# Supplementary material for: A ubiquitin-specific, proximity-based labeling approach for the identification of ubiquitin ligase substrates
Source: Sci Adv. 2024 Aug 9;10(32):eadp3000. doi: 10.1126/sciadv.adp3000 (PMC11313854; doi:10.1126/sciadv.adp3000)
Supplement: Supplementary file 2 — Tables S1 to S12 [file sciadv.adp3000_tables_s1_to_s12.zip]

Archive with 12 entries (12 files):
- adp3000_table_s12.xlsx
- adp3000_table_s11.xlsx
- adp3000_table_s10.xlsx
- adp3000_table_s9.xlsx
- adp3000_table_s8.xlsx
- adp3000_table_s7.xlsx
- adp3000_table_s6.xlsx
- adp3000_table_s5.xlsx
- adp3000_table_s4.xlsx
- adp3000_table_s3.xlsx
- adp3000_table_s2.xlsx
- adp3000_table_s1.xlsx
