# Supplementary material for: A ubiquitin-specific, proximity-based labeling approach for the identification of ubiquitin ligase substrates
Source: Sci Adv. 2024 Aug 9;10(32):eadp3000. doi: 10.1126/sciadv.adp3000 (PMC11313854; doi:10.1126/sciadv.adp3000)
Supplement: Supplementary file 2 — Tables S1 to S12 [file sciadv.adp3000_tables_s1_to_s12.zip › adp3000_table_s12.xlsx]

## Sheet: CHIP_BioID and UbPODcomparison
Table S12
24 common hits/candidates between (BioID CHIP_1036) and (UbPOD CHIP_52)
Total hit BioID:1036; total hits UbPOD: 52; Common hits: 24
		UbPOD						BioID
		log2FC_UbPOD	FDR_UbPOD	pvalue_UbPOD	Hit_UbPOD	Hit_annotation_UbPOD		log2FC_BioID	FDR_BioID	pvalue_BioID	Hit_BioID	Hit_annotation_BioID
	Longer biotin exposure (25)
	UBA1	1.41895	0.594269	0.00734759	FALSE	Enriched hit		2.25226	0.00910847	0.000582292	TRUE	Enriched hit
	STUB1/CHIP	2.42543	0.0329375	1.9017e-05	TRUE	Enriched hit		1.39009	0.00905029	0.000517204	TRUE	Enriched hit
	VCP	0.887157	0.594269	0.00930725	FALSE	Enriched hit		1.07829	0.0134692	0.00172281	TRUE	Enriched hit
	PSMA5	0.930434	0.603222	0.0202812	FALSE	Enriched hit		1.20707	0.0218948	0.00466732	TRUE	Enriched hit
	PSMA2	1.32926	0.62484	0.0288509	FALSE	Enriched hit		1.09278	0.0130331	0.00156817	TRUE	Enriched hit
	PSMA4	0.789657	0.62484	0.027715	FALSE	Enriched hit		1.10615	0.042983	0.0147086	TRUE	Enriched hit
	PSMA7	0.809557	0.594269	0.00585629	FALSE	Enriched hit		1.0616	0.0104248	0.000933145	TRUE	Enriched hit
	USP5	1.27263	0.367045	0.00165936	FALSE	Enriched hit		1.13493	0.0341451	0.0102185	TRUE	Enriched hit
	CDC34	0.776808	0.62484	0.0317197	FALSE	Enriched hit		1.36314	0.0279819	0.00704325	TRUE	Enriched hit
	Shorter biotin exposure (27)	UbPOD						BioID
	MYDGF	0.697873	0.00824331	0.000151766	TRUE	Enriched candidate		1.48421	0.0191712	0.00353031	TRUE	Enriched hit
	CS	0.649964	0.0076626	0.000120471	TRUE	Enriched candidate		2.45449	0.00734607	9.31696e-05	TRUE	Enriched hit
	VCP	0.711541	0.000586328	1.1363e-06	TRUE	Enriched candidate		1.07829	0.0134692	0.00172281	TRUE	Enriched hit
	SET	0.952101	0.000460526	6.28501e-07	TRUE	Enriched hit		2.11656	0.0104184	0.00088683	TRUE	Enriched hit
	STUB1/CHIP	2.23137	7.12878e-07	2.30258e-10	TRUE	Enriched hit		1.39009	0.00905029	0.000517204	TRUE	Enriched hit
	NACA	0.966817	0.00255176	9.06632e-06	TRUE	Enriched hit		1.83516	0.00822214	0.000260063	TRUE	Enriched hit
	CYCS	1.02794	0.0020701	5.79e-06	TRUE	Enriched hit		3.82371	0.00910847	0.000578221	TRUE	Enriched hit
	HMGN1	1.17144	0.00255176	8.41842e-06	TRUE	Enriched hit		1.38951	0.01716	0.0028628	TRUE	Enriched hit
	VDAC1	0.726102	0.00972384	0.000208797	TRUE	Enriched candidate		1.66435	0.00844948	0.000360649	TRUE	Enriched hit
	HMGA1	0.938694	0.00972384	0.000206189	TRUE	Enriched hit		2.28615	0.0148726	0.00206403	TRUE	Enriched hit
	GOT2	0.947617	0.0099757	0.000224252	TRUE	Enriched hit		1.99654	0.00859243	0.00038326	TRUE	Enriched hit
	ANXA5	0.632166	0.0176706	0.000730567	TRUE	Enriched candidate		2.08934	0.00787919	0.000122857	TRUE	Enriched hit
	SOD2	0.926875	0.0187587	0.000856884	TRUE	Enriched hit		1.50968	0.0166649	0.0026176	TRUE	Enriched hit
	VDAC2	0.674178	0.0186882	0.000845073	TRUE	Enriched candidate		2.01791	0.00875132	0.000417415	TRUE	Enriched hit
	PCYOX1	0.672202	0.0216436	0.00108796	TRUE	Enriched candidate		2.27264	0.00471401	3.31044e-05	TRUE	Enriched hit
	CALR	0.699783	0.0233643	0.00139613	TRUE	Enriched candidate		2.15392	0.0171414	0.00278862	TRUE	Enriched hit
	HSPE1	0.641857	0.0344547	0.00310493	TRUE	Enriched candidate		1.30887	0.0139077	0.00181818	TRUE	Enriched hit

## Sheet: Rad18_BioID and UbPODcomparison
Table S12
1 common enriched hit (highlighted in green) between (BioID RAD18_319) and (UbPOD RAD18_13)
Total hits BioID:319; total hits UbPOD: 13; Common hits: 1
	UbPOD							BioID
	log2FC_UbPOD	FDR_UbPOD	pvalue_UbPOD	Hit_UbPOD	Hit annotation_UbPOD			log2FC_BioID	FDR_BioID	pvalue_BioID	Hit_BioID	Hit annotation_BioID
RAD18	4.05453	7.96328e-06	7.32188e-08	TRUE	enriched hit			2.43851	0.00030883	2.45409e-05	TRUE	enriched hit
PCNA	0.729295	0.000669981	2.83368e-05	FALSE	enriched candidate			-0.147364	0.229899	0.158953	FALSE	no hit
PRKAR2B	1.0682	0.0090787	0.000677814	TRUE	enriched hit			-0.0624526	0.480351	0.39083	FALSE	no hit
POLE	0.734121	0.0226249	0.00222923	FALSE	enriched candidate			0.065683	0.408254	0.318597	FALSE	no hit
MRPL20	0.605571	0.0402364	0.00461705	FALSE	enriched candidate			-0.446139	0.00481234	0.00136549	FALSE	no hit
RPL19	1.25596	0.067023	0.0098846	FALSE	enriched candidate			-0.996587	0.0174857	0.00714059	FALSE	candidate
POLR3A	1.16267	0.0795243	0.0126935	FALSE	enriched candidate			-0.221695	0.0148285	0.00574118	FALSE	no hit
GOLIM4	0.847032	0.100232	0.0180687	FALSE	enriched candidate			-1.07393	0.00146022	0.000264291	TRUE	hit
RSL1D1	0.821616	0.191018	0.0489664	FALSE	enriched candidate			-0.664345	0.00486992	0.00139	FALSE	candidate
