# Supplementary material for: A ubiquitin-specific, proximity-based labeling approach for the identification of ubiquitin ligase substrates
Source: Sci Adv. 2024 Aug 9;10(32):eadp3000. doi: 10.1126/sciadv.adp3000 (PMC11313854; doi:10.1126/sciadv.adp3000)
Supplement: Supplementary file 2 — Tables S1 to S12 [file sciadv.adp3000_tables_s1_to_s12.zip › adp3000_table_s11.xlsx]

## Sheet: P3020_limma used in 5D
P3020 _limma used for volcano plot in 5D_ CHIP BirA* [+MG132] / BirA* [+MG132]
BirA stands for BirA* [+MG132]
CHIP_BirA stand for CHIP BirA* [+MG132]
Note: As samples can not be annotated with a * in the mass spec data analysis platform, in the raw file the samples are annotated without *
Gene	Protein,ID	Protein,Description	Organism	found,in,files	found,in,file_fractionated_protein,tsv	found,in,conditions	found,in,reps	max,Unique,Peptides	max,Razor,Peptides	average,Total,Intensity	logFC	AveExpr	t	pvalue,limma	fdr,limma	B	pvalue,fdrtool	qval,fdrtool	lfdr,fdrtool	comparison	hit_annotation_method	pvalue	fdr	hit	hit_annotation	Total,Intensity		minuslog10pvalue
PRSS3	P35030	Trypsin-3	Homo sapiens	1	1	2	3	3	3	24315518	-6.04737	18.4006	-41.962	2.08484e-07	0.000854783	7.12956	2.22045e-16	8.87326e-13	8.87326e-13	Chip_BirA - BirA	limma	2.08484e-07	0.000854783	TRUE	hit	24315518		6.68093
MAP1A	P78559	Microtubule-associated protein 1A	Homo sapiens	1	1	2	3	5	5	6498864	-6.5394	17.5749	-31.0886	8.90518e-07	0.00182556	6.34207	8.88178e-16	1.77465e-12	2.36916e-09	Chip_BirA - BirA	limma	8.90518e-07	0.00182556	TRUE	hit	6498864		6.05036
DIS3L2	Q8IYB7	DIS3-like exonuclease 2	Homo sapiens	1	1	2	3	7	7	11050727	-4.09281	18.7743	-27.7876	1.53204e-06	0.00209378	5.98131	5.93747e-13	7.90903e-10	1.65777e-06	Chip_BirA - BirA	limma	1.53204e-06	0.00209378	TRUE	hit	11050727		5.81473
SPTBN2	O15020	Spectrin beta chain, non-erythrocytic 2	Homo sapiens	1	1	2	3	16	16	127688154	-4.41945	19.5196	-24.1075	3.04142e-06	0.00293824	5.47489	4.15435e-10	4.15037e-07	4.52818e-06	Chip_BirA - BirA	limma	3.04142e-06	0.00293824	TRUE	hit	127688154		5.51692
ACTA2	P62736	Actin, aortic smooth muscle	Homo sapiens	1	1	2	3	0	2	6041860736	5.69799	19.3362	23.3015	3.58322e-06	0.00293824	5.34581	1.54857e-09	1.23766e-06	3.07796e-05	Chip_BirA - BirA	limma	3.58322e-06	0.00293824	TRUE	enriched hit	6041860736		5.44573
TIMM17B	O60830	Mitochondrial import inner membrane translocase subunit Tim17-B	Homo sapiens	1	1	2	3	5	5	34912616	-4.06677	18.4138	-22.1621	4.5622e-06	0.0031175	5.15023	9.25086e-09	6.16132e-06	0.000572793	Chip_BirA - BirA	limma	4.5622e-06	0.0031175	TRUE	hit	34912616		5.34083
HDHD5	Q9BXW7	Haloacid dehalogenase-like hydrolase domain-containing 5	Homo sapiens	1	1	2	3	4	4	25411848	-3.02986	18.4297	-20.169	7.1799e-06	0.00374351	4.76642	1.71966e-07	9.63117e-05	0.000572793	Chip_BirA - BirA	limma	7.1799e-06	0.00374351	TRUE	hit	25411848		5.14388
LMNB1	P20700	Lamin-B1	Homo sapiens	1	1	2	3	38	43	166174472	-2.97361	23.259	-19.778	7.88816e-06	0.00374351	4.6842	2.95922e-07	0.000147819	0.000603651	Chip_BirA - BirA	limma	7.88816e-06	0.00374351	TRUE	hit	166174472		5.10302
TMEM263	Q8WUH6	Transmembrane protein 263	Homo sapiens	1	1	2	3	8	8	107581055	-5.15604	21.4269	-19.4761	8.49329e-06	0.00374351	4.619	4.4698e-07	0.000198467	0.000857515	Chip_BirA - BirA	limma	8.49329e-06	0.00374351	TRUE	hit	107581055		5.07092
ABCD3	P28288	ATP-binding cassette sub-family D member 3	Homo sapiens	1	1	2	3	17	17	80560114	-2.75727	21.1374	-19.185	9.13052e-06	0.00374351	4.55467	6.61565e-07	0.000264372	0.00899349	Chip_BirA - BirA	limma	9.13052e-06	0.00374351	TRUE	hit	80560114		5.0395
TSR3	Q9UJK0	18S rRNA aminocarboxypropyltransferase	Homo sapiens	1	1	2	3	2	2	0	-3.46082	17.1435	-17.592	1.38393e-05	0.00471401	4.17558	5.12875e-06	0.00171009	0.00899349	Chip_BirA - BirA	limma	1.38393e-05	0.00471401	TRUE	hit	0		4.85889
EED	O75530	Polycomb protein EED	Homo sapiens	1	1	2	3	12	12	86103922	-2.58782	20.4212	-17.5867	1.38594e-05	0.00471401	4.17423	5.16263e-06	0.00171923	0.0130569	Chip_BirA - BirA	limma	1.38594e-05	0.00471401	TRUE	hit	86103922		4.85826
CYCS	P99999	Cytochrome c	Homo sapiens	1	1	2	3	5	6	163607242	3.82371	18.3036	17.0815	0.000578221	0.00910847	0.833939	9.54892e-06	0.00285997	0.0130569	Chip_BirA - BirA	limma	0.000578221	0.00910847	TRUE	enriched hit	163607242		3.23791
RANBP9	Q96S59	Ran-binding protein 9	Homo sapiens	1	1	2	3	5	6	0	-2.98986	18.8715	-16.7568	1.74697e-05	0.00471401	3.95666	1.4056e-05	0.00381541	0.0130569	Chip_BirA - BirA	limma	1.74697e-05	0.00471401	TRUE	hit	0		4.75772
TIPRL	O75663	TIP41-like protein	Homo sapiens	1	1	2	3	11	11	164893428	-2.88438	20.6861	-16.5787	1.83864e-05	0.00471401	3.90799	1.73271e-05	0.00440384	0.0130569	Chip_BirA - BirA	limma	1.83864e-05	0.00471401	TRUE	hit	164893428		4.7355
EEF1B2	P24534	Elongation factor 1-beta	Homo sapiens	1	1	2	3	9	9	559573792	2.34929	19.8935	16.535	1.86196e-05	0.00471401	3.89597	1.82321e-05	0.00455365	0.0240638	Chip_BirA - BirA	limma	1.86196e-05	0.00471401	TRUE	enriched hit	559573792		4.73003
RAC1	P63000	Ras-related C3 botulinum toxin substrate 1	Homo sapiens	1	1	2	3	2	5	197640808	2.53093	18.8473	16.1744	2.06909e-05	0.00471401	3.79484	2.76472e-05	0.00629046	0.0240638	Chip_BirA - BirA	limma	2.06909e-05	0.00471401	TRUE	enriched hit	197640808		4.68422
CKB	P12277	Creatine kinase B-type	Homo sapiens	1	1	2	3	22	23	2414049184	2.78136	21.6623	16.0186	2.16707e-05	0.00471401	3.75021	3.30083e-05	0.00714792	0.0240638	Chip_BirA - BirA	limma	2.16707e-05	0.00471401	TRUE	enriched hit	2414049184		4.66413
HIP1R	O75146	Huntingtin-interacting protein 1-related protein	Homo sapiens	1	1	2	3	8	9	0	-2.3451	17.6171	-15.9345	2.22225e-05	0.00471401	3.72589	3.62973e-05	0.0076342	0.0422816	Chip_BirA - BirA	limma	2.22225e-05	0.00471401	TRUE	hit	0		4.65321
TPT1	P13693	Translationally-controlled tumor protein	Homo sapiens	1	1	2	3	6	10	134219272	2.45309	19.1158	15.6026	2.45734e-05	0.00471401	3.62812	5.2583e-05	0.0102307	0.0422816	Chip_BirA - BirA	limma	2.45734e-05	0.00471401	TRUE	enriched hit	134219272		4.60953
RBM28	Q9NW13	RNA-binding protein 28	Homo sapiens	1	1	2	3	28	28	48620257	-2.16122	21.0871	-15.3156	2.68505e-05	0.00471401	3.54135	7.20337e-05	0.0128637	0.0422816	Chip_BirA - BirA	limma	2.68505e-05	0.00471401	TRUE	hit	48620257		4.57105
NUDC	Q9Y266	Nuclear migration protein nudC	Homo sapiens	1	1	2	3	31	31	477130592	2.25232	21.0694	15.1367	2.83995e-05	0.00471401	3.48613	8.74235e-05	0.0146592	0.0422816	Chip_BirA - BirA	limma	2.83995e-05	0.00471401	TRUE	enriched hit	477130592		4.54669
LMNB2	Q03252	Lamin-B2	Homo sapiens	1	1	2	3	33	33	166174472	-2.2511	22.1056	-15.133	2.84324e-05	0.00471401	3.48499	8.77701e-05	0.0146971	0.0422816	Chip_BirA - BirA	limma	2.84324e-05	0.00471401	TRUE	hit	166174472		4.54619
TPRKB	Q9Y3C4	EKC/KEOPS complex subunit TPRKB	Homo sapiens	1	1	2	3	5	5	5512244	2.81881	16.3861	15.0429	2.92541e-05	0.00471401	3.45685	9.66823e-05	0.0156375	0.0422816	Chip_BirA - BirA	limma	2.92541e-05	0.00471401	TRUE	enriched hit	5512244		4.53381
PPA1	Q15181	Inorganic pyrophosphatase	Homo sapiens	1	1	2	3	16	17	256119796	2.78743	19.9543	15.0134	2.95293e-05	0.00471401	3.44759	9.97807e-05	0.0159496	0.0527474	Chip_BirA - BirA	limma	2.95293e-05	0.00471401	TRUE	enriched hit	256119796		4.52975
EIF5A	P63241	Eukaryotic translation initiation factor 5A-1	Homo sapiens	1	1	2	3	4	12	723836944	2.18428	19.8691	14.6577	3.31041e-05	0.00471401	3.33409	0.000145306	0.0204108	0.0527474	Chip_BirA - BirA	limma	3.31041e-05	0.00471401	TRUE	enriched hit	723836944		4.48012
PCYOX1	Q9UHG3	Prenylcysteine oxidase 1	Homo sapiens	1	1	2	3	16	16	95495552	2.27264	19.2572	14.6577	3.31044e-05	0.00471401	3.33408	0.00014531	0.0204111	0.0527474	Chip_BirA - BirA	limma	3.31044e-05	0.00471401	TRUE	enriched hit	95495552		4.48011
RRAGC	Q9HB90	Ras-related GTP-binding protein C	Homo sapiens	1	1	2	3	3	6	23051471	-2.50132	17.2073	-14.5548	3.4235e-05	0.00471401	3.30055	0.000161772	0.0217691	0.0527474	Chip_BirA - BirA	limma	3.4235e-05	0.00471401	TRUE	hit	23051471		4.46553
RING1	Q06587	E3 ubiquitin-protein ligase RING1	Homo sapiens	1	1	2	3	4	4	5443148	-3.16095	16.3963	-14.5148	3.46861e-05	0.00471401	3.28746	0.000168619	0.022301	0.0527474	Chip_BirA - BirA	limma	3.46861e-05	0.00471401	TRUE	hit	5443148		4.45984
TACC1	O75410	Transforming acidic coiled-coil-containing protein 1	Homo sapiens	1	1	2	3	9	11	13212923	-2.43039	18.0355	-14.4946	3.4917e-05	0.00471401	3.28082	0.000172186	0.0225708	0.0527474	Chip_BirA - BirA	limma	3.4917e-05	0.00471401	TRUE	hit	13212923		4.45696
CNN3	Q15417	Calponin-3	Homo sapiens	1	1	2	3	8	10	90416552	2.06006	18.1684	14.4473	3.5465e-05	0.00471401	3.26523	0.000180815	0.0232044	0.0527474	Chip_BirA - BirA	limma	3.5465e-05	0.00471401	TRUE	enriched hit	90416552		4.4502
WDR36	Q8NI36	WD repeat-containing protein 36	Homo sapiens	1	1	2	3	14	14	24310688	-2.40573	19.202	-14.384	3.62144e-05	0.00471401	3.24427	0.000193	0.024055	0.0527474	Chip_BirA - BirA	limma	3.62144e-05	0.00471401	TRUE	hit	24310688		4.44112
ZYG11B	Q9C0D3	Protein zyg-11 homolog B	Homo sapiens	1	1	2	3	4	4	0	-2.06526	14.3607	-14.2175	3.82781e-05	0.00471401	3.18856	0.000228832	0.0262947	0.0527474	Chip_BirA - BirA	limma	3.82781e-05	0.00471401	TRUE	hit	0		4.41705
LNPEP	Q9UIQ6	Leucyl-cystinyl aminopeptidase	Homo sapiens	1	1	2	3	9	9	5986843	-2.58794	17.3534	-14.1893	3.8642e-05	0.00471401	3.17904	0.000235497	0.0266732	0.0527474	Chip_BirA - BirA	limma	3.8642e-05	0.00471401	TRUE	hit	5986843		4.41294
CDK5	Q00535	Cyclin-dependent kinase 5	Homo sapiens	1	1	2	3	9	9	206346026	-2.00805	19.8953	-14.1548	3.90918e-05	0.00471401	3.16737	0.000243878	0.0271342	0.0527474	Chip_BirA - BirA	limma	3.90918e-05	0.00471401	TRUE	hit	206346026		4.40791
HERC2	O95714	E3 ubiquitin-protein ligase HERC2	Homo sapiens	1	1	2	3	4	4	4593634	-2.38246	13.6098	-14.1504	0.000181973	0.00792478	1.83269	0.000244975	0.0271934	0.142263	Chip_BirA - BirA	limma	0.000181973	0.00792478	TRUE	hit	4593634		3.73999
CDC20	Q12834	Cell division cycle protein 20 homolog	Homo sapiens	1	1	2	3	7	7	23517236	-2.14141	17.313	-13.9697	4.16183e-05	0.00487529	3.1041	0.000293893	0.031424	0.142263	Chip_BirA - BirA	limma	4.16183e-05	0.00487529	TRUE	hit	23517236		4.38072
GLO1	Q04760	Lactoylglutathione lyase	Homo sapiens	1	1	2	3	7	7	48683605	3.53894	17.6408	13.8422	4.34725e-05	0.00495103	3.05991	0.000333754	0.034648	0.142263	Chip_BirA - BirA	limma	4.34725e-05	0.00495103	TRUE	enriched hit	48683605		4.36179
UBE2V2	Q15819	Ubiquitin-conjugating enzyme E2 variant 2	Homo sapiens	1	1	2	3	2	5	11921221	2.47399	16.354	13.7892	0.000200732	0.00802306	1.73523	0.000351775	0.0360449	0.231114	Chip_BirA - BirA	limma	0.000200732	0.00802306	TRUE	enriched hit	11921221		3.69738
GMFB	P60983	Glia maturation factor beta	Homo sapiens	1	1	2	3	4	5	39718449	3.1915	16.6137	13.5218	4.85889e-05	0.0052839	2.94658	0.000457374	0.0447691	0.231114	Chip_BirA - BirA	limma	4.85889e-05	0.0052839	TRUE	enriched hit	39718449		4.31346
CENPV	Q7Z7K6	Centromere protein V	Homo sapiens	1	1	2	3	4	4	0	-2.33893	16.2373	-13.4994	4.89728e-05	0.0052839	2.93853	0.000467443	0.0455604	0.264471	Chip_BirA - BirA	limma	4.89728e-05	0.0052839	TRUE	hit	0		4.31005
ATP5F1D	P30049	ATP synthase subunit delta, mitochondrial	Homo sapiens	1	1	2	3	2	2	28442966	2.70305	17.1069	13.3626	0.000226128	0.00802306	1.61555	0.000533624	0.0507726	0.268852	Chip_BirA - BirA	limma	0.000226128	0.00802306	TRUE	enriched hit	28442966		3.64564
PGAM1	P18669	Phosphoglycerate mutase 1	Homo sapiens	1	1	2	3	9	18	416694208	3.07768	20.0718	13.2388	5.37207e-05	0.00564756	2.84366	0.000600902	0.0558442	0.384262	Chip_BirA - BirA	limma	5.37207e-05	0.00564756	TRUE	enriched hit	416694208		4.26986
COX7A2	P14406	Cytochrome c oxidase subunit 7A2, mitochondrial	Homo sapiens	1	1	2	3	2	2	73951300	2.30677	16.3528	13.0827	0.000245008	0.00814434	1.5342	0.00069706	0.0633083	0.418765	Chip_BirA - BirA	limma	0.000245008	0.00814434	TRUE	enriched hit	73951300		3.61082
ENO1	P06733	Alpha-enolase	Homo sapiens	1	1	2	3	35	39	5411344768	1.97632	23.7764	12.6109	6.76319e-05	0.00668878	2.6054	0.00108131	0.090652	0.418765	Chip_BirA - BirA	limma	6.76319e-05	0.00668878	TRUE	enriched hit	5411344768		4.16985
ARHGAP1	Q07960	Rho GTPase-activating protein 1	Homo sapiens	1	1	2	3	8	8	27212650	-1.95848	19.6826	-12.5509	6.91762e-05	0.00668878	2.58188	0.00114228	0.0946083	0.418765	Chip_BirA - BirA	limma	6.91762e-05	0.00668878	TRUE	hit	27212650		4.16004
EIF3K	Q9UBQ5	Eukaryotic translation initiation factor 3 subunit K	Homo sapiens	1	1	2	3	4	4	132376490	1.79961	17.8763	12.5225	6.9923e-05	0.00668878	2.57069	0.00117227	0.09652	0.418765	Chip_BirA - BirA	limma	6.9923e-05	0.00668878	TRUE	enriched hit	132376490		4.15538
RAP1B	P61224	Ras-related protein Rap-1b	Homo sapiens	1	1	2	3	0	11	188308108	2.45844	19.7856	12.5139	7.01506e-05	0.00668878	2.5673	0.00118148	0.0971022	0.418765	Chip_BirA - BirA	limma	7.01506e-05	0.00668878	TRUE	enriched hit	188308108		4.15397
PNPLA6	Q8IY17	Patatin-like phospholipase domain-containing protein 6	Homo sapiens	1	1	2	3	2	2	0	-2.51085	14.2012	-12.3885	7.35736e-05	0.00685572	2.51754	0.00132359	0.105831	0.418765	Chip_BirA - BirA	limma	7.35736e-05	0.00685572	TRUE	hit	0		4.13328
ARHGDIA	P52565	Rho GDP-dissociation inhibitor 1	Homo sapiens	1	1	2	3	10	10	482301456	1.86938	20.871	12.2	7.91051e-05	0.00720735	2.4416	0.00156714	0.119736	0.418765	Chip_BirA - BirA	limma	7.91051e-05	0.00720735	TRUE	enriched hit	482301456		4.1018
HNRNPA1	P09651	Heterogeneous nuclear ribonucleoprotein A1	Homo sapiens	1	1	2	3	3	28	4054067072	1.83565	22.7456	12.0864	8.26792e-05	0.00726583	2.39517	0.00173315	0.128527	0.418765	Chip_BirA - BirA	limma	8.26792e-05	0.00726583	TRUE	enriched hit	4054067072		4.0826
LRRC57	Q8N9N7	Leucine-rich repeat-containing protein 57	Homo sapiens	1	1	2	3	2	2	0	-1.72628	15.9042	-11.9684	8.65994e-05	0.00726583	2.3464	0.00192262	0.137949	0.418765	Chip_BirA - BirA	limma	8.65994e-05	0.00726583	TRUE	hit	0		4.06249
PTGR2	Q8N8N7	Prostaglandin reductase 2	Homo sapiens	1	1	2	3	8	8	19152862	2.34644	16.147	11.9605	8.68687e-05	0.00726583	2.34312	0.00193591	0.138587	0.418765	Chip_BirA - BirA	limma	8.68687e-05	0.00726583	TRUE	enriched hit	19152862		4.06114
XRN1	Q8IZH2	5'-3' exoribonuclease 1	Homo sapiens	1	1	2	3	11	11	17934306	-2.02105	18.4402	-11.9484	8.72857e-05	0.00726583	2.33808	0.00195655	0.139572	0.418765	Chip_BirA - BirA	limma	8.72857e-05	0.00726583	TRUE	hit	17934306		4.05906
ATP5PB	P24539	ATP synthase F(0) complex subunit B1, mitochondrial	Homo sapiens	1	1	2	3	10	10	97418649	2.14232	16.0107	11.9218	0.000348092	0.00844948	1.1708	0.00200251	0.141741	0.418765	Chip_BirA - BirA	limma	0.000348092	0.00844948	TRUE	enriched hit	97418649		3.45831
HLA-B	P01889	HLA class I histocompatibility antigen, B alpha chain	Homo sapiens	1	1	2	3	2	4	101147290	2.25743	16.2565	11.9104	8.86077e-05	0.00726583	2.32222	0.00202254	0.142676	0.418765	Chip_BirA - BirA	limma	8.86077e-05	0.00726583	TRUE	enriched hit	101147290		4.05253
VRK1	Q99986	Serine/threonine-protein kinase VRK1	Homo sapiens	1	1	2	3	17	17	90887674	2.62491	18.5947	11.8191	9.18826e-05	0.00734607	2.28389	0.00218948	0.150228	0.418765	Chip_BirA - BirA	limma	9.18826e-05	0.00734607	TRUE	enriched hit	90887674		4.03677
CS	O75390	Citrate synthase, mitochondrial	Homo sapiens	1	1	2	3	19	19	377412072	2.45449	20.6095	11.7843	9.31696e-05	0.00734607	2.26918	0.00225641	0.15314	0.418765	Chip_BirA - BirA	limma	9.31696e-05	0.00734607	TRUE	enriched hit	377412072		4.03073
LUC7L3	O95232	Luc7-like protein 3	Homo sapiens	1	1	2	3	15	15	56229346	2.07292	18.7206	11.7779	0.000364402	0.00847884	1.1226	0.00226894	0.153679	0.456006	Chip_BirA - BirA	limma	0.000364402	0.00847884	TRUE	enriched hit	56229346		3.43842
YWHAQ	P27348	14-3-3 protein theta	Homo sapiens	1	1	2	3	13	13	3404939360	2.16194	18.214	11.6306	9.91201e-05	0.00766778	2.2036	0.00257503	0.166826	0.456006	Chip_BirA - BirA	limma	9.91201e-05	0.00766778	TRUE	enriched hit	3404939360		4.00384
ECH1	Q13011	Delta(3,5)-Delta(2,4)-dienoyl-CoA isomerase, mitochondrial	Homo sapiens	1	1	2	3	15	15	124907568	2.84782	19.1859	11.4918	0.000104887	0.00781334	2.14354	0.00289745	0.179492	0.456006	Chip_BirA - BirA	limma	0.000104887	0.00781334	TRUE	enriched hit	124907568		3.97928
GIPC1	O14908	PDZ domain-containing protein GIPC1	Homo sapiens	1	1	2	3	11	13	21132962	2.78945	16.5377	11.4735	0.000402187	0.00865204	1.0232	0.00294259	0.181178	0.456006	Chip_BirA - BirA	limma	0.000402187	0.00865204	TRUE	enriched hit	21132962		3.39557
LDHA	P00338	L-lactate dehydrogenase A chain	Homo sapiens	1	1	2	3	22	22	1173125824	2.09576	21.8116	11.4708	0.000105795	0.00781334	2.13437	0.00294937	0.181429	0.456006	Chip_BirA - BirA	limma	0.000105795	0.00781334	TRUE	enriched hit	1173125824		3.97553
RAPH1	Q70E73	Ras-associated and pleckstrin homology domains-containing protein 1	Homo sapiens	1	1	2	3	2	2	9403511	-1.7412	16.2113	-11.4496	0.000106719	0.00781334	2.12512	0.00300249	0.183383	0.456006	Chip_BirA - BirA	limma	0.000106719	0.00781334	TRUE	hit	9403511		3.97176
SNRPF	P62306	Small nuclear ribonucleoprotein F	Homo sapiens	1	1	2	3	4	4	95151240	2.10802	18.1031	11.2946	0.000113789	0.00787919	2.05675	0.0034191	0.197791	0.456006	Chip_BirA - BirA	limma	0.000113789	0.00787919	TRUE	enriched hit	95151240		3.9439
DUS3L	Q96G46	tRNA-dihydrouridine(47) synthase [NAD(P)(+)]-like	Homo sapiens	1	1	2	3	7	7	7035460	-1.9256	17.6632	-11.2509	0.000115885	0.00787919	2.03726	0.00354584	0.201877	0.456006	Chip_BirA - BirA	limma	0.000115885	0.00787919	TRUE	hit	7035460		3.93597
MAGOH	P61326	Protein mago nashi homolog	Homo sapiens	1	1	2	3	0	11	373052688	1.69809	19.3526	11.1673	0.000120019	0.00787919	1.9998	0.00379986	0.209689	0.456006	Chip_BirA - BirA	limma	0.000120019	0.00787919	TRUE	enriched hit	373052688		3.92075
BRPF1	P55201	Peregrin	Homo sapiens	1	1	2	3	7	9	12541795	-1.67637	18.4959	-11.1614	0.00012032	0.00787919	1.99713	0.00381853	0.210244	0.456006	Chip_BirA - BirA	limma	0.00012032	0.00787919	TRUE	hit	12541795		3.91966
RPF2	Q9H7B2	Ribosome production factor 2 homolog	Homo sapiens	1	1	2	3	6	6	26404084	-1.71887	19.193	-11.1532	0.000120736	0.00787919	1.99343	0.00384444	0.211011	0.456006	Chip_BirA - BirA	limma	0.000120736	0.00787919	TRUE	hit	26404084		3.91816
ANXA5	P08758	Annexin A5	Homo sapiens	1	1	2	3	24	24	539167904	2.08934	21.5382	11.1119	0.000122857	0.00787919	1.97479	0.00397726	0.214866	0.456006	Chip_BirA - BirA	limma	0.000122857	0.00787919	TRUE	enriched hit	539167904		3.9106
NLE1	Q9NVX2	Notchless protein homolog 1	Homo sapiens	1	1	2	3	7	7	15398852	-1.61895	15.2116	-11.0181	0.000127849	0.00787919	1.93212	0.00429487	0.22361	0.456006	Chip_BirA - BirA	limma	0.000127849	0.00787919	TRUE	hit	15398852		3.8933
UQCR10	Q9UDW1	Cytochrome b-c1 complex subunit 9	Homo sapiens	1	1	2	3	2	2	14342496	1.7274	16.6101	11.0164	0.000127945	0.00787919	1.93131	0.00430105	0.223774	0.456006	Chip_BirA - BirA	limma	0.000127945	0.00787919	TRUE	enriched hit	14342496		3.89298
CHEK1	O14757	Serine/threonine-protein kinase Chk1	Homo sapiens	1	1	2	3	9	9	36149524	-2.02299	18.2554	-11.0108	0.000128249	0.00787919	1.92876	0.00432065	0.224292	0.456006	Chip_BirA - BirA	limma	0.000128249	0.00787919	TRUE	hit	36149524		3.89195
MIPEP	Q99797	Mitochondrial intermediate peptidase	Homo sapiens	1	1	2	3	11	11	58874556	1.79437	16.2932	10.9834	0.000129756	0.00787919	1.91623	0.00441806	0.226834	0.456006	Chip_BirA - BirA	limma	0.000129756	0.00787919	TRUE	enriched hit	58874556		3.88687
GZF1	Q9H116	GDNF-inducible zinc finger protein 1	Homo sapiens	1	1	2	3	2	2	0	-2.45089	13.7705	-10.9487	0.00202808	0.0146911	-0.323814	0.00454447	0.23005	0.456006	Chip_BirA - BirA	limma	0.00202808	0.0146911	TRUE	hit	0		2.69291
IBA57	Q5T440	Putative transferase CAF17, mitochondrial	Homo sapiens	1	1	2	3	4	4	23269491	-1.6053	16.3236	-10.9021	0.000134366	0.00787919	1.87874	0.00471967	0.23436	0.456006	Chip_BirA - BirA	limma	0.000134366	0.00787919	TRUE	hit	23269491		3.87171
TMED1	Q13445	Transmembrane emp24 domain-containing protein 1	Homo sapiens	1	1	2	3	4	4	45474865	2.43561	16.5152	10.8795	0.000135681	0.00787919	1.86827	0.00480668	0.236441	0.456006	Chip_BirA - BirA	limma	0.000135681	0.00787919	TRUE	enriched hit	45474865		3.86748
DSP	P15924	Desmoplakin	Homo sapiens	1	1	2	3	57	57	64380536	-2.11385	21.5245	-10.8153	0.000139498	0.00787919	1.83844	0.00506155	0.242316	0.456006	Chip_BirA - BirA	limma	0.000139498	0.00787919	TRUE	hit	64380536		3.85543
TXNL4A	P83876	Thioredoxin-like protein 4A	Homo sapiens	1	1	2	3	2	2	72379406	1.80167	17.0628	10.783	0.000507892	0.00905029	0.768129	0.00519441	0.245255	0.456006	Chip_BirA - BirA	limma	0.000507892	0.00905029	TRUE	enriched hit	72379406		3.29423
FSD1	Q9BTV5	Fibronectin type III and SPRY domain-containing protein 1	Homo sapiens	1	1	2	3	4	4	8049988	-1.52385	17.3565	-10.7701	0.000142266	0.00787919	1.81728	0.00524853	0.24643	0.456006	Chip_BirA - BirA	limma	0.000142266	0.00787919	TRUE	hit	8049988		3.8469
FAM98B	Q52LJ0	Protein FAM98B	Homo sapiens	1	1	2	3	5	5	25305849	1.88406	16.6036	10.7572	0.000143071	0.00787919	1.81121	0.00530318	0.247603	0.456006	Chip_BirA - BirA	limma	0.000143071	0.00787919	TRUE	enriched hit	25305849		3.84445
ATP1B3	P54709	Sodium/potassium-transporting ATPase subunit beta-3	Homo sapiens	1	1	2	3	13	13	329630680	1.61592	19.3392	10.7109	0.000145991	0.00787919	1.78943	0.00550276	0.251776	0.456006	Chip_BirA - BirA	limma	0.000145991	0.00787919	TRUE	enriched hit	329630680		3.83567
PEBP1	P30086	Phosphatidylethanolamine-binding protein 1	Homo sapiens	1	1	2	3	10	10	251101444	2.37681	19.2236	10.7014	0.000146598	0.00787919	1.78496	0.00554449	0.252627	0.456006	Chip_BirA - BirA	limma	0.000146598	0.00787919	TRUE	enriched hit	251101444		3.83387
PRDX2	P32119	Peroxiredoxin-2	Homo sapiens	1	1	2	3	14	14	1299597408	2.21463	20.995	10.6962	0.000146932	0.00787919	1.7825	0.00556746	0.253093	0.456006	Chip_BirA - BirA	limma	0.000146932	0.00787919	TRUE	enriched hit	1299597408		3.83288
ZCCHC3	Q9NUD5	Zinc finger CCHC domain-containing protein 3	Homo sapiens	1	1	2	3	4	4	2865107	-2.2395	16.3805	-10.6884	0.000147435	0.00787919	1.77881	0.00560215	0.253792	0.456006	Chip_BirA - BirA	limma	0.000147435	0.00787919	TRUE	hit	2865107		3.8314
RBM34	P42696	RNA-binding protein 34	Homo sapiens	1	1	2	3	17	17	50147035	-1.99396	20.2487	-10.6793	0.000148028	0.00787919	1.77449	0.00564303	0.25461	0.456006	Chip_BirA - BirA	limma	0.000148028	0.00787919	TRUE	hit	50147035		3.82966
HNRNPU	Q00839	Heterogeneous nuclear ribonucleoprotein U	Homo sapiens	1	1	2	3	55	55	2162140160	-1.54822	25.0169	-10.6784	0.000148088	0.00787919	1.77405	0.00564717	0.254693	0.456006	Chip_BirA - BirA	limma	0.000148088	0.00787919	TRUE	hit	2162140160		3.82948
PARK7	Q99497	Parkinson disease protein 7	Homo sapiens	1	1	2	3	12	12	128786332	1.706	19.1421	10.6417	0.000150494	0.00787919	1.75666	0.00581397	0.25796	0.456006	Chip_BirA - BirA	limma	0.000150494	0.00787919	TRUE	enriched hit	128786332		3.82248
NUCKS1	Q9H1E3	Nuclear ubiquitous casein and cyclin-dependent kinase substrate 1	Homo sapiens	1	1	2	3	11	11	436339196	2.59512	20.0166	10.6087	0.000152702	0.00787919	1.74094	0.00596804	0.260885	0.456006	Chip_BirA - BirA	limma	0.000152702	0.00787919	TRUE	enriched hit	436339196		3.81616
SLC4A7	Q9Y6M7	Sodium bicarbonate cotransporter 3	Homo sapiens	1	1	2	3	2	2	11286599	-3.27948	17.5603	-10.5739	0.000155069	0.00787919	1.72432	0.00613426	0.263945	0.456006	Chip_BirA - BirA	limma	0.000155069	0.00787919	TRUE	hit	11286599		3.80947
SLC39A14	Q15043	Metal cation symporter ZIP14	Homo sapiens	1	1	2	3	5	5	24980835	1.76133	16.077	10.554	0.000550493	0.00910847	0.680871	0.00623118	0.265686	0.456006	Chip_BirA - BirA	limma	0.000550493	0.00910847	TRUE	enriched hit	24980835		3.25925
SEC11A	P67812	Signal peptidase complex catalytic subunit SEC11A	Homo sapiens	1	1	2	3	4	5	62103908	1.83575	16.6322	10.5006	0.000561069	0.00910847	0.66019	0.00649839	0.270325	0.456006	Chip_BirA - BirA	limma	0.000561069	0.00910847	TRUE	enriched hit	62103908		3.25098
ZCCHC12	Q6PEW1	Zinc finger CCHC domain-containing protein 12	Homo sapiens	1	1	2	3	3	4	0	-1.73869	14.9082	-10.4911	0.000160881	0.00787919	1.68453	0.00654667	0.271139	0.456006	Chip_BirA - BirA	limma	0.000160881	0.00787919	TRUE	hit	0		3.79349
SNX30	Q5VWJ9	Sorting nexin-30	Homo sapiens	1	1	2	3	3	3	0	-1.80477	14.2674	-10.4894	0.000161005	0.00787919	1.6837	0.0065555	0.271288	0.456006	Chip_BirA - BirA	limma	0.000161005	0.00787919	TRUE	hit	0		3.79316
FH	P07954	Fumarate hydratase, mitochondrial	Homo sapiens	1	1	2	3	23	23	155631180	1.54932	20.9868	10.4829	0.000161476	0.00787919	1.68054	0.00658919	0.271851	0.456006	Chip_BirA - BirA	limma	0.000161476	0.00787919	TRUE	enriched hit	155631180		3.79189
POP4	O95707	Ribonuclease P protein subunit p29	Homo sapiens	1	1	2	3	4	4	17720402	-2.36375	18.3807	-10.4816	0.00016157	0.00787919	1.67991	0.00659594	0.271963	0.456006	Chip_BirA - BirA	limma	0.00016157	0.00787919	TRUE	hit	17720402		3.79164
CD81	P60033	CD81 antigen	Homo sapiens	1	1	2	3	3	3	67062313	1.81451	17.4663	10.4798	0.000565254	0.00910847	0.652106	0.00660516	0.272116	0.527198	Chip_BirA - BirA	limma	0.000565254	0.00910847	TRUE	enriched hit	67062313		3.24776
PRDX1	Q06830	Peroxiredoxin-1	Homo sapiens	1	1	2	3	7	16	1171147472	1.55906	21.4291	10.4419	0.000164464	0.00787919	1.66069	0.00680374	0.276014	0.527198	Chip_BirA - BirA	limma	0.000164464	0.00787919	TRUE	enriched hit	1171147472		3.78393
NDUFS3	O75489	NADH dehydrogenase [ubiquinone] iron-sulfur protein 3, mitochondrial	Homo sapiens	1	1	2	3	16	16	104087502	1.54441	19.8615	10.4228	0.000165875	0.00787919	1.65144	0.00690554	0.277967	0.527198	Chip_BirA - BirA	limma	0.000165875	0.00787919	TRUE	enriched hit	104087502		3.78022
RPS27	P42677	40S ribosomal protein S27	Homo sapiens	1	1	2	3	3	6	310555888	-1.80607	20.2109	-10.4052	0.000167192	0.00787919	1.64287	0.00700094	0.279769	0.541431	Chip_BirA - BirA	limma	0.000167192	0.00787919	TRUE	hit	310555888		3.77678
ATP5F1B	P06576	ATP synthase subunit beta, mitochondrial	Homo sapiens	1	1	2	3	29	29	1072870608	2.01336	22.3056	10.3738	0.000169575	0.00790064	1.62753	0.00717403	0.283069	0.541431	Chip_BirA - BirA	limma	0.000169575	0.00790064	TRUE	enriched hit	1072870608		3.77064
ELP2	Q6IA86	Elongator complex protein 2	Homo sapiens	1	1	2	3	7	7	16356632	-1.46342	17.8331	-10.3474	0.000171609	0.00790557	1.6146	0.00732251	0.285835	0.541431	Chip_BirA - BirA	limma	0.000171609	0.00790557	TRUE	hit	16356632		3.76546
COPZ1	P61923	Coatomer subunit zeta-1	Homo sapiens	1	1	2	3	5	5	60430128	1.95101	16.9996	10.3049	0.000602033	0.009196	0.58338	0.00756705	0.290263	0.541431	Chip_BirA - BirA	limma	0.000602033	0.009196	TRUE	enriched hit	60430128		3.22038
DHRS7	Q9Y394	Dehydrogenase/reductase SDR family member 7	Homo sapiens	1	1	2	3	7	7	52289937	1.75807	16.4906	10.2721	0.000609271	0.00921775	0.57032	0.00776111	0.29367	0.541431	Chip_BirA - BirA	limma	0.000609271	0.00921775	TRUE	enriched hit	52289937		3.21519
BCLAF1	Q9NYF8	Bcl-2-associated transcription factor 1	Homo sapiens	1	1	2	3	44	44	284847384	1.63608	21.1298	10.2529	0.000179126	0.00792478	1.56807	0.00787626	0.295648	0.541431	Chip_BirA - BirA	limma	0.000179126	0.00792478	TRUE	enriched hit	284847384		3.74684
AKAP1	Q92667	A-kinase anchor protein 1, mitochondrial	Homo sapiens	1	1	2	3	15	15	22737885	1.95571	16.2567	10.2516	0.000179234	0.00792478	1.56741	0.0078843	0.295784	0.541431	Chip_BirA - BirA	limma	0.000179234	0.00792478	TRUE	enriched hit	22737885		3.74658
RPS3	P23396	40S ribosomal protein S3	Homo sapiens	1	1	2	3	23	23	1417174560	-1.89243	23.4484	-10.2129	0.00018243	0.00792478	1.54821	0.00812206	0.299766	0.541431	Chip_BirA - BirA	limma	0.00018243	0.00792478	TRUE	hit	1417174560		3.7389
ARF3	P61204	ADP-ribosylation factor 3	Homo sapiens	1	1	2	3	0	11	467603160	1.91613	20.0932	10.2072	0.000182909	0.00792478	1.54536	0.00815782	0.300354	0.541431	Chip_BirA - BirA	limma	0.000182909	0.00792478	TRUE	enriched hit	467603160		3.73776
CALU	O43852	Calumenin	Homo sapiens	1	1	2	3	18	18	345346620	2.38914	20.0564	10.1853	0.00018475	0.00792478	1.53447	0.00829546	0.302589	0.541431	Chip_BirA - BirA	limma	0.00018475	0.00792478	TRUE	enriched hit	345346620		3.73341
RPS19	P39019	40S ribosomal protein S19	Homo sapiens	1	1	2	3	18	18	1058453312	-1.69193	23.2885	-10.1758	0.000185556	0.00792478	1.52974	0.00835581	0.303556	0.628314	Chip_BirA - BirA	limma	0.000185556	0.00792478	TRUE	hit	1058453312		3.73153
RPS18	P62269	40S ribosomal protein S18	Homo sapiens	1	1	2	3	17	17	1591238112	-1.82636	23.5279	-10.1324	0.0001893	0.00800133	1.508	0.00863729	0.308757	0.628314	Chip_BirA - BirA	limma	0.0001893	0.00800133	TRUE	hit	1591238112		3.72285
RPL35A	P18077	60S ribosomal protein L35a	Homo sapiens	1	1	2	3	11	11	1370533248	-2.12035	23.5442	-10.1037	0.000191823	0.00802306	1.49359	0.00882789	0.312185	0.628314	Chip_BirA - BirA	limma	0.000191823	0.00802306	TRUE	hit	1370533248		3.7171
HSPA5	P11021	Endoplasmic reticulum chaperone BiP	Homo sapiens	1	1	2	3	48	49	3666884288	1.48899	22.9168	10.0746	0.000194419	0.00802306	1.47895	0.00902472	0.315649	0.628314	Chip_BirA - BirA	limma	0.000194419	0.00802306	TRUE	enriched hit	3666884288		3.71126
P4HA2	O15460	Prolyl 4-hydroxylase subunit alpha-2	Homo sapiens	1	1	2	3	9	9	49570419	1.48176	16.8166	10.0243	0.000199019	0.00802306	1.45346	0.00937512	0.321631	0.628314	Chip_BirA - BirA	limma	0.000199019	0.00802306	TRUE	enriched hit	49570419		3.70111
MTHFD2	P13995	Bifunctional methylenetetrahydrofolate dehydrogenase/cyclohydrolase, mitochondrial	Homo sapiens	1	1	2	3	7	8	46850928	1.75846	18.1083	10.0149	0.000199891	0.00802306	1.4487	0.00944174	0.322742	0.628314	Chip_BirA - BirA	limma	0.000199891	0.00802306	TRUE	enriched hit	46850928		3.69921
GABARAPL2	P60520	Gamma-aminobutyric acid receptor-associated protein-like 2	Homo sapiens	1	1	2	3	6	7	34512957	3.37391	17.2238	10.0083	0.0026077	0.0166518	-0.598593	0.00948902	0.323526	0.628314	Chip_BirA - BirA	limma	0.0026077	0.0166518	TRUE	enriched hit	34512957		2.58374
GSPT2	Q8IYD1	Eukaryotic peptide chain release factor GTP-binding subunit ERF3B	Homo sapiens	1	1	2	3	2	2	125682472	1.74273	16.4892	10.0027	0.000672935	0.00952489	0.461338	0.00952846	0.324177	0.628314	Chip_BirA - BirA	limma	0.000672935	0.00952489	TRUE	enriched hit	125682472		3.17203
GAPDH	P04406	Glyceraldehyde-3-phosphate dehydrogenase	Homo sapiens	1	1	2	3	16	27	4716828672	1.78966	22.8638	9.92353	0.000208617	0.00802306	1.40208	0.0101126	0.333502	0.628314	Chip_BirA - BirA	limma	0.000208617	0.00802306	TRUE	enriched hit	4716828672		3.68065
RRP15	Q9Y3B9	RRP15-like protein	Homo sapiens	1	1	2	3	10	10	71238349	-1.60019	20.0272	-9.8668	0.000214265	0.00802306	1.37289	0.0105502	0.340122	0.628314	Chip_BirA - BirA	limma	0.000214265	0.00802306	TRUE	hit	71238349		3.66905
RPL23A	P62750	60S ribosomal protein L23a	Homo sapiens	1	1	2	3	19	19	958579872	-1.96618	23.7396	-9.86675	0.000214271	0.00802306	1.37286	0.0105507	0.340128	0.628314	Chip_BirA - BirA	limma	0.000214271	0.00802306	TRUE	hit	958579872		3.66904
DHCR24	Q15392	Delta(24)-sterol reductase	Homo sapiens	1	1	2	3	7	7	76812984	-1.38891	19.4159	-9.84387	0.000216601	0.00802306	1.36104	0.0107319	0.342783	0.628314	Chip_BirA - BirA	limma	0.000216601	0.00802306	TRUE	hit	76812984		3.66434
EIF3E	P60228	Eukaryotic translation initiation factor 3 subunit E	Homo sapiens	1	1	2	3	18	18	222815152	1.40171	20.5865	9.83962	0.000217037	0.00802306	1.35884	0.0107659	0.343276	0.628314	Chip_BirA - BirA	limma	0.000217037	0.00802306	TRUE	enriched hit	222815152		3.66347
TAF5	Q15542	Transcription initiation factor TFIID subunit 5	Homo sapiens	1	1	2	3	2	2	47737602	-2.9275	18.1352	-9.82847	0.000218186	0.00802306	1.35307	0.0108554	0.344565	0.628314	Chip_BirA - BirA	limma	0.000218186	0.00802306	TRUE	hit	47737602		3.66117
EXOSC2	Q13868	Exosome complex component RRP4	Homo sapiens	1	1	2	3	13	13	248565614	1.45246	19.1684	9.82758	0.000218278	0.00802306	1.35261	0.0108626	0.344668	0.628314	Chip_BirA - BirA	limma	0.000218278	0.00802306	TRUE	enriched hit	248565614		3.66099
BRIX1	Q8TDN6	Ribosome biogenesis protein BRX1 homolog	Homo sapiens	1	1	2	3	9	9	49925162	-1.43518	19.7815	-9.82523	0.000218522	0.00802306	1.35139	0.0108816	0.34494	0.628314	Chip_BirA - BirA	limma	0.000218522	0.00802306	TRUE	hit	49925162		3.66051
RPS27A	P62979	Ubiquitin-40S ribosomal protein S27a	Homo sapiens	1	1	2	3	6	12	1830033024	-1.6446	22.7702	-9.79354	0.000221834	0.00802306	1.33493	0.0111404	0.348592	0.628314	Chip_BirA - BirA	limma	0.000221834	0.00802306	TRUE	hit	1830033024		3.65397
ZNF326	Q5BKZ1	DBIRD complex subunit ZNF326	Homo sapiens	1	1	2	3	18	18	114094004	-1.41787	21.4144	-9.79108	0.000222093	0.00802306	1.33365	0.0111606	0.348874	0.628314	Chip_BirA - BirA	limma	0.000222093	0.00802306	TRUE	hit	114094004		3.65346
BRD1	O95696	Bromodomain-containing protein 1	Homo sapiens	1	1	2	3	6	7	179429804	-1.60907	16.3955	-9.76705	0.000224649	0.00802306	1.32113	0.0113608	0.35163	0.628314	Chip_BirA - BirA	limma	0.000224649	0.00802306	TRUE	hit	179429804		3.6485
TOR1A	O14656	Torsin-1A	Homo sapiens	1	1	2	3	6	6	24897797	-1.69712	18.6581	-9.75171	0.000226299	0.00802306	1.31312	0.0114903	0.353383	0.628314	Chip_BirA - BirA	limma	0.000226299	0.00802306	TRUE	hit	24897797		3.64532
RPL37A	P61513	60S ribosomal protein L37a	Homo sapiens	1	1	2	3	5	7	272590468	-1.86485	21.2622	-9.74529	0.000226994	0.00802306	1.30977	0.0115448	0.354115	0.628314	Chip_BirA - BirA	limma	0.000226994	0.00802306	TRUE	hit	272590468		3.64399
KIFAP3	Q92845	Kinesin-associated protein 3	Homo sapiens	1	1	2	3	2	2	0	-2.17344	13.4354	-9.70931	0.00283808	0.01716	-0.681734	0.0118549	0.358203	0.628314	Chip_BirA - BirA	limma	0.00283808	0.01716	TRUE	hit	0		2.54698
TP53RK	Q96S44	EKC/KEOPS complex subunit TP53RK	Homo sapiens	1	1	2	3	9	9	54644935	-1.44917	19.5885	-9.69032	0.000233048	0.0081401	1.28094	0.0120214	0.36035	0.628314	Chip_BirA - BirA	limma	0.000233048	0.0081401	TRUE	hit	54644935		3.63256
FBL	P22087	rRNA 2'-O-methyltransferase fibrillarin	Homo sapiens	1	1	2	3	13	15	174352444	-1.51756	21.1626	-9.67504	0.000234766	0.0081401	1.27289	0.0121571	0.362073	0.628314	Chip_BirA - BirA	limma	0.000234766	0.0081401	TRUE	hit	174352444		3.62937
ANP32B	Q92688	Acidic leucine-rich nuclear phosphoprotein 32 family member B	Homo sapiens	1	1	2	3	4	4	433820256	1.64464	20.7166	9.66184	0.000236261	0.0081401	1.26592	0.0122753	0.363556	0.628314	Chip_BirA - BirA	limma	0.000236261	0.0081401	TRUE	enriched hit	433820256		3.62661
MAPK1	P28482	Mitogen-activated protein kinase 1	Homo sapiens	1	1	2	3	11	15	123344840	2.35834	19.5523	9.64071	0.000238679	0.00814434	1.25476	0.0124665	0.365921	0.628314	Chip_BirA - BirA	limma	0.000238679	0.00814434	TRUE	enriched hit	123344840		3.62219
BLOC1S3	Q6QNY0	Biogenesis of lysosome-related organelles complex 1 subunit 3	Homo sapiens	1	1	2	3	2	2	0	-3.24394	14.9701	-9.62271	0.0029099	0.0173264	-0.694384	0.0126316	0.36793	0.628314	Chip_BirA - BirA	limma	0.0029099	0.0173264	TRUE	hit	0		2.53612
MRTO4	Q9UKD2	mRNA turnover protein 4 homolog	Homo sapiens	1	1	2	3	16	16	96095356	-1.37063	21.0776	-9.60411	0.000242938	0.00814434	1.23536	0.0128042	0.369996	0.628314	Chip_BirA - BirA	limma	0.000242938	0.00814434	TRUE	hit	96095356		3.61451
RPL27	P61353	60S ribosomal protein L27	Homo sapiens	1	1	2	3	11	11	972840528	-1.86199	22.9421	-9.58682	0.000244981	0.00814434	1.22617	0.0129665	0.371911	0.628314	Chip_BirA - BirA	limma	0.000244981	0.00814434	TRUE	hit	972840528		3.61087
DEGS1	O15121	Sphingolipid delta(4)-desaturase DES1	Homo sapiens	1	1	2	3	4	4	8641040	1.5988	16.4911	9.58073	0.000790409	0.0100331	0.283561	0.0130241	0.372582	0.628314	Chip_BirA - BirA	limma	0.000790409	0.0100331	TRUE	enriched hit	8641040		3.10215
NOP2	P46087	Probable 28S rRNA (cytosine(4447)-C(5))-methyltransferase	Homo sapiens	1	1	2	3	27	27	49773158	-1.77853	20.7198	-9.57561	0.000246317	0.00814434	1.2202	0.0130727	0.373147	0.707345	Chip_BirA - BirA	limma	0.000246317	0.00814434	TRUE	hit	49773158		3.60851
ERLIN1	O75477	Erlin-1	Homo sapiens	1	1	2	3	5	5	76868815	-1.412	17.6885	-9.51784	0.000253341	0.00822214	1.18933	0.0136323	0.380527	0.707345	Chip_BirA - BirA	limma	0.000253341	0.00822214	TRUE	hit	76868815		3.59629
GNL3	Q9BVP2	Guanine nucleotide-binding protein-like 3	Homo sapiens	1	1	2	3	20	22	185991420	-1.85756	22.3326	-9.50787	0.000254576	0.00822214	1.18398	0.0137309	0.381794	0.707345	Chip_BirA - BirA	limma	0.000254576	0.00822214	TRUE	hit	185991420		3.59418
PNP	P00491	Purine nucleoside phosphorylase	Homo sapiens	1	1	2	3	18	18	830939896	1.37807	20.3274	9.48901	0.000256935	0.00822214	1.17384	0.0139193	0.384188	0.707345	Chip_BirA - BirA	limma	0.000256935	0.00822214	TRUE	enriched hit	830939896		3.59018
NACA	E9PAV3	Nascent polypeptide-associated complex subunit alpha, muscle-specific form	Homo sapiens	1	1	2	3	4	6	579854224	1.83516	18.9866	9.46432	0.000260063	0.00822214	1.16054	0.0141694	0.387311	0.707345	Chip_BirA - BirA	limma	0.000260063	0.00822214	TRUE	enriched hit	579854224		3.58492
NSMCE2	Q96MF7	E3 SUMO-protein ligase NSE2	Homo sapiens	1	1	2	3	6	6	9389758	-3.10077	18.0028	-9.45652	0.00026106	0.00822214	1.15634	0.0142492	0.388295	0.707345	Chip_BirA - BirA	limma	0.00026106	0.00822214	TRUE	hit	9389758		3.58326
SMAP1	Q8IYB5	Stromal membrane-associated protein 1	Homo sapiens	1	1	2	3	8	8	39295194	1.43543	17.2169	9.44462	0.000262591	0.00822214	1.14991	0.0143718	0.389794	0.707345	Chip_BirA - BirA	limma	0.000262591	0.00822214	TRUE	enriched hit	39295194		3.58072
SSR1	P43307	Translocon-associated protein subunit alpha	Homo sapiens	1	1	2	3	4	4	109756249	1.95258	18.0041	9.43632	0.000263664	0.00822214	1.14542	0.0144578	0.390838	0.707345	Chip_BirA - BirA	limma	0.000263664	0.00822214	TRUE	enriched hit	109756249		3.57895
MDH1	P40925	Malate dehydrogenase, cytoplasmic	Homo sapiens	1	1	2	3	19	19	755209952	2.17321	21.0951	9.42826	0.000264713	0.00822214	1.14105	0.0145419	0.391852	0.707345	Chip_BirA - BirA	limma	0.000264713	0.00822214	TRUE	enriched hit	755209952		3.57722
PSMB7	Q99436	Proteasome subunit beta type-7	Homo sapiens	1	1	2	3	10	10	257032232	1.69716	20.0746	9.35901	0.000273924	0.00842259	1.1034	0.0152813	0.400495	0.707345	Chip_BirA - BirA	limma	0.000273924	0.00842259	TRUE	enriched hit	257032232		3.56237
NIFK	Q9BYG3	MKI67 FHA domain-interacting nucleolar phosphoprotein	Homo sapiens	1	1	2	3	10	10	16343052	-1.54077	18.8907	-9.34909	0.000275275	0.00842259	1.09799	0.0153898	0.401724	0.707345	Chip_BirA - BirA	limma	0.000275275	0.00842259	TRUE	hit	16343052		3.56023
YWHAE	P62258	14-3-3 protein epsilon	Homo sapiens	1	1	2	3	26	26	3033740960	2.44652	21.569	9.28998	0.00028349	0.00844948	1.06559	0.016051	0.409004	0.707345	Chip_BirA - BirA	limma	0.00028349	0.00844948	TRUE	enriched hit	3033740960		3.54746
SSBP1	Q04837	Single-stranded DNA-binding protein, mitochondrial	Homo sapiens	1	1	2	3	9	9	1070302880	1.38163	20.9326	9.27367	0.000285808	0.00844948	1.05661	0.0162378	0.410998	0.707345	Chip_BirA - BirA	limma	0.000285808	0.00844948	TRUE	enriched hit	1070302880		3.54393
CHAF1A	Q13111	Chromatin assembly factor 1 subunit A	Homo sapiens	1	1	2	3	13	14	39475173	-1.58302	19.9264	-9.26357	0.000287255	0.00844948	1.05104	0.0163544	0.412229	0.707345	Chip_BirA - BirA	limma	0.000287255	0.00844948	TRUE	hit	39475173		3.54173
TRAPPC2	P0DI81	Trafficking protein particle complex subunit 2	Homo sapiens	1	1	2	3	0	2	0	-1.77429	13.7639	-9.26171	0.000896627	0.0104248	0.143153	0.016376	0.412456	0.707345	Chip_BirA - BirA	limma	0.000896627	0.0104248	TRUE	hit	0		3.04739
RPS23	P62266	40S ribosomal protein S23	Homo sapiens	1	1	2	3	8	8	591443584	-1.56345	21.914	-9.24669	0.000289693	0.00844948	1.04172	0.0165509	0.414281	0.707345	Chip_BirA - BirA	limma	0.000289693	0.00844948	TRUE	hit	591443584		3.53806
NOP16	Q9Y3C1	Nucleolar protein 16	Homo sapiens	1	1	2	3	10	10	93596244	-1.73835	20.2587	-9.24602	0.000289791	0.00844948	1.04135	0.0165588	0.414363	0.707345	Chip_BirA - BirA	limma	0.000289791	0.00844948	TRUE	hit	93596244		3.53792
PLEC	Q15149	Plectin	Homo sapiens	1	1	2	3	49	55	114602437	-1.3768	20.4308	-9.24076	0.000290555	0.00844948	1.03844	0.0166205	0.415001	0.707345	Chip_BirA - BirA	limma	0.000290555	0.00844948	TRUE	hit	114602437		3.53677
MRPS26	Q9BYN8	28S ribosomal protein S26, mitochondrial	Homo sapiens	1	1	2	3	6	7	57296767	-1.42662	19.6048	-9.23968	0.000290712	0.00844948	1.03785	0.0166331	0.415132	0.707345	Chip_BirA - BirA	limma	0.000290712	0.00844948	TRUE	hit	57296767		3.53654
DDX27	Q96GQ7	Probable ATP-dependent RNA helicase DDX27	Homo sapiens	1	1	2	3	20	20	29122609	-1.65094	19.8208	-9.22523	0.000292829	0.00844948	1.02984	0.0168039	0.416881	0.707345	Chip_BirA - BirA	limma	0.000292829	0.00844948	TRUE	hit	29122609		3.53339
NDUFB5	O43674	NADH dehydrogenase [ubiquinone] 1 beta subcomplex subunit 5, mitochondrial	Homo sapiens	1	1	2	3	5	5	35547014	2.37141	16.3191	9.21137	0.000914978	0.0104248	0.120506	0.0169689	0.418553	0.707345	Chip_BirA - BirA	limma	0.000914978	0.0104248	TRUE	enriched hit	35547014		3.03859
DLST	P36957	Dihydrolipoyllysine-residue succinyltransferase component of 2-oxoglutarate dehydrogenase complex, mitochondrial	Homo sapiens	1	1	2	3	14	14	139782608	-1.3849	20.473	-9.19364	0.000297518	0.00844948	1.01231	0.0171822	0.420686	0.707345	Chip_BirA - BirA	limma	0.000297518	0.00844948	TRUE	hit	139782608		3.52649
LTV1	Q96GA3	Protein LTV1 homolog	Homo sapiens	1	1	2	3	17	18	81145372	-1.46472	21.4422	-9.14407	0.000305059	0.00844948	0.984676	0.0177911	0.426602	0.707345	Chip_BirA - BirA	limma	0.000305059	0.00844948	TRUE	hit	81145372		3.51562
NIPSNAP3A	Q9UFN0	Protein NipSnap homolog 3A	Homo sapiens	1	1	2	3	4	6	47243733	1.41144	18.5691	9.13909	0.000305828	0.00844948	0.981894	0.0178533	0.427192	0.707345	Chip_BirA - BirA	limma	0.000305828	0.00844948	TRUE	enriched hit	47243733		3.51452
EPS8	Q12929	Epidermal growth factor receptor kinase substrate 8	Homo sapiens	1	1	2	3	6	6	4653088	-2.56339	15.3831	-9.13667	0.000306204	0.00844948	0.980536	0.0178836	0.42748	0.707345	Chip_BirA - BirA	limma	0.000306204	0.00844948	TRUE	hit	4653088		3.51399
STIP1	P31948	Stress-induced-phosphoprotein 1	Homo sapiens	1	1	2	3	50	51	695824176	1.28216	22.8169	9.10161	0.0003117	0.00844948	0.96088	0.0183276	0.431617	0.707345	Chip_BirA - BirA	limma	0.0003117	0.00844948	TRUE	enriched hit	695824176		3.50626
GPI	P06744	Glucose-6-phosphate isomerase	Homo sapiens	1	1	2	3	23	31	738780144	2.06206	21.9675	9.09907	0.000312102	0.00844948	0.959455	0.0183601	0.431915	0.707345	Chip_BirA - BirA	limma	0.000312102	0.00844948	TRUE	enriched hit	738780144		3.5057
PDLIM5	Q96HC4	PDZ and LIM domain protein 5	Homo sapiens	1	1	2	3	12	12	35333118	-1.56847	18.5267	-9.08803	0.000313861	0.00844948	0.953244	0.0185022	0.43321	0.707345	Chip_BirA - BirA	limma	0.000313861	0.00844948	TRUE	hit	35333118		3.50326
PHGDH	O43175	D-3-phosphoglycerate dehydrogenase	Homo sapiens	1	1	2	3	23	23	522301400	1.30577	21.8321	9.08345	0.000314593	0.00844948	0.950667	0.0185613	0.433746	0.707345	Chip_BirA - BirA	limma	0.000314593	0.00844948	TRUE	enriched hit	522301400		3.50225
RRS1	Q15050	Ribosome biogenesis regulatory protein homolog	Homo sapiens	1	1	2	3	10	10	22078398	-1.85404	18.9707	-9.07446	0.000316038	0.00844948	0.945602	0.018678	0.434797	0.707345	Chip_BirA - BirA	limma	0.000316038	0.00844948	TRUE	hit	22078398		3.50026
PRRC2B	Q5JSZ5	Protein PRRC2B	Homo sapiens	1	1	2	3	20	20	21991878	-1.43931	18.4313	-9.0726	0.000316336	0.00844948	0.944559	0.0187022	0.435013	0.707345	Chip_BirA - BirA	limma	0.000316336	0.00844948	TRUE	hit	21991878		3.49985
ATIC	P31939	Bifunctional purine biosynthesis protein ATIC	Homo sapiens	1	1	2	3	40	40	336994016	1.54311	21.6414	9.04465	0.000320883	0.00844948	0.928776	0.0190695	0.438263	0.707345	Chip_BirA - BirA	limma	0.000320883	0.00844948	TRUE	enriched hit	336994016		3.49365
PRDX5	P30044	Peroxiredoxin-5, mitochondrial	Homo sapiens	1	1	2	3	9	9	60017563	1.64246	17.9339	9.03751	0.000322056	0.00844948	0.92474	0.0191643	0.439089	0.707345	Chip_BirA - BirA	limma	0.000322056	0.00844948	TRUE	enriched hit	60017563		3.49207
CDC37	Q16543	Hsp90 co-chaperone Cdc37	Homo sapiens	1	1	2	3	29	29	286518596	1.40975	20.9159	9.02515	0.000324102	0.00844948	0.917736	0.0193295	0.440517	0.707345	Chip_BirA - BirA	limma	0.000324102	0.00844948	TRUE	enriched hit	286518596		3.48932
RUVBL1	Q9Y265	RuvB-like 1	Homo sapiens	1	1	2	3	28	28	401136480	1.36085	21.7633	8.99254	0.00032957	0.00844948	0.899221	0.0197711	0.444261	0.707345	Chip_BirA - BirA	limma	0.00032957	0.00844948	TRUE	enriched hit	401136480		3.48205
NPC2	P61916	NPC intracellular cholesterol transporter 2	Homo sapiens	1	1	2	3	6	6	39733336	1.98596	17.1557	8.99156	0.000329736	0.00844948	0.898664	0.0197845	0.444373	0.707345	Chip_BirA - BirA	limma	0.000329736	0.00844948	TRUE	enriched hit	39733336		3.48183
STK26	Q9P289	Serine/threonine-protein kinase 26	Homo sapiens	1	1	2	3	4	12	63119450	1.47094	19.2218	8.98698	0.000330513	0.00844948	0.896059	0.0198473	0.444896	0.707345	Chip_BirA - BirA	limma	0.000330513	0.00844948	TRUE	enriched hit	63119450		3.48081
MAPRE1	Q15691	Microtubule-associated protein RP/EB family member 1	Homo sapiens	1	1	2	3	10	12	104915738	2.02345	18.4134	8.95224	0.00033648	0.00844948	0.876246	0.0203291	0.448842	0.707345	Chip_BirA - BirA	limma	0.00033648	0.00844948	TRUE	enriched hit	104915738		3.47304
ZKSCAN8	Q15776	Zinc finger protein with KRAB and SCAN domains 8	Homo sapiens	1	1	2	3	2	4	5541008	-1.29421	17.1873	-8.94783	0.000337247	0.00844948	0.873725	0.020391	0.449341	0.707345	Chip_BirA - BirA	limma	0.000337247	0.00844948	TRUE	hit	5541008		3.47205
QDPR	P09417	Dihydropteridine reductase	Homo sapiens	1	1	2	3	6	6	69884232	-1.29538	19.1319	-8.94566	0.000337625	0.00844948	0.872485	0.0204215	0.449586	0.707345	Chip_BirA - BirA	limma	0.000337625	0.00844948	TRUE	hit	69884232		3.47157
ANXA11	P50995	Annexin A11	Homo sapiens	1	1	2	3	13	15	96157264	1.46274	19.4671	8.92948	0.000340458	0.00844948	0.863228	0.0206501	0.451407	0.707345	Chip_BirA - BirA	limma	0.000340458	0.00844948	TRUE	enriched hit	96157264		3.46794
RPS16	P62249	40S ribosomal protein S16	Homo sapiens	1	1	2	3	18	18	1684133024	-1.69506	24.2908	-8.92341	0.00034153	0.00844948	0.859746	0.0207366	0.452089	0.707345	Chip_BirA - BirA	limma	0.00034153	0.00844948	TRUE	hit	1684133024		3.46657
RPS4X	P62701	40S ribosomal protein S4, X isoform	Homo sapiens	1	1	2	3	15	29	2173241792	-1.72782	24.5203	-8.92172	0.000341828	0.00844948	0.85878	0.0207606	0.452278	0.707345	Chip_BirA - BirA	limma	0.000341828	0.00844948	TRUE	hit	2173241792		3.46619
MEAF6	Q9HAF1	Chromatin modification-related protein MEAF6	Homo sapiens	1	1	2	3	3	3	20981076	-1.36304	17.6077	-8.91691	0.000342681	0.00844948	0.856017	0.0208294	0.452818	0.707345	Chip_BirA - BirA	limma	0.000342681	0.00844948	TRUE	hit	20981076		3.46511
DDX56	Q9NY93	Probable ATP-dependent RNA helicase DDX56	Homo sapiens	1	1	2	3	16	16	90407612	-1.40655	20.0481	-8.91395	0.000343206	0.00844948	0.854321	0.0208718	0.453149	0.707345	Chip_BirA - BirA	limma	0.000343206	0.00844948	TRUE	hit	90407612		3.46444
BRD2	P25440	Bromodomain-containing protein 2	Homo sapiens	1	1	2	3	20	22	66374652	-1.49178	20.8846	-8.87926	0.00034944	0.00844948	0.83437	0.0213744	0.457011	0.707345	Chip_BirA - BirA	limma	0.00034944	0.00844948	TRUE	hit	66374652		3.45663
PIN1	Q13526	Peptidyl-prolyl cis-trans isomerase NIMA-interacting 1	Homo sapiens	1	1	2	3	5	7	140511450	3.0911	18.3528	8.87437	0.000350329	0.00844948	0.831553	0.0214461	0.457552	0.707345	Chip_BirA - BirA	limma	0.000350329	0.00844948	TRUE	enriched hit	140511450		3.45552
EBNA1BP2	Q99848	Probable rRNA-processing protein EBP2	Homo sapiens	1	1	2	3	11	11	52624483	-1.52951	19.7078	-8.86569	0.000351916	0.00844948	0.826544	0.0215739	0.458511	0.707345	Chip_BirA - BirA	limma	0.000351916	0.00844948	TRUE	hit	52624483		3.45356
FAU	P62861	FAU ubiquitin-like and ribosomal protein S30	Homo sapiens	1	1	2	3	5	5	316434992	-1.41917	20.8877	-8.8536	0.00035414	0.00844948	0.819559	0.021753	0.459843	0.707345	Chip_BirA - BirA	limma	0.00035414	0.00844948	TRUE	hit	316434992		3.45083
BAG5	Q9UL15	BAG family molecular chaperone regulator 5	Homo sapiens	1	1	2	3	8	9	16374990	1.77641	16.0325	8.84101	0.000356471	0.00844948	0.812281	0.0219408	0.461224	0.707345	Chip_BirA - BirA	limma	0.000356471	0.00844948	TRUE	enriched hit	16374990		3.44798
MKI67	P46013	Proliferation marker protein Ki-67	Homo sapiens	1	1	2	3	58	58	158727706	-1.42085	20.4002	-8.82331	0.000359782	0.00844948	0.802025	0.0222073	0.463158	0.707345	Chip_BirA - BirA	limma	0.000359782	0.00844948	TRUE	hit	158727706		3.44396
RPS3A	P61247	40S ribosomal protein S3a	Homo sapiens	1	1	2	3	30	30	1647540192	-1.60892	24.6118	-8.81937	0.000360524	0.00844948	0.799741	0.0222669	0.463587	0.707345	Chip_BirA - BirA	limma	0.000360524	0.00844948	TRUE	hit	1647540192		3.44307
VDAC1	P21796	Voltage-dependent anion-selective channel protein 1	Homo sapiens	1	1	2	3	20	21	647429712	1.66435	21.0839	8.81871	0.000360649	0.00844948	0.799356	0.022277	0.463659	0.947665	Chip_BirA - BirA	limma	0.000360649	0.00844948	TRUE	enriched hit	647429712		3.44292
COPE	O14579	Coatomer subunit epsilon	Homo sapiens	1	1	2	3	7	7	33380027	1.81221	17.2025	8.78041	0.00036796	0.00847884	0.777083	0.0228649	0.469828	0.947665	Chip_BirA - BirA	limma	0.00036796	0.00847884	TRUE	enriched hit	33380027		3.4342
GCLC	P48506	Glutamate--cysteine ligase catalytic subunit	Homo sapiens	1	1	2	3	10	10	105138832	2.59073	16.4759	8.77966	0.000368106	0.00847884	0.776644	0.0228766	0.46995	0.947665	Chip_BirA - BirA	limma	0.000368106	0.00847884	TRUE	enriched hit	105138832		3.43403
DDX3X	O00571	ATP-dependent RNA helicase DDX3X	Homo sapiens	1	1	2	3	13	38	429218232	-1.28525	22.2469	-8.74721	0.000374442	0.00857661	0.757694	0.0233854	0.475161	0.947665	Chip_BirA - BirA	limma	0.000374442	0.00857661	TRUE	hit	429218232		3.42662
COG4	Q9H9E3	Conserved oligomeric Golgi complex subunit 4	Homo sapiens	1	1	2	3	9	10	18731491	-1.53239	17.1834	-8.72591	0.000378672	0.00859243	0.745219	0.0237246	0.478573	0.947665	Chip_BirA - BirA	limma	0.000378672	0.00859243	TRUE	hit	18731491		3.42174
RPL23	P62829	60S ribosomal protein L23	Homo sapiens	1	1	2	3	16	16	734861928	-1.46172	22.8321	-8.72258	0.000379339	0.00859243	0.743264	0.0237781	0.479106	0.947665	Chip_BirA - BirA	limma	0.000379339	0.00859243	TRUE	hit	734861928		3.42097
GOT2	P00505	Aspartate aminotransferase, mitochondrial	Homo sapiens	1	1	2	3	30	30	635199760	1.99654	21.938	8.70313	0.00038326	0.00859243	0.731838	0.0240922	0.482215	0.947665	Chip_BirA - BirA	limma	0.00038326	0.00859243	TRUE	enriched hit	635199760		3.41651
COPS2	P61201	COP9 signalosome complex subunit 2	Homo sapiens	1	1	2	3	13	13	286293800	1.50018	19.2938	8.70187	0.000383516	0.00859243	0.731098	0.0241127	0.482416	0.947665	Chip_BirA - BirA	limma	0.000383516	0.00859243	TRUE	enriched hit	286293800		3.41622
EFHD2	Q96C19	EF-hand domain-containing protein D2	Homo sapiens	1	1	2	3	11	13	104231504	1.5425	19.2411	8.65068	0.000394077	0.00865204	0.7009	0.0249573	0.490567	0.947665	Chip_BirA - BirA	limma	0.000394077	0.00865204	TRUE	enriched hit	104231504		3.40442
DHX57	Q6P158	Putative ATP-dependent RNA helicase DHX57	Homo sapiens	1	1	2	3	11	12	105791048	-1.34045	18.4395	-8.64894	0.000394442	0.00865204	0.699872	0.0249865	0.490843	0.947665	Chip_BirA - BirA	limma	0.000394442	0.00865204	TRUE	hit	105791048		3.40402
DNAJB6	O75190	DnaJ homolog subfamily B member 6	Homo sapiens	1	1	2	3	6	10	49815804	-1.2625	19.1838	-8.64687	0.000394878	0.00865204	0.698642	0.0250213	0.491173	0.947665	Chip_BirA - BirA	limma	0.000394878	0.00865204	TRUE	hit	49815804		3.40354
CBX1	P83916	Chromobox protein homolog 1	Homo sapiens	1	1	2	3	11	12	219381664	1.58307	19.9131	8.61812	0.000400978	0.00865204	0.681595	0.0255079	0.495729	0.947665	Chip_BirA - BirA	limma	0.000400978	0.00865204	TRUE	enriched hit	219381664		3.39688
MBOAT7	Q96N66	Lysophospholipid acyltransferase 7	Homo sapiens	1	1	2	3	2	2	3923581	-1.87657	15.8367	-8.6078	0.000403193	0.00865204	0.675465	0.0256845	0.497359	0.947665	Chip_BirA - BirA	limma	0.000403193	0.00865204	TRUE	hit	3923581		3.39449
MED18	Q9BUE0	Mediator of RNA polymerase II transcription subunit 18	Homo sapiens	1	1	2	3	3	3	8791023	-1.48266	15.6869	-8.59884	0.00040513	0.00865204	0.670133	0.0258388	0.498774	0.947665	Chip_BirA - BirA	limma	0.00040513	0.00865204	TRUE	hit	8791023		3.39241
PAK1IP1	Q9NWT1	p21-activated protein kinase-interacting protein 1	Homo sapiens	1	1	2	3	7	7	38547224	-1.38596	18.7031	-8.59619	0.000405705	0.00865204	0.668555	0.0258846	0.499192	0.947665	Chip_BirA - BirA	limma	0.000405705	0.00865204	TRUE	hit	38547224		3.39179
YKT6	O15498	Synaptobrevin homolog YKT6	Homo sapiens	1	1	2	3	12	12	87110284	1.72059	18.8724	8.59146	0.000406734	0.00865204	0.665736	0.0259665	0.499939	0.947665	Chip_BirA - BirA	limma	0.000406734	0.00865204	TRUE	enriched hit	87110284		3.39069
PDCD4	Q53EL6	Programmed cell death protein 4	Homo sapiens	1	1	2	3	10	10	85460826	1.33025	17.2488	8.58041	0.000409149	0.00865204	0.659148	0.0261586	0.50168	0.947665	Chip_BirA - BirA	limma	0.000409149	0.00865204	TRUE	enriched hit	85460826		3.38812
NUDT21	O43809	Cleavage and polyadenylation specificity factor subunit 5	Homo sapiens	1	1	2	3	3	3	11537013	-2.43889	17.7172	-8.57931	0.000409389	0.00865204	0.658495	0.0261777	0.501852	1	Chip_BirA - BirA	limma	0.000409389	0.00865204	TRUE	hit	11537013		3.38786
MANF	P55145	Mesencephalic astrocyte-derived neurotrophic factor	Homo sapiens	1	1	2	3	5	5	17608816	1.61502	16.8046	8.56646	0.0011975	0.0116069	-0.182361	0.026403	0.503994	1	Chip_BirA - BirA	limma	0.0011975	0.0116069	TRUE	enriched hit	17608816		2.92173
VDAC2	P45880	Voltage-dependent anion-selective channel protein 2	Homo sapiens	1	1	2	3	13	13	728508848	2.01791	20.3855	8.54317	0.000417415	0.00875132	0.636883	0.0268153	0.507867	1	Chip_BirA - BirA	limma	0.000417415	0.00875132	TRUE	enriched hit	728508848		3.37943
G3BP1	Q13283	Ras GTPase-activating protein-binding protein 1	Homo sapiens	1	1	2	3	18	21	324857808	1.41264	20.6568	8.53898	0.000418356	0.00875132	0.634377	0.0268899	0.508561	1	Chip_BirA - BirA	limma	0.000418356	0.00875132	TRUE	enriched hit	324857808		3.37845
HSPD1	P10809	60 kDa heat shock protein, mitochondrial	Homo sapiens	1	1	2	3	57	57	3456489984	2.38086	23.4952	8.51627	0.000423509	0.00881414	0.620743	0.0272983	0.512328	1	Chip_BirA - BirA	limma	0.000423509	0.00881414	TRUE	enriched hit	3456489984		3.37314
ANXA7	P20073	Annexin A7	Homo sapiens	1	1	2	3	13	13	55958331	-1.20165	19.5681	-8.50548	0.000425983	0.00882085	0.614255	0.0274941	0.514114	1	Chip_BirA - BirA	limma	0.000425983	0.00882085	TRUE	hit	55958331		3.37061
CANX	P27824	Calnexin	Homo sapiens	1	1	2	3	40	41	821089616	1.32033	21.9558	8.4939	0.000428658	0.00883165	0.60728	0.0277057	0.516029	1	Chip_BirA - BirA	limma	0.000428658	0.00883165	TRUE	enriched hit	821089616		3.36789
CDC42	P60953	Cell division control protein 42 homolog	Homo sapiens	1	1	2	3	6	6	220185712	1.61461	18.4948	8.48635	0.0012398	0.0117355	-0.221704	0.0278445	0.517277	1	Chip_BirA - BirA	limma	0.0012398	0.0117355	TRUE	enriched hit	220185712		2.90665
RAB13	P51153	Ras-related protein Rab-13	Homo sapiens	1	1	2	3	6	7	373588644	-1.5784	19.8325	-8.4765	0.000432717	0.00887069	0.59678	0.0280263	0.518902	1	Chip_BirA - BirA	limma	0.000432717	0.00887069	TRUE	hit	373588644		3.3638
AKAP8L	Q9ULX6	A-kinase anchor protein 8-like	Homo sapiens	1	1	2	3	12	12	26519895	-1.46659	19.3173	-8.45391	0.000438051	0.0089103	0.583123	0.0284472	0.522621	1	Chip_BirA - BirA	limma	0.000438051	0.0089103	TRUE	hit	26519895		3.35847
ASF1A	Q9Y294	Histone chaperone ASF1A	Homo sapiens	1	1	2	3	3	4	57717834	1.82902	18.0894	8.44311	0.000440632	0.0089103	0.576575	0.0286504	0.524398	1	Chip_BirA - BirA	limma	0.000440632	0.0089103	TRUE	enriched hit	57717834		3.35592
P4HB	P07237	Protein disulfide-isomerase	Homo sapiens	1	1	2	3	35	35	427667856	1.18609	22.1436	8.44087	0.000441169	0.0089103	0.575218	0.0286927	0.524765	1	Chip_BirA - BirA	limma	0.000441169	0.0089103	TRUE	enriched hit	427667856		3.3554
ZNF354A	O60765	Zinc finger protein 354A	Homo sapiens	1	1	2	3	1	2	13901688	-1.4749	17.1111	-8.41823	0.000446641	0.00897662	0.561471	0.0291231	0.528477	1	Chip_BirA - BirA	limma	0.000446641	0.00897662	TRUE	hit	13901688		3.35004
MDH2	P40926	Malate dehydrogenase, mitochondrial	Homo sapiens	1	1	2	3	20	20	1305754560	2.54797	21.5746	8.40613	0.000449601	0.00899201	0.554106	0.0293555	0.530458	1	Chip_BirA - BirA	limma	0.000449601	0.00899201	TRUE	enriched hit	1305754560		3.34717
PPP1CC	P36873	Serine/threonine-protein phosphatase PP1-gamma catalytic subunit	Homo sapiens	1	1	2	3	3	3	174901040	-1.22899	18.3568	-8.37117	0.000458279	0.00905029	0.532777	0.0300357	0.536158	1	Chip_BirA - BirA	limma	0.000458279	0.00905029	TRUE	hit	174901040		3.33887
BTF3	P20290	Transcription factor BTF3	Homo sapiens	1	1	2	3	12	14	668841400	2.29512	19.6348	8.35155	0.000463239	0.00905029	0.520764	0.0304235	0.539347	1	Chip_BirA - BirA	limma	0.000463239	0.00905029	TRUE	enriched hit	668841400		3.33419
NKRF	O15226	NF-kappa-B-repressing factor	Homo sapiens	1	1	2	3	25	25	82001634	-1.34727	20.624	-8.33742	0.000466849	0.00905029	0.512099	0.0307052	0.541637	1	Chip_BirA - BirA	limma	0.000466849	0.00905029	TRUE	hit	82001634		3.33082
HSD17B10	Q99714	3-hydroxyacyl-CoA dehydrogenase type-2	Homo sapiens	1	1	2	3	19	19	487691544	2.64451	19.6244	8.31409	0.000472885	0.00905029	0.497756	0.0311755	0.545408	1	Chip_BirA - BirA	limma	0.000472885	0.00905029	TRUE	enriched hit	487691544		3.32524
RNASEH2B	Q5TBB1	Ribonuclease H2 subunit B	Homo sapiens	1	1	2	3	12	12	80106924	1.34034	18.9419	8.30462	0.000475361	0.00905029	0.491924	0.0313681	0.546934	1	Chip_BirA - BirA	limma	0.000475361	0.00905029	TRUE	enriched hit	80106924		3.32298
LDHB	P07195	L-lactate dehydrogenase B chain	Homo sapiens	1	1	2	3	21	23	1882176544	2.0023	22.4378	8.30294	0.000475802	0.00905029	0.490889	0.0314024	0.547205	1	Chip_BirA - BirA	limma	0.000475802	0.00905029	TRUE	enriched hit	1882176544		3.32257
ABHD16A	O95870	Phosphatidylserine lipase ABHD16A	Homo sapiens	1	1	2	3	3	3	0	-2.02313	13.581	-8.30269	0.00134406	0.0122458	-0.155097	0.0314076	0.547246	1	Chip_BirA - BirA	limma	0.00134406	0.0122458	TRUE	hit	0		2.87158
RPS14	P62263	40S ribosomal protein S14	Homo sapiens	1	1	2	3	9	9	1264394016	-1.74977	21.5174	-8.29978	0.000476633	0.00905029	0.488941	0.031467	0.547714	1	Chip_BirA - BirA	limma	0.000476633	0.00905029	TRUE	hit	1264394016		3.32182
RRP8	O43159	Ribosomal RNA-processing protein 8	Homo sapiens	1	1	2	3	9	9	22010804	-1.2278	19.0818	-8.29668	0.000477451	0.00905029	0.487025	0.0315305	0.548214	1	Chip_BirA - BirA	limma	0.000477451	0.00905029	TRUE	hit	22010804		3.32107
GINS1	Q14691	DNA replication complex GINS protein PSF1	Homo sapiens	1	1	2	3	5	5	15853480	1.21145	16.1705	8.28925	0.000479415	0.00905029	0.48244	0.0316831	0.549409	1	Chip_BirA - BirA	limma	0.000479415	0.00905029	TRUE	enriched hit	15853480		3.31929
RPL26L1	Q9UNX3	60S ribosomal protein L26-like 1	Homo sapiens	1	1	2	3	3	3	1071183648	-1.72341	18.6121	-8.28131	0.000481525	0.00905029	0.477535	0.0318468	0.550684	1	Chip_BirA - BirA	limma	0.000481525	0.00905029	TRUE	hit	1071183648		3.31738
CYB5B	O43169	Cytochrome b5 type B	Homo sapiens	1	1	2	3	4	4	5742504	-2.79108	15.7636	-8.27289	0.000483774	0.00905029	0.47233	0.0320211	0.552035	1	Chip_BirA - BirA	limma	0.000483774	0.00905029	TRUE	hit	5742504		3.31536
API5	Q9BZZ5	Apoptosis inhibitor 5	Homo sapiens	1	1	2	3	26	26	212609732	1.15934	21.3974	8.25576	0.00048839	0.00905029	0.46172	0.0323785	0.554778	1	Chip_BirA - BirA	limma	0.00048839	0.00905029	TRUE	enriched hit	212609732		3.31123
HSPA8	P11142	Heat shock cognate 71 kDa protein	Homo sapiens	1	1	2	3	38	50	6069095680	1.30267	24.4397	8.25308	0.000489116	0.00905029	0.46006	0.0324346	0.555206	1	Chip_BirA - BirA	limma	0.000489116	0.00905029	TRUE	enriched hit	6069095680		3.31059
RPS26	P62854	40S ribosomal protein S26	Homo sapiens	1	1	2	3	1	5	974457128	-1.19909	21.3235	-8.25147	0.000489553	0.00905029	0.459061	0.0324685	0.555463	1	Chip_BirA - BirA	limma	0.000489553	0.00905029	TRUE	hit	974457128		3.3102
NIPSNAP1	Q9BPW8	Protein NipSnap homolog 1	Homo sapiens	1	1	2	3	6	8	76743302	1.40592	19.1341	8.23364	0.000494426	0.00905029	0.447993	0.0328448	0.558307	1	Chip_BirA - BirA	limma	0.000494426	0.00905029	TRUE	enriched hit	76743302		3.3059
SNX6	Q9UNH7	Sorting nexin-6	Homo sapiens	1	1	2	3	17	19	83065564	1.45822	20.0134	8.22362	0.000497191	0.00905029	0.441758	0.0330581	0.559903	1	Chip_BirA - BirA	limma	0.000497191	0.00905029	TRUE	enriched hit	83065564		3.30348
RPL30	P62888	60S ribosomal protein L30	Homo sapiens	1	1	2	3	10	10	825571968	-1.63029	22.1436	-8.21657	0.000499146	0.00905029	0.437372	0.0332087	0.561022	1	Chip_BirA - BirA	limma	0.000499146	0.00905029	TRUE	hit	825571968		3.30177
TEX10	Q9NXF1	Testis-expressed protein 10	Homo sapiens	1	1	2	3	19	19	59519910	1.81488	18.7806	8.21525	0.000499514	0.00905029	0.436548	0.033237	0.561232	1	Chip_BirA - BirA	limma	0.000499514	0.00905029	TRUE	enriched hit	59519910		3.30145
KLHL11	Q9NVR0	Kelch-like protein 11	Homo sapiens	1	1	2	3	2	2	4027336	-1.28943	16.1362	-8.20276	0.000503003	0.00905029	0.428765	0.0335056	0.563213	1	Chip_BirA - BirA	limma	0.000503003	0.00905029	TRUE	hit	4027336		3.29843
RPL5	P46777	60S ribosomal protein L5	Homo sapiens	1	1	2	3	20	20	1045726528	-1.50719	23.3725	-8.19206	0.000506018	0.00905029	0.422083	0.0337373	0.564907	1	Chip_BirA - BirA	limma	0.000506018	0.00905029	TRUE	hit	1045726528		3.29583
TPI1	P60174	Triosephosphate isomerase	Homo sapiens	1	1	2	3	20	20	1525543232	1.80205	22.0443	8.19135	0.00050622	0.00905029	0.421636	0.0337528	0.56502	1	Chip_BirA - BirA	limma	0.00050622	0.00905029	TRUE	enriched hit	1525543232		3.29566
RPS15A	P62244	40S ribosomal protein S15a	Homo sapiens	1	1	2	3	12	12	1194440960	-1.21787	22.8185	-8.19046	0.000506471	0.00905029	0.421082	0.0337721	0.565161	1	Chip_BirA - BirA	limma	0.000506471	0.00905029	TRUE	hit	1194440960		3.29545
RPS13	P62277	40S ribosomal protein S13	Homo sapiens	1	1	2	3	16	16	2453392128	-1.47576	23.7776	-8.17345	0.000511313	0.00905029	0.410441	0.0341435	0.567847	1	Chip_BirA - BirA	limma	0.000511313	0.00905029	TRUE	hit	2453392128		3.29131
MVB12A	Q96EY5	Multivesicular body subunit 12A	Homo sapiens	1	1	2	3	3	3	0	-1.38484	14.6568	-8.16002	0.00143268	0.0125197	-0.38617	0.0344389	0.56996	1	Chip_BirA - BirA	limma	0.00143268	0.0125197	TRUE	hit	0		2.84385
NMD3	Q96D46	60S ribosomal export protein NMD3	Homo sapiens	1	1	2	3	6	6	30451244	-1.15938	18.2403	-8.15948	0.000515328	0.00905029	0.401692	0.0344509	0.570045	1	Chip_BirA - BirA	limma	0.000515328	0.00905029	TRUE	hit	30451244		3.28792
STUB1	Q9UNE7	E3 ubiquitin-protein ligase CHIP	Homo sapiens	1	1	2	3	33	33	5748726528	1.39009	23.0493	8.153	0.000517204	0.00905029	0.397627	0.0345944	0.571063	1	Chip_BirA - BirA	limma	0.000517204	0.00905029	TRUE	enriched hit	5748726528		3.28634
PSMD11	O00231	26S proteasome non-ATPase regulatory subunit 11	Homo sapiens	1	1	2	3	26	26	254986496	1.50941	21.0386	8.15183	0.000517544	0.00905029	0.396891	0.0346204	0.571247	1	Chip_BirA - BirA	limma	0.000517544	0.00905029	TRUE	enriched hit	254986496		3.28605
NOL10	Q9BSC4	Nucleolar protein 10	Homo sapiens	1	1	2	3	6	6	4883846	-1.36645	18.366	-8.14863	0.000518473	0.00905029	0.394885	0.0346914	0.571749	1	Chip_BirA - BirA	limma	0.000518473	0.00905029	TRUE	hit	4883846		3.28527
PPIB	P23284	Peptidyl-prolyl cis-trans isomerase B	Homo sapiens	1	1	2	3	15	15	719992432	1.85201	21.7269	8.14739	0.000518835	0.00905029	0.394105	0.034719	0.571944	1	Chip_BirA - BirA	limma	0.000518835	0.00905029	TRUE	enriched hit	719992432		3.28497
DDRGK1	Q96HY6	DDRGK domain-containing protein 1	Homo sapiens	1	1	2	3	5	5	31398421	1.26843	17.1885	8.14573	0.000519317	0.00905029	0.393064	0.0347559	0.572204	1	Chip_BirA - BirA	limma	0.000519317	0.00905029	TRUE	enriched hit	31398421		3.28457
PCCA	P05165	Propionyl-CoA carboxylase alpha chain, mitochondrial	Homo sapiens	1	1	2	3	16	16	26229902	-3.74205	20.7039	-8.13676	0.000521941	0.00905029	0.387426	0.0349562	0.57361	1	Chip_BirA - BirA	limma	0.000521941	0.00905029	TRUE	hit	26229902		3.28238
GNE	Q9Y223	Bifunctional UDP-N-acetylglucosamine 2-epimerase/N-acetylmannosamine kinase	Homo sapiens	1	1	2	3	7	7	23894844	-1.2011	18.6833	-8.13264	0.000523151	0.00905029	0.384835	0.0350484	0.574254	1	Chip_BirA - BirA	limma	0.000523151	0.00905029	TRUE	hit	23894844		3.28137
GNPDA1	P46926	Glucosamine-6-phosphate isomerase 1	Homo sapiens	1	1	2	3	6	7	53458031	1.82549	18.1607	8.11331	0.000528873	0.00910847	0.372658	0.0354843	0.577273	1	Chip_BirA - BirA	limma	0.000528873	0.00910847	TRUE	enriched hit	53458031		3.27665
VPS11	Q9H270	Vacuolar protein sorting-associated protein 11 homolog	Homo sapiens	1	1	2	3	3	3	0	-1.39363	15.4562	-8.10395	0.00146949	0.0126045	-0.415129	0.035697	0.578731	1	Chip_BirA - BirA	limma	0.00146949	0.0126045	TRUE	hit	0		2.83283
GLUD1	P00367	Glutamate dehydrogenase 1, mitochondrial	Homo sapiens	1	1	2	3	11	29	278815028	1.44803	20.9895	8.08276	0.000538071	0.00910847	0.353356	0.0361826	0.582022	1	Chip_BirA - BirA	limma	0.000538071	0.00910847	TRUE	enriched hit	278815028		3.26916
NBAS	A2RRP1	NBAS subunit of NRZ tethering complex	Homo sapiens	1	1	2	3	5	5	15237481	-2.13705	14.0324	-8.08009	0.00148552	0.0126624	-0.259225	0.0362441	0.582435	1	Chip_BirA - BirA	limma	0.00148552	0.0126624	TRUE	hit	15237481		2.82812
UTP23	Q9BRU9	rRNA-processing protein UTP23 homolog	Homo sapiens	1	1	2	3	2	2	4232206	-1.54956	15.7258	-8.08008	0.000538886	0.00910847	0.351661	0.0362444	0.582436	1	Chip_BirA - BirA	limma	0.000538886	0.00910847	TRUE	hit	4232206		3.2685
NAP1L4	Q99733	Nucleosome assembly protein 1-like 4	Homo sapiens	1	1	2	3	16	16	426134270	1.16909	20.2685	8.07499	0.00054044	0.00910847	0.348438	0.036362	0.583224	1	Chip_BirA - BirA	limma	0.00054044	0.00910847	TRUE	enriched hit	426134270		3.26725
RPS7	P62081	40S ribosomal protein S7	Homo sapiens	1	1	2	3	19	19	1272224320	-1.61101	24.1273	-8.07035	0.000541862	0.00910847	0.345495	0.0364696	0.583942	1	Chip_BirA - BirA	limma	0.000541862	0.00910847	TRUE	hit	1272224320		3.26611
TMED5	Q9Y3A6	Transmembrane emp24 domain-containing protein 5	Homo sapiens	1	1	2	3	2	2	47649026	1.80565	17.5192	8.06629	0.00474847	0.0220985	-1.25924	0.0365639	0.58457	1	Chip_BirA - BirA	limma	0.00474847	0.0220985	TRUE	enriched hit	47649026		2.32345
PCMT1	P22061	Protein-L-isoaspartate(D-aspartate) O-methyltransferase	Homo sapiens	1	1	2	3	7	7	96781740	-1.25689	19.2254	-8.05186	0.000547568	0.00910847	0.333764	0.0369007	0.586794	1	Chip_BirA - BirA	limma	0.000547568	0.00910847	TRUE	hit	96781740		3.26156
GTF2E1	P29083	General transcription factor IIE subunit 1	Homo sapiens	1	1	2	3	6	6	25252236	1.40875	16.1088	8.04316	0.00151076	0.0126669	-0.446766	0.0371051	0.588134	1	Chip_BirA - BirA	limma	0.00151076	0.0126669	TRUE	enriched hit	25252236		2.82081
NAE1	Q13564	NEDD8-activating enzyme E1 regulatory subunit	Homo sapiens	1	1	2	3	18	18	56435163	-1.24699	19.3972	-8.04307	0.000550307	0.00910847	0.328174	0.0371072	0.588147	1	Chip_BirA - BirA	limma	0.000550307	0.00910847	TRUE	hit	56435163		3.2594
SSB	P05455	Lupus La protein	Homo sapiens	1	1	2	3	42	42	896028512	1.77066	22.4978	8.03512	0.000552796	0.00910847	0.323118	0.0372947	0.589368	1	Chip_BirA - BirA	limma	0.000552796	0.00910847	TRUE	enriched hit	896028512		3.25744
REXO2	Q9Y3B8	Oligoribonuclease, mitochondrial	Homo sapiens	1	1	2	3	7	7	55132291	2.04771	18.4762	8.03333	0.000553359	0.00910847	0.321978	0.0373371	0.589642	1	Chip_BirA - BirA	limma	0.000553359	0.00910847	TRUE	enriched hit	55132291		3.25699
NOB1	Q9ULX3	RNA-binding protein NOB1	Homo sapiens	1	1	2	3	13	13	61126860	-1.17904	20.0491	-8.02164	0.000557051	0.00910847	0.314528	0.0376147	0.591434	1	Chip_BirA - BirA	limma	0.000557051	0.00910847	TRUE	hit	61126860		3.25411
ARMT1	Q9H993	Damage-control phosphatase ARMT1	Homo sapiens	1	1	2	3	8	8	55167194	1.37948	18.4723	8.00437	0.000562557	0.00910847	0.303505	0.038028	0.594072	1	Chip_BirA - BirA	limma	0.000562557	0.00910847	TRUE	enriched hit	55167194		3.24983
MRPL38	Q96DV4	39S ribosomal protein L38, mitochondrial	Homo sapiens	1	1	2	3	11	11	43360823	-1.1839	18.7443	-7.99292	0.000566242	0.00910847	0.296187	0.038304	0.595814	1	Chip_BirA - BirA	limma	0.000566242	0.00910847	TRUE	hit	43360823		3.247
RACK1	P63244	Receptor of activated protein C kinase 1	Homo sapiens	1	1	2	3	20	20	1043149632	-1.47446	23.1951	-7.99037	0.00056707	0.00910847	0.294549	0.038366	0.596203	1	Chip_BirA - BirA	limma	0.00056707	0.00910847	TRUE	hit	1043149632		3.24636
ISOC1	Q96CN7	Isochorismatase domain-containing protein 1	Homo sapiens	1	1	2	3	11	11	53311005	1.18924	18.1668	7.98653	0.000568315	0.00910847	0.292093	0.038459	0.596786	1	Chip_BirA - BirA	limma	0.000568315	0.00910847	TRUE	enriched hit	53311005		3.24541
KIN	O60870	DNA/RNA-binding protein KIN17	Homo sapiens	1	1	2	3	12	12	44418440	1.17503	17.8185	7.98569	0.000568587	0.00910847	0.291555	0.0384794	0.596914	1	Chip_BirA - BirA	limma	0.000568587	0.00910847	TRUE	enriched hit	44418440		3.2452
ENDOD1	O94919	Endonuclease domain-containing 1 protein	Homo sapiens	1	1	2	3	5	5	0	-1.68268	15.7252	-7.97946	0.000570615	0.00910847	0.287563	0.038631	0.597859	1	Chip_BirA - BirA	limma	0.000570615	0.00910847	TRUE	hit	0		3.24366
GLMN	Q92990	Glomulin	Homo sapiens	1	1	2	3	7	7	27449860	1.80344	17.6353	7.9697	0.00057381	0.00910847	0.281304	0.0388694	0.599338	1	Chip_BirA - BirA	limma	0.00057381	0.00910847	TRUE	enriched hit	27449860		3.24123
PAFAH1B3	Q15102	Platelet-activating factor acetylhydrolase IB subunit alpha1	Homo sapiens	1	1	2	3	4	4	20986782	-1.30974	17.301	-7.96411	0.00057565	0.00910847	0.277715	0.0390066	0.600184	1	Chip_BirA - BirA	limma	0.00057565	0.00910847	TRUE	hit	20986782		3.23984
UBA1	P22314	Ubiquitin-like modifier-activating enzyme 1	Homo sapiens	1	1	2	3	57	57	805309024	2.25226	22.4009	7.9441	0.000582292	0.00910847	0.264852	0.0395008	0.603201	1	Chip_BirA - BirA	limma	0.000582292	0.00910847	TRUE	enriched hit	805309024		3.23486
ECI2	O75521	Enoyl-CoA delta isomerase 2	Homo sapiens	1	1	2	3	6	6	11924443	1.52026	16.5001	7.94212	0.000582952	0.00910847	0.263581	0.0395498	0.603498	1	Chip_BirA - BirA	limma	0.000582952	0.00910847	TRUE	enriched hit	11924443		3.23437
RPL17	P18621	60S ribosomal protein L17	Homo sapiens	1	1	2	3	12	13	1275262560	-1.40082	22.135	-7.94195	0.000583011	0.00910847	0.263468	0.0395542	0.603524	1	Chip_BirA - BirA	limma	0.000583011	0.00910847	TRUE	hit	1275262560		3.23432
THAP11	Q96EK4	THAP domain-containing protein 11	Homo sapiens	1	1	2	3	3	3	0	-1.27779	15.2885	-7.92508	0.000588688	0.00910847	0.252598	0.0399754	0.606056	1	Chip_BirA - BirA	limma	0.000588688	0.00910847	TRUE	hit	0		3.23011
ZNF281	Q9Y2X9	Zinc finger protein 281	Homo sapiens	1	1	2	3	4	5	5515282	-1.27457	16.3151	-7.92505	0.000588698	0.00910847	0.25258	0.0399761	0.60606	1	Chip_BirA - BirA	limma	0.000588698	0.00910847	TRUE	hit	5515282		3.23011
ME2	P23368	NAD-dependent malic enzyme, mitochondrial	Homo sapiens	1	1	2	3	20	21	110558102	1.35203	19.4244	7.92499	0.000588718	0.00910847	0.25254	0.0399776	0.606069	1	Chip_BirA - BirA	limma	0.000588718	0.00910847	TRUE	enriched hit	110558102		3.23009
HMGB3	O15347	High mobility group protein B3	Homo sapiens	1	1	2	3	14	14	547454256	1.37997	20.242	7.91089	0.000593516	0.00914819	0.243435	0.0403327	0.608179	1	Chip_BirA - BirA	limma	0.000593516	0.00914819	TRUE	enriched hit	547454256		3.22657
ILF2	Q12905	Interleukin enhancer-binding factor 2	Homo sapiens	1	1	2	3	20	20	570639824	2.65925	21.257	7.89211	0.000599981	0.009196	0.231281	0.0408099	0.610978	1	Chip_BirA - BirA	limma	0.000599981	0.009196	TRUE	enriched hit	570639824		3.22186
NSA2	O95478	Ribosome biogenesis protein NSA2 homolog	Homo sapiens	1	1	2	3	3	3	7151690	-1.16096	16.2242	-7.879	0.000604541	0.009196	0.222783	0.0411457	0.612924	1	Chip_BirA - BirA	limma	0.000604541	0.009196	TRUE	hit	7151690		3.21857
PTPA	Q15257	Serine/threonine-protein phosphatase 2A activator	Homo sapiens	1	1	2	3	8	8	41218772	1.37349	18.6076	7.876	0.00060559	0.009196	0.220837	0.0412228	0.613368	1	Chip_BirA - BirA	limma	0.00060559	0.009196	TRUE	enriched hit	41218772		3.21782
YWHAZ	P63104	14-3-3 protein zeta/delta	Homo sapiens	1	1	2	3	15	15	2932742848	3.00615	20.8933	7.85648	0.000612473	0.00923213	0.208151	0.041728	0.616253	1	Chip_BirA - BirA	limma	0.000612473	0.00923213	TRUE	enriched hit	2932742848		3.21291
RFC2	P35250	Replication factor C subunit 2	Homo sapiens	1	1	2	3	14	14	69958312	1.57433	19.0434	7.84047	0.000618189	0.00928415	0.197723	0.0421463	0.618609	1	Chip_BirA - BirA	limma	0.000618189	0.00928415	TRUE	enriched hit	69958312		3.20888
MAP3K20	Q9NYL2	Mitogen-activated protein kinase kinase kinase 20	Homo sapiens	1	1	2	3	8	8	17659997	-1.3304	17.6908	-7.83214	0.000621186	0.00929512	0.192292	0.0423653	0.61983	1	Chip_BirA - BirA	limma	0.000621186	0.00929512	TRUE	hit	17659997		3.20678
RPLP0	P05388	60S acidic ribosomal protein P0	Homo sapiens	1	1	2	3	8	19	1289729600	-1.70216	24.0699	-7.82229	0.000624752	0.00931449	0.185864	0.0426253	0.621272	1	Chip_BirA - BirA	limma	0.000624752	0.00931449	TRUE	hit	1289729600		3.20429
GLOD4	Q9HC38	Glyoxalase domain-containing protein 4	Homo sapiens	1	1	2	3	17	17	120198992	1.4784	20.0715	7.8122	0.000628435	0.00931613	0.179263	0.0428935	0.622746	1	Chip_BirA - BirA	limma	0.000628435	0.00931613	TRUE	enriched hit	120198992		3.20174
CABIN1	Q9Y6J0	Calcineurin-binding protein cabin-1	Homo sapiens	1	1	2	3	3	3	11290886	-1.27147	16.9334	-7.80954	0.000629407	0.00931613	0.177528	0.0429642	0.623133	1	Chip_BirA - BirA	limma	0.000629407	0.00931613	TRUE	hit	11290886		3.20107
PRDX3	P30048	Thioredoxin-dependent peroxide reductase, mitochondrial	Homo sapiens	1	1	2	3	11	11	478542712	1.61888	20.5806	7.78715	0.000637682	0.00937616	0.162856	0.0435647	0.626387	1	Chip_BirA - BirA	limma	0.000637682	0.00937616	TRUE	enriched hit	478542712		3.1954
FKBP4	Q02790	Peptidyl-prolyl cis-trans isomerase FKBP4	Homo sapiens	1	1	2	3	43	43	755035408	2.1278	21.8469	7.77186	0.000643408	0.00937616	0.152812	0.043979	0.628599	1	Chip_BirA - BirA	limma	0.000643408	0.00937616	TRUE	enriched hit	755035408		3.19151
DCAF13	Q9NV06	DDB1- and CUL4-associated factor 13	Homo sapiens	1	1	2	3	3	3	0	-1.36979	17.294	-7.77173	0.000643456	0.00937616	0.152729	0.0439824	0.628617	1	Chip_BirA - BirA	limma	0.000643456	0.00937616	TRUE	hit	0		3.19148
POLE2	P56282	DNA polymerase epsilon subunit 2	Homo sapiens	1	1	2	3	4	4	51964876	-1.17525	17.9212	-7.76886	0.00064454	0.00937616	0.150837	0.0440607	0.629032	1	Chip_BirA - BirA	limma	0.00064454	0.00937616	TRUE	hit	51964876		3.19075
HS1BP3	Q53T59	HCLS1-binding protein 3	Homo sapiens	1	1	2	3	4	4	0	-1.19809	16.2577	-7.76791	0.000644897	0.00937616	0.150215	0.0440865	0.629169	1	Chip_BirA - BirA	limma	0.000644897	0.00937616	TRUE	hit	0		3.19051
APEX1	P27695	DNA-(apurinic or apyrimidinic site) endonuclease	Homo sapiens	1	1	2	3	28	28	401387608	2.29512	20.5431	7.75973	0.000647996	0.00938792	0.144829	0.04431	0.630348	1	Chip_BirA - BirA	limma	0.000647996	0.00938792	TRUE	enriched hit	401387608		3.18843
AKAP8	O43823	A-kinase anchor protein 8	Homo sapiens	1	1	2	3	9	9	50677323	-1.13284	19.9806	-7.74559	0.000653388	0.00943271	0.135516	0.0446982	0.632378	1	Chip_BirA - BirA	limma	0.000653388	0.00943271	TRUE	hit	50677323		3.18483
SNRPGP15	A8MWD9	Putative small nuclear ribonucleoprotein G-like protein 15	Homo sapiens	1	1	2	3	0	5	72619920	1.83231	18.623	7.73697	0.000656705	0.00944733	0.129824	0.0449365	0.633614	1	Chip_BirA - BirA	limma	0.000656705	0.00944733	TRUE	enriched hit	72619920		3.18263
ZCRB1	Q8TBF4	Zinc finger CCHC-type and RNA-binding motif-containing protein 1	Homo sapiens	1	1	2	3	2	2	2364404	-1.31297	14.3326	-7.72891	0.000659823	0.00945901	0.124499	0.0451603	0.634766	1	Chip_BirA - BirA	limma	0.000659823	0.00945901	TRUE	hit	2364404		3.18057
LTA4H	P09960	Leukotriene A-4 hydrolase	Homo sapiens	1	1	2	3	29	29	260968408	1.09863	21.3387	7.70287	0.000670014	0.00952489	0.107267	0.0458891	0.63847	1	Chip_BirA - BirA	limma	0.000670014	0.00952489	TRUE	enriched hit	260968408		3.17392
HDGFL2	Q7Z4V5	Hepatoma-derived growth factor-related protein 2	Homo sapiens	1	1	2	3	15	15	132498352	2.44094	19.349	7.68997	0.000675136	0.00952489	0.0987038	0.0462541	0.640296	1	Chip_BirA - BirA	limma	0.000675136	0.00952489	TRUE	enriched hit	132498352		3.17061
CNOT4	O95628	CCR4-NOT transcription complex subunit 4	Homo sapiens	1	1	2	3	9	9	22058836	1.41834	16.4305	7.68803	0.000675908	0.00952489	0.097418	0.0463091	0.64057	1	Chip_BirA - BirA	limma	0.000675908	0.00952489	TRUE	enriched hit	22058836		3.17011
ACADSB	P45954	Short/branched chain specific acyl-CoA dehydrogenase, mitochondrial	Homo sapiens	1	1	2	3	11	11	28427594	1.67941	17.7027	7.68772	0.000676035	0.00952489	0.0972074	0.0463181	0.640614	1	Chip_BirA - BirA	limma	0.000676035	0.00952489	TRUE	enriched hit	28427594		3.17003
DDX5	P17844	Probable ATP-dependent RNA helicase DDX5	Homo sapiens	1	1	2	3	39	39	1115886368	-1.12652	23.2885	-7.67874	0.000679629	0.00954273	0.0912444	0.0465736	0.64188	1	Chip_BirA - BirA	limma	0.000679629	0.00954273	TRUE	hit	1115886368		3.16773
SEC22B	O75396	Vesicle-trafficking protein SEC22b	Homo sapiens	1	1	2	3	15	15	213467408	2.09258	19.5437	7.66789	0.000684007	0.00956782	0.0840224	0.0468842	0.643406	1	Chip_BirA - BirA	limma	0.000684007	0.00956782	TRUE	enriched hit	213467408		3.16494
TNPO1	Q92973	Transportin-1	Homo sapiens	1	1	2	3	13	19	230556132	1.22375	20.6523	7.6535	0.000689862	0.00956782	0.0744333	0.0472987	0.645423	1	Chip_BirA - BirA	limma	0.000689862	0.00956782	TRUE	enriched hit	230556132		3.16124
TRIM26	Q12899	Tripartite motif-containing protein 26	Homo sapiens	1	1	2	3	9	9	29257752	-1.51314	18.8905	-7.64586	0.000692997	0.00956782	0.0693328	0.0475201	0.646491	1	Chip_BirA - BirA	limma	0.000692997	0.00956782	TRUE	hit	29257752		3.15927
NDRG3	Q9UGV2	Protein NDRG3	Homo sapiens	1	1	2	3	5	5	22837059	1.96264	17.1455	7.63791	0.000696275	0.00956782	0.0640228	0.0477513	0.6476	1	Chip_BirA - BirA	limma	0.000696275	0.00956782	TRUE	enriched hit	22837059		3.15722
TP53BP1	Q12888	TP53-binding protein 1	Homo sapiens	1	1	2	3	29	29	49273140	-1.09592	18.5133	-7.63377	0.000697992	0.00956782	0.0612519	0.0478722	0.648177	1	Chip_BirA - BirA	limma	0.000697992	0.00956782	TRUE	hit	49273140		3.15615
PDIA4	P13667	Protein disulfide-isomerase A4	Homo sapiens	1	1	2	3	49	49	533420880	1.63422	22.2648	7.63127	0.000699029	0.00956782	0.0595807	0.0479452	0.648524	1	Chip_BirA - BirA	limma	0.000699029	0.00956782	TRUE	enriched hit	533420880		3.1555
NIF3L1	Q9GZT8	NIF3-like protein 1	Homo sapiens	1	1	2	3	10	11	82680476	1.67128	18.4405	7.63123	0.000699044	0.00956782	0.059556	0.0479463	0.648529	1	Chip_BirA - BirA	limma	0.000699044	0.00956782	TRUE	enriched hit	82680476		3.1555
ERLIN2	O94905	Erlin-2	Homo sapiens	1	1	2	3	12	15	82491816	-1.14764	19.9466	-7.62873	0.000700085	0.00956782	0.0578827	0.0480195	0.648877	1	Chip_BirA - BirA	limma	0.000700085	0.00956782	TRUE	hit	82491816		3.15485
MCCC1	Q96RQ3	Methylcrotonoyl-CoA carboxylase subunit alpha, mitochondrial	Homo sapiens	1	1	2	3	12	12	134895963	-3.95073	20.3686	-7.60821	0.000708691	0.00962597	0.0441314	0.0486237	0.651721	1	Chip_BirA - BirA	limma	0.000708691	0.00962597	TRUE	hit	134895963		3.14954
THOC7	Q6I9Y2	THO complex subunit 7 homolog	Homo sapiens	1	1	2	3	5	5	27605926	1.12163	17.6403	7.60739	0.000709035	0.00962597	0.0435857	0.0486478	0.651833	1	Chip_BirA - BirA	limma	0.000709035	0.00962597	TRUE	enriched hit	27605926		3.14933
HSPA1A	P0DMV8	Heat shock 70 kDa protein 1A	Homo sapiens	1	1	2	3	0	54	5514390400	1.55104	24.5834	7.59422	0.000714628	0.0096466	0.0347415	0.0490391	0.653649	1	Chip_BirA - BirA	limma	0.000714628	0.0096466	TRUE	enriched hit	5514390400		3.14592
DUT	P33316	Deoxyuridine 5'-triphosphate nucleotidohydrolase, mitochondrial	Homo sapiens	1	1	2	3	7	7	32645470	1.628	17.1228	7.58177	0.000719966	0.0096466	0.026364	0.0494115	0.65536	1	Chip_BirA - BirA	limma	0.000719966	0.0096466	TRUE	enriched hit	32645470		3.14269
CADM1	Q9BY67	Cell adhesion molecule 1	Homo sapiens	1	1	2	3	10	10	38025088	2.27789	17.2167	7.58162	0.000720028	0.0096466	0.026266	0.0494159	0.65538	1	Chip_BirA - BirA	limma	0.000720028	0.0096466	TRUE	enriched hit	38025088		3.14265
PDIA6	Q15084	Protein disulfide-isomerase A6	Homo sapiens	1	1	2	3	21	21	384853648	1.63963	20.3282	7.57738	0.000721857	0.0096466	0.0234105	0.0495433	0.655961	1	Chip_BirA - BirA	limma	0.000721857	0.0096466	TRUE	enriched hit	384853648		3.14155
AP1M1	Q9BXS5	AP-1 complex subunit mu-1	Homo sapiens	1	1	2	3	11	14	100966792	-1.08999	20.2763	-7.57631	0.000722318	0.0096466	0.0226905	0.0495754	0.656107	1	Chip_BirA - BirA	limma	0.000722318	0.0096466	TRUE	hit	100966792		3.14127
TPR	P12270	Nucleoprotein TPR	Homo sapiens	1	1	2	3	124	126	2188940952	-1.07272	23.5657	-7.55247	0.000732706	0.00974324	0.00661262	0.0502967	0.659359	1	Chip_BirA - BirA	limma	0.000732706	0.00974324	TRUE	hit	2188940952		3.13507
CRYZL1	O95825	Quinone oxidoreductase-like protein 1	Homo sapiens	1	1	2	3	6	6	15908051	1.56245	16.8513	7.54877	0.000734337	0.00974324	0.00410862	0.0504097	0.659863	1	Chip_BirA - BirA	limma	0.000734337	0.00974324	TRUE	enriched hit	15908051		3.1341
PPID	Q08752	Peptidyl-prolyl cis-trans isomerase D	Homo sapiens	1	1	2	3	17	17	175695028	1.47531	19.1427	7.54345	0.000736684	0.00974324	0.000514263	0.0505721	0.660584	1	Chip_BirA - BirA	limma	0.000736684	0.00974324	TRUE	enriched hit	175695028		3.13272
PHC2	Q8IXK0	Polyhomeotic-like protein 2	Homo sapiens	1	1	2	3	5	7	19131434	-1.17554	18.1054	-7.5336	0.000741058	0.00975334	-0.0061541	0.0508742	0.661919	1	Chip_BirA - BirA	limma	0.000741058	0.00975334	TRUE	hit	19131434		3.13015
PQBP1	O60828	Polyglutamine-binding protein 1	Homo sapiens	1	1	2	3	10	10	85743032	1.29182	17.9357	7.52743	0.000743813	0.00975334	-0.0103344	0.0510642	0.662752	1	Chip_BirA - BirA	limma	0.000743813	0.00975334	TRUE	enriched hit	85743032		3.12854
RPS25	P62851	40S ribosomal protein S25	Homo sapiens	1	1	2	3	9	9	1539157632	-1.39607	22.2952	-7.52362	0.000745522	0.00975334	-0.0129183	0.0511819	0.663266	1	Chip_BirA - BirA	limma	0.000745522	0.00975334	TRUE	hit	1539157632		3.12754
JUP	P14923	Junction plakoglobin	Homo sapiens	1	1	2	3	13	13	416824575	-2.06651	18.6321	-7.52041	0.000746963	0.00975334	-0.0150942	0.0512811	0.663699	1	Chip_BirA - BirA	limma	0.000746963	0.00975334	TRUE	hit	416824575		3.1267
PDCL3	Q9H2J4	Phosducin-like protein 3	Homo sapiens	1	1	2	3	9	9	71225581	1.09967	18.9131	7.51018	0.00075158	0.00978247	-0.0220368	0.0515984	0.665074	1	Chip_BirA - BirA	limma	0.00075158	0.00978247	TRUE	enriched hit	71225581		3.12402
VBP1	P61758	Prefoldin subunit 3	Homo sapiens	1	1	2	3	11	12	220944372	1.27618	18.69	7.49795	0.000757144	0.00979304	-0.0303466	0.0519799	0.666713	1	Chip_BirA - BirA	limma	0.000757144	0.00979304	TRUE	enriched hit	220944372		3.12082
AARS1	P49588	Alanine--tRNA ligase, cytoplasmic	Homo sapiens	1	1	2	3	55	55	264082192	1.12672	21.8673	7.49389	0.000759004	0.00979304	-0.0331118	0.0521072	0.667257	1	Chip_BirA - BirA	limma	0.000759004	0.00979304	TRUE	enriched hit	264082192		3.11976
PRPF4B	Q13523	Serine/threonine-protein kinase PRP4 homolog	Homo sapiens	1	1	2	3	7	7	19122362	-1.12744	17.0916	-7.49268	0.000759558	0.00979304	-0.0339337	0.0521451	0.667418	1	Chip_BirA - BirA	limma	0.000759558	0.00979304	TRUE	hit	19122362		3.11944
ETFDH	Q16134	Electron transfer flavoprotein-ubiquinone oxidoreductase, mitochondrial	Homo sapiens	1	1	2	3	11	11	38718824	1.1024	18.322	7.48644	0.000762424	0.00979918	-0.0381781	0.052341	0.66825	1	Chip_BirA - BirA	limma	0.000762424	0.00979918	TRUE	enriched hit	38718824		3.1178
SCPEP1	Q9HB40	Retinoid-inducible serine carboxypeptidase	Homo sapiens	1	1	2	3	4	4	17862670	1.72846	16.5604	7.46169	0.000773936	0.00991605	-0.0550687	0.0531253	0.671539	1	Chip_BirA - BirA	limma	0.000773936	0.00991605	TRUE	enriched hit	17862670		3.1113
AASS	Q9UDR5	Alpha-aminoadipic semialdehyde synthase, mitochondrial	Homo sapiens	1	1	2	3	14	14	38613490	-1.12924	20.0021	-7.45121	0.00077887	0.00994818	-0.0622331	0.0534601	0.672923	1	Chip_BirA - BirA	limma	0.00077887	0.00994818	TRUE	hit	38613490		3.10854
TMED7	Q9Y3B3	Transmembrane emp24 domain-containing protein 7	Homo sapiens	1	1	2	3	8	8	43275545	1.21228	18.2899	7.43072	0.000788628	0.0100331	-0.0762709	0.0541201	0.675618	1	Chip_BirA - BirA	limma	0.000788628	0.0100331	TRUE	enriched hit	43275545		3.10313
ORC3	Q9UBD5	Origin recognition complex subunit 3	Homo sapiens	1	1	2	3	9	9	24281424	-1.09472	17.9915	-7.41885	0.000794346	0.0100519	-0.0844169	0.0545053	0.67717	1	Chip_BirA - BirA	limma	0.000794346	0.0100519	TRUE	hit	24281424		3.09999
SF3B2	Q13435	Splicing factor 3B subunit 2	Homo sapiens	1	1	2	3	46	46	243416364	1.37314	21.4424	7.38662	0.000810126	0.0101597	-0.106603	0.0555632	0.681358	1	Chip_BirA - BirA	limma	0.000810126	0.0101597	TRUE	enriched hit	243416364		3.09145
TBC1D10B	Q4KMP7	TBC1 domain family member 10B	Homo sapiens	1	1	2	3	5	5	18277991	1.33505	15.506	7.38449	0.000811181	0.0101597	-0.108072	0.0556337	0.681634	1	Chip_BirA - BirA	limma	0.000811181	0.0101597	TRUE	enriched hit	18277991		3.09088
RPL12	P30050	60S ribosomal protein L12	Homo sapiens	1	1	2	3	11	11	1083272448	-1.48951	22.0318	-7.38146	0.000812684	0.0101597	-0.110159	0.055734	0.682024	1	Chip_BirA - BirA	limma	0.000812684	0.0101597	TRUE	hit	1083272448		3.09008
GATAD2A	Q86YP4	Transcriptional repressor p66-alpha	Homo sapiens	1	1	2	3	20	22	38406854	-1.25724	18.9866	-7.37795	0.000814432	0.0101597	-0.112583	0.0558506	0.682477	1	Chip_BirA - BirA	limma	0.000814432	0.0101597	TRUE	hit	38406854		3.08915
PTBP1	P26599	Polypyrimidine tract-binding protein 1	Homo sapiens	1	1	2	3	22	25	512565280	1.65078	20.9967	7.37631	0.00081525	0.0101597	-0.113717	0.0559051	0.682689	1	Chip_BirA - BirA	limma	0.00081525	0.0101597	TRUE	enriched hit	512565280		3.08871
VAT1	Q99536	Synaptic vesicle membrane protein VAT-1 homolog	Homo sapiens	1	1	2	3	15	15	53702629	1.86331	18.2402	7.36362	0.000821616	0.0101831	-0.122491	0.0563287	0.684321	1	Chip_BirA - BirA	limma	0.000821616	0.0101831	TRUE	enriched hit	53702629		3.08533
CNDP2	Q96KP4	Cytosolic non-specific dipeptidase	Homo sapiens	1	1	2	3	18	18	59962304	1.05319	19.1845	7.36266	0.000822099	0.0101831	-0.123155	0.0563608	0.684445	1	Chip_BirA - BirA	limma	0.000822099	0.0101831	TRUE	enriched hit	59962304		3.08508
PSMD10	O75832	26S proteasome non-ATPase regulatory subunit 10	Homo sapiens	1	1	2	3	10	10	56212296	1.98542	17.7541	7.3305	0.000838501	0.0102941	-0.145449	0.0574461	0.68855	1	Chip_BirA - BirA	limma	0.000838501	0.0102941	TRUE	enriched hit	56212296		3.0765
PSMB6	P28072	Proteasome subunit beta type-6	Homo sapiens	1	1	2	3	8	8	313463152	1.33314	19.5713	7.32938	0.000839078	0.0102941	-0.146225	0.0574841	0.688691	1	Chip_BirA - BirA	limma	0.000839078	0.0102941	TRUE	enriched hit	313463152		3.0762
KPNA2	P52292	Importin subunit alpha-1	Homo sapiens	1	1	2	3	16	16	401125632	1.04485	20.786	7.3238	0.00084197	0.0102941	-0.150108	0.0576746	0.6894	1	Chip_BirA - BirA	limma	0.00084197	0.0102941	TRUE	enriched hit	401125632		3.0747
WRAP53	Q9BUR4	Telomerase Cajal body protein 1	Homo sapiens	1	1	2	3	2	2	0	-2.46868	14.1484	-7.32301	0.00619551	0.0258409	-1.41768	0.0577015	0.6895	1	Chip_BirA - BirA	limma	0.00619551	0.0258409	TRUE	hit	0		2.20792
HPRT1	P00492	Hypoxanthine-guanine phosphoribosyltransferase	Homo sapiens	1	1	2	3	11	12	345531504	2.61564	20.062	7.321	0.000843421	0.0102941	-0.152052	0.0577701	0.689754	1	Chip_BirA - BirA	limma	0.000843421	0.0102941	TRUE	enriched hit	345531504		3.07396
PC	P11498	Pyruvate carboxylase, mitochondrial	Homo sapiens	1	1	2	3	41	41	209449976	-4.5425	23.0336	-7.32063	0.000843614	0.0102941	-0.15231	0.0577827	0.689801	1	Chip_BirA - BirA	limma	0.000843614	0.0102941	TRUE	hit	209449976		3.07386
RCN1	Q15293	Reticulocalbin-1	Homo sapiens	1	1	2	3	20	20	235657652	1.32246	19.5545	7.30335	0.000852652	0.0103581	-0.164339	0.0583758	0.691982	1	Chip_BirA - BirA	limma	0.000852652	0.0103581	TRUE	enriched hit	235657652		3.06923
ACTN4	O43707	Alpha-actinin-4	Homo sapiens	1	1	2	3	37	55	335394624	1.20644	21.798	7.30096	0.000853915	0.0103581	-0.166011	0.0584585	0.692283	1	Chip_BirA - BirA	limma	0.000853915	0.0103581	TRUE	enriched hit	335394624		3.06859
RPL11	P62913	60S ribosomal protein L11	Homo sapiens	1	1	2	3	12	12	868118144	-1.47958	23.2225	-7.29222	0.00085854	0.0103667	-0.172109	0.0587608	0.693381	1	Chip_BirA - BirA	limma	0.00085854	0.0103667	TRUE	hit	868118144		3.06624
RPS29	P62273	40S ribosomal protein S29	Homo sapiens	1	1	2	3	5	5	571052712	-1.47696	21.4406	-7.29007	0.00085968	0.0103667	-0.173608	0.0588353	0.69365	1	Chip_BirA - BirA	limma	0.00085968	0.0103667	TRUE	hit	571052712		3.06566
YWHAH	Q04917	14-3-3 protein eta	Homo sapiens	1	1	2	3	18	19	3404939360	1.16118	20.8983	7.27239	0.000869142	0.0104136	-0.185969	0.0594516	0.69586	1	Chip_BirA - BirA	limma	0.000869142	0.0104136	TRUE	enriched hit	3404939360		3.06091
CTCF	P49711	Transcriptional repressor CTCF	Homo sapiens	1	1	2	3	5	7	18896258	-2.02276	19.1796	-7.26953	0.000870682	0.0104136	-0.187967	0.0595515	0.696216	1	Chip_BirA - BirA	limma	0.000870682	0.0104136	TRUE	hit	18896258		3.06014
PHPT1	Q9NRX4	14 kDa phosphohistidine phosphatase	Homo sapiens	1	1	2	3	4	4	70872896	1.52563	17.2254	7.26859	0.000871189	0.0104136	-0.188625	0.0595845	0.696333	1	Chip_BirA - BirA	limma	0.000871189	0.0104136	TRUE	enriched hit	70872896		3.05989
GLB1	P16278	Beta-galactosidase	Homo sapiens	1	1	2	3	8	8	44230172	-1.03763	18.6854	-7.25247	0.000879947	0.0104184	-0.199923	0.060152	0.698333	1	Chip_BirA - BirA	limma	0.000879947	0.0104184	TRUE	hit	44230172		3.05554
ACBD5	Q5T8D3	Acyl-CoA-binding domain-containing protein 5	Homo sapiens	1	1	2	3	4	4	5336790	-1.67637	14.523	-7.24953	0.00220905	0.015325	-0.883912	0.060256	0.698697	1	Chip_BirA - BirA	limma	0.00220905	0.015325	TRUE	hit	5336790		2.6558
ELAVL1	Q15717	ELAV-like protein 1	Homo sapiens	1	1	2	3	16	18	279586424	-1.15588	21.4701	-7.24885	0.000881929	0.0104184	-0.202463	0.0602801	0.698781	1	Chip_BirA - BirA	limma	0.000881929	0.0104184	TRUE	hit	279586424		3.05457
RPS17	P08708	40S ribosomal protein S17	Homo sapiens	1	1	2	3	13	13	1061754496	-1.45738	22.3743	-7.244	0.000884591	0.0104184	-0.205868	0.0604519	0.69938	1	Chip_BirA - BirA	limma	0.000884591	0.0104184	TRUE	hit	1061754496		3.05326
RPL3	P39023	60S ribosomal protein L3	Homo sapiens	1	1	2	3	30	33	872454304	-1.28223	23.8449	-7.24238	0.000885486	0.0104184	-0.20701	0.0605096	0.699581	1	Chip_BirA - BirA	limma	0.000885486	0.0104184	TRUE	hit	872454304		3.05282
LSG1	Q9H089	Large subunit GTPase 1 homolog	Homo sapiens	1	1	2	3	10	10	30763486	-1.40087	18.8664	-7.24059	0.000886473	0.0104184	-0.208268	0.0605733	0.699802	1	Chip_BirA - BirA	limma	0.000886473	0.0104184	TRUE	hit	30763486		3.05233
SET	Q01105	Protein SET	Homo sapiens	1	1	2	3	10	20	1191653296	2.11656	21.3542	7.23994	0.00088683	0.0104184	-0.208724	0.0605963	0.699882	1	Chip_BirA - BirA	limma	0.00088683	0.0104184	TRUE	enriched hit	1191653296		3.05216
ANP32A	P39687	Acidic leucine-rich nuclear phosphoprotein 32 family member A	Homo sapiens	1	1	2	3	5	13	521657688	1.6031	20.3868	7.23206	0.000891189	0.0104248	-0.214263	0.060877	0.700851	1	Chip_BirA - BirA	limma	0.000891189	0.0104248	TRUE	enriched hit	521657688		3.05003
LACTB2	Q53H82	Endoribonuclease LACTB2	Homo sapiens	1	1	2	3	7	7	36207346	1.56306	16.3992	7.22578	0.000894684	0.0104248	-0.218684	0.0611016	0.701623	1	Chip_BirA - BirA	limma	0.000894684	0.0104248	TRUE	enriched hit	36207346		3.04833
RPL22	P35268	60S ribosomal protein L22	Homo sapiens	1	1	2	3	7	8	533723620	-1.0685	19.6364	-7.21585	0.000900241	0.0104248	-0.22568	0.0614581	0.702839	1	Chip_BirA - BirA	limma	0.000900241	0.0104248	TRUE	hit	533723620		3.04564
ACACA	Q13085	Acetyl-CoA carboxylase 1	Homo sapiens	1	1	2	3	32	39	40213890	-2.0953	20.9503	-7.20853	0.000904359	0.0104248	-0.230837	0.0617217	0.703732	1	Chip_BirA - BirA	limma	0.000904359	0.0104248	TRUE	hit	40213890		3.04366
ALDH3A2	P51648	Aldehyde dehydrogenase family 3 member A2	Homo sapiens	1	1	2	3	11	12	77239421	1.40247	18.8024	7.20726	0.00090508	0.0104248	-0.231737	0.0617677	0.703888	1	Chip_BirA - BirA	limma	0.00090508	0.0104248	TRUE	enriched hit	77239421		3.04331
HNRNPAB	Q99729	Heterogeneous nuclear ribonucleoprotein A/B	Homo sapiens	1	1	2	3	18	18	875188224	1.02981	22.3622	7.19614	0.000911388	0.0104248	-0.239586	0.0621704	0.70524	1	Chip_BirA - BirA	limma	0.000911388	0.0104248	TRUE	enriched hit	875188224		3.0403
ZNF512	Q96ME7	Zinc finger protein 512	Homo sapiens	1	1	2	3	12	13	24257207	-1.20279	18.7851	-7.1952	0.000911925	0.0104248	-0.240251	0.0622046	0.705355	1	Chip_BirA - BirA	limma	0.000911925	0.0104248	TRUE	hit	24257207		3.04004
KPNB1	Q14974	Importin subunit beta-1	Homo sapiens	1	1	2	3	31	31	508190560	1.08664	22.0056	7.1862	0.000917079	0.0104248	-0.246621	0.0625326	0.706447	1	Chip_BirA - BirA	limma	0.000917079	0.0104248	TRUE	enriched hit	508190560		3.03759
RPLP2	P05387	60S acidic ribosomal protein P2	Homo sapiens	1	1	2	3	5	5	43105624	-1.69517	18.9225	-7.1816	0.00091972	0.0104248	-0.249871	0.0627004	0.707002	1	Chip_BirA - BirA	limma	0.00091972	0.0104248	TRUE	hit	43105624		3.03634
PURA	Q00577	Transcriptional activator protein Pur-alpha	Homo sapiens	1	1	2	3	8	9	1157399648	-1.34569	21.0117	-7.17826	0.000921647	0.0104248	-0.252237	0.0628227	0.707405	1	Chip_BirA - BirA	limma	0.000921647	0.0104248	TRUE	hit	1157399648		3.03544
RBM3	P98179	RNA-binding protein 3	Homo sapiens	1	1	2	3	7	7	173912668	1.22979	18.9891	7.1758	0.000923072	0.0104248	-0.253982	0.062913	0.707703	1	Chip_BirA - BirA	limma	0.000923072	0.0104248	TRUE	enriched hit	173912668		3.03476
HM13	Q8TCT9	Minor histocompatibility antigen H13	Homo sapiens	1	1	2	3	9	9	67160476	1.16831	18.3952	7.17385	0.000924201	0.0104248	-0.255365	0.0629847	0.707938	1	Chip_BirA - BirA	limma	0.000924201	0.0104248	TRUE	enriched hit	67160476		3.03423
RPL18A	Q02543	60S ribosomal protein L18a	Homo sapiens	1	1	2	3	9	9	1358644896	-1.3047	21.8045	-7.16868	0.000927202	0.0104248	-0.259028	0.0631746	0.70856	1	Chip_BirA - BirA	limma	0.000927202	0.0104248	TRUE	hit	1358644896		3.03283
ZMPSTE24	O75844	CAAX prenyl protease 1 homolog	Homo sapiens	1	1	2	3	12	12	140475092	1.55577	19.257	7.16628	0.000928599	0.0104248	-0.26073	0.063263	0.708849	1	Chip_BirA - BirA	limma	0.000928599	0.0104248	TRUE	enriched hit	140475092		3.03217
DBT	P11182	Lipoamide acyltransferase component of branched-chain alpha-keto acid dehydrogenase complex, mitochondrial	Homo sapiens	1	1	2	3	9	9	24670680	-1.02581	18.8416	-7.16278	0.000930642	0.0104248	-0.263215	0.0633921	0.70927	1	Chip_BirA - BirA	limma	0.000930642	0.0104248	TRUE	hit	24670680		3.03122
PSMA7	O14818	Proteasome subunit alpha type-7	Homo sapiens	1	1	2	3	14	20	336405640	1.0616	21.6423	7.1585	0.000933145	0.0104248	-0.266251	0.0635502	0.709783	1	Chip_BirA - BirA	limma	0.000933145	0.0104248	TRUE	enriched hit	336405640		3.03005
SAAL1	Q96ER3	Protein SAAL1	Homo sapiens	1	1	2	3	8	8	462631479	2.03341	16.246	7.12008	0.000955992	0.0106179	-0.293601	0.0649845	0.714359	1	Chip_BirA - BirA	limma	0.000955992	0.0106179	TRUE	enriched hit	462631479		3.01955
PPIL4	Q8WUA2	Peptidyl-prolyl cis-trans isomerase-like 4	Homo sapiens	1	1	2	3	16	16	69748860	1.26042	19.7512	7.11578	0.000958592	0.0106179	-0.296673	0.0651468	0.714868	1	Chip_BirA - BirA	limma	0.000958592	0.0106179	TRUE	enriched hit	69748860		3.01837
PBRM1	Q86U86	Protein polybromo-1	Homo sapiens	1	1	2	3	27	27	31786198	-1.07954	19.6009	-7.11139	0.000961249	0.0106179	-0.299802	0.0653124	0.715385	1	Chip_BirA - BirA	limma	0.000961249	0.0106179	TRUE	hit	31786198		3.01716
SERINC1	Q9NRX5	Serine incorporator 1	Homo sapiens	1	1	2	3	4	4	15332557	1.4809	15.7695	7.11079	0.000961617	0.0106179	-0.300236	0.0653354	0.715456	1	Chip_BirA - BirA	limma	0.000961617	0.0106179	TRUE	enriched hit	15332557		3.017
TXNL1	O43396	Thioredoxin-like protein 1	Homo sapiens	1	1	2	3	12	12	74906854	1.0786	18.2823	7.10541	0.000964889	0.0106179	-0.304077	0.0655391	0.71609	1	Chip_BirA - BirA	limma	0.000964889	0.0106179	TRUE	enriched hit	74906854		3.01552
KDM3A	Q9Y4C1	Lysine-specific demethylase 3A	Homo sapiens	1	1	2	3	6	6	23650870	-1.01505	15.7453	-7.10364	0.000965971	0.0106179	-0.305345	0.0656064	0.716298	1	Chip_BirA - BirA	limma	0.000965971	0.0106179	TRUE	hit	23650870		3.01504
BDH2	Q9BUT1	Dehydrogenase/reductase SDR family member 6	Homo sapiens	1	1	2	3	7	7	70169678	1.60219	17.9019	7.09254	0.000972781	0.0106275	-0.313291	0.0660291	0.717602	1	Chip_BirA - BirA	limma	0.000972781	0.0106275	TRUE	enriched hit	70169678		3.01199
NDUFV1	P49821	NADH dehydrogenase [ubiquinone] flavoprotein 1, mitochondrial	Homo sapiens	1	1	2	3	21	21	95453758	1.18734	19.7713	7.09027	0.00097418	0.0106275	-0.314916	0.0661158	0.717867	1	Chip_BirA - BirA	limma	0.00097418	0.0106275	TRUE	enriched hit	95453758		3.01136
RALB	P11234	Ras-related protein Ral-B	Homo sapiens	1	1	2	3	5	10	100430430	1.1526	18.5023	7.08755	0.000975857	0.0106275	-0.316862	0.0662197	0.718185	1	Chip_BirA - BirA	limma	0.000975857	0.0106275	TRUE	enriched hit	100430430		3.01061
UBXN7	O94888	UBX domain-containing protein 7	Homo sapiens	1	1	2	3	18	18	57542150	1.02052	18.5941	7.07902	0.000981145	0.0106275	-0.322976	0.0665467	0.719181	1	Chip_BirA - BirA	limma	0.000981145	0.0106275	TRUE	enriched hit	57542150		3.00827
RAB8A	P61006	Ras-related protein Rab-8A	Homo sapiens	1	1	2	3	6	9	396197356	-1.1992	20.0996	-7.07892	0.000981208	0.0106275	-0.323048	0.0665505	0.719193	1	Chip_BirA - BirA	limma	0.000981208	0.0106275	TRUE	hit	396197356		3.00824
ZNF629	Q9UEG4	Zinc finger protein 629	Homo sapiens	1	1	2	3	10	11	95163936	-1.10226	18.5593	-7.07486	0.000983739	0.0106275	-0.325962	0.0667067	0.719666	1	Chip_BirA - BirA	limma	0.000983739	0.0106275	TRUE	hit	95163936		3.00712
HNRNPA0	Q13151	Heterogeneous nuclear ribonucleoprotein A0	Homo sapiens	1	1	2	3	13	13	1520172368	-1.37315	19.8639	-7.07286	0.000984989	0.0106275	-0.327399	0.0667838	0.719899	1	Chip_BirA - BirA	limma	0.000984989	0.0106275	TRUE	hit	1520172368		3.00657
SRSF3	P84103	Serine/arginine-rich splicing factor 3	Homo sapiens	1	1	2	3	11	12	915892224	1.48131	20.6477	7.05074	0.000998933	0.0107443	-0.343305	0.0676408	0.722463	1	Chip_BirA - BirA	limma	0.000998933	0.0107443	TRUE	enriched hit	915892224		3.00046
ISG20L2	Q9H9L3	Interferon-stimulated 20 kDa exonuclease-like 2	Homo sapiens	1	1	2	3	2	2	0	-1.28687	15.5758	-7.04326	0.0010037	0.0107443	-0.34869	0.0679324	0.723324	1	Chip_BirA - BirA	limma	0.0010037	0.0107443	TRUE	hit	0		2.9984
NHLRC2	Q8NBF2	NHL repeat-containing protein 2	Homo sapiens	1	1	2	3	14	14	60246916	1.02886	18.1291	7.04177	0.00100465	0.0107443	-0.349765	0.0679907	0.723496	1	Chip_BirA - BirA	limma	0.00100465	0.0107443	TRUE	enriched hit	60246916		2.99798
TALDO1	P37837	Transaldolase	Homo sapiens	1	1	2	3	21	21	362026824	1.27702	21.797	7.0392	0.0010063	0.0107443	-0.351616	0.0680911	0.723791	1	Chip_BirA - BirA	limma	0.0010063	0.0107443	TRUE	enriched hit	362026824		2.99727
CDC40	O60508	Pre-mRNA-processing factor 17	Homo sapiens	1	1	2	3	7	7	23676944	-1.0079	17.6814	-7.02968	0.00101242	0.0107816	-0.358484	0.0684647	0.724884	1	Chip_BirA - BirA	limma	0.00101242	0.0107816	TRUE	hit	23676944		2.99464
PLS3	P13797	Plastin-3	Homo sapiens	1	1	2	3	28	37	564295296	0.987188	22.1408	7.021	0.00101805	0.0108135	-0.364756	0.0688069	0.725877	1	Chip_BirA - BirA	limma	0.00101805	0.0108135	FALSE	enriched candidate	564295296		2.99223
CPNE8	Q86YQ8	Copine-8	Homo sapiens	1	1	2	3	4	5	47874852	-2.36656	13.4778	-7.02008	0.0069549	0.0277115	-1.53702	0.0688434	0.725983	1	Chip_BirA - BirA	limma	0.0069549	0.0277115	TRUE	hit	47874852		2.15771
EZR	P15311	Ezrin	Homo sapiens	1	1	2	3	30	33	557799656	1.05146	21.9601	7.0073	0.001027	0.0108804	-0.374669	0.0693498	0.727438	1	Chip_BirA - BirA	limma	0.001027	0.0108804	TRUE	enriched hit	557799656		2.98843
KDM4A	O75164	Lysine-specific demethylase 4A	Homo sapiens	1	1	2	3	3	3	0	-1.91401	16.0697	-7.00302	0.00102982	0.0108821	-0.377767	0.06952	0.727924	1	Chip_BirA - BirA	limma	0.00102982	0.0108821	TRUE	hit	0		2.98724
MSN	P26038	Moesin	Homo sapiens	1	1	2	3	39	55	557799656	1.5125	22.2633	6.98845	0.00103948	0.0109286	-0.388335	0.0701025	0.729573	1	Chip_BirA - BirA	limma	0.00103948	0.0109286	TRUE	enriched hit	557799656		2.98319
SPTY2D1	Q68D10	Protein SPT2 homolog	Homo sapiens	1	1	2	3	8	8	14765817	-1.20576	17.2192	-6.98833	0.00103955	0.0109286	-0.38842	0.0701071	0.729586	1	Chip_BirA - BirA	limma	0.00103955	0.0109286	TRUE	hit	14765817		2.98315
INPP5K	Q9BT40	Inositol polyphosphate 5-phosphatase K	Homo sapiens	1	1	2	3	2	2	0	-0.986818	14.8898	-6.97327	0.00104965	0.0109869	-0.399365	0.0707134	0.731282	1	Chip_BirA - BirA	limma	0.00104965	0.0109869	FALSE	candidate	0		2.97895
RPL36A	P83881	60S ribosomal protein L36a	Homo sapiens	1	1	2	3	2	2	458098568	-1.10835	19.7506	-6.97208	0.00105045	0.0109869	-0.400226	0.0707613	0.731415	1	Chip_BirA - BirA	limma	0.00105045	0.0109869	TRUE	hit	458098568		2.97862
HMGN4	O00479	High mobility group nucleosome-binding domain-containing protein 4	Homo sapiens	1	1	2	3	5	5	255410336	1.18409	17.4975	6.96218	0.00105716	0.0109958	-0.407434	0.0711623	0.732523	1	Chip_BirA - BirA	limma	0.00105716	0.0109958	TRUE	enriched hit	255410336		2.97586
CBX3	Q13185	Chromobox protein homolog 3	Homo sapiens	1	1	2	3	11	11	553443696	1.92499	19.564	6.95858	0.00105961	0.0109958	-0.410056	0.0713086	0.732926	1	Chip_BirA - BirA	limma	0.00105961	0.0109958	TRUE	enriched hit	553443696		2.97485
SSR4	P51571	Translocon-associated protein subunit delta	Homo sapiens	1	1	2	3	5	5	138955968	1.54001	17.5839	6.95728	0.00256479	0.0164564	-1.0571	0.0713614	0.73307	1	Chip_BirA - BirA	limma	0.00256479	0.0164564	TRUE	enriched hit	138955968		2.59095
SNRPA	P09012	U1 small nuclear ribonucleoprotein A	Homo sapiens	1	1	2	3	11	13	218525804	1.36109	20.4447	6.95647	0.00106105	0.0109958	-0.41159	0.0713943	0.73316	1	Chip_BirA - BirA	limma	0.00106105	0.0109958	TRUE	enriched hit	218525804		2.97427
GOT1	P17174	Aspartate aminotransferase, cytoplasmic	Homo sapiens	1	1	2	3	24	24	159327552	1.85525	20.4238	6.95289	0.0010635	0.0109958	-0.414202	0.0715402	0.73356	1	Chip_BirA - BirA	limma	0.0010635	0.0109958	TRUE	enriched hit	159327552		2.97326
HMGB1	P09429	High mobility group protein B1	Homo sapiens	1	1	2	3	6	16	1058591696	1.73425	21.6234	6.9511	0.00106472	0.0109958	-0.415505	0.0716131	0.733759	1	Chip_BirA - BirA	limma	0.00106472	0.0109958	TRUE	enriched hit	1058591696		2.97276
CPT2	P23786	Carnitine O-palmitoyltransferase 2, mitochondrial	Homo sapiens	1	1	2	3	22	22	61965425	1.1279	19.7109	6.93885	0.00107316	0.0110389	-0.424451	0.0721147	0.73512	1	Chip_BirA - BirA	limma	0.00107316	0.0110389	TRUE	enriched hit	61965425		2.96933
CDK2	P24941	Cyclin-dependent kinase 2	Homo sapiens	1	1	2	3	11	12	230909748	1.41132	19.4209	6.93373	0.00107671	0.0110389	-0.428192	0.072325	0.735687	1	Chip_BirA - BirA	limma	0.00107671	0.0110389	TRUE	enriched hit	230909748		2.9679
SRSF4	Q08170	Serine/arginine-rich splicing factor 4	Homo sapiens	1	1	2	3	14	14	359615020	1.11033	18.2768	6.93336	0.00107697	0.0110389	-0.428458	0.07234	0.735727	1	Chip_BirA - BirA	limma	0.00107697	0.0110389	TRUE	enriched hit	359615020		2.9678
WTAP	Q15007	Pre-mRNA-splicing regulator WTAP	Homo sapiens	1	1	2	3	9	9	67573178	-1.26148	17.6291	-6.92394	0.00108354	0.0110727	-0.435353	0.0727287	0.736768	1	Chip_BirA - BirA	limma	0.00108354	0.0110727	TRUE	hit	67573178		2.96515
PSMD12	O00232	26S proteasome non-ATPase regulatory subunit 12	Homo sapiens	1	1	2	3	25	25	144957664	1.23146	20.7575	6.92091	0.00108566	0.0110727	-0.437569	0.0728539	0.737101	1	Chip_BirA - BirA	limma	0.00108566	0.0110727	TRUE	enriched hit	144957664		2.9643
HNRNPUL2	Q1KMD3	Heterogeneous nuclear ribonucleoprotein U-like protein 2	Homo sapiens	1	1	2	3	29	29	127096764	-0.970091	21.1383	-6.91369	0.00109074	0.011087	-0.442857	0.0731532	0.737895	1	Chip_BirA - BirA	limma	0.00109074	0.011087	FALSE	candidate	127096764		2.96228
GUK1	Q16774	Guanylate kinase	Homo sapiens	1	1	2	3	6	6	10523024	1.00881	16.9083	6.91064	0.0010929	0.011087	-0.445099	0.0732802	0.73823	1	Chip_BirA - BirA	limma	0.0010929	0.011087	TRUE	enriched hit	10523024		2.96142
CIRBP	Q14011	Cold-inducible RNA-binding protein	Homo sapiens	1	1	2	3	8	9	161427172	1.02615	19.7007	6.90743	0.00109518	0.011087	-0.447452	0.0734138	0.738582	1	Chip_BirA - BirA	limma	0.00109518	0.011087	TRUE	enriched hit	161427172		2.96052
OAT	P04181	Ornithine aminotransferase, mitochondrial	Homo sapiens	1	1	2	3	24	24	241126992	0.967924	21.0153	6.88386	0.00111204	0.0111959	-0.464763	0.0744005	0.741152	1	Chip_BirA - BirA	limma	0.00111204	0.0111959	FALSE	enriched candidate	241126992		2.95388
OGDH	Q02218	2-oxoglutarate dehydrogenase complex component E1	Homo sapiens	1	1	2	3	16	23	62853797	-0.97717	19.8305	-6.87772	0.00111648	0.0111959	-0.469282	0.0746594	0.741817	1	Chip_BirA - BirA	limma	0.00111648	0.0111959	FALSE	candidate	62853797		2.95215
DNAJC8	O75937	DnaJ homolog subfamily C member 8	Homo sapiens	1	1	2	3	16	16	488919488	1.63425	20.7757	6.87766	0.00111652	0.0111959	-0.469325	0.0746619	0.741824	1	Chip_BirA - BirA	limma	0.00111652	0.0111959	TRUE	enriched hit	488919488		2.95213
RPS10	P46783	40S ribosomal protein S10	Homo sapiens	1	1	2	3	8	15	892905952	-1.37546	22.7202	-6.87721	0.00111685	0.0111959	-0.469661	0.0746811	0.741873	1	Chip_BirA - BirA	limma	0.00111685	0.0111959	TRUE	hit	892905952		2.952
FTH1	P02794	Ferritin heavy chain	Homo sapiens	1	1	2	3	3	3	29288531	1.22328	17.1149	6.87014	0.00268442	0.0168086	-1.11012	0.07498	0.742637	1	Chip_BirA - BirA	limma	0.00268442	0.0168086	TRUE	enriched hit	29288531		2.57115
RPL26	P61254	60S ribosomal protein L26	Homo sapiens	1	1	2	3	3	15	1071183648	-1.34133	22.6169	-6.8662	0.00112488	0.0112383	-0.477777	0.0751474	0.743063	1	Chip_BirA - BirA	limma	0.00112488	0.0112383	TRUE	hit	1071183648		2.94889
RPL9P9	P32969	60S ribosomal protein L9	Homo sapiens	1	1	2	3	15	15	927502672	-1.17112	22.4911	-6.86335	0.00112697	0.0112383	-0.479879	0.0752685	0.743371	1	Chip_BirA - BirA	limma	0.00112697	0.0112383	TRUE	hit	927502672		2.94809
MPC2	O95563	Mitochondrial pyruvate carrier 2	Homo sapiens	1	1	2	3	2	2	25292504	-1.28279	18.4628	-6.85258	0.0011349	0.0112383	-0.487829	0.0757273	0.744528	1	Chip_BirA - BirA	limma	0.0011349	0.0112383	TRUE	hit	25292504		2.94504
PPM1F	P49593	Protein phosphatase 1F	Homo sapiens	1	1	2	3	6	6	57698110	-1.08254	16.7365	-6.85132	0.00113583	0.0112383	-0.488755	0.0757809	0.744663	1	Chip_BirA - BirA	limma	0.00113583	0.0112383	TRUE	hit	57698110		2.94469
TRAPPC12	Q8WVT3	Trafficking protein particle complex subunit 12	Homo sapiens	1	1	2	3	3	4	16168013	-1.53349	13.9743	-6.85052	0.0074348	0.0289759	-1.78511	0.0758154	0.744749	1	Chip_BirA - BirA	limma	0.0074348	0.0289759	TRUE	hit	16168013		2.12873
RPS5	P46782	40S ribosomal protein S5	Homo sapiens	1	1	2	3	16	17	1034462528	-1.4156	22.955	-6.85008	0.00113675	0.0112383	-0.489671	0.0758339	0.744796	1	Chip_BirA - BirA	limma	0.00113675	0.0112383	TRUE	hit	1034462528		2.94434
VPS51	Q9UID3	Vacuolar protein sorting-associated protein 51 homolog	Homo sapiens	1	1	2	3	7	7	1769330	1.10201	15.4316	6.84902	0.00113753	0.0112383	-0.490455	0.0758792	0.744909	1	Chip_BirA - BirA	limma	0.00113753	0.0112383	TRUE	enriched hit	1769330		2.94404
MAGED1	Q9Y5V3	Melanoma-associated antigen D1	Homo sapiens	1	1	2	3	13	15	50106370	-0.997985	18.0227	-6.83361	0.00114903	0.0113246	-0.501855	0.0765409	0.746555	1	Chip_BirA - BirA	limma	0.00114903	0.0113246	FALSE	candidate	50106370		2.93967
SMU1	Q2TAY7	WD40 repeat-containing protein SMU1	Homo sapiens	1	1	2	3	17	17	118254572	-1.14213	20.0463	-6.82853	0.00115286	0.0113351	-0.505623	0.0767603	0.747097	1	Chip_BirA - BirA	limma	0.00115286	0.0113351	TRUE	hit	118254572		2.93822
LMAN2	Q12907	Vesicular integral-membrane protein VIP36	Homo sapiens	1	1	2	3	13	13	147408354	1.43289	19.4274	6.8247	0.00115575	0.0113363	-0.508459	0.0769257	0.747503	1	Chip_BirA - BirA	limma	0.00115575	0.0113363	TRUE	enriched hit	147408354		2.93714
RHOA	P61586	Transforming protein RhoA	Homo sapiens	1	1	2	3	3	11	264127020	1.59996	19.837	6.80303	0.00117227	0.0114709	-0.524552	0.077868	0.749794	1	Chip_BirA - BirA	limma	0.00117227	0.0114709	TRUE	enriched hit	264127020		2.93097
H2AC17	P0C0S8	Histone H2A type 1	Homo sapiens	1	1	2	3	0	8	20257153536	-1.34969	25.1271	-6.79451	0.00117884	0.0115077	-0.530891	0.0782411	0.75069	1	Chip_BirA - BirA	limma	0.00117884	0.0115077	TRUE	hit	20257153536		2.92855
HEXIM1	O94992	Protein HEXIM1	Homo sapiens	1	1	2	3	7	8	71459756	1.53229	16.3681	6.78751	0.00280433	0.01716	-1.16099	0.0785485	0.751423	1	Chip_BirA - BirA	limma	0.00280433	0.01716	TRUE	enriched hit	71459756		2.55217
TMEM205	Q6UW68	Transmembrane protein 205	Homo sapiens	1	1	2	3	2	2	48509514	-2.77826	19.0683	-6.77862	0.00119121	0.0116009	-0.542732	0.0789406	0.752352	1	Chip_BirA - BirA	limma	0.00119121	0.0116009	TRUE	hit	48509514		2.92401
LANCL1	O43813	Glutathione S-transferase LANCL1	Homo sapiens	1	1	2	3	6	6	60920321	1.43444	17.0369	6.77246	0.00119605	0.0116069	-0.54733	0.0792133	0.752994	1	Chip_BirA - BirA	limma	0.00119605	0.0116069	TRUE	enriched hit	60920321		2.92225
DCUN1D1	Q96GG9	DCN1-like protein 1	Homo sapiens	1	1	2	3	4	4	16376278	1.99196	16.6528	6.77218	0.00282731	0.01716	-1.1705	0.0792258	0.753023	1	Chip_BirA - BirA	limma	0.00282731	0.01716	TRUE	enriched hit	16376278		2.54863
UBR4	Q5T4S7	E3 ubiquitin-protein ligase UBR4	Homo sapiens	1	1	2	3	33	33	101768628	-0.973656	19.8797	-6.76257	0.00120387	0.0116412	-0.554715	0.0796523	0.75402	1	Chip_BirA - BirA	limma	0.00120387	0.0116412	FALSE	candidate	101768628		2.91942
PACSIN2	Q9UNF0	Protein kinase C and casein kinase substrate in neurons protein 2	Homo sapiens	1	1	2	3	15	16	108298188	1.02098	19.8487	6.75855	0.00120706	0.0116446	-0.557725	0.0798316	0.754437	1	Chip_BirA - BirA	limma	0.00120706	0.0116446	TRUE	enriched hit	108298188		2.91827
TMED2	Q15363	Transmembrane emp24 domain-containing protein 2	Homo sapiens	1	1	2	3	8	8	266333904	1.30071	19.4566	6.75364	0.00121098	0.0116469	-0.561399	0.0800509	0.754945	1	Chip_BirA - BirA	limma	0.00121098	0.0116469	TRUE	enriched hit	266333904		2.91686
AP3D1	O14617	AP-3 complex subunit delta-1	Homo sapiens	1	1	2	3	18	18	53466197	0.992213	19.1451	6.75114	0.00121298	0.0116469	-0.563269	0.0801625	0.755203	1	Chip_BirA - BirA	limma	0.00121298	0.0116469	FALSE	enriched candidate	53466197		2.91615
NAA40	Q86UY6	N-alpha-acetyltransferase 40	Homo sapiens	1	1	2	3	3	3	3433214	-1.07396	17.3912	-6.74243	0.00121997	0.0116772	-0.569793	0.080553	0.7561	1	Chip_BirA - BirA	limma	0.00121997	0.0116772	TRUE	hit	3433214		2.91365
CAMK2G	Q13555	Calcium/calmodulin-dependent protein kinase type II subunit gamma	Homo sapiens	1	1	2	3	1	6	87978881	-1.36079	19.0361	-6.74013	0.00122183	0.0116772	-0.571518	0.0806564	0.756336	1	Chip_BirA - BirA	limma	0.00122183	0.0116772	TRUE	hit	87978881		2.91299
ACO2	Q99798	Aconitate hydratase, mitochondrial	Homo sapiens	1	1	2	3	47	47	282402640	1.72966	21.2898	6.73347	0.00122722	0.0117014	-0.576511	0.0809561	0.757019	1	Chip_BirA - BirA	limma	0.00122722	0.0117014	TRUE	enriched hit	282402640		2.91108
NUDT9	Q9BW91	ADP-ribose pyrophosphatase, mitochondrial	Homo sapiens	1	1	2	3	7	7	43700730	1.10535	17.2156	6.72919	0.0012307	0.0117074	-0.579724	0.0811494	0.757458	1	Chip_BirA - BirA	limma	0.0012307	0.0117074	TRUE	enriched hit	43700730		2.90985
CKMT1B	P12532	Creatine kinase U-type, mitochondrial	Homo sapiens	1	1	2	3	10	15	159179868	1.4898	19.37	6.71682	0.00124083	0.0117355	-0.589023	0.0817102	0.758721	1	Chip_BirA - BirA	limma	0.00124083	0.0117355	TRUE	enriched hit	159179868		2.90629
HSDL1	Q3SXM5	Inactive hydroxysteroid dehydrogenase-like protein 1	Homo sapiens	1	1	2	3	5	5	999099072	0.942584	17.6912	6.70967	0.00124673	0.0117355	-0.594405	0.0820358	0.759448	1	Chip_BirA - BirA	limma	0.00124673	0.0117355	FALSE	enriched candidate	999099072		2.90423
ST13	P50502	Hsc70-interacting protein	Homo sapiens	1	1	2	3	0	13	314813664	0.952762	21.1935	6.70853	0.00124767	0.0117355	-0.595262	0.0820877	0.759563	1	Chip_BirA - BirA	limma	0.00124767	0.0117355	FALSE	enriched candidate	314813664		2.9039
TRAFD1	O14545	TRAF-type zinc finger domain-containing protein 1	Homo sapiens	1	1	2	3	3	3	18959678	-1.02702	15.5408	-6.70816	0.00124797	0.0117355	-0.595538	0.0821043	0.7596	1	Chip_BirA - BirA	limma	0.00124797	0.0117355	TRUE	hit	18959678		2.90379
PPIF	P30405	Peptidyl-prolyl cis-trans isomerase F, mitochondrial	Homo sapiens	1	1	2	3	8	10	235573780	2.35592	19.3414	6.70455	0.00125097	0.0117368	-0.59826	0.0822694	0.759967	1	Chip_BirA - BirA	limma	0.00125097	0.0117368	TRUE	enriched hit	235573780		2.90275
CDK12	Q9NYV4	Cyclin-dependent kinase 12	Homo sapiens	1	1	2	3	11	12	221187388	1.44098	17.9455	6.69866	0.00125587	0.0117483	-0.602692	0.0825385	0.760562	1	Chip_BirA - BirA	limma	0.00125587	0.0117483	TRUE	enriched hit	221187388		2.90106
YWHAB	P31946	14-3-3 protein beta/alpha	Homo sapiens	1	1	2	3	9	14	3404939360	1.07509	20.4404	6.6962	0.00125792	0.0117483	-0.604548	0.0826513	0.760811	1	Chip_BirA - BirA	limma	0.00125792	0.0117483	TRUE	enriched hit	3404939360		2.90035
EIF3D	O15371	Eukaryotic translation initiation factor 3 subunit D	Homo sapiens	1	1	2	3	19	19	135024660	-0.952317	21.7737	-6.67865	0.0012727	0.0118229	-0.617801	0.0834596	0.762577	1	Chip_BirA - BirA	limma	0.0012727	0.0118229	FALSE	candidate	135024660		2.89527
CDK1	P06493	Cyclin-dependent kinase 1	Homo sapiens	1	1	2	3	19	21	305456360	0.967831	20.5083	6.67431	0.00127638	0.0118229	-0.621084	0.0836605	0.763012	1	Chip_BirA - BirA	limma	0.00127638	0.0118229	FALSE	enriched candidate	305456360		2.89402
FAHD2A	Q96GK7	Fumarylacetoacetate hydrolase domain-containing protein 2A	Homo sapiens	1	1	2	3	1	8	23566769	0.968917	18.0366	6.67415	0.00127652	0.0118229	-0.621204	0.0836679	0.763028	1	Chip_BirA - BirA	limma	0.00127652	0.0118229	FALSE	enriched candidate	23566769		2.89397
GPKOW	Q92917	G-patch domain and KOW motifs-containing protein	Homo sapiens	1	1	2	3	18	18	24554538	1.63229	17.3033	6.67033	0.00127978	0.0118229	-0.624097	0.0838452	0.763411	1	Chip_BirA - BirA	limma	0.00127978	0.0118229	TRUE	enriched hit	24554538		2.89287
TBCC	Q15814	Tubulin-specific chaperone C	Homo sapiens	1	1	2	3	8	8	29992474	-1.12269	18.5953	-6.66968	0.00128033	0.0118229	-0.624587	0.0838753	0.763476	1	Chip_BirA - BirA	limma	0.00128033	0.0118229	TRUE	hit	29992474		2.89268
TTC19	Q6DKK2	Tetratricopeptide repeat protein 19, mitochondrial	Homo sapiens	1	1	2	3	4	4	7213088	1.12073	15.3217	6.66865	0.00298872	0.0175555	-1.23523	0.0839227	0.763578	1	Chip_BirA - BirA	limma	0.00298872	0.0175555	TRUE	enriched hit	7213088		2.52451
UPF3B	Q9BZI7	Regulator of nonsense transcripts 3B	Homo sapiens	1	1	2	3	13	13	55680964	1.52548	18.3507	6.65857	0.00300504	0.0175795	-1.24158	0.0843919	0.764583	1	Chip_BirA - BirA	limma	0.00300504	0.0175795	TRUE	enriched hit	55680964		2.52215
SOD1	P00441	Superoxide dismutase [Cu-Zn]	Homo sapiens	1	1	2	3	11	11	151995409	2.14531	18.2472	6.65111	0.0030172	0.0176218	-1.24629	0.0847407	0.765324	1	Chip_BirA - BirA	limma	0.0030172	0.0176218	TRUE	enriched hit	151995409		2.5204
RPL24	P83731	60S ribosomal protein L24	Homo sapiens	1	1	2	3	15	15	576072864	-1.11339	22.8785	-6.64649	0.0013003	0.0119803	-0.642159	0.084957	0.765782	1	Chip_BirA - BirA	limma	0.0013003	0.0119803	TRUE	hit	576072864		2.88595
LAS1L	Q9Y4W2	Ribosomal biogenesis protein LAS1L	Homo sapiens	1	1	2	3	12	12	61708437	-1.03584	19.673	-6.62609	0.00131819	0.012072	-0.657669	0.0859183	0.767794	1	Chip_BirA - BirA	limma	0.00131819	0.012072	TRUE	hit	61708437		2.88002
APRT	P07741	Adenine phosphoribosyltransferase	Homo sapiens	1	1	2	3	7	7	140169368	1.87126	18.1864	6.62514	0.00131903	0.012072	-0.658394	0.0859634	0.767888	1	Chip_BirA - BirA	limma	0.00131903	0.012072	TRUE	enriched hit	140169368		2.87974
ZBTB11	O95625	Zinc finger and BTB domain-containing protein 11	Homo sapiens	1	1	2	3	7	7	11279003	-1.01246	17.349	-6.62508	0.00131909	0.012072	-0.658441	0.0859663	0.767893	1	Chip_BirA - BirA	limma	0.00131909	0.012072	TRUE	hit	11279003		2.87973
STK39	Q9UEW8	STE20/SPS1-related proline-alanine-rich protein kinase	Homo sapiens	1	1	2	3	2	2	20474527	-1.17306	14.7762	-6.61026	0.00308481	0.0178247	-1.27216	0.0866699	0.769343	1	Chip_BirA - BirA	limma	0.00308481	0.0178247	TRUE	hit	20474527		2.51077
UTP11	Q9Y3A2	Probable U3 small nucleolar RNA-associated protein 11	Homo sapiens	1	1	2	3	3	3	0	-1.85142	14.77	-6.60692	0.00133526	0.0121928	-0.67228	0.0868295	0.76967	1	Chip_BirA - BirA	limma	0.00133526	0.0121928	TRUE	hit	0		2.87443
TASOR2	Q5VWN6	Protein TASOR 2	Homo sapiens	1	1	2	3	2	2	7434974	-0.926959	16.0121	-6.5923	0.00134845	0.0122587	-0.683445	0.0875295	0.77109	1	Chip_BirA - BirA	limma	0.00134845	0.0122587	FALSE	candidate	7434974		2.87016
WDR6	Q9NNW5	WD repeat-containing protein 6	Homo sapiens	1	1	2	3	7	7	15635149	-0.935855	18.0051	-6.58343	0.00135653	0.012284	-0.69023	0.0879564	0.771948	1	Chip_BirA - BirA	limma	0.00135653	0.012284	FALSE	candidate	15635149		2.86757
DCUN1D5	Q9BTE7	DCN1-like protein 5	Homo sapiens	1	1	2	3	7	8	61319759	0.96407	19.0628	6.57925	0.00136036	0.012284	-0.693431	0.0881582	0.772351	1	Chip_BirA - BirA	limma	0.00136036	0.012284	FALSE	enriched candidate	61319759		2.86635
NDUFS2	O75306	NADH dehydrogenase [ubiquinone] iron-sulfur protein 2, mitochondrial	Homo sapiens	1	1	2	3	17	17	85635814	1.19055	19.1505	6.57752	0.00136195	0.012284	-0.694755	0.0882418	0.772517	1	Chip_BirA - BirA	limma	0.00136195	0.012284	TRUE	enriched hit	85635814		2.86584
TIPIN	Q9BVW5	TIMELESS-interacting protein	Homo sapiens	1	1	2	3	2	2	0	-1.34706	14.3276	-6.57624	0.00314259	0.0180379	-1.29383	0.088304	0.772641	1	Chip_BirA - BirA	limma	0.00314259	0.0180379	TRUE	hit	0		2.50271
SPC24	Q8NBT2	Kinetochore protein Spc24	Homo sapiens	1	1	2	3	5	5	43976495	1.49455	17.3871	6.57614	0.00136322	0.012284	-0.695815	0.0883087	0.77265	1	Chip_BirA - BirA	limma	0.00136322	0.012284	TRUE	enriched hit	43976495		2.86543
SRSF7	Q16629	Serine/arginine-rich splicing factor 7	Homo sapiens	1	1	2	3	11	11	433504880	1.68287	19.8282	6.56953	0.00136932	0.0123118	-0.700881	0.088629	0.773286	1	Chip_BirA - BirA	limma	0.00136932	0.0123118	TRUE	enriched hit	433504880		2.8635
UQCRFS1	P47985	Cytochrome b-c1 complex subunit Rieske, mitochondrial	Homo sapiens	1	1	2	3	4	11	149867760	0.949087	19.3911	6.56605	0.00137254	0.0123138	-0.703552	0.0887981	0.77362	1	Chip_BirA - BirA	limma	0.00137254	0.0123138	FALSE	enriched candidate	149867760		2.86248
NTMT1	Q9BV86	N-terminal Xaa-Pro-Lys N-methyltransferase 1	Homo sapiens	1	1	2	3	5	6	7392092	2.20981	16.774	6.5551	0.00838203	0.0308301	-1.73383	0.0893314	0.774667	1	Chip_BirA - BirA	limma	0.00838203	0.0308301	TRUE	enriched hit	7392092		2.07665
RRN3	Q9NYV6	RNA polymerase I-specific transcription initiation factor RRN3	Homo sapiens	1	1	2	3	2	4	3046288	-1.44278	17.1799	-6.55355	0.00138419	0.0123912	-0.713151	0.0894074	0.774815	1	Chip_BirA - BirA	limma	0.00138419	0.0123912	TRUE	hit	3046288		2.85881
FBXL12	Q9NXK8	F-box/LRR-repeat protein 12	Homo sapiens	1	1	2	3	4	4	0	-1.03428	15.6876	-6.54776	0.00138962	0.0124124	-0.717598	0.0896904	0.775366	1	Chip_BirA - BirA	limma	0.00138962	0.0124124	TRUE	hit	0		2.85711
WDR74	Q6RFH5	WD repeat-containing protein 74	Homo sapiens	1	1	2	3	3	3	4376061	-1.30868	14.7114	-6.54459	0.00139261	0.0124124	-0.72004	0.089846	0.775668	1	Chip_BirA - BirA	limma	0.00139261	0.0124124	TRUE	hit	4376061		2.85617
BPNT1	O95861	3'(2'),5'-bisphosphate nucleotidase 1	Homo sapiens	1	1	2	3	11	11	92498648	1.02944	19.5245	6.53882	0.00139806	0.0124125	-0.724479	0.0901293	0.776215	1	Chip_BirA - BirA	limma	0.00139806	0.0124125	TRUE	enriched hit	92498648		2.85447
AK2	P54819	Adenylate kinase 2, mitochondrial	Homo sapiens	1	1	2	3	3	3	8339431	-1.3219	17.1621	-6.53817	0.00139868	0.0124125	-0.72498	0.0901614	0.776277	1	Chip_BirA - BirA	limma	0.00139868	0.0124125	TRUE	hit	8339431		2.85428
CARM1	Q86X55	Histone-arginine methyltransferase CARM1	Homo sapiens	1	1	2	3	9	9	33192612	-0.996433	18.9608	-6.53067	0.00140581	0.0124489	-0.730764	0.0905313	0.776987	1	Chip_BirA - BirA	limma	0.00140581	0.0124489	FALSE	candidate	33192612		2.85207
ZNF280C	Q8ND82	Zinc finger protein 280C	Homo sapiens	1	1	2	3	5	5	9190613	-1.33748	17.2847	-6.52551	0.00141074	0.0124656	-0.734739	0.0907861	0.777474	1	Chip_BirA - BirA	limma	0.00141074	0.0124656	TRUE	hit	9190613		2.85055
CASK	O14936	Peripheral plasma membrane protein CASK	Homo sapiens	1	1	2	3	7	7	12734610	-0.914557	17.9809	-6.52089	0.00141517	0.0124779	-0.738304	0.0910149	0.777909	1	Chip_BirA - BirA	limma	0.00141517	0.0124779	FALSE	candidate	12734610		2.84919
RDX	P35241	Radixin	Homo sapiens	1	1	2	3	29	31	557799656	0.947858	20.928	6.51613	0.00141976	0.0124915	-0.741983	0.0912514	0.778357	1	Chip_BirA - BirA	limma	0.00141976	0.0124915	FALSE	enriched candidate	557799656		2.84778
FLOT2	Q14254	Flotillin-2	Homo sapiens	1	1	2	3	12	12	31989730	-1.08138	19.4234	-6.50952	0.00142616	0.0125005	-0.747089	0.0915801	0.778977	1	Chip_BirA - BirA	limma	0.00142616	0.0125005	TRUE	hit	31989730		2.84583
FAM120B	Q96EK7	Constitutive coactivator of peroxisome proliferator-activated receptor gamma	Homo sapiens	1	1	2	3	5	5	0	-0.942627	14.4125	-6.50877	0.00142689	0.0125005	-0.747669	0.0916175	0.779047	1	Chip_BirA - BirA	limma	0.00142689	0.0125005	FALSE	candidate	0		2.84561
HSP90B1	P14625	Endoplasmin	Homo sapiens	1	1	2	3	49	57	1497655328	1.16533	22.9614	6.50025	0.00143518	0.0125197	-0.754258	0.0920428	0.779843	1	Chip_BirA - BirA	limma	0.00143518	0.0125197	TRUE	enriched hit	1497655328		2.84309
AKR7A2	O43488	Aflatoxin B1 aldehyde reductase member 2	Homo sapiens	1	1	2	3	8	11	41596086	0.913003	19.3493	6.49105	0.00144421	0.0125558	-0.761385	0.0925041	0.7807	1	Chip_BirA - BirA	limma	0.00144421	0.0125558	FALSE	enriched candidate	41596086		2.84037
CDK5RAP3	Q96JB5	CDK5 regulatory subunit-associated protein 3	Homo sapiens	1	1	2	3	10	11	48210234	1.02575	17.9912	6.48538	0.00144981	0.0125558	-0.76578	0.0927892	0.781227	1	Chip_BirA - BirA	limma	0.00144981	0.0125558	TRUE	enriched hit	48210234		2.83869
TOMM40	O96008	Mitochondrial import receptor subunit TOM40 homolog	Homo sapiens	1	1	2	3	8	8	177225980	1.43755	18.722	6.4848	0.00145038	0.0125558	-0.76623	0.0928184	0.781281	1	Chip_BirA - BirA	limma	0.00145038	0.0125558	TRUE	enriched hit	177225980		2.83852
LARP1	Q6PKG0	La-related protein 1	Homo sapiens	1	1	2	3	47	51	163056224	-1.27104	22.5596	-6.4836	0.00145157	0.0125558	-0.767161	0.0928789	0.781392	1	Chip_BirA - BirA	limma	0.00145157	0.0125558	TRUE	hit	163056224		2.83816
RBMX	P38159	RNA-binding motif protein, X chromosome	Homo sapiens	1	1	2	3	10	34	605383264	-0.92797	22.7292	-6.47644	0.00145868	0.0125845	-0.772715	0.09324	0.782054	1	Chip_BirA - BirA	limma	0.00145868	0.0125845	FALSE	candidate	605383264		2.83604
GRPEL1	Q9HAV7	GrpE protein homolog 1, mitochondrial	Homo sapiens	1	1	2	3	5	5	49901412	1.097	17.917	6.47409	0.00146103	0.0125845	-0.774544	0.0933592	0.782272	1	Chip_BirA - BirA	limma	0.00146103	0.0125845	TRUE	enriched hit	49901412		2.83534
CCDC137	Q6PK04	Coiled-coil domain-containing protein 137	Homo sapiens	1	1	2	3	6	6	16319705	-1.46388	17.331	-6.46729	0.00146783	0.0126045	-0.779825	0.0937036	0.782898	1	Chip_BirA - BirA	limma	0.00146783	0.0126045	TRUE	hit	16319705		2.83332
FOXO3	O43524	Forkhead box protein O3	Homo sapiens	1	1	2	3	3	3	4779942	-0.931809	17.1481	-6.45797	0.00147723	0.0126443	-0.787075	0.0941775	0.783754	1	Chip_BirA - BirA	limma	0.00147723	0.0126443	FALSE	candidate	4779942		2.83055
PFDN2	Q9UHV9	Prefoldin subunit 2	Homo sapiens	1	1	2	3	8	8	31342931	1.01414	18.6077	6.45302	0.00148225	0.0126608	-0.790931	0.0944301	0.784208	1	Chip_BirA - BirA	limma	0.00148225	0.0126608	TRUE	enriched hit	31342931		2.82908
SMYD3	Q9H7B4	Histone-lysine N-methyltransferase SMYD3	Homo sapiens	1	1	2	3	4	4	4256130	-2.17294	15.0619	-6.44574	0.0087734	0.0315879	-1.7827	0.0948025	0.784873	1	Chip_BirA - BirA	limma	0.0087734	0.0315879	TRUE	hit	4256130		2.05683
PWP1	Q13610	Periodic tryptophan protein 1 homolog	Homo sapiens	1	1	2	3	11	11	63390000	-1.15852	19.4528	-6.43929	0.00149627	0.0126669	-0.801633	0.0951332	0.785461	1	Chip_BirA - BirA	limma	0.00149627	0.0126669	TRUE	hit	63390000		2.82499
GLA	P06280	Alpha-galactosidase A	Homo sapiens	1	1	2	3	16	16	123488494	1.5637	19.7805	6.43827	0.00149731	0.0126669	-0.80243	0.0951856	0.785554	1	Chip_BirA - BirA	limma	0.00149731	0.0126669	TRUE	enriched hit	123488494		2.82469
GSTO1	P78417	Glutathione S-transferase omega-1	Homo sapiens	1	1	2	3	14	14	122356094	1.17714	19.9098	6.43294	0.00150281	0.0126669	-0.806596	0.0954602	0.786038	1	Chip_BirA - BirA	limma	0.00150281	0.0126669	TRUE	enriched hit	122356094		2.8231
HAT1	O14929	Histone acetyltransferase type B catalytic subunit	Homo sapiens	1	1	2	3	8	8	98644816	-1.62679	19.8712	-6.43189	0.0015039	0.0126669	-0.807418	0.0955144	0.786134	1	Chip_BirA - BirA	limma	0.0015039	0.0126669	TRUE	hit	98644816		2.82278
SUB1	P53999	Activated RNA polymerase II transcriptional coactivator p15	Homo sapiens	1	1	2	3	9	9	446981944	2.15001	20.8488	6.43036	0.00150547	0.0126669	-0.808608	0.0955929	0.786272	1	Chip_BirA - BirA	limma	0.00150547	0.0126669	TRUE	enriched hit	446981944		2.82233
GCC2	Q8IWJ2	GRIP and coiled-coil domain-containing protein 2	Homo sapiens	1	1	2	3	22	23	16289228	-0.981195	18.6279	-6.42699	0.00150896	0.0126669	-0.81124	0.0957667	0.786577	1	Chip_BirA - BirA	limma	0.00150896	0.0126669	FALSE	candidate	16289228		2.82132
COASY	Q13057	Bifunctional coenzyme A synthase	Homo sapiens	1	1	2	3	6	6	93887279	1.05796	17.5121	6.42599	0.00151	0.0126669	-0.812023	0.0958185	0.786668	1	Chip_BirA - BirA	limma	0.00151	0.0126669	TRUE	enriched hit	93887279		2.82102
PIN4	Q9Y237	Peptidyl-prolyl cis-trans isomerase NIMA-interacting 4	Homo sapiens	1	1	2	3	7	7	67854292	2.34305	17.7124	6.42029	0.00151594	0.0126844	-0.816486	0.0961137	0.787184	1	Chip_BirA - BirA	limma	0.00151594	0.0126844	TRUE	enriched hit	67854292		2.81932
CRYZ	Q08257	Quinone oxidoreductase	Homo sapiens	1	1	2	3	15	15	88319406	1.31446	19.2719	6.40323	0.00153386	0.0128082	-0.829845	0.0970004	0.788718	1	Chip_BirA - BirA	limma	0.00153386	0.0128082	TRUE	enriched hit	88319406		2.81422
CA2	P00918	Carbonic anhydrase 2	Homo sapiens	1	1	2	3	10	10	81544962	1.24312	18.6939	6.39848	0.0015389	0.0128241	-0.833575	0.0972487	0.789144	1	Chip_BirA - BirA	limma	0.0015389	0.0128241	TRUE	enriched hit	81544962		2.81279
PSMA2	P25787	Proteasome subunit alpha type-2	Homo sapiens	1	1	2	3	16	16	196806760	1.09278	20.4727	6.37122	0.00156817	0.0130331	-0.855004	0.0986823	0.791568	1	Chip_BirA - BirA	limma	0.00156817	0.0130331	TRUE	enriched hit	196806760		2.80461
RBM7	Q9Y580	RNA-binding protein 7	Homo sapiens	1	1	2	3	7	7	33237624	-1.09379	17.6721	-6.36923	0.00157032	0.0130331	-0.856567	0.0987873	0.791744	1	Chip_BirA - BirA	limma	0.00157032	0.0130331	TRUE	hit	33237624		2.80401
CAP1	Q01518	Adenylyl cyclase-associated protein 1	Homo sapiens	1	1	2	3	23	25	296464080	1.18217	21.0922	6.35972	0.00158071	0.0130928	-0.864066	0.099292	0.792583	1	Chip_BirA - BirA	limma	0.00158071	0.0130928	TRUE	enriched hit	296464080		2.80115
ANP32E	Q9BTT0	Acidic leucine-rich nuclear phosphoprotein 32 family member E	Homo sapiens	1	1	2	3	8	8	199199016	1.79062	18.9125	6.35257	0.00158857	0.0131314	-0.86971	0.0996727	0.793211	1	Chip_BirA - BirA	limma	0.00158857	0.0131314	TRUE	enriched hit	199199016		2.79899
PDHX	O00330	Pyruvate dehydrogenase protein X component, mitochondrial	Homo sapiens	1	1	2	3	11	11	22777956	-1.14341	19.5475	-6.34893	0.00159259	0.0131381	-0.87258	0.0998667	0.79353	1	Chip_BirA - BirA	limma	0.00159259	0.0131381	TRUE	hit	22777956		2.7979
NSD3	Q9BZ95	Histone-lysine N-methyltransferase NSD3	Homo sapiens	1	1	2	3	6	6	47413278	-0.965867	14.824	-6.34384	0.00159823	0.0131582	-0.876606	0.100139	0.793976	1	Chip_BirA - BirA	limma	0.00159823	0.0131582	FALSE	candidate	47413278		2.79636
FBXO7	Q9Y3I1	F-box only protein 7	Homo sapiens	1	1	2	3	3	3	0	-1.38446	15.5098	-6.33698	0.00160587	0.0131945	-0.882028	0.100507	0.794574	1	Chip_BirA - BirA	limma	0.00160587	0.0131945	TRUE	hit	0		2.79429
DDX24	Q9GZR7	ATP-dependent RNA helicase DDX24	Homo sapiens	1	1	2	3	18	18	67359067	-1.02776	18.3983	-6.32587	0.00161833	0.0132461	-0.890823	0.101104	0.79554	1	Chip_BirA - BirA	limma	0.00161833	0.0132461	TRUE	hit	67359067		2.79093
TPM3	P06753	Tropomyosin alpha-3 chain	Homo sapiens	1	1	2	3	10	12	752116144	1.78435	20.2602	6.32562	0.00161861	0.0132461	-0.89102	0.101118	0.795562	1	Chip_BirA - BirA	limma	0.00161861	0.0132461	TRUE	enriched hit	752116144		2.79086
AP1S1	P61966	AP-1 complex subunit sigma-1A	Homo sapiens	1	1	2	3	3	3	12181571	1.28391	16.0121	6.32451	0.00361444	0.0193094	-1.45745	0.101178	0.795659	1	Chip_BirA - BirA	limma	0.00361444	0.0193094	TRUE	enriched hit	12181571		2.44196
MTAP	Q13126	S-methyl-5'-thioadenosine phosphorylase	Homo sapiens	1	1	2	3	14	14	86011030	0.897301	19.9	6.31988	0.00162511	0.0132564	-0.895575	0.101428	0.79606	1	Chip_BirA - BirA	limma	0.00162511	0.0132564	FALSE	enriched candidate	86011030		2.78912
CDK6	Q00534	Cyclin-dependent kinase 6	Homo sapiens	1	1	2	3	5	5	183652718	1.77949	17.1991	6.31686	0.00162854	0.0132564	-0.897973	0.101591	0.796321	1	Chip_BirA - BirA	limma	0.00162854	0.0132564	TRUE	enriched hit	183652718		2.7882
FAM76A	Q8TAV0	Protein FAM76A	Homo sapiens	1	1	2	3	4	4	0	-1.48324	15.9017	-6.31245	0.00163355	0.0132564	-0.90147	0.10183	0.796702	1	Chip_BirA - BirA	limma	0.00163355	0.0132564	TRUE	hit	0		2.78687
PPP2CB	P62714	Serine/threonine-protein phosphatase 2A catalytic subunit beta isoform	Homo sapiens	1	1	2	3	1	17	191888984	1.71249	19.8422	6.30895	0.00163754	0.0132564	-0.904245	0.10202	0.797003	1	Chip_BirA - BirA	limma	0.00163754	0.0132564	TRUE	enriched hit	191888984		2.78581
PDAP1	Q13442	28 kDa heat- and acid-stable phosphoprotein	Homo sapiens	1	1	2	3	14	15	121968676	0.964327	19.7674	6.30764	0.00163904	0.0132564	-0.905291	0.102091	0.797116	1	Chip_BirA - BirA	limma	0.00163904	0.0132564	FALSE	enriched candidate	121968676		2.78541
DNPH1	O43598	2'-deoxynucleoside 5'-phosphate N-hydrolase 1	Homo sapiens	1	1	2	3	8	8	95769854	2.01741	19.2177	6.30745	0.00163926	0.0132564	-0.905443	0.102102	0.797133	1	Chip_BirA - BirA	limma	0.00163926	0.0132564	TRUE	enriched hit	95769854		2.78535
RRM2	P31350	Ribonucleoside-diphosphate reductase subunit M2	Homo sapiens	1	1	2	3	12	16	91351324	0.900442	19.8964	6.29724	0.001651	0.0132799	-0.913559	0.102658	0.79801	1	Chip_BirA - BirA	limma	0.001651	0.0132799	FALSE	enriched candidate	91351324		2.78225
TRAPPC8	Q9Y2L5	Trafficking protein particle complex subunit 8	Homo sapiens	1	1	2	3	6	6	0	-1.2188	16.4891	-6.29712	0.00165113	0.0132799	-0.913653	0.102664	0.79802	1	Chip_BirA - BirA	limma	0.00165113	0.0132799	TRUE	hit	0		2.78222
EIF1AX	P47813	Eukaryotic translation initiation factor 1A, X-chromosomal	Homo sapiens	1	1	2	3	1	7	405719152	1.10281	18.989	6.29325	0.0016556	0.0132799	-0.916729	0.102876	0.798351	1	Chip_BirA - BirA	limma	0.0016556	0.0132799	TRUE	enriched hit	405719152		2.78104
PRCC	Q92733	Proline-rich protein PRCC	Homo sapiens	1	1	2	3	7	7	19904350	0.98577	16.2459	6.29068	0.00165859	0.0132799	-0.91878	0.103017	0.798572	1	Chip_BirA - BirA	limma	0.00165859	0.0132799	FALSE	enriched candidate	19904350		2.78026
RAB7A	P51149	Ras-related protein Rab-7a	Homo sapiens	1	1	2	3	20	20	310238600	1.33923	20.6708	6.28721	0.00166262	0.0132799	-0.921543	0.103207	0.798868	1	Chip_BirA - BirA	limma	0.00166262	0.0132799	TRUE	enriched hit	310238600		2.77921
GOLGA2	Q08379	Golgin subfamily A member 2	Homo sapiens	1	1	2	3	17	17	16983497	-1.16716	18.648	-6.28467	0.00166558	0.0132799	-0.923562	0.103346	0.799084	1	Chip_BirA - BirA	limma	0.00166558	0.0132799	TRUE	hit	16983497		2.77844
ACTN1	P12814	Alpha-actinin-1	Homo sapiens	1	1	2	3	28	32	308331580	0.988766	20.2373	6.28297	0.00166757	0.0132799	-0.924921	0.103439	0.799229	1	Chip_BirA - BirA	limma	0.00166757	0.0132799	FALSE	enriched candidate	308331580		2.77792
EIF2AK2	P19525	Interferon-induced, double-stranded RNA-activated protein kinase	Homo sapiens	1	1	2	3	10	10	37998864	-0.920016	19.8746	-6.28252	0.00166809	0.0132799	-0.925277	0.103464	0.799267	1	Chip_BirA - BirA	limma	0.00166809	0.0132799	FALSE	candidate	37998864		2.77778
RPP25L	Q8N5L8	Ribonuclease P protein subunit p25-like protein	Homo sapiens	1	1	2	3	2	2	5695668	-1.19629	15.7982	-6.27481	0.00167713	0.0133065	-0.931429	0.103888	0.799923	1	Chip_BirA - BirA	limma	0.00167713	0.0133065	TRUE	hit	5695668		2.77543
SETD1A	O15047	Histone-lysine N-methyltransferase SETD1A	Homo sapiens	1	1	2	3	14	14	8436550	-1.09878	16.5756	-6.27413	0.00167792	0.0133065	-0.931969	0.103926	0.799981	1	Chip_BirA - BirA	limma	0.00167792	0.0133065	TRUE	hit	8436550		2.77523
RADX	Q6NSI4	RPA-related protein RADX	Homo sapiens	1	1	2	3	26	26	50548671	-0.988682	19.9327	-6.27138	0.00168116	0.0133065	-0.934164	0.104077	0.800214	1	Chip_BirA - BirA	limma	0.00168116	0.0133065	FALSE	candidate	50548671		2.77439
C7orf50	Q9BRJ6	Uncharacterized protein C7orf50	Homo sapiens	1	1	2	3	6	6	33701469	-1.91863	18.4662	-6.26176	0.00169255	0.0133517	-0.941848	0.104609	0.801028	1	Chip_BirA - BirA	limma	0.00169255	0.0133517	TRUE	hit	33701469		2.77146
HMGN2	P05204	Non-histone chromosomal protein HMG-17	Homo sapiens	1	1	2	3	12	17	584131224	1.78863	20.0185	6.26106	0.00169338	0.0133517	-0.942406	0.104648	0.801087	1	Chip_BirA - BirA	limma	0.00169338	0.0133517	TRUE	enriched hit	584131224		2.77124
SETX	Q7Z333	Probable helicase senataxin	Homo sapiens	1	1	2	3	3	3	1076050	-1.40068	14.0671	-6.25721	0.00950723	0.032922	-2.08041	0.104862	0.801412	1	Chip_BirA - BirA	limma	0.00950723	0.032922	TRUE	hit	1076050		2.02195
COPS5	Q92905	COP9 signalosome complex subunit 5	Homo sapiens	1	1	2	3	13	13	60107212	0.960602	18.7153	6.25128	0.00170507	0.013418	-0.950234	0.105191	0.801911	1	Chip_BirA - BirA	limma	0.00170507	0.013418	FALSE	enriched candidate	60107212		2.76826
NT5DC1	Q5TFE4	5'-nucleotidase domain-containing protein 1	Homo sapiens	1	1	2	3	11	11	62454626	-0.875706	19.8537	-6.24626	0.00171109	0.0134396	-0.954247	0.105471	0.802332	1	Chip_BirA - BirA	limma	0.00171109	0.0134396	FALSE	candidate	62454626		2.76673
TOR1B	O14657	Torsin-1B	Homo sapiens	1	1	2	3	3	3	10628330	1.21622	15.4298	6.24157	0.00171675	0.0134583	-0.958006	0.105733	0.802725	1	Chip_BirA - BirA	limma	0.00171675	0.0134583	TRUE	enriched hit	10628330		2.76529
VCP	P55072	Transitional endoplasmic reticulum ATPase	Homo sapiens	1	1	2	3	55	56	460621632	1.07829	22.6013	6.23657	0.00172281	0.0134692	-0.962016	0.106012	0.803143	1	Chip_BirA - BirA	limma	0.00172281	0.0134692	TRUE	enriched hit	460621632		2.76376
SRP9	P49458	Signal recognition particle 9 kDa protein	Homo sapiens	1	1	2	3	3	3	56118878	1.70921	17.0534	6.2315	0.00172897	0.0134692	-0.966081	0.106296	0.803566	1	Chip_BirA - BirA	limma	0.00172897	0.0134692	TRUE	enriched hit	56118878		2.76221
SDF2L1	Q9HCN8	Stromal cell-derived factor 2-like protein 1	Homo sapiens	1	1	2	3	6	6	39657662	0.933691	17.484	6.23148	0.001729	0.0134692	-0.9661	0.106298	0.803568	1	Chip_BirA - BirA	limma	0.001729	0.0134692	FALSE	enriched candidate	39657662		2.7622
STAU2	Q9NUL3	Double-stranded RNA-binding protein Staufen homolog 2	Homo sapiens	1	1	2	3	8	8	92629838	-1.53649	16.1916	-6.22961	0.00173129	0.0134692	-0.967602	0.106403	0.803724	1	Chip_BirA - BirA	limma	0.00173129	0.0134692	TRUE	hit	92629838		2.76163
PPIH	O43447	Peptidyl-prolyl cis-trans isomerase H	Homo sapiens	1	1	2	3	2	2	3457414	1.39288	16.2914	6.22236	0.00965174	0.0331148	-2.09866	0.106811	0.804327	1	Chip_BirA - BirA	limma	0.00965174	0.0331148	TRUE	enriched hit	3457414		2.01539
VAMP3	Q15836	Vesicle-associated membrane protein 3	Homo sapiens	1	1	2	3	1	4	34228336	1.33299	16.6798	6.21334	0.00385064	0.019784	-1.53164	0.10732	0.805074	1	Chip_BirA - BirA	limma	0.00385064	0.019784	TRUE	enriched hit	34228336		2.41447
TXLNG	Q9NUQ3	Gamma-taxilin	Homo sapiens	1	1	2	3	17	17	74881056	1.04302	18.6908	6.21096	0.00175423	0.0136145	-0.982589	0.107454	0.80527	1	Chip_BirA - BirA	limma	0.00175423	0.0136145	TRUE	enriched hit	74881056		2.75591
PDIA3	P30101	Protein disulfide-isomerase A3	Homo sapiens	1	1	2	3	44	44	878397520	1.81421	22.1554	6.20906	0.0017566	0.0136145	-0.984125	0.107562	0.805428	1	Chip_BirA - BirA	limma	0.0017566	0.0136145	TRUE	enriched hit	878397520		2.75533
GDI1	P31150	Rab GDP dissociation inhibitor alpha	Homo sapiens	1	1	2	3	17	17	335851160	1.07668	20.0833	6.1991	0.00176902	0.0136849	-0.992149	0.108128	0.806248	1	Chip_BirA - BirA	limma	0.00176902	0.0136849	TRUE	enriched hit	335851160		2.75227
C1QBP	Q07021	Complement component 1 Q subcomponent-binding protein, mitochondrial	Homo sapiens	1	1	2	3	12	12	362490024	3.26149	19.0152	6.19067	0.00177961	0.0137409	-0.998942	0.108607	0.806939	1	Chip_BirA - BirA	limma	0.00177961	0.0137409	TRUE	enriched hit	362490024		2.74968
PSMD9	O00233	26S proteasome non-ATPase regulatory subunit 9	Homo sapiens	1	1	2	3	4	4	17534083	1.34103	16.2179	6.18964	0.00390345	0.0199621	-1.54761	0.108667	0.807024	1	Chip_BirA - BirA	limma	0.00390345	0.0199621	TRUE	enriched hit	17534083		2.40855
FAM20B	O75063	Glycosaminoglycan xylosylkinase	Homo sapiens	1	1	2	3	4	4	13467809	1.38499	15.5998	6.1871	0.00980095	0.0334587	-2.11723	0.108812	0.807232	1	Chip_BirA - BirA	limma	0.00980095	0.0334587	TRUE	enriched hit	13467809		2.00873
TRAPPC3	O43617	Trafficking protein particle complex subunit 3	Homo sapiens	1	1	2	3	7	7	41053151	-1.17169	18.72	-6.18446	0.00178747	0.0137756	-1.00396	0.108963	0.807447	1	Chip_BirA - BirA	limma	0.00178747	0.0137756	TRUE	hit	41053151		2.74776
SEC63	Q9UGP8	Translocation protein SEC63 homolog	Homo sapiens	1	1	2	3	21	21	69792116	0.880803	19.4387	6.17174	0.00180368	0.0138745	-1.01424	0.109692	0.808482	1	Chip_BirA - BirA	limma	0.00180368	0.0138745	FALSE	enriched candidate	69792116		2.74384
DHPS	P49366	Deoxyhypusine synthase	Homo sapiens	1	1	2	3	6	6	3706676	1.31258	16.4545	6.16814	0.00395214	0.0200415	-1.56215	0.1099	0.808775	1	Chip_BirA - BirA	limma	0.00395214	0.0200415	TRUE	enriched hit	3706676		2.40317
NXF1	Q9UBU9	Nuclear RNA export factor 1	Homo sapiens	1	1	2	3	16	16	51772828	-1.19417	20.5715	-6.16602	0.00181104	0.013905	-1.01888	0.110022	0.808947	1	Chip_BirA - BirA	limma	0.00181104	0.013905	TRUE	hit	51772828		2.74207
CCDC59	Q9P031	Thyroid transcription factor 1-associated protein 26	Homo sapiens	1	1	2	3	5	5	7160386	-1.30463	16.8491	-6.16272	0.0018153	0.0139077	-1.02155	0.110213	0.809214	1	Chip_BirA - BirA	limma	0.0018153	0.0139077	TRUE	hit	7160386		2.74105
HSPE1	P61604	10 kDa heat shock protein, mitochondrial	Homo sapiens	1	1	2	3	7	7	139951590	1.30887	19.1223	6.16049	0.00181818	0.0139077	-1.02336	0.110342	0.809394	1	Chip_BirA - BirA	limma	0.00181818	0.0139077	TRUE	enriched hit	139951590		2.74036
VPS52	Q8N1B4	Vacuolar protein sorting-associated protein 52 homolog	Homo sapiens	1	1	2	3	10	10	86989793	-0.901866	17.5761	-6.14077	0.00184391	0.0140782	-1.03936	0.111486	0.810981	1	Chip_BirA - BirA	limma	0.00184391	0.0140782	FALSE	candidate	86989793		2.73426
TMEM237	Q96Q45	Transmembrane protein 237	Homo sapiens	1	1	2	3	2	2	0	-1.10747	15.3232	-6.13458	0.00185207	0.0141133	-1.04439	0.111847	0.811477	1	Chip_BirA - BirA	limma	0.00185207	0.0141133	TRUE	hit	0		2.73234
STAU1	O95793	Double-stranded RNA-binding protein Staufen homolog 1	Homo sapiens	1	1	2	3	22	25	99527034	-1.08029	21.1771	-6.13208	0.00185538	0.0141133	-1.04642	0.111993	0.811676	1	Chip_BirA - BirA	limma	0.00185538	0.0141133	TRUE	hit	99527034		2.73157
SNRPE	P62304	Small nuclear ribonucleoprotein E	Homo sapiens	1	1	2	3	4	4	293634288	1.16972	19.1553	6.12147	0.0018695	0.0141802	-1.05506	0.112615	0.812521	1	Chip_BirA - BirA	limma	0.0018695	0.0141802	TRUE	enriched hit	293634288		2.72827
GSTZ1	O43708	Maleylacetoacetate isomerase	Homo sapiens	1	1	2	3	4	4	16451753	-1.07803	16.898	-6.11912	0.00187265	0.0141802	-1.05698	0.112754	0.812708	1	Chip_BirA - BirA	limma	0.00187265	0.0141802	TRUE	hit	16451753		2.72754
KPNA3	O00505	Importin subunit alpha-4	Homo sapiens	1	1	2	3	4	4	91496676	-0.876608	18.0741	-6.1177	0.00187455	0.0141802	-1.05813	0.112837	0.812821	1	Chip_BirA - BirA	limma	0.00187455	0.0141802	FALSE	candidate	91496676		2.7271
SCO2	O43819	Protein SCO2 homolog, mitochondrial	Homo sapiens	1	1	2	3	8	8	50411377	1.03043	18.0235	6.11177	0.00188253	0.0142117	-1.06297	0.113186	0.813291	1	Chip_BirA - BirA	limma	0.00188253	0.0142117	TRUE	enriched hit	50411377		2.72526
DYNC1LI2	O43237	Cytoplasmic dynein 1 light intermediate chain 2	Homo sapiens	1	1	2	3	11	11	23885630	0.933809	17.1624	6.10945	0.00188566	0.0142117	-1.06486	0.113323	0.813474	1	Chip_BirA - BirA	limma	0.00188566	0.0142117	FALSE	enriched candidate	23885630		2.72454
CCDC93	Q567U6	Coiled-coil domain-containing protein 93	Homo sapiens	1	1	2	3	11	11	18049418	1.33499	17.1175	6.10464	0.00189217	0.0142347	-1.06879	0.113607	0.813854	1	Chip_BirA - BirA	limma	0.00189217	0.0142347	TRUE	enriched hit	18049418		2.72304
IMPDH2	P12268	Inosine-5'-monophosphate dehydrogenase 2	Homo sapiens	1	1	2	3	22	25	614217216	1.32869	21.4849	6.09551	0.0019046	0.0142509	-1.07625	0.114148	0.814572	1	Chip_BirA - BirA	limma	0.0019046	0.0142509	TRUE	enriched hit	614217216		2.7202
NPEPPS	P55786	Puromycin-sensitive aminopeptidase	Homo sapiens	1	1	2	3	24	41	134913600	1.06617	21.7686	6.09348	0.00190738	0.0142509	-1.07791	0.114269	0.814732	1	Chip_BirA - BirA	limma	0.00190738	0.0142509	TRUE	enriched hit	134913600		2.71956
RPL27A	P46776	60S ribosomal protein L27a	Homo sapiens	1	1	2	3	6	6	688577720	-1.0818	20.987	-6.09342	0.00190747	0.0142509	-1.07796	0.114273	0.814737	1	Chip_BirA - BirA	limma	0.00190747	0.0142509	TRUE	hit	688577720		2.71954
CCDC22	O60826	Coiled-coil domain-containing protein 22	Homo sapiens	1	1	2	3	14	14	28150856	0.938875	18.1574	6.09286	0.00190824	0.0142509	-1.07842	0.114306	0.814781	1	Chip_BirA - BirA	limma	0.00190824	0.0142509	FALSE	enriched candidate	28150856		2.71937
TBC1D2B	Q9UPU7	TBC1 domain family member 2B	Homo sapiens	1	1	2	3	3	3	17069404	-1.03762	17.9751	-6.09174	0.00413133	0.0203851	-1.6142	0.114373	0.814869	1	Chip_BirA - BirA	limma	0.00413133	0.0203851	TRUE	hit	17069404		2.38391
NUTF2	P61970	Nuclear transport factor 2	Homo sapiens	1	1	2	3	3	3	101244206	1.03517	17.8482	6.09021	0.00413501	0.0203851	-1.61524	0.114463	0.814988	1	Chip_BirA - BirA	limma	0.00413501	0.0203851	TRUE	enriched hit	101244206		2.38352
TAF15	Q92804	TATA-binding protein-associated factor 2N	Homo sapiens	1	1	2	3	11	11	114739366	-1.05772	20.1387	-6.0823	0.00192277	0.0143083	-1.08706	0.114935	0.815607	1	Chip_BirA - BirA	limma	0.00192277	0.0143083	TRUE	hit	114739366		2.71607
TRMT2A	Q8IZ69	tRNA (uracil-5-)-methyltransferase homolog A	Homo sapiens	1	1	2	3	3	3	0	-1.11885	17.3514	-6.08221	0.00192289	0.0143083	-1.08713	0.11494	0.815614	1	Chip_BirA - BirA	limma	0.00192289	0.0143083	TRUE	hit	0		2.71605
GNPAT	O15228	Dihydroxyacetone phosphate acyltransferase	Homo sapiens	1	1	2	3	6	6	0	-1.44945	16.6647	-6.07	0.00193986	0.0144084	-1.09714	0.115671	0.816565	1	Chip_BirA - BirA	limma	0.00193986	0.0144084	TRUE	hit	0		2.71223
SCFD1	Q8WVM8	Sec1 family domain-containing protein 1	Homo sapiens	1	1	2	3	22	22	60996916	0.92629	19.4092	6.06391	0.00194839	0.0144455	-1.10214	0.116037	0.817038	1	Chip_BirA - BirA	limma	0.00194839	0.0144455	FALSE	enriched candidate	60996916		2.71032
ATP5MG	O75964	ATP synthase subunit g, mitochondrial	Homo sapiens	1	1	2	3	3	3	6979573	1.55357	16.4899	6.05789	0.00195686	0.0144822	-1.10708	0.116399	0.817503	1	Chip_BirA - BirA	limma	0.00195686	0.0144822	TRUE	enriched hit	6979573		2.70844
ERO1A	Q96HE7	ERO1-like protein alpha	Homo sapiens	1	1	2	3	18	19	177259844	1.69437	19.8882	6.04767	0.00197135	0.0145631	-1.11549	0.117016	0.818291	1	Chip_BirA - BirA	limma	0.00197135	0.0145631	TRUE	enriched hit	177259844		2.70524
PSMD6	Q15008	26S proteasome non-ATPase regulatory subunit 6	Homo sapiens	1	1	2	3	21	21	179773824	1.00854	20.3484	6.04204	0.00197939	0.0145962	-1.12013	0.117358	0.818724	1	Chip_BirA - BirA	limma	0.00197939	0.0145962	TRUE	enriched hit	179773824		2.70347
CNPY2	Q9Y2B0	Protein canopy homolog 2	Homo sapiens	1	1	2	3	9	9	123876576	1.03001	18.7457	6.03289	0.00199253	0.014648	-1.12767	0.117914	0.819425	1	Chip_BirA - BirA	limma	0.00199253	0.014648	TRUE	enriched hit	123876576		2.7006
ACYP1	P07311	Acylphosphatase-1	Homo sapiens	1	1	2	3	4	4	73594700	0.998376	17.4374	6.03218	0.00199356	0.014648	-1.12826	0.117957	0.819479	1	Chip_BirA - BirA	limma	0.00199356	0.014648	FALSE	enriched candidate	73594700		2.70037
POLR1B	Q9H9Y6	DNA-directed RNA polymerase I subunit RPA2	Homo sapiens	1	1	2	3	14	14	72051176	-0.886316	19.7979	-6.02318	0.00200659	0.0146509	-1.13568	0.118507	0.820165	1	Chip_BirA - BirA	limma	0.00200659	0.0146509	FALSE	candidate	72051176		2.69754
SPTBN1	Q01082	Spectrin beta chain, non-erythrocytic 1	Homo sapiens	1	1	2	3	91	101	237627080	-0.85201	22.6343	-6.02158	0.00200891	0.0146509	-1.137	0.118604	0.820287	1	Chip_BirA - BirA	limma	0.00200891	0.0146509	FALSE	candidate	237627080		2.69704
CHORDC1	Q9UHD1	Cysteine and histidine-rich domain-containing protein 1	Homo sapiens	1	1	2	3	21	21	167740636	1.17718	20.2966	6.02025	0.00201086	0.0146509	-1.1381	0.118686	0.820388	1	Chip_BirA - BirA	limma	0.00201086	0.0146509	TRUE	enriched hit	167740636		2.69662
CCT2	P78371	T-complex protein 1 subunit beta	Homo sapiens	1	1	2	3	41	41	1139907264	1.23352	23.2245	6.01914	0.00201247	0.0146509	-1.13902	0.118754	0.820472	1	Chip_BirA - BirA	limma	0.00201247	0.0146509	TRUE	enriched hit	1139907264		2.69627
USP16	Q9Y5T5	Ubiquitin carboxyl-terminal hydrolase 16	Homo sapiens	1	1	2	3	10	10	6025583	-0.940622	17.0286	-6.01683	0.00201585	0.0146509	-1.14093	0.118895	0.820648	1	Chip_BirA - BirA	limma	0.00201585	0.0146509	FALSE	candidate	6025583		2.69554
CCNH	P51946	Cyclin-H	Homo sapiens	1	1	2	3	7	7	11620942	-2.02824	14.2659	-6.01649	0.0105679	0.0348578	-1.98474	0.118916	0.820674	1	Chip_BirA - BirA	limma	0.0105679	0.0348578	TRUE	hit	11620942		1.97601
XPO1	O14980	Exportin-1	Homo sapiens	1	1	2	3	35	35	201539548	0.94225	21.6132	6.01629	0.00201665	0.0146509	-1.14138	0.118929	0.820689	1	Chip_BirA - BirA	limma	0.00201665	0.0146509	FALSE	enriched candidate	201539548		2.69537
MRPL3	P09001	39S ribosomal protein L3, mitochondrial	Homo sapiens	1	1	2	3	8	8	71269369	-0.862058	19.0575	-6.0147	0.00201897	0.0146509	-1.14269	0.119026	0.820809	1	Chip_BirA - BirA	limma	0.00201897	0.0146509	FALSE	candidate	71269369		2.69487
CZIB	Q9NWV4	CXXC motif containing zinc binding protein	Homo sapiens	1	1	2	3	3	3	17535059	1.20409	16.1831	6.01455	0.00432269	0.0209055	-1.66738	0.119035	0.820821	1	Chip_BirA - BirA	limma	0.00432269	0.0209055	TRUE	enriched hit	17535059		2.36425
NADK2	Q4G0N4	NAD kinase 2, mitochondrial	Homo sapiens	1	1	2	3	14	14	66337669	2.03676	18.0349	6.0101	0.00433406	0.0209055	-1.67046	0.119309	0.821158	1	Chip_BirA - BirA	limma	0.00433406	0.0209055	TRUE	enriched hit	66337669		2.36311
REEP5	Q00765	Receptor expression-enhancing protein 5	Homo sapiens	1	1	2	3	6	6	57325995	1.85992	18.0345	5.98622	0.00206121	0.0148726	-1.16628	0.120784	0.822955	1	Chip_BirA - BirA	limma	0.00206121	0.0148726	TRUE	enriched hit	57325995		2.68588
H2AC8	P04908	Histone H2A type 1-B/E	Homo sapiens	1	1	2	3	0	3	17358592768	-1.22346	20.6854	-5.98522	0.0020627	0.0148726	-1.16711	0.120845	0.82303	1	Chip_BirA - BirA	limma	0.0020627	0.0148726	TRUE	hit	17358592768		2.68556
HMGA1	P17096	High mobility group protein HMG-I/HMG-Y	Homo sapiens	1	1	2	3	6	6	419198632	2.28615	19.3195	5.98434	0.00206403	0.0148726	-1.16785	0.1209	0.823096	1	Chip_BirA - BirA	limma	0.00206403	0.0148726	TRUE	enriched hit	419198632		2.68528
APMAP	Q9HDC9	Adipocyte plasma membrane-associated protein	Homo sapiens	1	1	2	3	21	21	136195136	0.992066	20.4241	5.97206	0.00208258	0.01498	-1.17804	0.121665	0.824012	1	Chip_BirA - BirA	limma	0.00208258	0.01498	FALSE	enriched candidate	136195136		2.6814
ATP5PO	P48047	ATP synthase subunit O, mitochondrial	Homo sapiens	1	1	2	3	11	11	153220352	0.855833	20.3505	5.96926	0.00208684	0.0149843	-1.18037	0.121839	0.82422	1	Chip_BirA - BirA	limma	0.00208684	0.0149843	FALSE	enriched candidate	153220352		2.68051
CLNS1A	P54105	Methylosome subunit pICln	Homo sapiens	1	1	2	3	7	7	31574743	1.29254	16.8424	5.96222	0.0020976	0.0150353	-1.18624	0.12228	0.824743	1	Chip_BirA - BirA	limma	0.0020976	0.0150353	TRUE	enriched hit	31574743		2.67828
GARS1	P41250	Glycine--tRNA ligase	Homo sapiens	1	1	2	3	35	35	318404400	1.0528	22.0365	5.9578	0.00210439	0.0150576	-1.18992	0.122557	0.82507	1	Chip_BirA - BirA	limma	0.00210439	0.0150576	TRUE	enriched hit	318404400		2.67687
PPFIA1	Q13136	Liprin-alpha-1	Homo sapiens	1	1	2	3	13	15	9288220	-0.90934	17.7061	-5.93937	0.00213297	0.0151777	-1.20529	0.123719	0.826426	1	Chip_BirA - BirA	limma	0.00213297	0.0151777	FALSE	candidate	9288220		2.67102
GSR	P00390	Glutathione reductase, mitochondrial	Homo sapiens	1	1	2	3	20	20	139001052	1.69735	20.0985	5.93786	0.00213532	0.0151777	-1.20655	0.123814	0.826537	1	Chip_BirA - BirA	limma	0.00213532	0.0151777	TRUE	enriched hit	139001052		2.67054
NOC4L	Q9BVI4	Nucleolar complex protein 4 homolog	Homo sapiens	1	1	2	3	12	12	63149394	-0.907369	19.7299	-5.9377	0.00213558	0.0151777	-1.20669	0.123824	0.826549	1	Chip_BirA - BirA	limma	0.00213558	0.0151777	FALSE	candidate	63149394		2.67048
RBM19	Q9Y4C8	Probable RNA-binding protein 19	Homo sapiens	1	1	2	3	11	11	8322484	-1.1698	16.5267	-5.93352	0.00214213	0.0151777	-1.21018	0.124089	0.826855	1	Chip_BirA - BirA	limma	0.00214213	0.0151777	TRUE	hit	8322484		2.66915
RFC3	P40938	Replication factor C subunit 3	Homo sapiens	1	1	2	3	13	13	67932628	1.36593	18.4286	5.93331	0.00214247	0.0151777	-1.21036	0.124102	0.82687	1	Chip_BirA - BirA	limma	0.00214247	0.0151777	TRUE	enriched hit	67932628		2.66909
TAF5L	O75529	TAF5-like RNA polymerase II p300/CBP-associated factor-associated factor 65 kDa subunit 5L	Homo sapiens	1	1	2	3	3	3	4225724	-0.930879	16.4809	-5.92929	0.00214879	0.0151777	-1.21372	0.124357	0.827164	1	Chip_BirA - BirA	limma	0.00214879	0.0151777	FALSE	candidate	4225724		2.66781
PPAN	Q9NQ55	Suppressor of SWI4 1 homolog	Homo sapiens	1	1	2	3	9	9	76234322	-0.874606	19.3586	-5.92892	0.00214937	0.0151777	-1.21403	0.124381	0.827191	1	Chip_BirA - BirA	limma	0.00214937	0.0151777	FALSE	candidate	76234322		2.66769
NR2F2	P24468	COUP transcription factor 2	Homo sapiens	1	1	2	3	1	3	21344616	-0.833913	15.9693	-5.92802	0.00215079	0.0151777	-1.21478	0.124438	0.827256	1	Chip_BirA - BirA	limma	0.00215079	0.0151777	FALSE	candidate	21344616		2.6674
ARL14EP	Q8N8R7	ARL14 effector protein	Homo sapiens	1	1	2	3	2	2	11585692	-1.20643	15.875	-5.91897	0.00216514	0.0152232	-1.22236	0.125014	0.827916	1	Chip_BirA - BirA	limma	0.00216514	0.0152232	TRUE	hit	11585692		2.66451
INTS3	Q68E01	Integrator complex subunit 3	Homo sapiens	1	1	2	3	8	8	12711940	-0.864633	17.2219	-5.91737	0.00216769	0.0152232	-1.2237	0.125116	0.828032	1	Chip_BirA - BirA	limma	0.00216769	0.0152232	FALSE	candidate	12711940		2.664
JUN	P05412	Transcription factor Jun	Homo sapiens	1	1	2	3	4	6	50627088	0.965054	17.2324	5.91573	0.00217031	0.0152232	-1.22508	0.125221	0.828151	1	Chip_BirA - BirA	limma	0.00217031	0.0152232	FALSE	enriched candidate	50627088		2.66348
SACM1L	Q9NTJ5	Phosphatidylinositol-3-phosphatase SAC1	Homo sapiens	1	1	2	3	11	11	71849410	1.05303	18.3744	5.91032	0.00217895	0.0152232	-1.22961	0.125566	0.828543	1	Chip_BirA - BirA	limma	0.00217895	0.0152232	TRUE	enriched hit	71849410		2.66175
MYO6	Q9UM54	Unconventional myosin-VI	Homo sapiens	1	1	2	3	32	32	45265977	-0.946313	21.1418	-5.90887	0.00218127	0.0152232	-1.23082	0.125659	0.828647	1	Chip_BirA - BirA	limma	0.00218127	0.0152232	FALSE	candidate	45265977		2.66129
GRHPR	Q9UBQ7	Glyoxylate reductase/hydroxypyruvate reductase	Homo sapiens	1	1	2	3	11	11	92734350	0.833968	19.003	5.90864	0.00218165	0.0152232	-1.23102	0.125674	0.828664	1	Chip_BirA - BirA	limma	0.00218165	0.0152232	FALSE	enriched candidate	92734350		2.66121
POLGARF	A0A3B3IS91	POLG alternative reading frame	Homo sapiens	1	1	2	3	2	2	168556938	-0.939731	17.0377	-5.90732	0.00218377	0.0152232	-1.23213	0.125759	0.82876	1	Chip_BirA - BirA	limma	0.00218377	0.0152232	FALSE	candidate	168556938		2.66079
SULT1A1	P50225	Sulfotransferase 1A1	Homo sapiens	1	1	2	3	1	3	3225209	1.00144	15.3345	5.90655	0.00460921	0.0218171	-1.74282	0.125808	0.828815	1	Chip_BirA - BirA	limma	0.00460921	0.0218171	TRUE	enriched hit	3225209		2.33637
NME1	P15531	Nucleoside diphosphate kinase A	Homo sapiens	1	1	2	3	6	12	1089350432	1.73205	20.6343	5.90535	0.00218694	0.0152232	-1.23378	0.125885	0.828902	1	Chip_BirA - BirA	limma	0.00218694	0.0152232	TRUE	enriched hit	1089350432		2.66016
PTMA	P06454	Prothymosin alpha	Homo sapiens	1	1	2	3	5	5	48511938	-1.10058	17.1317	-5.90216	0.00219207	0.0152331	-1.23646	0.126089	0.829132	1	Chip_BirA - BirA	limma	0.00219207	0.0152331	TRUE	hit	48511938		2.65914
NUP210	Q8TEM1	Nuclear pore membrane glycoprotein 210	Homo sapiens	1	1	2	3	29	29	59789786	-0.827166	19.6266	-5.88557	0.00221906	0.0153685	-1.25041	0.127158	0.830324	1	Chip_BirA - BirA	limma	0.00221906	0.0153685	FALSE	candidate	59789786		2.65383
UBE2K	P61086	Ubiquitin-conjugating enzyme E2 K	Homo sapiens	1	1	2	3	6	6	21173878	1.55321	16.952	5.87642	0.00223411	0.0154413	-1.25811	0.12775	0.830978	1	Chip_BirA - BirA	limma	0.00223411	0.0154413	TRUE	enriched hit	21173878		2.6509
RAB1B	Q9H0U4	Ras-related protein Rab-1B	Homo sapiens	1	1	2	3	3	6	566645056	0.867729	18.5273	5.8746	0.00223711	0.0154413	-1.25965	0.127868	0.831107	1	Chip_BirA - BirA	limma	0.00223711	0.0154413	FALSE	enriched candidate	566645056		2.65031
CHRAC1	Q9NRG0	Chromatin accessibility complex protein 1	Homo sapiens	1	1	2	3	2	2	0	-1.09103	14.601	-5.86269	0.00473227	0.0220732	-1.77382	0.128643	0.831954	1	Chip_BirA - BirA	limma	0.00473227	0.0220732	TRUE	hit	0		2.32493
AURKA	O14965	Aurora kinase A	Homo sapiens	1	1	2	3	7	7	32952276	0.843062	18.0433	5.84945	0.00227916	0.0156837	-1.28088	0.129508	0.832889	1	Chip_BirA - BirA	limma	0.00227916	0.0156837	FALSE	enriched candidate	32952276		2.64223
PHAX	Q9H814	Phosphorylated adapter RNA export protein	Homo sapiens	1	1	2	3	14	14	31647963	1.19593	18.1804	5.84903	0.00227987	0.0156837	-1.28124	0.129535	0.832918	1	Chip_BirA - BirA	limma	0.00227987	0.0156837	TRUE	enriched hit	31647963		2.64209
HNRNPH1	P31943	Heterogeneous nuclear ribonucleoprotein H	Homo sapiens	1	1	2	3	11	21	626256728	-0.923647	23.1599	-5.84291	0.00229025	0.0157274	-1.28642	0.129937	0.833349	1	Chip_BirA - BirA	limma	0.00229025	0.0157274	FALSE	candidate	626256728		2.64012
PREPL	Q4J6C6	Prolyl endopeptidase-like	Homo sapiens	1	1	2	3	7	7	65793297	0.854214	18.5523	5.84077	0.00229389	0.0157274	-1.28823	0.130077	0.833499	1	Chip_BirA - BirA	limma	0.00229389	0.0157274	FALSE	enriched candidate	65793297		2.63943
UGGT1	Q9NYU2	UDP-glucose:glycoprotein glucosyltransferase 1	Homo sapiens	1	1	2	3	41	43	117942234	0.854164	20.598	5.83202	0.00230885	0.0157846	-1.29564	0.130654	0.834111	1	Chip_BirA - BirA	limma	0.00230885	0.0157846	FALSE	enriched candidate	117942234		2.6366
RAB1A	P62820	Ras-related protein Rab-1A	Homo sapiens	1	1	2	3	6	13	566645056	1.88858	21.333	5.82917	0.00231376	0.0157846	-1.29807	0.130842	0.834311	1	Chip_BirA - BirA	limma	0.00231376	0.0157846	TRUE	enriched hit	566645056		2.63568
PABPC4	Q13310	Polyadenylate-binding protein 4	Homo sapiens	1	1	2	3	18	22	516024648	1.25547	21.0976	5.82708	0.00231736	0.0157846	-1.29984	0.13098	0.834457	1	Chip_BirA - BirA	limma	0.00231736	0.0157846	TRUE	enriched hit	516024648		2.63501
ELP3	Q9H9T3	Elongator complex protein 3	Homo sapiens	1	1	2	3	7	7	19786432	-1.02203	18.3344	-5.82691	0.00231764	0.0157846	-1.29998	0.130991	0.834468	1	Chip_BirA - BirA	limma	0.00231764	0.0157846	TRUE	hit	19786432		2.63495
STAG2	Q8N3U4	Cohesin subunit SA-2	Homo sapiens	1	1	2	3	16	22	56562546	0.86464	19.6288	5.81764	0.0023337	0.01585	-1.30785	0.131605	0.835113	1	Chip_BirA - BirA	limma	0.0023337	0.01585	FALSE	enriched candidate	56562546		2.63196
RPL10	P27635	60S ribosomal protein L10	Homo sapiens	1	1	2	3	7	12	361720056	-2.09298	22.063	-5.8169	0.00233498	0.01585	-1.30848	0.131654	0.835164	1	Chip_BirA - BirA	limma	0.00233498	0.01585	TRUE	hit	361720056		2.63172
PEPD	P12955	Xaa-Pro dipeptidase	Homo sapiens	1	1	2	3	13	13	155138024	1.51679	19.6005	5.81132	0.00234471	0.0158798	-1.31322	0.132025	0.835551	1	Chip_BirA - BirA	limma	0.00234471	0.0158798	TRUE	enriched hit	155138024		2.62991
RAD23A	P54725	UV excision repair protein RAD23 homolog A	Homo sapiens	1	1	2	3	4	7	56035458	1.67502	17.8915	5.80995	0.00234711	0.0158798	-1.31439	0.132116	0.835646	1	Chip_BirA - BirA	limma	0.00234711	0.0158798	TRUE	enriched hit	56035458		2.62947
PPP2R1A	P30153	Serine/threonine-protein phosphatase 2A 65 kDa regulatory subunit A alpha isoform	Homo sapiens	1	1	2	3	18	23	277365144	1.10913	20.5166	5.80696	0.00235236	0.0158891	-1.31694	0.132316	0.835853	1	Chip_BirA - BirA	limma	0.00235236	0.0158891	TRUE	enriched hit	277365144		2.6285
RANGAP1	P46060	Ran GTPase-activating protein 1	Homo sapiens	1	1	2	3	31	31	238268424	1.48818	20.9599	5.80449	0.00235669	0.0158922	-1.31904	0.13248	0.836023	1	Chip_BirA - BirA	limma	0.00235669	0.0158922	TRUE	enriched hit	238268424		2.6277
CAMK2D	Q13557	Calcium/calmodulin-dependent protein kinase type II subunit delta	Homo sapiens	1	1	2	3	5	5	87978881	-1.50566	17.8336	-5.80201	0.00236106	0.0158955	-1.32115	0.132646	0.836194	1	Chip_BirA - BirA	limma	0.00236106	0.0158955	TRUE	hit	87978881		2.62689
MPG	P29372	DNA-3-methyladenine glycosylase	Homo sapiens	1	1	2	3	4	4	25520954	1.24607	16.4481	5.79815	0.00236787	0.0159021	-1.32443	0.132903	0.83646	1	Chip_BirA - BirA	limma	0.00236787	0.0159021	TRUE	enriched hit	25520954		2.62564
MRPS18A	Q9NVS2	39S ribosomal protein S18a, mitochondrial	Homo sapiens	1	1	2	3	4	4	181262244	-1.45695	18.5034	-5.79621	0.00237131	0.0159021	-1.32609	0.133033	0.836594	1	Chip_BirA - BirA	limma	0.00237131	0.0159021	TRUE	hit	181262244		2.62501
PSIP1	O75475	PC4 and SFRS1-interacting protein	Homo sapiens	1	1	2	3	33	35	278230256	1.97129	20.5163	5.79487	0.00237368	0.0159021	-1.32723	0.133123	0.836686	1	Chip_BirA - BirA	limma	0.00237368	0.0159021	TRUE	enriched hit	278230256		2.62458
DUSP11	O75319	RNA/RNP complex-1-interacting phosphatase	Homo sapiens	1	1	2	3	2	2	9520112	-1.17857	15.2775	-5.78873	0.00238459	0.0159258	-1.33246	0.133534	0.837107	1	Chip_BirA - BirA	limma	0.00238459	0.0159258	TRUE	hit	9520112		2.62259
CTSC	P53634	Dipeptidyl peptidase 1	Homo sapiens	1	1	2	3	9	9	29944510	1.23299	16.9067	5.78795	0.002386	0.0159258	-1.33313	0.133587	0.837161	1	Chip_BirA - BirA	limma	0.002386	0.0159258	TRUE	enriched hit	29944510		2.62233
PICALM	Q13492	Phosphatidylinositol-binding clathrin assembly protein	Homo sapiens	1	1	2	3	12	14	50195792	0.820613	19.045	5.78634	0.00238887	0.0159258	-1.33451	0.133695	0.837271	1	Chip_BirA - BirA	limma	0.00238887	0.0159258	FALSE	enriched candidate	50195792		2.62181
AP2M1	Q96CW1	AP-2 complex subunit mu	Homo sapiens	1	1	2	3	15	15	89758908	-0.820208	20.7814	-5.77482	0.00240957	0.0160377	-1.34434	0.134471	0.838057	1	Chip_BirA - BirA	limma	0.00240957	0.0160377	FALSE	candidate	89758908		2.61806
DDX50	Q9BQ39	ATP-dependent RNA helicase DDX50	Homo sapiens	1	1	2	3	17	17	143091259	-0.884066	20.685	-5.76826	0.00242145	0.0160906	-1.34995	0.134914	0.838504	1	Chip_BirA - BirA	limma	0.00242145	0.0160906	FALSE	candidate	143091259		2.61593
RCCD1	A6NED2	RCC1 domain-containing protein 1	Homo sapiens	1	1	2	3	4	4	11710904	-1.04929	14.662	-5.75702	0.00504581	0.0228342	-1.84933	0.135676	0.839265	1	Chip_BirA - BirA	limma	0.00504581	0.0228342	TRUE	hit	11710904		2.29707
RPS11	P62280	40S ribosomal protein S11	Homo sapiens	1	1	2	3	14	14	1646859488	-1.47647	23.3863	-5.75521	0.00244527	0.0161958	-1.36113	0.135798	0.839387	1	Chip_BirA - BirA	limma	0.00244527	0.0161958	TRUE	hit	1646859488		2.61167
KRI1	Q8N9T8	Protein KRI1 homolog	Homo sapiens	1	1	2	3	10	10	20125592	-0.880897	19.1397	-5.75238	0.00245048	0.0161958	-1.36355	0.135991	0.839578	1	Chip_BirA - BirA	limma	0.00245048	0.0161958	FALSE	candidate	20125592		2.61075
RIOK2	Q9BVS4	Serine/threonine-protein kinase RIO2	Homo sapiens	1	1	2	3	7	7	10284986	-0.814394	17.4655	-5.75109	0.00245286	0.0161958	-1.36466	0.136079	0.839665	1	Chip_BirA - BirA	limma	0.00245286	0.0161958	FALSE	candidate	10284986		2.61033
HSP90AB1	P08238	Heat shock protein HSP 90-beta	Homo sapiens	1	1	2	3	17	37	4414280448	0.912355	23.1184	5.74722	0.00246001	0.0161958	-1.36798	0.136343	0.839925	1	Chip_BirA - BirA	limma	0.00246001	0.0161958	FALSE	enriched candidate	4414280448		2.60906
UBFD1	O14562	Ubiquitin domain-containing protein UBFD1	Homo sapiens	1	1	2	3	5	5	472391831	0.986801	17.3186	5.74681	0.00246077	0.0161958	-1.36833	0.136371	0.839953	1	Chip_BirA - BirA	limma	0.00246077	0.0161958	FALSE	enriched candidate	472391831		2.60893
MOV10	Q9HCE1	Helicase MOV-10	Homo sapiens	1	1	2	3	20	20	45554675	-0.953794	20.0426	-5.74198	0.00246973	0.0161958	-1.37248	0.1367	0.840277	1	Chip_BirA - BirA	limma	0.00246973	0.0161958	FALSE	candidate	45554675		2.60735
SYNCRIP	O60506	Heterogeneous nuclear ribonucleoprotein Q	Homo sapiens	1	1	2	3	28	28	643844464	1.18504	21.802	5.73919	0.00247492	0.0161958	-1.37487	0.136891	0.840464	1	Chip_BirA - BirA	limma	0.00247492	0.0161958	TRUE	enriched hit	643844464		2.60644
CTSA	P10619	Lysosomal protective protein	Homo sapiens	1	1	2	3	6	6	7962936	1.55955	15.8038	5.73659	0.00247977	0.0161958	-1.37711	0.137069	0.840638	1	Chip_BirA - BirA	limma	0.00247977	0.0161958	TRUE	enriched hit	7962936		2.60559
NFXL1	Q6ZNB6	NF-X1-type zinc finger protein NFXL1	Homo sapiens	1	1	2	3	7	7	11774256	-0.840956	16.9052	-5.73614	0.0024806	0.0161958	-1.37749	0.1371	0.840668	1	Chip_BirA - BirA	limma	0.0024806	0.0161958	FALSE	candidate	11774256		2.60544
PTGES2	Q9H7Z7	Prostaglandin E synthase 2	Homo sapiens	1	1	2	3	10	10	42189045	2.23142	17.2879	5.73457	0.00248355	0.0161958	-1.37885	0.137208	0.840773	1	Chip_BirA - BirA	limma	0.00248355	0.0161958	TRUE	enriched hit	42189045		2.60493
NUP153	P49790	Nuclear pore complex protein Nup153	Homo sapiens	1	1	2	3	36	36	75804438	-0.835898	20.9735	-5.73292	0.00248663	0.0161958	-1.38026	0.13732	0.840883	1	Chip_BirA - BirA	limma	0.00248663	0.0161958	FALSE	candidate	75804438		2.60439
PTPRF	P10586	Receptor-type tyrosine-protein phosphatase F	Homo sapiens	1	1	2	3	18	21	66494478	-0.904433	18.5936	-5.72954	0.00249297	0.0161958	-1.38317	0.137552	0.841109	1	Chip_BirA - BirA	limma	0.00249297	0.0161958	FALSE	candidate	66494478		2.60328
MRPL9	Q9BYD2	39S ribosomal protein L9, mitochondrial	Homo sapiens	1	1	2	3	10	10	77511841	-0.919104	19.8575	-5.72832	0.00249528	0.0161958	-1.38422	0.137636	0.841191	1	Chip_BirA - BirA	limma	0.00249528	0.0161958	FALSE	candidate	77511841		2.60288
UBP1	Q9NZI7	Upstream-binding protein 1	Homo sapiens	1	1	2	3	4	4	29034978	1.11836	17.3276	5.7283	0.00249531	0.0161958	-1.38424	0.137638	0.841192	1	Chip_BirA - BirA	limma	0.00249531	0.0161958	TRUE	enriched hit	29034978		2.60288
RPL7	P18124	60S ribosomal protein L7	Homo sapiens	1	1	2	3	22	22	1435323616	-1.36547	24.5396	-5.72765	0.00249652	0.0161958	-1.38479	0.137682	0.841235	1	Chip_BirA - BirA	limma	0.00249652	0.0161958	TRUE	hit	1435323616		2.60266
RAB5B	P61020	Ras-related protein Rab-5B	Homo sapiens	1	1	2	3	5	5	184311952	1.92776	16.5568	5.71844	0.0121105	0.0381068	-2.13532	0.138316	0.841848	1	Chip_BirA - BirA	limma	0.0121105	0.0381068	TRUE	enriched hit	184311952		1.91684
ARPC1A	Q92747	Actin-related protein 2/3 complex subunit 1A	Homo sapiens	1	1	2	3	10	10	57883418	-0.910556	20.0807	-5.69985	0.00254953	0.0164564	-1.40876	0.139603	0.843077	1	Chip_BirA - BirA	limma	0.00254953	0.0164564	FALSE	candidate	57883418		2.59354
DDX21	Q9NR30	Nucleolar RNA helicase 2	Homo sapiens	1	1	2	3	49	52	322762752	-0.972301	23.4082	-5.69955	0.0025501	0.0164564	-1.40902	0.139623	0.843096	1	Chip_BirA - BirA	limma	0.0025501	0.0164564	FALSE	candidate	322762752		2.59344
SPDL1	Q96EA4	Protein Spindly	Homo sapiens	1	1	2	3	16	16	26363029	1.01557	17.3408	5.69743	0.00255419	0.0164564	-1.41085	0.13977	0.843235	1	Chip_BirA - BirA	limma	0.00255419	0.0164564	TRUE	enriched hit	26363029		2.59275
CDC42BPB	Q9Y5S2	Serine/threonine-protein kinase MRCK beta	Homo sapiens	1	1	2	3	8	8	41781404	-1.07098	17.4585	-5.69676	0.00255549	0.0164564	-1.41142	0.139817	0.843279	1	Chip_BirA - BirA	limma	0.00255549	0.0164564	TRUE	hit	41781404		2.59253
EHD1	Q9H4M9	EH domain-containing protein 1	Homo sapiens	1	1	2	3	15	21	181600754	0.881555	19.1405	5.69318	0.00256244	0.0164564	-1.41452	0.140066	0.843515	1	Chip_BirA - BirA	limma	0.00256244	0.0164564	FALSE	enriched candidate	181600754		2.59135
FOXK2	Q01167	Forkhead box protein K2	Homo sapiens	1	1	2	3	4	4	14752227	-0.97701	15.2165	-5.69312	0.00256256	0.0164564	-1.41458	0.140071	0.843519	1	Chip_BirA - BirA	limma	0.00256256	0.0164564	FALSE	candidate	14752227		2.59133
VIM	P08670	Vimentin	Homo sapiens	1	1	2	3	41	51	532356544	-1.60864	23.5835	-5.68373	0.00258086	0.0165336	-1.4227	0.140726	0.844134	1	Chip_BirA - BirA	limma	0.00258086	0.0165336	TRUE	hit	532356544		2.58824
CMPK1	P30085	UMP-CMP kinase	Homo sapiens	1	1	2	3	5	5	13856684	1.68206	16.4698	5.66899	0.0026099	0.0166518	-1.43547	0.141758	0.845093	1	Chip_BirA - BirA	limma	0.0026099	0.0166518	TRUE	enriched hit	13856684		2.58338
HMGA2	P52926	High mobility group protein HMGI-C	Homo sapiens	1	1	2	3	7	7	154925820	0.804436	18.1929	5.66819	0.0026115	0.0166518	-1.43616	0.141814	0.845145	1	Chip_BirA - BirA	limma	0.0026115	0.0166518	FALSE	enriched candidate	154925820		2.58311
SOD2	P04179	Superoxide dismutase [Mn], mitochondrial	Homo sapiens	1	1	2	3	6	6	26199611	1.50968	17.5287	5.66512	0.0026176	0.0166649	-1.43883	0.14203	0.845344	1	Chip_BirA - BirA	limma	0.0026176	0.0166649	TRUE	enriched hit	26199611		2.5821
MRPL44	Q9H9J2	39S ribosomal protein L44, mitochondrial	Homo sapiens	1	1	2	3	9	9	72204677	-0.820424	19.4554	-5.66073	0.00262635	0.0166784	-1.44264	0.142339	0.845628	1	Chip_BirA - BirA	limma	0.00262635	0.0166784	FALSE	candidate	72204677		2.58065
ATG3	Q9NT62	Ubiquitin-like-conjugating enzyme ATG3	Homo sapiens	1	1	2	3	7	7	29917044	0.998092	17.9903	5.65863	0.00263057	0.0166784	-1.44447	0.142488	0.845764	1	Chip_BirA - BirA	limma	0.00263057	0.0166784	FALSE	enriched candidate	29917044		2.57995
NUMA1	Q14980	Nuclear mitotic apparatus protein 1	Homo sapiens	1	1	2	3	93	93	149316896	-0.911665	22.4969	-5.65794	0.00263194	0.0166784	-1.44506	0.142536	0.845808	1	Chip_BirA - BirA	limma	0.00263194	0.0166784	FALSE	candidate	149316896		2.57972
RPL14	P50914	60S ribosomal protein L14	Homo sapiens	1	1	2	3	11	11	1301834560	-1.03429	22.6179	-5.65552	0.0026368	0.0166835	-1.44717	0.142707	0.845965	1	Chip_BirA - BirA	limma	0.0026368	0.0166835	TRUE	hit	1301834560		2.57892
PAWR	Q96IZ0	PRKC apoptosis WT1 regulator protein	Homo sapiens	1	1	2	3	9	9	61936730	0.951764	17.3806	5.6538	0.00537723	0.0240229	-1.92428	0.142829	0.846076	1	Chip_BirA - BirA	limma	0.00537723	0.0240229	FALSE	enriched candidate	61936730		2.26944
CALM1	P0DP23	Calmodulin-1	Homo sapiens	1	1	2	3	0	3	49839992	1.05158	18.1948	5.65335	0.00264116	0.0166853	-1.44905	0.142861	0.846104	1	Chip_BirA - BirA	limma	0.00264116	0.0166853	TRUE	enriched hit	49839992		2.57821
CSTF3	Q12996	Cleavage stimulation factor subunit 3	Homo sapiens	1	1	2	3	28	28	90303292	0.898135	20.2435	5.64727	0.00265343	0.016737	-1.45434	0.143291	0.846496	1	Chip_BirA - BirA	limma	0.00265343	0.016737	FALSE	enriched candidate	90303292		2.57619
HARS1	P12081	Histidine--tRNA ligase, cytoplasmic	Homo sapiens	1	1	2	3	21	26	152374732	1.00449	20.7844	5.64198	0.00266416	0.0167789	-1.45895	0.143666	0.846835	1	Chip_BirA - BirA	limma	0.00266416	0.0167789	TRUE	enriched hit	152374732		2.57444
REXO4	Q9GZR2	RNA exonuclease 4	Homo sapiens	1	1	2	3	15	15	57073811	-0.983103	19.0934	-5.63538	0.00267762	0.0168086	-1.4647	0.144135	0.847258	1	Chip_BirA - BirA	limma	0.00267762	0.0168086	FALSE	candidate	57073811		2.57225
DDX41	Q9UJV9	Probable ATP-dependent RNA helicase DDX41	Homo sapiens	1	1	2	3	15	16	50410368	-0.904718	20.282	-5.6326	0.0026833	0.0168086	-1.46712	0.144333	0.847435	1	Chip_BirA - BirA	limma	0.0026833	0.0168086	FALSE	candidate	50410368		2.57133
RPS20	P60866	40S ribosomal protein S20	Homo sapiens	1	1	2	3	6	6	760616128	-0.952528	20.0629	-5.63083	0.00268693	0.0168086	-1.46866	0.144459	0.847548	1	Chip_BirA - BirA	limma	0.00268693	0.0168086	FALSE	candidate	760616128		2.57074
RCOR1	Q9UKL0	REST corepressor 1	Homo sapiens	1	1	2	3	11	12	74080524	-0.81923	18.9017	-5.62964	0.00268937	0.0168086	-1.4697	0.144544	0.847624	1	Chip_BirA - BirA	limma	0.00268937	0.0168086	FALSE	candidate	74080524		2.57035
NUP88	Q99567	Nuclear pore complex protein Nup88	Homo sapiens	1	1	2	3	15	15	259544879	-0.891744	19.8874	-5.62539	0.00269813	0.0168376	-1.47341	0.144847	0.847894	1	Chip_BirA - BirA	limma	0.00269813	0.0168376	FALSE	candidate	259544879		2.56894
CDC25C	P30307	M-phase inducer phosphatase 3	Homo sapiens	1	1	2	3	3	3	6106586	-0.956052	15.7451	-5.61721	0.00271507	0.0169081	-1.48055	0.145433	0.848414	1	Chip_BirA - BirA	limma	0.00271507	0.0169081	FALSE	candidate	6106586		2.56622
WDR76	Q9H967	WD repeat-containing protein 76	Homo sapiens	1	1	2	3	4	4	3648470	-0.837233	15.6029	-5.6146	0.0027205	0.0169081	-1.48283	0.14562	0.848579	1	Chip_BirA - BirA	limma	0.0027205	0.0169081	FALSE	candidate	3648470		2.56535
GOLGA3	Q08378	Golgin subfamily A member 3	Homo sapiens	1	1	2	3	20	20	57792751	-0.929251	16.9404	-5.61298	0.00272388	0.0169081	-1.48425	0.145736	0.848681	1	Chip_BirA - BirA	limma	0.00272388	0.0169081	FALSE	candidate	57792751		2.56481
RAN	P62826	GTP-binding nuclear protein Ran	Homo sapiens	1	1	2	3	14	14	1328307680	2.68878	21.8047	5.61116	0.00272769	0.0169081	-1.48584	0.145867	0.848797	1	Chip_BirA - BirA	limma	0.00272769	0.0169081	TRUE	enriched hit	1328307680		2.56421
BBX	Q8WY36	HMG box transcription factor BBX	Homo sapiens	1	1	2	3	2	2	7743941	-0.93648	15.0884	-5.61003	0.00273004	0.0169081	-1.48683	0.145948	0.848868	1	Chip_BirA - BirA	limma	0.00273004	0.0169081	FALSE	candidate	7743941		2.56383
TBCA	O75347	Tubulin-specific chaperone A	Homo sapiens	1	1	2	3	7	7	60092952	1.56267	17.6992	5.60779	0.00553361	0.0244217	-1.95807	0.146109	0.84901	1	Chip_BirA - BirA	limma	0.00553361	0.0244217	TRUE	enriched hit	60092952		2.25699
EIF4E	P06730	Eukaryotic translation initiation factor 4E	Homo sapiens	1	1	2	3	7	7	138294008	1.45092	18.5924	5.59871	0.00275385	0.0170174	-1.49674	0.146763	0.849581	1	Chip_BirA - BirA	limma	0.00275385	0.0170174	TRUE	enriched hit	138294008		2.56006
ANXA4	P09525	Annexin A4	Homo sapiens	1	1	2	3	16	16	41880803	0.95738	19.1998	5.5977	0.00275598	0.0170174	-1.49762	0.146836	0.849644	1	Chip_BirA - BirA	limma	0.00275598	0.0170174	FALSE	enriched candidate	41880803		2.55972
COMMD7	Q86VX2	COMM domain-containing protein 7	Homo sapiens	1	1	2	3	2	2	8893368	1.28217	15.7626	5.59641	0.00557313	0.024517	-1.96646	0.146929	0.849726	1	Chip_BirA - BirA	limma	0.00557313	0.024517	TRUE	enriched hit	8893368		2.2539
PFKFB2	O60825	6-phosphofructo-2-kinase/fructose-2,6-bisphosphatase 2	Homo sapiens	1	1	2	3	3	7	11036541	1.26259	16.1581	5.59095	0.00559223	0.0245746	-1.9705	0.147324	0.850068	1	Chip_BirA - BirA	limma	0.00559223	0.0245746	TRUE	enriched hit	11036541		2.25241
PRMT1	Q99873	Protein arginine N-methyltransferase 1	Homo sapiens	1	1	2	3	10	13	190695364	-0.929885	21.4678	-5.5899	0.00277256	0.0170927	-1.50446	0.1474	0.850134	1	Chip_BirA - BirA	limma	0.00277256	0.0170927	FALSE	candidate	190695364		2.55712
MCUB	Q9NWR8	Calcium uniporter regulatory subunit MCUb, mitochondrial	Homo sapiens	1	1	2	3	2	2	0	-0.790235	14.6613	-5.58804	0.00277652	0.0170927	-1.50609	0.147535	0.85025	1	Chip_BirA - BirA	limma	0.00277652	0.0170927	FALSE	candidate	0		2.5565
CALR	P27797	Calreticulin	Homo sapiens	1	1	2	3	29	29	1285137408	2.15392	22.1052	5.58239	0.00278862	0.0171414	-1.51106	0.147945	0.850603	1	Chip_BirA - BirA	limma	0.00278862	0.0171414	TRUE	enriched hit	1285137408		2.55461
NECTIN2	Q92692	Nectin-2	Homo sapiens	1	1	2	3	8	8	27449946	1.00686	17.3571	5.57762	0.00279886	0.01716	-1.51524	0.148291	0.8509	1	Chip_BirA - BirA	limma	0.00279886	0.01716	TRUE	enriched hit	27449946		2.55302
SH3BGRL3	Q9H299	SH3 domain-binding glutamic acid-rich-like protein 3	Homo sapiens	1	1	2	3	2	2	10431878	0.871701	16.3762	5.57187	0.00281128	0.01716	-1.5203	0.14871	0.851257	1	Chip_BirA - BirA	limma	0.00281128	0.01716	FALSE	enriched candidate	10431878		2.5511
ADSS2	P30520	Adenylosuccinate synthetase isozyme 2	Homo sapiens	1	1	2	3	15	15	111774584	-0.791858	20.8857	-5.57152	0.00281205	0.01716	-1.52061	0.148736	0.851279	1	Chip_BirA - BirA	limma	0.00281205	0.01716	FALSE	candidate	111774584		2.55098
ALG5	Q9Y673	Dolichyl-phosphate beta-glucosyltransferase	Homo sapiens	1	1	2	3	5	5	0	0.956195	16.0497	5.5695	0.00281643	0.01716	-1.52239	0.148883	0.851405	1	Chip_BirA - BirA	limma	0.00281643	0.01716	FALSE	enriched candidate	0		2.5503
CPSF6	Q16630	Cleavage and polyadenylation specificity factor subunit 6	Homo sapiens	1	1	2	3	15	15	139880058	1.58132	19.5491	5.56083	0.00283533	0.01716	-1.53002	0.149517	0.851941	1	Chip_BirA - BirA	limma	0.00283533	0.01716	TRUE	enriched hit	139880058		2.5474
TRIM25	Q14258	E3 ubiquitin/ISG15 ligase TRIM25	Homo sapiens	1	1	2	3	10	10	39805238	-0.779699	18.7878	-5.55757	0.00284246	0.01716	-1.53289	0.149755	0.852142	1	Chip_BirA - BirA	limma	0.00284246	0.01716	FALSE	candidate	39805238		2.54631
HSPB1	P04792	Heat shock protein beta-1	Homo sapiens	1	1	2	3	11	11	41968515	-0.783672	18.4003	-5.55697	0.00284377	0.01716	-1.53341	0.149799	0.852179	1	Chip_BirA - BirA	limma	0.00284377	0.01716	FALSE	candidate	41968515		2.54611
GFPT1	Q06210	Glutamine--fructose-6-phosphate aminotransferase [isomerizing] 1	Homo sapiens	1	1	2	3	19	22	47518750	-1.1931	20.2045	-5.55678	0.00284419	0.01716	-1.53358	0.149813	0.852191	1	Chip_BirA - BirA	limma	0.00284419	0.01716	TRUE	hit	47518750		2.54604
DHX38	Q92620	Pre-mRNA-splicing factor ATP-dependent RNA helicase PRP16	Homo sapiens	1	1	2	3	21	22	121001200	-1.60435	18.8795	-5.55297	0.00285257	0.01716	-1.53694	0.150092	0.852425	1	Chip_BirA - BirA	limma	0.00285257	0.01716	TRUE	hit	121001200		2.54476
PRKAR2A	P13861	cAMP-dependent protein kinase type II-alpha regulatory subunit	Homo sapiens	1	1	2	3	16	18	120107636	0.82727	20.516	5.54956	0.0028601	0.01716	-1.53995	0.150343	0.852635	1	Chip_BirA - BirA	limma	0.0028601	0.01716	FALSE	enriched candidate	120107636		2.54362
RPL39	P62891	60S ribosomal protein L39	Homo sapiens	1	1	2	3	0	2	135095410	-1.36761	19.3244	-5.54944	0.00286036	0.01716	-1.54005	0.150352	0.852642	1	Chip_BirA - BirA	limma	0.00286036	0.01716	TRUE	hit	135095410		2.54358
MMS19	Q96T76	MMS19 nucleotide excision repair protein homolog	Homo sapiens	1	1	2	3	7	7	154767753	0.871163	17.0134	5.5494	0.00286045	0.01716	-1.54009	0.150355	0.852645	1	Chip_BirA - BirA	limma	0.00286045	0.01716	FALSE	enriched candidate	154767753		2.54356
PPP1R7	Q15435	Protein phosphatase 1 regulatory subunit 7	Homo sapiens	1	1	2	3	16	16	136384718	1.17711	19.6889	5.54898	0.00286138	0.01716	-1.54046	0.150385	0.85267	1	Chip_BirA - BirA	limma	0.00286138	0.01716	TRUE	enriched hit	136384718		2.54342
HMGN1	P05114	Non-histone chromosomal protein HMG-14	Homo sapiens	1	1	2	3	13	13	419283964	1.38951	20.0585	5.54834	0.0028628	0.01716	-1.54103	0.150433	0.85271	1	Chip_BirA - BirA	limma	0.0028628	0.01716	TRUE	enriched hit	419283964		2.54321
EAPP	Q56P03	E2F-associated phosphoprotein	Homo sapiens	1	1	2	3	2	2	4976542	-1.02356	16.6151	-5.5477	0.00574637	0.024905	-2.00256	0.15048	0.852749	1	Chip_BirA - BirA	limma	0.00574637	0.024905	TRUE	hit	4976542		2.24061
ZNF318	Q5VUA4	Zinc finger protein 318	Homo sapiens	1	1	2	3	12	12	2975431	-1.06619	15.8336	-5.53817	0.00288541	0.0172704	-1.55001	0.151182	0.853333	1	Chip_BirA - BirA	limma	0.00288541	0.0172704	TRUE	hit	2975431		2.53979
CYP51A1	Q16850	Lanosterol 14-alpha demethylase	Homo sapiens	1	1	2	3	13	13	59765240	0.92594	19.1671	5.53443	0.00289378	0.0172952	-1.55332	0.151459	0.853561	1	Chip_BirA - BirA	limma	0.00289378	0.0172952	FALSE	enriched candidate	59765240		2.53853
NXT1	Q9UKK6	NTF2-related export protein 1	Homo sapiens	1	1	2	3	2	2	0	-1.35303	14.3473	-5.53325	0.005799	0.0250313	-1.74339	0.151545	0.853633	1	Chip_BirA - BirA	limma	0.005799	0.0250313	TRUE	hit	0		2.23665
P3H4	Q92791	Endoplasmic reticulum protein SC65	Homo sapiens	1	1	2	3	3	3	26260459	-0.845058	16.9789	-5.53226	0.00289864	0.017299	-1.55523	0.151619	0.853693	1	Chip_BirA - BirA	limma	0.00289864	0.017299	FALSE	candidate	26260459		2.53781
SETD7	Q8WTS6	Histone-lysine N-methyltransferase SETD7	Homo sapiens	1	1	2	3	7	7	37347959	1.54245	18.311	5.52345	0.00291849	0.0173264	-1.56302	0.152271	0.854229	1	Chip_BirA - BirA	limma	0.00291849	0.0173264	TRUE	enriched hit	37347959		2.53484
MRPL47	Q9HD33	39S ribosomal protein L47, mitochondrial	Homo sapiens	1	1	2	3	11	11	32360882	-0.786362	19.9154	-5.52318	0.00291912	0.0173264	-1.56327	0.152292	0.854246	1	Chip_BirA - BirA	limma	0.00291912	0.0173264	FALSE	candidate	32360882		2.53475
EEF1D	P29692	Elongation factor 1-delta	Homo sapiens	1	1	2	3	18	20	859438800	0.827821	21.6468	5.52273	0.00292012	0.0173264	-1.56366	0.152325	0.854273	1	Chip_BirA - BirA	limma	0.00292012	0.0173264	FALSE	enriched candidate	859438800		2.5346
SRSF2	Q01130	Serine/arginine-rich splicing factor 2	Homo sapiens	1	1	2	3	4	6	820781472	3.69506	18.4869	5.50444	0.00296191	0.0175354	-1.57988	0.153687	0.855378	1	Chip_BirA - BirA	limma	0.00296191	0.0175354	TRUE	enriched hit	820781472		2.52843
UTRN	P46939	Utrophin	Homo sapiens	1	1	2	3	45	46	68990863	-0.868194	19.9903	-5.50258	0.00296621	0.0175354	-1.58153	0.153827	0.85549	1	Chip_BirA - BirA	limma	0.00296621	0.0175354	FALSE	candidate	68990863		2.5278
CNBP	P62633	CCHC-type zinc finger nucleic acid binding protein	Homo sapiens	1	1	2	3	4	4	15755170	-0.810492	16.7791	-5.50172	0.00296818	0.0175354	-1.58229	0.153891	0.855541	1	Chip_BirA - BirA	limma	0.00296818	0.0175354	FALSE	candidate	15755170		2.52751
MOB3A	Q96BX8	MOB kinase activator 3A	Homo sapiens	1	1	2	3	2	3	9816984	-0.932393	18.1456	-5.49904	0.00297438	0.0175467	-1.58468	0.154091	0.855703	1	Chip_BirA - BirA	limma	0.00297438	0.0175467	FALSE	candidate	9816984		2.5266
HDAC3	O15379	Histone deacetylase 3	Homo sapiens	1	1	2	3	4	4	26225800	-1.19072	16.5567	-5.49601	0.00298142	0.0175543	-1.58737	0.154319	0.855885	1	Chip_BirA - BirA	limma	0.00298142	0.0175543	TRUE	hit	26225800		2.52558
CSDE1	O75534	Cold shock domain-containing protein E1	Homo sapiens	1	1	2	3	40	40	212863648	-0.833742	22.4214	-5.49479	0.00298423	0.0175543	-1.58845	0.15441	0.855957	1	Chip_BirA - BirA	limma	0.00298423	0.0175543	FALSE	candidate	212863648		2.52517
PRKAA2	P54646	5'-AMP-activated protein kinase catalytic subunit alpha-2	Homo sapiens	1	1	2	3	6	7	17782479	-0.778371	18.7834	-5.48683	0.00300281	0.0175795	-1.59554	0.155008	0.856433	1	Chip_BirA - BirA	limma	0.00300281	0.0175795	FALSE	candidate	17782479		2.52247
GORASP2	Q9H8Y8	Golgi reassembly-stacking protein 2	Homo sapiens	1	1	2	3	6	6	41650600	1.13824	17.7813	5.48561	0.00300567	0.0175795	-1.59662	0.1551	0.856506	1	Chip_BirA - BirA	limma	0.00300567	0.0175795	TRUE	enriched hit	41650600		2.52206
HERC5	Q9UII4	E3 ISG15--protein ligase HERC5	Homo sapiens	1	1	2	3	5	5	10960728	-0.846347	15.8896	-5.478	0.00302356	0.0176338	-1.6034	0.155673	0.856959	1	Chip_BirA - BirA	limma	0.00302356	0.0176338	FALSE	candidate	10960728		2.51948
UBXN4	Q92575	UBX domain-containing protein 4	Homo sapiens	1	1	2	3	9	9	50790704	0.943628	19.4142	5.4741	0.00303278	0.0176358	-1.60688	0.155968	0.857191	1	Chip_BirA - BirA	limma	0.00303278	0.0176358	FALSE	enriched candidate	50790704		2.51816
RAB9A	P51151	Ras-related protein Rab-9A	Homo sapiens	1	1	2	3	6	7	31292708	1.16412	17.901	5.47315	0.00303503	0.0176358	-1.60772	0.15604	0.857247	1	Chip_BirA - BirA	limma	0.00303503	0.0176358	TRUE	enriched hit	31292708		2.51784
OGFR	Q9NZT2	Opioid growth factor receptor	Homo sapiens	1	1	2	3	7	7	15966256	1.34411	15.8014	5.46952	0.00304365	0.0176358	-1.61096	0.156314	0.857462	1	Chip_BirA - BirA	limma	0.00304365	0.0176358	TRUE	enriched hit	15966256		2.51661
CRK	P46108	Adapter molecule crk	Homo sapiens	1	1	2	3	10	10	60483530	1.32478	18.8537	5.46887	0.0030452	0.0176358	-1.61154	0.156364	0.857501	1	Chip_BirA - BirA	limma	0.0030452	0.0176358	TRUE	enriched hit	60483530		2.51638
HMGN5	P82970	High mobility group nucleosome-binding domain-containing protein 5	Homo sapiens	1	1	2	3	12	12	61461518	1.16162	18.8149	5.46879	0.0030454	0.0176358	-1.61162	0.15637	0.857506	1	Chip_BirA - BirA	limma	0.0030454	0.0176358	TRUE	enriched hit	61461518		2.51636
RPS24	P62847	40S ribosomal protein S24	Homo sapiens	1	1	2	3	8	8	877076832	-0.987261	23.1247	-5.45156	0.00308672	0.0178247	-1.627	0.157678	0.858521	1	Chip_BirA - BirA	limma	0.00308672	0.0178247	FALSE	candidate	877076832		2.5105
SON	P18583	Protein SON	Homo sapiens	1	1	2	3	18	18	41909326	-0.872983	19.0206	-5.44828	0.00309468	0.0178456	-1.62994	0.157929	0.858714	1	Chip_BirA - BirA	limma	0.00309468	0.0178456	FALSE	candidate	41909326		2.50938
CRKL	P46109	Crk-like protein	Homo sapiens	1	1	2	3	6	6	16215342	1.3883	16.595	5.43005	0.00313927	0.0180379	-1.64628	0.159325	0.859777	1	Chip_BirA - BirA	limma	0.00313927	0.0180379	TRUE	enriched hit	16215342		2.50317
HNRNPH2	P55795	Heterogeneous nuclear ribonucleoprotein H2	Homo sapiens	1	1	2	3	7	7	279114412	-0.788699	20.5472	-5.42892	0.00314205	0.0180379	-1.64729	0.159411	0.859843	1	Chip_BirA - BirA	limma	0.00314205	0.0180379	FALSE	candidate	279114412		2.50279
NOC2L	Q9Y3T9	Nucleolar complex protein 2 homolog	Homo sapiens	1	1	2	3	21	21	138646912	0.783063	20.1348	5.42747	0.00314564	0.0180379	-1.64859	0.159523	0.859927	1	Chip_BirA - BirA	limma	0.00314564	0.0180379	FALSE	enriched candidate	138646912		2.50229
ZNF622	Q969S3	Cytoplasmic 60S subunit biogenesis factor ZNF622	Homo sapiens	1	1	2	3	14	14	23543650	-0.853682	18.6184	-5.42468	0.00315256	0.0180524	-1.6511	0.159738	0.86009	1	Chip_BirA - BirA	limma	0.00315256	0.0180524	FALSE	candidate	23543650		2.50134
PRKCSH	P14314	Glucosidase 2 subunit beta	Homo sapiens	1	1	2	3	25	25	412775528	1.29401	21.6634	5.42116	0.00316128	0.0180742	-1.65425	0.160008	0.860293	1	Chip_BirA - BirA	limma	0.00316128	0.0180742	TRUE	enriched hit	412775528		2.50014
HSP90AA1	P07900	Heat shock protein HSP 90-alpha	Homo sapiens	1	1	2	3	5	41	4414280448	2.1023	23.0292	5.41874	0.00316733	0.0180742	-1.65644	0.160195	0.860433	1	Chip_BirA - BirA	limma	0.00316733	0.0180742	TRUE	enriched hit	4414280448		2.49931
MPRIP	Q6WCQ1	Myosin phosphatase Rho-interacting protein	Homo sapiens	1	1	2	3	8	8	12270778	-1.02621	16.794	-5.41763	0.00317009	0.0180742	-1.65743	0.160281	0.860497	1	Chip_BirA - BirA	limma	0.00317009	0.0180742	TRUE	hit	12270778		2.49893
PRDX4	Q13162	Peroxiredoxin-4	Homo sapiens	1	1	2	3	11	13	555446632	1.22214	19.6885	5.41606	0.00317401	0.0180742	-1.65884	0.160402	0.860588	1	Chip_BirA - BirA	limma	0.00317401	0.0180742	TRUE	enriched hit	555446632		2.49839
EP400	Q96L91	E1A-binding protein p400	Homo sapiens	1	1	2	3	10	10	12217104	-0.874965	17.1837	-5.4132	0.00318116	0.0180874	-1.66141	0.160623	0.860753	1	Chip_BirA - BirA	limma	0.00318116	0.0180874	FALSE	candidate	12217104		2.49741
EXOC8	Q8IYI6	Exocyst complex component 8	Homo sapiens	1	1	2	3	12	12	27803660	0.844664	17.6579	5.41161	0.00318515	0.0180874	-1.66284	0.160746	0.860845	1	Chip_BirA - BirA	limma	0.00318515	0.0180874	FALSE	enriched candidate	27803660		2.49687
GTF2F1	P35269	General transcription factor IIF subunit 1	Homo sapiens	1	1	2	3	18	18	55574257	2.4313	17.2634	5.40952	0.00319039	0.0180921	-1.66472	0.160907	0.860965	1	Chip_BirA - BirA	limma	0.00319039	0.0180921	TRUE	enriched hit	55574257		2.49616
MARCKS	P29966	Myristoylated alanine-rich C-kinase substrate	Homo sapiens	1	1	2	3	9	10	40610406	-1.0254	18.2047	-5.39155	0.00323595	0.0182807	-1.68091	0.162303	0.861995	1	Chip_BirA - BirA	limma	0.00323595	0.0182807	TRUE	hit	40610406		2.49
EIF3M	Q7L2H7	Eukaryotic translation initiation factor 3 subunit M	Homo sapiens	1	1	2	3	11	11	108838304	0.778895	19.8638	5.39136	0.00323644	0.0182807	-1.68108	0.162317	0.862006	1	Chip_BirA - BirA	limma	0.00323644	0.0182807	FALSE	enriched candidate	108838304		2.48993
ESYT1	Q9BSJ8	Extended synaptotagmin-1	Homo sapiens	1	1	2	3	29	29	105143978	0.816019	20.5125	5.39113	0.00323702	0.0182807	-1.68129	0.162335	0.862019	1	Chip_BirA - BirA	limma	0.00323702	0.0182807	FALSE	enriched candidate	105143978		2.48985
MLEC	Q14165	Malectin	Homo sapiens	1	1	2	3	13	13	78825822	0.99275	19.5064	5.38879	0.00324302	0.0182894	-1.6834	0.162518	0.862153	1	Chip_BirA - BirA	limma	0.00324302	0.0182894	FALSE	enriched candidate	78825822		2.48905
SURF6	O75683	Surfeit locus protein 6	Homo sapiens	1	1	2	3	4	4	51447206	-0.978003	15.5113	-5.38865	0.0063602	0.0263457	-2.12233	0.162528	0.862161	1	Chip_BirA - BirA	limma	0.0063602	0.0263457	FALSE	candidate	51447206		2.19653
ARF6	P62330	ADP-ribosylation factor 6	Homo sapiens	1	1	2	3	4	5	47106320	1.19023	18.488	5.38652	0.00324885	0.0182971	-1.68545	0.162695	0.862282	1	Chip_BirA - BirA	limma	0.00324885	0.0182971	TRUE	enriched hit	47106320		2.48827
COA7	Q96BR5	Cytochrome c oxidase assembly factor 7	Homo sapiens	1	1	2	3	5	5	13415216	1.44834	16.2931	5.38227	0.00638649	0.0263958	-1.85211	0.163027	0.862524	1	Chip_BirA - BirA	limma	0.00638649	0.0263958	TRUE	enriched hit	13415216		2.19474
TYMS	P04818	Thymidylate synthase	Homo sapiens	1	1	2	3	8	8	48585417	1.55732	16.7576	5.3817	0.00326127	0.0183418	-1.68981	0.163072	0.862557	1	Chip_BirA - BirA	limma	0.00326127	0.0183418	TRUE	enriched hit	48585417		2.48661
PDCD6IP	Q8WUM4	Programmed cell death 6-interacting protein	Homo sapiens	1	1	2	3	39	39	316378172	0.844797	21.4983	5.37265	0.00328472	0.0184484	-1.69799	0.16378	0.86307	1	Chip_BirA - BirA	limma	0.00328472	0.0184484	FALSE	enriched candidate	316378172		2.4835
RIF1	Q5UIP0	Telomere-associated protein RIF1	Homo sapiens	1	1	2	3	39	39	50731979	-0.798903	20.3798	-5.37083	0.00328945	0.0184497	-1.69964	0.163923	0.863173	1	Chip_BirA - BirA	limma	0.00328945	0.0184497	FALSE	candidate	50731979		2.48288
PSME3	P61289	Proteasome activator complex subunit 3	Homo sapiens	1	1	2	3	14	14	231801736	0.818914	19.9988	5.36352	0.00330855	0.0185315	-1.70625	0.164497	0.863585	1	Chip_BirA - BirA	limma	0.00330855	0.0185315	FALSE	enriched candidate	231801736		2.48036
PRKG1	Q13976	cGMP-dependent protein kinase 1	Homo sapiens	1	1	2	3	3	4	0	-0.922275	14.4699	-5.35917	0.00332	0.0185702	-1.71019	0.16484	0.86383	1	Chip_BirA - BirA	limma	0.00332	0.0185702	FALSE	candidate	0		2.47886
SMN2	Q16637	Survival motor neuron protein	Homo sapiens	1	1	2	3	7	7	83625204	-0.928882	19.8715	-5.35167	0.00333983	0.0186323	-1.71699	0.165432	0.864251	1	Chip_BirA - BirA	limma	0.00333983	0.0186323	FALSE	candidate	83625204		2.47628
DOCK7	Q96N67	Dedicator of cytokinesis protein 7	Homo sapiens	1	1	2	3	16	17	140928888	-0.789546	17.9484	-5.35154	0.00334018	0.0186323	-1.71711	0.165442	0.864259	1	Chip_BirA - BirA	limma	0.00334018	0.0186323	FALSE	candidate	140928888		2.47623
AIFM1	O95831	Apoptosis-inducing factor 1, mitochondrial	Homo sapiens	1	1	2	3	35	35	358667792	1.27951	21.6767	5.34424	0.00335963	0.0186948	-1.72374	0.16602	0.864667	1	Chip_BirA - BirA	limma	0.00335963	0.0186948	TRUE	enriched hit	358667792		2.47371
SHMT2	P34897	Serine hydroxymethyltransferase, mitochondrial	Homo sapiens	1	1	2	3	24	26	263808320	0.874356	21.3805	5.34374	0.00336096	0.0186948	-1.72419	0.16606	0.864695	1	Chip_BirA - BirA	limma	0.00336096	0.0186948	FALSE	enriched candidate	263808320		2.47354
DNAJB11	Q9UBS4	DnaJ homolog subfamily B member 11	Homo sapiens	1	1	2	3	17	17	151771036	1.06701	19.4304	5.3422	0.00336507	0.0186948	-1.72559	0.166181	0.864781	1	Chip_BirA - BirA	limma	0.00336507	0.0186948	TRUE	enriched hit	151771036		2.47301
GATAD2B	Q8WXI9	Transcriptional repressor p66-beta	Homo sapiens	1	1	2	3	10	10	27399622	-1.12564	18.4334	-5.33764	0.0033773	0.0187301	-1.72973	0.166543	0.865035	1	Chip_BirA - BirA	limma	0.0033773	0.0187301	TRUE	hit	27399622		2.47143
PHF6	Q8IWS0	PHD finger protein 6	Homo sapiens	1	1	2	3	14	14	562224848	-0.814017	21.3209	-5.33577	0.00338235	0.0187301	-1.73144	0.166692	0.865139	1	Chip_BirA - BirA	limma	0.00338235	0.0187301	FALSE	candidate	562224848		2.47078
TFRC	P02786	Transferrin receptor protein 1	Homo sapiens	1	1	2	3	31	32	159409540	1.0672	21.1761	5.33474	0.00338513	0.0187301	-1.73238	0.166774	0.865197	1	Chip_BirA - BirA	limma	0.00338513	0.0187301	TRUE	enriched hit	159409540		2.47042
ZNF768	Q9H5H4	Zinc finger protein 768	Homo sapiens	1	1	2	3	11	12	20489939	-0.835506	18.5686	-5.33137	0.00339422	0.0187369	-1.73544	0.167042	0.865384	1	Chip_BirA - BirA	limma	0.00339422	0.0187369	FALSE	candidate	20489939		2.46926
IGF2BP2	Q9Y6M1	Insulin-like growth factor 2 mRNA-binding protein 2	Homo sapiens	1	1	2	3	23	23	156415504	-0.763298	20.8179	-5.3309	0.0033955	0.0187369	-1.73587	0.167079	0.86541	1	Chip_BirA - BirA	limma	0.0033955	0.0187369	FALSE	candidate	156415504		2.4691
PDLIM7	Q9NR12	PDZ and LIM domain protein 7	Homo sapiens	1	1	2	3	11	11	17506154	-0.765741	18.7011	-5.32831	0.0034025	0.0187503	-1.73822	0.167285	0.865553	1	Chip_BirA - BirA	limma	0.0034025	0.0187503	FALSE	candidate	17506154		2.4682
ENOPH1	Q9UHY7	Enolase-phosphatase E1	Homo sapiens	1	1	2	3	5	5	45290265	1.05174	17.6325	5.32355	0.00341544	0.0187964	-1.74255	0.167665	0.865817	1	Chip_BirA - BirA	limma	0.00341544	0.0187964	TRUE	enriched hit	45290265		2.46655
VDAC3	Q9Y277	Voltage-dependent anion-selective channel protein 3	Homo sapiens	1	1	2	3	11	11	478024008	0.846808	20.6095	5.32009	0.00342489	0.0187966	-1.74571	0.167942	0.866008	1	Chip_BirA - BirA	limma	0.00342489	0.0187966	FALSE	enriched candidate	478024008		2.46535
UCK1	Q9HA47	Uridine-cytidine kinase 1	Homo sapiens	1	1	2	3	3	3	31378896	0.903608	15.4536	5.32007	0.00342494	0.0187966	-1.74573	0.167943	0.866009	1	Chip_BirA - BirA	limma	0.00342494	0.0187966	FALSE	enriched candidate	31378896		2.46535
RAD18	Q9NS91	E3 ubiquitin-protein ligase RAD18	Homo sapiens	1	1	2	3	6	6	17361209	-0.910662	17.0429	-5.3185	0.00342924	0.0187966	-1.74716	0.168069	0.866096	1	Chip_BirA - BirA	limma	0.00342924	0.0187966	FALSE	candidate	17361209		2.4648
FHL1	Q13642	Four and a half LIM domains protein 1	Homo sapiens	1	1	2	3	9	9	187482604	-0.837105	19.5388	-5.31427	0.00344084	0.018835	-1.75102	0.168407	0.866329	1	Chip_BirA - BirA	limma	0.00344084	0.018835	FALSE	candidate	187482604		2.46334
NDUFS8	O00217	NADH dehydrogenase [ubiquinone] iron-sulfur protein 8, mitochondrial	Homo sapiens	1	1	2	3	3	3	6021440	1.26702	15.2932	5.31405	0.0066759	0.0269667	-2.17954	0.168425	0.866341	1	Chip_BirA - BirA	limma	0.0066759	0.0269667	TRUE	enriched hit	6021440		2.17549
ERH	P84090	Enhancer of rudimentary homolog	Homo sapiens	1	1	2	3	4	4	3864538	-0.879673	17.3988	-5.30497	0.00346652	0.0189503	-1.75951	0.169154	0.86684	1	Chip_BirA - BirA	limma	0.00346652	0.0189503	FALSE	candidate	3864538		2.46011
PSAT1	Q9Y617	Phosphoserine aminotransferase	Homo sapiens	1	1	2	3	22	22	418760472	2.3187	20.8476	5.30175	0.00347545	0.0189536	-1.76245	0.169412	0.867017	1	Chip_BirA - BirA	limma	0.00347545	0.0189536	TRUE	enriched hit	418760472		2.45899
SRP68	Q9UHB9	Signal recognition particle subunit SRP68	Homo sapiens	1	1	2	3	29	29	149114072	0.773319	20.6066	5.30048	0.00347898	0.0189536	-1.76361	0.169514	0.867086	1	Chip_BirA - BirA	limma	0.00347898	0.0189536	FALSE	enriched candidate	149114072		2.45855
TIMELESS	Q9UNS1	Protein timeless homolog	Homo sapiens	1	1	2	3	6	6	7110224	0.807831	15.7962	5.29976	0.003481	0.0189536	-1.76427	0.169573	0.867126	1	Chip_BirA - BirA	limma	0.003481	0.0189536	FALSE	enriched candidate	7110224		2.4583
TOMM70	O94826	Mitochondrial import receptor subunit TOM70	Homo sapiens	1	1	2	3	24	24	278355776	1.40594	20.5343	5.29413	0.00349673	0.0190141	-1.76942	0.170027	0.867434	1	Chip_BirA - BirA	limma	0.00349673	0.0190141	TRUE	enriched hit	278355776		2.45634
MYDGF	Q969H8	Myeloid-derived growth factor	Homo sapiens	1	1	2	3	5	5	137683902	1.48421	18.6602	5.28221	0.00353031	0.0191712	-1.78033	0.17099	0.868082	1	Chip_BirA - BirA	limma	0.00353031	0.0191712	TRUE	enriched hit	137683902		2.45219
FKBP15	Q5T1M5	FK506-binding protein 15	Homo sapiens	1	1	2	3	11	11	6975780	-1.13987	17.1635	-5.27476	0.00355147	0.0192606	-1.78716	0.171594	0.868485	1	Chip_BirA - BirA	limma	0.00355147	0.0192606	TRUE	hit	6975780		2.44959
ATP5IF1	Q9UII2	ATPase inhibitor, mitochondrial	Homo sapiens	1	1	2	3	7	7	538304296	2.98859	20.0493	5.26977	0.00356574	0.0193094	-1.79174	0.172	0.868755	1	Chip_BirA - BirA	limma	0.00356574	0.0193094	TRUE	enriched hit	538304296		2.44785
PHKA1	P46020	Phosphorylase b kinase regulatory subunit alpha, skeletal muscle isoform	Homo sapiens	1	1	2	3	5	6	64391274	-1.06004	14.8984	-5.26389	0.00689907	0.0276218	-2.21838	0.172479	0.869071	1	Chip_BirA - BirA	limma	0.00689907	0.0276218	TRUE	hit	64391274		2.16121
MFN2	O95140	Mitofusin-2	Homo sapiens	1	1	2	3	8	9	47894887	-0.807748	18.3001	-5.26272	0.003586	0.0193094	-1.79821	0.172574	0.869134	1	Chip_BirA - BirA	limma	0.003586	0.0193094	FALSE	candidate	47894887		2.44539
RUSF1	Q96GQ5	RUS family member 1	Homo sapiens	1	1	2	3	5	5	28090394	-0.867497	17.4248	-5.26049	0.00359246	0.0193094	-1.80026	0.172756	0.869254	1	Chip_BirA - BirA	limma	0.00359246	0.0193094	FALSE	candidate	28090394		2.44461
MRPL45	Q9BRJ2	39S ribosomal protein L45, mitochondrial	Homo sapiens	1	1	2	3	9	9	33671743	-0.755517	19.2547	-5.25964	0.00359491	0.0193094	-1.80104	0.172825	0.8693	1	Chip_BirA - BirA	limma	0.00359491	0.0193094	FALSE	candidate	33671743		2.44431
LIMS1	P48059	LIM and senescent cell antigen-like-containing domain protein 1	Homo sapiens	1	1	2	3	4	4	37935222	-0.833048	18.564	-5.25924	0.00359609	0.0193094	-1.80141	0.172859	0.869322	1	Chip_BirA - BirA	limma	0.00359609	0.0193094	FALSE	candidate	37935222		2.44417
LLPH	Q9BRT6	Protein LLP homolog	Homo sapiens	1	1	2	3	6	6	65449875	-1.02771	19.4436	-5.25708	0.00360233	0.0193094	-1.80339	0.173035	0.869437	1	Chip_BirA - BirA	limma	0.00360233	0.0193094	TRUE	hit	65449875		2.44342
SH3PXD2B	A1X283	SH3 and PX domain-containing protein 2B	Homo sapiens	1	1	2	3	6	8	16389772	-0.78403	17.8551	-5.25678	0.0036032	0.0193094	-1.80367	0.173059	0.869453	1	Chip_BirA - BirA	limma	0.0036032	0.0193094	FALSE	candidate	16389772		2.44331
CSNK2B	P67870	Casein kinase II subunit beta	Homo sapiens	1	1	2	3	3	3	26296256	0.827606	16.2401	5.25256	0.00361548	0.0193094	-1.80755	0.173405	0.869679	1	Chip_BirA - BirA	limma	0.00361548	0.0193094	FALSE	enriched candidate	26296256		2.44183
PRTFDC1	Q9NRG1	Phosphoribosyltransferase domain-containing protein 1	Homo sapiens	1	1	2	3	5	5	75449636	0.983165	18.1405	5.25194	0.00361727	0.0193094	-1.80812	0.173455	0.869712	1	Chip_BirA - BirA	limma	0.00361727	0.0193094	FALSE	enriched candidate	75449636		2.44162
PAICS	P22234	Bifunctional phosphoribosylaminoimidazole carboxylase/phosphoribosylaminoimidazole succinocarboxamide synthetase	Homo sapiens	1	1	2	3	22	22	396644728	0.924019	21.4076	5.25166	0.00361809	0.0193094	-1.80838	0.173478	0.869727	1	Chip_BirA - BirA	limma	0.00361809	0.0193094	FALSE	enriched candidate	396644728		2.44152
EIF3F	O00303	Eukaryotic translation initiation factor 3 subunit F	Homo sapiens	1	1	2	3	11	11	68867164	0.764014	18.8273	5.25109	0.00361976	0.0193094	-1.80891	0.173525	0.869758	1	Chip_BirA - BirA	limma	0.00361976	0.0193094	FALSE	enriched candidate	68867164		2.44132
KRAS	P01116	GTPase KRas	Homo sapiens	1	1	2	3	1	2	65765303	1.65021	16.3264	5.25043	0.0036217	0.0193094	-1.80952	0.173579	0.869793	1	Chip_BirA - BirA	limma	0.0036217	0.0193094	TRUE	enriched hit	65765303		2.44109
RPS8	P62241	40S ribosomal protein S8	Homo sapiens	1	1	2	3	14	14	1077970496	-1.00205	22.1931	-5.24072	0.00365016	0.0194136	-1.81846	0.174376	0.870311	1	Chip_BirA - BirA	limma	0.00365016	0.0194136	TRUE	hit	1077970496		2.43769
FAR1	Q8WVX9	Fatty acyl-CoA reductase 1	Homo sapiens	1	1	2	3	6	6	28302332	-0.824684	17.6451	-5.24054	0.00365071	0.0194136	-1.81863	0.174391	0.870321	1	Chip_BirA - BirA	limma	0.00365071	0.0194136	FALSE	candidate	28302332		2.43762
OTUD6B	Q8N6M0	Deubiquitinase OTUD6B	Homo sapiens	1	1	2	3	5	5	349548552	1.18472	16.5039	5.23573	0.00366489	0.0194638	-1.82306	0.174786	0.870576	1	Chip_BirA - BirA	limma	0.00366489	0.0194638	TRUE	enriched hit	349548552		2.43594
EEF1A1	P68104	Elongation factor 1-alpha 1	Homo sapiens	1	1	2	3	0	32	7812954368	0.741568	23.8846	5.22641	0.00369261	0.0195345	-1.83166	0.175555	0.87107	1	Chip_BirA - BirA	limma	0.00369261	0.0195345	FALSE	enriched candidate	7812954368		2.43267
EEF2	P13639	Elongation factor 2	Homo sapiens	1	1	2	3	62	63	2545697408	0.738659	24.5216	5.22493	0.00369704	0.0195345	-1.83303	0.175678	0.871148	1	Chip_BirA - BirA	limma	0.00369704	0.0195345	FALSE	enriched candidate	2545697408		2.43215
VIRMA	Q69YN4	Protein virilizer homolog	Homo sapiens	1	1	2	3	13	13	18780138	1.33942	16.1111	5.22441	0.00369857	0.0195345	-1.83351	0.17572	0.871176	1	Chip_BirA - BirA	limma	0.00369857	0.0195345	TRUE	enriched hit	18780138		2.43197
BCAP29	Q9UHQ4	B-cell receptor-associated protein 29	Homo sapiens	1	1	2	3	2	2	3832018	-0.864733	15.2806	-5.22367	0.00370081	0.0195345	-1.83419	0.175782	0.871215	1	Chip_BirA - BirA	limma	0.00370081	0.0195345	FALSE	candidate	3832018		2.4317
MRPS22	P82650	28S ribosomal protein S22, mitochondrial	Homo sapiens	1	1	2	3	12	12	83695010	-0.859178	19.4887	-5.22326	0.00370203	0.0195345	-1.83457	0.175816	0.871236	1	Chip_BirA - BirA	limma	0.00370203	0.0195345	FALSE	candidate	83695010		2.43156
SCARB2	Q14108	Lysosome membrane protein 2	Homo sapiens	1	1	2	3	11	11	91973724	1.71441	18.5503	5.2199	0.00371211	0.0195625	-1.83768	0.176094	0.871414	1	Chip_BirA - BirA	limma	0.00371211	0.0195625	TRUE	enriched hit	91973724		2.43038
KIF20B	Q96Q89	Kinesin-like protein KIF20B	Homo sapiens	1	1	2	3	12	12	15320458	-0.868679	17.3997	-5.21828	0.00371699	0.0195631	-1.83918	0.176228	0.871499	1	Chip_BirA - BirA	limma	0.00371699	0.0195631	FALSE	candidate	15320458		2.42981
FMR1	Q06787	Fragile X messenger ribonucleoprotein 1	Homo sapiens	1	1	2	3	17	17	188446148	0.884704	18.8217	5.21419	0.00372932	0.0195752	-1.84296	0.176567	0.871714	1	Chip_BirA - BirA	limma	0.00372932	0.0195752	FALSE	enriched candidate	188446148		2.42837
ACADM	P11310	Medium-chain specific acyl-CoA dehydrogenase, mitochondrial	Homo sapiens	1	1	2	3	18	18	82654502	0.796693	20.1091	5.21251	0.00373441	0.0195752	-1.84452	0.176707	0.871803	1	Chip_BirA - BirA	limma	0.00373441	0.0195752	FALSE	enriched candidate	82654502		2.42778
DDX17	Q92841	Probable ATP-dependent RNA helicase DDX17	Homo sapiens	1	1	2	3	35	44	1003784688	-0.762862	23.4374	-5.21152	0.00373738	0.0195752	-1.84543	0.176788	0.871854	1	Chip_BirA - BirA	limma	0.00373738	0.0195752	FALSE	candidate	1003784688		2.42743
GTF2F2	P13984	General transcription factor IIF subunit 2	Homo sapiens	1	1	2	3	15	15	93189950	0.935118	18.9976	5.21119	0.00373839	0.0195752	-1.84574	0.176816	0.871872	1	Chip_BirA - BirA	limma	0.00373839	0.0195752	FALSE	enriched candidate	93189950		2.42731
DSC2	Q02487	Desmocollin-2	Homo sapiens	1	1	2	3	5	5	17843236	-1.07902	17.3585	-5.20235	0.0037653	0.019691	-1.85393	0.177552	0.872335	1	Chip_BirA - BirA	limma	0.0037653	0.019691	TRUE	hit	17843236		2.4242
ADNP	Q9H2P0	Activity-dependent neuroprotector homeobox protein	Homo sapiens	1	1	2	3	21	21	34207787	-0.759721	19.3102	-5.19883	0.00377608	0.0197179	-1.85719	0.177845	0.872519	1	Chip_BirA - BirA	limma	0.00377608	0.0197179	FALSE	candidate	34207787		2.42296
CAAP1	Q9H8G2	Caspase activity and apoptosis inhibitor 1	Homo sapiens	1	1	2	3	6	6	10875699	-0.88829	17.2606	-5.19753	0.00378006	0.0197179	-1.8584	0.177954	0.872586	1	Chip_BirA - BirA	limma	0.00378006	0.0197179	FALSE	candidate	10875699		2.4225
UTP25	Q68CQ4	U3 small nucleolar RNA-associated protein 25 homolog	Homo sapiens	1	1	2	3	14	14	51467706	0.889117	18.7694	5.19262	0.00379518	0.0197524	-1.86295	0.178364	0.872842	1	Chip_BirA - BirA	limma	0.00379518	0.0197524	FALSE	enriched candidate	51467706		2.42077
UBN2	Q6ZU65	Ubinuclein-2	Homo sapiens	1	1	2	3	2	2	0	-1.1111	14.1926	-5.19163	0.00723693	0.028536	-2.27488	0.178447	0.872894	1	Chip_BirA - BirA	limma	0.00723693	0.028536	TRUE	hit	0		2.14045
MCM3	P25205	DNA replication licensing factor MCM3	Homo sapiens	1	1	2	3	50	50	340218336	0.760217	22.3166	5.18843	0.00380812	0.0197524	-1.86684	0.178714	0.87306	1	Chip_BirA - BirA	limma	0.00380812	0.0197524	FALSE	enriched candidate	340218336		2.41929
CAST	P20810	Calpastatin	Homo sapiens	1	1	2	3	14	14	31872570	1.24491	18.1071	5.18665	0.00381362	0.0197524	-1.86849	0.178863	0.873152	1	Chip_BirA - BirA	limma	0.00381362	0.0197524	TRUE	enriched hit	31872570		2.41866
NCSTN	Q92542	Nicastrin	Homo sapiens	1	1	2	3	8	8	72945658	0.808974	19.2103	5.18457	0.00382009	0.0197524	-1.87042	0.179038	0.87326	1	Chip_BirA - BirA	limma	0.00382009	0.0197524	FALSE	enriched candidate	72945658		2.41793
LRRC59	Q96AG4	Leucine-rich repeat-containing protein 59	Homo sapiens	1	1	2	3	22	22	487022240	2.15443	20.7367	5.1843	0.00382092	0.0197524	-1.87067	0.17906	0.873274	1	Chip_BirA - BirA	limma	0.00382092	0.0197524	TRUE	enriched hit	487022240		2.41783
MRPL21	Q7Z2W9	39S ribosomal protein L21, mitochondrial	Homo sapiens	1	1	2	3	7	7	41423688	-0.76655	18.5521	-5.18407	0.00382163	0.0197524	-1.87089	0.179079	0.873286	1	Chip_BirA - BirA	limma	0.00382163	0.0197524	FALSE	candidate	41423688		2.41775
SPTAN1	Q13813	Spectrin alpha chain, non-erythrocytic 1	Homo sapiens	1	1	2	3	112	112	124029228	-0.758378	22.985	-5.18361	0.00382309	0.0197524	-1.87132	0.179119	0.87331	1	Chip_BirA - BirA	limma	0.00382309	0.0197524	FALSE	candidate	124029228		2.41759
EIF3L	Q9Y262	Eukaryotic translation initiation factor 3 subunit L	Homo sapiens	1	1	2	3	26	26	201179332	1.15848	20.8958	5.18241	0.00382682	0.0197524	-1.87244	0.179219	0.873372	1	Chip_BirA - BirA	limma	0.00382682	0.0197524	TRUE	enriched hit	201179332		2.41716
PGD	P52209	6-phosphogluconate dehydrogenase, decarboxylating	Homo sapiens	1	1	2	3	24	25	285662304	0.728534	22.1901	5.18005	0.00383418	0.0197524	-1.87463	0.179417	0.873494	1	Chip_BirA - BirA	limma	0.00383418	0.0197524	FALSE	enriched candidate	285662304		2.41633
PIP5K1A	Q99755	Phosphatidylinositol 4-phosphate 5-kinase type-1 alpha	Homo sapiens	1	1	2	3	3	8	30102490	-1.6811	19.2136	-5.17983	0.00383486	0.0197524	-1.87483	0.179436	0.873506	1	Chip_BirA - BirA	limma	0.00383486	0.0197524	TRUE	hit	30102490		2.41625
SEPTIN11	Q9NVA2	Septin-11	Homo sapiens	1	1	2	3	10	21	127187846	0.888027	20.2899	5.17581	0.00384743	0.019784	-1.87857	0.179773	0.873713	1	Chip_BirA - BirA	limma	0.00384743	0.019784	FALSE	enriched candidate	127187846		2.41483
PITPNB	P48739	Phosphatidylinositol transfer protein beta isoform	Homo sapiens	1	1	2	3	18	21	87882688	0.929487	20.5279	5.16619	0.00387772	0.0198982	-1.88752	0.180583	0.874208	1	Chip_BirA - BirA	limma	0.00387772	0.0198982	FALSE	enriched candidate	87882688		2.41142
DHX9	Q08211	ATP-dependent RNA helicase A	Homo sapiens	1	1	2	3	63	63	699233392	-0.744684	23.1912	-5.15928	0.00389965	0.0199621	-1.89397	0.181167	0.874563	1	Chip_BirA - BirA	limma	0.00389965	0.0199621	FALSE	candidate	699233392		2.40897
TMED10	P49755	Transmembrane emp24 domain-containing protein 10	Homo sapiens	1	1	2	3	15	15	310282104	0.858439	20.7058	5.15525	0.00391251	0.0199621	-1.89773	0.181508	0.874769	1	Chip_BirA - BirA	limma	0.00391251	0.0199621	FALSE	enriched candidate	310282104		2.40754
ELOB	Q15370	Elongin-B	Homo sapiens	1	1	2	3	4	4	34312353	0.734297	18.1549	5.15521	0.00391265	0.0199621	-1.89776	0.181512	0.874771	1	Chip_BirA - BirA	limma	0.00391265	0.0199621	FALSE	enriched candidate	34312353		2.40753
CMAS	Q8NFW8	N-acylneuraminate cytidylyltransferase	Homo sapiens	1	1	2	3	13	13	53131206	-1.12465	18.7034	-5.15463	0.00391451	0.0199621	-1.89831	0.181561	0.874801	1	Chip_BirA - BirA	limma	0.00391451	0.0199621	TRUE	hit	53131206		2.40732
EMG1	Q92979	Ribosomal RNA small subunit methyltransferase NEP1	Homo sapiens	1	1	2	3	10	10	33475125	1.79941	17.1648	5.15226	0.00392207	0.0199758	-1.90051	0.181762	0.874922	1	Chip_BirA - BirA	limma	0.00392207	0.0199758	TRUE	enriched hit	33475125		2.40648
STOML2	Q9UJZ1	Stomatin-like protein 2, mitochondrial	Homo sapiens	1	1	2	3	16	16	116913720	1.22273	19.2137	5.14848	0.00393424	0.0200129	-1.90405	0.182083	0.875115	1	Chip_BirA - BirA	limma	0.00393424	0.0200129	TRUE	enriched hit	116913720		2.40514
RPRD2	Q5VT52	Regulation of nuclear pre-mRNA domain-containing protein 2	Homo sapiens	1	1	2	3	19	19	26290200	1.40649	17.7354	5.14619	0.00394162	0.0200256	-1.90619	0.182277	0.875232	1	Chip_BirA - BirA	limma	0.00394162	0.0200256	TRUE	enriched hit	26290200		2.40433
CFL2	Q9Y281	Cofilin-2	Homo sapiens	1	1	2	3	7	7	625672864	1.17889	18.0707	5.14201	0.00395512	0.0200415	-1.9101	0.182633	0.875444	1	Chip_BirA - BirA	limma	0.00395512	0.0200415	TRUE	enriched hit	625672864		2.40284
SNX29	Q8TEQ0	Sorting nexin-29	Homo sapiens	1	1	2	3	1	2	0	-0.984233	14.8719	-5.14068	0.00395942	0.0200415	-1.91134	0.182746	0.875512	1	Chip_BirA - BirA	limma	0.00395942	0.0200415	FALSE	candidate	0		2.40237
SARS1	P49591	Serine--tRNA ligase, cytoplasmic	Homo sapiens	1	1	2	3	28	29	289734312	0.772455	21.6291	5.1326	0.00398571	0.0201497	-1.91889	0.183434	0.875921	1	Chip_BirA - BirA	limma	0.00398571	0.0201497	FALSE	enriched candidate	289734312		2.39949
MRPL55	Q7Z7F7	39S ribosomal protein L55, mitochondrial	Homo sapiens	1	1	2	3	4	4	25413577	1.21101	17.4447	5.13029	0.00399326	0.020163	-1.92106	0.183632	0.876038	1	Chip_BirA - BirA	limma	0.00399326	0.020163	TRUE	enriched hit	25413577		2.39867
MMUT	P22033	Methylmalonyl-CoA mutase, mitochondrial	Homo sapiens	1	1	2	3	17	17	30687618	0.753049	18.2786	5.11762	0.00403499	0.0203487	-1.93293	0.184716	0.876676	1	Chip_BirA - BirA	limma	0.00403499	0.0203487	FALSE	enriched candidate	30687618		2.39416
TXNDC5	Q8NBS9	Thioredoxin domain-containing protein 5	Homo sapiens	1	1	2	3	12	12	185723996	3.14692	19.1258	5.11522	0.00404296	0.0203638	-1.93518	0.184922	0.876796	1	Chip_BirA - BirA	limma	0.00404296	0.0203638	TRUE	enriched hit	185723996		2.3933
CAD	P27708	CAD protein	Homo sapiens	1	1	2	3	46	48	233676360	-0.729473	21.4756	-5.11341	0.00404899	0.0203691	-1.93688	0.185078	0.876887	1	Chip_BirA - BirA	limma	0.00404899	0.0203691	FALSE	candidate	233676360		2.39265
COPS6	Q7L5N1	COP9 signalosome complex subunit 6	Homo sapiens	1	1	2	3	11	11	84408820	1.0845	18.836	5.11035	0.00405919	0.0203851	-1.93976	0.185341	0.87704	1	Chip_BirA - BirA	limma	0.00405919	0.0203851	TRUE	enriched hit	84408820		2.39156
BZW1	Q7L1Q6	eIF5-mimic protein 2	Homo sapiens	1	1	2	3	18	21	266286160	1.25545	20.7331	5.10787	0.00406747	0.0203851	-1.94209	0.185554	0.877164	1	Chip_BirA - BirA	limma	0.00406747	0.0203851	TRUE	enriched hit	266286160		2.39068
TRIP11	Q15643	Thyroid receptor-interacting protein 11	Homo sapiens	1	1	2	3	13	13	17381480	-0.777855	15.5395	-5.1065	0.00407205	0.0203851	-1.94337	0.185672	0.877233	1	Chip_BirA - BirA	limma	0.00407205	0.0203851	FALSE	candidate	17381480		2.39019
UBAC1	Q9BSL1	Ubiquitin-associated domain-containing protein 1	Homo sapiens	1	1	2	3	5	5	5019917	0.728136	16.1227	5.10637	0.00407249	0.0203851	-1.94349	0.185683	0.877239	1	Chip_BirA - BirA	limma	0.00407249	0.0203851	FALSE	enriched candidate	5019917		2.39014
SF3A1	Q15459	Splicing factor 3A subunit 1	Homo sapiens	1	1	2	3	41	42	247951012	0.858833	21.1459	5.10419	0.0040798	0.0203851	-1.94554	0.185871	0.877348	1	Chip_BirA - BirA	limma	0.0040798	0.0203851	FALSE	enriched candidate	247951012		2.38936
KHDRBS1	Q07666	KH domain-containing, RNA-binding, signal transduction-associated protein 1	Homo sapiens	1	1	2	3	9	15	202095576	0.817018	19.7664	5.09829	0.00409969	0.0203851	-1.9511	0.186381	0.877642	1	Chip_BirA - BirA	limma	0.00409969	0.0203851	FALSE	enriched candidate	202095576		2.38725
HMGB2	P26583	High mobility group protein B2	Homo sapiens	1	1	2	3	14	16	755297952	1.32361	20.9062	5.09704	0.00410392	0.0203851	-1.95227	0.186489	0.877705	1	Chip_BirA - BirA	limma	0.00410392	0.0203851	TRUE	enriched hit	755297952		2.3868
PES 1,00	O00541	Pescadillo homolog	Homo sapiens	1	1	2	3	17	17	104391600	0.936003	20.0878	5.09675	0.00410487	0.0203851	-1.95254	0.186513	0.877719	1	Chip_BirA - BirA	limma	0.00410487	0.0203851	FALSE	enriched candidate	104391600		2.3867
SNX17	Q15036	Sorting nexin-17	Homo sapiens	1	1	2	3	8	8	41532280	-0.964532	17.3128	-5.09583	0.00410799	0.0203851	-1.95341	0.186593	0.877765	1	Chip_BirA - BirA	limma	0.00410799	0.0203851	FALSE	candidate	41532280		2.38637
DFFA	O00273	DNA fragmentation factor subunit alpha	Homo sapiens	1	1	2	3	8	8	44707487	1.46856	17.5292	5.09529	0.00410983	0.0203851	-1.95392	0.18664	0.877791	1	Chip_BirA - BirA	limma	0.00410983	0.0203851	TRUE	enriched hit	44707487		2.38618
NOP53	Q9NZM5	Ribosome biogenesis protein NOP53	Homo sapiens	1	1	2	3	6	6	6111058	-1.32897	17.6944	-5.09421	0.00411348	0.0203851	-1.95493	0.186733	0.877845	1	Chip_BirA - BirA	limma	0.00411348	0.0203851	TRUE	hit	6111058		2.38579
CTSD	P07339	Cathepsin D	Homo sapiens	1	1	2	3	15	15	224976080	1.25664	19.6656	5.09272	0.00411854	0.0203851	-1.95633	0.186862	0.877919	1	Chip_BirA - BirA	limma	0.00411854	0.0203851	TRUE	enriched hit	224976080		2.38526
HSPA4	P34932	Heat shock 70 kDa protein 4	Homo sapiens	1	1	2	3	55	59	618194096	0.764381	22.7883	5.09115	0.00412388	0.0203851	-1.95782	0.186998	0.877997	1	Chip_BirA - BirA	limma	0.00412388	0.0203851	FALSE	enriched candidate	618194096		2.38469
SEC13	P55735	Protein SEC13 homolog	Homo sapiens	1	1	2	3	6	6	87696212	-0.743663	18.7386	-5.09023	0.00412702	0.0203851	-1.95868	0.187078	0.878043	1	Chip_BirA - BirA	limma	0.00412702	0.0203851	FALSE	candidate	87696212		2.38436
OLA1	Q9NTK5	Obg-like ATPase 1	Homo sapiens	1	1	2	3	18	18	293790040	1.48994	21.0769	5.08739	0.00413669	0.0203851	-1.96136	0.187324	0.878183	1	Chip_BirA - BirA	limma	0.00413669	0.0203851	TRUE	enriched hit	293790040		2.38335
FKBP10	Q96AY3	Peptidyl-prolyl cis-trans isomerase FKBP10	Homo sapiens	1	1	2	3	13	14	78241888	1.07695	19.5199	5.08535	0.00414367	0.020395	-1.96328	0.187501	0.878285	1	Chip_BirA - BirA	limma	0.00414367	0.020395	TRUE	enriched hit	78241888		2.38261
CAND1	Q86VP6	Cullin-associated NEDD8-dissociated protein 1	Homo sapiens	1	1	2	3	39	44	689136880	1.17536	21.9468	5.0755	0.0041775	0.0205369	-1.97257	0.188357	0.87877	1	Chip_BirA - BirA	limma	0.0041775	0.0205369	TRUE	enriched hit	689136880		2.37908
SDAD1	Q9NVU7	Protein SDA1 homolog	Homo sapiens	1	1	2	3	17	17	67352844	0.747857	20.0477	5.07345	0.00418459	0.0205471	-1.9745	0.188535	0.878871	1	Chip_BirA - BirA	limma	0.00418459	0.0205471	FALSE	enriched candidate	67352844		2.37835
OCLN	Q16625	Occludin	Homo sapiens	1	1	2	3	8	8	8808360	0.979891	15.8604	5.07114	0.0078468	0.0297888	-2.37053	0.188737	0.878985	1	Chip_BirA - BirA	limma	0.0078468	0.0297888	FALSE	enriched candidate	8808360		2.10531
PSMD7	P51665	26S proteasome non-ATPase regulatory subunit 7	Homo sapiens	1	1	2	3	16	16	209391244	0.914159	20.2924	5.07098	0.00419314	0.0205645	-1.97684	0.188751	0.878993	1	Chip_BirA - BirA	limma	0.00419314	0.0205645	FALSE	enriched candidate	209391244		2.37746
RRP12	Q5JTH9	RRP12-like protein	Homo sapiens	1	1	2	3	21	21	76632510	0.832541	19.6977	5.06817	0.00420292	0.0205677	-1.97949	0.188996	0.879131	1	Chip_BirA - BirA	limma	0.00420292	0.0205677	FALSE	enriched candidate	76632510		2.37645
RPL10A	P62906	60S ribosomal protein L10a	Homo sapiens	1	1	2	3	14	14	1024682720	-0.943136	22.1703	-5.0679	0.00420384	0.0205677	-1.97975	0.189019	0.879144	1	Chip_BirA - BirA	limma	0.00420384	0.0205677	FALSE	candidate	1024682720		2.37635
NDUFB6	O95139	NADH dehydrogenase [ubiquinone] 1 beta subcomplex subunit 6	Homo sapiens	1	1	2	3	4	4	6015195	-1.7081	14.1935	-5.06686	0.0166906	0.0466266	-2.49749	0.18911	0.879195	1	Chip_BirA - BirA	limma	0.0166906	0.0466266	TRUE	hit	6015195		1.77753
SERPINB1	P30740	Leukocyte elastase inhibitor	Homo sapiens	1	1	2	3	6	7	41302457	-0.94601	18.869	-5.06525	0.00421307	0.0205883	-1.98225	0.189251	0.879274	1	Chip_BirA - BirA	limma	0.00421307	0.0205883	FALSE	candidate	41302457		2.3754
A2M	P01023	Alpha-2-macroglobulin	Homo sapiens	1	1	2	3	5	6	81795738	0.785115	19.7029	5.0588	0.00423565	0.020674	-1.98835	0.189815	0.87959	1	Chip_BirA - BirA	limma	0.00423565	0.020674	FALSE	enriched candidate	81795738		2.37308
GDI2	P50395	Rab GDP dissociation inhibitor beta	Homo sapiens	1	1	2	3	26	36	521098136	0.890839	21.8991	5.04819	0.00427305	0.0208318	-1.99839	0.190745	0.880106	1	Chip_BirA - BirA	limma	0.00427305	0.0208318	FALSE	enriched candidate	521098136		2.36926
SERBP1	Q8NC51	Plasminogen activator inhibitor 1 RNA-binding protein	Homo sapiens	1	1	2	3	33	33	815980016	0.832627	22.0843	5.04594	0.00428104	0.0208459	-2.00053	0.190943	0.880216	1	Chip_BirA - BirA	limma	0.00428104	0.0208459	FALSE	enriched candidate	815980016		2.36845
RNF40	O75150	E3 ubiquitin-protein ligase BRE1B	Homo sapiens	1	1	2	3	31	39	112990224	-0.707531	21.2866	-5.0409	0.00429901	0.0209055	-2.00531	0.191387	0.88046	1	Chip_BirA - BirA	limma	0.00429901	0.0209055	FALSE	candidate	112990224		2.36663
BSG	P35613	Basigin	Homo sapiens	1	1	2	3	14	14	272491296	1.9652	19.3888	5.03938	0.00430442	0.0209055	-2.00675	0.19152	0.880534	1	Chip_BirA - BirA	limma	0.00430442	0.0209055	TRUE	enriched hit	272491296		2.36609
UGP2	Q16851	UTP--glucose-1-phosphate uridylyltransferase	Homo sapiens	1	1	2	3	18	18	51326512	0.773822	19.7866	5.03661	0.00431435	0.0209055	-2.00938	0.191765	0.880668	1	Chip_BirA - BirA	limma	0.00431435	0.0209055	FALSE	enriched candidate	51326512		2.36509
PGAP4	Q9BRR3	Post-GPI attachment to proteins factor 4	Homo sapiens	1	1	2	3	2	2	0	-0.706701	14.5852	-5.03424	0.00432285	0.0209055	-2.01163	0.191974	0.880782	1	Chip_BirA - BirA	limma	0.00432285	0.0209055	FALSE	candidate	0		2.36423
NANS	Q9NR45	Sialic acid synthase	Homo sapiens	1	1	2	3	17	17	237142784	0.745332	20.2172	5.03242	0.00432941	0.0209055	-2.01336	0.192135	0.88087	1	Chip_BirA - BirA	limma	0.00432941	0.0209055	FALSE	enriched candidate	237142784		2.36357
EIF2B2	P49770	Translation initiation factor eIF-2B subunit beta	Homo sapiens	1	1	2	3	13	13	77424654	0.887005	19.6615	5.03216	0.00433035	0.0209055	-2.01361	0.192158	0.880883	1	Chip_BirA - BirA	limma	0.00433035	0.0209055	FALSE	enriched candidate	77424654		2.36348
TMED9	Q9BVK6	Transmembrane emp24 domain-containing protein 9	Homo sapiens	1	1	2	3	11	13	294556988	3.09235	17.9491	5.02712	0.00434853	0.0209506	-2.01839	0.192603	0.881125	1	Chip_BirA - BirA	limma	0.00434853	0.0209506	TRUE	enriched hit	294556988		2.36166
TDP2	O95551	Tyrosyl-DNA phosphodiesterase 2	Homo sapiens	1	1	2	3	5	5	0	-0.835894	14.2246	-5.00695	0.0081975	0.0305543	-2.42224	0.194394	0.882092	1	Chip_BirA - BirA	limma	0.0081975	0.0305543	FALSE	candidate	0		2.08632
ZNF24	P17028	Zinc finger protein 24	Homo sapiens	1	1	2	3	8	9	424993721	-0.775406	19.743	-5.00432	0.00443197	0.0212884	-2.0401	0.194628	0.882217	1	Chip_BirA - BirA	limma	0.00443197	0.0212884	FALSE	candidate	424993721		2.3534
METAP1	P53582	Methionine aminopeptidase 1	Homo sapiens	1	1	2	3	10	10	59019372	0.930999	18.5527	5.00372	0.00443421	0.0212884	-2.04067	0.194682	0.882245	1	Chip_BirA - BirA	limma	0.00443421	0.0212884	FALSE	enriched candidate	59019372		2.35318
KLC2	Q9H0B6	Kinesin light chain 2	Homo sapiens	1	1	2	3	15	20	63252724	-0.76781	20.1301	-5.00326	0.00443589	0.0212884	-2.0411	0.194723	0.882267	1	Chip_BirA - BirA	limma	0.00443589	0.0212884	FALSE	candidate	63252724		2.35302
GANAB	Q14697	Neutral alpha-glucosidase AB	Homo sapiens	1	1	2	3	45	45	506771712	0.771265	21.8013	5.00231	0.00443942	0.0212884	-2.04201	0.194808	0.882312	1	Chip_BirA - BirA	limma	0.00443942	0.0212884	FALSE	enriched candidate	506771712		2.35267
NUDT3	O95989	Diphosphoinositol polyphosphate phosphohydrolase 1	Homo sapiens	1	1	2	3	4	5	34581681	1.78022	17.3581	5.00006	0.00444778	0.0213036	-2.04416	0.195009	0.882419	1	Chip_BirA - BirA	limma	0.00444778	0.0213036	TRUE	enriched hit	34581681		2.35186
CENPI	Q92674	Centromere protein I	Homo sapiens	1	1	2	3	3	3	4907912	-1.15316	17.4155	-4.99694	0.00445939	0.0213343	-2.04714	0.195287	0.882568	1	Chip_BirA - BirA	limma	0.00445939	0.0213343	TRUE	hit	4907912		2.35072
NLN	Q9BYT8	Neurolysin, mitochondrial	Homo sapiens	1	1	2	3	14	14	56555125	1.29956	19.0548	4.99269	0.00447527	0.0213853	-2.0512	0.195668	0.882769	1	Chip_BirA - BirA	limma	0.00447527	0.0213853	TRUE	enriched hit	56555125		2.34918
RANBP3	Q9H6Z4	Ran-binding protein 3	Homo sapiens	1	1	2	3	14	14	88210912	0.993611	19.3211	4.98983	0.00448601	0.0214117	-2.05393	0.195924	0.882905	1	Chip_BirA - BirA	limma	0.00448601	0.0214117	FALSE	enriched candidate	88210912		2.34814
DDAH1	O94760	N(G),N(G)-dimethylarginine dimethylaminohydrolase 1	Homo sapiens	1	1	2	3	7	8	36110986	1.30045	17.0747	4.98622	0.00449956	0.021429	-2.05738	0.196247	0.883075	1	Chip_BirA - BirA	limma	0.00449956	0.021429	TRUE	enriched hit	36110986		2.34683
ITGB1	P05556	Integrin beta-1	Homo sapiens	1	1	2	3	26	26	89720280	0.821383	19.6996	4.98608	0.0045001	0.021429	-2.05751	0.19626	0.883082	1	Chip_BirA - BirA	limma	0.0045001	0.021429	FALSE	enriched candidate	89720280		2.34678
ZRANB2	O95218	Zinc finger Ran-binding domain-containing protein 2	Homo sapiens	1	1	2	3	11	11	162953132	0.924064	18.9925	4.9842	0.00450719	0.0214379	-2.05931	0.196429	0.88317	1	Chip_BirA - BirA	limma	0.00450719	0.0214379	FALSE	enriched candidate	162953132		2.34609
NCAM1	P13591	Neural cell adhesion molecule 1	Homo sapiens	1	1	2	3	17	17	41145871	1.16467	18.9665	4.97583	0.00453892	0.0215638	-2.06732	0.197182	0.883564	1	Chip_BirA - BirA	limma	0.00453892	0.0215638	TRUE	enriched hit	41145871		2.34305
TFCP2	Q12800	Alpha-globin transcription factor CP2	Homo sapiens	1	1	2	3	5	6	28221116	0.831892	17.7048	4.9718	0.0083977	0.0308301	-2.45077	0.197545	0.883753	1	Chip_BirA - BirA	limma	0.0083977	0.0308301	FALSE	enriched candidate	28221116		2.07584
DPH2	Q9BQC3	2-(3-amino-3-carboxypropyl)histidine synthase subunit 2	Homo sapiens	1	1	2	3	6	6	6265030	-0.855897	15.1415	-4.97152	0.00839931	0.0308301	-2.451	0.19757	0.883766	1	Chip_BirA - BirA	limma	0.00839931	0.0308301	FALSE	candidate	6265030		2.07576
ARL6IP5	O75915	PRA1 family protein 3	Homo sapiens	1	1	2	3	5	5	79635294	0.947255	18.5883	4.96592	0.00843178	0.0308422	-2.45557	0.198075	0.884029	1	Chip_BirA - BirA	limma	0.00843178	0.0308422	FALSE	enriched candidate	79635294		2.07408
FUNDC2	Q9BWH2	FUN14 domain-containing protein 2	Homo sapiens	1	1	2	3	7	7	223380748	0.838084	18.4956	4.96398	0.00458427	0.021736	-2.07868	0.19825	0.884119	1	Chip_BirA - BirA	limma	0.00458427	0.021736	FALSE	enriched candidate	223380748		2.33873
DCTN2	Q13561	Dynactin subunit 2	Homo sapiens	1	1	2	3	3	3	0	-1.59754	15.7144	-4.96359	0.00458577	0.021736	-2.07905	0.198285	0.884137	1	Chip_BirA - BirA	limma	0.00458577	0.021736	TRUE	hit	0		2.33859
GPR89A	B7ZAQ6	Golgi pH regulator A	Homo sapiens	1	1	2	3	0	3	9281534	-0.953563	15.3874	-4.95522	0.00461815	0.0218171	-2.08708	0.199043	0.884528	1	Chip_BirA - BirA	limma	0.00461815	0.0218171	FALSE	candidate	9281534		2.33553
EIF3J	O75822	Eukaryotic translation initiation factor 3 subunit J	Homo sapiens	1	1	2	3	18	18	111366788	0.795757	19.664	4.95505	0.00461883	0.0218171	-2.08725	0.199059	0.884536	1	Chip_BirA - BirA	limma	0.00461883	0.0218171	FALSE	enriched candidate	111366788		2.33547
PTBP2	Q9UKA9	Polypyrimidine tract-binding protein 2	Homo sapiens	1	1	2	3	10	10	371393360	1.97357	17.6527	4.95361	0.00850366	0.0309911	-2.46561	0.199189	0.884603	1	Chip_BirA - BirA	limma	0.00850366	0.0309911	TRUE	enriched hit	371393360		2.07039
TSN	Q15631	Translin	Homo sapiens	1	1	2	3	13	13	228755584	0.8616	19.535	4.94653	0.00465205	0.0218948	-2.09543	0.199832	0.884931	1	Chip_BirA - BirA	limma	0.00465205	0.0218948	FALSE	enriched candidate	228755584		2.33236
ACSF3	Q4G176	Malonate--CoA ligase ACSF3, mitochondrial	Homo sapiens	1	1	2	3	7	7	75713702	-0.835523	17.9194	-4.94597	0.00465425	0.0218948	-2.09598	0.199883	0.884957	1	Chip_BirA - BirA	limma	0.00465425	0.0218948	FALSE	candidate	75713702		2.33215
PPIA	P62937	Peptidyl-prolyl cis-trans isomerase A	Homo sapiens	1	1	2	3	11	14	510384136	2.65914	20.5743	4.9457	0.00465532	0.0218948	-2.09624	0.199908	0.88497	1	Chip_BirA - BirA	limma	0.00465532	0.0218948	TRUE	enriched hit	510384136		2.33205
PSMC3	P17980	26S proteasome regulatory subunit 6A	Homo sapiens	1	1	2	3	27	28	165549020	0.705466	21.2537	4.94512	0.00465759	0.0218948	-2.09679	0.199961	0.884996	1	Chip_BirA - BirA	limma	0.00465759	0.0218948	FALSE	enriched candidate	165549020		2.33184
QTRT2	Q9H974	Queuine tRNA-ribosyltransferase accessory subunit 2	Homo sapiens	1	1	2	3	4	4	13549426	-0.879422	16.5138	-4.94396	0.00466212	0.0218948	-2.09791	0.200066	0.88505	1	Chip_BirA - BirA	limma	0.00466212	0.0218948	FALSE	candidate	13549426		2.33142
PSMA5	P28066	Proteasome subunit alpha type-5	Homo sapiens	1	1	2	3	11	11	273956736	1.20707	20.4456	4.94264	0.00466732	0.0218948	-2.09918	0.200186	0.885111	1	Chip_BirA - BirA	limma	0.00466732	0.0218948	TRUE	enriched hit	273956736		2.33093
TSR2	Q969E8	Pre-rRNA-processing protein TSR2 homolog	Homo sapiens	1	1	2	3	2	2	20496430	1.66536	17.5364	4.94006	0.0178377	0.0485945	-2.57372	0.200421	0.88523	1	Chip_BirA - BirA	limma	0.0178377	0.0485945	TRUE	enriched hit	20496430		1.74866
NCDN	Q9UBB6	Neurochondrin	Homo sapiens	1	1	2	3	4	4	10247396	1.2053	16.3771	4.93843	0.00468392	0.0219475	-2.10323	0.20057	0.885306	1	Chip_BirA - BirA	limma	0.00468392	0.0219475	TRUE	enriched hit	10247396		2.32939
CDK5RAP2	Q96SN8	CDK5 regulatory subunit-associated protein 2	Homo sapiens	1	1	2	3	2	2	0	-1.16021	14.3908	-4.93075	0.00471434	0.0220649	-2.11062	0.20127	0.885659	1	Chip_BirA - BirA	limma	0.00471434	0.0220649	TRUE	hit	0		2.32658
ERMP1	Q7Z2K6	Endoplasmic reticulum metallopeptidase 1	Homo sapiens	1	1	2	3	5	5	16975100	1.20402	16.0078	4.92835	0.00472392	0.022065	-2.11294	0.20149	0.88577	1	Chip_BirA - BirA	limma	0.00472392	0.022065	TRUE	enriched hit	16975100		2.3257
ABHD10	Q9NUJ1	Palmitoyl-protein thioesterase ABHD10, mitochondrial	Homo sapiens	1	1	2	3	8	8	50553073	1.97351	18.2634	4.92804	0.00472514	0.022065	-2.11323	0.201518	0.885784	1	Chip_BirA - BirA	limma	0.00472514	0.022065	TRUE	enriched hit	50553073		2.32559
NIPSNAP2	O75323	Protein NipSnap homolog 2	Homo sapiens	1	1	2	3	5	5	62415104	0.903668	18.3447	4.92266	0.0047467	0.0220985	-2.11843	0.202012	0.886031	1	Chip_BirA - BirA	limma	0.0047467	0.0220985	FALSE	enriched candidate	62415104		2.32361
RPL21	P46778	60S ribosomal protein L21	Homo sapiens	1	1	2	3	13	13	1170391120	-1.0499	22.4948	-4.91818	0.00476469	0.0221197	-2.12275	0.202422	0.886236	1	Chip_BirA - BirA	limma	0.00476469	0.0221197	TRUE	hit	1170391120		2.32197
PSMD13	Q9UNM6	26S proteasome non-ATPase regulatory subunit 13	Homo sapiens	1	1	2	3	16	16	168212480	0.740058	20.9192	4.91562	0.00477502	0.0221197	-2.12523	0.202657	0.886353	1	Chip_BirA - BirA	limma	0.00477502	0.0221197	FALSE	enriched candidate	168212480		2.32102
BNIP1	Q12981	Vesicle transport protein SEC20	Homo sapiens	1	1	2	3	7	7	20378149	0.82116	17.5918	4.91503	0.00873389	0.0315407	-2.49721	0.202711	0.88638	1	Chip_BirA - BirA	limma	0.00873389	0.0315407	FALSE	enriched candidate	20378149		2.05879
PDS5A	Q29RF7	Sister chromatid cohesion protein PDS5 homolog A	Homo sapiens	1	1	2	3	33	37	61285136	0.836235	20.3283	4.91481	0.00477828	0.0221197	-2.126	0.202731	0.88639	1	Chip_BirA - BirA	limma	0.00477828	0.0221197	FALSE	enriched candidate	61285136		2.32073
RPS19BP1	Q86WX3	Active regulator of SIRT1	Homo sapiens	1	1	2	3	3	3	7141454	-1.23817	17.358	-4.9136	0.00478318	0.0221197	-2.12717	0.202843	0.886445	1	Chip_BirA - BirA	limma	0.00478318	0.0221197	TRUE	hit	7141454		2.32028
NRDE2	Q9H7Z3	Nuclear exosome regulator NRDE2	Homo sapiens	1	1	2	3	6	6	0	-1.65615	14.5365	-4.91274	0.0180985	0.0490765	-2.59041	0.202922	0.886484	1	Chip_BirA - BirA	limma	0.0180985	0.0490765	TRUE	hit	0		1.74236
STRAP	Q9Y3F4	Serine-threonine kinase receptor-associated protein	Homo sapiens	1	1	2	3	19	19	219046448	0.839261	20.7184	4.91201	0.00478962	0.0221197	-2.12871	0.202989	0.886517	1	Chip_BirA - BirA	limma	0.00478962	0.0221197	FALSE	enriched candidate	219046448		2.3197
LUC7L2	Q9Y383	Putative RNA-binding protein Luc7-like 2	Homo sapiens	1	1	2	3	13	19	330537624	1.26752	20.5798	4.90876	0.00480282	0.0221197	-2.13185	0.203288	0.886665	1	Chip_BirA - BirA	limma	0.00480282	0.0221197	TRUE	enriched hit	330537624		2.3185
SNX2	O60749	Sorting nexin-2	Homo sapiens	1	1	2	3	19	21	108590810	0.783431	20.3056	4.90803	0.00480578	0.0221197	-2.13256	0.203355	0.886698	1	Chip_BirA - BirA	limma	0.00480578	0.0221197	FALSE	enriched candidate	108590810		2.31824
PCBD1	P61457	Pterin-4-alpha-carbinolamine dehydratase	Homo sapiens	1	1	2	3	3	4	32606033	0.936421	16.8389	4.90713	0.00480945	0.0221197	-2.13343	0.203438	0.886739	1	Chip_BirA - BirA	limma	0.00480945	0.0221197	FALSE	enriched candidate	32606033		2.3179
LSM 8,00	O95777	U6 snRNA-associated Sm-like protein LSm8	Homo sapiens	1	1	2	3	5	5	87734000	0.881477	19.2862	4.90676	0.00481096	0.0221197	-2.13379	0.203472	0.886756	1	Chip_BirA - BirA	limma	0.00481096	0.0221197	FALSE	enriched candidate	87734000		2.31777
HIRA	P54198	Protein HIRA	Homo sapiens	1	1	2	3	4	4	0	-0.910643	14.969	-4.90669	0.00481125	0.0221197	-2.13386	0.203479	0.88676	1	Chip_BirA - BirA	limma	0.00481125	0.0221197	FALSE	candidate	0		2.31774
RRAGA	Q7L523	Ras-related GTP-binding protein A	Homo sapiens	1	1	2	3	1	5	22822365	-0.942956	17.6283	-4.90641	0.00481239	0.0221197	-2.13413	0.203504	0.886772	1	Chip_BirA - BirA	limma	0.00481239	0.0221197	FALSE	candidate	22822365		2.31764
SLC12A2	P55011	Solute carrier family 12 member 2	Homo sapiens	1	1	2	3	14	15	29140178	-0.805262	19.0039	-4.90327	0.0048252	0.0221538	-2.13716	0.203794	0.886915	1	Chip_BirA - BirA	limma	0.0048252	0.0221538	FALSE	candidate	29140178		2.31648
ASPM	Q8IZT6	Abnormal spindle-like microcephaly-associated protein	Homo sapiens	1	1	2	3	2	2	0	-0.818336	15.1092	-4.90014	0.00882479	0.031655	-2.50946	0.204083	0.887057	1	Chip_BirA - BirA	limma	0.00882479	0.031655	FALSE	candidate	0		2.0543
ABCC5	O15440	ATP-binding cassette sub-family C member 5	Homo sapiens	1	1	2	3	2	2	3698896	-1.09664	14.7244	-4.89899	0.0182315	0.0493058	-2.87873	0.204189	0.887109	1	Chip_BirA - BirA	limma	0.0182315	0.0493058	TRUE	hit	3698896		1.73918
RPN1	P04843	Dolichyl-diphosphooligosaccharide--protein glycosyltransferase subunit 1	Homo sapiens	1	1	2	3	34	34	348807976	0.962847	21.6847	4.89571	0.00485622	0.0222712	-2.14448	0.204491	0.887257	1	Chip_BirA - BirA	limma	0.00485622	0.0222712	FALSE	enriched candidate	348807976		2.3137
CCDC124	Q96CT7	Coiled-coil domain-containing protein 124	Homo sapiens	1	1	2	3	15	15	125074852	0.79936	20.2757	4.89313	0.00486686	0.0222923	-2.14698	0.20473	0.887374	1	Chip_BirA - BirA	limma	0.00486686	0.0222923	FALSE	enriched candidate	125074852		2.31275
TPX2	Q9ULW0	Targeting protein for Xklp2	Homo sapiens	1	1	2	3	29	29	64339358	0.828849	19.9795	4.89176	0.00487255	0.0222923	-2.14831	0.204857	0.887436	1	Chip_BirA - BirA	limma	0.00487255	0.0222923	FALSE	enriched candidate	64339358		2.31224
KIF5B	P33176	Kinesin-1 heavy chain	Homo sapiens	1	1	2	3	39	49	70525006	-0.691333	22.0102	-4.89024	0.00487882	0.0222923	-2.14978	0.204998	0.887504	1	Chip_BirA - BirA	limma	0.00487882	0.0222923	FALSE	candidate	70525006		2.31168
NUDT19	A8MXV4	Acyl-coenzyme A diphosphatase NUDT19	Homo sapiens	1	1	2	3	8	8	37340985	1.0168	17.4472	4.88815	0.00488751	0.0222923	-2.15181	0.205192	0.887599	1	Chip_BirA - BirA	limma	0.00488751	0.0222923	TRUE	enriched hit	37340985		2.31091
FAM83D	Q9H4H8	Protein FAM83D	Homo sapiens	1	1	2	3	5	5	0	-0.96009	16.0685	-4.88803	0.00488799	0.0222923	-2.15192	0.205202	0.887604	1	Chip_BirA - BirA	limma	0.00488799	0.0222923	FALSE	candidate	0		2.31087
NUDCD3	Q8IVD9	NudC domain-containing protein 3	Homo sapiens	1	1	2	3	9	9	44856813	0.731902	18.2715	4.88177	0.00491408	0.0223864	-2.158	0.205784	0.887886	1	Chip_BirA - BirA	limma	0.00491408	0.0223864	FALSE	enriched candidate	44856813		2.30856
EIPR1	Q53HC9	EARP and GARP complex-interacting protein 1	Homo sapiens	1	1	2	3	3	3	9051780	1.6438	16.2394	4.8761	0.0184559	0.0495543	-2.61294	0.20631	0.88814	1	Chip_BirA - BirA	limma	0.0184559	0.0495543	TRUE	enriched hit	9051780		1.73386
ZEB1	P37275	Zinc finger E-box-binding homeobox 1	Homo sapiens	1	1	2	3	3	3	16878386	-0.86891	15.3727	-4.86895	0.00496795	0.0226067	-2.17045	0.206976	0.88846	1	Chip_BirA - BirA	limma	0.00496795	0.0226067	FALSE	candidate	16878386		2.30382
FEN1	P39748	Flap endonuclease 1	Homo sapiens	1	1	2	3	18	19	361103088	0.912169	21.307	4.86462	0.00498631	0.022665	-2.17466	0.20738	0.888653	1	Chip_BirA - BirA	limma	0.00498631	0.022665	FALSE	enriched candidate	361103088		2.30222
SMAD2	Q15796	Mothers against decapentaplegic homolog 2	Homo sapiens	1	1	2	3	1	3	8512967	-0.713353	17.0767	-4.86031	0.00500466	0.0227233	-2.17885	0.207783	0.888845	1	Chip_BirA - BirA	limma	0.00500466	0.0227233	FALSE	candidate	8512967		2.30063
MRPL27	Q9P0M9	39S ribosomal protein L27, mitochondrial	Homo sapiens	1	1	2	3	2	2	10390832	-0.886014	19.3249	-4.85654	0.00502078	0.0227712	-2.18253	0.208136	0.889012	1	Chip_BirA - BirA	limma	0.00502078	0.0227712	FALSE	candidate	10390832		2.29923
SLC44A1	Q8WWI5	Choline transporter-like protein 1	Homo sapiens	1	1	2	3	5	5	0	-1.22188	14.7309	-4.85314	0.00503538	0.0228122	-2.18584	0.208455	0.889163	1	Chip_BirA - BirA	limma	0.00503538	0.0228122	TRUE	hit	0		2.29797
SPRYD4	Q8WW59	SPRY domain-containing protein 4	Homo sapiens	1	1	2	3	5	5	30432386	1.72541	17.2278	4.84806	0.00915199	0.0323754	-2.55253	0.208932	0.889388	1	Chip_BirA - BirA	limma	0.00915199	0.0323754	TRUE	enriched hit	30432386		2.03848
ADAM15	Q13444	Disintegrin and metalloproteinase domain-containing protein 15	Homo sapiens	1	1	2	3	4	4	100331736	0.838054	15.9762	4.84285	0.00918551	0.0323823	-2.55686	0.209422	0.889618	1	Chip_BirA - BirA	limma	0.00918551	0.0323823	FALSE	enriched candidate	100331736		2.0369
GTPBP4	Q9BZE4	GTP-binding protein 4	Homo sapiens	1	1	2	3	22	22	82924796	-0.898694	20.806	-4.83211	0.00512674	0.0231749	-2.20637	0.210433	0.890091	1	Chip_BirA - BirA	limma	0.00512674	0.0231749	FALSE	candidate	82924796		2.29016
LARP7	Q4G0J3	La-related protein 7	Homo sapiens	1	1	2	3	18	18	69748734	-0.785174	20.5894	-4.82884	0.00514112	0.0232143	-2.20957	0.210742	0.890234	1	Chip_BirA - BirA	limma	0.00514112	0.0232143	FALSE	candidate	69748734		2.28894
PSMA6	P60900	Proteasome subunit alpha type-6	Homo sapiens	1	1	2	3	19	19	309467992	0.709082	20.4461	4.8263	0.00515234	0.0232394	-2.21205	0.210983	0.890345	1	Chip_BirA - BirA	limma	0.00515234	0.0232394	FALSE	enriched candidate	309467992		2.288
NRDC	O43847	Nardilysin	Homo sapiens	1	1	2	3	25	25	55302348	0.940194	19.5382	4.82282	0.00516774	0.0232832	-2.21546	0.211312	0.890498	1	Chip_BirA - BirA	limma	0.00516774	0.0232832	FALSE	enriched candidate	55302348		2.2867
EMC7	Q9NPA0	ER membrane protein complex subunit 7	Homo sapiens	1	1	2	3	7	8	38755064	1.71187	18.2773	4.81493	0.00520285	0.0234157	-2.22319	0.21206	0.890842	1	Chip_BirA - BirA	limma	0.00520285	0.0234157	TRUE	enriched hit	38755064		2.28376
MRPL19	P49406	39S ribosomal protein L19, mitochondrial	Homo sapiens	1	1	2	3	12	12	54193520	-0.688814	19.561	-4.8116	0.00521774	0.023457	-2.22645	0.212376	0.890987	1	Chip_BirA - BirA	limma	0.00521774	0.023457	FALSE	candidate	54193520		2.28252
IPO7	O95373	Importin-7	Homo sapiens	1	1	2	3	25	25	178968476	0.967864	20.2312	4.80334	0.00525491	0.0235982	-2.23456	0.213162	0.891345	1	Chip_BirA - BirA	limma	0.00525491	0.0235982	FALSE	enriched candidate	178968476		2.27943
PRDX6	P30041	Peroxiredoxin-6	Homo sapiens	1	1	2	3	16	16	202784876	0.913705	21.0842	4.79752	0.00528128	0.0236907	-2.24027	0.213717	0.891596	1	Chip_BirA - BirA	limma	0.00528128	0.0236907	FALSE	enriched candidate	202784876		2.27726
INTS14	Q96SY0	Integrator complex subunit 14	Homo sapiens	1	1	2	3	6	6	3983077	-1.00745	15.852	-4.79517	0.00529198	0.0237127	-2.24258	0.213942	0.891698	1	Chip_BirA - BirA	limma	0.00529198	0.0237127	TRUE	hit	3983077		2.27638
SEPTIN5	Q99719	Septin-5	Homo sapiens	1	1	2	3	2	3	0	-0.972647	15.4304	-4.79118	0.00531021	0.0237684	-2.2465	0.214323	0.89187	1	Chip_BirA - BirA	limma	0.00531021	0.0237684	FALSE	candidate	0		2.27489
PRIM1	P49642	DNA primase small subunit	Homo sapiens	1	1	2	3	14	14	38365058	0.756003	18.7333	4.7763	0.00537879	0.0240229	-2.26115	0.21575	0.892508	1	Chip_BirA - BirA	limma	0.00537879	0.0240229	FALSE	enriched candidate	38365058		2.26932
NRAS	P01111	GTPase NRas	Homo sapiens	1	1	2	3	2	9	54909623	2.62792	18.0078	4.77478	0.00963792	0.033095	-2.61375	0.215896	0.892573	1	Chip_BirA - BirA	limma	0.00963792	0.033095	TRUE	enriched hit	54909623		2.01602
BCAT2	O15382	Branched-chain-amino-acid aminotransferase, mitochondrial	Homo sapiens	1	1	2	3	4	4	19956625	1.27343	15.9762	4.77077	0.00540453	0.0241096	-2.2666	0.216282	0.892744	1	Chip_BirA - BirA	limma	0.00540453	0.0241096	TRUE	enriched hit	19956625		2.26724
IGF2BP1	Q9NZI8	Insulin-like growth factor 2 mRNA-binding protein 1	Homo sapiens	1	1	2	3	30	35	844241464	-0.677245	22.824	-4.76871	0.00541416	0.0241096	-2.26863	0.21648	0.892832	1	Chip_BirA - BirA	limma	0.00541416	0.0241096	FALSE	candidate	844241464		2.26647
HAUS5	O94927	HAUS augmin-like complex subunit 5	Homo sapiens	1	1	2	3	4	4	32648558	-0.756611	17.2626	-4.76789	0.00541801	0.0241096	-2.26944	0.216559	0.892867	1	Chip_BirA - BirA	limma	0.00541801	0.0241096	FALSE	candidate	32648558		2.26616
NCBP1	Q09161	Nuclear cap-binding protein subunit 1	Homo sapiens	1	1	2	3	19	19	69923290	0.825159	19.4002	4.76682	0.00542299	0.0241096	-2.27049	0.216662	0.892912	1	Chip_BirA - BirA	limma	0.00542299	0.0241096	FALSE	enriched candidate	69923290		2.26576
PYM1	Q9BRP8	Partner of Y14 and mago	Homo sapiens	1	1	2	3	12	12	31691566	1.06688	17.7602	4.76603	0.0195877	0.0514378	-2.96772	0.216738	0.892946	1	Chip_BirA - BirA	limma	0.0195877	0.0514378	FALSE	enriched candidate	31691566		1.70802
ELMO2	Q96JJ3	Engulfment and cell motility protein 2	Homo sapiens	1	1	2	3	8	9	0	-1.60651	14.4389	-4.76548	0.0195936	0.0514378	-2.68201	0.216791	0.892969	1	Chip_BirA - BirA	limma	0.0195936	0.0514378	FALSE	candidate	0		1.70789
TOMM34	Q15785	Mitochondrial import receptor subunit TOM34	Homo sapiens	1	1	2	3	11	11	41450633	1.02261	18.5152	4.76445	0.00543411	0.0241096	-2.27283	0.21689	0.893013	1	Chip_BirA - BirA	limma	0.00543411	0.0241096	TRUE	enriched hit	41450633		2.26487
UBR7	Q8N806	Putative E3 ubiquitin-protein ligase UBR7	Homo sapiens	1	1	2	3	12	12	29427276	0.749268	17.8519	4.76406	0.00543596	0.0241096	-2.27322	0.216928	0.893029	1	Chip_BirA - BirA	limma	0.00543596	0.0241096	FALSE	enriched candidate	29427276		2.26472
RPRD1A	Q96P16	Regulation of nuclear pre-mRNA domain-containing protein 1A	Homo sapiens	1	1	2	3	11	12	67490231	1.21819	19.412	4.76334	0.00543936	0.0241096	-2.27393	0.216998	0.89306	1	Chip_BirA - BirA	limma	0.00543936	0.0241096	TRUE	enriched hit	67490231		2.26445
NDUFS1	P28331	NADH-ubiquinone oxidoreductase 75 kDa subunit, mitochondrial	Homo sapiens	1	1	2	3	32	32	110760268	0.767526	20.4043	4.74857	0.00550938	0.0243936	-2.28853	0.218427	0.893685	1	Chip_BirA - BirA	limma	0.00550938	0.0243936	FALSE	enriched candidate	110760268		2.2589
PPAT	Q06203	Amidophosphoribosyltransferase	Homo sapiens	1	1	2	3	18	18	123603192	0.71401	20.1612	4.74543	0.0055244	0.0244217	-2.29164	0.218731	0.893818	1	Chip_BirA - BirA	limma	0.0055244	0.0244217	FALSE	enriched candidate	123603192		2.25772
RSBN1L	Q6PCB5	Lysine-specific demethylase RSBN1L	Homo sapiens	1	1	2	3	9	9	27193968	-0.786654	18.8759	-4.74451	0.00552882	0.0244217	-2.29255	0.218821	0.893856	1	Chip_BirA - BirA	limma	0.00552882	0.0244217	FALSE	candidate	27193968		2.25737
MIA3	Q5JRA6	Transport and Golgi organization protein 1 homolog	Homo sapiens	1	1	2	3	33	33	83678718	-0.759547	20.0235	-4.74142	0.00554363	0.0244397	-2.2956	0.21912	0.893986	1	Chip_BirA - BirA	limma	0.00554363	0.0244397	FALSE	candidate	83678718		2.25621
KIF5C	O60282	Kinesin heavy chain isoform 5C	Homo sapiens	1	1	2	3	1	2	54016972	-0.752975	17.3632	-4.73942	0.00555329	0.024456	-2.29759	0.219315	0.89407	1	Chip_BirA - BirA	limma	0.00555329	0.024456	FALSE	candidate	54016972		2.25545
GGH	Q92820	Gamma-glutamyl hydrolase	Homo sapiens	1	1	2	3	9	9	113149286	1.73204	18.9653	4.72772	0.00561001	0.0246053	-2.30919	0.220455	0.89456	1	Chip_BirA - BirA	limma	0.00561001	0.0246053	TRUE	enriched hit	113149286		2.25104
RPL31	P62899	60S ribosomal protein L31	Homo sapiens	1	1	2	3	11	11	833260352	-0.706498	21.7395	-4.72748	0.00561121	0.0246053	-2.30943	0.220479	0.894571	1	Chip_BirA - BirA	limma	0.00561121	0.0246053	FALSE	candidate	833260352		2.25094
EDRF1	Q3B7T1	Erythroid differentiation-related factor 1	Homo sapiens	1	1	2	3	11	11	7978952	-0.846184	15.8342	-4.72267	0.00563474	0.0246821	-2.31421	0.220949	0.894771	1	Chip_BirA - BirA	limma	0.00563474	0.0246821	FALSE	candidate	7978952		2.24913
RNF20	Q5VTR2	E3 ubiquitin-protein ligase BRE1A	Homo sapiens	1	1	2	3	25	26	220626852	-0.662505	20.4449	-4.72109	0.00564246	0.0246895	-2.31577	0.221103	0.894837	1	Chip_BirA - BirA	limma	0.00564246	0.0246895	FALSE	candidate	220626852		2.24853
PRPF40A	O75400	Pre-mRNA-processing factor 40 homolog A	Homo sapiens	1	1	2	3	21	23	90096962	1.13806	19.9184	4.71935	0.00565102	0.0247006	-2.3175	0.221273	0.894909	1	Chip_BirA - BirA	limma	0.00565102	0.0247006	TRUE	enriched hit	90096962		2.24787
NUDT5	Q9UKK9	ADP-sugar pyrophosphatase	Homo sapiens	1	1	2	3	14	14	151986920	0.820011	19.0771	4.7175	0.00566016	0.0247142	-2.31935	0.221455	0.894986	1	Chip_BirA - BirA	limma	0.00566016	0.0247142	FALSE	enriched candidate	151986920		2.24717
ASCC1	Q8N9N2	Activating signal cointegrator 1 complex subunit 1	Homo sapiens	1	1	2	3	7	7	19177337	-0.667183	16.6052	-4.71622	0.00566644	0.0247153	-2.32061	0.221579	0.895039	1	Chip_BirA - BirA	limma	0.00566644	0.0247153	FALSE	candidate	19177337		2.24669
NDC1	Q9BTX1	Nucleoporin NDC1	Homo sapiens	1	1	2	3	9	9	51426291	1.24027	17.5284	4.7148	0.0100594	0.0338616	-2.66439	0.221719	0.895098	1	Chip_BirA - BirA	limma	0.0100594	0.0338616	TRUE	enriched hit	51426291		1.99743
AIDA	Q96BJ3	Axin interactor, dorsalization-associated protein	Homo sapiens	1	1	2	3	6	6	0	1.72445	16.1831	4.71441	0.00567539	0.0247281	-2.32241	0.221757	0.895114	1	Chip_BirA - BirA	limma	0.00567539	0.0247281	TRUE	enriched hit	0		2.246
HSPA9	P38646	Stress-70 protein, mitochondrial	Homo sapiens	1	1	2	3	51	52	1557945152	0.734857	22.8719	4.71013	0.00569661	0.0247942	-2.32667	0.222177	0.895292	1	Chip_BirA - BirA	limma	0.00569661	0.0247942	FALSE	enriched candidate	1557945152		2.24438
CACYBP	Q9HB71	Calcyclin-binding protein	Homo sapiens	1	1	2	3	22	22	511075424	2.80484	20.7402	4.70501	0.00572213	0.0248788	-2.33177	0.22268	0.895504	1	Chip_BirA - BirA	limma	0.00572213	0.0248788	TRUE	enriched hit	511075424		2.24244
SHQ1	Q6PI26	Protein SHQ1 homolog	Homo sapiens	1	1	2	3	3	3	63746510	-0.835298	16.8175	-4.70361	0.00572908	0.0248827	-2.33316	0.222817	0.895561	1	Chip_BirA - BirA	limma	0.00572908	0.0248827	FALSE	candidate	63746510		2.24191
THEM6	Q8WUY1	Protein THEM6	Homo sapiens	1	1	2	3	6	6	6393431	-0.866909	15.519	-4.70147	0.0057398	0.0249028	-2.33529	0.223028	0.89565	1	Chip_BirA - BirA	limma	0.0057398	0.0249028	FALSE	candidate	6393431		2.2411
SPIN1	Q9Y657	Spindlin-1	Homo sapiens	1	1	2	3	6	9	22488787	1.16013	17.4006	4.6977	0.00575875	0.0249323	-2.33905	0.2234	0.895805	1	Chip_BirA - BirA	limma	0.00575875	0.0249323	TRUE	enriched hit	22488787		2.23967
ORC2	Q13416	Origin recognition complex subunit 2	Homo sapiens	1	1	2	3	13	13	67047064	0.668757	19.3813	4.68885	0.00580345	0.0250313	-2.34787	0.224273	0.896169	1	Chip_BirA - BirA	limma	0.00580345	0.0250313	FALSE	enriched candidate	67047064		2.23631
KCNN3	Q9UGI6	Small conductance calcium-activated potassium channel protein 3	Homo sapiens	1	1	2	3	1	2	4925282	-0.790056	16.3842	-4.68695	0.00581311	0.0250313	-2.34977	0.224461	0.896247	1	Chip_BirA - BirA	limma	0.00581311	0.0250313	FALSE	candidate	4925282		2.23559
ACAT1	P24752	Acetyl-CoA acetyltransferase, mitochondrial	Homo sapiens	1	1	2	3	16	16	168219262	-0.698566	20.5581	-4.68692	0.00581328	0.0250313	-2.34981	0.224464	0.896248	1	Chip_BirA - BirA	limma	0.00581328	0.0250313	FALSE	candidate	168219262		2.23558
RAB6A	P20340	Ras-related protein Rab-6A	Homo sapiens	1	1	2	3	4	10	304595096	0.950736	19.4988	4.68637	0.00581606	0.0250313	-2.35035	0.224518	0.89627	1	Chip_BirA - BirA	limma	0.00581606	0.0250313	FALSE	enriched candidate	304595096		2.23537
TMEM109	Q9BVC6	Transmembrane protein 109	Homo sapiens	1	1	2	3	5	5	133706160	1.1281	17.8024	4.68585	0.00581873	0.0250313	-2.35087	0.22457	0.896292	1	Chip_BirA - BirA	limma	0.00581873	0.0250313	TRUE	enriched hit	133706160		2.23517
CCAR1	Q8IX12	Cell division cycle and apoptosis regulator protein 1	Homo sapiens	1	1	2	3	23	23	59970588	-0.704449	20.3447	-4.68374	0.00582949	0.0250313	-2.35298	0.224779	0.896378	1	Chip_BirA - BirA	limma	0.00582949	0.0250313	FALSE	candidate	59970588		2.23437
LETM1	O95202	Mitochondrial proton/calcium exchanger protein	Homo sapiens	1	1	2	3	27	27	85522828	0.8635	20.0777	4.68298	0.00583332	0.0250313	-2.35373	0.224853	0.896409	1	Chip_BirA - BirA	limma	0.00583332	0.0250313	FALSE	enriched candidate	85522828		2.23408
CWC22	Q9HCG8	Pre-mRNA-splicing factor CWC22 homolog	Homo sapiens	1	1	2	3	10	10	17681681	1.46387	16.9956	4.68172	0.00583977	0.0250313	-2.35499	0.224978	0.896461	1	Chip_BirA - BirA	limma	0.00583977	0.0250313	TRUE	enriched hit	17681681		2.2336
ISYNA1	Q9NPH2	Inositol-3-phosphate synthase 1	Homo sapiens	1	1	2	3	15	15	75509668	0.732749	20.3776	4.68104	0.00584328	0.0250313	-2.35568	0.225046	0.896489	1	Chip_BirA - BirA	limma	0.00584328	0.0250313	FALSE	enriched candidate	75509668		2.23334
ATP13A1	Q9HD20	Endoplasmic reticulum transmembrane helix translocase	Homo sapiens	1	1	2	3	10	10	17873860	-0.67193	18.7023	-4.67943	0.0058515	0.0250313	-2.35728	0.225205	0.896554	1	Chip_BirA - BirA	limma	0.0058515	0.0250313	FALSE	candidate	17873860		2.23273
CSE1L	P55060	Exportin-2	Homo sapiens	1	1	2	3	40	40	289081072	0.965837	21.4929	4.67877	0.00585489	0.0250313	-2.35794	0.225271	0.896581	1	Chip_BirA - BirA	limma	0.00585489	0.0250313	FALSE	enriched candidate	289081072		2.23248
WDR70	Q9NW82	WD repeat-containing protein 70	Homo sapiens	1	1	2	3	10	10	24843973	-0.692433	18.7148	-4.67425	0.00587815	0.0250776	-2.36247	0.225719	0.896766	1	Chip_BirA - BirA	limma	0.00587815	0.0250776	FALSE	candidate	24843973		2.23076
GET3	O43681	ATPase GET3	Homo sapiens	1	1	2	3	9	9	66906676	0.925936	18.5686	4.67345	0.00588227	0.0250776	-2.36327	0.225799	0.896798	1	Chip_BirA - BirA	limma	0.00588227	0.0250776	FALSE	enriched candidate	66906676		2.23046
DACH1	Q9UI36	Dachshund homolog 1	Homo sapiens	1	1	2	3	6	7	28238001	1.04681	16.3381	4.6731	0.00588406	0.0250776	-2.36361	0.225833	0.896812	1	Chip_BirA - BirA	limma	0.00588406	0.0250776	TRUE	enriched hit	28238001		2.23032
SMS	P52788	Spermine synthase	Homo sapiens	1	1	2	3	10	10	79445143	1.06139	19.3196	4.6709	0.00589541	0.0250807	-2.36581	0.226052	0.896902	1	Chip_BirA - BirA	limma	0.00589541	0.0250807	TRUE	enriched hit	79445143		2.22949
ATXN10	Q9UBB4	Ataxin-10	Homo sapiens	1	1	2	3	16	16	88186372	1.35643	18.8625	4.67059	0.00589703	0.0250807	-2.36613	0.226083	0.896914	1	Chip_BirA - BirA	limma	0.00589703	0.0250807	TRUE	enriched hit	88186372		2.22937
NABP2	Q9BQ15	SOSS complex subunit B1	Homo sapiens	1	1	2	3	1	2	16829554	0.780091	17.2972	4.66134	0.0104542	0.03465	-2.70995	0.227003	0.897289	1	Chip_BirA - BirA	limma	0.0104542	0.03465	FALSE	enriched candidate	16829554		1.98071
POLR1E	Q9GZS1	DNA-directed RNA polymerase I subunit RPA49	Homo sapiens	1	1	2	3	10	10	61912726	0.698602	18.8204	4.6605	0.00594945	0.0252775	-2.37622	0.227086	0.897323	1	Chip_BirA - BirA	limma	0.00594945	0.0252775	FALSE	enriched candidate	61912726		2.22552
MYL6	P60660	Myosin light polypeptide 6	Homo sapiens	1	1	2	3	5	7	33316650	1.81267	17.4184	4.65427	0.00598213	0.0253747	-2.38247	0.227709	0.897575	1	Chip_BirA - BirA	limma	0.00598213	0.0253747	TRUE	enriched hit	33316650		2.22314
CRELD2	Q6UXH1	Protein disulfide isomerase CRELD2	Homo sapiens	1	1	2	3	8	8	42474656	0.942922	17.7499	4.65266	0.00599062	0.0253747	-2.38409	0.22787	0.89764	1	Chip_BirA - BirA	limma	0.00599062	0.0253747	FALSE	enriched candidate	42474656		2.22253
PUS7L	Q9H0K6	Pseudouridylate synthase PUS7L	Homo sapiens	1	1	2	3	6	6	12226701	-0.874572	16.0328	-4.65261	0.0059909	0.0253747	-2.38414	0.227875	0.897642	1	Chip_BirA - BirA	limma	0.0059909	0.0253747	FALSE	candidate	12226701		2.22251
IGHMBP2	P38935	DNA-binding protein SMUBP-2	Homo sapiens	1	1	2	3	7	7	0	-0.732806	16.4092	-4.64845	0.00601281	0.0254412	-2.38831	0.22829	0.897809	1	Chip_BirA - BirA	limma	0.00601281	0.0254412	FALSE	candidate	0		2.22092
PTGR3	Q8N4Q0	Prostaglandin reductase 3	Homo sapiens	1	1	2	3	5	5	0	-0.68172	15.3821	-4.64363	0.00603839	0.0255155	-2.39315	0.228773	0.898003	1	Chip_BirA - BirA	limma	0.00603839	0.0255155	FALSE	candidate	0		2.21908
RPL38	P63173	60S ribosomal protein L38	Homo sapiens	1	1	2	3	6	6	328814992	-0.743699	20.7308	-4.6428	0.00604281	0.0255155	-2.39399	0.228857	0.898036	1	Chip_BirA - BirA	limma	0.00604281	0.0255155	FALSE	candidate	328814992		2.21876
DHRS4	Q9BTZ2	Dehydrogenase/reductase SDR family member 4	Homo sapiens	1	1	2	3	3	6	34816512	-0.775938	18.8572	-4.63934	0.00606124	0.025567	-2.39746	0.229203	0.898175	1	Chip_BirA - BirA	limma	0.00606124	0.025567	FALSE	candidate	34816512		2.21744
RFC4	P35249	Replication factor C subunit 4	Homo sapiens	1	1	2	3	22	22	68950046	0.887341	20.3357	4.6332	0.00609417	0.0256795	-2.40364	0.229821	0.898421	1	Chip_BirA - BirA	limma	0.00609417	0.0256795	FALSE	enriched candidate	68950046		2.21509
RBM14	Q96PK6	RNA-binding protein 14	Homo sapiens	1	1	2	3	27	27	148086776	-0.729623	21.0198	-4.63077	0.00610721	0.025708	-2.40608	0.230065	0.898517	1	Chip_BirA - BirA	limma	0.00610721	0.025708	FALSE	candidate	148086776		2.21416
NTPCR	Q9BSD7	Cancer-related nucleoside-triphosphatase	Homo sapiens	1	1	2	3	2	2	0	-0.926513	14.6581	-4.62753	0.00612473	0.0257405	-2.40935	0.230391	0.898647	1	Chip_BirA - BirA	limma	0.00612473	0.0257405	FALSE	candidate	0		2.21291
STX5	Q13190	Syntaxin-5	Homo sapiens	1	1	2	3	10	10	42713879	0.657269	18.0633	4.62631	0.00613134	0.0257405	-2.41058	0.230515	0.898696	1	Chip_BirA - BirA	limma	0.00613134	0.0257405	FALSE	enriched candidate	42713879		2.21244
SKP1	P63208	S-phase kinase-associated protein 1	Homo sapiens	1	1	2	3	4	4	6175136	0.775998	15.394	4.62586	0.00613377	0.0257405	-2.41103	0.23056	0.898713	1	Chip_BirA - BirA	limma	0.00613377	0.0257405	FALSE	enriched candidate	6175136		2.21227
TMED4	Q7Z7H5	Transmembrane emp24 domain-containing protein 4	Homo sapiens	1	1	2	3	7	7	50421287	2.55488	17.0328	4.62163	0.00615671	0.0258103	-2.41529	0.230986	0.898881	1	Chip_BirA - BirA	limma	0.00615671	0.0258103	TRUE	enriched hit	50421287		2.21065
NSUN6	Q8TEA1	tRNA (cytosine(72)-C(5))-methyltransferase NSUN6	Homo sapiens	1	1	2	3	3	3	0	-1.12109	14.8247	-4.62004	0.00616534	0.0258201	-2.41689	0.231146	0.898944	1	Chip_BirA - BirA	limma	0.00616534	0.0258201	TRUE	hit	0		2.21004
SEPTIN7	Q16181	Septin-7	Homo sapiens	1	1	2	3	23	24	270255496	0.985128	20.8568	4.61848	0.00617386	0.0258294	-2.41846	0.231304	0.899006	1	Chip_BirA - BirA	limma	0.00617386	0.0258294	FALSE	enriched candidate	270255496		2.20944
RALA	P11233	Ras-related protein Ral-A	Homo sapiens	1	1	2	3	5	5	149983872	3.0485	17.6628	4.61551	0.00619011	0.0258409	-2.42146	0.231604	0.899124	1	Chip_BirA - BirA	limma	0.00619011	0.0258409	TRUE	enriched hit	149983872		2.2083
HSPA13	P48723	Heat shock 70 kDa protein 13	Homo sapiens	1	1	2	3	6	6	15584291	1.32872	16.6292	4.61524	0.00619156	0.0258409	-2.42173	0.231631	0.899135	1	Chip_BirA - BirA	limma	0.00619156	0.0258409	TRUE	enriched hit	15584291		2.2082
GSS	P48637	Glutathione synthetase	Homo sapiens	1	1	2	3	22	22	84759743	0.907096	20.2828	4.60865	0.00622781	0.025949	-2.42839	0.232299	0.899395	1	Chip_BirA - BirA	limma	0.00622781	0.025949	FALSE	enriched candidate	84759743		2.20566
EEF1A2	Q05639	Elongation factor 1-alpha 2	Homo sapiens	1	1	2	3	16	16	7812954368	0.695168	20.9585	4.60751	0.00623409	0.025949	-2.42954	0.232414	0.89944	1	Chip_BirA - BirA	limma	0.00623409	0.025949	FALSE	enriched candidate	7812954368		2.20523
CFAP298	P57076	Cilia- and flagella-associated protein 298	Homo sapiens	1	1	2	3	6	6	19150540	1.03071	16.82	4.60443	0.0214207	0.0546763	-3.07886	0.232726	0.899562	1	Chip_BirA - BirA	limma	0.0214207	0.0546763	FALSE	enriched candidate	19150540		1.66917
MYG1	Q9HB07	MYG1 exonuclease	Homo sapiens	1	1	2	3	12	12	48785424	0.670095	18.5058	4.60232	0.0062628	0.0260421	-2.43478	0.232941	0.899645	1	Chip_BirA - BirA	limma	0.0062628	0.0260421	FALSE	enriched candidate	48785424		2.20323
ZC3HC1	Q86WB0	Zinc finger C3HC-type protein 1	Homo sapiens	1	1	2	3	7	7	34835034	-0.668487	17.3388	-4.59754	0.00628936	0.026126	-2.43961	0.233426	0.899833	1	Chip_BirA - BirA	limma	0.00628936	0.026126	FALSE	candidate	34835034		2.20139
EXOC7	Q9UPT5	Exocyst complex component 7	Homo sapiens	1	1	2	3	14	14	36897272	0.986842	18.4352	4.58598	0.00635425	0.0263457	-2.45131	0.234604	0.900285	1	Chip_BirA - BirA	limma	0.00635425	0.0263457	FALSE	enriched candidate	36897272		2.19694
SNX1	Q13596	Sorting nexin-1	Homo sapiens	1	1	2	3	18	18	81675266	1.15531	18.6756	4.58469	0.00636152	0.0263457	-2.45262	0.234736	0.900336	1	Chip_BirA - BirA	limma	0.00636152	0.0263457	TRUE	enriched hit	81675266		2.19644
TFG	Q92734	Protein TFG	Homo sapiens	1	1	2	3	13	13	43520038	1.0784	17.5241	4.58119	0.00638133	0.0263958	-2.45617	0.235093	0.900472	1	Chip_BirA - BirA	limma	0.00638133	0.0263958	TRUE	enriched hit	43520038		2.19509
MED1	Q15648	Mediator of RNA polymerase II transcription subunit 1	Homo sapiens	1	1	2	3	18	18	39712382	1.01147	17.4465	4.57791	0.00639995	0.0264248	-2.45949	0.235428	0.9006	1	Chip_BirA - BirA	limma	0.00639995	0.0264248	TRUE	enriched hit	39712382		2.19382
KLC4	Q9NSK0	Kinesin light chain 4	Homo sapiens	1	1	2	3	8	8	13759070	-0.702829	17.5455	-4.57561	0.00641306	0.0264437	-2.46182	0.235663	0.900689	1	Chip_BirA - BirA	limma	0.00641306	0.0264437	FALSE	candidate	13759070		2.19294
RREB1	Q92766	Ras-responsive element-binding protein 1	Homo sapiens	1	1	2	3	3	4	17343434	-0.695912	16.4216	-4.57485	0.00641744	0.0264437	-2.4626	0.235742	0.900719	1	Chip_BirA - BirA	limma	0.00641744	0.0264437	FALSE	candidate	17343434		2.19264
XRCC6	P12956	X-ray repair cross-complementing protein 6	Homo sapiens	1	1	2	3	54	54	1347657088	0.70642	23.5761	4.57282	0.00642902	0.0264644	-2.46466	0.23595	0.900798	1	Chip_BirA - BirA	limma	0.00642902	0.0264644	FALSE	enriched candidate	1347657088		2.19186
KIF1A	Q12756	Kinesin-like protein KIF1A	Homo sapiens	1	1	2	3	10	22	25385830	-0.644145	19.0816	-4.57171	0.00643536	0.0264644	-2.46578	0.236063	0.900841	1	Chip_BirA - BirA	limma	0.00643536	0.0264644	FALSE	candidate	25385830		2.19143
GOSR1	O95249	Golgi SNAP receptor complex member 1	Homo sapiens	1	1	2	3	4	5	6613332	1.1688	16.4194	4.56779	0.00645783	0.0265302	-2.46976	0.236465	0.900992	1	Chip_BirA - BirA	limma	0.00645783	0.0265302	TRUE	enriched hit	6613332		2.18991
MSI1	O43347	RNA-binding protein Musashi homolog 1	Homo sapiens	1	1	2	3	5	6	14930167	-0.65139	17.1951	-4.56599	0.00646822	0.0265405	-2.47159	0.23665	0.901062	1	Chip_BirA - BirA	limma	0.00646822	0.0265405	FALSE	candidate	14930167		2.18922
ZIC2	O95409	Zinc finger protein ZIC 2	Homo sapiens	1	1	2	3	1	2	7016240	-0.796895	15.6237	-4.56595	0.0112068	0.0362902	-2.79222	0.236654	0.901064	1	Chip_BirA - BirA	limma	0.0112068	0.0362902	FALSE	candidate	7016240		1.95052
CIT	O14578	Citron Rho-interacting kinase	Homo sapiens	1	1	2	3	7	7	10419919	-0.94274	16.425	-4.56511	0.0064733	0.0265405	-2.47248	0.23674	0.901096	1	Chip_BirA - BirA	limma	0.0064733	0.0265405	FALSE	candidate	10419919		2.18887
SLC9A3R2	Q15599	Na(+)/H(+) exchange regulatory cofactor NHE-RF2	Homo sapiens	1	1	2	3	7	7	25740657	1.53851	15.5726	4.56378	0.0219171	0.0555379	-2.81212	0.236877	0.901148	1	Chip_BirA - BirA	limma	0.0219171	0.0555379	FALSE	enriched candidate	25740657		1.65922
PTCD1	O75127	Pentatricopeptide repeat-containing protein 1, mitochondrial	Homo sapiens	1	1	2	3	5	5	0	-0.699616	14.8225	-4.56152	0.00649404	0.026599	-2.47613	0.237109	0.901235	1	Chip_BirA - BirA	limma	0.00649404	0.026599	FALSE	candidate	0		2.18748
UNC45A	Q9H3U1	Protein unc-45 homolog A	Homo sapiens	1	1	2	3	22	22	52988289	0.82453	19.4797	4.55888	0.00650935	0.0266327	-2.47882	0.237381	0.901337	1	Chip_BirA - BirA	limma	0.00650935	0.0266327	FALSE	enriched candidate	52988289		2.18646
KAT7	O95251	Histone acetyltransferase KAT7	Homo sapiens	1	1	2	3	12	12	23737716	-0.741846	18.2417	-4.55697	0.00652044	0.0266327	-2.48076	0.237577	0.90141	1	Chip_BirA - BirA	limma	0.00652044	0.0266327	FALSE	candidate	23737716		2.18572
SENP3	Q9H4L4	Sentrin-specific protease 3	Homo sapiens	1	1	2	3	9	9	27739236	-0.864443	18.5313	-4.55674	0.00652177	0.0266327	-2.48099	0.237601	0.901419	1	Chip_BirA - BirA	limma	0.00652177	0.0266327	FALSE	candidate	27739236		2.18563
NHP2	Q9NX24	H/ACA ribonucleoprotein complex subunit 2	Homo sapiens	1	1	2	3	4	4	61361189	-0.671077	18.77	-4.55225	0.00654798	0.0266692	-2.48557	0.238064	0.901592	1	Chip_BirA - BirA	limma	0.00654798	0.0266692	FALSE	candidate	61361189		2.18389
SCAMP4	Q969E2	Secretory carrier-associated membrane protein 4	Homo sapiens	1	1	2	3	4	4	55612686	1.38356	18.3875	4.55223	0.00654809	0.0266692	-2.48559	0.238066	0.901593	1	Chip_BirA - BirA	limma	0.00654809	0.0266692	TRUE	enriched hit	55612686		2.18389
TBRG4	Q969Z0	FAST kinase domain-containing protein 4	Homo sapiens	1	1	2	3	17	17	277835776	0.814919	19.3889	4.55163	0.00655157	0.0266692	-2.48619	0.238127	0.901615	1	Chip_BirA - BirA	limma	0.00655157	0.0266692	FALSE	enriched candidate	277835776		2.18365
FLOT1	O75955	Flotillin-1	Homo sapiens	1	1	2	3	15	15	41664468	-0.826283	19.1696	-4.54992	0.00656157	0.0266692	-2.48793	0.238303	0.901681	1	Chip_BirA - BirA	limma	0.00656157	0.0266692	FALSE	candidate	41664468		2.18299
VCAN	P13611	Versican core protein	Homo sapiens	1	1	2	3	2	2	5149373	-0.859487	15.3815	-4.54964	0.00656322	0.0266692	-2.48822	0.238332	0.901692	1	Chip_BirA - BirA	limma	0.00656322	0.0266692	FALSE	candidate	5149373		2.18288
NSFL1C	Q9UNZ2	NSFL1 cofactor p47	Homo sapiens	1	1	2	3	19	19	64475460	0.643687	18.8025	4.53993	0.00662041	0.0268749	-2.49811	0.239336	0.902064	1	Chip_BirA - BirA	limma	0.00662041	0.0268749	FALSE	enriched candidate	64475460		2.17912
STRIP1	Q5VSL9	Striatin-interacting protein 1	Homo sapiens	1	1	2	3	5	5	41554524	-0.903895	17.814	-4.53686	0.00663865	0.0269223	-2.50125	0.239654	0.902181	1	Chip_BirA - BirA	limma	0.00663865	0.0269223	FALSE	candidate	41554524		2.17792
CMBL	Q96DG6	Carboxymethylenebutenolidase homolog	Homo sapiens	1	1	2	3	6	6	79080010	-0.786252	19.6046	-4.53498	0.00664981	0.0269409	-2.50316	0.239849	0.902253	1	Chip_BirA - BirA	limma	0.00664981	0.0269409	FALSE	candidate	79080010		2.17719
CRLF3	Q8IUI8	Cytokine receptor-like factor 3	Homo sapiens	1	1	2	3	8	8	22014315	-0.680704	16.9473	-4.53238	0.00666531	0.0269507	-2.50582	0.240118	0.902352	1	Chip_BirA - BirA	limma	0.00666531	0.0269507	FALSE	candidate	22014315		2.17618
XIAP	P98170	E3 ubiquitin-protein ligase XIAP	Homo sapiens	1	1	2	3	5	5	0	-1.0355	15.5491	-4.53237	0.00666536	0.0269507	-2.50583	0.240119	0.902352	1	Chip_BirA - BirA	limma	0.00666536	0.0269507	TRUE	hit	0		2.17618
BPGM	P07738	Bisphosphoglycerate mutase	Homo sapiens	1	1	2	3	8	8	16942714	1.09402	16.9382	4.52381	0.0115603	0.0370292	-2.82897	0.241008	0.902677	1	Chip_BirA - BirA	limma	0.0115603	0.0370292	TRUE	enriched hit	16942714		1.93703
GPS1	Q13098	COP9 signalosome complex subunit 1	Homo sapiens	1	1	2	3	15	15	79300554	2.77381	18.0831	4.52086	0.00673449	0.0271751	-2.51759	0.241316	0.902789	1	Chip_BirA - BirA	limma	0.00673449	0.0271751	TRUE	enriched hit	79300554		2.1717
ANKMY2	Q8IV38	Ankyrin repeat and MYND domain-containing protein 2	Homo sapiens	1	1	2	3	3	3	6160898	-0.873234	15.425	-4.51982	0.00674075	0.0271751	-2.51865	0.241424	0.902828	1	Chip_BirA - BirA	limma	0.00674075	0.0271751	FALSE	candidate	6160898		2.17129
MATR3	P43243	Matrin-3	Homo sapiens	1	1	2	3	50	50	505859472	0.65678	22.2331	4.51802	0.00675165	0.0271872	-2.52049	0.241611	0.902896	1	Chip_BirA - BirA	limma	0.00675165	0.0271872	FALSE	enriched candidate	505859472		2.17059
ANXA6	P08133	Annexin A6	Homo sapiens	1	1	2	3	51	51	417021376	0.781422	22.4288	4.51713	0.00675702	0.0271872	-2.5214	0.241703	0.90293	1	Chip_BirA - BirA	limma	0.00675702	0.0271872	FALSE	enriched candidate	417021376		2.17024
SGPL1	O95470	Sphingosine-1-phosphate lyase 1	Homo sapiens	1	1	2	3	6	6	13382555	0.795643	15.9223	4.51018	0.0116776	0.0373174	-2.84092	0.242429	0.903192	1	Chip_BirA - BirA	limma	0.0116776	0.0373174	FALSE	enriched candidate	13382555		1.93265
PGM3	O95394	Phosphoacetylglucosamine mutase	Homo sapiens	1	1	2	3	11	11	47189347	0.666023	18.2958	4.50354	0.00684006	0.0274944	-2.53533	0.243123	0.903442	1	Chip_BirA - BirA	limma	0.00684006	0.0274944	FALSE	enriched candidate	47189347		2.16494
PRKACA	P17612	cAMP-dependent protein kinase catalytic subunit alpha	Homo sapiens	1	1	2	3	5	11	96596284	0.634572	19.252	4.49779	0.00687549	0.0275965	-2.54122	0.243725	0.903657	1	Chip_BirA - BirA	limma	0.00687549	0.0275965	FALSE	enriched candidate	96596284		2.1627
PBDC1	Q9BVG4	Protein PBDC1	Homo sapiens	1	1	2	3	10	10	82858590	-0.827729	21.0231	-4.49724	0.00687893	0.0275965	-2.54179	0.243783	0.903678	1	Chip_BirA - BirA	limma	0.00687893	0.0275965	FALSE	candidate	82858590		2.16248
SORT1	Q99523	Sortilin	Homo sapiens	1	1	2	3	7	7	19738976	1.55474	16.3973	4.49653	0.0117965	0.0374648	-2.8529	0.243857	0.903705	1	Chip_BirA - BirA	limma	0.0117965	0.0374648	TRUE	enriched hit	19738976		1.92825
SRSF9	Q13242	Serine/arginine-rich splicing factor 9	Homo sapiens	1	1	2	3	9	9	335144328	-0.640066	19.7651	-4.49476	0.0068943	0.0276218	-2.54433	0.244043	0.903771	1	Chip_BirA - BirA	limma	0.0068943	0.0276218	FALSE	candidate	335144328		2.16151
HEATR6	Q6AI08	HEAT repeat-containing protein 6	Homo sapiens	1	1	2	3	2	2	0	-0.760099	14.7836	-4.49269	0.0118302	0.0375417	-2.85628	0.24426	0.903848	1	Chip_BirA - BirA	limma	0.0118302	0.0375417	FALSE	candidate	0		1.92701
ALDOC	P09972	Fructose-bisphosphate aldolase C	Homo sapiens	1	1	2	3	8	8	410762568	0.715432	17.0211	4.4925	0.00690831	0.0276218	-2.54664	0.24428	0.903855	1	Chip_BirA - BirA	limma	0.00690831	0.0276218	FALSE	enriched candidate	410762568		2.16063
MSTO1	Q9BUK6	Protein misato homolog 1	Homo sapiens	1	1	2	3	4	4	3189181	-0.706175	16.7177	-4.49188	0.00691219	0.0276218	-2.54729	0.244345	0.903879	1	Chip_BirA - BirA	limma	0.00691219	0.0276218	FALSE	candidate	3189181		2.16038
POGLUT1	Q8NBL1	Protein O-glucosyltransferase 1	Homo sapiens	1	1	2	3	2	2	0	-1.00549	14.5877	-4.49179	0.0228338	0.0571192	-3.15832	0.244354	0.903882	1	Chip_BirA - BirA	limma	0.0228338	0.0571192	FALSE	candidate	0		1.64142
YME1L1	Q96TA2	ATP-dependent zinc metalloprotease YME1L1	Homo sapiens	1	1	2	3	15	15	29874173	0.769146	18.8938	4.48906	0.00692976	0.0276651	-2.55018	0.244641	0.903984	1	Chip_BirA - BirA	limma	0.00692976	0.0276651	FALSE	enriched candidate	29874173		2.15928
ENO2	P09104	Gamma-enolase	Homo sapiens	1	1	2	3	5	6	699829596	1.22291	17.8047	4.48506	0.00695483	0.0277115	-2.5543	0.245063	0.904133	1	Chip_BirA - BirA	limma	0.00695483	0.0277115	TRUE	enriched hit	699829596		2.15771
RMDN3	Q96TC7	Regulator of microtubule dynamics protein 3	Homo sapiens	1	1	2	3	9	9	22668075	0.995458	18.498	4.47194	0.00703767	0.0279819	-2.56779	0.246446	0.90462	1	Chip_BirA - BirA	limma	0.00703767	0.0279819	FALSE	enriched candidate	22668075		2.15257
RBM8A	Q9Y5S9	RNA-binding protein 8A	Homo sapiens	1	1	2	3	9	9	155144684	1.40287	19.0594	4.4714	0.00704106	0.0279819	-2.56834	0.246502	0.904639	1	Chip_BirA - BirA	limma	0.00704106	0.0279819	TRUE	enriched hit	155144684		2.15236
CDC34	P49427	Ubiquitin-conjugating enzyme E2 R1	Homo sapiens	1	1	2	3	4	4	19079878	1.36314	16.6738	4.47106	0.00704325	0.0279819	-2.5687	0.246539	0.904652	1	Chip_BirA - BirA	limma	0.00704325	0.0279819	TRUE	enriched hit	19079878		2.15223
CPSF7	Q8N684	Cleavage and polyadenylation specificity factor subunit 7	Homo sapiens	1	1	2	3	15	15	102287708	1.24496	20.0019	4.46504	0.00708166	0.0281073	-2.5749	0.247175	0.904874	1	Chip_BirA - BirA	limma	0.00708166	0.0281073	TRUE	enriched hit	102287708		2.14987
DMAP1	Q9NPF5	DNA methyltransferase 1-associated protein 1	Homo sapiens	1	1	2	3	14	14	24491840	-0.668427	18.9686	-4.4629	0.00709537	0.0281345	-2.5771	0.247401	0.904953	1	Chip_BirA - BirA	limma	0.00709537	0.0281345	FALSE	candidate	24491840		2.14902
HSPA4L	O95757	Heat shock 70 kDa protein 4L	Homo sapiens	1	1	2	3	41	41	232661592	0.708559	21.472	4.45291	0.00715986	0.0283453	-2.58741	0.248462	0.90532	1	Chip_BirA - BirA	limma	0.00715986	0.0283453	FALSE	enriched candidate	232661592		2.1451
NME3	Q13232	Nucleoside diphosphate kinase 3	Homo sapiens	1	1	2	3	5	5	62991813	0.916361	17.2379	4.45201	0.0071657	0.0283453	-2.58834	0.248557	0.905353	1	Chip_BirA - BirA	limma	0.0071657	0.0283453	FALSE	enriched candidate	62991813		2.14474
PLCB3	Q01970	1-phosphatidylinositol 4,5-bisphosphate phosphodiesterase beta-3	Homo sapiens	1	1	2	3	18	18	39347848	-0.75144	17.9665	-4.45146	0.00716928	0.0283453	-2.58891	0.248616	0.905373	1	Chip_BirA - BirA	limma	0.00716928	0.0283453	FALSE	candidate	39347848		2.14452
DDX55	Q8NHQ9	ATP-dependent RNA helicase DDX55	Homo sapiens	1	1	2	3	8	8	12128762	-1.3688	18.2593	-4.44472	0.00721321	0.0284915	-2.59587	0.249333	0.90562	1	Chip_BirA - BirA	limma	0.00721321	0.0284915	TRUE	hit	12128762		2.14187
HABP4	Q5JVS0	Intracellular hyaluronan-binding protein 4	Homo sapiens	1	1	2	3	3	4	65979212	-1.49786	13.5334	-4.4432	0.0234812	0.0584181	-2.89258	0.249495	0.905675	1	Chip_BirA - BirA	limma	0.0234812	0.0584181	FALSE	candidate	65979212		1.62928
SUPT16H	Q9Y5B9	FACT complex subunit SPT16	Homo sapiens	1	1	2	3	54	55	227693124	-1.22213	23.0849	-4.44088	0.00723841	0.028536	-2.59985	0.249742	0.90576	1	Chip_BirA - BirA	limma	0.00723841	0.028536	TRUE	hit	227693124		2.14036
ARMC1	Q9NVT9	Armadillo repeat-containing protein 1	Homo sapiens	1	1	2	3	4	4	17549467	0.826715	15.6242	4.4395	0.0123095	0.0384965	-2.90327	0.24989	0.90581	1	Chip_BirA - BirA	limma	0.0123095	0.0384965	FALSE	enriched candidate	17549467		1.90976
MAZ	P56270	Myc-associated zinc finger protein	Homo sapiens	1	1	2	3	5	6	65030534	-0.739456	19.6299	-4.43136	0.00730128	0.0287563	-2.6097	0.250759	0.906106	1	Chip_BirA - BirA	limma	0.00730128	0.0287563	FALSE	candidate	65030534		2.1366
NAA15	Q9BXJ9	N-alpha-acetyltransferase 15, NatA auxiliary subunit	Homo sapiens	1	1	2	3	39	46	249462696	0.754073	21.7892	4.42909	0.00731634	0.0287626	-2.61205	0.251001	0.906188	1	Chip_BirA - BirA	limma	0.00731634	0.0287626	FALSE	enriched candidate	249462696		2.13571
HSPH1	Q92598	Heat shock protein 105 kDa	Homo sapiens	1	1	2	3	41	43	312892968	0.676573	21.7093	4.429	0.00731692	0.0287626	-2.61214	0.25101	0.906191	1	Chip_BirA - BirA	limma	0.00731692	0.0287626	FALSE	enriched candidate	312892968		2.13567
PHF2	O75151	Lysine-specific demethylase PHF2	Homo sapiens	1	1	2	3	11	12	4222672	-0.876734	15.0788	-4.42465	0.00734595	0.0288244	-2.61665	0.251477	0.906349	1	Chip_BirA - BirA	limma	0.00734595	0.0288244	FALSE	candidate	4222672		2.13395
SPATA5L1	Q9BVQ7	Ribosome biogenesis protein SPATA5L1	Homo sapiens	1	1	2	3	2	2	0	-1.10568	14.5255	-4.42454	0.00734672	0.0288244	-2.61677	0.251489	0.906353	1	Chip_BirA - BirA	limma	0.00734672	0.0288244	TRUE	hit	0		2.13391
YBX3	P16989	Y-box-binding protein 3	Homo sapiens	1	1	2	3	13	13	444936212	-0.638136	18.1566	-4.42215	0.00736272	0.0288324	-2.61925	0.251745	0.90644	1	Chip_BirA - BirA	limma	0.00736272	0.0288324	FALSE	candidate	444936212		2.13296
ARHGEF2	Q92974	Rho guanine nucleotide exchange factor 2	Homo sapiens	1	1	2	3	21	21	37640615	-0.812406	19.5815	-4.42166	0.00736595	0.0288324	-2.61975	0.251797	0.906457	1	Chip_BirA - BirA	limma	0.00736595	0.0288324	FALSE	candidate	37640615		2.13277
HNRNPF	P52597	Heterogeneous nuclear ribonucleoprotein F	Homo sapiens	1	1	2	3	13	13	516861768	-0.664074	20.9728	-4.42108	0.00736984	0.0288324	-2.62036	0.251859	0.906478	1	Chip_BirA - BirA	limma	0.00736984	0.0288324	FALSE	candidate	516861768		2.13254
PPFIBP1	Q86W92	Liprin-beta-1	Homo sapiens	1	1	2	3	7	7	0	-0.853716	14.3326	-4.41922	0.0124984	0.0389387	-2.92129	0.252059	0.906545	1	Chip_BirA - BirA	limma	0.0124984	0.0389387	FALSE	candidate	0		1.90315
ABCF2	Q9UG63	ATP-binding cassette sub-family F member 2	Homo sapiens	1	1	2	3	28	28	98164598	-0.697973	21.3207	-4.41889	0.00738456	0.0288624	-2.62263	0.252094	0.906557	1	Chip_BirA - BirA	limma	0.00738456	0.0288624	FALSE	candidate	98164598		2.13168
KLC1	Q07866	Kinesin light chain 1	Homo sapiens	1	1	2	3	15	15	58575818	-0.619738	19.5909	-4.4144	0.00741485	0.0289532	-2.62729	0.252577	0.906719	1	Chip_BirA - BirA	limma	0.00741485	0.0289532	FALSE	candidate	58575818		2.1299
CYRIB	Q9NUQ9	CYFIP-related Rac1 interactor B	Homo sapiens	1	1	2	3	13	15	44998402	1.95132	18.4159	4.41202	0.00743098	0.0289759	-2.62977	0.252833	0.906805	1	Chip_BirA - BirA	limma	0.00743098	0.0289759	TRUE	enriched hit	44998402		2.12895
CNOT3	O75175	CCR4-NOT transcription complex subunit 3	Homo sapiens	1	1	2	3	11	11	145496881	-0.767474	19.2589	-4.41034	0.00744233	0.0289777	-2.63151	0.253013	0.906865	1	Chip_BirA - BirA	limma	0.00744233	0.0289777	FALSE	candidate	145496881		2.12829
SPC25	Q9HBM1	Kinetochore protein Spc25	Homo sapiens	1	1	2	3	5	5	7872409	-0.643227	17.2823	-4.40704	0.0074648	0.0290221	-2.63494	0.253369	0.906983	1	Chip_BirA - BirA	limma	0.0074648	0.0290221	FALSE	candidate	7872409		2.12698
CC2D1A	Q6P1N0	Coiled-coil and C2 domain-containing protein 1A	Homo sapiens	1	1	2	3	18	19	28485086	-0.690178	19.2649	-4.40658	0.00746788	0.0290221	-2.63541	0.253418	0.907	1	Chip_BirA - BirA	limma	0.00746788	0.0290221	FALSE	candidate	28485086		2.1268
EIF5B	O60841	Eukaryotic translation initiation factor 5B	Homo sapiens	1	1	2	3	42	44	351634044	1.35343	20.7386	4.40147	0.00750279	0.0291271	-2.64073	0.253969	0.907183	1	Chip_BirA - BirA	limma	0.00750279	0.0291271	TRUE	enriched hit	351634044		2.12478
TMA16	Q96EY4	Translation machinery-associated protein 16	Homo sapiens	1	1	2	3	7	7	339460364	0.735561	18.9525	4.40022	0.0075114	0.0291271	-2.64203	0.254104	0.907228	1	Chip_BirA - BirA	limma	0.0075114	0.0291271	FALSE	enriched candidate	339460364		2.12428
SMARCC2	Q8TAQ2	SWI/SNF complex subunit SMARCC2	Homo sapiens	1	1	2	3	21	22	582072884	-1.94501	20.6011	-4.3988	0.00752111	0.0291271	-2.64351	0.254257	0.907278	1	Chip_BirA - BirA	limma	0.00752111	0.0291271	TRUE	hit	582072884		2.12372
POTEJ	P0CG39	POTE ankyrin domain family member J	Homo sapiens	1	1	2	3	1	4	3517825888	0.961411	15.9787	4.39846	0.0126955	0.0391267	-2.9398	0.254294	0.90729	1	Chip_BirA - BirA	limma	0.0126955	0.0391267	FALSE	enriched candidate	3517825888		1.89635
THOP1	P52888	Thimet oligopeptidase	Homo sapiens	1	1	2	3	25	26	567842124	0.736853	20.5196	4.39814	0.00752567	0.0291271	-2.6442	0.254328	0.907302	1	Chip_BirA - BirA	limma	0.00752567	0.0291271	FALSE	enriched candidate	567842124		2.12346
XRN2	Q9H0D6	5'-3' exoribonuclease 2	Homo sapiens	1	1	2	3	27	27	118745390	-0.644246	21.5192	-4.39745	0.00753042	0.0291271	-2.64491	0.254403	0.907326	1	Chip_BirA - BirA	limma	0.00753042	0.0291271	FALSE	candidate	118745390		2.12318
YY1	P25490	Transcriptional repressor protein YY1	Homo sapiens	1	1	2	3	5	10	102345312	-0.653622	19.0951	-4.39501	0.00754719	0.02915	-2.64745	0.254666	0.907413	1	Chip_BirA - BirA	limma	0.00754719	0.02915	FALSE	candidate	102345312		2.12221
GEMIN4	P57678	Gem-associated protein 4	Homo sapiens	1	1	2	3	18	19	59288208	-0.981495	20.009	-4.39453	0.00755057	0.02915	-2.64796	0.254719	0.907431	1	Chip_BirA - BirA	limma	0.00755057	0.02915	FALSE	candidate	59288208		2.12202
TMEM38B	Q9NVV0	Trimeric intracellular cation channel type B	Homo sapiens	1	1	2	3	3	3	16918914	1.31933	16.819	4.39174	0.00756981	0.0291697	-2.65086	0.25502	0.90753	1	Chip_BirA - BirA	limma	0.00756981	0.0291697	TRUE	enriched hit	16918914		2.12091
ARID2	Q68CP9	AT-rich interactive domain-containing protein 2	Homo sapiens	1	1	2	3	3	3	3554562	-1.10662	14.7185	-4.39173	0.00756989	0.0291697	-2.65087	0.255021	0.90753	1	Chip_BirA - BirA	limma	0.00756989	0.0291697	TRUE	hit	3554562		2.12091
ANKRD28	O15084	Serine/threonine-protein phosphatase 6 regulatory ankyrin repeat subunit A	Homo sapiens	1	1	2	3	6	7	6773470	-0.847127	16.2011	-4.38935	0.00758641	0.0292059	-2.65335	0.255279	0.907615	1	Chip_BirA - BirA	limma	0.00758641	0.0292059	FALSE	candidate	6773470		2.11996
LONP1	P36776	Lon protease homolog, mitochondrial	Homo sapiens	1	1	2	3	36	36	105037232	0.65833	21.089	4.387	0.0076027	0.029239	-2.6558	0.255533	0.907698	1	Chip_BirA - BirA	limma	0.0076027	0.029239	FALSE	enriched candidate	105037232		2.11903
MCM3AP	O60318	Germinal-center associated nuclear protein	Homo sapiens	1	1	2	3	8	8	14021258	-0.874084	18.0441	-4.38606	0.00760927	0.029239	-2.65678	0.255635	0.907732	1	Chip_BirA - BirA	limma	0.00760927	0.029239	FALSE	candidate	14021258		2.11866
PRKAB1	Q9Y478	5'-AMP-activated protein kinase subunit beta-1	Homo sapiens	1	1	2	3	2	3	0	-0.866598	16.0468	-4.38138	0.00764192	0.0293369	-2.66166	0.256143	0.907898	1	Chip_BirA - BirA	limma	0.00764192	0.0293369	FALSE	candidate	0		2.1168
AIP	O00170	AH receptor-interacting protein	Homo sapiens	1	1	2	3	5	5	33538156	0.955292	17.0579	4.3795	0.00765511	0.0293601	-2.66362	0.256347	0.907965	1	Chip_BirA - BirA	limma	0.00765511	0.0293601	FALSE	enriched candidate	33538156		2.11605
GOLPH3	Q9H4A6	Golgi phosphoprotein 3	Homo sapiens	1	1	2	3	3	4	9157556	1.47478	15.7896	4.37472	0.024435	0.0599941	-2.93919	0.256866	0.908134	1	Chip_BirA - BirA	limma	0.024435	0.0599941	FALSE	enriched candidate	9157556		1.61199
EIF3H	O15372	Eukaryotic translation initiation factor 3 subunit H	Homo sapiens	1	1	2	3	23	23	174775412	1.959	20.0833	4.37268	0.0077031	0.0294894	-2.67074	0.257088	0.908206	1	Chip_BirA - BirA	limma	0.0077031	0.0294894	TRUE	enriched hit	174775412		2.11333
RPL8	P62917	60S ribosomal protein L8	Homo sapiens	1	1	2	3	20	20	1372841984	-0.794406	22.7454	-4.37267	0.00770321	0.0294894	-2.67076	0.25709	0.908206	1	Chip_BirA - BirA	limma	0.00770321	0.0294894	FALSE	candidate	1372841984		2.11333
SFXN4	Q6P4A7	Sideroflexin-4	Homo sapiens	1	1	2	3	3	3	21218415	-0.648816	17.4154	-4.36612	0.00774961	0.029595	-2.6776	0.257803	0.908437	1	Chip_BirA - BirA	limma	0.00774961	0.029595	FALSE	candidate	21218415		2.11072
PALS2	Q9NZW5	Protein PALS2	Homo sapiens	1	1	2	3	18	19	100347952	1.0292	19.8816	4.36606	0.00775003	0.029595	-2.67766	0.257809	0.908439	1	Chip_BirA - BirA	limma	0.00775003	0.029595	TRUE	enriched hit	100347952		2.1107
RALY	Q9UKM9	RNA-binding protein Raly	Homo sapiens	1	1	2	3	16	17	188011960	-0.637448	20.6177	-4.36572	0.00775244	0.029595	-2.67802	0.257846	0.908451	1	Chip_BirA - BirA	limma	0.00775244	0.029595	FALSE	candidate	188011960		2.11056
PWP2	Q15269	Periodic tryptophan protein 2 homolog	Homo sapiens	1	1	2	3	4	4	4035034	-1.64827	15.9993	-4.36371	0.0077668	0.0296222	-2.68012	0.258066	0.908521	1	Chip_BirA - BirA	limma	0.0077668	0.0296222	TRUE	hit	4035034		2.10976
SMARCA1	P28370	Probable global transcription activator SNF2L1	Homo sapiens	1	1	2	3	25	26	175462092	-0.656428	20.9149	-4.36222	0.0077774	0.0296351	-2.68168	0.258228	0.908574	1	Chip_BirA - BirA	limma	0.0077774	0.0296351	FALSE	candidate	175462092		2.10917
PSME2	Q9UL46	Proteasome activator complex subunit 2	Homo sapiens	1	1	2	3	9	9	69132492	1.29543	18.0381	4.36101	0.00778609	0.0296406	-2.68295	0.25836	0.908616	1	Chip_BirA - BirA	limma	0.00778609	0.0296406	TRUE	enriched hit	69132492		2.10868
EEF1E1	O43324	Eukaryotic translation elongation factor 1 epsilon-1	Homo sapiens	1	1	2	3	8	8	40603232	1.26435	17.8913	4.35578	0.00782361	0.0297558	-2.68843	0.258932	0.9088	1	Chip_BirA - BirA	limma	0.00782361	0.0297558	TRUE	enriched hit	40603232		2.10659
TOR1AIP1	Q5JTV8	Torsin-1A-interacting protein 1	Homo sapiens	1	1	2	3	25	25	60727278	1.03907	18.5215	4.35444	0.00783318	0.0297646	-2.68982	0.259077	0.908846	1	Chip_BirA - BirA	limma	0.00783318	0.0297646	TRUE	enriched hit	60727278		2.10606
ATP5F1E	P56381	ATP synthase subunit epsilon, mitochondrial	Homo sapiens	1	1	2	3	1	3	68085316	1.72375	18.1263	4.34862	0.00787527	0.0298692	-2.69592	0.259715	0.90905	1	Chip_BirA - BirA	limma	0.00787527	0.0298692	TRUE	enriched hit	68085316		2.10373
RAB14	P61106	Ras-related protein Rab-14	Homo sapiens	1	1	2	3	10	10	205375272	0.849555	19.0467	4.34677	0.00788871	0.0298778	-2.69786	0.259918	0.909114	1	Chip_BirA - BirA	limma	0.00788871	0.0298778	FALSE	enriched candidate	205375272		2.10299
XPNPEP1	Q9NQW7	Xaa-Pro aminopeptidase 1	Homo sapiens	1	1	2	3	22	23	74600774	0.645875	19.9536	4.3463	0.0078921	0.0298778	-2.69835	0.259969	0.90913	1	Chip_BirA - BirA	limma	0.0078921	0.0298778	FALSE	enriched candidate	74600774		2.10281
TCOF1	Q13428	Treacle protein	Homo sapiens	1	1	2	3	64	64	242882624	0.687945	22.2957	4.34516	0.00790039	0.0298779	-2.69955	0.260094	0.90917	1	Chip_BirA - BirA	limma	0.00790039	0.0298779	FALSE	enriched candidate	242882624		2.10235
NCOR1	O75376	Nuclear receptor corepressor 1	Homo sapiens	1	1	2	3	9	9	6474322	-0.740399	16.5469	-4.34407	0.00790832	0.0298779	-2.70069	0.260214	0.909208	1	Chip_BirA - BirA	limma	0.00790832	0.0298779	FALSE	candidate	6474322		2.10192
CDC123	O75794	Cell division cycle protein 123 homolog	Homo sapiens	1	1	2	3	5	5	45159468	0.786677	17.8062	4.34329	0.007914	0.0298779	-2.70151	0.260299	0.909235	1	Chip_BirA - BirA	limma	0.007914	0.0298779	FALSE	enriched candidate	45159468		2.1016
WDR89	Q96FK6	WD repeat-containing protein 89	Homo sapiens	1	1	2	3	4	4	0	0.836246	16.3282	4.34143	0.0079276	0.0299017	-2.70346	0.260504	0.9093	1	Chip_BirA - BirA	limma	0.0079276	0.0299017	FALSE	enriched candidate	0		2.10086
AMPD2	Q01433	AMP deaminase 2	Homo sapiens	1	1	2	3	12	12	49897149	-0.612941	19.0112	-4.33958	0.00794115	0.0299253	-2.70541	0.260707	0.909364	1	Chip_BirA - BirA	limma	0.00794115	0.0299253	FALSE	candidate	49897149		2.10012
FAM50A	Q14320	Protein FAM50A	Homo sapiens	1	1	2	3	18	24	430008560	0.971477	21.0927	4.33436	0.0079794	0.0300281	-2.71088	0.26128	0.909545	1	Chip_BirA - BirA	limma	0.0079794	0.0300281	FALSE	enriched candidate	430008560		2.09803
DENR	O43583	Density-regulated protein	Homo sapiens	1	1	2	3	8	8	111386550	0.862971	18.2488	4.33369	0.00798439	0.0300281	-2.71159	0.261355	0.909569	1	Chip_BirA - BirA	limma	0.00798439	0.0300281	FALSE	enriched candidate	111386550		2.09776
H2AX	P16104	Histone H2AX	Homo sapiens	1	1	2	3	6	7	11793722240	-1.15756	21.2523	-4.33287	0.00799041	0.0300281	-2.71245	0.261445	0.909597	1	Chip_BirA - BirA	limma	0.00799041	0.0300281	TRUE	hit	11793722240		2.09743
P3H1	Q32P28	Prolyl 3-hydroxylase 1	Homo sapiens	1	1	2	3	17	18	37816367	0.694317	19.8173	4.31986	0.00808696	0.0303631	-2.72613	0.262879	0.910046	1	Chip_BirA - BirA	limma	0.00808696	0.0303631	FALSE	enriched candidate	37816367		2.09221
UBA3	Q8TBC4	NEDD8-activating enzyme E1 catalytic subunit	Homo sapiens	1	1	2	3	14	14	86497910	0.625076	19.5098	4.31697	0.00810859	0.0303877	-2.72917	0.263199	0.910145	1	Chip_BirA - BirA	limma	0.00810859	0.0303877	FALSE	enriched candidate	86497910		2.09105
MRRF	Q96E11	Ribosome-recycling factor, mitochondrial	Homo sapiens	1	1	2	3	7	7	36356894	2.71004	17.0909	4.31609	0.00811519	0.0303877	-2.7301	0.263296	0.910175	1	Chip_BirA - BirA	limma	0.00811519	0.0303877	TRUE	enriched hit	36356894		2.0907
TWF2	Q6IBS0	Twinfilin-2	Homo sapiens	1	1	2	3	12	14	183052632	0.744777	19.6438	4.31602	0.00811573	0.0303877	-2.73017	0.263304	0.910178	1	Chip_BirA - BirA	limma	0.00811573	0.0303877	FALSE	enriched candidate	183052632		2.09067
FXR2	P51116	RNA-binding protein FXR2	Homo sapiens	1	1	2	3	16	17	181379652	-0.765575	17.8764	-4.31427	0.00812893	0.0303999	-2.73203	0.263498	0.910238	1	Chip_BirA - BirA	limma	0.00812893	0.0303999	FALSE	candidate	181379652		2.08997
PITHD1	Q9GZP4	PITH domain-containing protein 1	Homo sapiens	1	1	2	3	10	10	66258217	-0.691504	19.7312	-4.31362	0.00813383	0.0303999	-2.73271	0.26357	0.910261	1	Chip_BirA - BirA	limma	0.00813383	0.0303999	FALSE	candidate	66258217		2.0897
CFDP1	Q9UEE9	Craniofacial development protein 1	Homo sapiens	1	1	2	3	10	10	62536412	2.29879	18.1362	4.30897	0.0081689	0.0305032	-2.73761	0.264085	0.91042	1	Chip_BirA - BirA	limma	0.0081689	0.0305032	TRUE	enriched hit	62536412		2.08784
H3C12	P68431	Histone H3,1	Homo sapiens	1	1	2	3	1	9	17658929920	-1.00871	24.7936	-4.30523	0.00819719	0.0305543	-2.74155	0.264499	0.910547	1	Chip_BirA - BirA	limma	0.00819719	0.0305543	TRUE	hit	17658929920		2.08633
MRPL58	Q14197	Peptidyl-tRNA hydrolase ICT1, mitochondrial	Homo sapiens	1	1	2	3	8	8	32966020	-0.667293	19.2216	-4.29862	0.00824762	0.0307132	-2.74853	0.265234	0.910773	1	Chip_BirA - BirA	limma	0.00824762	0.0307132	FALSE	candidate	32966020		2.08367
METTL5	Q9NRN9	rRNA N6-adenosine-methyltransferase METTL5	Homo sapiens	1	1	2	3	4	5	32781679	-0.614025	18.7445	-4.29548	0.00827165	0.0307748	-2.75184	0.265583	0.91088	1	Chip_BirA - BirA	limma	0.00827165	0.0307748	FALSE	candidate	32781679		2.08241
GID4	Q8IVV7	Glucose-induced degradation protein 4 homolog	Homo sapiens	1	1	2	3	4	4	22171268	-0.702435	16.8604	-4.2938	0.00828453	0.0307947	-2.75361	0.26577	0.910937	1	Chip_BirA - BirA	limma	0.00828453	0.0307947	FALSE	candidate	22171268		2.08173
PPP5C	P53041	Serine/threonine-protein phosphatase 5	Homo sapiens	1	1	2	3	24	24	149937596	0.63349	20.4912	4.28913	0.00832058	0.0308301	-2.75856	0.266291	0.911096	1	Chip_BirA - BirA	limma	0.00832058	0.0308301	FALSE	enriched candidate	149937596		2.07985
CCDC47	Q96A33	PAT complex subunit CCDC47	Homo sapiens	1	1	2	3	18	18	134664620	0.643045	20.4172	4.28903	0.0083213	0.0308301	-2.75865	0.266301	0.911099	1	Chip_BirA - BirA	limma	0.0083213	0.0308301	FALSE	enriched candidate	134664620		2.07981
TXNDC12	O95881	Thioredoxin domain-containing protein 12	Homo sapiens	1	1	2	3	5	5	24048514	0.63443	18.1905	4.28755	0.00833276	0.0308301	-2.76022	0.266466	0.911149	1	Chip_BirA - BirA	limma	0.00833276	0.0308301	FALSE	enriched candidate	24048514		2.07921
ZMYM3	Q14202	Zinc finger MYM-type protein 3	Homo sapiens	1	1	2	3	7	8	12651116	-0.635377	16.6789	-4.28711	0.00833618	0.0308301	-2.76069	0.266515	0.911164	1	Chip_BirA - BirA	limma	0.00833618	0.0308301	FALSE	candidate	12651116		2.07903
NAA35	Q5VZE5	N-alpha-acetyltransferase 35, NatC auxiliary subunit	Homo sapiens	1	1	2	3	7	8	30016694	-0.872249	17.9329	-4.28436	0.00835752	0.0308301	-2.7636	0.266823	0.911257	1	Chip_BirA - BirA	limma	0.00835752	0.0308301	FALSE	candidate	30016694		2.07792
MACF1	Q9UPN3	Microtubule-actin cross-linking factor 1, isoforms 1/2/3/4/5	Homo sapiens	1	1	2	3	51	54	117614368	-0.634389	19.5339	-4.28432	0.00835784	0.0308301	-2.76364	0.266827	0.911259	1	Chip_BirA - BirA	limma	0.00835784	0.0308301	FALSE	candidate	117614368		2.07791
PPM1G	O15355	Protein phosphatase 1G	Homo sapiens	1	1	2	3	24	24	177354344	0.733914	20.5804	4.28266	0.00837072	0.0308301	-2.7654	0.267012	0.911315	1	Chip_BirA - BirA	limma	0.00837072	0.0308301	FALSE	enriched candidate	177354344		2.07724
LAP3	P28838	Cytosol aminopeptidase	Homo sapiens	1	1	2	3	22	22	121010376	0.608385	20.7399	4.28215	0.00837468	0.0308301	-2.76593	0.267069	0.911332	1	Chip_BirA - BirA	limma	0.00837468	0.0308301	FALSE	enriched candidate	121010376		2.07703
BCKDK	O14874	[3-methyl-2-oxobutanoate dehydrogenase [lipoamide]] kinase, mitochondrial	Homo sapiens	1	1	2	3	3	3	48883446	1.57881	16.3141	4.2813	0.00838133	0.0308301	-2.76684	0.267164	0.911361	1	Chip_BirA - BirA	limma	0.00838133	0.0308301	TRUE	enriched hit	48883446		2.07669
GTF2B	Q00403	Transcription initiation factor IIB	Homo sapiens	1	1	2	3	9	9	30748533	0.96688	16.9778	4.28053	0.00838732	0.0308301	-2.76765	0.26725	0.911387	1	Chip_BirA - BirA	limma	0.00838732	0.0308301	FALSE	enriched candidate	30748533		2.07638
COLGALT1	Q8NBJ5	Procollagen galactosyltransferase 1	Homo sapiens	1	1	2	3	17	18	143332700	0.93303	19.8977	4.27921	0.00839766	0.0308301	-2.76905	0.267398	0.911431	1	Chip_BirA - BirA	limma	0.00839766	0.0308301	FALSE	enriched candidate	143332700		2.07584
ARHGAP5	Q13017	Rho GTPase-activating protein 5	Homo sapiens	1	1	2	3	6	6	10198639	1.1149	16.8197	4.27692	0.00841556	0.0308422	-2.77148	0.267654	0.911509	1	Chip_BirA - BirA	limma	0.00841556	0.0308422	TRUE	enriched hit	10198639		2.07492
MRPL23	Q16540	39S ribosomal protein L23, mitochondrial	Homo sapiens	1	1	2	3	3	3	10161770	-0.758727	16.7937	-4.27461	0.00843362	0.0308422	-2.77392	0.267912	0.911586	1	Chip_BirA - BirA	limma	0.00843362	0.0308422	FALSE	candidate	10161770		2.07399
AHCTF1	Q8WYP5	Protein ELYS	Homo sapiens	1	1	2	3	11	11	3734732	-0.630288	17.426	-4.27381	0.0084399	0.0308422	-2.77476	0.268001	0.911613	1	Chip_BirA - BirA	limma	0.0084399	0.0308422	FALSE	candidate	3734732		2.07366
SUGT1	Q9Y2Z0	Protein SGT1 homolog	Homo sapiens	1	1	2	3	17	17	52604019	0.765149	18.7353	4.27377	0.00844024	0.0308422	-2.77481	0.268006	0.911615	1	Chip_BirA - BirA	limma	0.00844024	0.0308422	FALSE	enriched candidate	52604019		2.07365
SNRPB2	P08579	U2 small nuclear ribonucleoprotein B''	Homo sapiens	1	1	2	3	10	10	200138308	0.721194	19.1754	4.27244	0.00845068	0.0308529	-2.77622	0.268155	0.911659	1	Chip_BirA - BirA	limma	0.00845068	0.0308529	FALSE	enriched candidate	200138308		2.07311
PPA2	Q9H2U2	Inorganic pyrophosphatase 2, mitochondrial	Homo sapiens	1	1	2	3	6	6	45564922	0.840427	16.7064	4.26919	0.00847631	0.0309189	-2.77966	0.268519	0.911769	1	Chip_BirA - BirA	limma	0.00847631	0.0309189	FALSE	enriched candidate	45564922		2.07179
UQCRQ	O14949	Cytochrome b-c1 complex subunit 8	Homo sapiens	1	1	2	3	3	3	9497343	-0.671506	17.7007	-4.2643	0.00851507	0.0310052	-2.78486	0.269069	0.911933	1	Chip_BirA - BirA	limma	0.00851507	0.0310052	FALSE	candidate	9497343		2.06981
BRI3BP	Q8WY22	BRI3-binding protein	Homo sapiens	1	1	2	3	4	4	28447693	0.943562	16.4298	4.26288	0.00852632	0.0310186	-2.78636	0.269228	0.91198	1	Chip_BirA - BirA	limma	0.00852632	0.0310186	FALSE	enriched candidate	28447693		2.06924
KIF11	P52732	Kinesin-like protein KIF11	Homo sapiens	1	1	2	3	37	37	79177880	-0.598883	21.3119	-4.2586	0.00856038	0.031105	-2.7909	0.269708	0.912123	1	Chip_BirA - BirA	limma	0.00856038	0.031105	FALSE	candidate	79177880		2.06751
GADD45GIP1	Q8TAE8	Growth arrest and DNA damage-inducible proteins-interacting protein 1	Homo sapiens	1	1	2	3	9	9	18724880	-0.814096	18.7398	-4.258	0.00856525	0.031105	-2.79155	0.269777	0.912144	1	Chip_BirA - BirA	limma	0.00856525	0.031105	FALSE	candidate	18724880		2.06726
CAPZA2	P47755	F-actin-capping protein subunit alpha-2	Homo sapiens	1	1	2	3	8	8	286695696	-0.686439	17.9276	-4.25444	0.00859371	0.0311807	-2.79532	0.270177	0.912262	1	Chip_BirA - BirA	limma	0.00859371	0.0311807	FALSE	candidate	286695696		2.06582
SDR39U1	Q9NRG7	Epimerase family protein SDR39U1	Homo sapiens	1	1	2	3	2	2	9778289	0.699559	15.8889	4.25085	0.00862259	0.0312578	-2.79914	0.270581	0.912382	1	Chip_BirA - BirA	limma	0.00862259	0.0312578	FALSE	enriched candidate	9778289		2.06436
MAT2B	Q9NZL9	Methionine adenosyltransferase 2 subunit beta	Homo sapiens	1	1	2	3	11	12	188142272	0.917263	19.133	4.24638	0.00865868	0.031361	-2.80389	0.271086	0.912531	1	Chip_BirA - BirA	limma	0.00865868	0.031361	FALSE	enriched candidate	188142272		2.06255
ETFA	P13804	Electron transfer flavoprotein subunit alpha, mitochondrial	Homo sapiens	1	1	2	3	13	13	1599342024	0.611101	20.9984	4.24143	0.00869889	0.0314749	-2.80917	0.271645	0.912695	1	Chip_BirA - BirA	limma	0.00869889	0.0314749	FALSE	enriched candidate	1599342024		2.06054
CCDC134	Q9H6E4	Coiled-coil domain-containing protein 134	Homo sapiens	1	1	2	3	6	7	18933174	1.99451	16.8676	4.24061	0.00870551	0.0314749	-2.81003	0.271737	0.912722	1	Chip_BirA - BirA	limma	0.00870551	0.0314749	TRUE	enriched hit	18933174		2.06021
SMC4	Q9NTJ3	Structural maintenance of chromosomes protein 4	Homo sapiens	1	1	2	3	53	54	119061136	-0.596917	22.2162	-4.2365	0.00873908	0.0315407	-2.81441	0.272202	0.912858	1	Chip_BirA - BirA	limma	0.00873908	0.0315407	FALSE	candidate	119061136		2.05853
VPS35L	Q7Z3J2	VPS35 endosomal protein-sorting factor-like	Homo sapiens	1	1	2	3	10	10	16080002	1.11833	15.8247	4.23273	0.00876999	0.0315879	-2.81843	0.272629	0.912983	1	Chip_BirA - BirA	limma	0.00876999	0.0315879	TRUE	enriched hit	16080002		2.057
TCEA1	P23193	Transcription elongation factor A protein 1	Homo sapiens	1	1	2	3	15	17	125851968	1.26635	19.9244	4.23163	0.00877903	0.0315879	-2.8196	0.272754	0.913019	1	Chip_BirA - BirA	limma	0.00877903	0.0315879	TRUE	enriched hit	125851968		2.05655
BAG2	O95816	BAG family molecular chaperone regulator 2	Homo sapiens	1	1	2	3	11	11	90632806	0.849851	19.1183	4.23061	0.00878743	0.0315879	-2.82069	0.272869	0.913053	1	Chip_BirA - BirA	limma	0.00878743	0.0315879	FALSE	enriched candidate	90632806		2.05614
CHURC1	Q8WUH1	Protein Churchill	Homo sapiens	1	1	2	3	3	3	6984736	-0.681256	17.428	-4.23021	0.00879068	0.0315879	-2.82111	0.272914	0.913066	1	Chip_BirA - BirA	limma	0.00879068	0.0315879	FALSE	candidate	6984736		2.05598
BRIP1	Q9BX63	Fanconi anemia group J protein	Homo sapiens	1	1	2	3	3	3	0	-0.736906	15.8026	-4.22858	0.0144593	0.0425274	-3.09366	0.273099	0.91312	1	Chip_BirA - BirA	limma	0.0144593	0.0425274	FALSE	candidate	0		1.83985
KCTD12	Q96CX2	BTB/POZ domain-containing protein KCTD12	Homo sapiens	1	1	2	3	11	14	155475356	0.631389	19.4508	4.22815	0.00880772	0.0316214	-2.82331	0.273148	0.913134	1	Chip_BirA - BirA	limma	0.00880772	0.0316214	FALSE	enriched candidate	155475356		2.05514
TXN	P10599	Thioredoxin	Homo sapiens	1	1	2	3	7	7	292802754	0.756515	18.1307	4.22324	0.00884831	0.0316858	-2.82855	0.273705	0.913295	1	Chip_BirA - BirA	limma	0.00884831	0.0316858	FALSE	enriched candidate	292802754		2.05314
GTF2H2	Q13888	General transcription factor IIH subunit 2	Homo sapiens	1	1	2	3	0	5	8567888	-0.627469	18.2151	-4.22318	0.00884885	0.0316858	-2.82861	0.273712	0.913297	1	Chip_BirA - BirA	limma	0.00884885	0.0316858	FALSE	candidate	8567888		2.05311
CISD1	Q9NZ45	CDGSH iron-sulfur domain-containing protein 1	Homo sapiens	1	1	2	3	6	6	48386753	1.99613	17.6478	4.21956	0.00887893	0.0317658	-2.83248	0.274124	0.913416	1	Chip_BirA - BirA	limma	0.00887893	0.0317658	TRUE	enriched hit	48386753		2.05164
MRPS27	Q92552	28S ribosomal protein S27, mitochondrial	Homo sapiens	1	1	2	3	14	14	167616904	0.724876	19.3275	4.21558	0.00891215	0.0318569	-2.83672	0.274576	0.913547	1	Chip_BirA - BirA	limma	0.00891215	0.0318569	FALSE	enriched candidate	167616904		2.05002
FER	P16591	Tyrosine-protein kinase Fer	Homo sapiens	1	1	2	3	4	5	16668957	0.804816	16.287	4.21011	0.00895807	0.0319838	-2.84257	0.275199	0.913725	1	Chip_BirA - BirA	limma	0.00895807	0.0319838	FALSE	enriched candidate	16668957		2.04779
PSMB5	P28074	Proteasome subunit beta type-5	Homo sapiens	1	1	2	3	14	14	362910440	-0.618345	20.5731	-4.20892	0.00896815	0.0319838	-2.84385	0.275336	0.913765	1	Chip_BirA - BirA	limma	0.00896815	0.0319838	FALSE	candidate	362910440		2.0473
GATB	O75879	Glutamyl-tRNA(Gln) amidotransferase subunit B, mitochondrial	Homo sapiens	1	1	2	3	6	6	8495635	-0.593985	16.9121	-4.20857	0.00897107	0.0319838	-2.84422	0.275375	0.913776	1	Chip_BirA - BirA	limma	0.00897107	0.0319838	FALSE	candidate	8495635		2.04716
PPWD1	Q96BP3	Peptidylprolyl isomerase domain and WD repeat-containing protein 1	Homo sapiens	1	1	2	3	11	11	47076285	0.740959	18.2735	4.20329	0.00901578	0.0321123	-2.84988	0.275979	0.913948	1	Chip_BirA - BirA	limma	0.00901578	0.0321123	FALSE	enriched candidate	47076285		2.045
PAK2	Q13177	Serine/threonine-protein kinase PAK 2	Homo sapiens	1	1	2	3	16	23	98055788	0.603227	19.751	4.20211	0.00902575	0.0321123	-2.85113	0.276113	0.913986	1	Chip_BirA - BirA	limma	0.00902575	0.0321123	FALSE	enriched candidate	98055788		2.04452
MRPL46	Q9H2W6	39S ribosomal protein L46, mitochondrial	Homo sapiens	1	1	2	3	2	2	9415214	-0.746809	14.5195	-4.20154	0.00903061	0.0321123	-2.85175	0.276178	0.914005	1	Chip_BirA - BirA	limma	0.00903061	0.0321123	FALSE	candidate	9415214		2.04428
COPS3	Q9UNS2	COP9 signalosome complex subunit 3	Homo sapiens	1	1	2	3	8	8	46413038	1.05494	17.4227	4.19864	0.0148004	0.043159	-3.12123	0.27651	0.914099	1	Chip_BirA - BirA	limma	0.0148004	0.043159	TRUE	enriched hit	46413038		1.82973
HDDC2	Q7Z4H3	5'-deoxynucleotidase HDDC2	Homo sapiens	1	1	2	3	7	7	20223208	0.600619	17.4106	4.19784	0.00906211	0.0321851	-2.85571	0.276601	0.914125	1	Chip_BirA - BirA	limma	0.00906211	0.0321851	FALSE	enriched candidate	20223208		2.04277
LRBA	P50851	Lipopolysaccharide-responsive and beige-like anchor protein	Homo sapiens	1	1	2	3	12	12	19575076	-0.596768	17.1141	-4.19603	0.00907754	0.0321851	-2.85764	0.276808	0.914184	1	Chip_BirA - BirA	limma	0.00907754	0.0321851	FALSE	candidate	19575076		2.04203
SWAP70	Q9UH65	Switch-associated protein 70	Homo sapiens	1	1	2	3	10	10	29364493	0.602034	16.8548	4.19562	0.0090811	0.0321851	-2.85809	0.276856	0.914197	1	Chip_BirA - BirA	limma	0.0090811	0.0321851	FALSE	enriched candidate	29364493		2.04186
BAZ2A	Q9UIF9	Bromodomain adjacent to zinc finger domain protein 2A	Homo sapiens	1	1	2	3	14	15	24088221	-0.855672	17.5058	-4.19546	0.00908249	0.0321851	-2.85826	0.276874	0.914203	1	Chip_BirA - BirA	limma	0.00908249	0.0321851	FALSE	candidate	24088221		2.0418
BZW2	Q9Y6E2	eIF5-mimic protein 1	Homo sapiens	1	1	2	3	17	17	350870828	1.59431	19.704	4.19096	0.00912101	0.0322937	-2.86308	0.277389	0.914348	1	Chip_BirA - BirA	limma	0.00912101	0.0322937	TRUE	enriched hit	350870828		2.03996
CLN5	O75503	Ceroid-lipofuscinosis neuronal protein 5	Homo sapiens	1	1	2	3	6	6	27947420	1.63666	16.6211	4.1862	0.00916213	0.0323756	-2.86819	0.277936	0.914502	1	Chip_BirA - BirA	limma	0.00916213	0.0323756	TRUE	enriched hit	27947420		2.038
TUBB6	Q9BUF5	Tubulin beta-6 chain	Homo sapiens	1	1	2	3	7	13	1328078016	0.919318	18.2933	4.18554	0.00916781	0.0323756	-2.8689	0.278011	0.914524	1	Chip_BirA - BirA	limma	0.00916781	0.0323756	FALSE	enriched candidate	1328078016		2.03773
TKT	P29401	Transketolase	Homo sapiens	1	1	2	3	35	35	988000384	0.808598	22.1933	4.18407	0.00918055	0.0323823	-2.87048	0.27818	0.914571	1	Chip_BirA - BirA	limma	0.00918055	0.0323823	FALSE	enriched candidate	988000384		2.03713
SAFB2	Q14151	Scaffold attachment factor B2	Homo sapiens	1	1	2	3	16	16	121926138	-0.672229	19.7658	-4.18083	0.0092086	0.0323921	-2.87395	0.278552	0.914675	1	Chip_BirA - BirA	limma	0.0092086	0.0323921	FALSE	candidate	121926138		2.03581
HEATR1	Q9H583	HEAT repeat-containing protein 1	Homo sapiens	1	1	2	3	15	15	36192430	-0.604737	18.7543	-4.18053	0.00921122	0.0323921	-2.87427	0.278586	0.914685	1	Chip_BirA - BirA	limma	0.00921122	0.0323921	FALSE	candidate	36192430		2.03568
DLAT	P10515	Dihydrolipoyllysine-residue acetyltransferase component of pyruvate dehydrogenase complex, mitochondrial	Homo sapiens	1	1	2	3	17	17	185073628	-0.665896	21.6799	-4.18044	0.009212	0.0323921	-2.87437	0.278597	0.914688	1	Chip_BirA - BirA	limma	0.009212	0.0323921	FALSE	candidate	185073628		2.03565
XPO5	Q9HAV4	Exportin-5	Homo sapiens	1	1	2	3	25	25	82718908	0.791861	19.86	4.17388	0.00926926	0.0325523	-2.88142	0.279352	0.914899	1	Chip_BirA - BirA	limma	0.00926926	0.0325523	FALSE	enriched candidate	82718908		2.03295
PRXL2A	Q9BRX8	Peroxiredoxin-like 2A	Homo sapiens	1	1	2	3	7	7	42771769	1.06755	18.2215	4.17341	0.00927344	0.0325523	-2.88193	0.279407	0.914914	1	Chip_BirA - BirA	limma	0.00927344	0.0325523	TRUE	enriched hit	42771769		2.03276
SLC30A6	Q6NXT4	Zinc transporter 6	Homo sapiens	1	1	2	3	2	2	0	-0.62893	14.6271	-4.17205	0.00928531	0.0325555	-2.88338	0.279563	0.914957	1	Chip_BirA - BirA	limma	0.00928531	0.0325555	FALSE	candidate	0		2.0322
ERAP1	Q9NZ08	Endoplasmic reticulum aminopeptidase 1	Homo sapiens	1	1	2	3	2	2	0	-2.52967	16.6304	-4.17149	0.00929022	0.0325555	-2.88398	0.279627	0.914975	1	Chip_BirA - BirA	limma	0.00929022	0.0325555	TRUE	hit	0		2.03197
MAN1B1	Q9UKM7	Endoplasmic reticulum mannosyl-oligosaccharide 1,2-alpha-mannosidase	Homo sapiens	1	1	2	3	3	3	0	-0.701186	14.4726	-4.16966	0.0151398	0.0438681	-3.14803	0.279838	0.915034	1	Chip_BirA - BirA	limma	0.0151398	0.0438681	FALSE	candidate	0		1.81988
SFXN1	Q9H9B4	Sideroflexin-1	Homo sapiens	1	1	2	3	8	9	78718374	-0.671912	20.0955	-4.16776	0.00932312	0.0326429	-2.888	0.280058	0.915095	1	Chip_BirA - BirA	limma	0.00932312	0.0326429	FALSE	candidate	78718374		2.03044
PDCD10	Q9BUL8	Programmed cell death protein 10	Homo sapiens	1	1	2	3	5	5	29346460	1.80522	16.7485	4.16745	0.0151661	0.0438823	-3.15008	0.280094	0.915105	1	Chip_BirA - BirA	limma	0.0151661	0.0438823	TRUE	enriched hit	29346460		1.81913
TSNAX	Q99598	Translin-associated protein X	Homo sapiens	1	1	2	3	17	17	81267600	1.61263	19.015	4.16523	0.00934542	0.032693	-2.89072	0.28035	0.915176	1	Chip_BirA - BirA	limma	0.00934542	0.032693	TRUE	enriched hit	81267600		2.0294
PGP	A6NDG6	Glycerol-3-phosphate phosphatase	Homo sapiens	1	1	2	3	5	5	89229557	-0.739915	19.0021	-4.1627	0.00936784	0.0327354	-2.89345	0.280642	0.915257	1	Chip_BirA - BirA	limma	0.00936784	0.0327354	FALSE	candidate	89229557		2.02836
CRNKL1	Q9BZJ0	Crooked neck-like protein 1	Homo sapiens	1	1	2	3	21	21	34017326	-0.689601	19.4845	-4.16163	0.00937731	0.0327354	-2.8946	0.280765	0.915291	1	Chip_BirA - BirA	limma	0.00937731	0.0327354	FALSE	candidate	34017326		2.02792
PPIC	P45877	Peptidyl-prolyl cis-trans isomerase C	Homo sapiens	1	1	2	3	2	2	32441109	0.796208	17.2553	4.16116	0.00938149	0.0327354	-2.8951	0.28082	0.915306	1	Chip_BirA - BirA	limma	0.00938149	0.0327354	FALSE	enriched candidate	32441109		2.02773
KHSRP	Q92945	Far upstream element-binding protein 2	Homo sapiens	1	1	2	3	15	16	34527606	-0.990054	18.8953	-4.15943	0.00939691	0.0327554	-2.89697	0.28102	0.915361	1	Chip_BirA - BirA	limma	0.00939691	0.0327554	FALSE	candidate	34527606		2.02702
COPS7B	Q9H9Q2	COP9 signalosome complex subunit 7b	Homo sapiens	1	1	2	3	6	6	28606190	1.09577	17.3291	4.15872	0.0094032	0.0327554	-2.89773	0.281102	0.915384	1	Chip_BirA - BirA	limma	0.0094032	0.0327554	TRUE	enriched hit	28606190		2.02672
ZC3HAV1L	Q96H79	Zinc finger CCCH-type antiviral protein 1-like	Homo sapiens	1	1	2	3	6	6	25996908	-0.931603	17.3487	-4.15763	0.00941291	0.0327614	-2.8989	0.281228	0.915418	1	Chip_BirA - BirA	limma	0.00941291	0.0327614	FALSE	candidate	25996908		2.02628
PFN2	P35080	Profilin-2	Homo sapiens	1	1	2	3	7	7	75294363	1.00153	18.6697	4.15592	0.00942818	0.0327657	-2.90075	0.281426	0.915473	1	Chip_BirA - BirA	limma	0.00942818	0.0327657	TRUE	enriched hit	75294363		2.02557
SCAMP3	O14828	Secretory carrier-associated membrane protein 3	Homo sapiens	1	1	2	3	13	13	102369748	0.675722	19.2223	4.1557	0.00943013	0.0327657	-2.90098	0.281451	0.91548	1	Chip_BirA - BirA	limma	0.00943013	0.0327657	FALSE	enriched candidate	102369748		2.02548
PDK3	Q15120	[Pyruvate dehydrogenase (acetyl-transferring)] kinase isozyme 3, mitochondrial	Homo sapiens	1	1	2	3	6	6	14323256	0.973534	17.1456	4.1533	0.00945159	0.0328086	-2.90357	0.281729	0.915556	1	Chip_BirA - BirA	limma	0.00945159	0.0328086	FALSE	enriched candidate	14323256		2.02449
UBE2N	P61088	Ubiquitin-conjugating enzyme E2 N	Homo sapiens	1	1	2	3	1	4	16538000	-0.658211	17.1888	-4.15254	0.00945847	0.0328086	-2.9044	0.281818	0.915581	1	Chip_BirA - BirA	limma	0.00945847	0.0328086	FALSE	candidate	16538000		2.02418
CENPF	P49454	Centromere protein F	Homo sapiens	1	1	2	3	64	65	182088201	-0.586914	20.0035	-4.15069	0.00947503	0.0328382	-2.90638	0.282032	0.915639	1	Chip_BirA - BirA	limma	0.00947503	0.0328382	FALSE	candidate	182088201		2.02342
CDYL	Q9Y232	Chromodomain Y-like protein	Homo sapiens	1	1	2	3	4	4	3367432	-0.919552	15.537	-4.14621	0.00951539	0.0329225	-2.91122	0.282552	0.915781	1	Chip_BirA - BirA	limma	0.00951539	0.0329225	FALSE	candidate	3367432		2.02157
PSMD8	P48556	26S proteasome non-ATPase regulatory subunit 8	Homo sapiens	1	1	2	3	9	9	69543344	0.668287	19.0455	4.14354	0.00953953	0.0329514	-2.9141	0.282861	0.915866	1	Chip_BirA - BirA	limma	0.00953953	0.0329514	FALSE	enriched candidate	69543344		2.02047
SASS6	Q6UVJ0	Spindle assembly abnormal protein 6 homolog	Homo sapiens	1	1	2	3	10	10	58284423	-0.718228	17.7345	-4.14351	0.00953982	0.0329514	-2.91413	0.282865	0.915867	1	Chip_BirA - BirA	limma	0.00953982	0.0329514	FALSE	candidate	58284423		2.02046
CTDP1	Q9Y5B0	RNA polymerase II subunit A C-terminal domain phosphatase	Homo sapiens	1	1	2	3	5	5	4740396	-3.87357	15.7881	-4.14122	0.0154823	0.0445455	-3.17447	0.283132	0.915939	1	Chip_BirA - BirA	limma	0.0154823	0.0445455	TRUE	hit	4740396		1.81017
TRMT11	Q7Z4G4	tRNA (guanine(10)-N2)-methyltransferase homolog	Homo sapiens	1	1	2	3	3	3	4556387	-0.755836	15.965	-4.14012	0.00957057	0.0329972	-2.91779	0.283259	0.915974	1	Chip_BirA - BirA	limma	0.00957057	0.0329972	FALSE	candidate	4556387		2.01906
TMEM214	Q6NUQ4	Transmembrane protein 214	Homo sapiens	1	1	2	3	11	11	43153050	1.92541	18.1106	4.13993	0.00957231	0.0329972	-2.918	0.283281	0.91598	1	Chip_BirA - BirA	limma	0.00957231	0.0329972	TRUE	enriched hit	43153050		2.01898
CDT1	Q9H211	DNA replication factor Cdt1	Homo sapiens	1	1	2	3	4	4	7897788	0.800263	17.4779	4.13939	0.00957725	0.0329972	-2.91858	0.283344	0.915997	1	Chip_BirA - BirA	limma	0.00957725	0.0329972	FALSE	enriched candidate	7897788		2.01876
CTTN	Q14247	Src substrate cortactin	Homo sapiens	1	1	2	3	36	36	178962336	0.678806	21.8487	4.13634	0.00960503	0.0330193	-2.92188	0.283699	0.916093	1	Chip_BirA - BirA	limma	0.00960503	0.0330193	FALSE	enriched candidate	178962336		2.0175
CD9	P21926	CD9 antigen	Homo sapiens	1	1	2	3	6	6	22437994	2.26207	17.445	4.13609	0.00960733	0.0330193	-2.92215	0.283728	0.916101	1	Chip_BirA - BirA	limma	0.00960733	0.0330193	TRUE	enriched hit	22437994		2.0174
UBLCP1	Q8WVY7	Ubiquitin-like domain-containing CTD phosphatase 1	Homo sapiens	1	1	2	3	16	16	99466806	0.693675	19.5399	4.13604	0.00960781	0.0330193	-2.92221	0.283734	0.916103	1	Chip_BirA - BirA	limma	0.00960781	0.0330193	FALSE	enriched candidate	99466806		2.01738
ZC3H8	Q8N5P1	Zinc finger CCCH domain-containing protein 8	Homo sapiens	1	1	2	3	2	2	5035942	-0.837164	15.6463	-4.13034	0.00966	0.0331154	-2.92837	0.284398	0.916282	1	Chip_BirA - BirA	limma	0.00966	0.0331154	FALSE	candidate	5035942		2.01502
GALNT2	Q10471	Polypeptide N-acetylgalactosaminyltransferase 2	Homo sapiens	1	1	2	3	17	19	73668276	0.602468	19.4706	4.12615	0.0096986	0.0332199	-2.9329	0.284887	0.916414	1	Chip_BirA - BirA	limma	0.0096986	0.0332199	FALSE	enriched candidate	73668276		2.01329
SH3GL1	Q99961	Endophilin-A2	Homo sapiens	1	1	2	3	10	17	112468414	0.719064	20.3043	4.12508	0.00970851	0.0332261	-2.93406	0.285012	0.916448	1	Chip_BirA - BirA	limma	0.00970851	0.0332261	FALSE	enriched candidate	112468414		2.01285
MRPL15	Q9P015	39S ribosomal protein L15, mitochondrial	Homo sapiens	1	1	2	3	12	12	61645240	-0.63446	19.9192	-4.11852	0.00976937	0.0334065	-2.94116	0.285779	0.916653	1	Chip_BirA - BirA	limma	0.00976937	0.0334065	FALSE	candidate	61645240		2.01013
PABPC1	P11940	Polyadenylate-binding protein 1	Homo sapiens	1	1	2	3	10	43	573184400	0.608534	22.5251	4.11538	0.00979868	0.0334587	-2.94457	0.286147	0.916751	1	Chip_BirA - BirA	limma	0.00979868	0.0334587	FALSE	enriched candidate	573184400		2.00883
INF2	Q27J81	Inverted formin-2	Homo sapiens	1	1	2	3	6	7	35774834	-0.871238	16.3193	-4.11333	0.00981783	0.0334652	-2.94679	0.286386	0.916815	1	Chip_BirA - BirA	limma	0.00981783	0.0334652	FALSE	candidate	35774834		2.00798
SLC39A6	Q13433	Zinc transporter ZIP6	Homo sapiens	1	1	2	3	2	2	0	-0.591331	16.4926	-4.11318	0.00981917	0.0334652	-2.94694	0.286403	0.91682	1	Chip_BirA - BirA	limma	0.00981917	0.0334652	FALSE	candidate	0		2.00793
RARS2	Q5T160	Probable arginine--tRNA ligase, mitochondrial	Homo sapiens	1	1	2	3	13	13	4733126	-0.729467	16.0809	-4.11304	0.0158309	0.0452943	-3.20078	0.286421	0.916824	1	Chip_BirA - BirA	limma	0.0158309	0.0452943	FALSE	candidate	4733126		1.80049
NASP	P49321	Nuclear autoantigenic sperm protein	Homo sapiens	1	1	2	3	50	50	652098336	1.79098	21.4928	4.1119	0.00983125	0.0334702	-2.94834	0.286554	0.91686	1	Chip_BirA - BirA	limma	0.00983125	0.0334702	TRUE	enriched hit	652098336		2.00739
STX4	Q12846	Syntaxin-4	Homo sapiens	1	1	2	3	6	6	41664860	0.59706	18.166	4.11068	0.00984263	0.0334702	-2.94965	0.286696	0.916898	1	Chip_BirA - BirA	limma	0.00984263	0.0334702	FALSE	enriched candidate	41664860		2.00689
CDIPT	O14735	CDP-diacylglycerol--inositol 3-phosphatidyltransferase	Homo sapiens	1	1	2	3	3	3	70724897	-0.688132	18.585	-4.11042	0.00984514	0.0334702	-2.94995	0.286728	0.916906	1	Chip_BirA - BirA	limma	0.00984514	0.0334702	FALSE	candidate	70724897		2.00678
FASTKD5	Q7L8L6	FAST kinase domain-containing protein 5, mitochondrial	Homo sapiens	1	1	2	3	6	6	10841994	-0.58877	16.8606	-4.10935	0.00985518	0.0334766	-2.9511	0.286853	0.916939	1	Chip_BirA - BirA	limma	0.00985518	0.0334766	FALSE	candidate	10841994		2.00634
GCLM	P48507	Glutamate--cysteine ligase regulatory subunit	Homo sapiens	1	1	2	3	3	3	36519390	0.891454	17.266	4.1053	0.00989338	0.0335785	-2.9555	0.287328	0.917065	1	Chip_BirA - BirA	limma	0.00989338	0.0335785	FALSE	enriched candidate	36519390		2.00466
PPM1A	P35813	Protein phosphatase 1A	Homo sapiens	1	1	2	3	5	6	25293312	0.575496	17.27	4.10324	0.00991286	0.0336168	-2.95774	0.28757	0.917129	1	Chip_BirA - BirA	limma	0.00991286	0.0336168	FALSE	no hit	25293312		2.0038
POLRMT	O00411	DNA-directed RNA polymerase, mitochondrial	Homo sapiens	1	1	2	3	11	11	31556086	0.787026	16.5583	4.10061	0.0159877	0.045473	-3.21242	0.287879	0.917211	1	Chip_BirA - BirA	limma	0.0159877	0.045473	FALSE	enriched candidate	31556086		1.79622
CDH2	P19022	Cadherin-2	Homo sapiens	1	1	2	3	10	10	31924380	1.32338	17.8712	4.09881	0.0099549	0.0337315	-2.96255	0.288091	0.917267	1	Chip_BirA - BirA	limma	0.0099549	0.0337315	TRUE	enriched hit	31924380		2.00196
RPS6KB2	Q9UBS0	Ribosomal protein S6 kinase beta-2	Homo sapiens	1	1	2	3	2	2	0	-1.38155	13.6405	-4.09817	0.0288472	0.0671617	-3.13445	0.288166	0.917286	1	Chip_BirA - BirA	limma	0.0288472	0.0671617	FALSE	candidate	0		1.5399
GLE1	Q53GS7	mRNA export factor GLE1	Homo sapiens	1	1	2	3	9	9	19431944	-0.802057	17.4187	-4.09738	0.00996855	0.0337383	-2.9641	0.288259	0.917311	1	Chip_BirA - BirA	limma	0.00996855	0.0337383	FALSE	candidate	19431944		2.00137
IK	Q13123	Protein Red	Homo sapiens	1	1	2	3	25	26	113454892	0.852213	20.4269	4.09638	0.00997801	0.0337383	-2.96518	0.288376	0.917342	1	Chip_BirA - BirA	limma	0.00997801	0.0337383	FALSE	enriched candidate	113454892		2.00096
BMI1	P35226	Polycomb complex protein BMI-1	Homo sapiens	1	1	2	3	4	5	20320338	-0.881533	18.0563	-4.09601	0.0099816	0.0337383	-2.96559	0.28842	0.917353	1	Chip_BirA - BirA	limma	0.0099816	0.0337383	FALSE	candidate	20320338		2.0008
LZIC	Q8WZA0	Protein LZIC	Homo sapiens	1	1	2	3	3	3	8665229	0.662748	16.0235	4.09351	0.0100055	0.0337631	-2.96831	0.288715	0.917431	1	Chip_BirA - BirA	limma	0.0100055	0.0337631	FALSE	enriched candidate	8665229		1.99976
TSEN54	Q7Z6J9	tRNA-splicing endonuclease subunit Sen54	Homo sapiens	1	1	2	3	3	3	0	-0.619287	16.2895	-4.09346	0.0100059	0.0337631	-2.96836	0.28872	0.917432	1	Chip_BirA - BirA	limma	0.0100059	0.0337631	FALSE	candidate	0		1.99974
OSBPL6	Q9BZF3	Oxysterol-binding protein-related protein 6	Homo sapiens	1	1	2	3	6	6	5853245	-0.765217	15.0334	-4.09228	0.0100173	0.0337631	-2.96965	0.28886	0.917469	1	Chip_BirA - BirA	limma	0.0100173	0.0337631	FALSE	candidate	5853245		1.99925
CALCOCO2	Q13137	Calcium-binding and coiled-coil domain-containing protein 2	Homo sapiens	1	1	2	3	6	6	4035169	1.32197	17.1953	4.0918	0.0100219	0.0337631	-2.97017	0.288916	0.917483	1	Chip_BirA - BirA	limma	0.0100219	0.0337631	TRUE	enriched hit	4035169		1.99905
TRA2B	P62995	Transformer-2 protein homolog beta	Homo sapiens	1	1	2	3	8	10	303674856	-0.639025	20.7752	-4.08538	0.0100836	0.0338816	-2.97715	0.289673	0.917681	1	Chip_BirA - BirA	limma	0.0100836	0.0338816	FALSE	candidate	303674856		1.99638
MYBBP1A	Q9BQG0	Myb-binding protein 1A	Homo sapiens	1	1	2	3	47	47	206085160	0.783347	21.8373	4.08531	0.0100844	0.0338816	-2.97723	0.289682	0.917684	1	Chip_BirA - BirA	limma	0.0100844	0.0338816	FALSE	enriched candidate	206085160		1.99635
TRAPPC5	Q8IUR0	Trafficking protein particle complex subunit 5	Homo sapiens	1	1	2	3	4	4	18610950	1.69551	16.7808	4.08471	0.0100901	0.0338816	-2.97787	0.289752	0.917702	1	Chip_BirA - BirA	limma	0.0100901	0.0338816	TRUE	enriched hit	18610950		1.9961
CBX8	Q9HC52	Chromobox protein homolog 8	Homo sapiens	1	1	2	3	9	9	13611554	-0.826826	17.1395	-4.08257	0.0101109	0.0339235	-2.98021	0.290005	0.917768	1	Chip_BirA - BirA	limma	0.0101109	0.0339235	FALSE	candidate	13611554		1.99521
ATP6V1C1	P21283	V-type proton ATPase subunit C 1	Homo sapiens	1	1	2	3	13	13	67026172	0.588599	18.9517	4.07934	0.0101422	0.034001	-2.98373	0.290387	0.917867	1	Chip_BirA - BirA	limma	0.0101422	0.034001	FALSE	enriched candidate	67026172		1.99387
POFUT1	Q9H488	GDP-fucose protein O-fucosyltransferase 1	Homo sapiens	1	1	2	3	6	6	38005812	1.47893	17.3246	4.07687	0.0101663	0.0340537	-2.98642	0.290679	0.917943	1	Chip_BirA - BirA	limma	0.0101663	0.0340537	TRUE	enriched hit	38005812		1.99284
STAT1	P42224	Signal transducer and activator of transcription 1-alpha/beta	Homo sapiens	1	1	2	3	21	21	50951049	-0.593216	20.2185	-4.07558	0.0101788	0.0340679	-2.98782	0.290831	0.917982	1	Chip_BirA - BirA	limma	0.0101788	0.0340679	FALSE	candidate	50951049		1.9923
RNF113A	O15541	E3 ubiquitin-protein ligase RNF113A	Homo sapiens	1	1	2	3	5	5	41541524	-0.682914	17.882	-4.07201	0.0102138	0.0341451	-2.99172	0.291255	0.918092	1	Chip_BirA - BirA	limma	0.0102138	0.0341451	FALSE	candidate	41541524		1.99081
USP5	P45974	Ubiquitin carboxyl-terminal hydrolase 5	Homo sapiens	1	1	2	3	25	26	120762630	1.13493	20.0949	4.07152	0.0102185	0.0341451	-2.99225	0.291312	0.918107	1	Chip_BirA - BirA	limma	0.0102185	0.0341451	TRUE	enriched hit	120762630		1.99061
CHTOP	Q9Y3Y2	Chromatin target of PRMT1 protein	Homo sapiens	1	1	2	3	7	7	74320902	-1.70413	19.156	-4.07007	0.0102328	0.0341649	-2.99383	0.291484	0.918151	1	Chip_BirA - BirA	limma	0.0102328	0.0341649	TRUE	hit	74320902		1.99001
SMCHD1	A6NHR9	Structural maintenance of chromosomes flexible hinge domain-containing protein 1	Homo sapiens	1	1	2	3	34	34	23683528	-0.616058	19.8186	-4.06811	0.0102521	0.0342015	-2.99597	0.291717	0.918211	1	Chip_BirA - BirA	limma	0.0102521	0.0342015	FALSE	candidate	23683528		1.98919
TUBB	P07437	Tubulin beta chain	Homo sapiens	1	1	2	3	5	27	2569588160	0.591753	23.1735	4.06212	0.0103113	0.0343582	-3.00251	0.292428	0.918394	1	Chip_BirA - BirA	limma	0.0103113	0.0343582	FALSE	enriched candidate	2569588160		1.98669
HNRNPDL	O14979	Heterogeneous nuclear ribonucleoprotein D-like	Homo sapiens	1	1	2	3	18	19	875397760	-1.19151	22.1323	-4.06166	0.0103158	0.0343582	-3.00301	0.292483	0.918408	1	Chip_BirA - BirA	limma	0.0103158	0.0343582	TRUE	hit	875397760		1.9865
CDC7	O00311	Cell division cycle 7-related protein kinase	Homo sapiens	1	1	2	3	8	8	10504181	-0.669464	16.8505	-4.05841	0.0103481	0.0344339	-3.00656	0.292869	0.918506	1	Chip_BirA - BirA	limma	0.0103481	0.0344339	FALSE	candidate	10504181		1.98514
ARFGAP3	Q9NP61	ADP-ribosylation factor GTPase-activating protein 3	Homo sapiens	1	1	2	3	12	12	20604866	0.575962	18.2441	4.05768	0.0103554	0.0344339	-3.00736	0.292956	0.918529	1	Chip_BirA - BirA	limma	0.0103554	0.0344339	FALSE	no hit	20604866		1.98483
RHOT1	Q8IXI2	Mitochondrial Rho GTPase 1	Homo sapiens	1	1	2	3	6	6	28964102	-0.679813	17.299	-4.0556	0.0103761	0.034475	-3.00963	0.293203	0.918592	1	Chip_BirA - BirA	limma	0.0103761	0.034475	FALSE	candidate	28964102		1.98396
KRR1	Q13601	KRR1 small subunit processome component homolog	Homo sapiens	1	1	2	3	9	9	25186544	-0.8047	19.0305	-4.05388	0.0103934	0.0345043	-3.01152	0.293408	0.918644	1	Chip_BirA - BirA	limma	0.0103934	0.0345043	FALSE	candidate	25186544		1.98324
ARPC5	O15511	Actin-related protein 2/3 complex subunit 5	Homo sapiens	1	1	2	3	5	6	43985726	1.80809	16.6497	4.05008	0.0104314	0.0346027	-3.01567	0.293861	0.918759	1	Chip_BirA - BirA	limma	0.0104314	0.0346027	TRUE	enriched hit	43985726		1.98166
SUZ12	Q15022	Polycomb protein SUZ12	Homo sapiens	1	1	2	3	10	10	27009506	-0.96034	18.8658	-4.04319	0.0105009	0.0347691	-3.02321	0.294683	0.918967	1	Chip_BirA - BirA	limma	0.0105009	0.0347691	FALSE	candidate	27009506		1.97877
ITCH	Q96J02	E3 ubiquitin-protein ligase Itchy homolog	Homo sapiens	1	1	2	3	5	5	13057328	-0.72626	15.6674	-4.04258	0.010507	0.0347691	-3.02388	0.294755	0.918986	1	Chip_BirA - BirA	limma	0.010507	0.0347691	FALSE	candidate	13057328		1.97852
NSRP1	Q9H0G5	Nuclear speckle splicing regulatory protein 1	Homo sapiens	1	1	2	3	16	16	35660192	1.40875	18.7019	4.04106	0.0105225	0.0347703	-3.02554	0.294937	0.919032	1	Chip_BirA - BirA	limma	0.0105225	0.0347703	TRUE	enriched hit	35660192		1.97788
TMX1	Q9H3N1	Thioredoxin-related transmembrane protein 1	Homo sapiens	1	1	2	3	11	11	166328588	1.45422	19.8044	4.04088	0.0105244	0.0347703	-3.02575	0.294959	0.919037	1	Chip_BirA - BirA	limma	0.0105244	0.0347703	TRUE	enriched hit	166328588		1.9778
CD63	P08962	CD63 antigen	Homo sapiens	1	1	2	3	4	4	85891728	1.48168	17.0192	4.03958	0.0105376	0.0347858	-3.02717	0.295114	0.919076	1	Chip_BirA - BirA	limma	0.0105376	0.0347858	TRUE	enriched hit	85891728		1.97726
RTCB	Q9Y3I0	RNA-splicing ligase RtcB homolog	Homo sapiens	1	1	2	3	30	30	166737204	-0.598695	21.9791	-4.03103	0.0106249	0.0350177	-3.03654	0.296137	0.919333	1	Chip_BirA - BirA	limma	0.0106249	0.0350177	FALSE	candidate	166737204		1.97368
SPCS2	Q15005	Signal peptidase complex subunit 2	Homo sapiens	1	1	2	3	11	11	95556096	0.872379	20.2374	4.02898	0.0106459	0.0350588	-3.03879	0.296383	0.919395	1	Chip_BirA - BirA	limma	0.0106459	0.0350588	FALSE	enriched candidate	95556096		1.97282
MRPL30	Q8TCC3	39S ribosomal protein L30, mitochondrial	Homo sapiens	1	1	2	3	2	2	12678499	-0.887442	16.2187	-4.02547	0.0106821	0.0351497	-3.04264	0.296804	0.9195	1	Chip_BirA - BirA	limma	0.0106821	0.0351497	FALSE	candidate	12678499		1.97134
TST	Q16762	Thiosulfate sulfurtransferase	Homo sapiens	1	1	2	3	6	6	19566634	-0.852967	18.2907	-4.02458	0.0106913	0.0351519	-3.04362	0.296911	0.919527	1	Chip_BirA - BirA	limma	0.0106913	0.0351519	FALSE	candidate	19566634		1.97097
CENPE	Q02224	Centromere-associated protein E	Homo sapiens	1	1	2	3	16	17	9445066	-0.568705	17.2131	-4.02309	0.0107067	0.0351744	-3.04526	0.29709	0.919571	1	Chip_BirA - BirA	limma	0.0107067	0.0351744	FALSE	no hit	9445066		1.97034
BTF3L4	Q96K17	Transcription factor BTF3 homolog 4	Homo sapiens	1	1	2	3	6	6	340138872	0.82775	18.4125	4.02179	0.0107202	0.0351904	-3.04668	0.297246	0.91961	1	Chip_BirA - BirA	limma	0.0107202	0.0351904	FALSE	enriched candidate	340138872		1.9698
UVRAG	Q9P2Y5	UV radiation resistance-associated gene protein	Homo sapiens	1	1	2	3	3	3	0	-1.14628	14.7077	-4.02048	0.0170448	0.0471651	-2.97168	0.297403	0.919649	1	Chip_BirA - BirA	limma	0.0170448	0.0471651	TRUE	hit	0		1.76841
RPS15	P62841	40S ribosomal protein S15	Homo sapiens	1	1	2	3	10	10	451061256	-0.867548	21.7144	-4.00992	0.0108441	0.0355613	-3.05973	0.298674	0.919964	1	Chip_BirA - BirA	limma	0.0108441	0.0355613	FALSE	candidate	451061256		1.96481
FNTA	P49354	Protein farnesyltransferase/geranylgeranyltransferase type-1 subunit alpha	Homo sapiens	1	1	2	3	8	8	27617258	0.617552	17.8446	4.00931	0.0108505	0.0355613	-3.0604	0.298748	0.919982	1	Chip_BirA - BirA	limma	0.0108505	0.0355613	FALSE	enriched candidate	27617258		1.96455
STX12	Q86Y82	Syntaxin-12	Homo sapiens	1	1	2	3	5	5	38674395	1.14588	17.5984	4.00596	0.0108859	0.0356486	-3.06409	0.299152	0.920081	1	Chip_BirA - BirA	limma	0.0108859	0.0356486	TRUE	enriched hit	38674395		1.96314
IDI1	Q13907	Isopentenyl-diphosphate Delta-isomerase 1	Homo sapiens	1	1	2	3	7	7	29530058	1.00448	17.4646	4.00101	0.0109382	0.0357667	-3.06954	0.299749	0.920228	1	Chip_BirA - BirA	limma	0.0109382	0.0357667	TRUE	enriched hit	29530058		1.96106
BASP1	P80723	Brain acid soluble protein 1	Homo sapiens	1	1	2	3	7	7	22529658	1.07008	15.9097	4.0009	0.0109394	0.0357667	-3.06966	0.299763	0.920231	1	Chip_BirA - BirA	limma	0.0109394	0.0357667	TRUE	enriched hit	22529658		1.96101
RPL36AL	Q969Q0	60S ribosomal protein L36a-like	Homo sapiens	1	1	2	3	2	13	364720104	-0.711986	20.5304	-3.99424	0.0110103	0.03597	-3.077	0.300568	0.920428	1	Chip_BirA - BirA	limma	0.0110103	0.03597	FALSE	candidate	364720104		1.9582
SPCS3	P61009	Signal peptidase complex subunit 3	Homo sapiens	1	1	2	3	3	3	33500986	0.710804	17.3378	3.99081	0.0174577	0.0479308	-3.31631	0.300983	0.920529	1	Chip_BirA - BirA	limma	0.0174577	0.0479308	FALSE	enriched candidate	33500986		1.75801
LAMP2	P13473	Lysosome-associated membrane glycoprotein 2	Homo sapiens	1	1	2	3	5	5	343066076	2.12289	17.756	3.98774	0.0110801	0.0361691	-3.08417	0.301355	0.920619	1	Chip_BirA - BirA	limma	0.0110801	0.0361691	TRUE	enriched hit	343066076		1.95546
TUT7	Q5VYS8	Terminal uridylyltransferase 7	Homo sapiens	1	1	2	3	4	4	9148972	-0.68444	17.2383	-3.98664	0.011092	0.0361692	-3.08539	0.301489	0.920651	1	Chip_BirA - BirA	limma	0.011092	0.0361692	FALSE	candidate	9148972		1.95499
BCS1L	Q9Y276	Mitochondrial chaperone BCS1	Homo sapiens	1	1	2	3	9	9	37701891	-0.639191	18.8203	-3.98569	0.0111022	0.0361692	-3.08643	0.301603	0.920679	1	Chip_BirA - BirA	limma	0.0111022	0.0361692	FALSE	candidate	37701891		1.95459
RAI14	Q9P0K7	Ankycorbin	Homo sapiens	1	1	2	3	11	12	14810254	-0.679107	18.1525	-3.98481	0.0111118	0.0361692	-3.08741	0.301711	0.920705	1	Chip_BirA - BirA	limma	0.0111118	0.0361692	FALSE	candidate	14810254		1.95422
H2AC21	Q8IUE6	Histone H2A type 2-B	Homo sapiens	1	1	2	3	3	4	15870688512	-1.17814	21.7137	-3.98382	0.0111224	0.0361692	-3.0885	0.30183	0.920734	1	Chip_BirA - BirA	limma	0.0111224	0.0361692	TRUE	hit	15870688512		1.9538
TBL1XR1	Q9BZK7	F-box-like/WD repeat-containing protein TBL1XR1	Homo sapiens	1	1	2	3	4	6	22503694	-0.669862	18.3193	-3.98365	0.0111242	0.0361692	-3.08868	0.30185	0.920739	1	Chip_BirA - BirA	limma	0.0111242	0.0361692	FALSE	candidate	22503694		1.95373
ZC3HAV1	Q7Z2W4	Zinc finger CCCH-type antiviral protein 1	Homo sapiens	1	1	2	3	28	29	88786982	-0.627865	21.0672	-3.98086	0.0111545	0.0362207	-3.09177	0.302189	0.920821	1	Chip_BirA - BirA	limma	0.0111545	0.0362207	FALSE	candidate	88786982		1.95255
RPF1	Q9H9Y2	Ribosome production factor 1	Homo sapiens	1	1	2	3	3	3	0	-0.81305	14.8399	-3.98056	0.0111577	0.0362207	-3.0921	0.302226	0.92083	1	Chip_BirA - BirA	limma	0.0111577	0.0362207	FALSE	candidate	0		1.95242
SUGP2	Q8IX01	SURP and G-patch domain-containing protein 2	Homo sapiens	1	1	2	3	22	22	71010795	-0.562389	19.8279	-3.97797	0.0111859	0.0362834	-3.09496	0.30254	0.920905	1	Chip_BirA - BirA	limma	0.0111859	0.0362834	FALSE	no hit	71010795		1.95133
SFSWAP	Q12872	Splicing factor, suppressor of white-apricot homolog	Homo sapiens	1	1	2	3	5	5	21016842	0.597441	17.3972	3.97664	0.0112005	0.0362902	-3.09644	0.302703	0.920945	1	Chip_BirA - BirA	limma	0.0112005	0.0362902	FALSE	enriched candidate	21016842		1.95076
SIX1	Q15475	Homeobox protein SIX1	Homo sapiens	1	1	2	3	1	2	10173817	0.746645	17.6435	3.97535	0.0112145	0.0362902	-3.09786	0.302859	0.920982	1	Chip_BirA - BirA	limma	0.0112145	0.0362902	FALSE	enriched candidate	10173817		1.95022
YTHDC1	Q96MU7	YTH domain-containing protein 1	Homo sapiens	1	1	2	3	10	10	48886846	-0.670325	19.9824	-3.97314	0.0112387	0.0363396	-3.1003	0.303128	0.921047	1	Chip_BirA - BirA	limma	0.0112387	0.0363396	FALSE	candidate	48886846		1.94928
PCYT2	Q99447	Ethanolamine-phosphate cytidylyltransferase	Homo sapiens	1	1	2	3	9	9	13547078	-0.692776	15.1424	-3.97202	0.0177255	0.0483824	-3.33428	0.303265	0.92108	1	Chip_BirA - BirA	limma	0.0177255	0.0483824	FALSE	candidate	13547078		1.7514
NCL	P19338	Nucleolin	Homo sapiens	1	1	2	3	72	72	4291849728	-0.827907	25.5042	-3.97098	0.0112623	0.0363874	-3.10269	0.303391	0.92111	1	Chip_BirA - BirA	limma	0.0112623	0.0363874	FALSE	candidate	4291849728		1.94837
MECP2	P51608	Methyl-CpG-binding protein 2	Homo sapiens	1	1	2	3	15	15	49143159	0.76729	19.0729	3.96847	0.0112899	0.0364126	-3.10546	0.303696	0.921183	1	Chip_BirA - BirA	limma	0.0112899	0.0364126	FALSE	enriched candidate	49143159		1.94731
PARP2	Q9UGN5	Poly [ADP-ribose] polymerase 2	Homo sapiens	1	1	2	3	7	7	10124271	-0.781864	17.559	-3.96826	0.0112923	0.0364126	-3.1057	0.303722	0.921189	1	Chip_BirA - BirA	limma	0.0112923	0.0364126	FALSE	candidate	10124271		1.94722
PSMD14	O00487	26S proteasome non-ATPase regulatory subunit 14	Homo sapiens	1	1	2	3	9	9	43187947	0.59618	18.7799	3.96785	0.0112968	0.0364126	-3.10615	0.303772	0.921201	1	Chip_BirA - BirA	limma	0.0112968	0.0364126	FALSE	enriched candidate	43187947		1.94705
GIGYF2	Q6Y7W6	GRB10-interacting GYF protein 2	Homo sapiens	1	1	2	3	27	27	39829667	-0.595452	19.7534	-3.96142	0.0113679	0.0365846	-3.11327	0.304556	0.921388	1	Chip_BirA - BirA	limma	0.0113679	0.0365846	FALSE	candidate	39829667		1.94432
PRKAA1	Q13131	5'-AMP-activated protein kinase catalytic subunit alpha-1	Homo sapiens	1	1	2	3	6	6	109846620	-0.624829	15.2787	-3.96141	0.011368	0.0365846	-3.11328	0.304557	0.921388	1	Chip_BirA - BirA	limma	0.011368	0.0365846	FALSE	candidate	109846620		1.94432
SCAF8	Q9UPN6	SR-related and CTD-associated factor 8	Homo sapiens	1	1	2	3	9	12	66336721	-0.565551	18.5515	-3.95868	0.0113984	0.0366537	-3.11631	0.304892	0.921468	1	Chip_BirA - BirA	limma	0.0113984	0.0366537	FALSE	no hit	66336721		1.94316
RANBP2	P49792	E3 SUMO-protein ligase RanBP2	Homo sapiens	1	1	2	3	57	91	253244384	-0.614009	23.0756	-3.95483	0.0114414	0.036763	-3.12058	0.305362	0.921579	1	Chip_BirA - BirA	limma	0.0114414	0.036763	FALSE	candidate	253244384		1.94152
RNF10	Q8N5U6	RING finger protein 10	Homo sapiens	1	1	2	3	3	3	4446332	-0.593854	14.7333	-3.95226	0.0114701	0.0368265	-3.12343	0.305676	0.921653	1	Chip_BirA - BirA	limma	0.0114701	0.0368265	FALSE	candidate	4446332		1.94043
MAT2A	P31153	S-adenosylmethionine synthase isoform type-2	Homo sapiens	1	1	2	3	19	23	381273184	0.632247	21.0918	3.94863	0.0115109	0.0369286	-3.12746	0.306121	0.921758	1	Chip_BirA - BirA	limma	0.0115109	0.0369286	FALSE	enriched candidate	381273184		1.93889
YEATS2	Q9ULM3	YEATS domain-containing protein 2	Homo sapiens	1	1	2	3	7	7	90885668	-0.678145	14.9782	-3.94517	0.0115499	0.0370247	-3.13129	0.306545	0.921858	1	Chip_BirA - BirA	limma	0.0115499	0.0370247	FALSE	candidate	90885668		1.93742
ERP44	Q9BS26	Endoplasmic reticulum resident protein 44	Homo sapiens	1	1	2	3	15	16	145326752	1.27895	20.1138	3.94202	0.0115855	0.037081	-3.13479	0.306931	0.921949	1	Chip_BirA - BirA	limma	0.0115855	0.037081	TRUE	enriched hit	145326752		1.93608
BPTF	Q12830	Nucleosome-remodeling factor subunit BPTF	Homo sapiens	1	1	2	3	28	28	141591090	-0.598671	18.7776	-3.94119	0.0115951	0.0370825	-3.13572	0.307033	0.921973	1	Chip_BirA - BirA	limma	0.0115951	0.0370825	FALSE	candidate	141591090		1.93573
PPCS	Q9HAB8	Phosphopantothenate--cysteine ligase	Homo sapiens	1	1	2	3	5	5	13833938	1.32798	16.7571	3.93928	0.0318601	0.0721294	-3.25195	0.307268	0.922028	1	Chip_BirA - BirA	limma	0.0318601	0.0721294	FALSE	enriched candidate	13833938		1.49675
LSM 3,00	P62310	U6 snRNA-associated Sm-like protein LSm3	Homo sapiens	1	1	2	3	2	2	13404717	1.32628	15.6081	3.93423	0.0319623	0.0722393	-3.25575	0.307888	0.922172	1	Chip_BirA - BirA	limma	0.0319623	0.0722393	FALSE	enriched candidate	13404717		1.49536
DCXR	Q7Z4W1	L-xylulose reductase	Homo sapiens	1	1	2	3	8	8	57340369	1.77767	18.5142	3.93198	0.0117001	0.0373601	-3.14595	0.308164	0.922237	1	Chip_BirA - BirA	limma	0.0117001	0.0373601	TRUE	enriched hit	57340369		1.93181
RECQL	P46063	ATP-dependent DNA helicase Q1	Homo sapiens	1	1	2	3	17	18	84803472	-0.570968	20.339	-3.93079	0.0117138	0.037364	-3.14728	0.308311	0.922271	1	Chip_BirA - BirA	limma	0.0117138	0.037364	FALSE	no hit	84803472		1.9313
RBM26	Q5T8P6	RNA-binding protein 26	Homo sapiens	1	1	2	3	28	30	58818256	0.566862	20.4489	3.93029	0.0117195	0.037364	-3.14783	0.308373	0.922285	1	Chip_BirA - BirA	limma	0.0117195	0.037364	FALSE	no hit	58818256		1.93109
BAZ1A	Q9NRL2	Bromodomain adjacent to zinc finger domain protein 1A	Homo sapiens	1	1	2	3	30	31	43295228	-0.597497	20.1548	-3.92771	0.0117492	0.0374296	-3.1507	0.30869	0.922359	1	Chip_BirA - BirA	limma	0.0117492	0.0374296	FALSE	candidate	43295228		1.92999
ACTR6	Q9GZN1	Actin-related protein 6	Homo sapiens	1	1	2	3	3	3	4774254	-0.879191	15.4727	-3.92757	0.0320979	0.0724677	-3.58292	0.308707	0.922363	1	Chip_BirA - BirA	limma	0.0320979	0.0724677	FALSE	candidate	4774254		1.49352
SEC23B	Q15437	Protein transport protein Sec23B	Homo sapiens	1	1	2	3	11	11	21956508	-0.614742	18.4278	-3.92638	0.0117646	0.0374493	-3.15218	0.308854	0.922397	1	Chip_BirA - BirA	limma	0.0117646	0.0374493	FALSE	candidate	21956508		1.92942
GNPNAT1	Q96EK6	Glucosamine 6-phosphate N-acetyltransferase	Homo sapiens	1	1	2	3	2	2	0	-1.32342	13.6484	-3.92574	0.0321353	0.0725122	-3.26215	0.308933	0.922415	1	Chip_BirA - BirA	limma	0.0321353	0.0725122	FALSE	candidate	0		1.49302
RAD50	Q92878	DNA repair protein RAD50	Homo sapiens	1	1	2	3	56	57	113619388	-0.575663	21.9738	-3.92425	0.0117892	0.0374648	-3.15455	0.309116	0.922458	1	Chip_BirA - BirA	limma	0.0117892	0.0374648	FALSE	no hit	113619388		1.92852
SCCPDH	Q8NBX0	Saccharopine dehydrogenase-like oxidoreductase	Homo sapiens	1	1	2	3	7	7	48520080	0.801191	17.8084	3.92359	0.0117968	0.0374648	-3.15529	0.309198	0.922476	1	Chip_BirA - BirA	limma	0.0117968	0.0374648	FALSE	enriched candidate	48520080		1.92823
SMC6	Q96SB8	Structural maintenance of chromosomes protein 6	Homo sapiens	1	1	2	3	16	16	29184756	-0.819381	18.7981	-3.9142	0.0119062	0.037728	-3.16576	0.310358	0.922744	1	Chip_BirA - BirA	limma	0.0119062	0.037728	FALSE	candidate	29184756		1.92423
PLS1	Q14651	Plastin-1	Homo sapiens	1	1	2	3	9	9	271507760	1.85905	16.5641	3.9141	0.0119073	0.037728	-3.16586	0.310369	0.922746	1	Chip_BirA - BirA	limma	0.0119073	0.037728	TRUE	enriched hit	271507760		1.92419
TWF1	Q12792	Twinfilin-1	Homo sapiens	1	1	2	3	10	10	169769834	0.663531	19.021	3.90861	0.0119719	0.0379032	-3.17199	0.311049	0.922902	1	Chip_BirA - BirA	limma	0.0119719	0.0379032	FALSE	enriched candidate	169769834		1.92184
DPP3	Q9NY33	Dipeptidyl peptidase 3	Homo sapiens	1	1	2	3	26	26	68154420	1.16403	19.7357	3.9074	0.0119861	0.0379189	-3.17334	0.311198	0.922936	1	Chip_BirA - BirA	limma	0.0119861	0.0379189	TRUE	enriched hit	68154420		1.92132
ZFC3H1	O60293	Zinc finger C3H1 domain-containing protein	Homo sapiens	1	1	2	3	6	6	20773466	-0.799481	15.6149	-3.90676	0.0186948	0.0498366	-3.39712	0.311278	0.922955	1	Chip_BirA - BirA	limma	0.0186948	0.0498366	FALSE	candidate	20773466		1.72828
CAPRIN1	Q14444	Caprin-1	Homo sapiens	1	1	2	3	16	16	216366876	0.829401	20.9075	3.90516	0.0120126	0.037932	-3.17584	0.311476	0.923	1	Chip_BirA - BirA	limma	0.0120126	0.037932	FALSE	enriched candidate	216366876		1.92036
ADSL	P30566	Adenylosuccinate lyase	Homo sapiens	1	1	2	3	21	21	127793232	0.731173	19.9919	3.90407	0.0120255	0.037932	-3.17706	0.311611	0.923031	1	Chip_BirA - BirA	limma	0.0120255	0.037932	FALSE	enriched candidate	127793232		1.9199
TRMT5	Q32P41	tRNA (guanine(37)-N1)-methyltransferase	Homo sapiens	1	1	2	3	10	10	22819831	-0.625659	17.3961	-3.90297	0.0120385	0.037932	-3.17828	0.311747	0.923062	1	Chip_BirA - BirA	limma	0.0120385	0.037932	FALSE	candidate	22819831		1.91943
WBP11	Q9Y2W2	WW domain-binding protein 11	Homo sapiens	1	1	2	3	19	19	56119220	0.8371	19.2478	3.90296	0.0120387	0.037932	-3.1783	0.311749	0.923062	1	Chip_BirA - BirA	limma	0.0120387	0.037932	FALSE	enriched candidate	56119220		1.91942
RPL34	P49207	60S ribosomal protein L34	Homo sapiens	1	1	2	3	8	8	1153731712	-0.6165	20.6217	-3.90279	0.0120407	0.037932	-3.17849	0.31177	0.923067	1	Chip_BirA - BirA	limma	0.0120407	0.037932	FALSE	candidate	1153731712		1.91935
ELP6	Q0PNE2	Elongator complex protein 6	Homo sapiens	1	1	2	3	2	2	3945616	-0.659084	15.5833	-3.90236	0.0120457	0.037932	-3.17897	0.311823	0.923079	1	Chip_BirA - BirA	limma	0.0120457	0.037932	FALSE	candidate	3945616		1.91917
MTDH	Q86UE4	Protein LYRIC	Homo sapiens	1	1	2	3	22	22	114146252	1.34711	18.8527	3.8951	0.0121323	0.0381135	-3.18708	0.312724	0.923284	1	Chip_BirA - BirA	limma	0.0121323	0.0381135	TRUE	enriched hit	114146252		1.91606
UBTF	P17480	Nucleolar transcription factor 1	Homo sapiens	1	1	2	3	35	35	154614260	-0.963568	21.5561	-3.89487	0.0121351	0.0381135	-3.18734	0.312753	0.92329	1	Chip_BirA - BirA	limma	0.0121351	0.0381135	FALSE	candidate	154614260		1.91596
ELAC2	Q9BQ52	Zinc phosphodiesterase ELAC protein 2	Homo sapiens	1	1	2	3	19	20	1557938316	0.822758	19.0068	3.89414	0.0121438	0.0381135	-3.18815	0.312844	0.923311	1	Chip_BirA - BirA	limma	0.0121438	0.0381135	FALSE	enriched candidate	1557938316		1.91565
CHMP1A	Q9HD42	Charged multivesicular body protein 1a	Homo sapiens	1	1	2	3	4	4	24346748	-0.93139	17.0947	-3.89363	0.0121499	0.0381135	-3.18872	0.312907	0.923325	1	Chip_BirA - BirA	limma	0.0121499	0.0381135	FALSE	candidate	24346748		1.91543
GGCT	O75223	Gamma-glutamylcyclotransferase	Homo sapiens	1	1	2	3	14	14	150486316	1.23891	19.2083	3.89199	0.0121695	0.0381254	-3.19055	0.31311	0.923371	1	Chip_BirA - BirA	limma	0.0121695	0.0381254	TRUE	enriched hit	150486316		1.91473
LMAN1	P49257	Protein ERGIC-53	Homo sapiens	1	1	2	3	20	20	104677502	1.26752	18.9831	3.89177	0.0121722	0.0381254	-3.19081	0.313138	0.923377	1	Chip_BirA - BirA	limma	0.0121722	0.0381254	TRUE	enriched hit	104677502		1.91463
PSMB3	P49720	Proteasome subunit beta type-3	Homo sapiens	1	1	2	3	14	14	181116796	0.828113	20.0355	3.88704	0.0122292	0.0382746	-3.1961	0.313727	0.92351	1	Chip_BirA - BirA	limma	0.0122292	0.0382746	FALSE	enriched candidate	181116796		1.9126
CDCA2	Q69YH5	Cell division cycle-associated protein 2	Homo sapiens	1	1	2	3	8	8	35026212	-0.594217	16.8249	-3.87677	0.0123539	0.0385819	-3.20761	0.315007	0.923797	1	Chip_BirA - BirA	limma	0.0123539	0.0385819	FALSE	candidate	35026212		1.90819
SNTB2	Q13425	Beta-2-syntrophin	Homo sapiens	1	1	2	3	8	9	24005297	-0.560324	16.99	-3.8751	0.0123744	0.0385819	-3.20948	0.315216	0.923844	1	Chip_BirA - BirA	limma	0.0123744	0.0385819	FALSE	no hit	24005297		1.90748
FKBP5	Q13451	Peptidyl-prolyl cis-trans isomerase FKBP5	Homo sapiens	1	1	2	3	31	31	89838332	0.621959	20.2577	3.8751	0.0123744	0.0385819	-3.20948	0.315216	0.923844	1	Chip_BirA - BirA	limma	0.0123744	0.0385819	FALSE	enriched candidate	89838332		1.90748
CDK7	P50613	Cyclin-dependent kinase 7	Homo sapiens	1	1	2	3	5	6	28473042	1.44021	17.8849	3.87509	0.0123744	0.0385819	-3.20948	0.315217	0.923844	1	Chip_BirA - BirA	limma	0.0123744	0.0385819	TRUE	enriched hit	28473042		1.90747
ROCK2	O75116	Rho-associated protein kinase 2	Homo sapiens	1	1	2	3	23	23	30439003	-0.54464	18.9897	-3.86399	0.0125111	0.0389489	-3.22194	0.316605	0.924153	1	Chip_BirA - BirA	limma	0.0125111	0.0389489	FALSE	no hit	30439003		1.9027
MRPS18B	Q9Y676	28S ribosomal protein S18b, mitochondrial	Homo sapiens	1	1	2	3	11	11	36848056	-0.635311	18.6647	-3.86223	0.0125331	0.0389791	-3.22392	0.316826	0.924202	1	Chip_BirA - BirA	limma	0.0125331	0.0389791	FALSE	candidate	36848056		1.90194
TRAPPC2L	Q9UL33	Trafficking protein particle complex subunit 2-like protein	Homo sapiens	1	1	2	3	3	3	13945840	0.687861	16.0842	3.86133	0.0125443	0.0389791	-3.22493	0.316939	0.924226	1	Chip_BirA - BirA	limma	0.0125443	0.0389791	FALSE	enriched candidate	13945840		1.90155
RIOX2	Q8IUF8	Ribosomal oxygenase 2	Homo sapiens	1	1	2	3	13	13	31183112	-0.942883	19.1871	-3.86048	0.0125547	0.0389791	-3.22588	0.317044	0.92425	1	Chip_BirA - BirA	limma	0.0125547	0.0389791	FALSE	candidate	31183112		1.90119
GHITM	Q9H3K2	Growth hormone-inducible transmembrane protein	Homo sapiens	1	1	2	3	4	4	151208435	0.674158	17.6876	3.86015	0.0125589	0.0389791	-3.22625	0.317086	0.924259	1	Chip_BirA - BirA	limma	0.0125589	0.0389791	FALSE	enriched candidate	151208435		1.90105
DCTN4	Q9UJW0	Dynactin subunit 4	Homo sapiens	1	1	2	3	11	11	51122801	-0.608128	19.1488	-3.85935	0.0125688	0.0389805	-3.22715	0.317186	0.924281	1	Chip_BirA - BirA	limma	0.0125688	0.0389805	FALSE	candidate	51122801		1.90071
C18orf21	Q32NC0	UPF0711 protein C18orf21	Homo sapiens	1	1	2	3	3	3	4323526	-0.72679	16.8922	-3.85818	0.0125835	0.0389963	-3.22847	0.317333	0.924314	1	Chip_BirA - BirA	limma	0.0125835	0.0389963	FALSE	candidate	4323526		1.9002
BYSL	Q13895	Bystin	Homo sapiens	1	1	2	3	17	17	49700417	1.00592	19.307	3.85638	0.0126059	0.0390364	-3.23049	0.317559	0.924363	1	Chip_BirA - BirA	limma	0.0126059	0.0390364	TRUE	enriched hit	49700417		1.89943
PARN	O95453	Poly(A)-specific ribonuclease PARN	Homo sapiens	1	1	2	3	14	14	89834768	0.638361	18.2576	3.85547	0.0126173	0.0390421	-3.23151	0.317673	0.924388	1	Chip_BirA - BirA	limma	0.0126173	0.0390421	FALSE	enriched candidate	89834768		1.89903
CCNB1	P14635	G2/mitotic-specific cyclin-B1	Homo sapiens	1	1	2	3	15	16	126670276	0.636206	20.1313	3.85378	0.0126385	0.0390784	-3.23342	0.317886	0.924435	1	Chip_BirA - BirA	limma	0.0126385	0.0390784	FALSE	enriched candidate	126670276		1.8983
PAAF1	Q9BRP4	Proteasomal ATPase-associated factor 1	Homo sapiens	1	1	2	3	7	7	15520850	-0.753947	16.1267	-3.85288	0.0126498	0.0390838	-3.23443	0.317998	0.92446	1	Chip_BirA - BirA	limma	0.0126498	0.0390838	FALSE	candidate	15520850		1.89792
ZMYND8	Q9ULU4	Protein kinase C-binding protein 1	Homo sapiens	1	1	2	3	11	11	12542302	-0.819116	16.9874	-3.85125	0.0126703	0.0391175	-3.23626	0.318203	0.924505	1	Chip_BirA - BirA	limma	0.0126703	0.0391175	FALSE	candidate	12542302		1.89721
PATL1	Q86TB9	Protein PAT1 homolog 1	Homo sapiens	1	1	2	3	5	5	0	-0.599448	16.3971	-3.84947	0.0126927	0.0391267	-3.23826	0.318427	0.924554	1	Chip_BirA - BirA	limma	0.0126927	0.0391267	FALSE	candidate	0		1.89645
NCBP3	Q53F19	Nuclear cap-binding protein subunit 3	Homo sapiens	1	1	2	3	8	8	30313177	0.554774	18.2059	3.84874	0.0127019	0.0391267	-3.23908	0.318518	0.924574	1	Chip_BirA - BirA	limma	0.0127019	0.0391267	FALSE	no hit	30313177		1.89613
AHCY	P23526	Adenosylhomocysteinase	Homo sapiens	1	1	2	3	20	21	399050704	-0.547609	22.679	-3.84428	0.0127583	0.0392539	-3.2441	0.319079	0.924697	1	Chip_BirA - BirA	limma	0.0127583	0.0392539	FALSE	no hit	399050704		1.89421
SSRP1	Q08945	FACT complex subunit SSRP1	Homo sapiens	1	1	2	3	33	33	605168360	-0.702397	22.2614	-3.84332	0.0127704	0.0392539	-3.24518	0.3192	0.924723	1	Chip_BirA - BirA	limma	0.0127704	0.0392539	FALSE	candidate	605168360		1.89379
SAP18	O00422	Histone deacetylase complex subunit SAP18	Homo sapiens	1	1	2	3	8	9	107751782	-0.850215	19.6853	-3.84321	0.0127719	0.0392539	-3.24531	0.319215	0.924726	1	Chip_BirA - BirA	limma	0.0127719	0.0392539	FALSE	candidate	107751782		1.89374
MTHFD1	P11586	C-1-tetrahydrofolate synthase, cytoplasmic	Homo sapiens	1	1	2	3	47	48	422053536	0.575202	22.8864	3.83895	0.0128261	0.0393909	-3.2501	0.319751	0.924843	1	Chip_BirA - BirA	limma	0.0128261	0.0393909	FALSE	no hit	422053536		1.89191
BLM	P54132	RecQ-like DNA helicase BLM	Homo sapiens	1	1	2	3	10	11	46419234	-0.560669	17.0687	-3.83547	0.0128706	0.0394982	-3.25403	0.32019	0.924938	1	Chip_BirA - BirA	limma	0.0128706	0.0394982	FALSE	no hit	46419234		1.8904
NCOA5	Q9HCD5	Nuclear receptor coactivator 5	Homo sapiens	1	1	2	3	13	13	41227307	0.594358	17.2572	3.83238	0.0129102	0.03959	-3.25751	0.32058	0.925023	1	Chip_BirA - BirA	limma	0.0129102	0.03959	FALSE	enriched candidate	41227307		1.88907
TOP 1,00	P11387	DNA topoisomerase 1	Homo sapiens	1	1	2	3	36	42	152890584	0.754391	21.8923	3.83078	0.0129309	0.0396237	-3.25932	0.320782	0.925066	1	Chip_BirA - BirA	limma	0.0129309	0.0396237	FALSE	enriched candidate	152890584		1.88837
ALCAM	Q13740	CD166 antigen	Homo sapiens	1	1	2	3	14	14	25432946	1.84842	17.863	3.82371	0.0130223	0.039874	-3.2673	0.321676	0.925259	1	Chip_BirA - BirA	limma	0.0130223	0.039874	TRUE	enriched hit	25432946		1.88531
ACAD9	Q9H845	Complex I assembly factor ACAD9, mitochondrial	Homo sapiens	1	1	2	3	20	20	94313660	0.815226	19.9513	3.82291	0.0130326	0.0398759	-3.2682	0.321777	0.925281	1	Chip_BirA - BirA	limma	0.0130326	0.0398759	FALSE	enriched candidate	94313660		1.88497
CCT8	P50990	T-complex protein 1 subunit theta	Homo sapiens	1	1	2	3	41	41	699960304	0.549349	22.4906	3.82213	0.0130428	0.0398773	-3.26908	0.321876	0.925302	1	Chip_BirA - BirA	limma	0.0130428	0.0398773	FALSE	no hit	699960304		1.88463
GSTP1	P09211	Glutathione S-transferase P	Homo sapiens	1	1	2	3	12	12	328995504	2.55692	19.3662	3.8183	0.0130927	0.0399955	-3.27341	0.322361	0.925406	1	Chip_BirA - BirA	limma	0.0130927	0.0399955	TRUE	enriched hit	328995504		1.88297
SRRT	Q9BXP5	Serrate RNA effector molecule homolog	Homo sapiens	1	1	2	3	39	39	171928432	0.555689	21.3269	3.81767	0.0131009	0.0399955	-3.27412	0.322441	0.925423	1	Chip_BirA - BirA	limma	0.0131009	0.0399955	FALSE	no hit	171928432		1.8827
TAX1BP1	Q86VP1	Tax1-binding protein 1	Homo sapiens	1	1	2	3	3	3	7572214	-0.595464	16.7298	-3.81464	0.0131406	0.0400866	-3.27754	0.322825	0.925505	1	Chip_BirA - BirA	limma	0.0131406	0.0400866	FALSE	candidate	7572214		1.88139
AIMP1	Q12904	Aminoacyl tRNA synthase complex-interacting multifunctional protein 1	Homo sapiens	1	1	2	3	17	17	117286538	-0.679324	20.9193	-3.81353	0.0131551	0.0400975	-3.27879	0.322965	0.925535	1	Chip_BirA - BirA	limma	0.0131551	0.0400975	FALSE	candidate	117286538		1.88091
DDB1	Q16531	DNA damage-binding protein 1	Homo sapiens	1	1	2	3	44	44	139244264	-0.573158	21.8702	-3.81288	0.0131637	0.0400975	-3.27953	0.323048	0.925553	1	Chip_BirA - BirA	limma	0.0131637	0.0400975	FALSE	no hit	139244264		1.88062
POLR2E	P19388	DNA-directed RNA polymerases I, II, and III subunit RPABC1	Homo sapiens	1	1	2	3	11	11	109133142	0.919208	19.1478	3.81132	0.0131843	0.0401303	-3.2813	0.323247	0.925595	1	Chip_BirA - BirA	limma	0.0131843	0.0401303	FALSE	enriched candidate	109133142		1.87994
DNPEP	Q9ULA0	Aspartyl aminopeptidase	Homo sapiens	1	1	2	3	9	9	47305271	0.794651	17.7001	3.80877	0.0132179	0.0402028	-3.28419	0.32357	0.925664	1	Chip_BirA - BirA	limma	0.0132179	0.0402028	FALSE	enriched candidate	47305271		1.87884
VPS53	Q5VIR6	Vacuolar protein sorting-associated protein 53 homolog	Homo sapiens	1	1	2	3	11	11	20245683	-0.675227	18.026	-3.80803	0.0132277	0.0402029	-3.28503	0.323665	0.925684	1	Chip_BirA - BirA	limma	0.0132277	0.0402029	FALSE	candidate	20245683		1.87851
CAB39	Q9Y376	Calcium-binding protein 39	Homo sapiens	1	1	2	3	8	9	20390992	0.552138	18.1301	3.80625	0.0132512	0.0402443	-3.28703	0.32389	0.925732	1	Chip_BirA - BirA	limma	0.0132512	0.0402443	FALSE	no hit	20390992		1.87775
MRPL48	Q96GC5	39S ribosomal protein L48, mitochondrial	Homo sapiens	1	1	2	3	6	6	46107709	0.648626	17.4817	3.80212	0.013306	0.040381	-3.29171	0.324415	0.925843	1	Chip_BirA - BirA	limma	0.013306	0.040381	FALSE	enriched candidate	46107709		1.87595
ARHGAP17	Q68EM7	Rho GTPase-activating protein 17	Homo sapiens	1	1	2	3	10	11	33928267	0.742616	18.8074	3.79817	0.0133587	0.040511	-3.29619	0.324919	0.92595	1	Chip_BirA - BirA	limma	0.0133587	0.040511	FALSE	enriched candidate	33928267		1.87423
DCTN1	Q14203	Dynactin subunit 1	Homo sapiens	1	1	2	3	45	45	87173068	-0.570777	21.653	-3.79505	0.0134005	0.0406076	-3.29972	0.325316	0.926033	1	Chip_BirA - BirA	limma	0.0134005	0.0406076	FALSE	no hit	87173068		1.87288
MAEA	Q7L5Y9	E3 ubiquitin-protein transferase MAEA	Homo sapiens	1	1	2	3	8	8	8966471	-0.978837	17.3449	-3.79294	0.0134289	0.0406637	-3.30212	0.325586	0.92609	1	Chip_BirA - BirA	limma	0.0134289	0.0406637	FALSE	candidate	8966471		1.87196
PLAA	Q9Y263	Phospholipase A-2-activating protein	Homo sapiens	1	1	2	3	22	22	35082410	-0.576793	19.6663	-3.7902	0.0134658	0.0407451	-3.30522	0.325935	0.926163	1	Chip_BirA - BirA	limma	0.0134658	0.0407451	FALSE	no hit	35082410		1.87077
PPP2R5D	Q14738	Serine/threonine-protein phosphatase 2A 56 kDa regulatory subunit delta isoform	Homo sapiens	1	1	2	3	12	15	75743056	0.926747	18.8449	3.78589	0.0135241	0.0408915	-3.31012	0.326486	0.926279	1	Chip_BirA - BirA	limma	0.0135241	0.0408915	FALSE	enriched candidate	75743056		1.86889
RTN3	O95197	Reticulon-3	Homo sapiens	1	1	2	3	3	4	138468546	1.73779	17.4335	3.78495	0.0135369	0.0409	-3.31118	0.326606	0.926304	1	Chip_BirA - BirA	limma	0.0135369	0.0409	TRUE	enriched hit	138468546		1.86848
GNS	P15586	N-acetylglucosamine-6-sulfatase	Homo sapiens	1	1	2	3	10	10	68923620	1.81674	18.8374	3.78157	0.0135829	0.0409794	-3.31502	0.327038	0.926394	1	Chip_BirA - BirA	limma	0.0135829	0.0409794	TRUE	enriched hit	68923620		1.86701
TMEM209	Q96SK2	Transmembrane protein 209	Homo sapiens	1	1	2	3	5	5	17626687	0.617861	16.6771	3.7814	0.0135852	0.0409794	-3.31522	0.32706	0.926399	1	Chip_BirA - BirA	limma	0.0135852	0.0409794	FALSE	enriched candidate	17626687		1.86693
PCGF6	Q9BYE7	Polycomb group RING finger protein 6	Homo sapiens	1	1	2	3	2	2	0	-0.534479	16.5631	-3.78081	0.0135932	0.0409794	-3.31588	0.327135	0.926414	1	Chip_BirA - BirA	limma	0.0135932	0.0409794	FALSE	no hit	0		1.86668
TSEN34	Q9BSV6	tRNA-splicing endonuclease subunit Sen34	Homo sapiens	1	1	2	3	2	2	0	-0.780909	14.2811	-3.77771	0.0208072	0.0536538	-3.52333	0.327531	0.926497	1	Chip_BirA - BirA	limma	0.0208072	0.0536538	FALSE	candidate	0		1.68179
TTC7B	Q86TV6	Tetratricopeptide repeat protein 7B	Homo sapiens	1	1	2	3	4	4	22610884	-0.939534	15.354	-3.77455	0.0208625	0.0536804	-3.20373	0.327937	0.926581	1	Chip_BirA - BirA	limma	0.0208625	0.0536804	FALSE	candidate	22610884		1.68063
BCAP31	P51572	B-cell receptor-associated protein 31	Homo sapiens	1	1	2	3	19	20	626212208	0.905874	21.3003	3.77424	0.0136832	0.0412204	-3.32335	0.327976	0.926589	1	Chip_BirA - BirA	limma	0.0136832	0.0412204	FALSE	enriched candidate	626212208		1.86381
FAIM	Q9NVQ4	Fas apoptotic inhibitory molecule 1	Homo sapiens	1	1	2	3	4	4	174853299	-0.649489	18.6749	-3.77088	0.0137294	0.0413293	-3.32717	0.328407	0.926678	1	Chip_BirA - BirA	limma	0.0137294	0.0413293	FALSE	candidate	174853299		1.86235
NOMO2	Q5JPE7	Nodal modulator 2	Homo sapiens	1	1	2	3	0	30	69985572	0.611597	20.1703	3.7692	0.0137527	0.0413542	-3.32908	0.328623	0.926723	1	Chip_BirA - BirA	limma	0.0137527	0.0413542	FALSE	enriched candidate	69985572		1.86161
MBOAT2	Q6ZWT7	Lysophospholipid acyltransferase 2	Homo sapiens	1	1	2	3	2	2	8754379	-0.766563	15.1023	-3.76882	0.0137578	0.0413542	-3.32951	0.328671	0.926733	1	Chip_BirA - BirA	limma	0.0137578	0.0413542	FALSE	candidate	8754379		1.86145
ZNF512B	Q96KM6	Zinc finger protein 512B	Homo sapiens	1	1	2	3	7	7	16770942	-0.55999	17.5067	-3.76304	0.0138382	0.0415652	-3.3361	0.329414	0.926886	1	Chip_BirA - BirA	limma	0.0138382	0.0415652	FALSE	no hit	16770942		1.85892
RTF1	Q92541	RNA polymerase-associated protein RTF1 homolog	Homo sapiens	1	1	2	3	21	21	34583620	0.82287	18.9463	3.76029	0.0138765	0.0416497	-3.33922	0.329767	0.926959	1	Chip_BirA - BirA	limma	0.0138765	0.0416497	FALSE	enriched candidate	34583620		1.85772
MTX1	Q13505	Metaxin-1	Homo sapiens	1	1	2	3	4	4	8166856	-0.603698	16.2408	-3.75859	0.0139003	0.0416908	-3.34117	0.329987	0.927004	1	Chip_BirA - BirA	limma	0.0139003	0.0416908	FALSE	candidate	8166856		1.85698
DLG1	Q12959	Disks large homolog 1	Homo sapiens	1	1	2	3	10	14	134526740	0.568675	18.8172	3.75741	0.0139167	0.0417095	-3.3425	0.330137	0.927035	1	Chip_BirA - BirA	limma	0.0139167	0.0417095	FALSE	no hit	134526740		1.85646
BRD4	O60885	Bromodomain-containing protein 4	Homo sapiens	1	1	2	3	11	15	99758710	-0.754358	20.151	-3.75601	0.0139365	0.041715	-3.34411	0.330319	0.927072	1	Chip_BirA - BirA	limma	0.0139365	0.041715	FALSE	candidate	99758710		1.85585
GALNT4	Q8N4A0	Polypeptide N-acetylgalactosaminyltransferase 4	Homo sapiens	1	1	2	3	1	2	10341163	-1.34268	15.9013	-3.75583	0.0139389	0.041715	-3.3443	0.330341	0.927077	1	Chip_BirA - BirA	limma	0.0139389	0.041715	TRUE	hit	10341163		1.85577
NCK2	O43639	Cytoplasmic protein NCK2	Homo sapiens	1	1	2	3	4	4	10940190	0.677205	16.1147	3.75446	0.0139582	0.0417421	-3.34586	0.330517	0.927113	1	Chip_BirA - BirA	limma	0.0139582	0.0417421	FALSE	enriched candidate	10940190		1.85517
PPT2	Q9UMR5	Lysosomal thioesterase PPT2	Homo sapiens	1	1	2	3	2	2	6955584	-0.562479	14.5403	-3.75206	0.013992	0.0417963	-3.3486	0.330827	0.927176	1	Chip_BirA - BirA	limma	0.013992	0.0417963	FALSE	no hit	6955584		1.85412
L1RE1	Q9UN81	LINE-1 retrotransposable element ORF1 protein	Homo sapiens	1	1	2	3	7	7	23220210	-0.528125	18.5224	-3.75137	0.0140017	0.0417963	-3.34939	0.330915	0.927194	1	Chip_BirA - BirA	limma	0.0140017	0.0417963	FALSE	no hit	23220210		1.85382
FKBP3	Q00688	Peptidyl-prolyl cis-trans isomerase FKBP3	Homo sapiens	1	1	2	3	18	18	249217616	0.803927	20.963	3.75101	0.0140068	0.0417963	-3.3498	0.330962	0.927203	1	Chip_BirA - BirA	limma	0.0140068	0.0417963	FALSE	enriched candidate	249217616		1.85366
COQ8A	Q8NI60	Atypical kinase COQ8A, mitochondrial	Homo sapiens	1	1	2	3	9	9	12335966	-0.650284	18.2612	-3.74926	0.0140316	0.0418396	-3.3518	0.331188	0.927249	1	Chip_BirA - BirA	limma	0.0140316	0.0418396	FALSE	candidate	12335966		1.85289
CTNNBL1	Q8WYA6	Beta-catenin-like protein 1	Homo sapiens	1	1	2	3	19	19	116713628	0.61852	18.86	3.74832	0.0140448	0.0418486	-3.35287	0.331309	0.927274	1	Chip_BirA - BirA	limma	0.0140448	0.0418486	FALSE	enriched candidate	116713628		1.85248
ARIH1	Q9Y4X5	E3 ubiquitin-protein ligase ARIH1	Homo sapiens	1	1	2	3	7	7	45115044	-0.530729	18.7613	-3.74599	0.0140779	0.0418648	-3.35553	0.33161	0.927335	1	Chip_BirA - BirA	limma	0.0140779	0.0418648	FALSE	no hit	45115044		1.85146
RTRAF	Q9Y224	RNA transcription, translation and transport factor protein	Homo sapiens	1	1	2	3	6	6	0	-0.845415	14.5926	-3.74596	0.0140784	0.0418648	-3.35557	0.331614	0.927336	1	Chip_BirA - BirA	limma	0.0140784	0.0418648	FALSE	candidate	0		1.85145
PSMD3	O43242	26S proteasome non-ATPase regulatory subunit 3	Homo sapiens	1	1	2	3	35	35	239507384	0.582178	21.6812	3.74575	0.0140813	0.0418648	-3.3558	0.331641	0.927342	1	Chip_BirA - BirA	limma	0.0140813	0.0418648	FALSE	no hit	239507384		1.85136
DAXX	Q9UER7	Death domain-associated protein 6	Homo sapiens	1	1	2	3	6	6	13082961	1.02671	16.7675	3.74506	0.0140911	0.0418648	-3.35659	0.33173	0.92736	1	Chip_BirA - BirA	limma	0.0140911	0.0418648	TRUE	enriched hit	13082961		1.85106
MAP4	P27816	Microtubule-associated protein 4	Homo sapiens	1	1	2	3	64	64	236535608	0.606328	21.6958	3.74338	0.014115	0.0418826	-3.35851	0.331947	0.927404	1	Chip_BirA - BirA	limma	0.014115	0.0418826	FALSE	enriched candidate	236535608		1.85032
RAB35	Q15286	Ras-related protein Rab-35	Homo sapiens	1	1	2	3	8	9	389419982	0.677695	19.7873	3.74292	0.0141216	0.0418826	-3.35904	0.332007	0.927416	1	Chip_BirA - BirA	limma	0.0141216	0.0418826	FALSE	enriched candidate	389419982		1.85012
PTK7	Q13308	Inactive tyrosine-protein kinase 7	Homo sapiens	1	1	2	3	22	22	42034672	0.648047	18.0109	3.74249	0.0141277	0.0418826	-3.35952	0.332062	0.927427	1	Chip_BirA - BirA	limma	0.0141277	0.0418826	FALSE	enriched candidate	42034672		1.84993
PPP2R1B	P30154	Serine/threonine-protein phosphatase 2A 65 kDa regulatory subunit A beta isoform	Homo sapiens	1	1	2	3	9	9	168574404	-3.26326	18.5092	-3.73899	0.0141777	0.0419764	-3.36352	0.332514	0.927518	1	Chip_BirA - BirA	limma	0.0141777	0.0419764	TRUE	hit	168574404		1.84839
PPP4R2	Q9NY27	Serine/threonine-protein phosphatase 4 regulatory subunit 2	Homo sapiens	1	1	2	3	11	11	33240504	1.01973	17.6375	3.73885	0.0141798	0.0419764	-3.36369	0.332533	0.927522	1	Chip_BirA - BirA	limma	0.0141798	0.0419764	TRUE	enriched hit	33240504		1.84833
ZNHIT3	Q15649	Zinc finger HIT domain-containing protein 3	Homo sapiens	1	1	2	3	2	2	0	-0.714239	14.6595	-3.73781	0.0141947	0.04199	-3.36487	0.332667	0.927549	1	Chip_BirA - BirA	limma	0.0141947	0.04199	FALSE	candidate	0		1.84787
EHMT1	Q9H9B1	Histone-lysine N-methyltransferase EHMT1	Homo sapiens	1	1	2	3	7	7	8226268	-0.637601	17.4881	-3.73668	0.0142109	0.0420078	-3.36617	0.332813	0.927579	1	Chip_BirA - BirA	limma	0.0142109	0.0420078	FALSE	candidate	8226268		1.84738
RBBP4	Q09028	Histone-binding protein RBBP4	Homo sapiens	1	1	2	3	8	8	557049776	0.556955	18.5024	3.73226	0.0142744	0.0421651	-3.37121	0.333385	0.927694	1	Chip_BirA - BirA	limma	0.0142744	0.0421651	FALSE	no hit	557049776		1.84544
ATP6V1D	Q9Y5K8	V-type proton ATPase subunit D	Homo sapiens	1	1	2	3	8	8	38093933	1.04532	17.7573	3.72991	0.0143085	0.0422354	-3.37391	0.33369	0.927756	1	Chip_BirA - BirA	limma	0.0143085	0.0422354	TRUE	enriched hit	38093933		1.84441
RRP7A	Q9Y3A4	Ribosomal RNA-processing protein 7 homolog A	Homo sapiens	1	1	2	3	7	10	37198267	-0.530513	18.2208	-3.72669	0.0143551	0.0423124	-3.37758	0.334107	0.927839	1	Chip_BirA - BirA	limma	0.0143551	0.0423124	FALSE	no hit	37198267		1.84299
DNAJC16	Q9Y2G8	DnaJ homolog subfamily C member 16	Homo sapiens	1	1	2	3	3	3	0	-1.25632	13.7715	-3.72669	0.0365655	0.0797014	-3.41553	0.334107	0.927839	1	Chip_BirA - BirA	limma	0.0365655	0.0797014	FALSE	candidate	0		1.43693
ERCC4	Q92889	DNA repair endonuclease XPF	Homo sapiens	1	1	2	3	6	6	3466126	-0.725114	15.7242	-3.72607	0.0143641	0.0423124	-3.37829	0.334187	0.927855	1	Chip_BirA - BirA	limma	0.0143641	0.0423124	FALSE	candidate	3466126		1.84272
H3-7	Q5TEC6	Histone H3-7	Homo sapiens	1	1	2	3	3	3	15422033920	-1.08373	20.3968	-3.72597	0.0143656	0.0423124	-3.37841	0.3342	0.927858	1	Chip_BirA - BirA	limma	0.0143656	0.0423124	TRUE	hit	15422033920		1.84268
SDF4	Q9BRK5	45 kDa calcium-binding protein	Homo sapiens	1	1	2	3	8	8	47600581	0.835238	18.6807	3.72253	0.0144157	0.0424296	-3.38235	0.334647	0.927947	1	Chip_BirA - BirA	limma	0.0144157	0.0424296	FALSE	enriched candidate	47600581		1.84116
DIAPH3	Q9NSV4	Protein diaphanous homolog 3	Homo sapiens	1	1	2	3	4	4	17667908	-1.25365	14.0235	-3.71877	0.0367578	0.0799931	-3.42177	0.335136	0.928045	1	Chip_BirA - BirA	limma	0.0367578	0.0799931	FALSE	candidate	17667908		1.43465
LMNA	P02545	Prelamin-A/C	Homo sapiens	1	1	2	3	37	37	194941336	-0.593214	21.558	-3.71843	0.0144757	0.0425451	-3.38704	0.33518	0.928054	1	Chip_BirA - BirA	limma	0.0144757	0.0425451	FALSE	candidate	194941336		1.83936
MRPS5	P82675	28S ribosomal protein S5, mitochondrial	Homo sapiens	1	1	2	3	14	14	70400420	-0.810003	20.077	-3.71549	0.0145189	0.0426414	-3.39041	0.335562	0.928129	1	Chip_BirA - BirA	limma	0.0145189	0.0426414	FALSE	candidate	70400420		1.83807
CYC1	P08574	Cytochrome c1, heme protein, mitochondrial	Homo sapiens	1	1	2	3	5	5	28204578	1.3415	17.7607	3.71242	0.0145641	0.0427338	-3.39393	0.335961	0.928209	1	Chip_BirA - BirA	limma	0.0145641	0.0427338	TRUE	enriched hit	28204578		1.83672
ECSIT	Q9BQ95	Evolutionarily conserved signaling intermediate in Toll pathway, mitochondrial	Homo sapiens	1	1	2	3	4	4	0	-0.728282	16.0629	-3.71194	0.0145712	0.0427338	-3.39448	0.336023	0.928221	1	Chip_BirA - BirA	limma	0.0145712	0.0427338	FALSE	candidate	0		1.83651
ETFB	P38117	Electron transfer flavoprotein subunit beta	Homo sapiens	1	1	2	3	12	12	483508892	0.548182	19.5227	3.70958	0.0146062	0.042806	-3.39719	0.336332	0.928282	1	Chip_BirA - BirA	limma	0.0146062	0.042806	FALSE	no hit	483508892		1.83546
NGDN	Q8NEJ9	Neuroguidin	Homo sapiens	1	1	2	3	4	4	10081441	-0.625348	14.9811	-3.70763	0.0220751	0.0558346	-3.59299	0.336585	0.928332	1	Chip_BirA - BirA	limma	0.0220751	0.0558346	FALSE	candidate	10081441		1.6561
ATP1B1	P05026	Sodium/potassium-transporting ATPase subunit beta-1	Homo sapiens	1	1	2	3	6	6	47479135	0.749206	17.7184	3.70688	0.0146462	0.0428925	-3.40028	0.336683	0.928352	1	Chip_BirA - BirA	limma	0.0146462	0.0428925	FALSE	enriched candidate	47479135		1.83427
DRG1	Q9Y295	Developmentally-regulated GTP-binding protein 1	Homo sapiens	1	1	2	3	17	18	138149060	0.579203	20.8828	3.70404	0.0146885	0.042983	-3.40354	0.337053	0.928425	1	Chip_BirA - BirA	limma	0.0146885	0.042983	FALSE	no hit	138149060		1.83302
RACGAP1	Q9H0H5	Rac GTPase-activating protein 1	Homo sapiens	1	1	2	3	14	14	27141838	-0.571106	18.8124	-3.70286	0.0147062	0.042983	-3.4049	0.337208	0.928455	1	Chip_BirA - BirA	limma	0.0147062	0.042983	FALSE	no hit	27141838		1.8325
PSMA4	P25789	Proteasome subunit alpha type-4	Homo sapiens	1	1	2	3	14	15	498070624	1.10615	21.0937	3.7027	0.0147086	0.042983	-3.40508	0.337228	0.928459	1	Chip_BirA - BirA	limma	0.0147086	0.042983	TRUE	enriched hit	498070624		1.83243
EIF3I	Q13347	Eukaryotic translation initiation factor 3 subunit I	Homo sapiens	1	1	2	3	18	18	285499544	0.760173	20.9271	3.70071	0.0147382	0.043039	-3.40736	0.337487	0.92851	1	Chip_BirA - BirA	limma	0.0147382	0.043039	FALSE	enriched candidate	285499544		1.83155
TSPAN6	O43657	Tetraspanin-6	Homo sapiens	1	1	2	3	5	5	71625923	0.692676	18.5059	3.69821	0.0147758	0.043118	-3.41024	0.337814	0.928575	1	Chip_BirA - BirA	limma	0.0147758	0.043118	FALSE	enriched candidate	71625923		1.83045
SCML2	Q9UQR0	Sex comb on midleg-like protein 2	Homo sapiens	1	1	2	3	12	12	31550828	0.522255	18.1184	3.69537	0.0148185	0.0431813	-3.41351	0.338186	0.928647	1	Chip_BirA - BirA	limma	0.0148185	0.0431813	FALSE	no hit	31550828		1.82919
SMAP	O00193	Small acidic protein	Homo sapiens	1	1	2	3	7	7	149335794	0.582015	18.4557	3.69226	0.0148654	0.0432869	-3.41707	0.338592	0.928727	1	Chip_BirA - BirA	limma	0.0148654	0.0432869	FALSE	no hit	149335794		1.82782
SPART	Q8N0X7	Spartin	Homo sapiens	1	1	2	3	21	21	108529856	0.520426	20.0855	3.6888	0.0149178	0.0433868	-3.42105	0.339045	0.928815	1	Chip_BirA - BirA	limma	0.0149178	0.0433868	FALSE	no hit	108529856		1.82629
NME2	P22392	Nucleoside diphosphate kinase B	Homo sapiens	1	1	2	3	3	8	1089350432	3.57499	19.7852	3.6886	0.0149208	0.0433868	-3.42128	0.33907	0.92882	1	Chip_BirA - BirA	limma	0.0149208	0.0433868	TRUE	enriched hit	1089350432		1.82621
UPF1	Q92900	Regulator of nonsense transcripts 1	Homo sapiens	1	1	2	3	43	44	147510684	0.575026	20.962	3.68348	0.0149989	0.043583	-3.42718	0.339742	0.928951	1	Chip_BirA - BirA	limma	0.0149989	0.043583	FALSE	no hit	147510684		1.82394
PARP1	P09874	Poly [ADP-ribose] polymerase 1	Homo sapiens	1	1	2	3	76	76	1292230080	-0.607086	24.2293	-3.68117	0.0150341	0.0436544	-3.42983	0.340044	0.92901	1	Chip_BirA - BirA	limma	0.0150341	0.0436544	FALSE	candidate	1292230080		1.82292
TOP3A	Q13472	DNA topoisomerase 3-alpha	Homo sapiens	1	1	2	3	5	5	0	-0.823311	14.3675	-3.67794	0.0377698	0.0816753	-3.78597	0.340469	0.929092	1	Chip_BirA - BirA	limma	0.0377698	0.0816753	FALSE	candidate	0		1.42285
ZC3H15	Q8WU90	Zinc finger CCCH domain-containing protein 15	Homo sapiens	1	1	2	3	24	24	104595920	0.5171	20.6496	3.67685	0.0151006	0.0438164	-3.43482	0.340612	0.92912	1	Chip_BirA - BirA	limma	0.0151006	0.0438164	FALSE	no hit	104595920		1.82101
TXLNA	P40222	Alpha-taxilin	Homo sapiens	1	1	2	3	26	27	100892162	0.620113	20.4566	3.67483	0.0151316	0.0438681	-3.43713	0.340877	0.929171	1	Chip_BirA - BirA	limma	0.0151316	0.0438681	FALSE	enriched candidate	100892162		1.82011
GLDC	P23378	Glycine dehydrogenase (decarboxylating), mitochondrial	Homo sapiens	1	1	2	3	5	5	3249186	-0.73982	16.302	-3.67441	0.0227086	0.0568755	-3.62629	0.340933	0.929182	1	Chip_BirA - BirA	limma	0.0227086	0.0568755	FALSE	candidate	3249186		1.64381
TMEM161A	Q9NX61	Transmembrane protein 161A	Homo sapiens	1	1	2	3	3	3	15056858	0.572891	15.8033	3.67309	0.0151585	0.0438823	-3.43914	0.341106	0.929215	1	Chip_BirA - BirA	limma	0.0151585	0.0438823	FALSE	no hit	15056858		1.81934
PYGL	P06737	Glycogen phosphorylase, liver form	Homo sapiens	1	1	2	3	46	55	317569928	0.592626	22.5831	3.66807	0.0152364	0.0440546	-3.44493	0.341766	0.929342	1	Chip_BirA - BirA	limma	0.0152364	0.0440546	FALSE	enriched candidate	317569928		1.81712
GGA1	Q9UJY5	ADP-ribosylation factor-binding protein GGA1	Homo sapiens	1	1	2	3	7	7	18903898	0.708631	15.4846	3.66507	0.0152831	0.0441584	-3.44839	0.342161	0.929418	1	Chip_BirA - BirA	limma	0.0152831	0.0441584	FALSE	enriched candidate	18903898		1.81579
RBM22	Q9NW64	Pre-mRNA-splicing factor RBM22	Homo sapiens	1	1	2	3	18	18	68292946	-0.531532	19.0496	-3.66203	0.0153308	0.0442389	-3.45191	0.342562	0.929495	1	Chip_BirA - BirA	limma	0.0153308	0.0442389	FALSE	no hit	68292946		1.81444
CBX5	P45973	Chromobox protein homolog 5	Homo sapiens	1	1	2	3	13	14	161608600	0.572135	20.1668	3.66191	0.0153326	0.0442389	-3.45204	0.342577	0.929498	1	Chip_BirA - BirA	limma	0.0153326	0.0442389	FALSE	no hit	161608600		1.81439
LIN7A	O14910	Protein lin-7 homolog A	Homo sapiens	1	1	2	3	1	3	27347470	0.611094	16.0255	3.65913	0.0153763	0.0443339	-3.45525	0.342944	0.929568	1	Chip_BirA - BirA	limma	0.0153763	0.0443339	FALSE	enriched candidate	27347470		1.81315
MGA	Q8IWI9	MAX gene-associated protein	Homo sapiens	1	1	2	3	19	19	226135866	-0.620858	16.5086	-3.65401	0.0154569	0.0445351	-3.46116	0.34362	0.929696	1	Chip_BirA - BirA	limma	0.0154569	0.0445351	FALSE	candidate	226135866		1.81088
MICU1	Q9BPX6	Calcium uptake protein 1, mitochondrial	Homo sapiens	1	1	2	3	6	6	28697748	-0.680332	17.3247	-3.65288	0.0154748	0.0445455	-3.46247	0.343769	0.929725	1	Chip_BirA - BirA	limma	0.0154748	0.0445455	FALSE	candidate	28697748		1.81037
PDK2	Q15119	[Pyruvate dehydrogenase (acetyl-transferring)] kinase isozyme 2, mitochondrial	Homo sapiens	1	1	2	3	3	4	9513386	-0.920224	15.3662	-3.64813	0.0232251	0.0578512	-3.32689	0.344397	0.929844	1	Chip_BirA - BirA	limma	0.0232251	0.0578512	FALSE	candidate	9513386		1.63404
TMED8	Q6PL24	Protein TMED8	Homo sapiens	1	1	2	3	4	4	15864419	-0.602364	17.4518	-3.64587	0.0155863	0.0448133	-3.47057	0.344696	0.9299	1	Chip_BirA - BirA	limma	0.0155863	0.0448133	FALSE	candidate	15864419		1.80726
HLCS	P50747	Biotin--protein ligase	Homo sapiens	1	1	2	3	5	5	83352638	-0.858777	17.7114	-3.64241	0.0156417	0.0449413	-3.47459	0.345154	0.929987	1	Chip_BirA - BirA	limma	0.0156417	0.0449413	FALSE	candidate	83352638		1.80571
ECHS1	P30084	Enoyl-CoA hydratase, mitochondrial	Homo sapiens	1	1	2	3	14	14	310924752	0.537508	20.7427	3.64074	0.0156685	0.0449867	-3.47652	0.345376	0.930029	1	Chip_BirA - BirA	limma	0.0156685	0.0449867	FALSE	no hit	310924752		1.80497
THUMPD1	Q9NXG2	THUMP domain-containing protein 1	Homo sapiens	1	1	2	3	14	14	61546759	0.516915	19.3005	3.63898	0.0156967	0.0450361	-3.47855	0.345608	0.930073	1	Chip_BirA - BirA	limma	0.0156967	0.0450361	FALSE	no hit	61546759		1.80419
PINX1	Q96BK5	PIN2/TERF1-interacting telomerase inhibitor 1	Homo sapiens	1	1	2	3	8	8	48135727	0.596191	16.7051	3.63704	0.015728	0.0450942	-3.48079	0.345865	0.930121	1	Chip_BirA - BirA	limma	0.015728	0.0450942	FALSE	enriched candidate	48135727		1.80333
NIP7	Q9Y221	60S ribosome subunit biogenesis protein NIP7 homolog	Homo sapiens	1	1	2	3	2	2	4013482	-0.688784	15.6677	-3.63272	0.015798	0.0452632	-3.48581	0.346439	0.930229	1	Chip_BirA - BirA	limma	0.015798	0.0452632	FALSE	candidate	4013482		1.8014
SUN2	Q9UH99	SUN domain-containing protein 2	Homo sapiens	1	1	2	3	5	5	5776593	-1.31515	17.2459	-3.63085	0.0158283	0.0452943	-3.48797	0.346687	0.930275	1	Chip_BirA - BirA	limma	0.0158283	0.0452943	TRUE	hit	5776593		1.80057
RUVBL2	Q9Y230	RuvB-like 2	Homo sapiens	1	1	2	3	32	32	410052160	0.629099	21.7248	3.62885	0.0158608	0.0453481	-3.49029	0.346952	0.930325	1	Chip_BirA - BirA	limma	0.0158608	0.0453481	FALSE	enriched candidate	410052160		1.79968
RNF2	Q99496	E3 ubiquitin-protein ligase RING2	Homo sapiens	1	1	2	3	7	8	44793924	-0.527259	18.2458	-3.62545	0.0159163	0.0454552	-3.49423	0.347404	0.930409	1	Chip_BirA - BirA	limma	0.0159163	0.0454552	FALSE	no hit	44793924		1.79816
FAF2	Q96CS3	FAS-associated factor 2	Homo sapiens	1	1	2	3	16	16	160355808	0.513669	19.6772	3.62494	0.0159247	0.0454552	-3.49483	0.347473	0.930422	1	Chip_BirA - BirA	limma	0.0159247	0.0454552	FALSE	no hit	160355808		1.79793
GTF3C5	Q9Y5Q8	General transcription factor 3C polypeptide 5	Homo sapiens	1	1	2	3	11	11	38486132	-0.573029	17.9114	-3.62417	0.0159373	0.0454552	-3.49572	0.347575	0.930441	1	Chip_BirA - BirA	limma	0.0159373	0.0454552	FALSE	no hit	38486132		1.79758
DHX30	Q7L2E3	ATP-dependent RNA helicase DHX30	Homo sapiens	1	1	2	3	36	36	108309042	-0.521994	21.049	-3.62385	0.0159426	0.0454552	-3.49609	0.347618	0.930449	1	Chip_BirA - BirA	limma	0.0159426	0.0454552	FALSE	no hit	108309042		1.79744
COPS7A	Q9UBW8	COP9 signalosome complex subunit 7a	Homo sapiens	1	1	2	3	7	7	98824282	0.601075	18.2675	3.62307	0.0159553	0.0454599	-3.497	0.347721	0.930468	1	Chip_BirA - BirA	limma	0.0159553	0.0454599	FALSE	enriched candidate	98824282		1.79709
DTD1	Q8TEA8	D-aminoacyl-tRNA deacylase 1	Homo sapiens	1	1	2	3	8	8	55384924	1.29827	18.1332	3.62234	0.0159672	0.0454622	-3.49784	0.347818	0.930486	1	Chip_BirA - BirA	limma	0.0159672	0.0454622	TRUE	enriched hit	55384924		1.79677
EXOSC5	Q9NQT4	Exosome complex component RRP46	Homo sapiens	1	1	2	3	4	4	33054502	1.18485	17.8503	3.62076	0.0159932	0.045473	-3.49967	0.348028	0.930525	1	Chip_BirA - BirA	limma	0.0159932	0.045473	TRUE	enriched hit	33054502		1.79607
SART1	O43290	U4/U6,U5 tri-snRNP-associated protein 1	Homo sapiens	1	1	2	3	33	33	60002606	0.549228	20.5522	3.61879	0.0160257	0.0455338	-3.50196	0.348291	0.930574	1	Chip_BirA - BirA	limma	0.0160257	0.0455338	FALSE	no hit	60002606		1.79518
TBC1D9B	Q66K14	TBC1 domain family member 9B	Homo sapiens	1	1	2	3	12	13	25688734	-0.581008	18.7055	-3.61649	0.0160637	0.0456102	-3.50464	0.348598	0.930631	1	Chip_BirA - BirA	limma	0.0160637	0.0456102	FALSE	no hit	25688734		1.79415
PSMG1	O95456	Proteasome assembly chaperone 1	Homo sapiens	1	1	2	3	5	5	35455978	-0.589083	18.2447	-3.61214	0.0161358	0.0457549	-3.50969	0.349178	0.930738	1	Chip_BirA - BirA	limma	0.0161358	0.0457549	FALSE	candidate	35455978		1.79221
GBA1	P04062	Lysosomal acid glucosylceramidase	Homo sapiens	1	1	2	3	9	9	44765693	0.544482	18.525	3.61205	0.0161372	0.0457549	-3.50979	0.34919	0.93074	1	Chip_BirA - BirA	limma	0.0161372	0.0457549	FALSE	no hit	44765693		1.79217
SNX3	O60493	Sorting nexin-3	Homo sapiens	1	1	2	3	2	2	0	-0.627244	14.7713	-3.61139	0.0161481	0.0457549	-3.51056	0.349277	0.930756	1	Chip_BirA - BirA	limma	0.0161481	0.0457549	FALSE	candidate	0		1.79188
PUF60	Q9UHX1	Poly(U)-binding-splicing factor PUF60	Homo sapiens	1	1	2	3	24	24	264621240	-0.532323	21.8746	-3.61009	0.0161698	0.0457846	-3.51207	0.349451	0.930788	1	Chip_BirA - BirA	limma	0.0161698	0.0457846	FALSE	no hit	264621240		1.7913
IGF1R	P08069	Insulin-like growth factor 1 receptor	Homo sapiens	1	1	2	3	11	11	64452548	-0.769498	17.4088	-3.60846	0.016197	0.04583	-3.51396	0.349669	0.930828	1	Chip_BirA - BirA	limma	0.016197	0.04583	FALSE	candidate	64452548		1.79057
RRBP1	Q9P2E9	Ribosome-binding protein 1	Homo sapiens	1	1	2	3	73	75	148432384	-0.535646	21.9084	-3.60318	0.0162854	0.0460485	-3.52011	0.350375	0.930958	1	Chip_BirA - BirA	limma	0.0162854	0.0460485	FALSE	no hit	148432384		1.7882
LACTB	P83111	Serine beta-lactamase-like protein LACTB, mitochondrial	Homo sapiens	1	1	2	3	8	8	25714290	0.714523	16.6927	3.60109	0.0241857	0.0596997	-3.70041	0.350653	0.931009	1	Chip_BirA - BirA	limma	0.0241857	0.0596997	FALSE	enriched candidate	25714290		1.61644
CENPU	Q71F23	Centromere protein U	Homo sapiens	1	1	2	3	8	9	33379398	-0.583564	17.8929	-3.59975	0.0163431	0.0461796	-3.5241	0.350833	0.931042	1	Chip_BirA - BirA	limma	0.0163431	0.0461796	FALSE	no hit	33379398		1.78667
MDN1	Q9NU22	Midasin	Homo sapiens	1	1	2	3	60	61	32589072	-0.637201	20.3831	-3.59897	0.0163562	0.0461837	-3.525	0.350937	0.931061	1	Chip_BirA - BirA	limma	0.0163562	0.0461837	FALSE	candidate	32589072		1.78632
UBAP2L	Q14157	Ubiquitin-associated protein 2-like	Homo sapiens	1	1	2	3	27	27	207203860	0.519416	20.6192	3.59833	0.0163671	0.0461837	-3.52575	0.351023	0.931077	1	Chip_BirA - BirA	limma	0.0163671	0.0461837	FALSE	no hit	207203860		1.78603
POGZ	Q7Z3K3	Pogo transposable element with ZNF domain	Homo sapiens	1	1	2	3	19	19	45673795	0.748442	19.6543	3.59687	0.0163917	0.0461918	-3.52745	0.351219	0.931113	1	Chip_BirA - BirA	limma	0.0163917	0.0461918	FALSE	enriched candidate	45673795		1.78538
SLC1A3	P43003	Excitatory amino acid transporter 1	Homo sapiens	1	1	2	3	3	3	2526248	-1.0823	15.1226	-3.59683	0.0163925	0.0461918	-3.5275	0.351224	0.931114	1	Chip_BirA - BirA	limma	0.0163925	0.0461918	TRUE	hit	2526248		1.78536
SNX5	Q9Y5X3	Sorting nexin-5	Homo sapiens	1	1	2	3	15	15	242237744	1.76294	19.0223	3.59344	0.0164499	0.0463218	-3.53145	0.351678	0.931197	1	Chip_BirA - BirA	limma	0.0164499	0.0463218	TRUE	enriched hit	242237744		1.78384
UCHL3	P15374	Ubiquitin carboxyl-terminal hydrolase isozyme L3	Homo sapiens	1	1	2	3	6	6	47699862	0.509221	17.779	3.59071	0.0164963	0.046393	-3.53463	0.352044	0.931263	1	Chip_BirA - BirA	limma	0.0164963	0.046393	FALSE	no hit	47699862		1.78261
YARS2	Q9Y2Z4	Tyrosine--tRNA ligase, mitochondrial	Homo sapiens	1	1	2	3	10	10	50479672	0.555646	19.2722	3.59062	0.0164978	0.046393	-3.53473	0.352056	0.931265	1	Chip_BirA - BirA	limma	0.0164978	0.046393	FALSE	no hit	50479672		1.78257
IRAK1	P51617	Interleukin-1 receptor-associated kinase 1	Homo sapiens	1	1	2	3	4	5	55311060	-0.584702	17.4428	-3.58831	0.0165374	0.0464201	-3.53743	0.352367	0.931322	1	Chip_BirA - BirA	limma	0.0165374	0.0464201	FALSE	no hit	55311060		1.78153
NUP98	P52948	Nuclear pore complex protein Nup98-Nup96	Homo sapiens	1	1	2	3	33	33	95600952	-0.679642	20.9286	-3.58814	0.0165402	0.0464201	-3.53762	0.352389	0.931326	1	Chip_BirA - BirA	limma	0.0165402	0.0464201	FALSE	candidate	95600952		1.78146
KIF22	Q14807	Kinesin-like protein KIF22	Homo sapiens	1	1	2	3	18	18	41506848	-0.57876	19.5246	-3.58762	0.016549	0.0464201	-3.53822	0.352458	0.931338	1	Chip_BirA - BirA	limma	0.016549	0.0464201	FALSE	no hit	41506848		1.78123
ADPRS	Q9NX46	ADP-ribosylhydrolase ARH3	Homo sapiens	1	1	2	3	5	5	14086013	1.03854	16.6887	3.58741	0.0165527	0.0464201	-3.53848	0.352487	0.931344	1	Chip_BirA - BirA	limma	0.0165527	0.0464201	TRUE	enriched hit	14086013		1.78113
MLLT1	Q03111	Protein ENL	Homo sapiens	1	1	2	3	4	4	19459166	0.608385	17.9122	3.58651	0.016568	0.0464312	-3.53952	0.352607	0.931365	1	Chip_BirA - BirA	limma	0.016568	0.0464312	FALSE	enriched candidate	19459166		1.78073
MAGT1	Q9H0U3	Magnesium transporter protein 1	Homo sapiens	1	1	2	3	2	3	39678566	-0.539785	18.0557	-3.58432	0.0166056	0.0465048	-3.54208	0.352902	0.931419	1	Chip_BirA - BirA	limma	0.0166056	0.0465048	FALSE	no hit	39678566		1.77974
CNNM4	Q6P4Q7	Metal transporter CNNM4	Homo sapiens	1	1	2	3	5	6	2305178	0.739317	15.6847	3.58261	0.0166351	0.0465555	-3.54408	0.353132	0.93146	1	Chip_BirA - BirA	limma	0.0166351	0.0465555	FALSE	enriched candidate	2305178		1.77897
EEF1G	P26641	Elongation factor 1-gamma	Homo sapiens	1	1	2	3	32	32	1745790240	0.512658	21.7743	3.58154	0.0166534	0.0465749	-3.54532	0.353275	0.931486	1	Chip_BirA - BirA	limma	0.0166534	0.0465749	FALSE	no hit	1745790240		1.7785
XPC	Q01831	DNA repair protein complementing XP-C cells	Homo sapiens	1	1	2	3	15	15	21878623	0.948481	18.0858	3.57879	0.0167009	0.0466266	-3.54853	0.353645	0.931553	1	Chip_BirA - BirA	limma	0.0167009	0.0466266	FALSE	enriched candidate	21878623		1.77726
ECT2	Q9H8V3	Protein ECT2	Homo sapiens	1	1	2	3	9	9	11018770	-0.516116	17.6908	-3.5785	0.016706	0.0466266	-3.54887	0.353685	0.93156	1	Chip_BirA - BirA	limma	0.016706	0.0466266	FALSE	no hit	11018770		1.77713
NOA1	Q8NC60	Nitric oxide-associated protein 1	Homo sapiens	1	1	2	3	5	5	4221464	-0.727827	15.8188	-3.5742	0.0167805	0.0467977	-3.55389	0.354263	0.931664	1	Chip_BirA - BirA	limma	0.0167805	0.0467977	FALSE	candidate	4221464		1.7752
RPAP3	Q9H6T3	RNA polymerase II-associated protein 3	Homo sapiens	1	1	2	3	23	23	201376062	0.717757	18.4826	3.57365	0.0167901	0.0467977	-3.55454	0.354338	0.931678	1	Chip_BirA - BirA	limma	0.0167901	0.0467977	FALSE	enriched candidate	201376062		1.77495
MESD	Q14696	LRP chaperone MESD	Homo sapiens	1	1	2	3	12	12	142868516	0.511286	20.3038	3.57298	0.0168017	0.0467983	-3.55532	0.354428	0.931694	1	Chip_BirA - BirA	limma	0.0168017	0.0467983	FALSE	no hit	142868516		1.77465
FUCA2	Q9BTY2	Plasma alpha-L-fucosidase	Homo sapiens	1	1	2	3	4	4	23769014	0.714406	17.6004	3.57031	0.0168482	0.0468958	-3.55843	0.354787	0.931758	1	Chip_BirA - BirA	limma	0.0168482	0.0468958	FALSE	enriched candidate	23769014		1.77345
MRPL24	Q96A35	39S ribosomal protein L24, mitochondrial	Homo sapiens	1	1	2	3	8	8	294451540	-0.643999	19.2103	-3.56711	0.0169042	0.0470198	-3.56218	0.355218	0.931836	1	Chip_BirA - BirA	limma	0.0169042	0.0470198	FALSE	candidate	294451540		1.77201
USP36	Q9P275	Ubiquitin carboxyl-terminal hydrolase 36	Homo sapiens	1	1	2	3	10	10	3019526	-0.654928	17.2584	-3.56487	0.0169435	0.0470971	-3.56479	0.35552	0.931889	1	Chip_BirA - BirA	limma	0.0169435	0.0470971	FALSE	candidate	3019526		1.771
PPP1CB	P62140	Serine/threonine-protein phosphatase PP1-beta catalytic subunit	Homo sapiens	1	1	2	3	4	4	186844380	0.725974	17.6365	3.56421	0.016955	0.0470973	-3.56556	0.355609	0.931905	1	Chip_BirA - BirA	limma	0.016955	0.0470973	FALSE	enriched candidate	186844380		1.7707
ARMCX3	Q9UH62	Armadillo repeat-containing X-linked protein 3	Homo sapiens	1	1	2	3	6	6	30733321	0.783779	16.9676	3.56324	0.0169721	0.0471128	-3.5667	0.35574	0.931929	1	Chip_BirA - BirA	limma	0.0169721	0.0471128	FALSE	enriched candidate	30733321		1.77026
SLC12A9	Q9BXP2	Solute carrier family 12 member 9	Homo sapiens	1	1	2	3	4	4	0	-0.814022	14.7215	-3.56129	0.0170066	0.0471651	-3.56899	0.356004	0.931976	1	Chip_BirA - BirA	limma	0.0170066	0.0471651	FALSE	candidate	0		1.76938
ARPIN	Q7Z6K5	Arpin	Homo sapiens	1	1	2	3	9	9	71544338	0.894685	18.6615	3.55909	0.0170453	0.0471651	-3.57155	0.356301	0.932028	1	Chip_BirA - BirA	limma	0.0170453	0.0471651	FALSE	enriched candidate	71544338		1.76839
ZMYM2	Q9UBW7	Zinc finger MYM-type protein 2	Homo sapiens	1	1	2	3	5	5	33145406	-0.609638	16.0143	-3.55887	0.0170493	0.0471651	-3.57181	0.356331	0.932034	1	Chip_BirA - BirA	limma	0.0170493	0.0471651	FALSE	candidate	33145406		1.76829
NDUFS4	O43181	NADH dehydrogenase [ubiquinone] iron-sulfur protein 4, mitochondrial	Homo sapiens	1	1	2	3	5	5	46557055	0.825704	17.5652	3.55848	0.0170562	0.0471651	-3.57227	0.356383	0.932043	1	Chip_BirA - BirA	limma	0.0170562	0.0471651	FALSE	enriched candidate	46557055		1.76812
DLD	P09622	Dihydrolipoyl dehydrogenase, mitochondrial	Homo sapiens	1	1	2	3	19	19	376932728	0.522844	21.4859	3.55827	0.01706	0.0471651	-3.57252	0.356412	0.932048	1	Chip_BirA - BirA	limma	0.01706	0.0471651	FALSE	no hit	376932728		1.76802
DDX19B	Q9UMR2	ATP-dependent RNA helicase DDX19B	Homo sapiens	1	1	2	3	4	4	185301428	0.721452	16.3464	3.55761	0.0170717	0.0471657	-3.57329	0.356502	0.932064	1	Chip_BirA - BirA	limma	0.0170717	0.0471657	FALSE	enriched candidate	185301428		1.76772
P4HA1	P13674	Prolyl 4-hydroxylase subunit alpha-1	Homo sapiens	1	1	2	3	18	18	39330607	0.810399	18.7134	3.55557	0.0171079	0.047234	-3.57568	0.356778	0.932113	1	Chip_BirA - BirA	limma	0.0171079	0.047234	FALSE	enriched candidate	39330607		1.7668
VAPA	Q9P0L0	Vesicle-associated membrane protein-associated protein A	Homo sapiens	1	1	2	3	2	2	20116272	-0.627207	16.3205	-3.55465	0.0171241	0.0472469	-3.57675	0.356901	0.932135	1	Chip_BirA - BirA	limma	0.0171241	0.0472469	FALSE	candidate	20116272		1.76639
CBX2	Q14781	Chromobox protein homolog 2	Homo sapiens	1	1	2	3	7	7	9068248	-0.798833	15.088	-3.55404	0.0251946	0.0609203	-3.74843	0.356984	0.93215	1	Chip_BirA - BirA	limma	0.0251946	0.0609203	FALSE	candidate	9068248		1.59869
SRPRB	Q9Y5M8	Signal recognition particle receptor subunit beta	Homo sapiens	1	1	2	3	9	9	81933972	1.89283	18.6875	3.55209	0.0171698	0.047341	-3.57975	0.357248	0.932196	1	Chip_BirA - BirA	limma	0.0171698	0.047341	TRUE	enriched hit	81933972		1.76524
ATL2	Q8NHH9	Atlastin-2	Homo sapiens	1	1	2	3	9	10	51579376	-0.560985	18.5197	-3.54932	0.0172192	0.0474454	-3.58299	0.357622	0.932263	1	Chip_BirA - BirA	limma	0.0172192	0.0474454	FALSE	no hit	51579376		1.76399
NOL8	Q76FK4	Nucleolar protein 8	Homo sapiens	1	1	2	3	13	14	17475650	-0.523588	18.5051	-3.54718	0.0172576	0.0474961	-3.5855	0.357913	0.932314	1	Chip_BirA - BirA	limma	0.0172576	0.0474961	FALSE	no hit	17475650		1.76302
PAFAH1B1	P43034	Platelet-activating factor acetylhydrolase IB subunit beta	Homo sapiens	1	1	2	3	9	9	133513502	-0.557825	20.5368	-3.54701	0.0172608	0.0474961	-3.58571	0.357937	0.932318	1	Chip_BirA - BirA	limma	0.0172608	0.0474961	FALSE	no hit	133513502		1.76294
TMEM181	Q9P2C4	Transmembrane protein 181	Homo sapiens	1	1	2	3	2	2	21539208	0.682174	14.9855	3.54482	0.0253983	0.0612548	-3.75789	0.358233	0.93237	1	Chip_BirA - BirA	limma	0.0253983	0.0612548	FALSE	enriched candidate	21539208		1.59519
PBK	Q96KB5	Lymphokine-activated killer T-cell-originated protein kinase	Homo sapiens	1	1	2	3	10	10	72980996	0.536775	19.3367	3.54261	0.0173399	0.0476817	-3.59086	0.358533	0.932423	1	Chip_BirA - BirA	limma	0.0173399	0.0476817	FALSE	no hit	72980996		1.76095
PIR	O00625	Pirin	Homo sapiens	1	1	2	3	6	6	12033390	0.86997	17.0905	3.54252	0.0254494	0.0613419	-3.43185	0.358545	0.932425	1	Chip_BirA - BirA	limma	0.0254494	0.0613419	FALSE	enriched candidate	12033390		1.59432
PYCR1	P32322	Pyrroline-5-carboxylate reductase 1, mitochondrial	Homo sapiens	1	1	2	3	9	10	80189636	0.945368	18.5308	3.5409	0.0173708	0.0477349	-3.59288	0.358765	0.932464	1	Chip_BirA - BirA	limma	0.0173708	0.0477349	FALSE	enriched candidate	80189636		1.76018
TFB2M	Q9H5Q4	Dimethyladenosine transferase 2, mitochondrial	Homo sapiens	1	1	2	3	4	4	12117749	-0.594285	14.9632	-3.53687	0.0255753	0.0615368	-3.76605	0.359311	0.93256	1	Chip_BirA - BirA	limma	0.0255753	0.0615368	FALSE	candidate	12117749		1.59218
NARS1	O43776	Asparagine--tRNA ligase, cytoplasmic	Homo sapiens	1	1	2	3	25	25	128229892	-0.505836	21.262	-3.53562	0.0174666	0.0479308	-3.59907	0.359482	0.932589	1	Chip_BirA - BirA	limma	0.0174666	0.0479308	FALSE	no hit	128229892		1.75779
RAB3D	O95716	Ras-related protein Rab-3D	Homo sapiens	1	1	2	3	2	4	165907360	0.865697	16.5564	3.53503	0.0174772	0.0479308	-3.59975	0.359561	0.932603	1	Chip_BirA - BirA	limma	0.0174772	0.0479308	FALSE	enriched candidate	165907360		1.75753
GABPA	Q06546	GA-binding protein alpha chain	Homo sapiens	1	1	2	3	6	6	16152353	0.667142	16.8619	3.53176	0.0256899	0.0617763	-3.7713	0.360006	0.932681	1	Chip_BirA - BirA	limma	0.0256899	0.0617763	FALSE	enriched candidate	16152353		1.59024
PPP6R1	Q9UPN7	Serine/threonine-protein phosphatase 6 regulatory subunit 1	Homo sapiens	1	1	2	3	8	8	8123841	-0.497716	17.8036	-3.52884	0.0175903	0.0481822	-3.60702	0.360403	0.93275	1	Chip_BirA - BirA	limma	0.0175903	0.0481822	FALSE	no hit	8123841		1.75473
POGLUT3	Q7Z4H8	Protein O-glucosyltransferase 3	Homo sapiens	1	1	2	3	7	7	28002688	-1.52089	18.1157	-3.52873	0.0175924	0.0481822	-3.60716	0.360419	0.932753	1	Chip_BirA - BirA	limma	0.0175924	0.0481822	TRUE	hit	28002688		1.75468
ATP6V1H	Q9UI12	V-type proton ATPase subunit H	Homo sapiens	1	1	2	3	9	9	69149986	0.609277	17.942	3.52523	0.0176567	0.0482843	-3.61127	0.360895	0.932836	1	Chip_BirA - BirA	limma	0.0176567	0.0482843	FALSE	enriched candidate	69149986		1.75309
RAD23B	P54727	UV excision repair protein RAD23 homolog B	Homo sapiens	1	1	2	3	3	3	47692054	0.858847	16.0845	3.52498	0.0176614	0.0482843	-3.61157	0.36093	0.932842	1	Chip_BirA - BirA	limma	0.0176614	0.0482843	FALSE	enriched candidate	47692054		1.75297
BLVRB	P30043	Flavin reductase (NADPH)	Homo sapiens	1	1	2	3	6	6	12642895	-1.09524	16.0881	-3.52478	0.017665	0.0482843	-3.6118	0.360956	0.932846	1	Chip_BirA - BirA	limma	0.017665	0.0482843	TRUE	hit	12642895		1.75289
ACOX1	Q15067	Peroxisomal acyl-coenzyme A oxidase 1	Homo sapiens	1	1	2	3	8	8	19690648	1.11558	16.0649	3.52264	0.0177045	0.0483601	-3.61432	0.361248	0.932897	1	Chip_BirA - BirA	limma	0.0177045	0.0483601	TRUE	enriched hit	19690648		1.75192
ISOC2	Q96AB3	Isochorismatase domain-containing protein 2	Homo sapiens	1	1	2	3	2	2	4395884	0.788184	15.0552	3.52102	0.0420128	0.0884707	-3.91873	0.361469	0.932935	1	Chip_BirA - BirA	limma	0.0420128	0.0884707	FALSE	enriched candidate	4395884		1.37662
SERPINH1	P50454	Serpin H1	Homo sapiens	1	1	2	3	24	24	701567368	0.527365	21.2317	3.52092	0.0177363	0.0483824	-3.61634	0.361482	0.932937	1	Chip_BirA - BirA	limma	0.0177363	0.0483824	FALSE	no hit	701567368		1.75114
PDXDC1	Q6P996	Pyridoxal-dependent decarboxylase domain-containing protein 1	Homo sapiens	1	1	2	3	10	11	21751028	0.517067	17.4837	3.51614	0.0178252	0.0485925	-3.62197	0.362135	0.93305	1	Chip_BirA - BirA	limma	0.0178252	0.0485925	FALSE	no hit	21751028		1.74897
CLASP1	Q7Z460	CLIP-associating protein 1	Homo sapiens	1	1	2	3	17	18	37781510	0.651427	17.7983	3.51179	0.0179064	0.0487492	-3.62709	0.36273	0.933153	1	Chip_BirA - BirA	limma	0.0179064	0.0487492	FALSE	enriched candidate	37781510		1.74699
U2AF2	P26368	Splicing factor U2AF 65 kDa subunit	Homo sapiens	1	1	2	3	17	17	355365544	-0.700863	22.1699	-3.5078	0.0179812	0.0489151	-3.63178	0.363275	0.933246	1	Chip_BirA - BirA	limma	0.0179812	0.0489151	FALSE	candidate	355365544		1.74518
COG5	Q9UP83	Conserved oligomeric Golgi complex subunit 5	Homo sapiens	1	1	2	3	5	5	17437394	0.628213	15.8446	3.5077	0.0262382	0.0626538	-3.79609	0.363289	0.933249	1	Chip_BirA - BirA	limma	0.0262382	0.0626538	FALSE	enriched candidate	17437394		1.58107
RPUSD2	Q8IZ73	Pseudouridylate synthase RPUSD2	Homo sapiens	1	1	2	3	9	9	25287543	-0.763867	18.2772	-3.50676	0.0180007	0.0489151	-3.63301	0.363417	0.933271	1	Chip_BirA - BirA	limma	0.0180007	0.0489151	FALSE	candidate	25287543		1.74471
TTF2	Q9UNY4	Transcription termination factor 2	Homo sapiens	1	1	2	3	22	22	24690055	-0.514682	19.1069	-3.50664	0.0180031	0.0489151	-3.63316	0.363434	0.933274	1	Chip_BirA - BirA	limma	0.0180031	0.0489151	FALSE	no hit	24690055		1.74465
SARNP	P82979	SAP domain-containing ribonucleoprotein	Homo sapiens	1	1	2	3	13	13	91244994	0.512729	19.9054	3.50439	0.0180455	0.0489978	-3.63581	0.363742	0.933326	1	Chip_BirA - BirA	limma	0.0180455	0.0489978	FALSE	no hit	91244994		1.74363
SNRNP70	P08621	U1 small nuclear ribonucleoprotein 70 kDa	Homo sapiens	1	1	2	3	22	22	184135680	0.646789	20.4581	3.50366	0.0180593	0.0490028	-3.63667	0.363842	0.933343	1	Chip_BirA - BirA	limma	0.0180593	0.0490028	FALSE	enriched candidate	184135680		1.7433
VPS35	Q96QK1	Vacuolar protein sorting-associated protein 35	Homo sapiens	1	1	2	3	28	28	109418064	0.514887	20.3605	3.5004	0.018121	0.0491052	-3.64051	0.364288	0.93342	1	Chip_BirA - BirA	limma	0.018121	0.0491052	FALSE	no hit	109418064		1.74182
NDUFS7	O75251	NADH dehydrogenase [ubiquinone] iron-sulfur protein 7, mitochondrial	Homo sapiens	1	1	2	3	5	5	96485346	0.622724	18.5382	3.49597	0.0182054	0.049273	-3.64574	0.364896	0.933523	1	Chip_BirA - BirA	limma	0.0182054	0.049273	FALSE	enriched candidate	96485346		1.7398
TUBB2A	Q13885	Tubulin beta-2A chain	Homo sapiens	1	1	2	3	2	7	2118940288	1.51558	19.6528	3.49588	0.018207	0.049273	-3.64584	0.364907	0.933525	1	Chip_BirA - BirA	limma	0.018207	0.049273	TRUE	enriched hit	2118940288		1.73976
RPA2	P15927	Replication protein A 32 kDa subunit	Homo sapiens	1	1	2	3	6	6	90805377	0.947027	18.3147	3.49399	0.0182432	0.0493058	-3.64807	0.365167	0.933569	1	Chip_BirA - BirA	limma	0.0182432	0.0493058	FALSE	enriched candidate	90805377		1.7389
PDCD6	O75340	Programmed cell death protein 6	Homo sapiens	1	1	2	3	6	6	35193288	1.73141	17.1775	3.49325	0.0182573	0.0493116	-3.64895	0.365269	0.933586	1	Chip_BirA - BirA	limma	0.0182573	0.0493116	TRUE	enriched hit	35193288		1.73856
ATXN2L	Q8WWM7	Ataxin-2-like protein	Homo sapiens	1	1	2	3	32	33	117166578	-0.509419	21.2104	-3.49233	0.0182749	0.0493185	-3.65003	0.365394	0.933608	1	Chip_BirA - BirA	limma	0.0182749	0.0493185	FALSE	no hit	117166578		1.73815
ZHX1	Q9UKY1	Zinc fingers and homeoboxes protein 1	Homo sapiens	1	1	2	3	6	6	6170467	-0.489574	16.58	-3.49186	0.0182839	0.0493185	-3.65059	0.365459	0.933619	1	Chip_BirA - BirA	limma	0.0182839	0.0493185	FALSE	no hit	6170467		1.73793
PFKM	P08237	ATP-dependent 6-phosphofructokinase, muscle type	Homo sapiens	1	1	2	3	19	19	85726916	-0.536212	20.3409	-3.49	0.0183196	0.0493823	-3.65278	0.365715	0.933662	1	Chip_BirA - BirA	limma	0.0183196	0.0493823	FALSE	no hit	85726916		1.73708
ATP2B1	P20020	Plasma membrane calcium-transporting ATPase 1	Homo sapiens	1	1	2	3	11	21	61018821	0.589315	19.5514	3.4892	0.0183349	0.0493911	-3.65372	0.365824	0.933681	1	Chip_BirA - BirA	limma	0.0183349	0.0493911	FALSE	enriched candidate	61018821		1.73672
MAP2K4	P45985	Dual specificity mitogen-activated protein kinase kinase 4	Homo sapiens	1	1	2	3	5	5	29112626	0.906349	17.2454	3.48843	0.0183498	0.0493986	-3.65463	0.36593	0.933699	1	Chip_BirA - BirA	limma	0.0183498	0.0493986	FALSE	enriched candidate	29112626		1.73637
NAT10	Q9H0A0	RNA cytidine acetyltransferase	Homo sapiens	1	1	2	3	30	30	74741306	-0.519109	21.3032	-3.48747	0.0183684	0.0494163	-3.65577	0.366063	0.933721	1	Chip_BirA - BirA	limma	0.0183684	0.0494163	FALSE	no hit	74741306		1.73593
POLA2	Q14181	DNA polymerase alpha subunit B	Homo sapiens	1	1	2	3	6	6	40927906	1.05205	17.4833	3.48475	0.0184209	0.049525	-3.65899	0.366437	0.933784	1	Chip_BirA - BirA	limma	0.0184209	0.049525	TRUE	enriched hit	40927906		1.73469
GRK2	P25098	Beta-adrenergic receptor kinase 1	Homo sapiens	1	1	2	3	4	8	4596544	-0.942836	14.945	-3.48405	0.0184344	0.0495288	-3.65981	0.366533	0.9338	1	Chip_BirA - BirA	limma	0.0184344	0.0495288	FALSE	candidate	4596544		1.73437
AKAP9	Q99996	A-kinase anchor protein 9	Homo sapiens	1	1	2	3	10	10	44637286	-0.585178	15.9893	-3.48096	0.0184943	0.0495769	-3.66346	0.366958	0.933872	1	Chip_BirA - BirA	limma	0.0184943	0.0495769	FALSE	candidate	44637286		1.73296
HNRNPM	P52272	Heterogeneous nuclear ribonucleoprotein M	Homo sapiens	1	1	2	3	60	60	880342944	-0.599477	24.489	-3.48052	0.0185028	0.0495769	-3.66398	0.367018	0.933882	1	Chip_BirA - BirA	limma	0.0185028	0.0495769	FALSE	candidate	880342944		1.73276
CUL1	Q13616	Cullin-1	Homo sapiens	1	1	2	3	31	31	84528096	0.712472	20.7295	3.48046	0.0185039	0.0495769	-3.66405	0.367026	0.933883	1	Chip_BirA - BirA	limma	0.0185039	0.0495769	FALSE	enriched candidate	84528096		1.73274
PPP2R2A	P63151	Serine/threonine-protein phosphatase 2A 55 kDa regulatory subunit B alpha isoform	Homo sapiens	1	1	2	3	10	17	104471616	1.10902	19.1053	3.48001	0.0185127	0.0495769	-3.66459	0.367088	0.933894	1	Chip_BirA - BirA	limma	0.0185127	0.0495769	TRUE	enriched hit	104471616		1.73253
SF3B3	Q15393	Splicing factor 3B subunit 3	Homo sapiens	1	1	2	3	42	42	851381388	0.538307	21.7329	3.47696	0.0185722	0.0496867	-3.66819	0.367509	0.933965	1	Chip_BirA - BirA	limma	0.0185722	0.0496867	FALSE	no hit	851381388		1.73114
AK1	P00568	Adenylate kinase isoenzyme 1	Homo sapiens	1	1	2	3	8	10	45098009	1.08944	18.8812	3.47666	0.018578	0.0496867	-3.66855	0.36755	0.933971	1	Chip_BirA - BirA	limma	0.018578	0.0496867	TRUE	enriched hit	45098009		1.731
IFT27	Q9BW83	Intraflagellar transport protein 27 homolog	Homo sapiens	1	1	2	3	5	5	24266939	2.22496	17.2154	3.474	0.0186301	0.0497936	-3.6717	0.367917	0.934033	1	Chip_BirA - BirA	limma	0.0186301	0.0497936	TRUE	enriched hit	24266939		1.72979
MEN1	O00255	Menin	Homo sapiens	1	1	2	3	3	3	10755966	-0.753964	17.5059	-3.47305	0.0186486	0.0498106	-3.67282	0.368047	0.934055	1	Chip_BirA - BirA	limma	0.0186486	0.0498106	FALSE	candidate	10755966		1.72935
CIAO3	Q9H6Q4	Cytosolic iron-sulfur assembly component 3	Homo sapiens	1	1	2	3	2	2	19432510	-1.53831	16.1719	-3.47223	0.0186647	0.0498212	-3.67379	0.36816	0.934074	1	Chip_BirA - BirA	limma	0.0186647	0.0498212	TRUE	hit	19432510		1.72898
GGA2	Q9UJY4	ADP-ribosylation factor-binding protein GGA2	Homo sapiens	1	1	2	3	3	4	9781312	0.696578	15.0682	3.47115	0.018686	0.0498366	-3.67507	0.36831	0.934099	1	Chip_BirA - BirA	limma	0.018686	0.0498366	FALSE	enriched candidate	9781312		1.72848
PIP4K2A	P48426	Phosphatidylinositol 5-phosphate 4-kinase type-2 alpha	Homo sapiens	1	1	2	3	5	7	64333736	0.643845	15.7691	3.46918	0.0271452	0.0642241	-3.83596	0.368582	0.934144	1	Chip_BirA - BirA	limma	0.0271452	0.0642241	FALSE	enriched candidate	64333736		1.56631
METTL14	Q9HCE5	N6-adenosine-methyltransferase non-catalytic subunit	Homo sapiens	1	1	2	3	6	6	22760050	-0.534456	17.4179	-3.46784	0.0187512	0.0499115	-3.67899	0.368767	0.934175	1	Chip_BirA - BirA	limma	0.0187512	0.0499115	FALSE	no hit	22760050		1.72697
PKMYT1	Q99640	Membrane-associated tyrosine- and threonine-specific cdc2-inhibitory kinase	Homo sapiens	1	1	2	3	2	2	0	-1.26552	15.4055	-3.46762	0.0271827	0.0642729	-3.50742	0.368798	0.93418	1	Chip_BirA - BirA	limma	0.0271827	0.0642729	FALSE	candidate	0		1.56571
SF1	Q15637	Splicing factor 1	Homo sapiens	1	1	2	3	13	13	60006774	0.518146	18.1236	3.46747	0.0187585	0.0499115	-3.67943	0.368818	0.934184	1	Chip_BirA - BirA	limma	0.0187585	0.0499115	FALSE	no hit	60006774		1.7268
NUP214	P35658	Nuclear pore complex protein Nup214	Homo sapiens	1	1	2	3	28	28	44154320	-0.50124	20.4002	-3.46732	0.0187615	0.0499115	-3.67961	0.368839	0.934187	1	Chip_BirA - BirA	limma	0.0187615	0.0499115	FALSE	no hit	44154320		1.72673
NUP188	Q5SRE5	Nucleoporin NUP188	Homo sapiens	1	1	2	3	17	18	27622086	-0.527097	18.4925	-3.46681	0.0187716	0.0499115	-3.68021	0.368909	0.934199	1	Chip_BirA - BirA	limma	0.0187716	0.0499115	FALSE	no hit	27622086		1.7265
MAP7	Q14244	Ensconsin	Homo sapiens	1	1	2	3	7	7	3375920	-0.505289	17.1955	-3.4657	0.0187935	0.0499238	-3.68153	0.369063	0.934224	1	Chip_BirA - BirA	limma	0.0187935	0.0499238	FALSE	no hit	3375920		1.72599
SAR1A	Q9NR31	GTP-binding protein SAR1a	Homo sapiens	1	1	2	3	7	11	84140808	1.42872	18.2115	3.46534	0.0188006	0.0499238	-3.68195	0.369112	0.934232	1	Chip_BirA - BirA	limma	0.0188006	0.0499238	TRUE	enriched hit	84140808		1.72583
RAF1	P04049	RAF proto-oncogene serine/threonine-protein kinase	Homo sapiens	1	1	2	3	4	4	4298868	-0.996992	15.8638	-3.46206	0.0188656	0.050064	-3.68583	0.369565	0.934308	1	Chip_BirA - BirA	limma	0.0188656	0.050064	FALSE	candidate	4298868		1.72433
UFL1	O94874	E3 UFM1-protein ligase 1	Homo sapiens	1	1	2	3	21	22	140971658	0.651052	19.3241	3.45891	0.0189283	0.0501979	-3.68957	0.37	0.93438	1	Chip_BirA - BirA	limma	0.0189283	0.0501979	FALSE	enriched candidate	140971658		1.72289
ARID4B	Q4LE39	AT-rich interactive domain-containing protein 4B	Homo sapiens	1	1	2	3	8	8	3420909	0.579197	15.3404	3.45792	0.0274172	0.0646868	-3.84766	0.370137	0.934403	1	Chip_BirA - BirA	limma	0.0274172	0.0646868	FALSE	no hit	3420909		1.56198
STX7	O15400	Syntaxin-7	Homo sapiens	1	1	2	3	7	7	30734538	1.46901	18.3705	3.45654	0.0189756	0.050291	-3.69238	0.370329	0.934434	1	Chip_BirA - BirA	limma	0.0189756	0.050291	FALSE	enriched candidate	30734538		1.7218
WDR82	Q6UXN9	WD repeat-containing protein 82	Homo sapiens	1	1	2	3	10	10	88232738	-0.506354	20.1519	-3.45545	0.0189975	0.0502961	-3.69368	0.37048	0.934459	1	Chip_BirA - BirA	limma	0.0189975	0.0502961	FALSE	no hit	88232738		1.7213
APOOL	Q6UXV4	MICOS complex subunit MIC27	Homo sapiens	1	1	2	3	6	6	41327470	0.52804	16.8065	3.45522	0.0190021	0.0502961	-3.69395	0.370512	0.934465	1	Chip_BirA - BirA	limma	0.0190021	0.0502961	FALSE	no hit	41327470		1.7212
EIF2B1	Q14232	Translation initiation factor eIF-2B subunit alpha	Homo sapiens	1	1	2	3	17	17	101846712	1.01081	20.619	3.45254	0.0190559	0.0504058	-3.69713	0.370883	0.934526	1	Chip_BirA - BirA	limma	0.0190559	0.0504058	FALSE	enriched candidate	101846712		1.71997
COPS4	Q9BT78	COP9 signalosome complex subunit 4	Homo sapiens	1	1	2	3	12	12	38118511	0.630838	18.6428	3.45065	0.0190939	0.050474	-3.69937	0.371145	0.934569	1	Chip_BirA - BirA	limma	0.0190939	0.050474	FALSE	enriched candidate	38118511		1.7191
USP1	O94782	Ubiquitin carboxyl-terminal hydrolase 1	Homo sapiens	1	1	2	3	4	4	8552915	-0.52536	14.9857	-3.4474	0.0191594	0.0505857	-3.70322	0.371595	0.934643	1	Chip_BirA - BirA	limma	0.0191594	0.0505857	FALSE	no hit	8552915		1.71762
GNB1	P62873	Guanine nucleotide-binding protein G(I)/G(S)/G(T) subunit beta-1	Homo sapiens	1	1	2	3	4	10	151060896	-0.566316	19.464	-3.44733	0.0191609	0.0505857	-3.70331	0.371605	0.934645	1	Chip_BirA - BirA	limma	0.0191609	0.0505857	FALSE	no hit	151060896		1.71758
NEPRO	Q6NW34	Nucleolus and neural progenitor protein	Homo sapiens	1	1	2	3	3	3	19601058	0.876599	17.3226	3.44521	0.0192038	0.0506665	-3.70583	0.371899	0.934693	1	Chip_BirA - BirA	limma	0.0192038	0.0506665	FALSE	enriched candidate	19601058		1.71661
IPO5	O00410	Importin-5	Homo sapiens	1	1	2	3	30	33	120866088	0.509579	21.1182	3.43943	0.0193216	0.0509443	-3.7127	0.372703	0.934825	1	Chip_BirA - BirA	limma	0.0193216	0.0509443	FALSE	no hit	120866088		1.71396
CDK4	P11802	Cyclin-dependent kinase 4	Homo sapiens	1	1	2	3	11	11	288650452	1.40427	18.8603	3.43374	0.0194381	0.0511983	-3.71946	0.373494	0.934954	1	Chip_BirA - BirA	limma	0.0194381	0.0511983	FALSE	enriched candidate	288650452		1.71135
RBBP7	Q16576	Histone-binding protein RBBP7	Homo sapiens	1	1	2	3	8	15	557049776	0.625524	20.3088	3.43351	0.0194429	0.0511983	-3.71974	0.373526	0.934959	1	Chip_BirA - BirA	limma	0.0194429	0.0511983	FALSE	enriched candidate	557049776		1.71124
NUDT16	Q96DE0	U8 snoRNA-decapping enzyme	Homo sapiens	1	1	2	3	4	4	4150319	0.799381	15.3548	3.433	0.0280315	0.0658243	-3.87364	0.373597	0.934971	1	Chip_BirA - BirA	limma	0.0280315	0.0658243	FALSE	enriched candidate	4150319		1.55235
SLC3A2	P08195	4F2 cell-surface antigen heavy chain	Homo sapiens	1	1	2	3	21	21	186827592	0.50152	20.9468	3.4305	0.0195048	0.0513284	-3.72331	0.373944	0.935027	1	Chip_BirA - BirA	limma	0.0195048	0.0513284	FALSE	no hit	186827592		1.70986
TAB1	Q15750	TGF-beta-activated kinase 1 and MAP3K7-binding protein 1	Homo sapiens	1	1	2	3	10	10	31242686	0.889569	17.1718	3.42688	0.0195797	0.0514378	-3.72762	0.374449	0.935109	1	Chip_BirA - BirA	limma	0.0195797	0.0514378	FALSE	enriched candidate	31242686		1.70819
THRAP3	Q9Y2W1	Thyroid hormone receptor-associated protein 3	Homo sapiens	1	1	2	3	44	44	160961536	0.671419	21.1699	3.4256	0.0196063	0.0514378	-3.72915	0.374627	0.935138	1	Chip_BirA - BirA	limma	0.0196063	0.0514378	FALSE	enriched candidate	160961536		1.70761
STRN4	Q9NRL3	Striatin-4	Homo sapiens	1	1	2	3	6	6	14796861	-0.504674	16.8798	-3.42547	0.0196091	0.0514378	-3.72931	0.374646	0.935141	1	Chip_BirA - BirA	limma	0.0196091	0.0514378	FALSE	no hit	14796861		1.70754
PRPSAP2	O60256	Phosphoribosyl pyrophosphate synthase-associated protein 2	Homo sapiens	1	1	2	3	13	16	151169548	0.823199	19.485	3.4232	0.0196561	0.0515281	-3.732	0.374962	0.935192	1	Chip_BirA - BirA	limma	0.0196561	0.0515281	FALSE	enriched candidate	151169548		1.7065
MMAB	Q96EY8	Corrinoid adenosyltransferase MMAB	Homo sapiens	1	1	2	3	4	4	48889011	2.06851	17.762	3.41828	0.019759	0.0517647	-3.73787	0.375649	0.935303	1	Chip_BirA - BirA	limma	0.019759	0.0517647	FALSE	enriched candidate	48889011		1.70424
CLPTM1	O96005	Putative lipid scramblase CLPTM1	Homo sapiens	1	1	2	3	13	13	49553805	1.07243	17.6371	3.417	0.0197858	0.0517786	-3.7394	0.375828	0.935332	1	Chip_BirA - BirA	limma	0.0197858	0.0517786	FALSE	enriched candidate	49553805		1.70365
AHNAK	Q09666	Neuroblast differentiation-associated protein AHNAK	Homo sapiens	1	1	2	3	91	91	55144368	-0.483668	21.1556	-3.41682	0.0197895	0.0517786	-3.73961	0.375853	0.935336	1	Chip_BirA - BirA	limma	0.0197895	0.0517786	FALSE	no hit	55144368		1.70356
GPRASP2	Q96D09	G-protein coupled receptor-associated sorting protein 2	Homo sapiens	1	1	2	3	7	9	21941195	-0.602301	17.5043	-3.41191	0.019893	0.0519855	-3.74547	0.37654	0.935446	1	Chip_BirA - BirA	limma	0.019893	0.0519855	FALSE	candidate	21941195		1.7013
CD2AP	Q9Y5K6	CD2-associated protein	Homo sapiens	1	1	2	3	19	19	49860720	0.618843	19.3223	3.41186	0.019894	0.0519855	-3.74552	0.376546	0.935447	1	Chip_BirA - BirA	limma	0.019894	0.0519855	FALSE	enriched candidate	49860720		1.70128
TUFM	P49411	Elongation factor Tu, mitochondrial	Homo sapiens	1	1	2	3	29	30	1117850528	-0.480693	22.8088	-3.41108	0.0199105	0.0519955	-3.74646	0.376656	0.935465	1	Chip_BirA - BirA	limma	0.0199105	0.0519955	FALSE	no hit	1117850528		1.70092
MAGEB2	O15479	Melanoma-associated antigen B2	Homo sapiens	1	1	2	3	3	4	8820198	-0.617791	15.1548	-3.41057	0.0285983	0.06685	-3.8971	0.376727	0.935476	1	Chip_BirA - BirA	limma	0.0285983	0.06685	FALSE	candidate	8820198		1.54366
MORF4L2	Q15014	Mortality factor 4-like protein 2	Homo sapiens	1	1	2	3	16	18	197046336	0.580292	19.7005	3.41039	0.019925	0.0520004	-3.74728	0.376752	0.93548	1	Chip_BirA - BirA	limma	0.019925	0.0520004	FALSE	no hit	197046336		1.7006
QSOX2	Q6ZRP7	Sulfhydryl oxidase 2	Homo sapiens	1	1	2	3	7	7	31516861	-0.64666	19.0418	-3.40969	0.0199399	0.0520062	-3.74812	0.376851	0.935496	1	Chip_BirA - BirA	limma	0.0199399	0.0520062	FALSE	candidate	31516861		1.70028
PCYT1A	P49585	Choline-phosphate cytidylyltransferase A	Homo sapiens	1	1	2	3	8	12	56371813	1.02632	18.5727	3.40901	0.0199542	0.0520103	-3.74892	0.376945	0.935511	1	Chip_BirA - BirA	limma	0.0199542	0.0520103	FALSE	enriched candidate	56371813		1.69997
PLCG2	P16885	1-phosphatidylinositol 4,5-bisphosphate phosphodiesterase gamma-2	Homo sapiens	1	1	2	3	2	2	0	-0.660091	14.6578	-3.40811	0.0199733	0.0520269	-3.75	0.377071	0.935531	1	Chip_BirA - BirA	limma	0.0199733	0.0520269	FALSE	candidate	0		1.69955
FXR1	P51114	RNA-binding protein FXR1	Homo sapiens	1	1	2	3	20	23	201707620	0.551191	20.7442	3.40631	0.0200115	0.0520935	-3.75215	0.377323	0.935572	1	Chip_BirA - BirA	limma	0.0200115	0.0520935	FALSE	no hit	201707620		1.69872
SRSF6	Q13247	Serine/arginine-rich splicing factor 6	Homo sapiens	1	1	2	3	16	21	432520488	1.1091	21.4094	3.40323	0.0200771	0.052231	-3.75582	0.377754	0.93564	1	Chip_BirA - BirA	limma	0.0200771	0.052231	FALSE	enriched candidate	432520488		1.6973
TRAPPC4	Q9Y296	Trafficking protein particle complex subunit 4	Homo sapiens	1	1	2	3	4	4	3156611	-0.712232	16.0932	-3.40236	0.0200958	0.0522466	-3.75687	0.377877	0.93566	1	Chip_BirA - BirA	limma	0.0200958	0.0522466	FALSE	candidate	3156611		1.69689
CASP3	P42574	Caspase-3	Homo sapiens	1	1	2	3	5	5	40583239	2.07803	16.7178	3.40027	0.0288632	0.0671617	-3.57618	0.37817	0.935706	1	Chip_BirA - BirA	limma	0.0288632	0.0671617	FALSE	enriched candidate	40583239		1.53966
STARD3NL	O95772	STARD3 N-terminal-like protein	Homo sapiens	1	1	2	3	3	3	11873696	1.23397	16.5623	3.39942	0.0201587	0.0523769	-3.76038	0.37829	0.935726	1	Chip_BirA - BirA	limma	0.0201587	0.0523769	FALSE	enriched candidate	11873696		1.69554
ATP11C	Q8NB49	Phospholipid-transporting ATPase IG	Homo sapiens	1	1	2	3	7	7	0	0.576363	16.1649	3.39762	0.0201973	0.0524438	-3.76253	0.378542	0.935766	1	Chip_BirA - BirA	limma	0.0201973	0.0524438	FALSE	no hit	0		1.69471
LARP4B	Q92615	La-related protein 4B	Homo sapiens	1	1	2	3	13	14	36412822	-0.538753	18.8869	-3.39343	0.0202876	0.052645	-3.76754	0.37913	0.935859	1	Chip_BirA - BirA	limma	0.0202876	0.052645	FALSE	no hit	36412822		1.69277
RAPGEF6	Q8TEU7	Rap guanine nucleotide exchange factor 6	Homo sapiens	1	1	2	3	4	4	2389135	-0.557733	14.6214	-3.39166	0.0203258	0.0526886	-3.76965	0.379379	0.935898	1	Chip_BirA - BirA	limma	0.0203258	0.0526886	FALSE	no hit	2389135		1.69195
PDE6D	O43924	Retinal rod rhodopsin-sensitive cGMP 3',5'-cyclic phosphodiesterase subunit delta	Homo sapiens	1	1	2	3	4	4	9991210	1.03856	16.1977	3.39146	0.0203301	0.0526886	-3.76989	0.379407	0.935903	1	Chip_BirA - BirA	limma	0.0203301	0.0526886	FALSE	enriched candidate	9991210		1.69186
VCL	P18206	Vinculin	Homo sapiens	1	1	2	3	66	66	253037024	0.502882	22.4046	3.38425	0.0204868	0.0530612	-3.77852	0.380421	0.936063	1	Chip_BirA - BirA	limma	0.0204868	0.0530612	FALSE	no hit	253037024		1.68853
OTULIN	Q96BN8	Ubiquitin thioesterase otulin	Homo sapiens	1	1	2	3	3	3	24271594	0.93513	17.2719	3.38213	0.0205332	0.0531478	-3.78106	0.38072	0.93611	1	Chip_BirA - BirA	limma	0.0205332	0.0531478	FALSE	enriched candidate	24271594		1.68754
INTS11	Q5TA45	Integrator complex subunit 11	Homo sapiens	1	1	2	3	5	5	5876674	-0.612461	16.8186	-3.37896	0.0206026	0.0532937	-3.78485	0.381165	0.936179	1	Chip_BirA - BirA	limma	0.0206026	0.0532937	FALSE	candidate	5876674		1.68608
RBM15	Q96T37	RNA-binding protein 15	Homo sapiens	1	1	2	3	23	25	36411836	-0.47687	19.6185	-3.37787	0.0206266	0.0533221	-3.78615	0.381319	0.936204	1	Chip_BirA - BirA	limma	0.0206266	0.0533221	FALSE	no hit	36411836		1.68557
AGA	P20933	N(4)-(beta-N-acetylglucosaminyl)-L-asparaginase	Homo sapiens	1	1	2	3	4	4	4959508	-0.846193	16.3044	-3.3762	0.0206635	0.0533839	-3.78816	0.381555	0.936241	1	Chip_BirA - BirA	limma	0.0206635	0.0533839	FALSE	candidate	4959508		1.6848
PREP	P48147	Prolyl endopeptidase	Homo sapiens	1	1	2	3	29	29	97420736	0.482459	20.5045	3.37415	0.0207088	0.0534672	-3.79062	0.381845	0.936286	1	Chip_BirA - BirA	limma	0.0207088	0.0534672	FALSE	no hit	97420736		1.68385
TELO2	Q9Y4R8	Telomere length regulation protein TEL2 homolog	Homo sapiens	1	1	2	3	5	5	9189312	-0.575391	17.7009	-3.36974	0.0208064	0.0536538	-3.7959	0.382467	0.936383	1	Chip_BirA - BirA	limma	0.0208064	0.0536538	FALSE	no hit	9189312		1.6818
MTMR6	Q9Y217	Myotubularin-related protein 6	Homo sapiens	1	1	2	3	6	6	38980108	-0.620945	15.8565	-3.36857	0.0208324	0.0536654	-3.79731	0.382632	0.936409	1	Chip_BirA - BirA	limma	0.0208324	0.0536654	FALSE	candidate	38980108		1.68126
CLPB	Q9H078	Caseinolytic peptidase B protein homolog	Homo sapiens	1	1	2	3	20	20	65328510	0.490312	18.9594	3.36832	0.0208379	0.0536654	-3.7976	0.382666	0.936414	1	Chip_BirA - BirA	limma	0.0208379	0.0536654	FALSE	no hit	65328510		1.68115
QARS1	P47897	Glutamine--tRNA ligase	Homo sapiens	1	1	2	3	33	33	95208284	-0.614435	21.4464	-3.36689	0.0208699	0.0536804	-3.79932	0.382869	0.936445	1	Chip_BirA - BirA	limma	0.0208699	0.0536804	FALSE	candidate	95208284		1.68048
RERE	Q9P2R6	Arginine-glutamic acid dipeptide repeats protein	Homo sapiens	1	1	2	3	3	3	0	-1.13479	14.0271	-3.36619	0.0468224	0.0960142	-3.71047	0.382968	0.936461	1	Chip_BirA - BirA	limma	0.0468224	0.0960142	FALSE	candidate	0		1.32955
ITIH2	P19823	Inter-alpha-trypsin inhibitor heavy chain H2	Homo sapiens	1	1	2	3	5	5	20330958	-0.551585	17.6458	-3.36354	0.0209448	0.0538112	-3.80334	0.383343	0.936519	1	Chip_BirA - BirA	limma	0.0209448	0.0538112	FALSE	no hit	20330958		1.67892
RIOK3	O14730	Serine/threonine-protein kinase RIO3	Homo sapiens	1	1	2	3	4	4	11307893	0.705511	17.0818	3.36326	0.0209509	0.0538112	-3.80367	0.383382	0.936525	1	Chip_BirA - BirA	limma	0.0209509	0.0538112	FALSE	enriched candidate	11307893		1.6788
CORO7	P57737	Coronin-7	Homo sapiens	1	1	2	3	11	11	26774904	-0.508692	18.4966	-3.36285	0.0209601	0.0538112	-3.80417	0.38344	0.936534	1	Chip_BirA - BirA	limma	0.0209601	0.0538112	FALSE	no hit	26774904		1.67861
AK3	Q9UIJ7	GTP:AMP phosphotransferase AK3, mitochondrial	Homo sapiens	1	1	2	3	7	7	22642824	0.802303	17.7633	3.36006	0.0210229	0.0539347	-3.80752	0.383835	0.936595	1	Chip_BirA - BirA	limma	0.0210229	0.0539347	FALSE	enriched candidate	22642824		1.67731
CEMIP2	Q9UHN6	Cell surface hyaluronidase	Homo sapiens	1	1	2	3	3	3	0	-0.506662	15.1202	-3.35954	0.0210345	0.0539347	-3.80814	0.383909	0.936607	1	Chip_BirA - BirA	limma	0.0210345	0.0539347	FALSE	no hit	0		1.67707
CNOT9	Q92600	CCR4-NOT transcription complex subunit 9	Homo sapiens	1	1	2	3	4	4	4012796	-0.601464	15.5837	-3.35862	0.0210551	0.0539536	-3.80924	0.384038	0.936627	1	Chip_BirA - BirA	limma	0.0210551	0.0539536	FALSE	candidate	4012796		1.67664
NDUFB7	P17568	NADH dehydrogenase [ubiquinone] 1 beta subcomplex subunit 7	Homo sapiens	1	1	2	3	5	5	57663683	1.4362	17.2121	3.35471	0.0211436	0.0541153	-3.81395	0.384593	0.936712	1	Chip_BirA - BirA	limma	0.0211436	0.0541153	FALSE	enriched candidate	57663683		1.67482
RIPK1	Q13546	Receptor-interacting serine/threonine-protein kinase 1	Homo sapiens	1	1	2	3	8	8	68757342	-0.4724	17.2223	-3.35465	0.0211449	0.0541153	-3.81402	0.384602	0.936714	1	Chip_BirA - BirA	limma	0.0211449	0.0541153	FALSE	no hit	68757342		1.67479
PDE12	Q6L8Q7	2',5'-phosphodiesterase 12	Homo sapiens	1	1	2	3	10	10	39805917	-0.750212	19.4147	-3.35408	0.0211578	0.0541153	-3.8147	0.384682	0.936726	1	Chip_BirA - BirA	limma	0.0211578	0.0541153	FALSE	candidate	39805917		1.67453
EIF5	P55010	Eukaryotic translation initiation factor 5	Homo sapiens	1	1	2	3	21	21	136775698	0.622526	20.9086	3.35198	0.0212053	0.054203	-3.81722	0.384979	0.936772	1	Chip_BirA - BirA	limma	0.0212053	0.054203	FALSE	enriched candidate	136775698		1.67356
TMEM245	Q9H330	Transmembrane protein 245	Homo sapiens	1	1	2	3	3	3	8458748	0.618151	15.3161	3.35037	0.0301889	0.0697204	-3.96048	0.385208	0.936807	1	Chip_BirA - BirA	limma	0.0301889	0.0697204	FALSE	enriched candidate	8458748		1.52015
SUOX	P51687	Sulfite oxidase, mitochondrial	Homo sapiens	1	1	2	3	8	8	18355564	-0.793253	17.0899	-3.34539	0.0213555	0.054553	-3.82514	0.385914	0.936915	1	Chip_BirA - BirA	limma	0.0213555	0.054553	FALSE	candidate	18355564		1.67049
MTM1	Q13496	Myotubularin	Homo sapiens	1	1	2	3	4	4	5778158	1.12685	15.9604	3.34264	0.0476152	0.0967406	-3.73053	0.386306	0.936975	1	Chip_BirA - BirA	limma	0.0476152	0.0967406	FALSE	enriched candidate	5778158		1.32225
TMA7	Q9Y2S6	Translation machinery-associated protein 7	Homo sapiens	1	1	2	3	2	4	194104180	0.539497	19.0344	3.34213	0.0214304	0.0546763	-3.82907	0.386378	0.936986	1	Chip_BirA - BirA	limma	0.0214304	0.0546763	FALSE	no hit	194104180		1.66897
CBX6	O95503	Chromobox protein homolog 6	Homo sapiens	1	1	2	3	4	4	0	-0.529708	15.0794	-3.34036	0.0214711	0.0547461	-3.8312	0.38663	0.937025	1	Chip_BirA - BirA	limma	0.0214711	0.0547461	FALSE	no hit	0		1.66814
IRS4	O14654	Insulin receptor substrate 4	Homo sapiens	1	1	2	3	31	31	93240390	-0.468014	20.2156	-3.33862	0.0215112	0.0548142	-3.83329	0.386877	0.937062	1	Chip_BirA - BirA	limma	0.0215112	0.0548142	FALSE	no hit	93240390		1.66733
CHD8	Q9HCK8	Chromodomain-helicase-DNA-binding protein 8	Homo sapiens	1	1	2	3	21	25	18102866	-0.712256	18.8763	-3.33759	0.0215351	0.0548325	-3.83454	0.387024	0.937085	1	Chip_BirA - BirA	limma	0.0215351	0.0548325	FALSE	candidate	18102866		1.66685
SRP54	P61011	Signal recognition particle 54 kDa protein	Homo sapiens	1	1	2	3	24	24	104353268	0.551144	20.4846	3.33715	0.0215451	0.0548325	-3.83506	0.387086	0.937094	1	Chip_BirA - BirA	limma	0.0215451	0.0548325	FALSE	no hit	104353268		1.66665
HNRNPLL	Q8WVV9	Heterogeneous nuclear ribonucleoprotein L-like	Homo sapiens	1	1	2	3	11	11	40018306	-0.64657	19.1407	-3.33394	0.0216194	0.0549874	-3.83892	0.387542	0.937164	1	Chip_BirA - BirA	limma	0.0216194	0.0549874	FALSE	candidate	40018306		1.66516
EMD	P50402	Emerin	Homo sapiens	1	1	2	3	14	14	111364152	-0.527283	19.0405	-3.33115	0.0216843	0.0550917	-3.84228	0.387939	0.937224	1	Chip_BirA - BirA	limma	0.0216843	0.0550917	FALSE	no hit	111364152		1.66385
FTO	Q9C0B1	Alpha-ketoglutarate-dependent dioxygenase FTO	Homo sapiens	1	1	2	3	14	14	154828054	0.569305	19.2994	3.33103	0.0216873	0.0550917	-3.84244	0.387958	0.937227	1	Chip_BirA - BirA	limma	0.0216873	0.0550917	FALSE	no hit	154828054		1.66379
LASP1	Q14847	LIM and SH3 domain protein 1	Homo sapiens	1	1	2	3	4	4	4232698	1.1226	15.7304	3.33005	0.048046	0.0969813	-3.7413	0.388097	0.937248	1	Chip_BirA - BirA	limma	0.048046	0.0969813	FALSE	enriched candidate	4232698		1.31834
HIGD1A	Q9Y241	HIG1 domain family member 1A, mitochondrial	Homo sapiens	1	1	2	3	2	2	22842634	-0.807593	16.4165	-3.32857	0.0307908	0.070517	-3.65023	0.388308	0.93728	1	Chip_BirA - BirA	limma	0.0307908	0.070517	FALSE	candidate	22842634		1.51158
KTN1	Q86UP2	Kinectin	Homo sapiens	1	1	2	3	65	65	65313380	-0.484126	22.1667	-3.32762	0.0217668	0.0552592	-3.84654	0.388443	0.9373	1	Chip_BirA - BirA	limma	0.0217668	0.0552592	FALSE	no hit	65313380		1.66221
TXNDC17	Q9BRA2	Thioredoxin domain-containing protein 17	Homo sapiens	1	1	2	3	3	3	17509652	1.12156	17.7347	3.32697	0.0481521	0.0970332	-3.74394	0.388536	0.937314	1	Chip_BirA - BirA	limma	0.0481521	0.0970332	FALSE	enriched candidate	17509652		1.31738
PRDM2	Q13029	PR domain zinc finger protein 2	Homo sapiens	1	1	2	3	4	4	0	-1.12147	15.1463	-3.32669	0.0481616	0.0970332	-3.74417	0.388575	0.93732	1	Chip_BirA - BirA	limma	0.0481616	0.0970332	FALSE	candidate	0		1.3173
SMARCA5	O60264	SWI/SNF-related matrix-associated actin-dependent regulator of chromatin subfamily A member 5	Homo sapiens	1	1	2	3	42	57	176297044	-0.494925	22.5342	-3.32467	0.0218359	0.0554004	-3.85009	0.388863	0.937364	1	Chip_BirA - BirA	limma	0.0218359	0.0554004	FALSE	no hit	176297044		1.66083
POLR2G	P62487	DNA-directed RNA polymerase II subunit RPB7	Homo sapiens	1	1	2	3	5	5	20747171	0.475778	17.4302	3.3222	0.021894	0.0555135	-3.85308	0.389216	0.937417	1	Chip_BirA - BirA	limma	0.021894	0.0555135	FALSE	no hit	20747171		1.65968
MAP4K4	O95819	Mitogen-activated protein kinase kinase kinase kinase 4	Homo sapiens	1	1	2	3	6	8	23570800	-0.635562	17.039	-3.31999	0.0219461	0.0555769	-3.85574	0.389532	0.937464	1	Chip_BirA - BirA	limma	0.0219461	0.0555769	FALSE	candidate	23570800		1.65864
MRPS30	Q9NP92	39S ribosomal protein S30, mitochondrial	Homo sapiens	1	1	2	3	7	7	28201624	-0.46965	17.8568	-3.31467	0.0220721	0.0558346	-3.86216	0.390292	0.937579	1	Chip_BirA - BirA	limma	0.0220721	0.0558346	FALSE	no hit	28201624		1.65616
NAF1	Q96HR8	H/ACA ribonucleoprotein complex non-core subunit NAF1	Homo sapiens	1	1	2	3	2	2	25086846	0.632026	16.4767	3.3119	0.0312606	0.0712442	-4.00129	0.390688	0.937638	1	Chip_BirA - BirA	limma	0.0312606	0.0712442	FALSE	enriched candidate	25086846		1.505
CHD1	O14646	Chromodomain-helicase-DNA-binding protein 1	Homo sapiens	1	1	2	3	16	18	208308879	-0.691891	19.5923	-3.31034	0.0221754	0.0560319	-3.8674	0.390912	0.937672	1	Chip_BirA - BirA	limma	0.0221754	0.0560319	FALSE	candidate	208308879		1.65413
H1-10	Q92522	Histone H1,10	Homo sapiens	1	1	2	3	16	16	216890320	-0.689824	21.5754	-3.30971	0.0221905	0.0560319	-3.86816	0.391002	0.937685	1	Chip_BirA - BirA	limma	0.0221905	0.0560319	FALSE	candidate	216890320		1.65383
AKAP12	Q02952	A-kinase anchor protein 12	Homo sapiens	1	1	2	3	44	44	49172591	-0.560275	20.1	-3.30956	0.0221941	0.0560319	-3.86834	0.391024	0.937688	1	Chip_BirA - BirA	limma	0.0221941	0.0560319	FALSE	no hit	49172591		1.65376
YPEL5	P62699	Protein yippee-like 5	Homo sapiens	1	1	2	3	3	3	9177960	-0.682712	17.0928	-3.30366	0.0223356	0.0563447	-3.87547	0.391868	0.937814	1	Chip_BirA - BirA	limma	0.0223356	0.0563447	FALSE	candidate	9177960		1.651
DNAJC5	Q9H3Z4	DnaJ homolog subfamily C member 5	Homo sapiens	1	1	2	3	4	4	75842330	-1.0344	18.084	-3.30325	0.0223455	0.0563447	-3.87596	0.391927	0.937823	1	Chip_BirA - BirA	limma	0.0223455	0.0563447	FALSE	candidate	75842330		1.65081
[truncated: 2,439 more rows]

## Sheet: P3020_full dataset
P3020_full dataset
channel_126	BirA	rep1
channel_127N	BirA	rep2
channel_128C	BirA	rep3
[truncated: 4,231 more rows]
