# Supplementary material for: A ubiquitin-specific, proximity-based labeling approach for the identification of ubiquitin ligase substrates
Source: Sci Adv. 2024 Aug 9;10(32):eadp3000. doi: 10.1126/sciadv.adp3000 (PMC11313854; doi:10.1126/sciadv.adp3000)
Supplement: Supplementary file 2 — Tables S1 to S12 [file sciadv.adp3000_tables_s1_to_s12.zip › adp3000_table_s10.xlsx]

## Sheet: P2895_limma used in 5A
P2895_limma file used for volcano plot in 5A_BioID Rad18_ BirA*Rad18 [+UV+biotin]/ BirA*[+UV+biotin]
BirAR118G_Rad18_inducer_biotin stands for BirA*Rad18 [+UV+biotin]
emptyR118G_inducer_biotin stand for BirA*[+UV+biotin]
Gene	Protein,ID	Protein,Description	Organism	found,in,files	found,in,file_P2895_fractionated_protein,tsv	found,in,conditions	found,in,reps	max,Unique,Peptides	max,Razor,Peptides	average,Total,Intensity	logFC	AveExpr	t	pvalue,limma	fdr,limma	B	pvalue,fdrtool	qval,fdrtool	lfdr,fdrtool	comparison	hit_annotation_method	pvalue	fdr	hit	hit_annotation	Total,Intensity		minuslog10pvalue
FAM91A1	Q658Y4	Protein FAM91A1	Homo sapiens	1	1	4	3	4	4	3885160	-1.59224	17.3969	-28.1931	6.75982e-10	2.01307e-06	12.7671	1.77391e-12	5.06931e-09	0.0766982	BirAR118G_Rad18_inducer_biotin - emptyBirAR118G_inducer_biotin	limma	6.75982e-10	2.01307e-06	TRUE	hit	3885160		9.17007
LEO1	Q8WVC0	RNA polymerase-associated protein LEO1	Homo sapiens	1	1	4	3	3	4	13094377	1.56686	19.0797	16.4281	7.02768e-08	5.8551e-05	8.8944	3.97834e-05	0.0458	0.0766982	BirAR118G_Rad18_inducer_biotin - emptyBirAR118G_inducer_biotin	limma	7.02768e-08	5.8551e-05	TRUE	enriched hit	13094377		7.15319
PCID2	Q5JVF3	PCI domain-containing protein 2	Homo sapiens	1	1	4	3	3	3	0	-1.36885	17.2275	-16.0951	8.36355e-08	5.8551e-05	8.73171	5.6866e-05	0.0521058	0.0766982	BirAR118G_Rad18_inducer_biotin - emptyBirAR118G_inducer_biotin	limma	8.36355e-08	5.8551e-05	TRUE	hit	0		7.07761
VCL	P18206	Vinculin	Homo sapiens	1	1	4	3	14	14	100875339	-1.55666	20.1877	-15.7649	9.97278e-08	5.8551e-05	8.56619	8.05176e-05	0.0575237	0.0926772	BirAR118G_Rad18_inducer_biotin - emptyBirAR118G_inducer_biotin	limma	9.97278e-08	5.8551e-05	TRUE	hit	100875339		7.00118
DLAT	P10515	Dihydrolipoyllysine-residue acetyltransferase component of pyruvate dehydrogenase complex, mitochondrial	Homo sapiens	1	1	4	3	8	8	30133834	-0.932085	20.8404	-15.2904	1.29208e-07	5.8551e-05	8.32083	0.000131205	0.0674003	0.0926772	BirAR118G_Rad18_inducer_biotin - emptyBirAR118G_inducer_biotin	limma	1.29208e-07	5.8551e-05	FALSE	candidate	30133834		6.88871
RUSF1	Q96GQ5	RUS family member 1	Homo sapiens	1	1	4	3	2	2	0	0.980889	16.3984	14.7714	1.7303e-07	5.8551e-05	8.04172	0.000220431	0.0757647	0.0926772	BirAR118G_Rad18_inducer_biotin - emptyBirAR118G_inducer_biotin	limma	1.7303e-07	5.8551e-05	FALSE	enriched candidate	0		6.76188
PAXBP1	Q9Y5B6	PAX3- and PAX7-binding protein 1	Homo sapiens	1	1	4	3	11	11	10876210	0.797767	19.262	14.6319	1.87458e-07	5.8551e-05	7.96474	0.000252712	0.077573	0.0926772	BirAR118G_Rad18_inducer_biotin - emptyBirAR118G_inducer_biotin	limma	1.87458e-07	5.8551e-05	FALSE	enriched candidate	10876210		6.7271
MCCC1	Q96RQ3	Methylcrotonoyl-CoA carboxylase subunit alpha, mitochondrial	Homo sapiens	1	1	4	3	26	26	927436928	-1.78085	24.4732	-14.6251	1.88196e-07	5.8551e-05	7.96096	0.000254397	0.0776568	0.0926772	BirAR118G_Rad18_inducer_biotin - emptyBirAR118G_inducer_biotin	limma	1.88196e-07	5.8551e-05	TRUE	hit	927436928		6.72539
PDXP	Q96GD0	Chronophin	Homo sapiens	1	1	4	3	3	3	15527465	-0.870208	18.8735	-14.6249	1.88218e-07	5.8551e-05	7.96085	0.000254446	0.0776592	0.0926772	BirAR118G_Rad18_inducer_biotin - emptyBirAR118G_inducer_biotin	limma	1.88218e-07	5.8551e-05	FALSE	candidate	15527465		6.72534
PXN	P49023	Paxillin	Homo sapiens	1	1	4	3	2	2	0	-1.36262	15.7698	-14.5447	1.97159e-07	5.8551e-05	7.91615	0.000275102	0.0786158	0.137786	BirAR118G_Rad18_inducer_biotin - emptyBirAR118G_inducer_biotin	limma	1.97159e-07	5.8551e-05	TRUE	hit	0		6.70518
HCFC1	P51610	Host cell factor 1	Homo sapiens	1	1	4	3	28	30	120379384	1.0811	21.8422	14.3434	2.21754e-07	5.8551e-05	7.80267	0.000334089	0.0850655	0.137786	BirAR118G_Rad18_inducer_biotin - emptyBirAR118G_inducer_biotin	limma	2.21754e-07	5.8551e-05	TRUE	enriched hit	120379384		6.65413
IFT74	Q96LB3	Intraflagellar transport protein 74 homolog	Homo sapiens	1	1	4	3	7	7	0	-1.1641	17.1229	-14.1921	2.42476e-07	5.8551e-05	7.71617	0.00038598	0.0896786	0.137786	BirAR118G_Rad18_inducer_biotin - emptyBirAR118G_inducer_biotin	limma	2.42476e-07	5.8551e-05	TRUE	hit	0		6.61533
ZBTB33	Q86T24	Transcriptional regulator Kaiso	Homo sapiens	1	1	4	3	19	19	194486744	-1.50483	22.1589	-14.1035	2.55595e-07	5.8551e-05	7.66506	0.000419749	0.0922703	0.182456	BirAR118G_Rad18_inducer_biotin - emptyBirAR118G_inducer_biotin	limma	2.55595e-07	5.8551e-05	TRUE	hit	194486744		6.59245
RBBP4	Q09028	Histone-binding protein RBBP4	Homo sapiens	1	1	4	3	3	3	300467836	1.05248	19.6622	13.708	3.24671e-07	6.15681e-05	7.43207	0.000607123	0.10888	0.182456	BirAR118G_Rad18_inducer_biotin - emptyBirAR118G_inducer_biotin	limma	3.24671e-07	6.15681e-05	TRUE	enriched hit	300467836		6.48856
WRNIP1	Q96S55	ATPase WRNIP1	Homo sapiens	1	1	4	3	10	10	72150204	1.37721	19.5714	13.5991	3.4716e-07	6.15681e-05	7.36657	0.00067097	0.113225	0.182456	BirAR118G_Rad18_inducer_biotin - emptyBirAR118G_inducer_biotin	limma	3.4716e-07	6.15681e-05	TRUE	enriched hit	72150204		6.45947
MRTFB	Q9ULH7	Myocardin-related transcription factor B	Homo sapiens	1	1	4	3	7	9	33831054	-1.3698	20.1554	-13.5447	3.59023e-07	6.15681e-05	7.33367	0.000705109	0.115344	0.182456	BirAR118G_Rad18_inducer_biotin - emptyBirAR118G_inducer_biotin	limma	3.59023e-07	6.15681e-05	TRUE	hit	33831054		6.44488
CHERP	Q8IWX8	Calcium homeostasis endoplasmic reticulum protein	Homo sapiens	1	1	4	3	13	13	109683266	1.28994	21.3124	13.4894	3.71556e-07	6.15681e-05	7.30004	0.000741495	0.117464	0.182456	BirAR118G_Rad18_inducer_biotin - emptyBirAR118G_inducer_biotin	limma	3.71556e-07	6.15681e-05	TRUE	enriched hit	109683266		6.42998
ALDH3A2	P51648	Aldehyde dehydrogenase family 3 member A2	Homo sapiens	1	1	4	3	4	4	14132166	-0.861293	17.2338	-13.2134	4.41855e-07	6.15681e-05	7.12978	0.000950714	0.127455	0.182456	BirAR118G_Rad18_inducer_biotin - emptyBirAR118G_inducer_biotin	limma	4.41855e-07	6.15681e-05	FALSE	candidate	14132166		6.35472
CSNK2A1	P68400	Casein kinase II subunit alpha	Homo sapiens	1	1	4	3	1	5	63261178	0.930185	18.4929	13.0648	4.85734e-07	6.15681e-05	7.03644	0.00108484	0.132389	0.182456	BirAR118G_Rad18_inducer_biotin - emptyBirAR118G_inducer_biotin	limma	4.85734e-07	6.15681e-05	FALSE	enriched candidate	63261178		6.3136
PPIL1	Q9Y3C6	Peptidyl-prolyl cis-trans isomerase-like 1	Homo sapiens	1	1	4	3	4	4	14455785	1.57996	18.9554	13.0603	4.87125e-07	6.15681e-05	7.03362	0.00108913	0.132532	0.182456	BirAR118G_Rad18_inducer_biotin - emptyBirAR118G_inducer_biotin	limma	4.87125e-07	6.15681e-05	TRUE	enriched hit	14455785		6.31236
CACTIN	Q8WUQ7	Splicing factor Cactin	Homo sapiens	1	1	4	3	7	7	11111672	0.979644	18.3307	13.0122	5.02404e-07	6.15681e-05	7.00312	0.00113636	0.134057	0.182456	BirAR118G_Rad18_inducer_biotin - emptyBirAR118G_inducer_biotin	limma	5.02404e-07	6.15681e-05	FALSE	enriched candidate	11111672		6.29895
RAI14	Q9P0K7	Ankycorbin	Homo sapiens	1	1	4	3	5	5	221428	-0.872788	16.6886	-12.9649	5.17926e-07	6.15681e-05	6.97306	0.00118458	0.13552	0.182456	BirAR118G_Rad18_inducer_biotin - emptyBirAR118G_inducer_biotin	limma	5.17926e-07	6.15681e-05	FALSE	candidate	221428		6.28573
TASOR	Q9UK61	Protein TASOR	Homo sapiens	1	1	4	3	32	32	107247392	1.05036	21.6963	12.9165	5.34378e-07	6.15681e-05	6.94214	0.00123591	0.136984	0.182456	BirAR118G_Rad18_inducer_biotin - emptyBirAR118G_inducer_biotin	limma	5.34378e-07	6.15681e-05	TRUE	enriched hit	107247392		6.27215
PAF1	Q8N7H5	RNA polymerase II-associated factor 1 homolog	Homo sapiens	1	1	4	3	14	14	81942548	1.24705	20.6879	12.887	5.44681e-07	6.15681e-05	6.92324	0.00126818	0.137858	0.182456	BirAR118G_Rad18_inducer_biotin - emptyBirAR118G_inducer_biotin	limma	5.44681e-07	6.15681e-05	TRUE	enriched hit	81942548		6.26386
RBMX	P38159	RNA-binding motif protein, X chromosome	Homo sapiens	1	1	4	3	7	27	202673960	-1.11783	22.9284	-12.7857	5.81791e-07	6.15681e-05	6.85796	0.00138504	0.140761	0.182456	BirAR118G_Rad18_inducer_biotin - emptyBirAR118G_inducer_biotin	limma	5.81791e-07	6.15681e-05	TRUE	hit	202673960		6.23523
CDK12	Q9NYV4	Cyclin-dependent kinase 12	Homo sapiens	1	1	4	3	8	8	44469407	1.01665	18.203	12.782	5.83208e-07	6.15681e-05	6.85555	0.00138952	0.140865	0.182456	BirAR118G_Rad18_inducer_biotin - emptyBirAR118G_inducer_biotin	limma	5.83208e-07	6.15681e-05	TRUE	enriched hit	44469407		6.23418
LEMD3	Q9Y2U8	Inner nuclear membrane protein Man1	Homo sapiens	1	1	4	3	4	4	9920793	-1.09868	18.3194	-12.7704	5.87633e-07	6.15681e-05	6.84806	0.00140352	0.141186	0.182456	BirAR118G_Rad18_inducer_biotin - emptyBirAR118G_inducer_biotin	limma	5.87633e-07	6.15681e-05	TRUE	hit	9920793		6.23089
MPRIP	Q6WCQ1	Myosin phosphatase Rho-interacting protein	Homo sapiens	1	1	4	3	6	6	1477127	-0.654692	17.9731	-12.7623	5.90764e-07	6.15681e-05	6.84279	0.00141344	0.14141	0.182456	BirAR118G_Rad18_inducer_biotin - emptyBirAR118G_inducer_biotin	limma	5.90764e-07	6.15681e-05	FALSE	candidate	1477127		6.22859
ZC3H11A	O75152	Zinc finger CCCH domain-containing protein 11A	Homo sapiens	1	1	4	3	15	24	100187704	1.05254	20.9712	12.7397	5.99555e-07	6.15681e-05	6.82814	0.0014413	0.142028	0.3781	BirAR118G_Rad18_inducer_biotin - emptyBirAR118G_inducer_biotin	limma	5.99555e-07	6.15681e-05	TRUE	enriched hit	100187704		6.22217
PCCB	P05166	Propionyl-CoA carboxylase beta chain, mitochondrial	Homo sapiens	1	1	4	3	14	14	37873000	-1.37459	20.5554	-12.6043	6.55449e-07	6.50643e-05	6.73965	0.00161942	0.1525	0.3781	BirAR118G_Rad18_inducer_biotin - emptyBirAR118G_inducer_biotin	limma	6.55449e-07	6.50643e-05	TRUE	hit	37873000		6.18346
SIRT1	Q96EB6	NAD-dependent protein deacetylase sirtuin-1	Homo sapiens	1	1	4	3	19	19	89650776	1.33128	20.5948	12.4573	7.22783e-07	6.94338e-05	6.64236	0.00183564	0.164029	0.3781	BirAR118G_Rad18_inducer_biotin - emptyBirAR118G_inducer_biotin	limma	7.22783e-07	6.94338e-05	TRUE	enriched hit	89650776		6.14099
PGRMC1	O00264	Membrane-associated progesterone receptor component 1	Homo sapiens	1	1	4	3	2	2	7837989	-1.3238	16.5531	-12.3113	7.97278e-07	7.10636e-05	6.54456	0.0020762	0.175544	0.3781	BirAR118G_Rad18_inducer_biotin - emptyBirAR118G_inducer_biotin	limma	7.97278e-07	7.10636e-05	TRUE	hit	7837989		6.09839
KIF4A	O95239	Chromosome-associated kinesin KIF4A	Homo sapiens	1	1	4	3	21	41	171143228	1.36518	22.3451	12.2998	8.03537e-07	7.10636e-05	6.53675	0.00209645	0.176457	0.3781	BirAR118G_Rad18_inducer_biotin - emptyBirAR118G_inducer_biotin	limma	8.03537e-07	7.10636e-05	TRUE	enriched hit	171143228		6.09499
TMEM263	Q8WUH6	Transmembrane protein 263	Homo sapiens	1	1	4	3	5	5	101755057	-2.20817	21.1172	-12.2855	8.11338e-07	7.10636e-05	6.52711	0.0021217	0.177584	0.3781	BirAR118G_Rad18_inducer_biotin - emptyBirAR118G_inducer_biotin	limma	8.11338e-07	7.10636e-05	TRUE	hit	101755057		6.0908
MLLT1	Q03111	Protein ENL	Homo sapiens	1	1	4	3	6	6	37273087	1.46842	20.0014	11.9788	1.0009e-06	7.97352e-05	6.317	0.00273589	0.201584	0.3781	BirAR118G_Rad18_inducer_biotin - emptyBirAR118G_inducer_biotin	limma	1.0009e-06	7.97352e-05	TRUE	enriched hit	37273087		5.99961
ALYREF	Q86V81	THO complex subunit 4	Homo sapiens	1	1	4	3	8	8	140678770	-1.18066	21.1113	-11.9674	1.00889e-06	7.97352e-05	6.30902	0.00276176	0.202469	0.3781	BirAR118G_Rad18_inducer_biotin - emptyBirAR118G_inducer_biotin	limma	1.00889e-06	7.97352e-05	TRUE	hit	140678770		5.99615
CWC22	Q9HCG8	Pre-mRNA-splicing factor CWC22 homolog	Homo sapiens	1	1	4	3	10	10	6513683	0.931939	16.833	11.9614	1.01307e-06	7.97352e-05	6.30488	0.00277526	0.202928	0.3781	BirAR118G_Rad18_inducer_biotin - emptyBirAR118G_inducer_biotin	limma	1.01307e-06	7.97352e-05	FALSE	enriched candidate	6513683		5.99436
UCK1	Q9HA47	Uridine-cytidine kinase 1	Homo sapiens	1	1	4	3	3	3	11103554	-0.686782	16.8901	-11.9552	1.01744e-06	7.97352e-05	6.30056	0.00278942	0.203406	0.3781	BirAR118G_Rad18_inducer_biotin - emptyBirAR118G_inducer_biotin	limma	1.01744e-06	7.97352e-05	FALSE	candidate	11103554		5.99249
SLX4IP	Q5VYV7	Protein SLX4IP	Homo sapiens	1	1	4	3	3	3	466930	1.26379	14.6168	11.8742	1.07646e-06	8.1289e-05	6.24396	0.00298021	0.209606	0.3781	BirAR118G_Rad18_inducer_biotin - emptyBirAR118G_inducer_biotin	limma	1.07646e-06	8.1289e-05	TRUE	enriched hit	466930		5.968
HDDC2	Q7Z4H3	5'-deoxynucleotidase HDDC2	Homo sapiens	1	1	4	3	2	2	0	1.31168	16.3796	11.8409	1.10181e-06	8.1289e-05	6.22058	0.00306202	0.212132	0.3781	BirAR118G_Rad18_inducer_biotin - emptyBirAR118G_inducer_biotin	limma	1.10181e-06	8.1289e-05	TRUE	enriched hit	0		5.95789
CSNK2A2	P19784	Casein kinase II subunit alpha'	Homo sapiens	1	1	4	3	6	7	21803166	1.08612	18.9492	11.7962	1.13684e-06	8.1289e-05	6.18913	0.0031749	0.215495	0.3781	BirAR118G_Rad18_inducer_biotin - emptyBirAR118G_inducer_biotin	limma	1.13684e-06	8.1289e-05	TRUE	enriched hit	21803166		5.9443
SKIC2	Q15477	SKI2 subunit of superkiller complex protein	Homo sapiens	1	1	4	3	8	8	1263364	-0.694932	17.8382	-11.7543	1.17084e-06	8.1289e-05	6.15949	0.00328427	0.218626	0.3781	BirAR118G_Rad18_inducer_biotin - emptyBirAR118G_inducer_biotin	limma	1.17084e-06	8.1289e-05	FALSE	candidate	1263364		5.9315
ABT1	Q9ULW3	Activator of basal transcription 1	Homo sapiens	1	1	4	3	8	8	52275305	1.57198	20.0321	11.7508	1.17375e-06	8.1289e-05	6.15699	0.00329363	0.218888	0.429023	BirAR118G_Rad18_inducer_biotin - emptyBirAR118G_inducer_biotin	limma	1.17375e-06	8.1289e-05	TRUE	enriched hit	52275305		5.93042
PCCA	P05165	Propionyl-CoA carboxylase alpha chain, mitochondrial	Homo sapiens	1	1	4	3	34	34	912655088	-1.51616	24.181	-11.6641	1.24791e-06	8.38761e-05	6.09533	0.00353144	0.226354	0.429023	BirAR118G_Rad18_inducer_biotin - emptyBirAR118G_inducer_biotin	limma	1.24791e-06	8.38761e-05	TRUE	hit	912655088		5.90382
TCOF1	Q13428	Treacle protein	Homo sapiens	1	1	4	3	48	48	279425712	1.07236	22.4902	11.6422	1.26744e-06	8.38761e-05	6.07969	0.00359389	0.228228	0.498476	BirAR118G_Rad18_inducer_biotin - emptyBirAR118G_inducer_biotin	limma	1.26744e-06	8.38761e-05	TRUE	enriched hit	279425712		5.89707
ACOT8	O14734	Acyl-coenzyme A thioesterase 8	Homo sapiens	1	1	4	3	5	5	22554148	0.656512	18.5054	11.5292	1.37386e-06	8.89424e-05	5.99839	0.00393275	0.239411	0.498476	BirAR118G_Rad18_inducer_biotin - emptyBirAR118G_inducer_biotin	limma	1.37386e-06	8.89424e-05	FALSE	enriched candidate	22554148		5.86206
NUP50	Q9UKX7	Nuclear pore complex protein Nup50	Homo sapiens	1	1	4	3	9	9	37150096	0.945225	18.6642	11.4541	1.45009e-06	9.18801e-05	5.94388	0.00417386	0.246822	0.498476	BirAR118G_Rad18_inducer_biotin - emptyBirAR118G_inducer_biotin	limma	1.45009e-06	9.18801e-05	FALSE	enriched candidate	37150096		5.83861
GTF2A2	P52657	Transcription initiation factor IIA subunit 2	Homo sapiens	1	1	4	3	4	4	44217538	1.66052	18.9142	11.3914	1.51731e-06	9.41362e-05	5.89809	0.00438529	0.252979	0.498476	BirAR118G_Rad18_inducer_biotin - emptyBirAR118G_inducer_biotin	limma	1.51731e-06	9.41362e-05	TRUE	enriched hit	44217538		5.81893
LAMP1	P11279	Lysosome-associated membrane glycoprotein 1	Homo sapiens	1	1	4	3	2	2	0	-0.977397	15.9837	-11.2196	1.7198e-06	0.000104522	5.77131	0.0050151	0.269657	0.498476	BirAR118G_Rad18_inducer_biotin - emptyBirAR118G_inducer_biotin	limma	1.7198e-06	0.000104522	FALSE	candidate	0		5.76452
ASS1	P00966	Argininosuccinate synthase	Homo sapiens	1	1	4	3	7	7	24463426	-0.563971	19.9216	-11.0613	1.93315e-06	0.000110389	5.65271	0.0056667	0.284684	0.498476	BirAR118G_Rad18_inducer_biotin - emptyBirAR118G_inducer_biotin	limma	1.93315e-06	0.000110389	FALSE	no hit	24463426		5.71374
NPAT	Q14207	Protein NPAT	Homo sapiens	1	1	4	3	6	6	6072298	0.709548	16.704	11.0553	1.94171e-06	0.000110389	5.64822	0.00569261	0.285241	0.498476	BirAR118G_Rad18_inducer_biotin - emptyBirAR118G_inducer_biotin	limma	1.94171e-06	0.000110389	FALSE	enriched candidate	6072298		5.71181
SHCBP1	Q8NEM2	SHC SH2 domain-binding protein 1	Homo sapiens	1	1	4	3	3	3	0	-0.812049	15.6828	-11.0535	1.9444e-06	0.000110389	5.64682	0.00570072	0.285414	0.498476	BirAR118G_Rad18_inducer_biotin - emptyBirAR118G_inducer_biotin	limma	1.9444e-06	0.000110389	FALSE	candidate	0		5.71122
ERLIN1	O75477	Erlin-1	Homo sapiens	1	1	4	3	3	3	5561474	-0.838613	18.5046	-11.0127	2.0044e-06	0.000110389	5.61595	0.00588153	0.289214	0.498476	BirAR118G_Rad18_inducer_biotin - emptyBirAR118G_inducer_biotin	limma	2.0044e-06	0.000110389	FALSE	candidate	5561474		5.69802
CBX2	Q14781	Chromobox protein homolog 2	Homo sapiens	1	1	4	3	9	9	18820456	0.865589	18.5587	10.9893	2.03974e-06	0.000110389	5.59819	0.00598758	0.291381	0.498476	BirAR118G_Rad18_inducer_biotin - emptyBirAR118G_inducer_biotin	limma	2.03974e-06	0.000110389	FALSE	enriched candidate	18820456		5.69042
RPRD1B	Q9NQG5	Regulation of nuclear pre-mRNA domain-containing protein 1B	Homo sapiens	1	1	4	3	7	7	26598851	0.841401	20.4811	10.9711	2.06767e-06	0.000110389	5.58438	0.00607111	0.293056	0.498476	BirAR118G_Rad18_inducer_biotin - emptyBirAR118G_inducer_biotin	limma	2.06767e-06	0.000110389	FALSE	enriched candidate	26598851		5.68452
SGPL1	O95470	Sphingosine-1-phosphate lyase 1	Homo sapiens	1	1	4	3	2	2	1916850	-1.40629	17.0321	-10.9659	2.07581e-06	0.000110389	5.58038	0.00609544	0.293539	0.498476	BirAR118G_Rad18_inducer_biotin - emptyBirAR118G_inducer_biotin	limma	2.07581e-06	0.000110389	TRUE	hit	1916850		5.68281
FIP1L1	Q6UN15	Pre-mRNA 3'-end-processing factor FIP1	Homo sapiens	1	1	4	3	10	10	47947751	0.683156	19.6196	10.93	2.13235e-06	0.000111406	5.55306	0.00626381	0.296819	0.498476	BirAR118G_Rad18_inducer_biotin - emptyBirAR118G_inducer_biotin	limma	2.13235e-06	0.000111406	FALSE	enriched candidate	47947751		5.67114
MSL3	Q8N5Y2	Male-specific lethal 3 homolog	Homo sapiens	1	1	4	3	4	4	1574333	0.762411	16.8105	10.884	2.20755e-06	0.000113346	5.5178	0.00648636	0.300997	0.498476	BirAR118G_Rad18_inducer_biotin - emptyBirAR118G_inducer_biotin	limma	2.20755e-06	0.000113346	FALSE	enriched candidate	1574333		5.65609
MSTO1	Q9BUK6	Protein misato homolog 1	Homo sapiens	1	1	4	3	4	4	5950494	-0.905853	18.2901	-10.7885	2.37297e-06	0.000115594	5.44423	0.00697058	0.309515	0.498476	BirAR118G_Rad18_inducer_biotin - emptyBirAR118G_inducer_biotin	limma	2.37297e-06	0.000115594	FALSE	candidate	5950494		5.62471
ZCCHC3	Q9NUD5	Zinc finger CCHC domain-containing protein 3	Homo sapiens	1	1	4	3	3	3	2835395	-0.737189	15.3133	-10.7481	2.44703e-06	0.000115594	5.41292	0.00718497	0.313056	0.498476	BirAR118G_Rad18_inducer_biotin - emptyBirAR118G_inducer_biotin	limma	2.44703e-06	0.000115594	FALSE	candidate	2835395		5.61136
NUP98	P52948	Nuclear pore complex protein Nup98-Nup96	Homo sapiens	1	1	4	3	16	16	33398409	-0.547421	20.8775	-10.7346	2.47238e-06	0.000115594	5.40241	0.00725802	0.314232	0.498476	BirAR118G_Rad18_inducer_biotin - emptyBirAR118G_inducer_biotin	limma	2.47238e-06	0.000115594	FALSE	no hit	33398409		5.60689
APAF1	O14727	Apoptotic protease-activating factor 1	Homo sapiens	1	1	4	3	2	2	11107689	1.48754	17.0841	10.6815	2.57481e-06	0.000115594	5.36102	0.00755148	0.318812	0.498476	BirAR118G_Rad18_inducer_biotin - emptyBirAR118G_inducer_biotin	limma	2.57481e-06	0.000115594	TRUE	enriched hit	11107689		5.58926
ZBTB9	Q96C00	Zinc finger and BTB domain-containing protein 9	Homo sapiens	1	1	4	3	2	2	15159042	1.07754	16.7606	10.6814	2.57516e-06	0.000115594	5.36088	0.00755248	0.318827	0.498476	BirAR118G_Rad18_inducer_biotin - emptyBirAR118G_inducer_biotin	limma	2.57516e-06	0.000115594	TRUE	enriched hit	15159042		5.5892
GATAD2B	Q8WXI9	Transcriptional repressor p66-beta	Homo sapiens	1	1	4	3	12	12	74398966	0.810752	19.5115	10.6535	2.6309e-06	0.000115594	5.33903	0.00771103	0.321207	0.498476	BirAR118G_Rad18_inducer_biotin - emptyBirAR118G_inducer_biotin	limma	2.6309e-06	0.000115594	FALSE	enriched candidate	74398966		5.5799
CPSF3	Q9UKF6	Cleavage and polyadenylation specificity factor subunit 3	Homo sapiens	1	1	4	3	7	7	12384010	0.59447	17.1968	10.6472	2.64348e-06	0.000115594	5.33416	0.00774669	0.321734	0.498476	BirAR118G_Rad18_inducer_biotin - emptyBirAR118G_inducer_biotin	limma	2.64348e-06	0.000115594	FALSE	enriched candidate	12384010		5.57782
RING1	Q06587	E3 ubiquitin-protein ligase RING1	Homo sapiens	1	1	4	3	4	4	17810290	-0.790811	14.6063	-10.6407	2.6568e-06	0.000115594	5.32903	0.00778444	0.322288	0.498476	BirAR118G_Rad18_inducer_biotin - emptyBirAR118G_inducer_biotin	limma	2.6568e-06	0.000115594	FALSE	candidate	17810290		5.57564
DSG2	Q14126	Desmoglein-2	Homo sapiens	1	1	4	3	6	6	6611538	-1.3443	17.5473	-10.6231	2.69313e-06	0.000115594	5.31517	0.00788707	0.323777	0.498476	BirAR118G_Rad18_inducer_biotin - emptyBirAR118G_inducer_biotin	limma	2.69313e-06	0.000115594	TRUE	hit	6611538		5.56974
RSBN1	Q5VWQ0	Lysine-specific demethylase 9	Homo sapiens	1	1	4	3	14	14	47118517	0.611476	19.5957	10.6223	2.69477e-06	0.000115594	5.31455	0.00789171	0.323844	0.498476	BirAR118G_Rad18_inducer_biotin - emptyBirAR118G_inducer_biotin	limma	2.69477e-06	0.000115594	FALSE	enriched candidate	47118517		5.56948
CMTR1	Q8N1G2	Cap-specific mRNA (nucleoside-2'-O-)-methyltransferase 1	Homo sapiens	1	1	4	3	13	13	88697384	0.715887	20.2029	10.6118	2.71656e-06	0.000115594	5.30632	0.00795311	0.324722	0.498476	BirAR118G_Rad18_inducer_biotin - emptyBirAR118G_inducer_biotin	limma	2.71656e-06	0.000115594	FALSE	enriched candidate	88697384		5.56598
ZZZ3	Q8IYH5	ZZ-type zinc finger-containing protein 3	Homo sapiens	1	1	4	3	15	15	74968894	0.568965	21.0581	10.6115	2.71713e-06	0.000115594	5.30611	0.00795472	0.324745	0.514267	BirAR118G_Rad18_inducer_biotin - emptyBirAR118G_inducer_biotin	limma	2.71713e-06	0.000115594	FALSE	no hit	74968894		5.56589
MRPL11	Q9Y3B7	39S ribosomal protein L11, mitochondrial	Homo sapiens	1	1	4	3	6	6	9281670	-0.858731	19.4276	-10.5774	2.78979e-06	0.000117014	5.27916	0.00815859	0.327763	0.514267	BirAR118G_Rad18_inducer_biotin - emptyBirAR118G_inducer_biotin	limma	2.78979e-06	0.000117014	FALSE	candidate	9281670		5.55443
DLST	P36957	Dihydrolipoyllysine-residue succinyltransferase component of 2-oxoglutarate dehydrogenase complex, mitochondrial	Homo sapiens	1	1	4	3	9	9	82415522	-1.11517	20.4551	-10.5368	2.87873e-06	0.000119067	5.2471	0.00840634	0.331304	0.514267	BirAR118G_Rad18_inducer_biotin - emptyBirAR118G_inducer_biotin	limma	2.87873e-06	0.000119067	TRUE	hit	82415522		5.5408
SPTBN1	Q01082	Spectrin beta chain, non-erythrocytic 1	Homo sapiens	1	1	4	3	14	14	11974122	-1.03956	19.023	-10.5162	2.92509e-06	0.000119328	5.23077	0.0085347	0.333087	0.514267	BirAR118G_Rad18_inducer_biotin - emptyBirAR118G_inducer_biotin	limma	2.92509e-06	0.000119328	TRUE	hit	11974122		5.53386
ATF1	P18846	Cyclic AMP-dependent transcription factor ATF-1	Homo sapiens	1	1	4	3	1	3	15937466	1.47484	18.0714	10.4941	2.97581e-06	0.000119756	5.2132	0.00867455	0.334989	0.57555	BirAR118G_Rad18_inducer_biotin - emptyBirAR118G_inducer_biotin	limma	2.97581e-06	0.000119756	TRUE	enriched hit	15937466		5.52639
HSPA1A	P0DMV8	Heat shock 70 kDa protein 1A	Homo sapiens	1	1	4	3	0	35	4629114368	1.71235	25.1258	10.4628	3.04933e-06	0.000121079	5.18824	0.00887612	0.3382	0.57555	BirAR118G_Rad18_inducer_biotin - emptyBirAR118G_inducer_biotin	limma	3.04933e-06	0.000121079	TRUE	enriched hit	4629114368		5.5158
RPLP2	P05387	60S acidic ribosomal protein P2	Homo sapiens	1	1	4	3	2	2	4324705	-2.40805	18.0662	-10.3258	3.39554e-06	0.000130081	5.07816	0.00980825	0.351995	0.57555	BirAR118G_Rad18_inducer_biotin - emptyBirAR118G_inducer_biotin	limma	3.39554e-06	0.000130081	TRUE	hit	4324705		5.46909
PPP1R10	Q96QC0	Serine/threonine-protein phosphatase 1 regulatory subunit 10	Homo sapiens	1	1	4	3	34	34	375082312	0.820232	22.0649	10.3242	3.3997e-06	0.000130081	5.0769	0.0098193	0.352149	0.57555	BirAR118G_Rad18_inducer_biotin - emptyBirAR118G_inducer_biotin	limma	3.3997e-06	0.000130081	FALSE	enriched candidate	375082312		5.46856
CHTOP	Q9Y3Y2	Chromatin target of PRMT1 protein	Homo sapiens	1	1	4	3	7	7	61989494	-1.74755	21.0153	-10.3154	3.42356e-06	0.000130081	5.06974	0.00988251	0.353025	0.57555	BirAR118G_Rad18_inducer_biotin - emptyBirAR118G_inducer_biotin	limma	3.42356e-06	0.000130081	TRUE	hit	61989494		5.46552
NUDT2	P50583	Bis(5'-nucleosyl)-tetraphosphatase [asymmetrical]	Homo sapiens	1	1	4	3	2	2	4272286	-1.53097	17.7076	-10.3054	3.45077e-06	0.000130081	5.06163	0.00995441	0.354014	0.57555	BirAR118G_Rad18_inducer_biotin - emptyBirAR118G_inducer_biotin	limma	3.45077e-06	0.000130081	TRUE	hit	4272286		5.46208
TAF7	Q15545	Transcription initiation factor TFIID subunit 7	Homo sapiens	1	1	4	3	11	11	44622747	1.07382	19.558	10.2829	3.51263e-06	0.000130758	5.04342	0.0101173	0.356222	0.57555	BirAR118G_Rad18_inducer_biotin - emptyBirAR118G_inducer_biotin	limma	3.51263e-06	0.000130758	TRUE	enriched hit	44622747		5.45437
MSH3	P20585	DNA mismatch repair protein Msh3	Homo sapiens	1	1	4	3	13	13	20122824	0.679358	19.5692	10.2621	3.57117e-06	0.000131296	5.02648	0.0102707	0.35826	0.57555	BirAR118G_Rad18_inducer_biotin - emptyBirAR118G_inducer_biotin	limma	3.57117e-06	0.000131296	FALSE	enriched candidate	20122824		5.44719
DMAP1	Q9NPF5	DNA methyltransferase 1-associated protein 1	Homo sapiens	1	1	4	3	14	14	24547744	0.727229	19.5926	10.2093	3.72432e-06	0.000135256	4.98341	0.0106685	0.363376	0.57555	BirAR118G_Rad18_inducer_biotin - emptyBirAR118G_inducer_biotin	limma	3.72432e-06	0.000135256	FALSE	enriched candidate	24547744		5.42895
RBM17	Q96I25	Splicing factor 45	Homo sapiens	1	1	4	3	16	18	187013472	1.32	21.5989	10.1845	3.79856e-06	0.000136291	4.96316	0.0108595	0.365748	0.57555	BirAR118G_Rad18_inducer_biotin - emptyBirAR118G_inducer_biotin	limma	3.79856e-06	0.000136291	TRUE	enriched hit	187013472		5.42038
ANXA7	P20073	Annexin A7	Homo sapiens	1	1	4	3	6	6	15129675	-0.646608	19.2657	-10.1661	3.85505e-06	0.000136671	4.94801	0.0110041	0.367508	0.57555	BirAR118G_Rad18_inducer_biotin - emptyBirAR118G_inducer_biotin	limma	3.85505e-06	0.000136671	FALSE	candidate	15129675		5.41397
GIGYF2	Q6Y7W6	GRB10-interacting GYF protein 2	Homo sapiens	1	1	4	3	18	19	20857526	-0.818608	19.5857	-10.105	4.04861e-06	0.000140641	4.89771	0.0114947	0.373266	0.57555	BirAR118G_Rad18_inducer_biotin - emptyBirAR118G_inducer_biotin	limma	4.04861e-06	0.000140641	FALSE	candidate	20857526		5.39269
CHORDC1	Q9UHD1	Cysteine and histidine-rich domain-containing protein 1	Homo sapiens	1	1	4	3	6	6	39606890	0.676512	19.5991	10.101	4.0615e-06	0.000140641	4.89445	0.011527	0.373634	0.57555	BirAR118G_Rad18_inducer_biotin - emptyBirAR118G_inducer_biotin	limma	4.0615e-06	0.000140641	FALSE	enriched candidate	39606890		5.39131
SLF1	Q9BQI6	SMC5-SMC6 complex localization factor protein 1	Homo sapiens	1	1	4	3	9	9	13809320	0.932033	18.8797	9.95931	4.55502e-06	0.00015095	4.77657	0.0127435	0.38658	0.57555	BirAR118G_Rad18_inducer_biotin - emptyBirAR118G_inducer_biotin	limma	4.55502e-06	0.00015095	FALSE	enriched candidate	13809320		5.34151
KIF11	P52732	Kinesin-like protein KIF11	Homo sapiens	1	1	4	3	12	12	8119201	-0.722703	20.0066	-9.95116	4.58534e-06	0.00015095	4.76974	0.0128167	0.387307	0.57555	BirAR118G_Rad18_inducer_biotin - emptyBirAR118G_inducer_biotin	limma	4.58534e-06	0.00015095	FALSE	candidate	8119201		5.33863
POLA1	P09884	DNA polymerase alpha catalytic subunit	Homo sapiens	1	1	4	3	16	16	26236638	0.682461	19.9976	9.9284	4.67127e-06	0.00015095	4.75064	0.0130234	0.389328	0.57555	BirAR118G_Rad18_inducer_biotin - emptyBirAR118G_inducer_biotin	limma	4.67127e-06	0.00015095	FALSE	enriched candidate	26236638		5.33056
MCCC2	Q9HCC0	Methylcrotonoyl-CoA carboxylase beta chain, mitochondrial	Homo sapiens	1	1	4	3	4	4	0	-0.739622	15.7219	-9.90383	4.76599e-06	0.00015095	4.72997	0.0132498	0.391492	0.57555	BirAR118G_Rad18_inducer_biotin - emptyBirAR118G_inducer_biotin	limma	4.76599e-06	0.00015095	FALSE	candidate	0		5.32185
PPM1G	O15355	Protein phosphatase 1G	Homo sapiens	1	1	4	3	12	12	52306440	0.625841	20.5762	9.89555	4.79838e-06	0.00015095	4.723	0.0133268	0.392217	0.57555	BirAR118G_Rad18_inducer_biotin - emptyBirAR118G_inducer_biotin	limma	4.79838e-06	0.00015095	FALSE	enriched candidate	52306440		5.31891
SCAF4	O95104	SR-related and CTD-associated factor 4	Homo sapiens	1	1	4	3	4	4	23917178	0.685319	19.0052	9.88141	4.85429e-06	0.00015095	4.71107	0.0134594	0.393452	0.57555	BirAR118G_Rad18_inducer_biotin - emptyBirAR118G_inducer_biotin	limma	4.85429e-06	0.00015095	FALSE	enriched candidate	23917178		5.31387
H1-0	P07305	Histone H1,0	Homo sapiens	1	1	4	3	4	4	22314897	-1.92602	18.7329	-9.87867	4.8652e-06	0.00015095	4.70876	0.0134852	0.39369	0.57555	BirAR118G_Rad18_inducer_biotin - emptyBirAR118G_inducer_biotin	limma	4.8652e-06	0.00015095	TRUE	hit	22314897		5.3129
AAR2	Q9Y312	Protein AAR2 homolog	Homo sapiens	1	1	4	3	3	3	12354581	0.53277	17.634	9.87364	4.88534e-06	0.00015095	4.70451	0.0135328	0.394128	0.57555	BirAR118G_Rad18_inducer_biotin - emptyBirAR118G_inducer_biotin	limma	4.88534e-06	0.00015095	FALSE	no hit	12354581		5.31111
ANKRD44	Q8N8A2	Serine/threonine-protein phosphatase 6 regulatory ankyrin repeat subunit B	Homo sapiens	1	1	4	3	1	2	3405002	-1.50794	16.8394	-9.87293	4.88818e-06	0.00015095	4.70391	0.0135395	0.394189	0.57555	BirAR118G_Rad18_inducer_biotin - emptyBirAR118G_inducer_biotin	limma	4.88818e-06	0.00015095	TRUE	hit	3405002		5.31085
NELFA	Q9H3P2	Negative elongation factor A	Homo sapiens	1	1	4	3	5	5	0	-0.709342	17.4302	-9.87215	4.8913e-06	0.00015095	4.70325	0.0135468	0.394257	0.57555	BirAR118G_Rad18_inducer_biotin - emptyBirAR118G_inducer_biotin	limma	4.8913e-06	0.00015095	FALSE	candidate	0		5.31058
FNBP4	Q8N3X1	Formin-binding protein 4	Homo sapiens	1	1	4	3	11	11	13486645	1.01889	18.2287	9.85583	4.95724e-06	0.00015095	4.68946	0.0137021	0.395669	0.57555	BirAR118G_Rad18_inducer_biotin - emptyBirAR118G_inducer_biotin	limma	4.95724e-06	0.00015095	TRUE	enriched hit	13486645		5.30476
RPS19	P39019	40S ribosomal protein S19	Homo sapiens	1	1	4	3	11	11	490842032	-1.07318	22.71	-9.85333	4.96746e-06	0.00015095	4.68734	0.0137261	0.395885	0.57555	BirAR118G_Rad18_inducer_biotin - emptyBirAR118G_inducer_biotin	limma	4.96746e-06	0.00015095	TRUE	hit	490842032		5.30387
RBM19	Q9Y4C8	Probable RNA-binding protein 19	Homo sapiens	1	1	4	3	11	11	37628050	1.04532	19.3038	9.82749	5.07418e-06	0.000151349	4.66545	0.0139756	0.398104	0.57555	BirAR118G_Rad18_inducer_biotin - emptyBirAR118G_inducer_biotin	limma	5.07418e-06	0.000151349	TRUE	enriched hit	37628050		5.29463
HGS	O14964	Hepatocyte growth factor-regulated tyrosine kinase substrate	Homo sapiens	1	1	4	3	7	8	34548683	-0.493637	18.7465	-9.81716	5.11753e-06	0.000151349	4.65668	0.0140764	0.398985	0.57555	BirAR118G_Rad18_inducer_biotin - emptyBirAR118G_inducer_biotin	limma	5.11753e-06	0.000151349	FALSE	no hit	34548683		5.29094
ZNF512B	Q96KM6	Zinc finger protein 512B	Homo sapiens	1	1	4	3	16	16	76357373	1.00476	19.5406	9.81349	5.13304e-06	0.000151349	4.65356	0.0141124	0.399298	0.581711	BirAR118G_Rad18_inducer_biotin - emptyBirAR118G_inducer_biotin	limma	5.13304e-06	0.000151349	TRUE	enriched hit	76357373		5.28963
IGHMBP2	P38935	DNA-binding protein SMUBP-2	Homo sapiens	1	1	4	3	6	6	1806855	-0.795636	17.2264	-9.7492	5.41326e-06	0.000155874	4.59877	0.0147562	0.404835	0.581711	BirAR118G_Rad18_inducer_biotin - emptyBirAR118G_inducer_biotin	limma	5.41326e-06	0.000155874	FALSE	candidate	1806855		5.26654
NOPCHAP1	Q8N5I9	NOP protein chaperone 1	Homo sapiens	1	1	4	3	4	4	17839852	0.768219	18.7748	9.73685	5.46896e-06	0.000155874	4.58821	0.0148826	0.405884	0.581711	BirAR118G_Rad18_inducer_biotin - emptyBirAR118G_inducer_biotin	limma	5.46896e-06	0.000155874	FALSE	enriched candidate	17839852		5.2621
BMI1	P35226	Polycomb complex protein BMI-1	Homo sapiens	1	1	4	3	1	2	11762737	0.724083	17.6295	9.73349	5.48423e-06	0.000155874	4.58534	0.0149172	0.406169	0.581711	BirAR118G_Rad18_inducer_biotin - emptyBirAR118G_inducer_biotin	limma	5.48423e-06	0.000155874	FALSE	enriched candidate	11762737		5.26088
FLOT1	O75955	Flotillin-1	Homo sapiens	1	1	4	3	8	8	16782095	-0.689125	19.8205	-9.73094	5.49588e-06	0.000155874	4.58315	0.0149436	0.406385	0.581711	BirAR118G_Rad18_inducer_biotin - emptyBirAR118G_inducer_biotin	limma	5.49588e-06	0.000155874	FALSE	candidate	16782095		5.25996
PRDX4	Q13162	Peroxiredoxin-4	Homo sapiens	1	1	4	3	3	4	46982397	-0.824769	18.836	-9.70089	5.63491e-06	0.000158309	4.55738	0.0152567	0.408914	0.581711	BirAR118G_Rad18_inducer_biotin - emptyBirAR118G_inducer_biotin	limma	5.63491e-06	0.000158309	FALSE	candidate	46982397		5.24911
SERPINB12	Q96P63	Serpin B12	Homo sapiens	1	1	4	3	2	2	15986793	-1.66142	17.2995	-9.67756	5.74557e-06	0.000158845	4.53731	0.0155038	0.41086	0.581711	BirAR118G_Rad18_inducer_biotin - emptyBirAR118G_inducer_biotin	limma	5.74557e-06	0.000158845	TRUE	hit	15986793		5.24067
YEATS2	Q9ULM3	YEATS domain-containing protein 2	Homo sapiens	1	1	4	3	25	25	90290066	0.954499	20.3834	9.67441	5.76066e-06	0.000158845	4.53461	0.0155374	0.411121	0.622345	BirAR118G_Rad18_inducer_biotin - emptyBirAR118G_inducer_biotin	limma	5.76066e-06	0.000158845	FALSE	enriched candidate	90290066		5.23953
GTF2F1	P35269	General transcription factor IIF subunit 1	Homo sapiens	1	1	4	3	14	14	81613052	1.40169	19.9658	9.62628	5.99724e-06	0.000163851	4.49306	0.0160592	0.415705	0.622345	BirAR118G_Rad18_inducer_biotin - emptyBirAR118G_inducer_biotin	limma	5.99724e-06	0.000163851	TRUE	enriched hit	81613052		5.22205
CHD8	Q9HCK8	Chromodomain-helicase-DNA-binding protein 8	Homo sapiens	1	1	4	3	34	41	73681372	0.92479	21.7569	9.60938	6.08285e-06	0.000164679	4.47843	0.016246	0.417299	0.622345	BirAR118G_Rad18_inducer_biotin - emptyBirAR118G_inducer_biotin	limma	6.08285e-06	0.000164679	FALSE	enriched candidate	73681372		5.21589
ZNF148	Q9UQR1	Zinc finger protein 148	Homo sapiens	1	1	4	3	13	13	20753623	0.891666	18.6482	9.5907	6.17904e-06	0.000165308	4.46222	0.0164548	0.41905	0.622345	BirAR118G_Rad18_inducer_biotin - emptyBirAR118G_inducer_biotin	limma	6.17904e-06	0.000165308	FALSE	enriched candidate	20753623		5.20908
ATAD1	Q8NBU5	Outer mitochondrial transmembrane helix translocase	Homo sapiens	1	1	4	3	3	3	5657114	-0.795448	17.1729	-9.5834	6.2171e-06	0.000165308	4.45588	0.016537	0.419732	0.622345	BirAR118G_Rad18_inducer_biotin - emptyBirAR118G_inducer_biotin	limma	6.2171e-06	0.000165308	FALSE	candidate	5657114		5.20641
TADA3	O75528	Transcriptional adapter 3	Homo sapiens	1	1	4	3	6	7	52469746	0.70126	19.9161	9.56747	6.30105e-06	0.000166058	4.44202	0.0167177	0.421214	0.622345	BirAR118G_Rad18_inducer_biotin - emptyBirAR118G_inducer_biotin	limma	6.30105e-06	0.000166058	FALSE	enriched candidate	52469746		5.20059
PPP1R12A	O14974	Protein phosphatase 1 regulatory subunit 12A	Homo sapiens	1	1	4	3	5	5	2614010	-0.851759	16.4153	-9.54863	6.40189e-06	0.000167235	4.42562	0.0169335	0.422957	0.622345	BirAR118G_Rad18_inducer_biotin - emptyBirAR118G_inducer_biotin	limma	6.40189e-06	0.000167235	FALSE	candidate	2614010		5.19369
XAB2	Q9HCS7	Pre-mRNA-splicing factor SYF1	Homo sapiens	1	1	4	3	22	22	115234948	0.697632	21.3749	9.50995	6.61464e-06	0.00017129	4.39183	0.0173845	0.426501	0.622345	BirAR118G_Rad18_inducer_biotin - emptyBirAR118G_inducer_biotin	limma	6.61464e-06	0.00017129	FALSE	enriched candidate	115234948		5.17949
SCO2	O43819	Protein SCO2 homolog, mitochondrial	Homo sapiens	1	1	4	3	2	2	24242590	-2.06209	17.9906	-9.46282	6.88449e-06	0.000176187	4.35048	0.0179482	0.430758	0.622345	BirAR118G_Rad18_inducer_biotin - emptyBirAR118G_inducer_biotin	limma	6.88449e-06	0.000176187	TRUE	hit	24242590		5.16213
EPC1	Q9H2F5	Enhancer of polycomb homolog 1	Homo sapiens	1	1	4	3	3	3	0	0.921562	15.5465	9.45642	6.92206e-06	0.000176187	4.34485	0.0180259	0.431331	0.622345	BirAR118G_Rad18_inducer_biotin - emptyBirAR118G_inducer_biotin	limma	6.92206e-06	0.000176187	FALSE	enriched candidate	0		5.15976
NOP16	Q9Y3C1	Nucleolar protein 16	Homo sapiens	1	1	4	3	3	3	11012513	-1.18313	17.3918	-9.43994	7.01983e-06	0.000177162	4.33034	0.0182275	0.4328	0.622345	BirAR118G_Rad18_inducer_biotin - emptyBirAR118G_inducer_biotin	limma	7.01983e-06	0.000177162	TRUE	hit	11012513		5.15367
ADNP	Q9H2P0	Activity-dependent neuroprotector homeobox protein	Homo sapiens	1	1	4	3	25	25	112474366	0.844485	21.5059	9.42226	7.12649e-06	0.000178342	4.31474	0.018446	0.434367	0.622345	BirAR118G_Rad18_inducer_biotin - emptyBirAR118G_inducer_biotin	limma	7.12649e-06	0.000178342	FALSE	enriched candidate	112474366		5.14712
EAF1	Q96JC9	ELL-associated factor 1	Homo sapiens	1	1	4	3	1	2	5606489	0.686738	17.7495	9.38769	7.34015e-06	0.000182158	4.28417	0.0188798	0.437403	0.622345	BirAR118G_Rad18_inducer_biotin - emptyBirAR118G_inducer_biotin	limma	7.34015e-06	0.000182158	FALSE	enriched candidate	5606489		5.1343
STAU1	O95793	Double-stranded RNA-binding protein Staufen homolog 1	Homo sapiens	1	1	4	3	10	12	15512638	-0.722098	18.8232	-9.36368	7.49272e-06	0.000183203	4.26287	0.0191864	0.43949	0.622345	BirAR118G_Rad18_inducer_biotin - emptyBirAR118G_inducer_biotin	limma	7.49272e-06	0.000183203	FALSE	candidate	15512638		5.12536
WDR36	Q8NI36	WD repeat-containing protein 36	Homo sapiens	1	1	4	3	9	9	22457093	0.733839	19.0711	9.36172	7.5053e-06	0.000183203	4.26114	0.0192115	0.439659	0.622345	BirAR118G_Rad18_inducer_biotin - emptyBirAR118G_inducer_biotin	limma	7.5053e-06	0.000183203	FALSE	enriched candidate	22457093		5.12463
TGM3	Q08188	Protein-glutamine gamma-glutamyltransferase E	Homo sapiens	1	1	4	3	3	3	2455896	-1.86598	17.168	-9.34305	7.62661e-06	0.000184651	4.24453	0.0194532	0.441268	0.622345	BirAR118G_Rad18_inducer_biotin - emptyBirAR118G_inducer_biotin	limma	7.62661e-06	0.000184651	TRUE	hit	2455896		5.11767
TADA2A	O75478	Transcriptional adapter 2-alpha	Homo sapiens	1	1	4	3	7	7	10920660	0.935688	18.6827	9.26903	8.12918e-06	0.000193857	4.17842	0.0204375	0.44754	0.622345	BirAR118G_Rad18_inducer_biotin - emptyBirAR118G_inducer_biotin	limma	8.12918e-06	0.000193857	FALSE	enriched candidate	10920660		5.08995
PMS1	P54277	PMS1 protein homolog 1	Homo sapiens	1	1	4	3	5	5	0	0.838917	17.0721	9.26731	8.14129e-06	0.000193857	4.17688	0.0204609	0.447683	0.622345	BirAR118G_Rad18_inducer_biotin - emptyBirAR118G_inducer_biotin	limma	8.14129e-06	0.000193857	FALSE	enriched candidate	0		5.08931
FLNC	Q14315	Filamin-C	Homo sapiens	1	1	4	3	16	16	155645492	-0.701813	19.8981	-9.2587	8.20212e-06	0.000193857	4.16917	0.0205782	0.4484	0.622345	BirAR118G_Rad18_inducer_biotin - emptyBirAR118G_inducer_biotin	limma	8.20212e-06	0.000193857	FALSE	candidate	155645492		5.08607
TACC3	Q9Y6A5	Transforming acidic coiled-coil-containing protein 3	Homo sapiens	1	1	4	3	3	3	0	-0.863606	14.9988	-9.23024	8.40701e-06	0.00019637	4.14359	0.0209704	0.450757	0.622345	BirAR118G_Rad18_inducer_biotin - emptyBirAR118G_inducer_biotin	limma	8.40701e-06	0.00019637	FALSE	candidate	0		5.07536
DCD	P81605	Dermcidin	Homo sapiens	1	1	4	3	2	2	4606016	-1.56559	17.0702	-9.21851	8.49313e-06	0.00019637	4.13302	0.021134	0.451721	0.622345	BirAR118G_Rad18_inducer_biotin - emptyBirAR118G_inducer_biotin	limma	8.49313e-06	0.00019637	TRUE	hit	4606016		5.07093
PLRG1	O43660	Pleiotropic regulator 1	Homo sapiens	1	1	4	3	6	6	19279829	0.766162	18.696	9.20421	8.59942e-06	0.00019637	4.12013	0.0213349	0.45289	0.622345	BirAR118G_Rad18_inducer_biotin - emptyBirAR118G_inducer_biotin	limma	8.59942e-06	0.00019637	FALSE	enriched candidate	19279829		5.06553
NCOA2	Q15596	Nuclear receptor coactivator 2	Homo sapiens	1	1	4	3	5	5	1890539	0.92443	15.4631	9.19968	8.63338e-06	0.00019637	4.11604	0.0213988	0.453259	0.622345	BirAR118G_Rad18_inducer_biotin - emptyBirAR118G_inducer_biotin	limma	8.63338e-06	0.00019637	FALSE	enriched candidate	1890539		5.06382
MORC4	Q8TE76	MORC family CW-type zinc finger protein 4	Homo sapiens	1	1	4	3	2	2	632001	0.983729	14.7634	9.19904	8.63817e-06	0.00019637	4.11546	0.0214079	0.453311	0.622345	BirAR118G_Rad18_inducer_biotin - emptyBirAR118G_inducer_biotin	limma	8.63817e-06	0.00019637	FALSE	enriched candidate	632001		5.06358
MRE11	P49959	Double-strand break repair protein MRE11	Homo sapiens	1	1	4	3	25	25	100521622	1.18773	21.8452	9.1679	8.87588e-06	0.000199312	4.08731	0.0218524	0.455829	0.622345	BirAR118G_Rad18_inducer_biotin - emptyBirAR118G_inducer_biotin	limma	8.87588e-06	0.000199312	TRUE	enriched hit	100521622		5.05179
BLM	P54132	RecQ-like DNA helicase BLM	Homo sapiens	1	1	4	3	23	25	50974708	0.774847	20.31	9.15721	8.95912e-06	0.000199312	4.07762	0.0220068	0.456686	0.622345	BirAR118G_Rad18_inducer_biotin - emptyBirAR118G_inducer_biotin	limma	8.95912e-06	0.000199312	FALSE	enriched candidate	50974708		5.04773
MAX	P61244	Protein max	Homo sapiens	1	1	4	3	6	6	27170931	0.677779	19.6648	9.15603	8.96836e-06	0.000199312	4.07655	0.0220239	0.456781	0.622345	BirAR118G_Rad18_inducer_biotin - emptyBirAR118G_inducer_biotin	limma	8.96836e-06	0.000199312	FALSE	enriched candidate	27170931		5.04729
TAB1	Q15750	TGF-beta-activated kinase 1 and MAP3K7-binding protein 1	Homo sapiens	1	1	4	3	4	4	629299	-0.686279	17.1778	-9.14393	9.06376e-06	0.00019994	4.06558	0.0221999	0.457747	0.622345	BirAR118G_Rad18_inducer_biotin - emptyBirAR118G_inducer_biotin	limma	9.06376e-06	0.00019994	FALSE	candidate	629299		5.04269
RABGGTB	P53611	Geranylgeranyl transferase type-2 subunit beta	Homo sapiens	1	1	4	3	2	2	4551824	0.647327	17.3435	9.12601	9.20709e-06	0.000201608	4.04929	0.0224629	0.459169	0.622345	BirAR118G_Rad18_inducer_biotin - emptyBirAR118G_inducer_biotin	limma	9.20709e-06	0.000201608	FALSE	enriched candidate	4551824		5.03588
HSPA8	P11142	Heat shock cognate 71 kDa protein	Homo sapiens	1	1	4	3	29	48	4332951040	1.67943	25.493	9.11662	9.28321e-06	0.000201791	4.04075	0.0226018	0.45991	0.622345	BirAR118G_Rad18_inducer_biotin - emptyBirAR118G_inducer_biotin	limma	9.28321e-06	0.000201791	TRUE	enriched hit	4332951040		5.0323
SALL2	Q9Y467	Sal-like protein 2	Homo sapiens	1	1	4	3	5	5	0	0.974764	15.9903	9.10014	9.41841e-06	0.000203246	4.02574	0.0228473	0.461203	0.622345	BirAR118G_Rad18_inducer_biotin - emptyBirAR118G_inducer_biotin	limma	9.41841e-06	0.000203246	FALSE	enriched candidate	0		5.02602
POLD3	Q15054	DNA polymerase delta subunit 3	Homo sapiens	1	1	4	3	12	12	41305912	0.73847	19.8841	9.08675	9.52989e-06	0.000204173	4.01353	0.0230485	0.462248	0.622345	BirAR118G_Rad18_inducer_biotin - emptyBirAR118G_inducer_biotin	limma	9.52989e-06	0.000204173	FALSE	enriched candidate	41305912		5.02091
RAP1GDS1	P52306	Rap1 GTPase-GDP dissociation stimulator 1	Homo sapiens	1	1	4	3	2	2	0	-0.781023	13.936	-9.06847	9.68449e-06	0.000204891	3.99682	0.0233257	0.463665	0.622345	BirAR118G_Rad18_inducer_biotin - emptyBirAR118G_inducer_biotin	limma	9.68449e-06	0.000204891	FALSE	candidate	0		5.01392
UFSP2	Q9NUQ7	Ufm1-specific protease 2	Homo sapiens	1	1	4	3	2	2	3733044	-0.892822	17.0454	-9.06653	9.70102e-06	0.000204891	3.99505	0.0233553	0.463815	0.622345	BirAR118G_Rad18_inducer_biotin - emptyBirAR118G_inducer_biotin	limma	9.70102e-06	0.000204891	FALSE	candidate	3733044		5.01318
CRNKL1	Q9BZJ0	Crooked neck-like protein 1	Homo sapiens	1	1	4	3	12	12	39099489	0.523958	20.4209	9.03978	9.93264e-06	0.000207248	3.97054	0.0237665	0.465868	0.622345	BirAR118G_Rad18_inducer_biotin - emptyBirAR118G_inducer_biotin	limma	9.93264e-06	0.000207248	FALSE	no hit	39099489		5.00294
FBL	P22087	rRNA 2'-O-methyltransferase fibrillarin	Homo sapiens	1	1	4	3	6	7	70800976	-0.93829	20.0394	-9.03441	9.97989e-06	0.000207248	3.96561	0.0238499	0.466278	0.622345	BirAR118G_Rad18_inducer_biotin - emptyBirAR118G_inducer_biotin	limma	9.97989e-06	0.000207248	FALSE	candidate	70800976		5.00087
OGDH	Q02218	2-oxoglutarate dehydrogenase complex component E1	Homo sapiens	1	1	4	3	4	6	6909619	-0.662242	17.4667	-9.02971	1.00214e-05	0.000207248	3.9613	0.023923	0.466636	0.622345	BirAR118G_Rad18_inducer_biotin - emptyBirAR118G_inducer_biotin	limma	1.00214e-05	0.000207248	FALSE	candidate	6909619		4.99907
ZSCAN21	Q9Y5A6	Zinc finger and SCAN domain-containing protein 21	Homo sapiens	1	1	4	3	4	4	8610905	1.40283	17.5015	9.0171	1.01338e-05	0.000208128	3.94971	0.0241202	0.467592	0.622345	BirAR118G_Rad18_inducer_biotin - emptyBirAR118G_inducer_biotin	limma	1.01338e-05	0.000208128	TRUE	enriched hit	8610905		4.99423
ZNF326	Q5BKZ1	DBIRD complex subunit ZNF326	Homo sapiens	1	1	4	3	10	10	34808807	-0.517589	20.2562	-9.00186	1.02716e-05	0.000209512	3.93569	0.0243604	0.468742	0.622345	BirAR118G_Rad18_inducer_biotin - emptyBirAR118G_inducer_biotin	limma	1.02716e-05	0.000209512	FALSE	no hit	34808807		4.98836
GTF3C3	Q9Y5Q9	General transcription factor 3C polypeptide 3	Homo sapiens	1	1	4	3	13	13	35421699	0.827638	19.7372	8.92178	1.10299e-05	0.000222439	3.86164	0.0256567	0.474661	0.622345	BirAR118G_Rad18_inducer_biotin - emptyBirAR118G_inducer_biotin	limma	1.10299e-05	0.000222439	FALSE	enriched candidate	35421699		4.95743
USP15	Q9Y4E8	Ubiquitin carboxyl-terminal hydrolase 15	Homo sapiens	1	1	4	3	15	15	20508253	0.701479	20.1681	8.91926	1.10547e-05	0.000222439	3.85931	0.0256984	0.474844	0.622345	BirAR118G_Rad18_inducer_biotin - emptyBirAR118G_inducer_biotin	limma	1.10547e-05	0.000222439	FALSE	enriched candidate	20508253		4.95645
GPATCH11	Q8N954	G patch domain-containing protein 11	Homo sapiens	1	1	4	3	3	3	10636842	1.48527	17.7376	8.90687	1.11777e-05	0.000223405	3.8478	0.0259044	0.47574	0.622345	BirAR118G_Rad18_inducer_biotin - emptyBirAR118G_inducer_biotin	limma	1.11777e-05	0.000223405	TRUE	enriched hit	10636842		4.95165
STAG2	Q8N3U4	Cohesin subunit SA-2	Homo sapiens	1	1	4	3	3	7	16298686	0.838755	19.0928	8.89925	1.12542e-05	0.000223434	3.84071	0.026032	0.47629	0.622345	BirAR118G_Rad18_inducer_biotin - emptyBirAR118G_inducer_biotin	limma	1.12542e-05	0.000223434	FALSE	enriched candidate	16298686		4.94868
PSIP1	O75475	PC4 and SFRS1-interacting protein	Homo sapiens	1	1	4	3	17	17	59308826	1.00876	20.4016	8.88996	1.13482e-05	0.000223808	3.83205	0.0261882	0.476958	0.622345	BirAR118G_Rad18_inducer_biotin - emptyBirAR118G_inducer_biotin	limma	1.13482e-05	0.000223808	TRUE	enriched hit	59308826		4.94507
FLOT2	Q14254	Flotillin-2	Homo sapiens	1	1	4	3	8	8	25794809	-0.687673	19.5788	-8.86925	1.15608e-05	0.000225031	3.81275	0.026539	0.478435	0.622345	BirAR118G_Rad18_inducer_biotin - emptyBirAR118G_inducer_biotin	limma	1.15608e-05	0.000225031	FALSE	candidate	25794809		4.93701
BRIX1	Q8TDN6	Ribosome biogenesis protein BRX1 homolog	Homo sapiens	1	1	4	3	3	3	12612499	-1.29812	18.6884	-8.8692	1.15613e-05	0.000225031	3.8127	0.02654	0.478439	0.622345	BirAR118G_Rad18_inducer_biotin - emptyBirAR118G_inducer_biotin	limma	1.15613e-05	0.000225031	TRUE	hit	12612499		4.93699
BRCA1	P38398	Breast cancer type 1 susceptibility protein	Homo sapiens	1	1	4	3	17	17	28156885	0.877672	20.1845	8.84782	1.17854e-05	0.000225612	3.79273	0.0269065	0.479951	0.622345	BirAR118G_Rad18_inducer_biotin - emptyBirAR118G_inducer_biotin	limma	1.17854e-05	0.000225612	FALSE	enriched candidate	28156885		4.92865
LMNB2	Q03252	Lamin-B2	Homo sapiens	1	1	4	3	10	10	19984181	-1.12647	17.7163	-8.84225	1.18446e-05	0.000225612	3.78752	0.0270027	0.480343	0.622345	BirAR118G_Rad18_inducer_biotin - emptyBirAR118G_inducer_biotin	limma	1.18446e-05	0.000225612	TRUE	hit	19984181		4.92648
IFT172	Q9UG01	Intraflagellar transport protein 172 homolog	Homo sapiens	1	1	4	3	2	2	0	0.940366	17.0175	8.8381	1.18889e-05	0.000225612	3.78363	0.0270746	0.480634	0.622345	BirAR118G_Rad18_inducer_biotin - emptyBirAR118G_inducer_biotin	limma	1.18889e-05	0.000225612	FALSE	enriched candidate	0		4.92486
MACF1	Q9UPN3	Microtubule-actin cross-linking factor 1, isoforms 1/2/3/4/5	Homo sapiens	1	1	4	3	9	10	1380942	-0.734471	16.7986	-8.83087	1.19665e-05	0.000225612	3.77686	0.0272001	0.48114	0.622345	BirAR118G_Rad18_inducer_biotin - emptyBirAR118G_inducer_biotin	limma	1.19665e-05	0.000225612	FALSE	candidate	1380942		4.92203
EFL1	Q7Z2Z2	Elongation factor-like GTPase 1	Homo sapiens	1	1	4	3	5	5	1240874	-1.61731	16.7316	-8.82277	1.20541e-05	0.000225612	3.76927	0.0273415	0.481705	0.622345	BirAR118G_Rad18_inducer_biotin - emptyBirAR118G_inducer_biotin	limma	1.20541e-05	0.000225612	TRUE	hit	1240874		4.91887
NMT1	P30419	Glycylpeptide N-tetradecanoyltransferase 1	Homo sapiens	1	1	4	3	8	10	30915975	0.490517	19.477	8.8203	1.2081e-05	0.000225612	3.76695	0.0273847	0.481876	0.622345	BirAR118G_Rad18_inducer_biotin - emptyBirAR118G_inducer_biotin	limma	1.2081e-05	0.000225612	FALSE	no hit	30915975		4.9179
HDGFL2	Q7Z4V5	Hepatoma-derived growth factor-related protein 2	Homo sapiens	1	1	4	3	14	14	51616504	0.88801	21.3611	8.81658	1.21215e-05	0.000225612	3.76346	0.0274499	0.482135	0.622345	BirAR118G_Rad18_inducer_biotin - emptyBirAR118G_inducer_biotin	limma	1.21215e-05	0.000225612	FALSE	enriched candidate	51616504		4.91644
UBE2O	Q9C0C9	(E3-independent) E2 ubiquitin-conjugating enzyme	Homo sapiens	1	1	4	3	7	7	50482408	0.64094	18.6312	8.80852	1.221e-05	0.000225847	3.75589	0.0275918	0.482694	0.622345	BirAR118G_Rad18_inducer_biotin - emptyBirAR118G_inducer_biotin	limma	1.221e-05	0.000225847	FALSE	enriched candidate	50482408		4.91328
MYO1D	O94832	Unconventional myosin-Id	Homo sapiens	1	1	4	3	9	9	4598600	-0.591763	17.012	-8.77795	1.25519e-05	0.000229638	3.72715	0.0281351	0.484795	0.622345	BirAR118G_Rad18_inducer_biotin - emptyBirAR118G_inducer_biotin	limma	1.25519e-05	0.000229638	FALSE	candidate	4598600		4.90129
MAPRE2	Q15555	Microtubule-associated protein RP/EB family member 2	Homo sapiens	1	1	4	3	13	14	76178516	0.523233	20.8597	8.77643	1.25692e-05	0.000229638	3.72571	0.0281624	0.484899	0.622345	BirAR118G_Rad18_inducer_biotin - emptyBirAR118G_inducer_biotin	limma	1.25692e-05	0.000229638	FALSE	no hit	76178516		4.90069
SF3B2	Q13435	Splicing factor 3B subunit 2	Homo sapiens	1	1	4	3	23	23	91010004	0.946574	20.8881	8.76241	1.27298e-05	0.000231155	3.71249	0.0284149	0.485852	0.622345	BirAR118G_Rad18_inducer_biotin - emptyBirAR118G_inducer_biotin	limma	1.27298e-05	0.000231155	FALSE	enriched candidate	91010004		4.89518
LDHB	P07195	L-lactate dehydrogenase B chain	Homo sapiens	1	1	4	3	7	7	88023798	0.521439	20.0898	8.73489	1.30516e-05	0.000235192	3.68649	0.0289162	0.487707	0.622345	BirAR118G_Rad18_inducer_biotin - emptyBirAR118G_inducer_biotin	limma	1.30516e-05	0.000235192	FALSE	no hit	88023798		4.88434
NMNAT1	Q9HAN9	Nicotinamide/nicotinic acid mononucleotide adenylyltransferase 1	Homo sapiens	1	1	4	3	3	3	6569858	1.82978	16.2161	8.72997	1.31101e-05	0.000235192	3.68183	0.0290066	0.488036	0.622345	BirAR118G_Rad18_inducer_biotin - emptyBirAR118G_inducer_biotin	limma	1.31101e-05	0.000235192	TRUE	enriched hit	6569858		4.88239
PPP4R3A	Q6IN85	Serine/threonine-protein phosphatase 4 regulatory subunit 3A	Homo sapiens	1	1	4	3	12	15	66956464	0.546574	20.3445	8.71443	1.32967e-05	0.000236239	3.66711	0.0292937	0.48907	0.622345	BirAR118G_Rad18_inducer_biotin - emptyBirAR118G_inducer_biotin	limma	1.32967e-05	0.000236239	FALSE	no hit	66956464		4.87626
CTSG	P08311	Cathepsin G	Homo sapiens	1	1	4	3	2	2	5781486	-0.77696	15.9314	-8.71079	1.33408e-05	0.000236239	3.66366	0.0293614	0.489312	0.622345	BirAR118G_Rad18_inducer_biotin - emptyBirAR118G_inducer_biotin	limma	1.33408e-05	0.000236239	FALSE	candidate	5781486		4.87482
ACACB	O00763	Acetyl-CoA carboxylase 2	Homo sapiens	1	1	4	3	16	16	150663132	-0.928171	19.7452	-8.7054	1.34064e-05	0.000236239	3.65854	0.0294618	0.489668	0.622345	BirAR118G_Rad18_inducer_biotin - emptyBirAR118G_inducer_biotin	limma	1.34064e-05	0.000236239	FALSE	candidate	150663132		4.87269
STT3A	P46977	Dolichyl-diphosphooligosaccharide--protein glycosyltransferase subunit STT3A	Homo sapiens	1	1	4	3	13	13	60156602	0.479726	21.2414	8.67773	1.37491e-05	0.000240853	3.63224	0.0299818	0.491486	0.622345	BirAR118G_Rad18_inducer_biotin - emptyBirAR118G_inducer_biotin	limma	1.37491e-05	0.000240853	FALSE	no hit	60156602		4.86172
MARK2	Q7KZI7	Serine/threonine-protein kinase MARK2	Homo sapiens	1	1	4	3	9	12	8025814	-0.427436	19.1668	-8.66906	1.38584e-05	0.000241347	3.62399	0.0301463	0.49205	0.622345	BirAR118G_Rad18_inducer_biotin - emptyBirAR118G_inducer_biotin	limma	1.38584e-05	0.000241347	FALSE	no hit	8025814		4.85829
ERLIN2	O94905	Erlin-2	Homo sapiens	1	1	4	3	8	10	32007229	-0.713171	20.4613	-8.63476	1.43005e-05	0.000247599	3.59126	0.0308049	0.494263	0.622345	BirAR118G_Rad18_inducer_biotin - emptyBirAR118G_inducer_biotin	limma	1.43005e-05	0.000247599	FALSE	candidate	32007229		4.84465
ANGEL2	Q5VTE6	Protein angel homolog 2	Homo sapiens	1	1	4	3	2	2	13778634	-1.74725	16.6556	-8.62502	1.44288e-05	0.000248064	3.58195	0.0309941	0.494884	0.622345	BirAR118G_Rad18_inducer_biotin - emptyBirAR118G_inducer_biotin	limma	1.44288e-05	0.000248064	TRUE	hit	13778634		4.84077
NME7	Q9Y5B8	Nucleoside diphosphate kinase 7	Homo sapiens	1	1	4	3	3	3	7328269	-0.547273	15.9964	-8.62011	1.4494e-05	0.000248064	3.57725	0.0310898	0.495197	0.622345	BirAR118G_Rad18_inducer_biotin - emptyBirAR118G_inducer_biotin	limma	1.4494e-05	0.000248064	FALSE	no hit	7328269		4.83881
THRAP3	Q9Y2W1	Thyroid hormone receptor-associated protein 3	Homo sapiens	1	1	4	3	18	18	111070838	0.966095	20.2861	8.59346	1.48535e-05	0.000252765	3.55169	0.0316142	0.49688	0.622345	BirAR118G_Rad18_inducer_biotin - emptyBirAR118G_inducer_biotin	limma	1.48535e-05	0.000252765	FALSE	enriched candidate	111070838		4.82817
RPS20	P60866	40S ribosomal protein S20	Homo sapiens	1	1	4	3	6	6	172813384	-1.09456	21.1697	-8.57506	1.51074e-05	0.000255624	3.53402	0.0319805	0.49803	0.622345	BirAR118G_Rad18_inducer_biotin - emptyBirAR118G_inducer_biotin	limma	1.51074e-05	0.000255624	TRUE	hit	172813384		4.82081
DSG1	Q02413	Desmoglein-1	Homo sapiens	1	1	4	3	12	12	22071748	-0.961156	18.396	-8.55725	1.53579e-05	0.000257286	3.51686	0.0323388	0.499135	0.622345	BirAR118G_Rad18_inducer_biotin - emptyBirAR118G_inducer_biotin	limma	1.53579e-05	0.000257286	FALSE	candidate	22071748		4.81367
DHX8	Q14562	ATP-dependent RNA helicase DHX8	Homo sapiens	1	1	4	3	18	18	21265858	1.07382	18.905	8.5558	1.53784e-05	0.000257286	3.51547	0.032368	0.499224	0.622345	BirAR118G_Rad18_inducer_biotin - emptyBirAR118G_inducer_biotin	limma	1.53784e-05	0.000257286	TRUE	enriched hit	21265858		4.81309
SLU7	O95391	Pre-mRNA-splicing factor SLU7	Homo sapiens	1	1	4	3	11	12	53649374	0.878835	20.479	8.52786	1.5781e-05	0.000259474	3.48851	0.0329371	0.500937	0.622345	BirAR118G_Rad18_inducer_biotin - emptyBirAR118G_inducer_biotin	limma	1.5781e-05	0.000259474	FALSE	enriched candidate	53649374		4.80187
INO80E	Q8NBZ0	INO80 complex subunit E	Homo sapiens	1	1	4	3	2	2	2274144	1.33711	16.2529	8.52729	1.57894e-05	0.000259474	3.48795	0.0329489	0.500972	0.622345	BirAR118G_Rad18_inducer_biotin - emptyBirAR118G_inducer_biotin	limma	1.57894e-05	0.000259474	TRUE	enriched hit	2274144		4.80164
ATRX	P46100	Transcriptional regulator ATRX	Homo sapiens	1	1	4	3	23	23	60972866	1.00876	20.2496	8.52211	1.58654e-05	0.000259474	3.48294	0.0330554	0.501287	0.622345	BirAR118G_Rad18_inducer_biotin - emptyBirAR118G_inducer_biotin	limma	1.58654e-05	0.000259474	TRUE	enriched hit	60972866		4.79955
RRS1	Q15050	Ribosome biogenesis regulatory protein homolog	Homo sapiens	1	1	4	3	7	7	27477850	-0.974399	19.5649	-8.51827	1.59219e-05	0.000259474	3.47923	0.0331346	0.50152	0.622345	BirAR118G_Rad18_inducer_biotin - emptyBirAR118G_inducer_biotin	limma	1.59219e-05	0.000259474	FALSE	candidate	27477850		4.798
KLK6	Q92876	Kallikrein-6	Homo sapiens	1	1	4	3	4	4	1620028	-1.16924	14.8721	-8.51672	1.59448e-05	0.000259474	3.47773	0.0331665	0.501613	0.622345	BirAR118G_Rad18_inducer_biotin - emptyBirAR118G_inducer_biotin	limma	1.59448e-05	0.000259474	TRUE	hit	1620028		4.79738
MSANTD2	Q6P1R3	Myb/SANT-like DNA-binding domain-containing protein 2	Homo sapiens	1	1	4	3	4	4	18167902	0.784929	17.0873	8.49899	1.62093e-05	0.00026128	3.46056	0.0335343	0.502683	0.622345	BirAR118G_Rad18_inducer_biotin - emptyBirAR118G_inducer_biotin	limma	1.62093e-05	0.00026128	FALSE	enriched candidate	18167902		4.79024
RPRD2	Q5VT52	Regulation of nuclear pre-mRNA domain-containing protein 2	Homo sapiens	1	1	4	3	15	15	22510960	0.662486	19.5236	8.49307	1.62987e-05	0.00026128	3.45482	0.0336578	0.503038	0.622345	BirAR118G_Rad18_inducer_biotin - emptyBirAR118G_inducer_biotin	limma	1.62987e-05	0.00026128	FALSE	enriched candidate	22510960		4.78785
HLCS	P50747	Biotin--protein ligase	Homo sapiens	1	1	4	3	6	6	23954205	-0.730076	19.6635	-8.49173	1.6319e-05	0.00026128	3.45352	0.0336859	0.503118	0.622345	BirAR118G_Rad18_inducer_biotin - emptyBirAR118G_inducer_biotin	limma	1.6319e-05	0.00026128	FALSE	candidate	23954205		4.78731
AFF4	Q9UHB7	AF4/FMR2 family member 4	Homo sapiens	1	1	4	3	30	30	100001628	1.1676	20.6846	8.46741	1.66925e-05	0.00026583	3.4299	0.0341979	0.504566	0.622345	BirAR118G_Rad18_inducer_biotin - emptyBirAR118G_inducer_biotin	limma	1.66925e-05	0.00026583	TRUE	enriched hit	100001628		4.77748
EXOSC9	Q06265	Exosome complex component RRP45	Homo sapiens	1	1	4	3	7	7	43290486	0.504972	17.7984	8.45544	1.68797e-05	0.000267095	3.41825	0.0344524	0.505272	0.622345	BirAR118G_Rad18_inducer_biotin - emptyBirAR118G_inducer_biotin	limma	1.68797e-05	0.000267095	FALSE	no hit	43290486		4.77263
SF1	Q15637	Splicing factor 1	Homo sapiens	1	1	4	3	7	8	73238467	1.01902	18.1211	8.44414	1.70587e-05	0.000267095	3.40723	0.0346942	0.505935	0.622345	BirAR118G_Rad18_inducer_biotin - emptyBirAR118G_inducer_biotin	limma	1.70587e-05	0.000267095	TRUE	enriched hit	73238467		4.76805
PWP2	Q15269	Periodic tryptophan protein 2 homolog	Homo sapiens	1	1	4	3	6	6	7422610	0.451711	17.7022	8.43708	1.71715e-05	0.000267095	3.40035	0.034846	0.506348	0.622345	BirAR118G_Rad18_inducer_biotin - emptyBirAR118G_inducer_biotin	limma	1.71715e-05	0.000267095	FALSE	no hit	7422610		4.76519
CIC	Q96RK0	Protein capicua homolog	Homo sapiens	1	1	4	3	3	3	3283253	0.658778	14.9339	8.43557	1.71957e-05	0.000267095	3.39888	0.0348784	0.506435	0.622345	BirAR118G_Rad18_inducer_biotin - emptyBirAR118G_inducer_biotin	limma	1.71957e-05	0.000267095	FALSE	enriched candidate	3283253		4.76458
PPIL4	Q8WUA2	Peptidyl-prolyl cis-trans isomerase-like 4	Homo sapiens	1	1	4	3	10	10	38850194	0.967759	20.0254	8.43404	1.72203e-05	0.000267095	3.39739	0.0349114	0.506525	0.622345	BirAR118G_Rad18_inducer_biotin - emptyBirAR118G_inducer_biotin	limma	1.72203e-05	0.000267095	FALSE	enriched candidate	38850194		4.76396
HSD17B10	Q99714	3-hydroxyacyl-CoA dehydrogenase type-2	Homo sapiens	1	1	4	3	4	4	0	-0.99502	15.8906	-8.41064	1.76015e-05	0.000271319	3.37452	0.0354194	0.50788	0.622345	BirAR118G_Rad18_inducer_biotin - emptyBirAR118G_inducer_biotin	limma	1.76015e-05	0.000271319	FALSE	candidate	0		4.75445
LMNB1	P20700	Lamin-B1	Homo sapiens	1	1	4	3	18	20	42946678	-1.2452	20.7754	-8.40364	1.77173e-05	0.000271319	3.36767	0.0355724	0.508282	0.622345	BirAR118G_Rad18_inducer_biotin - emptyBirAR118G_inducer_biotin	limma	1.77173e-05	0.000271319	TRUE	hit	42946678		4.7516
GNE	Q9Y223	Bifunctional UDP-N-acetylglucosamine 2-epimerase/N-acetylmannosamine kinase	Homo sapiens	1	1	4	3	4	4	8943032	-0.534609	18.0364	-8.40071	1.7766e-05	0.000271319	3.3648	0.0356367	0.508451	0.622345	BirAR118G_Rad18_inducer_biotin - emptyBirAR118G_inducer_biotin	limma	1.7766e-05	0.000271319	FALSE	no hit	8943032		4.75041
MED1	Q15648	Mediator of RNA polymerase II transcription subunit 1	Homo sapiens	1	1	4	3	17	17	16132762	0.894282	19.2346	8.39026	1.7941e-05	0.000272594	3.35456	0.0358668	0.509048	0.622345	BirAR118G_Rad18_inducer_biotin - emptyBirAR118G_inducer_biotin	limma	1.7941e-05	0.000272594	FALSE	enriched candidate	16132762		4.74615
BUD13	Q9BRD0	BUD13 homolog	Homo sapiens	1	1	4	3	9	9	21933274	0.7596	18.3318	8.37648	1.81748e-05	0.000272641	3.34104	0.0361722	0.509832	0.622345	BirAR118G_Rad18_inducer_biotin - emptyBirAR118G_inducer_biotin	limma	1.81748e-05	0.000272641	FALSE	enriched candidate	21933274		4.74053
RPS29	P62273	40S ribosomal protein S29	Homo sapiens	1	1	4	3	3	3	197278520	-0.938737	21.9172	-8.37297	1.82348e-05	0.000272641	3.33759	0.0362502	0.51003	0.622345	BirAR118G_Rad18_inducer_biotin - emptyBirAR118G_inducer_biotin	limma	1.82348e-05	0.000272641	FALSE	candidate	197278520		4.7391
SF3B1	O75533	Splicing factor 3B subunit 1	Homo sapiens	1	1	4	3	28	28	128994528	0.837445	21.3268	8.36549	1.83635e-05	0.000272641	3.33024	0.0364172	0.510453	0.622345	BirAR118G_Rad18_inducer_biotin - emptyBirAR118G_inducer_biotin	limma	1.83635e-05	0.000272641	FALSE	enriched candidate	128994528		4.73605
DDX27	Q96GQ7	Probable ATP-dependent RNA helicase DDX27	Homo sapiens	1	1	4	3	12	12	28328562	-0.865059	19.6099	-8.36297	1.8407e-05	0.000272641	3.32777	0.0364734	0.510594	0.622345	BirAR118G_Rad18_inducer_biotin - emptyBirAR118G_inducer_biotin	limma	1.8407e-05	0.000272641	FALSE	candidate	28328562		4.73502
BAZ1A	Q9NRL2	Bromodomain adjacent to zinc finger domain protein 1A	Homo sapiens	1	1	4	3	33	35	88018282	0.49764	22.1414	8.36271	1.84115e-05	0.000272641	3.32752	0.0364793	0.510609	0.622345	BirAR118G_Rad18_inducer_biotin - emptyBirAR118G_inducer_biotin	limma	1.84115e-05	0.000272641	FALSE	no hit	88018282		4.73491
PSMF1	Q92530	Proteasome inhibitor PI31 subunit	Homo sapiens	1	1	4	3	2	2	1272729	-0.528357	15.8635	-8.35799	1.84934e-05	0.000272641	3.32287	0.0365851	0.510874	0.622345	BirAR118G_Rad18_inducer_biotin - emptyBirAR118G_inducer_biotin	limma	1.84934e-05	0.000272641	FALSE	no hit	1272729		4.73298
DACH1	Q9UI36	Dachshund homolog 1	Homo sapiens	1	1	4	3	9	10	122340718	1.29024	20.2674	8.33127	1.89652e-05	0.000278218	3.29655	0.0371893	0.512365	0.622345	BirAR118G_Rad18_inducer_biotin - emptyBirAR118G_inducer_biotin	limma	1.89652e-05	0.000278218	TRUE	enriched hit	122340718		4.72204
ALDH16A1	Q8IZ83	Aldehyde dehydrogenase family 16 member A1	Homo sapiens	1	1	4	3	2	2	0	-0.581022	15.274	-8.32273	1.91186e-05	0.000279094	3.28812	0.037384	0.512837	0.622345	BirAR118G_Rad18_inducer_biotin - emptyBirAR118G_inducer_biotin	limma	1.91186e-05	0.000279094	FALSE	no hit	0		4.71854
GTF2F2	P13984	General transcription factor IIF subunit 2	Homo sapiens	1	1	4	3	7	7	52917790	1.29062	20.1719	8.29939	1.95454e-05	0.000283932	3.26505	0.0379211	0.514119	0.622345	BirAR118G_Rad18_inducer_biotin - emptyBirAR118G_inducer_biotin	limma	1.95454e-05	0.000283932	TRUE	enriched hit	52917790		4.70896
MLH1	P40692	DNA mismatch repair protein Mlh1	Homo sapiens	1	1	4	3	10	10	7457894	0.551992	17.7703	8.28515	1.98107e-05	0.000285491	3.25095	0.0382518	0.514893	0.622345	BirAR118G_Rad18_inducer_biotin - emptyBirAR118G_inducer_biotin	limma	1.98107e-05	0.000285491	FALSE	no hit	7457894		4.7031
MLLT3	P42568	Protein AF-9	Homo sapiens	1	1	4	3	5	5	15885242	1.84686	16.4152	8.27012	2.00952e-05	0.000285491	3.23604	0.0386037	0.515704	0.622345	BirAR118G_Rad18_inducer_biotin - emptyBirAR118G_inducer_biotin	limma	2.00952e-05	0.000285491	TRUE	enriched hit	15885242		4.69691
CBR1	P16152	Carbonyl reductase [NADPH] 1	Homo sapiens	1	1	4	3	7	9	36499726	-0.745524	20.4094	-8.26644	2.01655e-05	0.000285491	3.23239	0.0386902	0.515902	0.622345	BirAR118G_Rad18_inducer_biotin - emptyBirAR118G_inducer_biotin	limma	2.01655e-05	0.000285491	FALSE	candidate	36499726		4.69539
ICE2	Q659A1	Little elongation complex subunit 2	Homo sapiens	1	1	4	3	4	4	0	0.603153	15.4498	8.26578	2.01782e-05	0.000285491	3.23172	0.0387059	0.515938	0.622345	BirAR118G_Rad18_inducer_biotin - emptyBirAR118G_inducer_biotin	limma	2.01782e-05	0.000285491	FALSE	enriched candidate	0		4.69512
SRR	Q9GZT4	Serine racemase	Homo sapiens	1	1	4	3	2	2	4635442	-0.542507	18.4026	-8.25977	2.02937e-05	0.000285491	3.22576	0.0388475	0.51626	0.622345	BirAR118G_Rad18_inducer_biotin - emptyBirAR118G_inducer_biotin	limma	2.02937e-05	0.000285491	FALSE	no hit	4635442		4.69264
TCERG1	O14776	Transcription elongation regulator 1	Homo sapiens	1	1	4	3	19	19	52079806	0.747073	20.7821	8.2591	2.03067e-05	0.000285491	3.22509	0.0388634	0.516296	0.622345	BirAR118G_Rad18_inducer_biotin - emptyBirAR118G_inducer_biotin	limma	2.03067e-05	0.000285491	FALSE	enriched candidate	52079806		4.69236
AIMP2	Q13155	Aminoacyl tRNA synthase complex-interacting multifunctional protein 2	Homo sapiens	1	1	4	3	5	5	11716261	-0.670232	18.8372	-8.25463	2.03931e-05	0.000285491	3.22064	0.0389692	0.516534	0.622345	BirAR118G_Rad18_inducer_biotin - emptyBirAR118G_inducer_biotin	limma	2.03931e-05	0.000285491	FALSE	candidate	11716261		4.69052
MDC 1,00	Q14676	Mediator of DNA damage checkpoint protein 1	Homo sapiens	1	1	4	3	37	37	94201236	0.969256	21.4372	8.25326	2.04196e-05	0.000285491	3.21929	0.0390015	0.516607	0.622345	BirAR118G_Rad18_inducer_biotin - emptyBirAR118G_inducer_biotin	limma	2.04196e-05	0.000285491	FALSE	enriched candidate	94201236		4.68995
DDX59	Q5T1V6	Probable ATP-dependent RNA helicase DDX59	Homo sapiens	1	1	4	3	6	6	872640	0.774841	16.0538	8.23881	2.07023e-05	0.000286057	3.20491	0.0393454	0.517375	0.622345	BirAR118G_Rad18_inducer_biotin - emptyBirAR118G_inducer_biotin	limma	2.07023e-05	0.000286057	FALSE	enriched candidate	872640		4.68398
KDM3B	Q7LBC6	Lysine-specific demethylase 3B	Homo sapiens	1	1	4	3	26	27	87363993	0.660369	21.2411	8.23871	2.07044e-05	0.000286057	3.2048	0.0393479	0.517381	0.622345	BirAR118G_Rad18_inducer_biotin - emptyBirAR118G_inducer_biotin	limma	2.07044e-05	0.000286057	FALSE	enriched candidate	87363993		4.68394
TXNDC9	O14530	Thioredoxin domain-containing protein 9	Homo sapiens	1	1	4	3	2	2	9595692	0.655334	15.9865	8.23648	2.07483e-05	0.000286057	3.20259	0.039401	0.517499	0.622345	BirAR118G_Rad18_inducer_biotin - emptyBirAR118G_inducer_biotin	limma	2.07483e-05	0.000286057	FALSE	enriched candidate	9595692		4.68302
NAT10	Q9H0A0	RNA cytidine acetyltransferase	Homo sapiens	1	1	4	3	21	21	98659394	0.615641	21.8511	8.21425	2.11928e-05	0.000289332	3.18041	0.0399358	0.518669	0.622345	BirAR118G_Rad18_inducer_biotin - emptyBirAR118G_inducer_biotin	limma	2.11928e-05	0.000289332	FALSE	enriched candidate	98659394		4.67381
CORO1B	Q9BR76	Coronin-1B	Homo sapiens	1	1	4	3	7	9	94272934	0.619879	20.7326	8.21387	2.12005e-05	0.000289332	3.18003	0.0399449	0.518689	0.622345	BirAR118G_Rad18_inducer_biotin - emptyBirAR118G_inducer_biotin	limma	2.12005e-05	0.000289332	FALSE	enriched candidate	94272934		4.67365
ARF4	P18085	ADP-ribosylation factor 4	Homo sapiens	1	1	4	3	3	3	30541154	0.569776	16.8239	8.21008	2.12773e-05	0.000289332	3.17625	0.0400367	0.518887	0.622345	BirAR118G_Rad18_inducer_biotin - emptyBirAR118G_inducer_biotin	limma	2.12773e-05	0.000289332	FALSE	no hit	30541154		4.67208
CCDC86	Q9H6F5	Coiled-coil domain-containing protein 86	Homo sapiens	1	1	4	3	7	7	9164769	-0.938725	19.3374	-8.16248	2.22689e-05	0.000295937	3.12858	0.0412045	0.521343	0.622345	BirAR118G_Rad18_inducer_biotin - emptyBirAR118G_inducer_biotin	limma	2.22689e-05	0.000295937	FALSE	candidate	9164769		4.6523
SART3	Q15020	Squamous cell carcinoma antigen recognized by T-cells 3	Homo sapiens	1	1	4	3	24	24	115998204	0.728091	21.7875	8.16156	2.22887e-05	0.000295937	3.12765	0.0412275	0.52139	0.622345	BirAR118G_Rad18_inducer_biotin - emptyBirAR118G_inducer_biotin	limma	2.22887e-05	0.000295937	FALSE	enriched candidate	115998204		4.65192
SF3A3	Q12874	Splicing factor 3A subunit 3	Homo sapiens	1	1	4	3	14	14	88462154	0.704576	21.5941	8.16014	2.23189e-05	0.000295937	3.12623	0.0412626	0.521462	0.622345	BirAR118G_Rad18_inducer_biotin - emptyBirAR118G_inducer_biotin	limma	2.23189e-05	0.000295937	FALSE	enriched candidate	88462154		4.65133
BAG2	O95816	BAG family molecular chaperone regulator 2	Homo sapiens	1	1	4	3	4	4	9897312	0.945572	17.4251	8.15562	2.2416e-05	0.000295937	3.12169	0.0413752	0.521692	0.622345	BirAR118G_Rad18_inducer_biotin - emptyBirAR118G_inducer_biotin	limma	2.2416e-05	0.000295937	FALSE	enriched candidate	9897312		4.64944
RPSA	P08865	40S ribosomal protein SA	Homo sapiens	1	1	4	3	0	6	57001473	-1.16839	20.6985	-8.15347	2.24622e-05	0.000295937	3.11953	0.0414287	0.521801	0.622345	BirAR118G_Rad18_inducer_biotin - emptyBirAR118G_inducer_biotin	limma	2.24622e-05	0.000295937	TRUE	hit	57001473		4.64855
RPL8	P62917	60S ribosomal protein L8	Homo sapiens	1	1	4	3	18	18	621168496	-1.25142	24.0598	-8.15203	2.24933e-05	0.000295937	3.11808	0.0414647	0.521874	0.622345	BirAR118G_Rad18_inducer_biotin - emptyBirAR118G_inducer_biotin	limma	2.24933e-05	0.000295937	TRUE	hit	621168496		4.64795
ZCCHC8	Q6NZY4	Zinc finger CCHC domain-containing protein 8	Homo sapiens	1	1	4	3	13	13	26087810	0.577737	19.4996	8.1516	2.25026e-05	0.000295937	3.11765	0.0414755	0.521896	0.622345	BirAR118G_Rad18_inducer_biotin - emptyBirAR118G_inducer_biotin	limma	2.25026e-05	0.000295937	FALSE	no hit	26087810		4.64777
PCNP	Q8WW12	PEST proteolytic signal-containing nuclear protein	Homo sapiens	1	1	4	3	12	12	54218477	1.20588	20.0121	8.14904	2.2558e-05	0.000295937	3.11508	0.0415395	0.522026	0.622345	BirAR118G_Rad18_inducer_biotin - emptyBirAR118G_inducer_biotin	limma	2.2558e-05	0.000295937	TRUE	enriched hit	54218477		4.6467
IK	Q13123	Protein Red	Homo sapiens	1	1	4	3	18	19	123539596	1.22215	22.1423	8.13326	2.29027e-05	0.000299142	3.0992	0.0419356	0.522822	0.622345	BirAR118G_Rad18_inducer_biotin - emptyBirAR118G_inducer_biotin	limma	2.29027e-05	0.000299142	TRUE	enriched hit	123539596		4.64011
NACC1	Q96RE7	Nucleus accumbens-associated protein 1	Homo sapiens	1	1	4	3	3	3	12938246	0.560119	18.0947	8.12401	2.31076e-05	0.000299653	3.08988	0.0421695	0.523286	0.622345	BirAR118G_Rad18_inducer_biotin - emptyBirAR118G_inducer_biotin	limma	2.31076e-05	0.000299653	FALSE	no hit	12938246		4.63624
ILF3	Q12906	Interleukin enhancer-binding factor 3	Homo sapiens	1	1	4	3	15	19	113080728	-0.545001	22.4615	-8.11929	2.32129e-05	0.000299653	3.08512	0.0422892	0.523522	0.622345	BirAR118G_Rad18_inducer_biotin - emptyBirAR118G_inducer_biotin	limma	2.32129e-05	0.000299653	FALSE	no hit	113080728		4.63427
EXOSC3	Q9NQT5	Exosome complex component RRP40	Homo sapiens	1	1	4	3	3	3	1946530	-1.11353	14.5164	-8.11791	2.32437e-05	0.000299653	3.08373	0.0423242	0.523591	0.709382	BirAR118G_Rad18_inducer_biotin - emptyBirAR118G_inducer_biotin	limma	2.32437e-05	0.000299653	TRUE	hit	1946530		4.63369
ATG2B	Q96BY7	Autophagy-related protein 2 homolog B	Homo sapiens	1	1	4	3	6	6	3263525	-0.534845	17.4316	-8.08807	2.39225e-05	0.000307075	3.05358	0.043088	0.526033	0.709382	BirAR118G_Rad18_inducer_biotin - emptyBirAR118G_inducer_biotin	limma	2.39225e-05	0.000307075	FALSE	no hit	3263525		4.62119
RPS28	P62857	40S ribosomal protein S28	Homo sapiens	1	1	4	3	2	2	13522172	-0.832757	19.0272	-8.06705	2.44139e-05	0.00030883	3.03229	0.0436331	0.527737	0.709382	BirAR118G_Rad18_inducer_biotin - emptyBirAR118G_inducer_biotin	limma	2.44139e-05	0.00030883	FALSE	candidate	13522172		4.61236
PTCD3	Q96EY7	Pentatricopeptide repeat domain-containing protein 3, mitochondrial	Homo sapiens	1	1	4	3	9	9	17445396	-0.468444	20.4314	-8.06695	2.44163e-05	0.00030883	3.03219	0.0436357	0.527745	0.709382	BirAR118G_Rad18_inducer_biotin - emptyBirAR118G_inducer_biotin	limma	2.44163e-05	0.00030883	FALSE	no hit	17445396		4.61232
L3MBTL3	Q96JM7	Lethal(3)malignant brain tumor-like protein 3	Homo sapiens	1	1	4	3	8	8	4341142	0.7133	18.1613	8.06469	2.44697e-05	0.00030883	3.0299	0.0436946	0.527928	0.709382	BirAR118G_Rad18_inducer_biotin - emptyBirAR118G_inducer_biotin	limma	2.44697e-05	0.00030883	FALSE	enriched candidate	4341142		4.61137
RAD18	Q9NS91	E3 ubiquitin-protein ligase RAD18	Homo sapiens	1	1	4	3	45	46	13314478336	2.43851	26.1703	8.06169	2.45409e-05	0.00030883	3.02685	0.043773	0.52817	0.709382	BirAR118G_Rad18_inducer_biotin - emptyBirAR118G_inducer_biotin	limma	2.45409e-05	0.00030883	TRUE	enriched hit	13314478336		4.61011
METTL5	Q9NRN9	rRNA N6-adenosine-methyltransferase METTL5	Homo sapiens	1	1	4	3	1	2	9808416	0.584341	16.6867	8.06014	2.45778e-05	0.00030883	3.02528	0.0438136	0.528295	0.725063	BirAR118G_Rad18_inducer_biotin - emptyBirAR118G_inducer_biotin	limma	2.45778e-05	0.00030883	FALSE	no hit	9808416		4.60946
SUB1	P53999	Activated RNA polymerase II transcriptional coactivator p15	Homo sapiens	1	1	4	3	4	4	37132861	0.951377	19.0346	8.02355	2.54663e-05	0.000317518	2.98808	0.0447796	0.531406	0.725063	BirAR118G_Rad18_inducer_biotin - emptyBirAR118G_inducer_biotin	limma	2.54663e-05	0.000317518	FALSE	enriched candidate	37132861		4.59403
RACK1	P63244	Receptor of activated protein C kinase 1	Homo sapiens	1	1	4	3	10	10	496930288	-1.28556	22.3412	-8.0229	2.54825e-05	0.000317518	2.98741	0.044797	0.531461	0.725063	BirAR118G_Rad18_inducer_biotin - emptyBirAR118G_inducer_biotin	limma	2.54825e-05	0.000317518	TRUE	hit	496930288		4.59376
INTS11	Q5TA45	Integrator complex subunit 11	Homo sapiens	1	1	4	3	3	3	2594400	-0.628606	17.6319	-8.00517	2.5926e-05	0.000321698	2.96933	0.0452717	0.532953	0.725063	BirAR118G_Rad18_inducer_biotin - emptyBirAR118G_inducer_biotin	limma	2.5926e-05	0.000321698	FALSE	candidate	2594400		4.58626
APMAP	Q9HDC9	Adipocyte plasma membrane-associated protein	Homo sapiens	1	1	4	3	2	2	44738896	0.592582	17.389	7.99249	2.62484e-05	0.000324347	2.95638	0.0456138	0.534014	0.725063	BirAR118G_Rad18_inducer_biotin - emptyBirAR118G_inducer_biotin	limma	2.62484e-05	0.000324347	FALSE	enriched candidate	44738896		4.5809
SPCS2	Q15005	Signal peptidase complex subunit 2	Homo sapiens	1	1	4	3	4	4	5497958	-0.550275	18.4416	-7.98778	2.63692e-05	0.000324493	2.95157	0.0457414	0.534407	0.725063	BirAR118G_Rad18_inducer_biotin - emptyBirAR118G_inducer_biotin	limma	2.63692e-05	0.000324493	FALSE	no hit	5497958		4.5789
TMUB1	Q9BVT8	Transmembrane and ubiquitin-like domain-containing protein 1	Homo sapiens	1	1	4	3	3	3	2763538	-0.818894	17.558	-7.98003	2.65695e-05	0.000325256	2.94364	0.0459521	0.535052	0.725063	BirAR118G_Rad18_inducer_biotin - emptyBirAR118G_inducer_biotin	limma	2.65695e-05	0.000325256	FALSE	candidate	2763538		4.57562
ZRANB2	O95218	Zinc finger Ran-binding domain-containing protein 2	Homo sapiens	1	1	4	3	4	4	27867725	0.860375	18.9391	7.97694	2.66496e-05	0.000325256	2.94048	0.0460361	0.535308	0.725063	BirAR118G_Rad18_inducer_biotin - emptyBirAR118G_inducer_biotin	limma	2.66496e-05	0.000325256	FALSE	enriched candidate	27867725		4.57431
HSPA2	P54652	Heat shock-related 70 kDa protein 2	Homo sapiens	1	1	4	3	1	2	3874200192	0.572972	16.861	7.96268	2.70235e-05	0.000328311	2.92587	0.0464264	0.536488	0.725063	BirAR118G_Rad18_inducer_biotin - emptyBirAR118G_inducer_biotin	limma	2.70235e-05	0.000328311	FALSE	no hit	3874200192		4.56826
C9orf78	Q9NZ63	Splicing factor C9orf78	Homo sapiens	1	1	4	3	5	5	17041942	1.01063	16.1898	7.95551	2.72138e-05	0.000328311	2.91852	0.0466237	0.537079	0.725063	BirAR118G_Rad18_inducer_biotin - emptyBirAR118G_inducer_biotin	limma	2.72138e-05	0.000328311	TRUE	enriched hit	17041942		4.56521
RPN1	P04843	Dolichyl-diphosphooligosaccharide--protein glycosyltransferase subunit 1	Homo sapiens	1	1	4	3	14	14	117163282	0.741808	20.8741	7.95488	2.72306e-05	0.000328311	2.91787	0.0466411	0.537131	0.725063	BirAR118G_Rad18_inducer_biotin - emptyBirAR118G_inducer_biotin	limma	2.72306e-05	0.000328311	FALSE	enriched candidate	117163282		4.56494
ARFGAP1	Q8N6T3	ADP-ribosylation factor GTPase-activating protein 1	Homo sapiens	1	1	4	3	3	3	3103110	0.743192	17.1796	7.93986	2.76344e-05	0.000331835	2.90244	0.047057	0.538365	0.725063	BirAR118G_Rad18_inducer_biotin - emptyBirAR118G_inducer_biotin	limma	2.76344e-05	0.000331835	FALSE	enriched candidate	3103110		4.55855
EBNA1BP2	Q99848	Probable rRNA-processing protein EBP2	Homo sapiens	1	1	4	3	5	5	26923947	-0.931296	19.6134	-7.93067	2.78844e-05	0.000333117	2.893	0.0473128	0.539115	0.725063	BirAR118G_Rad18_inducer_biotin - emptyBirAR118G_inducer_biotin	limma	2.78844e-05	0.000333117	FALSE	candidate	26923947		4.55464
DDX46	Q7L014	Probable ATP-dependent RNA helicase DDX46	Homo sapiens	1	1	4	3	31	31	95947258	0.662204	22.0984	7.92744	2.79729e-05	0.000333117	2.88967	0.047403	0.539378	0.725063	BirAR118G_Rad18_inducer_biotin - emptyBirAR118G_inducer_biotin	limma	2.79729e-05	0.000333117	FALSE	enriched candidate	95947258		4.55326
ARG1	P05089	Arginase-1	Homo sapiens	1	1	4	3	2	2	3725558	-1.34084	17.4151	-7.92367	2.80767e-05	0.000333117	2.88579	0.0475085	0.539685	0.725063	BirAR118G_Rad18_inducer_biotin - emptyBirAR118G_inducer_biotin	limma	2.80767e-05	0.000333117	TRUE	hit	3725558		4.55165
MRPS16	Q9Y3D3	28S ribosomal protein S16, mitochondrial	Homo sapiens	1	1	4	3	3	3	8821622	-0.700891	19.9349	-7.90343	2.86407e-05	0.000338461	2.86493	0.0480781	0.541325	0.725063	BirAR118G_Rad18_inducer_biotin - emptyBirAR118G_inducer_biotin	limma	2.86407e-05	0.000338461	FALSE	candidate	8821622		4.54302
SPDL1	Q96EA4	Protein Spindly	Homo sapiens	1	1	4	3	26	26	142825112	1.19963	22.3655	7.89693	2.88245e-05	0.000339012	2.85822	0.0482623	0.541849	0.725063	BirAR118G_Rad18_inducer_biotin - emptyBirAR118G_inducer_biotin	limma	2.88245e-05	0.000339012	TRUE	enriched hit	142825112		4.54024
ZNF507	Q8TCN5	Zinc finger protein 507	Homo sapiens	1	1	4	3	3	3	0	-0.756878	15.624	-7.89375	2.8915e-05	0.000339012	2.85494	0.0483528	0.542105	0.725063	BirAR118G_Rad18_inducer_biotin - emptyBirAR118G_inducer_biotin	limma	2.8915e-05	0.000339012	FALSE	candidate	0		4.53888
CPSF6	Q16630	Cleavage and polyadenylation specificity factor subunit 6	Homo sapiens	1	1	4	3	15	15	139597590	1.0813	21.5435	7.87948	2.93243e-05	0.000342462	2.8402	0.0487596	0.543249	0.725063	BirAR118G_Rad18_inducer_biotin - emptyBirAR118G_inducer_biotin	limma	2.93243e-05	0.000342462	TRUE	enriched hit	139597590		4.53277
RPS18	P62269	40S ribosomal protein S18	Homo sapiens	1	1	4	3	12	12	828625624	-1.10049	23.3457	-7.87464	2.94647e-05	0.00034247	2.83519	0.0488984	0.543636	0.725063	BirAR118G_Rad18_inducer_biotin - emptyBirAR118G_inducer_biotin	limma	2.94647e-05	0.00034247	TRUE	hit	828625624		4.5307
PARN	O95453	Poly(A)-specific ribonuclease PARN	Homo sapiens	1	1	4	3	7	7	4434835	0.73331	17.2126	7.87154	2.9555e-05	0.00034247	2.83198	0.0489874	0.543883	0.725063	BirAR118G_Rad18_inducer_biotin - emptyBirAR118G_inducer_biotin	limma	2.9555e-05	0.00034247	FALSE	enriched candidate	4434835		4.52937
E2F6	O75461	Transcription factor E2F6	Homo sapiens	1	1	4	3	2	2	3674709	1.11849	15.8548	7.85022	3.0184e-05	0.000346869	2.80988	0.0496033	0.545576	0.725063	BirAR118G_Rad18_inducer_biotin - emptyBirAR118G_inducer_biotin	limma	3.0184e-05	0.000346869	TRUE	enriched hit	3674709		4.52022
FAM76B	Q5HYJ3	Protein FAM76B	Homo sapiens	1	1	4	3	5	5	11802854	0.620629	16.6079	7.84828	3.0242e-05	0.000346869	2.80787	0.0496597	0.545729	0.725063	BirAR118G_Rad18_inducer_biotin - emptyBirAR118G_inducer_biotin	limma	3.0242e-05	0.000346869	FALSE	enriched candidate	11802854		4.51939
YTHDF2	Q9Y5A9	YTH domain-containing family protein 2	Homo sapiens	1	1	4	3	6	8	14357140	-0.507143	19.7738	-7.84688	3.0284e-05	0.000346869	2.80641	0.0497005	0.54584	0.725063	BirAR118G_Rad18_inducer_biotin - emptyBirAR118G_inducer_biotin	limma	3.0284e-05	0.000346869	FALSE	no hit	14357140		4.51879
KEAP1	Q14145	Kelch-like ECH-associated protein 1	Homo sapiens	1	1	4	3	2	2	0	-0.694004	15.6772	-7.83705	3.05802e-05	0.000348919	2.7962	0.0499871	0.546615	0.725063	BirAR118G_Rad18_inducer_biotin - emptyBirAR118G_inducer_biotin	limma	3.05802e-05	0.000348919	FALSE	candidate	0		4.51456
CHAMP1	Q96JM3	Chromosome alignment-maintaining phosphoprotein 1	Homo sapiens	1	1	4	3	17	17	49587182	0.62517	20.5741	7.81976	3.11086e-05	0.000352487	2.77823	0.0504945	0.54797	0.725063	BirAR118G_Rad18_inducer_biotin - emptyBirAR118G_inducer_biotin	limma	3.11086e-05	0.000352487	FALSE	enriched candidate	49587182		4.50712
HM13	Q8TCT9	Minor histocompatibility antigen H13	Homo sapiens	1	1	4	3	3	3	26134957	0.662953	17.8356	7.81908	3.11296e-05	0.000352487	2.77752	0.0505146	0.548023	0.725063	BirAR118G_Rad18_inducer_biotin - emptyBirAR118G_inducer_biotin	limma	3.11296e-05	0.000352487	FALSE	enriched candidate	26134957		4.50683
RECQL5	O94762	ATP-dependent DNA helicase Q5	Homo sapiens	1	1	4	3	10	10	12134975	0.625016	18.3306	7.80981	3.14175e-05	0.000354399	2.76786	0.0507887	0.548746	0.725063	BirAR118G_Rad18_inducer_biotin - emptyBirAR118G_inducer_biotin	limma	3.14175e-05	0.000354399	FALSE	enriched candidate	12134975		4.50283
ATAD5	Q96QE3	ATPase family AAA domain-containing protein 5	Homo sapiens	1	1	4	3	16	16	8062544	0.762803	18.0167	7.8038	3.16055e-05	0.000355174	2.7616	0.0509669	0.549214	0.725063	BirAR118G_Rad18_inducer_biotin - emptyBirAR118G_inducer_biotin	limma	3.16055e-05	0.000355174	FALSE	enriched candidate	8062544		4.50024
EMC1	Q8N766	ER membrane protein complex subunit 1	Homo sapiens	1	1	4	3	4	4	1337516	-0.883157	15.9544	-7.78788	3.21096e-05	0.000359483	2.74499	0.0514415	0.550445	0.725063	BirAR118G_Rad18_inducer_biotin - emptyBirAR118G_inducer_biotin	limma	3.21096e-05	0.000359483	FALSE	candidate	1337516		4.49337
NELFE	P18615	Negative elongation factor E	Homo sapiens	1	1	4	3	11	11	24342612	1.19836	19.0823	7.78221	3.22916e-05	0.000359495	2.73906	0.0516118	0.550883	0.725063	BirAR118G_Rad18_inducer_biotin - emptyBirAR118G_inducer_biotin	limma	3.22916e-05	0.000359495	TRUE	enriched hit	24342612		4.49091
GTPBP4	Q9BZE4	GTP-binding protein 4	Homo sapiens	1	1	4	3	14	14	36075841	-0.686314	20.2365	-7.78033	3.23521e-05	0.000359495	2.73709	0.0516682	0.551027	1	BirAR118G_Rad18_inducer_biotin - emptyBirAR118G_inducer_biotin	limma	3.23521e-05	0.000359495	FALSE	candidate	36075841		4.4901
HDAC1	Q13547	Histone deacetylase 1	Homo sapiens	1	1	4	3	4	4	117384938	0.677879	17.8173	7.77056	3.26684e-05	0.00036166	2.72688	0.0519623	0.552431	1	BirAR118G_Rad18_inducer_biotin - emptyBirAR118G_inducer_biotin	limma	3.26684e-05	0.00036166	FALSE	enriched candidate	117384938		4.48587
CCDC174	Q6PII3	Coiled-coil domain-containing protein 174	Homo sapiens	1	1	4	3	6	6	43820256	1.03591	19.9	7.74817	3.34066e-05	0.000368462	2.70342	0.0526421	0.555643	1	BirAR118G_Rad18_inducer_biotin - emptyBirAR118G_inducer_biotin	limma	3.34066e-05	0.000368462	TRUE	enriched hit	43820256		4.47617
CWF19L2	Q2TBE0	CWF19-like protein 2	Homo sapiens	1	1	4	3	16	16	53300331	0.628235	20.3943	7.74174	3.36221e-05	0.000369303	2.69667	0.0528388	0.556563	1	BirAR118G_Rad18_inducer_biotin - emptyBirAR118G_inducer_biotin	limma	3.36221e-05	0.000369303	FALSE	enriched candidate	53300331		4.47338
WDR43	Q15061	WD repeat-containing protein 43	Homo sapiens	1	1	4	3	6	6	62313695	0.671906	19.9159	7.73851	3.37308e-05	0.000369303	2.69328	0.0529377	0.557025	1	BirAR118G_Rad18_inducer_biotin - emptyBirAR118G_inducer_biotin	limma	3.37308e-05	0.000369303	FALSE	enriched candidate	62313695		4.47197
SOX5	P35711	Transcription factor SOX-5	Homo sapiens	1	1	4	3	0	2	0	1.17477	15.3678	7.71827	3.44212e-05	0.000375481	2.67201	0.0535614	0.559913	1	BirAR118G_Rad18_inducer_biotin - emptyBirAR118G_inducer_biotin	limma	3.44212e-05	0.000375481	TRUE	enriched hit	0		4.46317
MTA1	Q13330	Metastasis-associated protein MTA1	Homo sapiens	1	1	4	3	14	19	144609094	0.727606	21.5146	7.70777	3.47854e-05	0.000378069	2.66095	0.0538874	0.561408	1	BirAR118G_Rad18_inducer_biotin - emptyBirAR118G_inducer_biotin	limma	3.47854e-05	0.000378069	FALSE	enriched candidate	144609094		4.4586
ARHGAP35	Q9NRY4	Rho GTPase-activating protein 35	Homo sapiens	1	1	4	3	6	6	0	-0.553487	17.9451	-7.69853	3.51094e-05	0.000380203	2.65122	0.0541756	0.562721	1	BirAR118G_Rad18_inducer_biotin - emptyBirAR118G_inducer_biotin	limma	3.51094e-05	0.000380203	FALSE	no hit	0		4.45458
IRAK1	P51617	Interleukin-1 receptor-associated kinase 1	Homo sapiens	1	1	4	3	7	8	29861140	0.607371	19.0783	7.69038	3.5398e-05	0.000381782	2.64262	0.0544309	0.563877	1	BirAR118G_Rad18_inducer_biotin - emptyBirAR118G_inducer_biotin	limma	3.5398e-05	0.000381782	FALSE	enriched candidate	29861140		4.45102
GNAI2	P04899	Guanine nucleotide-binding protein G(i) subunit alpha-2	Homo sapiens	1	1	4	3	2	2	44145738	-1.62493	15.8322	-7.68569	3.55652e-05	0.000381782	2.63767	0.0545782	0.564542	1	BirAR118G_Rad18_inducer_biotin - emptyBirAR118G_inducer_biotin	limma	3.55652e-05	0.000381782	TRUE	hit	44145738		4.44897
EPB41L3	Q9Y2J2	Band 4,1-like protein 3	Homo sapiens	1	1	4	3	6	6	30461186	-0.465263	19.2489	-7.6836	3.56398e-05	0.000381782	2.63547	0.0546439	0.564837	1	BirAR118G_Rad18_inducer_biotin - emptyBirAR118G_inducer_biotin	limma	3.56398e-05	0.000381782	FALSE	no hit	30461186		4.44806
DIDO1	Q9BTC0	Death-inducer obliterator 1	Homo sapiens	1	1	4	3	41	42	71225402	0.764363	22.0198	7.65363	3.67319e-05	0.000391647	2.60376	0.0555945	0.569072	1	BirAR118G_Rad18_inducer_biotin - emptyBirAR118G_inducer_biotin	limma	3.67319e-05	0.000391647	FALSE	enriched candidate	71225402		4.43496
MRPL13	Q9BYD1	39S ribosomal protein L13, mitochondrial	Homo sapiens	1	1	4	3	2	2	2551888	-0.879207	16.7295	-7.64983	3.68732e-05	0.000391647	2.59973	0.0557161	0.569608	1	BirAR118G_Rad18_inducer_biotin - emptyBirAR118G_inducer_biotin	limma	3.68732e-05	0.000391647	FALSE	candidate	2551888		4.43329
ORC2	Q13416	Origin recognition complex subunit 2	Homo sapiens	1	1	4	3	17	18	244039568	1.44197	21.6132	7.64762	3.69553e-05	0.000391647	2.5974	0.0557867	0.569918	1	BirAR118G_Rad18_inducer_biotin - emptyBirAR118G_inducer_biotin	limma	3.69553e-05	0.000391647	TRUE	enriched hit	244039568		4.43232
SCAMP3	O14828	Secretory carrier-associated membrane protein 3	Homo sapiens	1	1	4	3	9	9	77907338	0.814298	20.7044	7.62299	3.78866e-05	0.000400093	2.57125	0.0565805	0.573378	1	BirAR118G_Rad18_inducer_biotin - emptyBirAR118G_inducer_biotin	limma	3.78866e-05	0.000400093	FALSE	enriched candidate	77907338		4.42151
YEATS4	O95619	YEATS domain-containing protein 4	Homo sapiens	1	1	4	3	4	4	4549145	1.01693	14.6289	7.61678	3.81254e-05	0.000401193	2.56464	0.0567822	0.574248	1	BirAR118G_Rad18_inducer_biotin - emptyBirAR118G_inducer_biotin	limma	3.81254e-05	0.000401193	TRUE	enriched hit	4549145		4.41879
MPHOSPH8	Q99549	M-phase phosphoprotein 8	Homo sapiens	1	1	4	3	7	7	11464685	0.46221	17.1689	7.61135	3.83357e-05	0.000401762	2.55886	0.056959	0.575008	1	BirAR118G_Rad18_inducer_biotin - emptyBirAR118G_inducer_biotin	limma	3.83357e-05	0.000401762	FALSE	no hit	11464685		4.4164
RPS10	P46783	40S ribosomal protein S10	Homo sapiens	1	1	4	3	5	13	632823176	-0.974975	22.9886	-7.60641	3.85281e-05	0.000401762	2.5536	0.0571203	0.575698	1	BirAR118G_Rad18_inducer_biotin - emptyBirAR118G_inducer_biotin	limma	3.85281e-05	0.000401762	FALSE	candidate	632823176		4.41422
YKT6	O15498	Synaptobrevin homolog YKT6	Homo sapiens	1	1	4	3	5	5	3992691	-0.713833	17.0534	-7.60497	3.85843e-05	0.000401762	2.55207	0.0571673	0.575899	1	BirAR118G_Rad18_inducer_biotin - emptyBirAR118G_inducer_biotin	limma	3.85843e-05	0.000401762	FALSE	candidate	3992691		4.41359
RPS25	P62851	40S ribosomal protein S25	Homo sapiens	1	1	4	3	9	9	462154912	-1.01157	20.5797	-7.5817	3.95061e-05	0.000408908	2.52726	0.0579323	0.579143	1	BirAR118G_Rad18_inducer_biotin - emptyBirAR118G_inducer_biotin	limma	3.95061e-05	0.000408908	TRUE	hit	462154912		4.40334
RADX	Q6NSI4	RPA-related protein RADX	Homo sapiens	1	1	4	3	21	21	75688710	1.04641	20.9874	7.58072	3.95451e-05	0.000408908	2.52622	0.0579645	0.579278	1	BirAR118G_Rad18_inducer_biotin - emptyBirAR118G_inducer_biotin	limma	3.95451e-05	0.000408908	TRUE	enriched hit	75688710		4.40291
UNG	P13051	Uracil-DNA glycosylase	Homo sapiens	1	1	4	3	4	4	7024718	0.967079	16.7123	7.57167	3.99108e-05	0.000411261	2.51654	0.0582646	0.580536	1	BirAR118G_Rad18_inducer_biotin - emptyBirAR118G_inducer_biotin	limma	3.99108e-05	0.000411261	FALSE	enriched candidate	7024718		4.39891
PWP1	Q13610	Periodic tryptophan protein 1 homolog	Homo sapiens	1	1	4	3	5	5	42748447	-0.442911	20.1531	-7.55247	4.06985e-05	0.000417932	2.496	0.0589054	0.583197	1	BirAR118G_Rad18_inducer_biotin - emptyBirAR118G_inducer_biotin	limma	4.06985e-05	0.000417932	FALSE	no hit	42748447		4.39042
FAM50A	Q14320	Protein FAM50A	Homo sapiens	1	1	4	3	6	8	46074950	1.36977	19.7899	7.53307	4.15114e-05	0.000424815	2.47521	0.0595584	0.585875	1	BirAR118G_Rad18_inducer_biotin - emptyBirAR118G_inducer_biotin	limma	4.15114e-05	0.000424815	TRUE	enriched hit	46074950		4.38183
DHX15	O43143	ATP-dependent RNA helicase DHX15	Homo sapiens	1	1	4	3	25	26	87253744	0.539243	21.6577	7.52264	4.19561e-05	0.000427894	2.46401	0.0599121	0.587311	1	BirAR118G_Rad18_inducer_biotin - emptyBirAR118G_inducer_biotin	limma	4.19561e-05	0.000427894	FALSE	no hit	87253744		4.37721
SNRPGP15	A8MWD9	Putative small nuclear ribonucleoprotein G-like protein 15	Homo sapiens	1	1	4	3	0	2	4754138	1.13956	18.3975	7.51659	4.22162e-05	0.000429078	2.45751	0.060118	0.588142	1	BirAR118G_Rad18_inducer_biotin - emptyBirAR118G_inducer_biotin	limma	4.22162e-05	0.000429078	TRUE	enriched hit	4754138		4.37452
NDUFAF3	Q9BU61	NADH dehydrogenase [ubiquinone] 1 alpha subcomplex assembly factor 3	Homo sapiens	1	1	4	3	2	2	0	-0.918738	16.7431	-7.51286	4.23775e-05	0.000429253	2.4535	0.0602452	0.588654	1	BirAR118G_Rad18_inducer_biotin - emptyBirAR118G_inducer_biotin	limma	4.23775e-05	0.000429253	FALSE	candidate	0		4.37286
TONSL	Q96HA7	Tonsoku-like protein	Homo sapiens	1	1	4	3	5	5	3345377	0.539774	16.4317	7.50802	4.25882e-05	0.00042953	2.44828	0.0604109	0.589319	1	BirAR118G_Rad18_inducer_biotin - emptyBirAR118G_inducer_biotin	limma	4.25882e-05	0.00042953	FALSE	no hit	3345377		4.37071
PC	P11498	Pyruvate carboxylase, mitochondrial	Homo sapiens	1	1	4	3	57	57	2330256256	-1.50023	26.1983	-7.50561	4.26934e-05	0.00042953	2.44569	0.0604935	0.589649	1	BirAR118G_Rad18_inducer_biotin - emptyBirAR118G_inducer_biotin	limma	4.26934e-05	0.00042953	TRUE	hit	2330256256		4.36964
RBM25	P49756	RNA-binding protein 25	Homo sapiens	1	1	4	3	14	14	59815566	0.464108	21.0806	7.49585	4.3122e-05	0.000432382	2.43519	0.0608285	0.590985	1	BirAR118G_Rad18_inducer_biotin - emptyBirAR118G_inducer_biotin	limma	4.3122e-05	0.000432382	FALSE	no hit	59815566		4.3653
PAPOLA	P51003	Poly(A) polymerase alpha	Homo sapiens	1	1	4	3	12	16	67407658	0.783019	20.3489	7.4853	4.3591e-05	0.000435391	2.42381	0.0611926	0.592427	1	BirAR118G_Rad18_inducer_biotin - emptyBirAR118G_inducer_biotin	limma	4.3591e-05	0.000435391	FALSE	enriched candidate	67407658		4.3606
ANXA2	P07355	Annexin A2	Homo sapiens	1	1	4	3	5	12	97005933	-1.00613	19.903	-7.47993	4.38319e-05	0.000435391	2.41801	0.0613786	0.593159	1	BirAR118G_Rad18_inducer_biotin - emptyBirAR118G_inducer_biotin	limma	4.38319e-05	0.000435391	TRUE	hit	97005933		4.35821
RPS5	P46782	40S ribosomal protein S5	Homo sapiens	1	1	4	3	10	11	398301576	-1.05838	23.0091	-7.47929	4.38607e-05	0.000435391	2.41732	0.0614009	0.593247	1	BirAR118G_Rad18_inducer_biotin - emptyBirAR118G_inducer_biotin	limma	4.38607e-05	0.000435391	TRUE	hit	398301576		4.35792
RANBP10	Q6VN20	Ran-binding protein 10	Homo sapiens	1	1	4	3	2	2	2587671	-0.725368	17.4634	-7.47318	4.41366e-05	0.000436674	2.41073	0.0616131	0.594079	1	BirAR118G_Rad18_inducer_biotin - emptyBirAR118G_inducer_biotin	limma	4.41366e-05	0.000436674	FALSE	candidate	2587671		4.3552
RPL17	P18621	60S ribosomal protein L17	Homo sapiens	1	1	4	3	7	8	428144048	-1.21715	22.4318	-7.4626	4.46193e-05	0.000439258	2.39929	0.0619822	0.595519	1	BirAR118G_Rad18_inducer_biotin - emptyBirAR118G_inducer_biotin	limma	4.46193e-05	0.000439258	TRUE	hit	428144048		4.35048
NOL8	Q76FK4	Nucleolar protein 8	Homo sapiens	1	1	4	3	14	15	30652145	0.630053	19.9766	7.4592	4.47753e-05	0.000439258	2.39562	0.062101	0.59598	1	BirAR118G_Rad18_inducer_biotin - emptyBirAR118G_inducer_biotin	limma	4.47753e-05	0.000439258	FALSE	enriched candidate	30652145		4.34896
YTHDF3	Q7Z739	YTH domain-containing family protein 3	Homo sapiens	1	1	4	3	0	2	12724592	-0.638568	18.1374	-7.45779	4.48403e-05	0.000439258	2.39409	0.0621504	0.596171	1	BirAR118G_Rad18_inducer_biotin - emptyBirAR118G_inducer_biotin	limma	4.48403e-05	0.000439258	FALSE	candidate	12724592		4.34833
TRIM33	Q9UPN9	E3 ubiquitin-protein ligase TRIM33	Homo sapiens	1	1	4	3	4	4	885274	0.494122	17.3878	7.42789	4.62429e-05	0.000451513	2.36169	0.0632055	0.600218	1	BirAR118G_Rad18_inducer_biotin - emptyBirAR118G_inducer_biotin	limma	4.62429e-05	0.000451513	FALSE	no hit	885274		4.33495
TFDP1	Q14186	Transcription factor Dp-1	Homo sapiens	1	1	4	3	2	2	0	1.14879	15.3102	7.40304	4.74453e-05	0.000461739	2.33468	0.0640936	0.603561	1	BirAR118G_Rad18_inducer_biotin - emptyBirAR118G_inducer_biotin	limma	4.74453e-05	0.000461739	TRUE	enriched hit	0		4.32381
RPS3A	P61247	40S ribosomal protein S3a	Homo sapiens	1	1	4	3	21	21	664471168	-1.0005	22.9786	-7.39154	4.80137e-05	0.000464286	2.32215	0.0645083	0.605103	1	BirAR118G_Rad18_inducer_biotin - emptyBirAR118G_inducer_biotin	limma	4.80137e-05	0.000464286	TRUE	hit	664471168		4.31863
RBM26	Q5T8P6	RNA-binding protein 26	Homo sapiens	1	1	4	3	25	27	151493366	0.948732	22.2222	7.39143	4.80189e-05	0.000464286	2.32204	0.0645121	0.605117	1	BirAR118G_Rad18_inducer_biotin - emptyBirAR118G_inducer_biotin	limma	4.80189e-05	0.000464286	FALSE	enriched candidate	151493366		4.31859
PPIL2	Q13356	RING-type E3 ubiquitin-protein ligase PPIL2	Homo sapiens	1	1	4	3	11	11	48452373	0.464696	18.7873	7.38502	4.8339e-05	0.00046453	2.31504	0.0647442	0.605975	1	BirAR118G_Rad18_inducer_biotin - emptyBirAR118G_inducer_biotin	limma	4.8339e-05	0.00046453	FALSE	no hit	48452373		4.3157
GTF3C5	Q9Y5Q8	General transcription factor 3C polypeptide 5	Homo sapiens	1	1	4	3	13	14	26951648	0.408942	20.3318	7.38468	4.8356e-05	0.00046453	2.31467	0.0647566	0.606021	1	BirAR118G_Rad18_inducer_biotin - emptyBirAR118G_inducer_biotin	limma	4.8356e-05	0.00046453	FALSE	no hit	26951648		4.31555
CIRBP	Q14011	Cold-inducible RNA-binding protein	Homo sapiens	1	1	4	3	3	4	13080373	-0.932259	18.4702	-7.35688	4.97714e-05	0.000476589	2.28431	0.0657709	0.609725	1	BirAR118G_Rad18_inducer_biotin - emptyBirAR118G_inducer_biotin	limma	4.97714e-05	0.000476589	FALSE	candidate	13080373		4.30302
LMNA	P02545	Prelamin-A/C	Homo sapiens	1	1	4	3	18	18	19825831	-0.899729	19.3438	-7.34439	5.04222e-05	0.000481274	2.27064	0.066231	0.611383	1	BirAR118G_Rad18_inducer_biotin - emptyBirAR118G_inducer_biotin	limma	5.04222e-05	0.000481274	FALSE	candidate	19825831		4.29738
SPTAN1	Q13813	Spectrin alpha chain, non-erythrocytic 1	Homo sapiens	1	1	4	3	21	21	13050497	-0.900001	20.2583	-7.32677	5.13558e-05	0.000488619	2.25133	0.0668842	0.613712	1	BirAR118G_Rad18_inducer_biotin - emptyBirAR118G_inducer_biotin	limma	5.13558e-05	0.000488619	FALSE	candidate	13050497		4.28941
RPL27A	P46776	60S ribosomal protein L27a	Homo sapiens	1	1	4	3	6	6	260399076	-1.06798	22.4903	-7.3178	5.18383e-05	0.000491639	2.24148	0.0672187	0.614894	1	BirAR118G_Rad18_inducer_biotin - emptyBirAR118G_inducer_biotin	limma	5.18383e-05	0.000491639	TRUE	hit	260399076		4.28535
SNX27	Q96L92	Sorting nexin-27	Homo sapiens	1	1	4	3	7	7	28623401	-0.832734	19.9218	-7.3121	5.21476e-05	0.000491707	2.23522	0.0674321	0.615644	1	BirAR118G_Rad18_inducer_biotin - emptyBirAR118G_inducer_biotin	limma	5.21476e-05	0.000491707	FALSE	candidate	28623401		4.28277
BARD1	Q99728	BRCA1-associated RING domain protein 1	Homo sapiens	1	1	4	3	5	5	1322210	1.17299	16.8193	7.31159	5.21758e-05	0.000491707	2.23465	0.0674515	0.615712	1	BirAR118G_Rad18_inducer_biotin - emptyBirAR118G_inducer_biotin	limma	5.21758e-05	0.000491707	TRUE	enriched hit	1322210		4.28253
HMG20A	Q9NP66	High mobility group protein 20A	Homo sapiens	1	1	4	3	4	4	7705520	0.588544	17.9458	7.29456	5.31125e-05	0.000498956	2.21592	0.0680924	0.617948	1	BirAR118G_Rad18_inducer_biotin - emptyBirAR118G_inducer_biotin	limma	5.31125e-05	0.000498956	FALSE	enriched candidate	7705520		4.2748
RPL30	P62888	60S ribosomal protein L30	Homo sapiens	1	1	4	3	6	6	205273184	-1.12406	21.263	-7.27813	5.40338e-05	0.000506015	2.19781	0.0687155	0.620096	1	BirAR118G_Rad18_inducer_biotin - emptyBirAR118G_inducer_biotin	limma	5.40338e-05	0.000506015	TRUE	hit	205273184		4.26733
PRPF3	O43395	U4/U6 small nuclear ribonucleoprotein Prp3	Homo sapiens	1	1	4	3	30	30	97708474	0.64887	22.6155	7.2616	5.4978e-05	0.000512238	2.17957	0.0693468	0.622248	1	BirAR118G_Rad18_inducer_biotin - emptyBirAR118G_inducer_biotin	limma	5.4978e-05	0.000512238	FALSE	enriched candidate	97708474		4.25981
TSPO	P30536	Translocator protein	Homo sapiens	1	1	4	3	2	2	2668315	-0.714406	17.9033	-7.26049	5.50424e-05	0.000512238	2.17834	0.0693896	0.622393	1	BirAR118G_Rad18_inducer_biotin - emptyBirAR118G_inducer_biotin	limma	5.50424e-05	0.000512238	FALSE	candidate	2668315		4.2593
ATL2	Q8NHH9	Atlastin-2	Homo sapiens	1	1	4	3	6	6	10837527	-0.413455	16.6977	-7.25662	5.52666e-05	0.000512723	2.17405	0.0695384	0.622896	1	BirAR118G_Rad18_inducer_biotin - emptyBirAR118G_inducer_biotin	limma	5.52666e-05	0.000512723	FALSE	no hit	10837527		4.25754
SART1	O43290	U4/U6,U5 tri-snRNP-associated protein 1	Homo sapiens	1	1	4	3	31	31	128830944	1.20575	21.1489	7.25127	5.55775e-05	0.000514005	2.16815	0.0697439	0.623589	1	BirAR118G_Rad18_inducer_biotin - emptyBirAR118G_inducer_biotin	limma	5.55775e-05	0.000514005	TRUE	enriched hit	128830944		4.2551
LIN54	Q6MZP7	Protein lin-54 homolog	Homo sapiens	1	1	4	3	7	7	19213884	0.620264	18.5671	7.24593	5.58906e-05	0.000515301	2.16223	0.0699502	0.624282	1	BirAR118G_Rad18_inducer_biotin - emptyBirAR118G_inducer_biotin	limma	5.58906e-05	0.000515301	FALSE	enriched candidate	19213884		4.25266
FAM98A	Q8NCA5	Protein FAM98A	Homo sapiens	1	1	4	3	2	2	1150285	-0.533619	18.1298	-7.23881	5.63103e-05	0.000517568	2.15435	0.0702255	0.625203	1	BirAR118G_Rad18_inducer_biotin - emptyBirAR118G_inducer_biotin	limma	5.63103e-05	0.000517568	FALSE	no hit	1150285		4.24941
PML	P29590	Protein PML	Homo sapiens	1	1	4	3	6	6	24554414	0.665153	18.073	7.21737	5.75961e-05	0.000527492	2.13057	0.0710605	0.627969	1	BirAR118G_Rad18_inducer_biotin - emptyBirAR118G_inducer_biotin	limma	5.75961e-05	0.000527492	FALSE	enriched candidate	24554414		4.23961
EPPK1	P58107	Epiplakin	Homo sapiens	1	1	4	3	2	2	1907782	-0.735536	15.8145	-7.21494	5.77442e-05	0.000527492	2.12787	0.0711559	0.628282	1	BirAR118G_Rad18_inducer_biotin - emptyBirAR118G_inducer_biotin	limma	5.77442e-05	0.000527492	FALSE	candidate	1907782		4.23849
RPS26	P62854	40S ribosomal protein S26	Homo sapiens	1	1	4	3	1	4	269458686	-1.0212	21.2051	-7.19012	5.92768e-05	0.000539836	2.10027	0.0721333	0.631462	1	BirAR118G_Rad18_inducer_biotin - emptyBirAR118G_inducer_biotin	limma	5.92768e-05	0.000539836	TRUE	hit	269458686		4.22712
RPS3	P23396	40S ribosomal protein S3	Homo sapiens	1	1	4	3	18	18	809296240	-1.05696	24.1835	-7.17885	5.99876e-05	0.000543463	2.08771	0.0725808	0.632901	1	BirAR118G_Rad18_inducer_biotin - emptyBirAR118G_inducer_biotin	limma	5.99876e-05	0.000543463	TRUE	hit	809296240		4.22194
EED	O75530	Polycomb protein EED	Homo sapiens	1	1	4	3	6	6	9104677	0.442267	18.138	7.17803	6.004e-05	0.000543463	2.08679	0.0726137	0.633006	1	BirAR118G_Rad18_inducer_biotin - emptyBirAR118G_inducer_biotin	limma	6.004e-05	0.000543463	FALSE	no hit	9104677		4.22156
SMARCA5	O60264	SWI/SNF-related matrix-associated actin-dependent regulator of chromatin subfamily A member 5	Homo sapiens	1	1	4	3	28	44	314038040	0.738441	23.7255	7.17277	6.03751e-05	0.000544839	2.08093	0.0728233	0.633675	1	BirAR118G_Rad18_inducer_biotin - emptyBirAR118G_inducer_biotin	limma	6.03751e-05	0.000544839	FALSE	enriched candidate	314038040		4.21914
FLNA	P21333	Filamin-A	Homo sapiens	1	1	4	3	71	80	257892312	-0.663358	24.0604	-7.15287	6.16623e-05	0.000554774	2.0587	0.0736214	0.636202	1	BirAR118G_Rad18_inducer_biotin - emptyBirAR118G_inducer_biotin	limma	6.16623e-05	0.000554774	FALSE	candidate	257892312		4.20998
NOP2	P46087	Probable 28S rRNA (cytosine(4447)-C(5))-methyltransferase	Homo sapiens	1	1	4	3	22	22	44430665	-0.626952	21.0999	-7.12916	6.32358e-05	0.000564456	2.03215	0.0745818	0.639196	1	BirAR118G_Rad18_inducer_biotin - emptyBirAR118G_inducer_biotin	limma	6.32358e-05	0.000564456	FALSE	candidate	44430665		4.19904
PLCG2	P16885	1-phosphatidylinositol 4,5-bisphosphate phosphodiesterase gamma-2	Homo sapiens	1	1	4	3	3	3	5534616	-0.681209	17.3377	-7.12741	6.33536e-05	0.000564456	2.03019	0.074653	0.639416	1	BirAR118G_Rad18_inducer_biotin - emptyBirAR118G_inducer_biotin	limma	6.33536e-05	0.000564456	FALSE	candidate	5534616		4.19823
SNW1	Q13573	SNW domain-containing protein 1	Homo sapiens	1	1	4	3	19	19	87193400	0.824608	21.8832	7.12695	6.33843e-05	0.000564456	2.02968	0.0746716	0.639474	1	BirAR118G_Rad18_inducer_biotin - emptyBirAR118G_inducer_biotin	limma	6.33843e-05	0.000564456	FALSE	enriched candidate	87193400		4.19802
ELOA	Q14241	Elongin-A	Homo sapiens	1	1	4	3	16	16	45267876	1.21525	20.7654	7.12313	6.36429e-05	0.000564456	2.02539	0.0748277	0.639955	1	BirAR118G_Rad18_inducer_biotin - emptyBirAR118G_inducer_biotin	limma	6.36429e-05	0.000564456	TRUE	enriched hit	45267876		4.19625
BCKDHB	P21953	2-oxoisovalerate dehydrogenase subunit beta, mitochondrial	Homo sapiens	1	1	4	3	2	2	8181114	0.556943	16.9464	7.12244	6.36897e-05	0.000564456	2.02461	0.0748558	0.640041	1	BirAR118G_Rad18_inducer_biotin - emptyBirAR118G_inducer_biotin	limma	6.36897e-05	0.000564456	FALSE	no hit	8181114		4.19593
TP53BP2	Q13625	Apoptosis-stimulating of p53 protein 2	Homo sapiens	1	1	4	3	7	7	5428424	-0.490188	18.6698	-7.11735	6.40356e-05	0.000564456	2.01891	0.0750638	0.64068	1	BirAR118G_Rad18_inducer_biotin - emptyBirAR118G_inducer_biotin	limma	6.40356e-05	0.000564456	FALSE	no hit	5428424		4.19358
API5	Q9BZZ5	Apoptosis inhibitor 5	Homo sapiens	1	1	4	3	7	7	20658208	0.597111	19.4553	7.11571	6.41476e-05	0.000564456	2.01706	0.075131	0.640886	1	BirAR118G_Rad18_inducer_biotin - emptyBirAR118G_inducer_biotin	limma	6.41476e-05	0.000564456	FALSE	enriched candidate	20658208		4.19282
PHF21A	Q96BD5	PHD finger protein 21A	Homo sapiens	1	1	4	3	5	5	2449199	0.523844	17.7228	7.10862	6.46342e-05	0.000564456	2.0091	0.0754219	0.641775	1	BirAR118G_Rad18_inducer_biotin - emptyBirAR118G_inducer_biotin	limma	6.46342e-05	0.000564456	FALSE	no hit	2449199		4.18954
TRIM24	O15164	Transcription intermediary factor 1-alpha	Homo sapiens	1	1	4	3	6	7	0	0.800188	17.0191	7.10692	6.4751e-05	0.000564456	2.0072	0.0754915	0.641987	1	BirAR118G_Rad18_inducer_biotin - emptyBirAR118G_inducer_biotin	limma	6.4751e-05	0.000564456	FALSE	enriched candidate	0		4.18875
TAF15	Q92804	TATA-binding protein-associated factor 2N	Homo sapiens	1	1	4	3	7	8	106702246	-0.757746	20.9793	-7.1062	6.4801e-05	0.000564456	2.00638	0.0755212	0.642078	1	BirAR118G_Rad18_inducer_biotin - emptyBirAR118G_inducer_biotin	limma	6.4801e-05	0.000564456	FALSE	candidate	106702246		4.18842
STK38	Q15208	Serine/threonine-protein kinase 38	Homo sapiens	1	1	4	3	6	9	38214299	0.60514	20.3838	7.10587	6.48234e-05	0.000564456	2.00602	0.0755345	0.642118	1	BirAR118G_Rad18_inducer_biotin - emptyBirAR118G_inducer_biotin	limma	6.48234e-05	0.000564456	FALSE	enriched candidate	38214299		4.18827
SMG7	Q92540	Nonsense-mediated mRNA decay factor SMG7	Homo sapiens	1	1	4	3	3	3	0	0.807638	15.7138	7.09265	6.57445e-05	0.000570808	1.99115	0.0760801	0.64377	1	BirAR118G_Rad18_inducer_biotin - emptyBirAR118G_inducer_biotin	limma	6.57445e-05	0.000570808	FALSE	enriched candidate	0		4.18214
QTRT2	Q9H974	Queuine tRNA-ribosyltransferase accessory subunit 2	Homo sapiens	1	1	4	3	6	6	10234618	0.409703	18.246	7.07455	6.70286e-05	0.000580265	1.97076	0.0768319	0.646022	1	BirAR118G_Rad18_inducer_biotin - emptyBirAR118G_inducer_biotin	limma	6.70286e-05	0.000580265	FALSE	no hit	10234618		4.17374
NVL	O15381	Nuclear valosin-containing protein-like	Homo sapiens	1	1	4	3	18	18	16027468	0.490659	19.35	7.06856	6.74595e-05	0.000582303	1.964	0.077082	0.646765	1	BirAR118G_Rad18_inducer_biotin - emptyBirAR118G_inducer_biotin	limma	6.74595e-05	0.000582303	FALSE	no hit	16027468		4.17096
HNRNPA0	Q13151	Heterogeneous nuclear ribonucleoprotein A0	Homo sapiens	1	1	4	3	11	11	437876592	-0.410242	23.5547	-7.05637	6.83462e-05	0.0005878	1.95024	0.0775932	0.648274	1	BirAR118G_Rad18_inducer_biotin - emptyBirAR118G_inducer_biotin	limma	6.83462e-05	0.0005878	FALSE	no hit	437876592		4.16529
ARID3B	Q8IVW6	AT-rich interactive domain-containing protein 3B	Homo sapiens	1	1	4	3	16	16	37402173	0.717757	20.2784	7.05279	6.86096e-05	0.0005878	1.94618	0.0777442	0.648717	1	BirAR118G_Rad18_inducer_biotin - emptyBirAR118G_inducer_biotin	limma	6.86096e-05	0.0005878	FALSE	enriched candidate	37402173		4.16362
TDP2	O95551	Tyrosyl-DNA phosphodiesterase 2	Homo sapiens	1	1	4	3	7	7	20150108	0.690108	17.9876	7.05171	6.86885e-05	0.0005878	1.94497	0.0777894	0.648849	1	BirAR118G_Rad18_inducer_biotin - emptyBirAR118G_inducer_biotin	limma	6.86885e-05	0.0005878	FALSE	enriched candidate	20150108		4.16312
PAX6	P26367	Paired box protein Pax-6	Homo sapiens	1	1	4	3	2	2	0	0.778602	17.9627	7.03394	7.00115e-05	0.000597405	1.92486	0.0785412	0.651038	1	BirAR118G_Rad18_inducer_biotin - emptyBirAR118G_inducer_biotin	limma	7.00115e-05	0.000597405	FALSE	enriched candidate	0		4.15483
RBM34	P42696	RNA-binding protein 34	Homo sapiens	1	1	4	3	8	8	13805226	-0.717318	19.2397	-7.01999	7.10691e-05	0.000603854	1.90905	0.0791353	0.652748	1	BirAR118G_Rad18_inducer_biotin - emptyBirAR118G_inducer_biotin	limma	7.10691e-05	0.000603854	FALSE	candidate	13805226		4.14832
PDS5A	Q29RF7	Sister chromatid cohesion protein PDS5 homolog A	Homo sapiens	1	1	4	3	21	23	37958183	0.783659	19.6152	7.01864	7.11729e-05	0.000603854	1.90751	0.0791932	0.652914	1	BirAR118G_Rad18_inducer_biotin - emptyBirAR118G_inducer_biotin	limma	7.11729e-05	0.000603854	FALSE	enriched candidate	37958183		4.14769
TLE4	Q04727	Transducin-like enhancer protein 4	Homo sapiens	1	1	4	3	3	3	15917336	0.762855	14.7561	7.00924	7.18967e-05	0.000606769	1.89684	0.0795959	0.654062	1	BirAR118G_Rad18_inducer_biotin - emptyBirAR118G_inducer_biotin	limma	7.18967e-05	0.000606769	FALSE	enriched candidate	15917336		4.14329
TRIP12	Q14669	E3 ubiquitin-protein ligase TRIP12	Homo sapiens	1	1	4	3	14	14	15122899	0.602421	19.0378	7.00889	7.19239e-05	0.000606769	1.89644	0.079611	0.654105	1	BirAR118G_Rad18_inducer_biotin - emptyBirAR118G_inducer_biotin	limma	7.19239e-05	0.000606769	FALSE	enriched candidate	15122899		4.14313
MPST	P25325	3-mercaptopyruvate sulfurtransferase	Homo sapiens	1	1	4	3	4	4	0	-0.712161	17.131	-7.00327	7.23605e-05	0.000608727	1.89006	0.0798524	0.65479	1	BirAR118G_Rad18_inducer_biotin - emptyBirAR118G_inducer_biotin	limma	7.23605e-05	0.000608727	FALSE	candidate	0		4.1405
PCBP2	Q15366	Poly(rC)-binding protein 2	Homo sapiens	1	1	4	3	4	4	263855276	-0.622946	19.8125	-6.99015	7.33915e-05	0.000613697	1.87514	0.0804186	0.656385	1	BirAR118G_Rad18_inducer_biotin - emptyBirAR118G_inducer_biotin	limma	7.33915e-05	0.000613697	FALSE	candidate	263855276		4.13435
SEC23B	Q15437	Protein transport protein Sec23B	Homo sapiens	1	1	4	3	5	5	10298502	-0.6575	18.3743	-6.98646	7.36845e-05	0.000613697	1.87094	0.0805785	0.656833	1	BirAR118G_Rad18_inducer_biotin - emptyBirAR118G_inducer_biotin	limma	7.36845e-05	0.000613697	FALSE	candidate	10298502		4.13262
CWC15	Q9P013	Spliceosome-associated protein CWC15 homolog	Homo sapiens	1	1	4	3	7	7	74897828	0.955159	19.5442	6.9864	7.36895e-05	0.000613697	1.87087	0.0805813	0.656841	1	BirAR118G_Rad18_inducer_biotin - emptyBirAR118G_inducer_biotin	limma	7.36895e-05	0.000613697	FALSE	enriched candidate	74897828		4.13259
GFPT1	Q06210	Glutamine--fructose-6-phosphate aminotransferase [isomerizing] 1	Homo sapiens	1	1	4	3	12	14	25078923	-0.394102	20.8511	-6.98532	7.37755e-05	0.000613697	1.86964	0.0806281	0.656972	1	BirAR118G_Rad18_inducer_biotin - emptyBirAR118G_inducer_biotin	limma	7.37755e-05	0.000613697	FALSE	no hit	25078923		4.13209
RPL12	P30050	60S ribosomal protein L12	Homo sapiens	1	1	4	3	11	11	304452836	-1.49569	22.7714	-6.96325	7.55563e-05	0.00062676	1.84448	0.0815899	0.659639	1	BirAR118G_Rad18_inducer_biotin - emptyBirAR118G_inducer_biotin	limma	7.55563e-05	0.00062676	TRUE	hit	304452836		4.12173
NSRP1	Q9H0G5	Nuclear speckle splicing regulatory protein 1	Homo sapiens	1	1	4	3	17	17	30670392	1.09178	20.104	6.9598	7.58395e-05	0.000627118	1.84054	0.0817414	0.660055	1	BirAR118G_Rad18_inducer_biotin - emptyBirAR118G_inducer_biotin	limma	7.58395e-05	0.000627118	TRUE	enriched hit	30670392		4.1201
VIM	P08670	Vimentin	Homo sapiens	1	1	4	3	23	29	175361236	-1.04299	22.2199	-6.95759	7.60207e-05	0.000627118	1.83802	0.0818381	0.660321	1	BirAR118G_Rad18_inducer_biotin - emptyBirAR118G_inducer_biotin	limma	7.60207e-05	0.000627118	TRUE	hit	175361236		4.11907
THOC2	Q8NI27	THO complex subunit 2	Homo sapiens	1	1	4	3	31	31	81365530	0.495419	21.4303	6.95357	7.63528e-05	0.000628118	1.83342	0.082015	0.660805	1	BirAR118G_Rad18_inducer_biotin - emptyBirAR118G_inducer_biotin	limma	7.63528e-05	0.000628118	FALSE	no hit	81365530		4.11717
CHD4	Q14839	Chromodomain-helicase-DNA-binding protein 4	Homo sapiens	1	1	4	3	30	42	111015126	0.72806	22.3105	6.9492	7.6715e-05	0.000629359	1.82843	0.0822072	0.661329	1	BirAR118G_Rad18_inducer_biotin - emptyBirAR118G_inducer_biotin	limma	7.6715e-05	0.000629359	FALSE	enriched candidate	111015126		4.11512
UBR3	Q6ZT12	E3 ubiquitin-protein ligase UBR3	Homo sapiens	1	1	4	3	2	2	750996	0.976112	13.5	6.94168	7.73427e-05	0.000632075	1.81984	0.082539	0.662231	1	BirAR118G_Rad18_inducer_biotin - emptyBirAR118G_inducer_biotin	limma	7.73427e-05	0.000632075	FALSE	enriched candidate	750996		4.11158
PHF14	O94880	PHD finger protein 14	Homo sapiens	1	1	4	3	7	7	17109534	0.463045	19.2404	6.94016	7.74706e-05	0.000632075	1.81809	0.0826063	0.662413	1	BirAR118G_Rad18_inducer_biotin - emptyBirAR118G_inducer_biotin	limma	7.74706e-05	0.000632075	FALSE	no hit	17109534		4.11086
HELLS	Q9NRZ9	Lymphoid-specific helicase	Homo sapiens	1	1	4	3	16	16	27805046	0.45946	20.2253	6.93159	7.81945e-05	0.000635325	1.80828	0.0829862	0.663438	1	BirAR118G_Rad18_inducer_biotin - emptyBirAR118G_inducer_biotin	limma	7.81945e-05	0.000635325	FALSE	no hit	27805046		4.10682
WAC	Q9BTA9	WW domain-containing adapter protein with coiled-coil	Homo sapiens	1	1	4	3	4	4	4976120	1.0599	16.2586	6.9304	7.82956e-05	0.000635325	1.80692	0.0830391	0.663581	1	BirAR118G_Rad18_inducer_biotin - emptyBirAR118G_inducer_biotin	limma	7.82956e-05	0.000635325	TRUE	enriched hit	4976120		4.10626
CUL3	Q13618	Cullin-3	Homo sapiens	1	1	4	3	14	15	18930732	0.387493	19.3895	6.92533	7.87279e-05	0.000637097	1.80111	0.0832645	0.664186	1	BirAR118G_Rad18_inducer_biotin - emptyBirAR118G_inducer_biotin	limma	7.87279e-05	0.000637097	FALSE	no hit	18930732		4.10387
RPL37A	P61513	60S ribosomal protein L37a	Homo sapiens	1	1	4	3	3	4	198560164	-1.30521	20.27	-6.92113	7.90881e-05	0.000638277	1.7963	0.0834517	0.664686	1	BirAR118G_Rad18_inducer_biotin - emptyBirAR118G_inducer_biotin	limma	7.90881e-05	0.000638277	TRUE	hit	198560164		4.10189
CAMSAP3	Q9P1Y5	Calmodulin-regulated spectrin-associated protein 3	Homo sapiens	1	1	4	3	5	6	1578336	-0.360965	16.481	-6.91415	7.9691e-05	0.000641405	1.78829	0.0837637	0.665517	1	BirAR118G_Rad18_inducer_biotin - emptyBirAR118G_inducer_biotin	limma	7.9691e-05	0.000641405	FALSE	no hit	1578336		4.09859
TRMT10C	Q7L0Y3	tRNA methyltransferase 10 homolog C	Homo sapiens	1	1	4	3	6	6	34782284	0.354529	19.7753	6.90173	8.07757e-05	0.000648383	1.77402	0.0843209	0.666992	1	BirAR118G_Rad18_inducer_biotin - emptyBirAR118G_inducer_biotin	limma	8.07757e-05	0.000648383	FALSE	no hit	34782284		4.09272
DDX42	Q86XP3	ATP-dependent RNA helicase DDX42	Homo sapiens	1	1	4	3	28	28	113761058	0.790205	21.884	6.89557	8.13193e-05	0.000650164	1.76695	0.0845982	0.66772	1	BirAR118G_Rad18_inducer_biotin - emptyBirAR118G_inducer_biotin	limma	8.13193e-05	0.000650164	FALSE	enriched candidate	113761058		4.08981
GTF2I	P78347	General transcription factor II-I	Homo sapiens	1	1	4	3	25	26	108796498	0.658091	21.5683	6.89371	8.14844e-05	0.000650164	1.76481	0.0846822	0.667941	1	BirAR118G_Rad18_inducer_biotin - emptyBirAR118G_inducer_biotin	limma	8.14844e-05	0.000650164	FALSE	enriched candidate	108796498		4.08893
PRR12	Q9ULL5	Proline-rich protein 12	Homo sapiens	1	1	4	3	2	2	0	-1.23032	16.2022	-6.89182	8.16526e-05	0.000650164	1.76263	0.0847676	0.668164	1	BirAR118G_Rad18_inducer_biotin - emptyBirAR118G_inducer_biotin	limma	8.16526e-05	0.000650164	TRUE	hit	0		4.08803
ASCC1	Q8N9N2	Activating signal cointegrator 1 complex subunit 1	Homo sapiens	1	1	4	3	4	4	6087154	0.346024	18.5894	6.87119	8.35125e-05	0.000662101	1.73887	0.0857039	0.670595	1	BirAR118G_Rad18_inducer_biotin - emptyBirAR118G_inducer_biotin	limma	8.35125e-05	0.000662101	FALSE	no hit	6087154		4.07825
HNRNPU	Q00839	Heterogeneous nuclear ribonucleoprotein U	Homo sapiens	1	1	4	3	36	36	1149067184	-0.462769	24.8012	-6.87027	8.35964e-05	0.000662101	1.73781	0.0857458	0.670703	1	BirAR118G_Rad18_inducer_biotin - emptyBirAR118G_inducer_biotin	limma	8.35964e-05	0.000662101	FALSE	no hit	1149067184		4.07781
DSC3	Q14574	Desmocollin-3	Homo sapiens	1	1	4	3	4	4	1372434	-1.02969	16.8588	-6.85884	8.46471e-05	0.000668645	1.72463	0.0862679	0.672043	1	BirAR118G_Rad18_inducer_biotin - emptyBirAR118G_inducer_biotin	limma	8.46471e-05	0.000668645	TRUE	hit	1372434		4.07239
RPS13	P62277	40S ribosomal protein S13	Homo sapiens	1	1	4	3	6	6	321412240	-1.05507	22.0288	-6.84779	8.56774e-05	0.000673404	1.71186	0.0867755	0.673334	1	BirAR118G_Rad18_inducer_biotin - emptyBirAR118G_inducer_biotin	limma	8.56774e-05	0.000673404	TRUE	hit	321412240		4.06713
FHL2	Q14192	Four and a half LIM domains protein 2	Homo sapiens	1	1	4	3	3	3	17513122	-0.43007	18.5153	-6.84753	8.57018e-05	0.000673404	1.71156	0.0867875	0.673365	1	BirAR118G_Rad18_inducer_biotin - emptyBirAR118G_inducer_biotin	limma	8.57018e-05	0.000673404	FALSE	no hit	17513122		4.06701
BCLAF1	Q9NYF8	Bcl-2-associated transcription factor 1	Homo sapiens	1	1	4	3	23	23	205093884	0.940855	21.5037	6.83874	8.65316e-05	0.000677678	1.70139	0.0871931	0.674389	1	BirAR118G_Rad18_inducer_biotin - emptyBirAR118G_inducer_biotin	limma	8.65316e-05	0.000677678	FALSE	enriched candidate	205093884		4.06283
ENAH	Q8N8S7	Protein enabled homolog	Homo sapiens	1	1	4	3	2	2	10053192	-0.953454	18.6276	-6.83696	8.67009e-05	0.000677678	1.69933	0.0872755	0.674597	1	BirAR118G_Rad18_inducer_biotin - emptyBirAR118G_inducer_biotin	limma	8.67009e-05	0.000677678	FALSE	candidate	10053192		4.06198
TCP1	P17987	T-complex protein 1 subunit alpha	Homo sapiens	1	1	4	3	21	21	919810416	0.401308	23.518	6.83071	8.72973e-05	0.000677957	1.6921	0.0875649	0.675323	1	BirAR118G_Rad18_inducer_biotin - emptyBirAR118G_inducer_biotin	limma	8.72973e-05	0.000677957	FALSE	no hit	919810416		4.059
STARD3NL	O95772	STARD3 N-terminal-like protein	Homo sapiens	1	1	4	3	2	2	3750329	-1.02002	17.8473	-6.83046	8.73211e-05	0.000677957	1.69181	0.0875765	0.675352	1	BirAR118G_Rad18_inducer_biotin - emptyBirAR118G_inducer_biotin	limma	8.73211e-05	0.000677957	TRUE	hit	3750329		4.05888
RFC1	P35251	Replication factor C subunit 1	Homo sapiens	1	1	4	3	33	33	98092974	0.425329	21.6839	6.82943	8.74195e-05	0.000677957	1.69062	0.0876241	0.675471	1	BirAR118G_Rad18_inducer_biotin - emptyBirAR118G_inducer_biotin	limma	8.74195e-05	0.000677957	FALSE	no hit	98092974		4.05839
BPTF	Q12830	Nucleosome-remodeling factor subunit BPTF	Homo sapiens	1	1	4	3	39	39	32179061	0.794925	20.7951	6.8151	8.88064e-05	0.000686438	1.67401	0.0882911	0.677131	1	BirAR118G_Rad18_inducer_biotin - emptyBirAR118G_inducer_biotin	limma	8.88064e-05	0.000686438	FALSE	enriched candidate	32179061		4.05156
H1-10	Q92522	Histone H1,10	Homo sapiens	1	1	4	3	13	13	79899557	-1.25555	22.1601	-6.81339	8.89741e-05	0.000686438	1.67202	0.0883713	0.67733	1	BirAR118G_Rad18_inducer_biotin - emptyBirAR118G_inducer_biotin	limma	8.89741e-05	0.000686438	TRUE	hit	79899557		4.05074
RPL31	P62899	60S ribosomal protein L31	Homo sapiens	1	1	4	3	7	7	334054652	-0.918207	21.6439	-6.80031	9.02628e-05	0.000693809	1.65684	0.0889837	0.678837	1	BirAR118G_Rad18_inducer_biotin - emptyBirAR118G_inducer_biotin	limma	9.02628e-05	0.000693809	FALSE	candidate	334054652		4.04449
KIAA1143	Q96AT1	Uncharacterized protein KIAA1143	Homo sapiens	1	1	4	3	7	7	27755810	0.900551	17.1821	6.79898	9.03955e-05	0.000693809	1.65529	0.0890464	0.678991	1	BirAR118G_Rad18_inducer_biotin - emptyBirAR118G_inducer_biotin	limma	9.03955e-05	0.000693809	FALSE	enriched candidate	27755810		4.04385
HAT1	O14929	Histone acetyltransferase type B catalytic subunit	Homo sapiens	1	1	4	3	2	2	17505099	0.734483	18.3429	6.78455	9.18444e-05	0.000702971	1.63851	0.0897269	0.680648	1	BirAR118G_Rad18_inducer_biotin - emptyBirAR118G_inducer_biotin	limma	9.18444e-05	0.000702971	FALSE	enriched candidate	17505099		4.03695
NFIA	Q12857	Nuclear factor 1 A-type	Homo sapiens	1	1	4	3	2	4	21599079	1.13534	18.1498	6.78241	9.20614e-05	0.000702971	1.63602	0.0898281	0.680893	1	BirAR118G_Rad18_inducer_biotin - emptyBirAR118G_inducer_biotin	limma	9.20614e-05	0.000702971	TRUE	enriched hit	21599079		4.03592
DPYSL3	Q14195	Dihydropyrimidinase-related protein 3	Homo sapiens	1	1	4	3	7	9	11839014	-0.399324	18.8751	-6.76994	9.33368e-05	0.000710888	1.62149	0.0904199	0.682318	1	BirAR118G_Rad18_inducer_biotin - emptyBirAR118G_inducer_biotin	limma	9.33368e-05	0.000710888	FALSE	no hit	11839014		4.02995
HNRNPH2	P55795	Heterogeneous nuclear ribonucleoprotein H2	Homo sapiens	1	1	4	3	4	4	483982528	-0.428525	19.0227	-6.75936	9.44343e-05	0.000716798	1.60915	0.0909245	0.683523	1	BirAR118G_Rad18_inducer_biotin - emptyBirAR118G_inducer_biotin	limma	9.44343e-05	0.000716798	FALSE	no hit	483982528		4.02487
RNF8	O76064	E3 ubiquitin-protein ligase RNF8	Homo sapiens	1	1	4	3	4	4	4441095	1.05379	16.8484	6.75783	9.45943e-05	0.000716798	1.60737	0.0909977	0.683697	1	BirAR118G_Rad18_inducer_biotin - emptyBirAR118G_inducer_biotin	limma	9.45943e-05	0.000716798	TRUE	enriched hit	4441095		4.02414
DCTN1	Q14203	Dynactin subunit 1	Homo sapiens	1	1	4	3	21	21	40472570	-0.471207	21.4032	-6.7526	9.5143e-05	0.000719126	1.60126	0.0912481	0.684291	1	BirAR118G_Rad18_inducer_biotin - emptyBirAR118G_inducer_biotin	limma	9.5143e-05	0.000719126	FALSE	no hit	40472570		4.02162
PPIE	Q9UNP9	Peptidyl-prolyl cis-trans isomerase E	Homo sapiens	1	1	4	3	2	2	2681480	1.22974	15.4838	6.73557	9.69544e-05	0.000730705	1.58135	0.0920675	0.686219	1	BirAR118G_Rad18_inducer_biotin - emptyBirAR118G_inducer_biotin	limma	9.69544e-05	0.000730705	TRUE	enriched hit	2681480		4.01343
DSN1	Q9H410	Kinetochore-associated protein DSN1 homolog	Homo sapiens	1	1	4	3	2	2	1097351	0.608193	14.1924	6.73361	9.71656e-05	0.000730705	1.57905	0.0921624	0.686441	1	BirAR118G_Rad18_inducer_biotin - emptyBirAR118G_inducer_biotin	limma	9.71656e-05	0.000730705	FALSE	enriched candidate	1097351		4.01249
DCAF11	Q8TEB1	DDB1- and CUL4-associated factor 11	Homo sapiens	1	1	4	3	3	3	0	-0.367936	16.6045	-6.72968	9.75902e-05	0.000732049	1.57445	0.0923525	0.686884	1	BirAR118G_Rad18_inducer_biotin - emptyBirAR118G_inducer_biotin	limma	9.75902e-05	0.000732049	FALSE	no hit	0		4.01059
UIMC1	Q96RL1	BRCA1-A complex subunit RAP80	Homo sapiens	1	1	4	3	17	17	69701352	0.94345	20.7481	6.72171	9.84568e-05	0.000736694	1.56511	0.0927389	0.687782	1	BirAR118G_Rad18_inducer_biotin - emptyBirAR118G_inducer_biotin	limma	9.84568e-05	0.000736694	FALSE	enriched candidate	69701352		4.00675
ZC3H14	Q6PJT7	Zinc finger CCCH domain-containing protein 14	Homo sapiens	1	1	4	3	11	11	32977497	0.869557	19.7623	6.69188	0.000101777	0.00075963	1.5301	0.094197	0.691122	1	BirAR118G_Rad18_inducer_biotin - emptyBirAR118G_inducer_biotin	limma	0.000101777	0.00075963	FALSE	enriched candidate	32977497		3.99235
NDRG1	Q92597	Protein NDRG1	Homo sapiens	1	1	4	3	2	2	9523716	0.466411	16.5122	6.68922	0.000102079	0.000759975	1.52697	0.0943277	0.691418	1	BirAR118G_Rad18_inducer_biotin - emptyBirAR118G_inducer_biotin	limma	0.000102079	0.000759975	FALSE	no hit	9523716		3.99107
NSD3	Q9BZ95	Histone-lysine N-methyltransferase NSD3	Homo sapiens	1	1	4	3	7	7	10536710	0.779288	18.5713	6.68209	0.000102893	0.000763172	1.51858	0.0946793	0.692211	1	BirAR118G_Rad18_inducer_biotin - emptyBirAR118G_inducer_biotin	limma	0.000102893	0.000763172	FALSE	enriched candidate	10536710		3.98761
UTP3	Q9NQZ2	Something about silencing protein 10	Homo sapiens	1	1	4	3	2	2	5327274	-1.71546	18.5787	-6.68036	0.000103091	0.000763172	1.51655	0.0947646	0.692403	1	BirAR118G_Rad18_inducer_biotin - emptyBirAR118G_inducer_biotin	limma	0.000103091	0.000763172	TRUE	hit	5327274		3.98678
TJP2	Q9UDY2	Tight junction protein ZO-2	Homo sapiens	1	1	4	3	8	8	3481141	-0.525604	18.7409	-6.67875	0.000103277	0.000763172	1.51465	0.0948444	0.692582	1	BirAR118G_Rad18_inducer_biotin - emptyBirAR118G_inducer_biotin	limma	0.000103277	0.000763172	FALSE	no hit	3481141		3.986
ELAC2	Q9BQ52	Zinc phosphodiesterase ELAC protein 2	Homo sapiens	1	1	4	3	14	14	23646291	0.351213	19.8451	6.67144	0.000104122	0.000767517	1.50604	0.0952065	0.693393	1	BirAR118G_Rad18_inducer_biotin - emptyBirAR118G_inducer_biotin	limma	0.000104122	0.000767517	FALSE	no hit	23646291		3.98246
LLGL1	Q15334	Lethal(2) giant larvae protein homolog 1	Homo sapiens	1	1	4	3	5	5	2774512	-0.403091	17.3347	-6.64709	0.000106994	0.000785559	1.47731	0.0964202	0.696079	1	BirAR118G_Rad18_inducer_biotin - emptyBirAR118G_inducer_biotin	limma	0.000106994	0.000785559	FALSE	no hit	2774512		3.97064
RPS23	P62266	40S ribosomal protein S23	Homo sapiens	1	1	4	3	5	5	511950751	-0.913086	21.0828	-6.64622	0.000107098	0.000785559	1.47628	0.0964638	0.696175	1	BirAR118G_Rad18_inducer_biotin - emptyBirAR118G_inducer_biotin	limma	0.000107098	0.000785559	FALSE	candidate	511950751		3.97022
GIPC1	O14908	PDZ domain-containing protein GIPC1	Homo sapiens	1	1	4	3	2	2	0	-0.529609	15.6238	-6.64362	0.000107411	0.000785918	1.4732	0.0965945	0.696461	1	BirAR118G_Rad18_inducer_biotin - emptyBirAR118G_inducer_biotin	limma	0.000107411	0.000785918	FALSE	no hit	0		3.96895
MORF4L1	Q9UBU8	Mortality factor 4-like protein 1	Homo sapiens	1	1	4	3	3	3	5836600	0.399782	17.883	6.6412	0.000107702	0.000786116	1.47035	0.0967159	0.696726	1	BirAR118G_Rad18_inducer_biotin - emptyBirAR118G_inducer_biotin	limma	0.000107702	0.000786116	FALSE	no hit	5836600		3.96778
PSMC4	P43686	26S proteasome regulatory subunit 6B	Homo sapiens	1	1	4	3	11	11	63658111	-0.373559	20.3971	-6.62485	0.000109693	0.000798692	1.451	0.0975399	0.698516	1	BirAR118G_Rad18_inducer_biotin - emptyBirAR118G_inducer_biotin	limma	0.000109693	0.000798692	FALSE	no hit	63658111		3.95982
RPL23A	P62750	60S ribosomal protein L23a	Homo sapiens	1	1	4	3	11	11	169978788	-1.06097	22.4262	-6.61986	0.000110309	0.000801218	1.44509	0.0977927	0.699061	1	BirAR118G_Rad18_inducer_biotin - emptyBirAR118G_inducer_biotin	limma	0.000110309	0.000801218	TRUE	hit	169978788		3.95739
VDAC2	P45880	Voltage-dependent anion-selective channel protein 2	Homo sapiens	1	1	4	3	7	7	53942044	0.512032	20.2238	6.61011	0.000111523	0.000808063	1.43353	0.0982877	0.700122	1	BirAR118G_Rad18_inducer_biotin - emptyBirAR118G_inducer_biotin	limma	0.000111523	0.000808063	FALSE	no hit	53942044		3.95264
DNAJC7	Q99615	DnaJ homolog subfamily C member 7	Homo sapiens	1	1	4	3	14	14	30675161	0.726049	20.3057	6.59842	0.000112998	0.000809441	1.41965	0.0988841	0.701391	1	BirAR118G_Rad18_inducer_biotin - emptyBirAR118G_inducer_biotin	limma	0.000112998	0.000809441	FALSE	enriched candidate	30675161		3.94693
FECH	P22830	Ferrochelatase, mitochondrial	Homo sapiens	1	1	4	3	3	3	0	-0.364246	17.6879	-6.59649	0.000113243	0.000809441	1.41735	0.0989828	0.7016	1	BirAR118G_Rad18_inducer_biotin - emptyBirAR118G_inducer_biotin	limma	0.000113243	0.000809441	FALSE	no hit	0		3.94599
MIB1	Q86YT6	E3 ubiquitin-protein ligase MIB1	Homo sapiens	1	1	4	3	3	3	0	-0.897202	17.5488	-6.59242	0.000113763	0.000809441	1.41252	0.0991913	0.70204	1	BirAR118G_Rad18_inducer_biotin - emptyBirAR118G_inducer_biotin	limma	0.000113763	0.000809441	FALSE	candidate	0		3.944
USP13	Q92995	Ubiquitin carboxyl-terminal hydrolase 13	Homo sapiens	1	1	4	3	4	4	2153425	0.509401	15.7656	6.59156	0.000113873	0.000809441	1.4115	0.0992352	0.702132	1	BirAR118G_Rad18_inducer_biotin - emptyBirAR118G_inducer_biotin	limma	0.000113873	0.000809441	FALSE	no hit	2153425		3.94358
ZZEF1	O43149	Zinc finger ZZ-type and EF-hand domain-containing protein 1	Homo sapiens	1	1	4	3	2	2	16691627	-1.20705	18.3442	-6.588	0.00011433	0.000809441	1.40726	0.0994179	0.702517	1	BirAR118G_Rad18_inducer_biotin - emptyBirAR118G_inducer_biotin	limma	0.00011433	0.000809441	TRUE	hit	16691627		3.94184
DHCR7	Q9UBM7	7-dehydrocholesterol reductase	Homo sapiens	1	1	4	3	5	5	36527672	0.495017	18.6124	6.58797	0.000114334	0.000809441	1.40723	0.0994194	0.70252	1	BirAR118G_Rad18_inducer_biotin - emptyBirAR118G_inducer_biotin	limma	0.000114334	0.000809441	FALSE	no hit	36527672		3.94183
CLP 1	Q92989	Polyribonucleotide 5'-hydroxyl-kinase Clp1	Homo sapiens	1	1	4	3	11	11	28611144	0.530283	19.62	6.58638	0.000114538	0.000809441	1.40534	0.0995009	0.702691	1	BirAR118G_Rad18_inducer_biotin - emptyBirAR118G_inducer_biotin	limma	0.000114538	0.000809441	FALSE	no hit	28611144		3.94105
TSEN2	Q8NCE0	tRNA-splicing endonuclease subunit Sen2	Homo sapiens	1	1	4	3	4	4	5615191	-0.421986	16.7261	-6.58517	0.000114694	0.000809441	1.4039	0.0995631	0.702822	1	BirAR118G_Rad18_inducer_biotin - emptyBirAR118G_inducer_biotin	limma	0.000114694	0.000809441	FALSE	no hit	5615191		3.94046
PLEC	Q15149	Plectin	Homo sapiens	1	1	4	3	9	10	149571810	-0.567212	16.6553	-6.58474	0.00011475	0.000809441	1.40339	0.0995852	0.702868	1	BirAR118G_Rad18_inducer_biotin - emptyBirAR118G_inducer_biotin	limma	0.00011475	0.000809441	FALSE	no hit	149571810		3.94025
CACYBP	Q9HB71	Calcyclin-binding protein	Homo sapiens	1	1	4	3	8	8	62017753	0.849676	19.8736	6.58434	0.000114802	0.000809441	1.40292	0.0996057	0.702911	1	BirAR118G_Rad18_inducer_biotin - emptyBirAR118G_inducer_biotin	limma	0.000114802	0.000809441	FALSE	enriched candidate	62017753		3.94005
BRIP1	Q9BX63	Fanconi anemia group J protein	Homo sapiens	1	1	4	3	13	13	11462694	0.793549	18.1647	6.58151	0.000115169	0.000809441	1.39955	0.0997515	0.703217	1	BirAR118G_Rad18_inducer_biotin - emptyBirAR118G_inducer_biotin	limma	0.000115169	0.000809441	FALSE	enriched candidate	11462694		3.93867
ECT2	Q9H8V3	Protein ECT2	Homo sapiens	1	1	4	3	5	5	6558717	0.522614	17.1319	6.57989	0.000115379	0.000809441	1.39762	0.0998349	0.703391	1	BirAR118G_Rad18_inducer_biotin - emptyBirAR118G_inducer_biotin	limma	0.000115379	0.000809441	FALSE	no hit	6558717		3.93787
SFSWAP	Q12872	Splicing factor, suppressor of white-apricot homolog	Homo sapiens	1	1	4	3	8	9	12003233	0.627371	18.743	6.57927	0.00011546	0.000809441	1.39688	0.0998671	0.703458	1	BirAR118G_Rad18_inducer_biotin - emptyBirAR118G_inducer_biotin	limma	0.00011546	0.000809441	FALSE	enriched candidate	12003233		3.93757
EXOSC10	Q01780	Exosome component 10	Homo sapiens	1	1	4	3	29	29	111730054	0.753554	21.9962	6.57882	0.000115518	0.000809441	1.39634	0.09989	0.703506	1	BirAR118G_Rad18_inducer_biotin - emptyBirAR118G_inducer_biotin	limma	0.000115518	0.000809441	FALSE	enriched candidate	111730054		3.93735
RNASEH2B	Q5TBB1	Ribonuclease H2 subunit B	Homo sapiens	1	1	4	3	4	4	13979565	0.728108	17.8579	6.57431	0.000116107	0.000811657	1.39097	0.100123	0.703991	1	BirAR118G_Rad18_inducer_biotin - emptyBirAR118G_inducer_biotin	limma	0.000116107	0.000811657	FALSE	enriched candidate	13979565		3.93514
TRAP1	Q12931	Heat shock protein 75 kDa, mitochondrial	Homo sapiens	1	1	4	3	14	14	125657482	0.428136	21.7433	6.56946	0.000116744	0.000814202	1.38519	0.100374	0.704513	1	BirAR118G_Rad18_inducer_biotin - emptyBirAR118G_inducer_biotin	limma	0.000116744	0.000814202	FALSE	no hit	125657482		3.93276
DNAJC8	O75937	DnaJ homolog subfamily C member 8	Homo sapiens	1	1	4	3	9	9	91351876	0.996505	21.0916	6.56374	0.0001175	0.000816974	1.37837	0.10067	0.705126	1	BirAR118G_Rad18_inducer_biotin - emptyBirAR118G_inducer_biotin	limma	0.0001175	0.000816974	FALSE	enriched candidate	91351876		3.92996
CCNT1	O60563	Cyclin-T1	Homo sapiens	1	1	4	3	11	11	60222320	0.812175	21.0282	6.56076	0.000117896	0.000816974	1.37482	0.100824	0.705445	1	BirAR118G_Rad18_inducer_biotin - emptyBirAR118G_inducer_biotin	limma	0.000117896	0.000816974	FALSE	enriched candidate	60222320		3.9285
MASTL	Q96GX5	Serine/threonine-protein kinase greatwall	Homo sapiens	1	1	4	3	7	7	16944190	0.421128	18.2862	6.56024	0.000117965	0.000816974	1.3742	0.100851	0.7055	1	BirAR118G_Rad18_inducer_biotin - emptyBirAR118G_inducer_biotin	limma	0.000117965	0.000816974	FALSE	no hit	16944190		3.92825
GPSM1	Q86YR5	G-protein-signaling modulator 1	Homo sapiens	1	1	4	3	2	3	0	-0.397077	17.9606	-6.54593	0.000119887	0.000827897	1.35713	0.101597	0.707027	1	BirAR118G_Rad18_inducer_biotin - emptyBirAR118G_inducer_biotin	limma	0.000119887	0.000827897	FALSE	no hit	0		3.92123
SUGP2	Q8IX01	SURP and G-patch domain-containing protein 2	Homo sapiens	1	1	4	3	25	25	88424766	0.652218	21.3482	6.54438	0.000120098	0.000827897	1.35527	0.101678	0.707193	1	BirAR118G_Rad18_inducer_biotin - emptyBirAR118G_inducer_biotin	limma	0.000120098	0.000827897	FALSE	enriched candidate	88424766		3.92046
ACOT1	Q86TX2	Acyl-coenzyme A thioesterase 1	Homo sapiens	1	1	4	3	0	5	11356354	-0.471387	18.114	-6.5394	0.000120777	0.000830656	1.34931	0.101939	0.707723	1	BirAR118G_Rad18_inducer_biotin - emptyBirAR118G_inducer_biotin	limma	0.000120777	0.000830656	FALSE	no hit	11356354		3.91802
GTF3C1	Q12789	General transcription factor 3C polypeptide 1	Homo sapiens	1	1	4	3	40	40	220180302	0.624259	22.0505	6.53504	0.000121375	0.000832843	1.3441	0.102167	0.708186	1	BirAR118G_Rad18_inducer_biotin - emptyBirAR118G_inducer_biotin	limma	0.000121375	0.000832843	FALSE	enriched candidate	220180302		3.91587
TOP2B	Q02880	DNA topoisomerase 2-beta	Homo sapiens	1	1	4	3	20	20	250335082	0.548521	20.8921	6.53223	0.000121761	0.000833346	1.34074	0.102315	0.708484	1	BirAR118G_Rad18_inducer_biotin - emptyBirAR118G_inducer_biotin	limma	0.000121761	0.000833346	FALSE	no hit	250335082		3.91449
RPS7	P62081	40S ribosomal protein S7	Homo sapiens	1	1	4	3	8	8	329554332	-1.05401	21.9164	-6.52859	0.000122265	0.000833346	1.33638	0.102506	0.70887	1	BirAR118G_Rad18_inducer_biotin - emptyBirAR118G_inducer_biotin	limma	0.000122265	0.000833346	TRUE	hit	329554332		3.9127
MRPS18B	Q9Y676	28S ribosomal protein S18b, mitochondrial	Homo sapiens	1	1	4	3	6	6	152345539	-0.446086	15.8913	-6.52842	0.000122287	0.000833346	1.33618	0.102515	0.708888	1	BirAR118G_Rad18_inducer_biotin - emptyBirAR118G_inducer_biotin	limma	0.000122287	0.000833346	FALSE	no hit	152345539		3.91262
MCM3AP	O60318	Germinal-center associated nuclear protein	Homo sapiens	1	1	4	3	11	11	12769242	0.794554	19.7955	6.51078	0.000124759	0.000847737	1.31504	0.103447	0.710751	1	BirAR118G_Rad18_inducer_biotin - emptyBirAR118G_inducer_biotin	limma	0.000124759	0.000847737	FALSE	enriched candidate	12769242		3.90393
HEXIM1	O94992	Protein HEXIM1	Homo sapiens	1	1	4	3	3	4	29936364	0.756174	18.0593	6.5082	0.000125124	0.000847737	1.31195	0.103583	0.711023	1	BirAR118G_Rad18_inducer_biotin - emptyBirAR118G_inducer_biotin	limma	0.000125124	0.000847737	FALSE	enriched candidate	29936364		3.90266
SYNJ1	O43426	Synaptojanin-1	Homo sapiens	1	1	4	3	4	4	5555290	-0.581456	15.4245	-6.50729	0.000125253	0.000847737	1.31086	0.103631	0.711118	1	BirAR118G_Rad18_inducer_biotin - emptyBirAR118G_inducer_biotin	limma	0.000125253	0.000847737	FALSE	no hit	5555290		3.90221
ATXN2L	Q8WWM7	Ataxin-2-like protein	Homo sapiens	1	1	4	3	16	16	37139258	-0.479962	19.9193	-6.50312	0.000125849	0.000848416	1.30585	0.103853	0.711557	1	BirAR118G_Rad18_inducer_biotin - emptyBirAR118G_inducer_biotin	limma	0.000125849	0.000848416	FALSE	no hit	37139258		3.90015
PAK2	Q13177	Serine/threonine-protein kinase PAK 2	Homo sapiens	1	1	4	3	4	6	3432150	0.516253	18.3071	6.50217	0.000125985	0.000848416	1.30471	0.103904	0.711657	1	BirAR118G_Rad18_inducer_biotin - emptyBirAR118G_inducer_biotin	limma	0.000125985	0.000848416	FALSE	no hit	3432150		3.89968
GLA	P06280	Alpha-galactosidase A	Homo sapiens	1	1	4	3	4	4	33636006	0.576454	18.8056	6.50061	0.000126208	0.000848416	1.30284	0.103987	0.711821	1	BirAR118G_Rad18_inducer_biotin - emptyBirAR118G_inducer_biotin	limma	0.000126208	0.000848416	FALSE	no hit	33636006		3.89891
GNL3	Q9BVP2	Guanine nucleotide-binding protein-like 3	Homo sapiens	1	1	4	3	9	9	37066288	-0.605765	20.0875	-6.49483	0.00012704	0.000852085	1.2959	0.104295	0.712427	1	BirAR118G_Rad18_inducer_biotin - emptyBirAR118G_inducer_biotin	limma	0.00012704	0.000852085	FALSE	candidate	37066288		3.89606
DVL2	O14641	Segment polarity protein dishevelled homolog DVL-2	Homo sapiens	1	1	4	3	10	11	49803529	0.693245	19.9444	6.46399	0.000131581	0.000880556	1.25879	0.10595	0.715642	1	BirAR118G_Rad18_inducer_biotin - emptyBirAR118G_inducer_biotin	limma	0.000131581	0.000880556	FALSE	enriched candidate	49803529		3.88081
CEP131	Q9UPN4	Centrosomal protein of 131 kDa	Homo sapiens	1	1	4	3	2	2	1059641	-0.692097	15.6094	-6.45056	0.000133614	0.000889935	1.24259	0.106677	0.717032	1	BirAR118G_Rad18_inducer_biotin - emptyBirAR118G_inducer_biotin	limma	0.000133614	0.000889935	FALSE	candidate	1059641		3.87415
HDAC2	Q92769	Histone deacetylase 2	Homo sapiens	1	1	4	3	9	13	121879486	0.67849	21.8486	6.44996	0.000133705	0.000889935	1.24186	0.10671	0.717094	1	BirAR118G_Rad18_inducer_biotin - emptyBirAR118G_inducer_biotin	limma	0.000133705	0.000889935	FALSE	enriched candidate	121879486		3.87385
MAIP1	Q8WWC4	m-AAA protease-interacting protein 1, mitochondrial	Homo sapiens	1	1	4	3	4	4	5701942	-0.43097	18.1409	-6.4483	0.00013396	0.000889935	1.23985	0.1068	0.717266	1	BirAR118G_Rad18_inducer_biotin - emptyBirAR118G_inducer_biotin	limma	0.00013396	0.000889935	FALSE	no hit	5701942		3.87303
PHF3	Q92576	PHD finger protein 3	Homo sapiens	1	1	4	3	28	28	46375974	0.876474	20.8984	6.44688	0.000134178	0.000889935	1.23814	0.106878	0.717413	1	BirAR118G_Rad18_inducer_biotin - emptyBirAR118G_inducer_biotin	limma	0.000134178	0.000889935	FALSE	enriched candidate	46375974		3.87232
HAUS3	Q68CZ6	HAUS augmin-like complex subunit 3	Homo sapiens	1	1	4	3	2	2	800662	-0.488189	16.1739	-6.42687	0.000137284	0.000908512	1.21395	0.10797	0.71947	1	BirAR118G_Rad18_inducer_biotin - emptyBirAR118G_inducer_biotin	limma	0.000137284	0.000908512	FALSE	no hit	800662		3.86238
STRAP	Q9Y3F4	Serine-threonine kinase receptor-associated protein	Homo sapiens	1	1	4	3	10	10	27697164	0.421305	19.6013	6.4248	0.00013761	0.000908606	1.21144	0.108084	0.719682	1	BirAR118G_Rad18_inducer_biotin - emptyBirAR118G_inducer_biotin	limma	0.00013761	0.000908606	FALSE	no hit	27697164		3.86135
MYH10	P35580	Myosin-10	Homo sapiens	1	1	4	3	10	16	78530213	-0.563689	20.326	-6.42291	0.000137908	0.000908606	1.20915	0.108187	0.719876	1	BirAR118G_Rad18_inducer_biotin - emptyBirAR118G_inducer_biotin	limma	0.000137908	0.000908606	FALSE	no hit	78530213		3.86041
SCAF1	Q9H7N4	Splicing factor, arginine/serine-rich 19	Homo sapiens	1	1	4	3	4	5	1882217	0.817865	17.7859	6.40918	0.000140096	0.000919296	1.19252	0.108943	0.721278	1	BirAR118G_Rad18_inducer_biotin - emptyBirAR118G_inducer_biotin	limma	0.000140096	0.000919296	FALSE	enriched candidate	1882217		3.85357
RANBP3	Q9H6Z4	Ran-binding protein 3	Homo sapiens	1	1	4	3	13	13	67945608	1.3199	20.8404	6.40886	0.000140148	0.000919296	1.19213	0.108961	0.721311	1	BirAR118G_Rad18_inducer_biotin - emptyBirAR118G_inducer_biotin	limma	0.000140148	0.000919296	TRUE	enriched hit	67945608		3.85341
RPL27	P61353	60S ribosomal protein L27	Homo sapiens	1	1	4	3	9	9	232896432	-1.11716	22.3588	-6.39559	0.0001423	0.000931363	1.17602	0.109696	0.72266	1	BirAR118G_Rad18_inducer_biotin - emptyBirAR118G_inducer_biotin	limma	0.0001423	0.000931363	TRUE	hit	232896432		3.84679
DDX10	Q13206	Probable ATP-dependent RNA helicase DDX10	Homo sapiens	1	1	4	3	20	20	52242229	1.11641	20.6676	6.39106	0.000143043	0.000934169	1.17052	0.109948	0.723119	1	BirAR118G_Rad18_inducer_biotin - emptyBirAR118G_inducer_biotin	limma	0.000143043	0.000934169	TRUE	enriched hit	52242229		3.84453
WDR41	Q9HAD4	WD repeat-containing protein 41	Homo sapiens	1	1	4	3	2	2	0	-0.794644	18.6851	-6.38001	0.000144874	0.000944055	1.15707	0.110564	0.724237	1	BirAR118G_Rad18_inducer_biotin - emptyBirAR118G_inducer_biotin	limma	0.000144874	0.000944055	FALSE	candidate	0		3.83901
ZNF638	Q14966	Zinc finger protein 638	Homo sapiens	1	1	4	3	27	27	25683182	0.560747	20.7182	6.36918	0.000146691	0.000953813	1.1439	0.11117	0.725327	1	BirAR118G_Rad18_inducer_biotin - emptyBirAR118G_inducer_biotin	limma	0.000146691	0.000953813	FALSE	no hit	25683182		3.8336
LIG3	P49916	DNA ligase 3	Homo sapiens	1	1	4	3	17	17	25860686	0.447635	20.8031	6.36046	0.000148174	0.000961355	1.13326	0.111661	0.726203	1	BirAR118G_Rad18_inducer_biotin - emptyBirAR118G_inducer_biotin	limma	0.000148174	0.000961355	FALSE	no hit	25860686		3.82923
FAM172A	Q8WUF8	Cotranscriptional regulator FAM172A	Homo sapiens	1	1	4	3	3	3	0	0.51249	16.1384	6.35425	0.000149238	0.000966157	1.1257	0.11201	0.726825	1	BirAR118G_Rad18_inducer_biotin - emptyBirAR118G_inducer_biotin	limma	0.000149238	0.000966157	FALSE	no hit	0		3.82612
MTA2	O94776	Metastasis-associated protein MTA2	Homo sapiens	1	1	4	3	27	33	171114604	0.655007	22.6164	6.34921	0.000150109	0.000969686	1.11955	0.112295	0.727328	1	BirAR118G_Rad18_inducer_biotin - emptyBirAR118G_inducer_biotin	limma	0.000150109	0.000969686	FALSE	enriched candidate	171114604		3.82359
CORO7	P57737	Coronin-7	Homo sapiens	1	1	4	3	6	6	888283	-0.42289	17.5422	-6.33767	0.000152126	0.000980587	1.10544	0.11295	0.72848	1	BirAR118G_Rad18_inducer_biotin - emptyBirAR118G_inducer_biotin	limma	0.000152126	0.000980587	FALSE	no hit	888283		3.8178
RPL29	P47914	60S ribosomal protein L29	Homo sapiens	1	1	4	3	3	3	44691518	-1.13342	18.9184	-6.31905	0.00015544	0.000999784	1.08266	0.114012	0.730326	1	BirAR118G_Rad18_inducer_biotin - emptyBirAR118G_inducer_biotin	limma	0.00015544	0.000999784	TRUE	hit	44691518		3.80844
RBM10	P98175	RNA-binding protein 10	Homo sapiens	1	1	4	3	28	31	88605998	0.662186	21.5941	6.31629	0.000155937	0.00100082	1.07929	0.114169	0.730599	1	BirAR118G_Rad18_inducer_biotin - emptyBirAR118G_inducer_biotin	limma	0.000155937	0.00100082	FALSE	enriched candidate	88605998		3.80705
GTF2B	Q00403	Transcription initiation factor IIB	Homo sapiens	1	1	4	3	4	4	811835	0.92315	14.5048	6.31294	0.000156544	0.00100256	1.07517	0.114362	0.73093	1	BirAR118G_Rad18_inducer_biotin - emptyBirAR118G_inducer_biotin	limma	0.000156544	0.00100256	FALSE	enriched candidate	811835		3.80536
RRAGC	Q9HB90	Ras-related GTP-binding protein C	Homo sapiens	1	1	4	3	0	2	2314775	0.555324	17.0347	6.30227	0.000158494	0.00101286	1.06209	0.114975	0.731981	1	BirAR118G_Rad18_inducer_biotin - emptyBirAR118G_inducer_biotin	limma	0.000158494	0.00101286	FALSE	no hit	2314775		3.79999
FXR2	P51116	RNA-binding protein FXR2	Homo sapiens	1	1	4	3	3	3	15707030	-0.578053	14.9836	-6.2983	0.000159226	0.00101403	1.05722	0.115204	0.732371	1	BirAR118G_Rad18_inducer_biotin - emptyBirAR118G_inducer_biotin	limma	0.000159226	0.00101403	FALSE	no hit	15707030		3.79799
RPS4X	P62701	40S ribosomal protein S4, X isoform	Homo sapiens	1	1	4	3	10	19	772870752	-0.757652	22.8808	-6.29716	0.000159437	0.00101403	1.05581	0.11527	0.732483	1	BirAR118G_Rad18_inducer_biotin - emptyBirAR118G_inducer_biotin	limma	0.000159437	0.00101403	FALSE	candidate	772870752		3.79741
RBM3	P98179	RNA-binding protein 3	Homo sapiens	1	1	4	3	2	2	8001711	-0.436488	17.5836	-6.29575	0.000159697	0.00101403	1.05409	0.115351	0.732621	1	BirAR118G_Rad18_inducer_biotin - emptyBirAR118G_inducer_biotin	limma	0.000159697	0.00101403	FALSE	no hit	8001711		3.7967
USP48	Q86UV5	Ubiquitin carboxyl-terminal hydrolase 48	Homo sapiens	1	1	4	3	8	8	36036394	0.462686	19.8135	6.28859	0.000161033	0.00102033	1.04529	0.115765	0.733323	1	BirAR118G_Rad18_inducer_biotin - emptyBirAR118G_inducer_biotin	limma	0.000161033	0.00102033	FALSE	no hit	36036394		3.79309
MFAP1	P55081	Microfibrillar-associated protein 1	Homo sapiens	1	1	4	3	14	14	124292020	1.14376	21.9226	6.26107	0.000166274	0.0010513	1.01142	0.117368	0.736003	1	BirAR118G_Rad18_inducer_biotin - emptyBirAR118G_inducer_biotin	limma	0.000166274	0.0010513	TRUE	enriched hit	124292020		3.77918
XRCC1	P18887	DNA repair protein XRCC1	Homo sapiens	1	1	4	3	9	9	34004880	0.530085	19.1292	6.2591	0.000166657	0.00105149	1.00899	0.117484	0.736194	1	BirAR118G_Rad18_inducer_biotin - emptyBirAR118G_inducer_biotin	limma	0.000166657	0.00105149	FALSE	no hit	34004880		3.77818
RTF1	Q92541	RNA polymerase-associated protein RTF1 homolog	Homo sapiens	1	1	4	3	14	14	28800965	0.85145	19.86	6.25403	0.000167645	0.00105311	1.00274	0.117781	0.736684	1	BirAR118G_Rad18_inducer_biotin - emptyBirAR118G_inducer_biotin	limma	0.000167645	0.00105311	FALSE	enriched candidate	28800965		3.77561
RPAP3	Q9H6T3	RNA polymerase II-associated protein 3	Homo sapiens	1	1	4	3	14	14	31933983	0.434842	20.4611	6.25361	0.000167727	0.00105311	1.00222	0.117806	0.736725	1	BirAR118G_Rad18_inducer_biotin - emptyBirAR118G_inducer_biotin	limma	0.000167727	0.00105311	FALSE	no hit	31933983		3.7754
DHX16	O60231	Pre-mRNA-splicing factor ATP-dependent RNA helicase DHX16	Homo sapiens	1	1	4	3	19	20	74567793	0.549457	20.6039	6.25235	0.000167975	0.00105311	1.00066	0.11788	0.736847	1	BirAR118G_Rad18_inducer_biotin - emptyBirAR118G_inducer_biotin	limma	0.000167975	0.00105311	FALSE	no hit	74567793		3.77476
U2SURP	O15042	U2 snRNP-associated SURP motif-containing protein	Homo sapiens	1	1	4	3	26	27	177007872	0.788624	22.546	6.2431	0.000169798	0.00106231	0.989248	0.118424	0.73774	1	BirAR118G_Rad18_inducer_biotin - emptyBirAR118G_inducer_biotin	limma	0.000169798	0.00106231	FALSE	enriched candidate	177007872		3.77007
TERF2IP	Q9NYB0	Telomeric repeat-binding factor 2-interacting protein 1	Homo sapiens	1	1	4	3	3	3	2974910	0.764014	15.6973	6.22965	0.00017249	0.00107689	0.972618	0.11922	0.739033	1	BirAR118G_Rad18_inducer_biotin - emptyBirAR118G_inducer_biotin	limma	0.00017249	0.00107689	FALSE	enriched candidate	2974910		3.76324
RRP8	O43159	Ribosomal RNA-processing protein 8	Homo sapiens	1	1	4	3	3	3	10510679	-0.58741	18.5517	-6.22409	0.000173615	0.00108164	0.965744	0.119549	0.739565	1	BirAR118G_Rad18_inducer_biotin - emptyBirAR118G_inducer_biotin	limma	0.000173615	0.00108164	FALSE	candidate	10510679		3.76041
RPL11	P62913	60S ribosomal protein L11	Homo sapiens	1	1	4	3	8	8	550062792	-1.1817	23.0893	-6.21949	0.000174552	0.00108521	0.960052	0.119823	0.740005	1	BirAR118G_Rad18_inducer_biotin - emptyBirAR118G_inducer_biotin	limma	0.000174552	0.00108521	TRUE	hit	550062792		3.75807
WDR70	Q9NW82	WD repeat-containing protein 70	Homo sapiens	1	1	4	3	10	10	19041971	0.437164	18.5055	6.20652	0.000177226	0.00109954	0.943977	0.120597	0.741242	1	BirAR118G_Rad18_inducer_biotin - emptyBirAR118G_inducer_biotin	limma	0.000177226	0.00109954	FALSE	no hit	19041971		3.75147
PRMT9	Q6P2P2	Protein arginine N-methyltransferase 9	Homo sapiens	1	1	4	3	2	2	0	-0.476048	15.4619	-6.19851	0.0001789	0.00110761	0.934038	0.121077	0.742003	1	BirAR118G_Rad18_inducer_biotin - emptyBirAR118G_inducer_biotin	limma	0.0001789	0.00110761	FALSE	no hit	0		3.74739
ZNF574	Q6ZN55	Zinc finger protein 574	Homo sapiens	1	1	4	3	2	2	0	-0.952202	17.2037	-6.17637	0.000183616	0.00113286	0.906522	0.122411	0.744096	1	BirAR118G_Rad18_inducer_biotin - emptyBirAR118G_inducer_biotin	limma	0.000183616	0.00113286	FALSE	candidate	0		3.73609
MGA	Q8IWI9	MAX gene-associated protein	Homo sapiens	1	1	4	3	33	34	20070791	0.541235	20.6748	6.1758	0.000183739	0.00113286	0.905814	0.122446	0.744149	1	BirAR118G_Rad18_inducer_biotin - emptyBirAR118G_inducer_biotin	limma	0.000183739	0.00113286	FALSE	no hit	20070791		3.7358
DHX9	Q08211	ATP-dependent RNA helicase A	Homo sapiens	1	1	4	3	31	31	178966528	-0.414159	23.1359	-6.17357	0.000184221	0.00113349	0.903044	0.122581	0.744359	1	BirAR118G_Rad18_inducer_biotin - emptyBirAR118G_inducer_biotin	limma	0.000184221	0.00113349	FALSE	no hit	178966528		3.73466
NOP58	Q9Y2X3	Nucleolar protein 58	Homo sapiens	1	1	4	3	7	7	26574333	-0.438964	19.4954	-6.16816	0.000185397	0.00113632	0.896312	0.122909	0.744867	1	BirAR118G_Rad18_inducer_biotin - emptyBirAR118G_inducer_biotin	limma	0.000185397	0.00113632	FALSE	no hit	26574333		3.7319
RPS14	P62263	40S ribosomal protein S14	Homo sapiens	1	1	4	3	10	10	1347575936	-0.627507	21.8884	-6.16795	0.000185443	0.00113632	0.896048	0.122921	0.744887	1	BirAR118G_Rad18_inducer_biotin - emptyBirAR118G_inducer_biotin	limma	0.000185443	0.00113632	FALSE	candidate	1347575936		3.73179
RPL3	P39023	60S ribosomal protein L3	Homo sapiens	1	1	4	3	21	22	310207136	-1.13072	23.774	-6.15645	0.000187974	0.00114946	0.881714	0.123621	0.745964	1	BirAR118G_Rad18_inducer_biotin - emptyBirAR118G_inducer_biotin	limma	0.000187974	0.00114946	TRUE	hit	310207136		3.7259
MTR	Q99707	Methionine synthase	Homo sapiens	1	1	4	3	4	4	0	-0.788092	16.1701	-6.15241	0.000188872	0.00115258	0.876674	0.123868	0.746342	1	BirAR118G_Rad18_inducer_biotin - emptyBirAR118G_inducer_biotin	limma	0.000188872	0.00115258	FALSE	candidate	0		3.72383
GBE1	Q04446	1,4-alpha-glucan-branching enzyme	Homo sapiens	1	1	4	3	4	4	242204	-0.833847	17.3284	-6.1501	0.000189387	0.00115336	0.873794	0.124009	0.746557	1	BirAR118G_Rad18_inducer_biotin - emptyBirAR118G_inducer_biotin	limma	0.000189387	0.00115336	FALSE	candidate	242204		3.72265
PPP2R5D	Q14738	Serine/threonine-protein phosphatase 2A 56 kDa regulatory subunit delta isoform	Homo sapiens	1	1	4	3	2	3	1006095	1.12418	13.6692	6.14807	0.000189841	0.00115336	0.871261	0.124133	0.746747	1	BirAR118G_Rad18_inducer_biotin - emptyBirAR118G_inducer_biotin	limma	0.000189841	0.00115336	TRUE	enriched hit	1006095		3.72161
CUL4B	Q13620	Cullin-4B	Homo sapiens	1	1	4	3	12	19	63684503	0.557084	20.7947	6.14583	0.000190343	0.00115336	0.868467	0.12427	0.746955	1	BirAR118G_Rad18_inducer_biotin - emptyBirAR118G_inducer_biotin	limma	0.000190343	0.00115336	FALSE	no hit	63684503		3.72046
SCAF11	Q99590	Protein SCAF11	Homo sapiens	1	1	4	3	9	9	43385406	0.405745	19.7771	6.14343	0.000190884	0.00115336	0.865468	0.124417	0.747179	1	BirAR118G_Rad18_inducer_biotin - emptyBirAR118G_inducer_biotin	limma	0.000190884	0.00115336	FALSE	no hit	43385406		3.71923
FAU	P62861	FAU ubiquitin-like and ribosomal protein S30	Homo sapiens	1	1	4	3	2	2	5694124	-1.06124	17.519	-6.1432	0.000190936	0.00115336	0.86518	0.124432	0.7472	1	BirAR118G_Rad18_inducer_biotin - emptyBirAR118G_inducer_biotin	limma	0.000190936	0.00115336	TRUE	hit	5694124		3.71911
DHX30	Q7L2E3	ATP-dependent RNA helicase DHX30	Homo sapiens	1	1	4	3	18	18	28345352	-0.337434	20.9078	-6.13615	0.000192532	0.00116065	0.856378	0.124864	0.747855	1	BirAR118G_Rad18_inducer_biotin - emptyBirAR118G_inducer_biotin	limma	0.000192532	0.00116065	FALSE	no hit	28345352		3.7155
PRPF40A	O75400	Pre-mRNA-processing factor 40 homolog A	Homo sapiens	1	1	4	3	10	12	36597920	1.13693	19.616	6.13183	0.000193518	0.00116229	0.850973	0.12513	0.748256	1	BirAR118G_Rad18_inducer_biotin - emptyBirAR118G_inducer_biotin	limma	0.000193518	0.00116229	TRUE	enriched hit	36597920		3.71328
RNF169	Q8NCN4	E3 ubiquitin-protein ligase RNF169	Homo sapiens	1	1	4	3	10	10	15745478	0.39862	18.3879	6.13063	0.000193791	0.00116229	0.849481	0.125204	0.748367	1	BirAR118G_Rad18_inducer_biotin - emptyBirAR118G_inducer_biotin	limma	0.000193791	0.00116229	FALSE	no hit	15745478		3.71267
DRG2	P55039	Developmentally-regulated GTP-binding protein 2	Homo sapiens	1	1	4	3	8	8	45780289	0.362062	20.2038	6.12945	0.000194064	0.00116229	0.847996	0.125277	0.748477	1	BirAR118G_Rad18_inducer_biotin - emptyBirAR118G_inducer_biotin	limma	0.000194064	0.00116229	FALSE	no hit	45780289		3.71206
SUPT6H	Q7KZ85	Transcription elongation factor SPT6	Homo sapiens	1	1	4	3	17	17	68731819	0.480707	20.518	6.12748	0.000194516	0.00116229	0.845534	0.125398	0.748659	1	BirAR118G_Rad18_inducer_biotin - emptyBirAR118G_inducer_biotin	limma	0.000194516	0.00116229	FALSE	no hit	68731819		3.71104
UBXN6	Q9BZV1	UBX domain-containing protein 6	Homo sapiens	1	1	4	3	3	3	2198144	-0.529605	17.1854	-6.12644	0.000194756	0.00116229	0.844232	0.125462	0.748755	1	BirAR118G_Rad18_inducer_biotin - emptyBirAR118G_inducer_biotin	limma	0.000194756	0.00116229	FALSE	no hit	2198144		3.71051
RPS15	P62841	40S ribosomal protein S15	Homo sapiens	1	1	4	3	4	4	113851130	-1.02854	21.5369	-6.09826	0.000201366	0.00119915	0.808931	0.12721	0.751349	1	BirAR118G_Rad18_inducer_biotin - emptyBirAR118G_inducer_biotin	limma	0.000201366	0.00119915	TRUE	hit	113851130		3.69601
RPL26	P61254	60S ribosomal protein L26	Homo sapiens	1	1	4	3	3	13	570849920	-1.20957	23.6707	-6.09602	0.000201903	0.00119915	0.806114	0.12735	0.751554	1	BirAR118G_Rad18_inducer_biotin - emptyBirAR118G_inducer_biotin	limma	0.000201903	0.00119915	TRUE	hit	570849920		3.69486
USP19	O94966	Ubiquitin carboxyl-terminal hydrolase 19	Homo sapiens	1	1	4	3	2	2	806764	0.331319	16.8505	6.09503	0.00020214	0.00119915	0.804876	0.127412	0.751645	1	BirAR118G_Rad18_inducer_biotin - emptyBirAR118G_inducer_biotin	limma	0.00020214	0.00119915	FALSE	no hit	806764		3.69435
CAPZA2	P47755	F-actin-capping protein subunit alpha-2	Homo sapiens	1	1	4	3	4	4	87497443	0.539353	19.862	6.09307	0.000202611	0.00119956	0.80241	0.127534	0.751824	1	BirAR118G_Rad18_inducer_biotin - emptyBirAR118G_inducer_biotin	limma	0.000202611	0.00119956	FALSE	no hit	87497443		3.69334
TRIP6	Q15654	Thyroid receptor-interacting protein 6	Homo sapiens	1	1	4	3	3	3	7401168	-0.487758	17.6825	-6.08903	0.000203584	0.00120292	0.797344	0.127786	0.752193	1	BirAR118G_Rad18_inducer_biotin - emptyBirAR118G_inducer_biotin	limma	0.000203584	0.00120292	FALSE	no hit	7401168		3.69126
CLINT1	Q14677	Clathrin interactor 1	Homo sapiens	1	1	4	3	8	9	39107128	0.445793	19.8295	6.07326	0.000207437	0.0012226	0.777517	0.128776	0.753628	1	BirAR118G_Rad18_inducer_biotin - emptyBirAR118G_inducer_biotin	limma	0.000207437	0.0012226	FALSE	no hit	39107128		3.68311
KIF1B	O60333	Kinesin-like protein KIF1B	Homo sapiens	1	1	4	3	4	8	1627742	-0.50137	18.5305	-6.07205	0.000207736	0.0012226	0.775994	0.128853	0.753738	1	BirAR118G_Rad18_inducer_biotin - emptyBirAR118G_inducer_biotin	limma	0.000207736	0.0012226	FALSE	no hit	1627742		3.68249
RPL35A	P18077	60S ribosomal protein L35a	Homo sapiens	1	1	4	3	12	12	546796096	-1.14406	23.8035	-6.07025	0.000208181	0.00122281	0.77373	0.128966	0.753901	1	BirAR118G_Rad18_inducer_biotin - emptyBirAR118G_inducer_biotin	limma	0.000208181	0.00122281	TRUE	hit	546796096		3.68156
TFIP11	Q9UBB9	Tuftelin-interacting protein 11	Homo sapiens	1	1	4	3	20	20	56074100	0.742467	21.2978	6.06546	0.000209371	0.00122515	0.767698	0.129268	0.754335	1	BirAR118G_Rad18_inducer_biotin - emptyBirAR118G_inducer_biotin	limma	0.000209371	0.00122515	FALSE	enriched candidate	56074100		3.67908
RPL10A	P62906	60S ribosomal protein L10a	Homo sapiens	1	1	4	3	10	10	342976304	-1.05142	22.5336	-6.06533	0.000209403	0.00122515	0.767538	0.129276	0.754347	1	BirAR118G_Rad18_inducer_biotin - emptyBirAR118G_inducer_biotin	limma	0.000209403	0.00122515	TRUE	hit	342976304		3.67902
POLR2G	P62487	DNA-directed RNA polymerase II subunit RPB7	Homo sapiens	1	1	4	3	2	2	1034168	0.543058	14.9483	6.06242	0.000210132	0.00122701	0.763862	0.129461	0.754611	1	BirAR118G_Rad18_inducer_biotin - emptyBirAR118G_inducer_biotin	limma	0.000210132	0.00122701	FALSE	no hit	1034168		3.67751
ALDH18A1	P54886	Delta-1-pyrroline-5-carboxylate synthase	Homo sapiens	1	1	4	3	14	14	117132268	0.358102	21.9439	6.04418	0.00021475	0.00125148	0.74087	0.130617	0.756254	1	BirAR118G_Rad18_inducer_biotin - emptyBirAR118G_inducer_biotin	limma	0.00021475	0.00125148	FALSE	no hit	117132268		3.66807
KAT5	Q92993	Histone acetyltransferase KAT5	Homo sapiens	1	1	4	3	3	3	0	0.788792	16.4281	6.04257	0.000215164	0.00125148	0.738833	0.13072	0.756399	1	BirAR118G_Rad18_inducer_biotin - emptyBirAR118G_inducer_biotin	limma	0.000215164	0.00125148	FALSE	enriched candidate	0		3.66723
SUMO2	P61956	Small ubiquitin-related modifier 2	Homo sapiens	1	1	4	3	1	2	38316421	-0.498073	20.8423	-6.03821	0.000216286	0.00125555	0.733331	0.130998	0.75679	1	BirAR118G_Rad18_inducer_biotin - emptyBirAR118G_inducer_biotin	limma	0.000216286	0.00125555	FALSE	no hit	38316421		3.66497
RFC4	P35249	Replication factor C subunit 4	Homo sapiens	1	1	4	3	7	7	21392663	0.473807	19.2543	6.03455	0.000217234	0.00125861	0.728703	0.131232	0.757118	1	BirAR118G_Rad18_inducer_biotin - emptyBirAR118G_inducer_biotin	limma	0.000217234	0.00125861	FALSE	no hit	21392663		3.66307
TOP3A	Q13472	DNA topoisomerase 3-alpha	Homo sapiens	1	1	4	3	8	8	9416136	0.427122	17.5041	6.019	0.000221311	0.00127974	0.709036	0.132228	0.758506	1	BirAR118G_Rad18_inducer_biotin - emptyBirAR118G_inducer_biotin	limma	0.000221311	0.00127974	FALSE	no hit	9416136		3.655
PHAX	Q9H814	Phosphorylated adapter RNA export protein	Homo sapiens	1	1	4	3	11	11	62834085	0.93106	20.1548	6.00951	0.000223841	0.00129186	0.697016	0.132839	0.75935	1	BirAR118G_Rad18_inducer_biotin - emptyBirAR118G_inducer_biotin	limma	0.000223841	0.00129186	FALSE	enriched candidate	62834085		3.65006
FUS	P35637	RNA-binding protein FUS	Homo sapiens	1	1	4	3	5	5	14032236	-0.587915	18.3794	-6.00396	0.000225334	0.00129796	0.689982	0.133197	0.759842	1	BirAR118G_Rad18_inducer_biotin - emptyBirAR118G_inducer_biotin	limma	0.000225334	0.00129796	FALSE	candidate	14032236		3.64717
BRD4	O60885	Bromodomain-containing protein 4	Homo sapiens	1	1	4	3	22	25	59705146	0.65213	21.4307	5.99408	0.000228021	0.00130908	0.677443	0.133837	0.760715	1	BirAR118G_Rad18_inducer_biotin - emptyBirAR118G_inducer_biotin	limma	0.000228021	0.00130908	FALSE	enriched candidate	59705146		3.64202
SAP130	Q9H0E3	Histone deacetylase complex subunit SAP130	Homo sapiens	1	1	4	3	2	2	3245628	0.739229	16.2802	5.99362	0.000228145	0.00130908	0.67687	0.133867	0.760755	1	BirAR118G_Rad18_inducer_biotin - emptyBirAR118G_inducer_biotin	limma	0.000228145	0.00130908	FALSE	enriched candidate	3245628		3.64179
ARID2	Q68CP9	AT-rich interactive domain-containing protein 2	Homo sapiens	1	1	4	3	6	6	0	0.498103	16.9592	5.98518	0.000230469	0.00131988	0.666146	0.134415	0.761499	1	BirAR118G_Rad18_inducer_biotin - emptyBirAR118G_inducer_biotin	limma	0.000230469	0.00131988	FALSE	no hit	0		3.63739
PPP1CA	P62136	Serine/threonine-protein phosphatase PP1-alpha catalytic subunit	Homo sapiens	1	1	4	3	4	4	88216683	0.37015	20.5707	5.97795	0.00023248	0.00132884	0.656959	0.134886	0.762134	1	BirAR118G_Rad18_inducer_biotin - emptyBirAR118G_inducer_biotin	limma	0.00023248	0.00132884	FALSE	no hit	88216683		3.63361
ESF1	Q9H501	ESF1 homolog	Homo sapiens	1	1	4	3	22	22	76473484	0.888502	21.1681	5.97384	0.000233633	0.00133287	0.651724	0.135155	0.762494	1	BirAR118G_Rad18_inducer_biotin - emptyBirAR118G_inducer_biotin	limma	0.000233633	0.00133287	FALSE	enriched candidate	76473484		3.63147
RPL23	P62829	60S ribosomal protein L23	Homo sapiens	1	1	4	3	8	8	232563820	-0.655666	21.7505	-5.96834	0.000235183	0.00133915	0.64473	0.135515	0.762975	1	BirAR118G_Rad18_inducer_biotin - emptyBirAR118G_inducer_biotin	limma	0.000235183	0.00133915	FALSE	candidate	232563820		3.62859
ZC3H4	Q9UPT8	Zinc finger CCCH domain-containing protein 4	Homo sapiens	1	1	4	3	12	12	22162251	0.387361	19.5407	5.95635	0.000238602	0.00135602	0.629465	0.136302	0.764021	1	BirAR118G_Rad18_inducer_biotin - emptyBirAR118G_inducer_biotin	limma	0.000238602	0.00135602	FALSE	no hit	22162251		3.62233
TIAL1	Q01085	Nucleolysin TIAR	Homo sapiens	1	1	4	3	3	5	10665066	-0.318051	17.5858	-5.94231	0.000242676	0.00137583	0.611552	0.137228	0.76524	1	BirAR118G_Rad18_inducer_biotin - emptyBirAR118G_inducer_biotin	limma	0.000242676	0.00137583	FALSE	no hit	10665066		3.61497
FER	P16591	Tyrosine-protein kinase Fer	Homo sapiens	1	1	4	3	2	2	2573258	0.482728	16.0217	5.94077	0.000243129	0.00137583	0.609581	0.13733	0.765373	1	BirAR118G_Rad18_inducer_biotin - emptyBirAR118G_inducer_biotin	limma	0.000243129	0.00137583	FALSE	no hit	2573258		3.61416
BCOR	Q6W2J9	BCL-6 corepressor	Homo sapiens	1	1	4	3	21	21	26917694	0.600588	20.1272	5.93864	0.000243755	0.00137583	0.606862	0.137471	0.765557	1	BirAR118G_Rad18_inducer_biotin - emptyBirAR118G_inducer_biotin	limma	0.000243755	0.00137583	FALSE	enriched candidate	26917694		3.61305
USP39	Q53GS9	U4/U6,U5 tri-snRNP-associated protein 2	Homo sapiens	1	1	4	3	10	10	30202370	0.337736	19.6204	5.93693	0.000244257	0.00137583	0.604684	0.137584	0.765705	1	BirAR118G_Rad18_inducer_biotin - emptyBirAR118G_inducer_biotin	limma	0.000244257	0.00137583	FALSE	no hit	30202370		3.61215
LGALS7B	P47929	Galectin-7	Homo sapiens	1	1	4	3	4	4	21356082	-0.614965	14.0463	-5.93646	0.000244397	0.00137583	0.604078	0.137616	0.765746	1	BirAR118G_Rad18_inducer_biotin - emptyBirAR118G_inducer_biotin	limma	0.000244397	0.00137583	FALSE	candidate	21356082		3.6119
DPYSL4	O14531	Dihydropyrimidinase-related protein 4	Homo sapiens	1	1	4	3	2	2	331694	-0.901479	13.9439	-5.93255	0.000245552	0.00137972	0.599092	0.137874	0.766083	1	BirAR118G_Rad18_inducer_biotin - emptyBirAR118G_inducer_biotin	limma	0.000245552	0.00137972	FALSE	candidate	331694		3.60986
TMEM33	P57088	Transmembrane protein 33	Homo sapiens	1	1	4	3	4	4	19526587	-0.493563	19.6523	-5.93086	0.000246054	0.00137994	0.59693	0.137987	0.766229	1	BirAR118G_Rad18_inducer_biotin - emptyBirAR118G_inducer_biotin	limma	0.000246054	0.00137994	FALSE	no hit	19526587		3.60897
IQGAP1	P46940	Ras GTPase-activating-like protein IQGAP1	Homo sapiens	1	1	4	3	3	3	0	-0.516511	16.3937	-5.92416	0.000248055	0.00138855	0.588364	0.138432	0.766806	1	BirAR118G_Rad18_inducer_biotin - emptyBirAR118G_inducer_biotin	limma	0.000248055	0.00138855	FALSE	no hit	0		3.60545
CDC27	P30260	Cell division cycle protein 27 homolog	Homo sapiens	1	1	4	3	12	12	33142197	0.322121	20.3254	5.92044	0.000249173	0.00139219	0.583604	0.13868	0.767125	1	BirAR118G_Rad18_inducer_biotin - emptyBirAR118G_inducer_biotin	limma	0.000249173	0.00139219	FALSE	no hit	33142197		3.6035
KIF20A	O95235	Kinesin-like protein KIF20A	Homo sapiens	1	1	4	3	6	6	15318709	-0.317948	18.568	-5.90135	0.000254999	0.00142208	0.559155	0.139957	0.768759	1	BirAR118G_Rad18_inducer_biotin - emptyBirAR118G_inducer_biotin	limma	0.000254999	0.00142208	FALSE	no hit	15318709		3.59346
EEA1	Q15075	Early endosome antigen 1	Homo sapiens	1	1	4	3	5	5	301644	-0.654407	16.696	-5.8997	0.00025551	0.00142226	0.557039	0.140068	0.7689	1	BirAR118G_Rad18_inducer_biotin - emptyBirAR118G_inducer_biotin	limma	0.00025551	0.00142226	FALSE	candidate	301644		3.59259
NOP53	Q9NZM5	Ribosome biogenesis protein NOP53	Homo sapiens	1	1	4	3	4	4	6659030	-0.552426	18.1954	-5.89295	0.000257612	0.00143128	0.548374	0.140523	0.769475	1	BirAR118G_Rad18_inducer_biotin - emptyBirAR118G_inducer_biotin	limma	0.000257612	0.00143128	FALSE	no hit	6659030		3.58903
LETM1	O95202	Mitochondrial proton/calcium exchanger protein	Homo sapiens	1	1	4	3	4	4	0	-0.582674	17.1324	-5.89121	0.000258155	0.00143163	0.546146	0.140639	0.769622	1	BirAR118G_Rad18_inducer_biotin - emptyBirAR118G_inducer_biotin	limma	0.000258155	0.00143163	FALSE	no hit	0		3.58812
TRUB1	Q8WWH5	Pseudouridylate synthase TRUB1	Homo sapiens	1	1	4	3	1	2	0	-0.507037	16.2096	-5.88041	0.000261563	0.00144783	0.53227	0.141369	0.770538	1	BirAR118G_Rad18_inducer_biotin - emptyBirAR118G_inducer_biotin	limma	0.000261563	0.00144783	FALSE	no hit	0		3.58242
GOLIM4	O00461	Golgi integral membrane protein 4	Homo sapiens	1	1	4	3	2	2	0	-1.07393	15.3818	-5.87187	0.000264291	0.00146022	0.521294	0.141948	0.77126	1	BirAR118G_Rad18_inducer_biotin - emptyBirAR118G_inducer_biotin	limma	0.000264291	0.00146022	TRUE	hit	0		3.57792
HOXD11	P31277	Homeobox protein Hox-D11	Homo sapiens	1	1	4	3	3	3	0	0.728102	15.9135	5.86982	0.000264951	0.00146116	0.518655	0.142087	0.771433	1	BirAR118G_Rad18_inducer_biotin - emptyBirAR118G_inducer_biotin	limma	0.000264951	0.00146116	FALSE	enriched candidate	0		3.57683
THOC7	Q6I9Y2	THO complex subunit 7 homolog	Homo sapiens	1	1	4	3	3	3	4992756	1.0132	16.2971	5.86357	0.000266975	0.0014696	0.510605	0.142512	0.771959	1	BirAR118G_Rad18_inducer_biotin - emptyBirAR118G_inducer_biotin	limma	0.000266975	0.0014696	TRUE	enriched hit	4992756		3.57353
SALL1	Q9NSC2	Sal-like protein 1	Homo sapiens	1	1	4	3	4	5	3943454	0.474383	18.1939	5.8562	0.000269382	0.00148011	0.501111	0.143015	0.772578	1	BirAR118G_Rad18_inducer_biotin - emptyBirAR118G_inducer_biotin	limma	0.000269382	0.00148011	FALSE	no hit	3943454		3.56963
CDK2	P24941	Cyclin-dependent kinase 2	Homo sapiens	1	1	4	3	3	3	45029678	0.380821	18.1423	5.85387	0.000270148	0.00148159	0.498106	0.143174	0.772774	1	BirAR118G_Rad18_inducer_biotin - emptyBirAR118G_inducer_biotin	limma	0.000270148	0.00148159	FALSE	no hit	45029678		3.5684
KLC1	Q07866	Kinesin light chain 1	Homo sapiens	1	1	4	3	4	6	13685455	-0.513765	19.5742	-5.84018	0.000274695	0.00150315	0.480449	0.144112	0.773918	1	BirAR118G_Rad18_inducer_biotin - emptyBirAR118G_inducer_biotin	limma	0.000274695	0.00150315	FALSE	no hit	13685455		3.56115
RCL1	Q9Y2P8	RNA 3'-terminal phosphate cyclase-like protein	Homo sapiens	1	1	4	3	3	3	5308528	0.396656	17.2717	5.839	0.00027509	0.00150315	0.478929	0.144193	0.774016	1	BirAR118G_Rad18_inducer_biotin - emptyBirAR118G_inducer_biotin	limma	0.00027509	0.00150315	FALSE	no hit	5308528		3.56053
RPL36A	P83881	60S ribosomal protein L36a	Homo sapiens	1	1	4	3	4	8	143086286	-0.937373	21.33	-5.83249	0.000277285	0.00151237	0.470523	0.14464	0.774558	1	BirAR118G_Rad18_inducer_biotin - emptyBirAR118G_inducer_biotin	limma	0.000277285	0.00151237	FALSE	candidate	143086286		3.55707
POLDIP2	Q9Y2S7	Polymerase delta-interacting protein 2	Homo sapiens	1	1	4	3	4	4	0	-0.474726	16.9407	-5.82509	0.000279803	0.00151997	0.460956	0.145151	0.775173	1	BirAR118G_Rad18_inducer_biotin - emptyBirAR118G_inducer_biotin	limma	0.000279803	0.00151997	FALSE	no hit	0		3.55315
GIT1	Q9Y2X7	ARF GTPase-activating protein GIT1	Homo sapiens	1	1	4	3	2	2	399563	-0.42772	16.3189	-5.82425	0.000280091	0.00151997	0.45987	0.145209	0.775242	1	BirAR118G_Rad18_inducer_biotin - emptyBirAR118G_inducer_biotin	limma	0.000280091	0.00151997	FALSE	no hit	399563		3.5527
SCML2	Q9UQR0	Sex comb on midleg-like protein 2	Homo sapiens	1	1	4	3	21	21	38716394	0.954042	20.9485	5.8239	0.000280209	0.00151997	0.459424	0.145233	0.775271	1	BirAR118G_Rad18_inducer_biotin - emptyBirAR118G_inducer_biotin	limma	0.000280209	0.00151997	FALSE	enriched candidate	38716394		3.55252
ZNF516	Q92618	Zinc finger protein 516	Homo sapiens	1	1	4	3	6	6	18973885	0.45018	16.6932	5.82041	0.000281408	0.00152168	0.454905	0.145474	0.77556	1	BirAR118G_Rad18_inducer_biotin - emptyBirAR118G_inducer_biotin	limma	0.000281408	0.00152168	FALSE	no hit	18973885		3.55066
CBX3	Q13185	Chromobox protein homolog 3	Homo sapiens	1	1	4	3	7	8	74085482	0.67724	20.9416	5.82	0.000281547	0.00152168	0.454382	0.145502	0.775594	1	BirAR118G_Rad18_inducer_biotin - emptyBirAR118G_inducer_biotin	limma	0.000281547	0.00152168	FALSE	enriched candidate	74085482		3.55045
RPLP0	P05388	60S acidic ribosomal protein P0	Homo sapiens	1	1	4	3	4	11	351839040	-1.12208	23.4731	-5.81671	0.000282684	0.00152308	0.45012	0.14573	0.775866	1	BirAR118G_Rad18_inducer_biotin - emptyBirAR118G_inducer_biotin	limma	0.000282684	0.00152308	TRUE	hit	351839040		3.5487
CCNH	P51946	Cyclin-H	Homo sapiens	1	1	4	3	3	3	11270720	0.602216	17.5781	5.81567	0.000283045	0.00152308	0.448772	0.145802	0.775952	1	BirAR118G_Rad18_inducer_biotin - emptyBirAR118G_inducer_biotin	limma	0.000283045	0.00152308	FALSE	enriched candidate	11270720		3.54814
CFDP1	Q9UEE9	Craniofacial development protein 1	Homo sapiens	1	1	4	3	5	5	32967814	0.630503	20.0313	5.81482	0.000283339	0.00152308	0.447671	0.145861	0.776022	1	BirAR118G_Rad18_inducer_biotin - emptyBirAR118G_inducer_biotin	limma	0.000283339	0.00152308	FALSE	enriched candidate	32967814		3.54769
SAFB	Q15424	Scaffold attachment factor B1	Homo sapiens	1	1	4	3	8	13	21389496	-0.402802	19.2315	-5.80892	0.000285393	0.00153135	0.44003	0.146271	0.776509	1	BirAR118G_Rad18_inducer_biotin - emptyBirAR118G_inducer_biotin	limma	0.000285393	0.00153135	FALSE	no hit	21389496		3.54456
DNAJB6	O75190	DnaJ homolog subfamily B member 6	Homo sapiens	1	1	4	3	5	7	31257700	-0.651324	19.5804	-5.80381	0.000287185	0.0015341	0.433409	0.146626	0.77693	1	BirAR118G_Rad18_inducer_biotin - emptyBirAR118G_inducer_biotin	limma	0.000287185	0.0015341	FALSE	candidate	31257700		3.54184
ARID3A	Q99856	AT-rich interactive domain-containing protein 3A	Homo sapiens	1	1	4	3	10	10	85121524	0.664745	19.0916	5.80253	0.000287634	0.0015341	0.431756	0.146715	0.777035	1	BirAR118G_Rad18_inducer_biotin - emptyBirAR118G_inducer_biotin	limma	0.000287634	0.0015341	FALSE	enriched candidate	85121524		3.54116
NFATC2IP	Q8NCF5	NFATC2-interacting protein	Homo sapiens	1	1	4	3	2	2	1731697	1.33875	14.2697	5.80196	0.000287835	0.0015341	0.431017	0.146754	0.777082	1	BirAR118G_Rad18_inducer_biotin - emptyBirAR118G_inducer_biotin	limma	0.000287835	0.0015341	TRUE	enriched hit	1731697		3.54086
HTATSF1	O43719	HIV Tat-specific factor 1	Homo sapiens	1	1	4	3	18	18	121287800	0.408527	21.5753	5.80159	0.000287966	0.0015341	0.430536	0.14678	0.777112	1	BirAR118G_Rad18_inducer_biotin - emptyBirAR118G_inducer_biotin	limma	0.000287966	0.0015341	FALSE	no hit	121287800		3.54066
EBF3	Q9H4W6	Transcription factor COE3	Homo sapiens	1	1	4	3	1	2	360267	0.549605	14.2336	5.79856	0.000289037	0.00153568	0.42661	0.146991	0.777361	1	BirAR118G_Rad18_inducer_biotin - emptyBirAR118G_inducer_biotin	limma	0.000289037	0.00153568	FALSE	no hit	360267		3.53905
EEF2	P13639	Elongation factor 2	Homo sapiens	1	1	4	3	29	30	492707832	0.323363	23.6154	5.79784	0.000289293	0.00153568	0.425673	0.147042	0.77742	1	BirAR118G_Rad18_inducer_biotin - emptyBirAR118G_inducer_biotin	limma	0.000289293	0.00153568	FALSE	no hit	492707832		3.53866
SIN3B	O75182	Paired amphipathic helix protein Sin3b	Homo sapiens	1	1	4	3	6	6	6197096	-0.577009	15.4723	-5.78946	0.000292282	0.00154878	0.414797	0.147627	0.778107	1	BirAR118G_Rad18_inducer_biotin - emptyBirAR118G_inducer_biotin	limma	0.000292282	0.00154878	FALSE	no hit	6197096		3.5342
NKX2-5	P52952	Homeobox protein Nkx-2,5	Homo sapiens	1	1	4	3	3	5	14293438	1.20906	18.0186	5.78548	0.000293713	0.00155302	0.40963	0.147906	0.778433	1	BirAR118G_Rad18_inducer_biotin - emptyBirAR118G_inducer_biotin	limma	0.000293713	0.00155302	TRUE	enriched hit	14293438		3.53208
MIA3	Q5JRA6	Transport and Golgi organization protein 1 homolog	Homo sapiens	1	1	4	3	5	5	3055354	-0.487437	16.0036	-5.78434	0.000294124	0.00155302	0.408152	0.147986	0.778526	1	BirAR118G_Rad18_inducer_biotin - emptyBirAR118G_inducer_biotin	limma	0.000294124	0.00155302	FALSE	no hit	3055354		3.53147
EIF2S2	P20042	Eukaryotic translation initiation factor 2 subunit 2	Homo sapiens	1	1	4	3	10	10	86755784	-0.432494	21.0662	-5.78226	0.000294877	0.00155424	0.405448	0.148132	0.778696	1	BirAR118G_Rad18_inducer_biotin - emptyBirAR118G_inducer_biotin	limma	0.000294877	0.00155424	FALSE	no hit	86755784		3.53036
JUN	P05412	Transcription factor Jun	Homo sapiens	1	1	4	3	2	3	3827528	1.01102	17.7046	5.7797	0.000295805	0.00155637	0.402124	0.148311	0.778904	1	BirAR118G_Rad18_inducer_biotin - emptyBirAR118G_inducer_biotin	limma	0.000295805	0.00155637	TRUE	enriched hit	3827528		3.529
ZNF281	Q9Y2X9	Zinc finger protein 281	Homo sapiens	1	1	4	3	9	10	50957520	0.741822	20.2348	5.77415	0.000297828	0.00156426	0.394911	0.148701	0.779356	1	BirAR118G_Rad18_inducer_biotin - emptyBirAR118G_inducer_biotin	limma	0.000297828	0.00156426	FALSE	enriched candidate	50957520		3.52603
RPA1	P27694	Replication protein A 70 kDa DNA-binding subunit	Homo sapiens	1	1	4	3	17	17	227998920	0.426619	21.6628	5.76868	0.000299836	0.00157203	0.387804	0.149086	0.7798	1	BirAR118G_Rad18_inducer_biotin - emptyBirAR118G_inducer_biotin	limma	0.000299836	0.00157203	FALSE	no hit	227998920		3.52312
KCTD3	Q9Y597	BTB/POZ domain-containing protein KCTD3	Homo sapiens	1	1	4	3	2	2	0	-0.966408	17.206	-5.75291	0.000305712	0.00160002	0.367271	0.1502	0.781076	1	BirAR118G_Rad18_inducer_biotin - emptyBirAR118G_inducer_biotin	limma	0.000305712	0.00160002	FALSE	candidate	0		3.51469
TWNK	Q96RR1	Twinkle mtDNA helicase	Homo sapiens	1	1	4	3	2	2	0	-0.414676	16.2989	-5.74641	0.000308171	0.00161006	0.358796	0.150662	0.7816	1	BirAR118G_Rad18_inducer_biotin - emptyBirAR118G_inducer_biotin	limma	0.000308171	0.00161006	FALSE	no hit	0		3.51121
RREB1	Q92766	Ras-responsive element-binding protein 1	Homo sapiens	1	1	4	3	5	6	12787473	0.740245	18.3889	5.73402	0.000312918	0.001632	0.342624	0.151544	0.782596	1	BirAR118G_Rad18_inducer_biotin - emptyBirAR118G_inducer_biotin	limma	0.000312918	0.001632	FALSE	enriched candidate	12787473		3.50457
RPL6	Q02878	60S ribosomal protein L6	Homo sapiens	1	1	4	3	12	12	73163504	-1.05681	21.6851	-5.71258	0.000321318	0.00167288	0.314602	0.15308	0.784306	1	BirAR118G_Rad18_inducer_biotin - emptyBirAR118G_inducer_biotin	limma	0.000321318	0.00167288	TRUE	hit	73163504		3.49306
LMF2	Q9BU23	Lipase maturation factor 2	Homo sapiens	1	1	4	3	2	2	0	0.517841	18.1897	5.71007	0.000322319	0.00167516	0.311311	0.15326	0.784506	1	BirAR118G_Rad18_inducer_biotin - emptyBirAR118G_inducer_biotin	limma	0.000322319	0.00167516	FALSE	no hit	0		3.49171
RBM27	Q9P2N5	RNA-binding protein 27	Homo sapiens	1	1	4	3	14	14	71597828	0.78259	20.1928	5.70576	0.000324044	0.00168119	0.305666	0.153571	0.784848	1	BirAR118G_Rad18_inducer_biotin - emptyBirAR118G_inducer_biotin	limma	0.000324044	0.00168119	FALSE	enriched candidate	71597828		3.4894
TRIM26	Q12899	Tripartite motif-containing protein 26	Homo sapiens	1	1	4	3	3	3	4668471	-0.811797	14.1602	-5.70261	0.000325312	0.00168373	0.301534	0.153798	0.785097	1	BirAR118G_Rad18_inducer_biotin - emptyBirAR118G_inducer_biotin	limma	0.000325312	0.00168373	FALSE	candidate	4668471		3.4877
CEP78	Q5JTW2	Centrosomal protein of 78 kDa	Homo sapiens	1	1	4	3	3	3	6932596	-0.362312	17.7714	-5.70163	0.000325705	0.00168373	0.300257	0.153869	0.785175	1	BirAR118G_Rad18_inducer_biotin - emptyBirAR118G_inducer_biotin	limma	0.000325705	0.00168373	FALSE	no hit	6932596		3.48718
TP53BP1	Q12888	TP53-binding protein 1	Homo sapiens	1	1	4	3	13	13	12117993	-0.620375	18.695	-5.69952	0.000326556	0.00168373	0.297497	0.154021	0.785341	1	BirAR118G_Rad18_inducer_biotin - emptyBirAR118G_inducer_biotin	limma	0.000326556	0.00168373	FALSE	candidate	12117993		3.48604
RPS16	P62249	40S ribosomal protein S16	Homo sapiens	1	1	4	3	14	14	702112496	-1.51119	24.3252	-5.69893	0.000326796	0.00168373	0.29672	0.154064	0.785388	1	BirAR118G_Rad18_inducer_biotin - emptyBirAR118G_inducer_biotin	limma	0.000326796	0.00168373	TRUE	hit	702112496		3.48572
NF1	P21359	Neurofibromin	Homo sapiens	1	1	4	3	3	3	0	-0.401964	16.8184	-5.69605	0.000327966	0.00168498	0.292937	0.154272	0.785616	1	BirAR118G_Rad18_inducer_biotin - emptyBirAR118G_inducer_biotin	limma	0.000327966	0.00168498	FALSE	no hit	0		3.48417
RPL14	P50914	60S ribosomal protein L14	Homo sapiens	1	1	4	3	11	11	241501096	-1.05137	21.8852	-5.69555	0.000328169	0.00168498	0.292284	0.154308	0.785655	1	BirAR118G_Rad18_inducer_biotin - emptyBirAR118G_inducer_biotin	limma	0.000328169	0.00168498	TRUE	hit	241501096		3.4839
LIN37	Q96GY3	Protein lin-37 homolog	Homo sapiens	1	1	4	3	2	2	1569683	0.910797	15.8235	5.6923	0.000329494	0.00168887	0.288019	0.154544	0.785912	1	BirAR118G_Rad18_inducer_biotin - emptyBirAR118G_inducer_biotin	limma	0.000329494	0.00168887	FALSE	enriched candidate	1569683		3.48215
RAB21	Q9UL25	Ras-related protein Rab-21	Homo sapiens	1	1	4	3	3	3	7940454	0.333569	17.3646	5.68794	0.00033128	0.0016951	0.282303	0.15486	0.786255	1	BirAR118G_Rad18_inducer_biotin - emptyBirAR118G_inducer_biotin	limma	0.00033128	0.0016951	FALSE	no hit	7940454		3.47981
CDC5L	Q99459	Cell division cycle 5-like protein	Homo sapiens	1	1	4	3	28	28	63648590	0.641327	21.4078	5.68528	0.000332375	0.00169779	0.27881	0.155053	0.786465	1	BirAR118G_Rad18_inducer_biotin - emptyBirAR118G_inducer_biotin	limma	0.000332375	0.00169779	FALSE	enriched candidate	63648590		3.47837
SDE2	Q6IQ49	Splicing regulator SDE2	Homo sapiens	1	1	4	3	3	3	26378700	0.495533	18.751	5.67701	0.000335804	0.00171237	0.267953	0.155654	0.787114	1	BirAR118G_Rad18_inducer_biotin - emptyBirAR118G_inducer_biotin	limma	0.000335804	0.00171237	FALSE	no hit	26378700		3.47391
PUS7	Q96PZ0	Pseudouridylate synthase 7 homolog	Homo sapiens	1	1	4	3	4	4	10011206	0.689525	17.7193	5.67482	0.000336719	0.0017141	0.265074	0.155814	0.787285	1	BirAR118G_Rad18_inducer_biotin - emptyBirAR118G_inducer_biotin	limma	0.000336719	0.0017141	FALSE	enriched candidate	10011206		3.47273
CBL	P22681	E3 ubiquitin-protein ligase CBL	Homo sapiens	1	1	4	3	3	3	5842566	-0.315252	17.2377	-5.67058	0.000338498	0.00172022	0.2595	0.156123	0.787617	1	BirAR118G_Rad18_inducer_biotin - emptyBirAR118G_inducer_biotin	limma	0.000338498	0.00172022	FALSE	no hit	5842566		3.47044
RBBP6	Q7Z6E9	E3 ubiquitin-protein ligase RBBP6	Homo sapiens	1	1	4	3	18	18	36363680	0.521705	20.5751	5.66003	0.000342971	0.00173998	0.245613	0.156895	0.788441	1	BirAR118G_Rad18_inducer_biotin - emptyBirAR118G_inducer_biotin	limma	0.000342971	0.00173998	FALSE	no hit	36363680		3.46474
ABI1	Q8IZP0	Abl interactor 1	Homo sapiens	1	1	4	3	0	2	0	-0.4488	17.4484	-5.65489	0.000345169	0.00174815	0.238855	0.157271	0.788841	1	BirAR118G_Rad18_inducer_biotin - emptyBirAR118G_inducer_biotin	limma	0.000345169	0.00174815	FALSE	no hit	0		3.46197
MTOR	P42345	Serine/threonine-protein kinase mTOR	Homo sapiens	1	1	4	3	2	2	0	-0.543571	15.1202	-5.65301	0.000345977	0.00174927	0.23638	0.157409	0.788987	1	BirAR118G_Rad18_inducer_biotin - emptyBirAR118G_inducer_biotin	limma	0.000345977	0.00174927	FALSE	no hit	0		3.46095
RPL18A	Q02543	60S ribosomal protein L18a	Homo sapiens	1	1	4	3	7	7	256860704	-1.11534	22.606	-5.65049	0.000347068	0.00175181	0.233051	0.157595	0.789183	1	BirAR118G_Rad18_inducer_biotin - emptyBirAR118G_inducer_biotin	limma	0.000347068	0.00175181	TRUE	hit	256860704		3.45959
PFN2	P35080	Profilin-2	Homo sapiens	1	1	4	3	2	2	17666502	0.48859	16.2912	5.64566	0.00034916	0.00175939	0.226693	0.15795	0.789557	1	BirAR118G_Rad18_inducer_biotin - emptyBirAR118G_inducer_biotin	limma	0.00034916	0.00175939	FALSE	no hit	17666502		3.45698
GABPA	Q06546	GA-binding protein alpha chain	Homo sapiens	1	1	4	3	4	4	13999095	0.908919	18.5223	5.6443	0.000349755	0.00175941	0.224893	0.15805	0.789663	1	BirAR118G_Rad18_inducer_biotin - emptyBirAR118G_inducer_biotin	limma	0.000349755	0.00175941	FALSE	enriched candidate	13999095		3.45624
PDHX	O00330	Pyruvate dehydrogenase protein X component, mitochondrial	Homo sapiens	1	1	4	3	5	5	11302053	-0.404108	17.896	-5.63404	0.000354259	0.00177906	0.211356	0.158808	0.790456	1	BirAR118G_Rad18_inducer_biotin - emptyBirAR118G_inducer_biotin	limma	0.000354259	0.00177906	FALSE	no hit	11302053		3.45068
ACADSB	P45954	Short/branched chain specific acyl-CoA dehydrogenase, mitochondrial	Homo sapiens	1	1	4	3	4	4	0	-0.526772	17.8042	-5.62774	0.000357054	0.00179008	0.203044	0.159274	0.79094	1	BirAR118G_Rad18_inducer_biotin - emptyBirAR118G_inducer_biotin	limma	0.000357054	0.00179008	FALSE	no hit	0		3.44727
UBXN7	O94888	UBX domain-containing protein 7	Homo sapiens	1	1	4	3	10	10	18901051	0.481045	19.2801	5.62625	0.000357722	0.00179041	0.201066	0.159385	0.791056	1	BirAR118G_Rad18_inducer_biotin - emptyBirAR118G_inducer_biotin	limma	0.000357722	0.00179041	FALSE	no hit	18901051		3.44645
DNAJC17	Q9NVM6	DnaJ homolog subfamily C member 17	Homo sapiens	1	1	4	3	2	2	4093593	1.14529	17.8359	5.62317	0.000359101	0.00179317	0.196996	0.159613	0.791292	1	BirAR118G_Rad18_inducer_biotin - emptyBirAR118G_inducer_biotin	limma	0.000359101	0.00179317	TRUE	enriched hit	4093593		3.44478
WDHD1	O75717	WD repeat and HMG-box DNA-binding protein 1	Homo sapiens	1	1	4	3	22	23	66331667	0.48069	21.2918	5.62218	0.000359545	0.00179317	0.195688	0.159686	0.791368	1	BirAR118G_Rad18_inducer_biotin - emptyBirAR118G_inducer_biotin	limma	0.000359545	0.00179317	FALSE	no hit	66331667		3.44425
WDR1	O75083	WD repeat-containing protein 1	Homo sapiens	1	1	4	3	11	11	100115766	0.304803	21.2777	5.62099	0.000360079	0.00179317	0.19412	0.159775	0.791459	1	BirAR118G_Rad18_inducer_biotin - emptyBirAR118G_inducer_biotin	limma	0.000360079	0.00179317	FALSE	no hit	100115766		3.4436
DLGAP5	Q15398	Disks large-associated protein 5	Homo sapiens	1	1	4	3	23	23	87468433	0.70338	21.2654	5.61801	0.000361421	0.00179412	0.190183	0.159996	0.791688	1	BirAR118G_Rad18_inducer_biotin - emptyBirAR118G_inducer_biotin	limma	0.000361421	0.00179412	FALSE	enriched candidate	87468433		3.44199
CRK	P46108	Adapter molecule crk	Homo sapiens	1	1	4	3	11	11	85331180	0.93979	21.3467	5.61771	0.000361558	0.00179412	0.189782	0.160019	0.791711	1	BirAR118G_Rad18_inducer_biotin - emptyBirAR118G_inducer_biotin	limma	0.000361558	0.00179412	FALSE	enriched candidate	85331180		3.44182
TAF3	Q5VWG9	Transcription initiation factor TFIID subunit 3	Homo sapiens	1	1	4	3	4	4	3257533	0.468783	16.886	5.61656	0.000362078	0.00179412	0.188262	0.160104	0.791799	1	BirAR118G_Rad18_inducer_biotin - emptyBirAR118G_inducer_biotin	limma	0.000362078	0.00179412	FALSE	no hit	3257533		3.4412
AACS	Q86V21	Acetoacetyl-CoA synthetase	Homo sapiens	1	1	4	3	3	3	1302193	-0.444023	16.0361	-5.61088	0.000364658	0.00180391	0.18075	0.160527	0.792233	1	BirAR118G_Rad18_inducer_biotin - emptyBirAR118G_inducer_biotin	limma	0.000364658	0.00180391	FALSE	no hit	1302193		3.43811
WAPL	Q7Z5K2	Wings apart-like protein homolog	Homo sapiens	1	1	4	3	14	14	37178481	0.574365	20.3115	5.59751	0.000370815	0.00183057	0.163039	0.161526	0.793253	1	BirAR118G_Rad18_inducer_biotin - emptyBirAR118G_inducer_biotin	limma	0.000370815	0.00183057	FALSE	no hit	37178481		3.43084
CCDC59	Q9P031	Thyroid transcription factor 1-associated protein 26	Homo sapiens	1	1	4	3	3	3	4932848	-0.615274	17.5172	-5.59636	0.000371348	0.00183057	0.161521	0.161612	0.79334	1	BirAR118G_Rad18_inducer_biotin - emptyBirAR118G_inducer_biotin	limma	0.000371348	0.00183057	FALSE	candidate	4932848		3.43022
TSEN34	Q9BSV6	tRNA-splicing endonuclease subunit Sen34	Homo sapiens	1	1	4	3	3	3	3720139	-0.385725	17.3398	-5.59519	0.000371893	0.00183057	0.159969	0.1617	0.793429	1	BirAR118G_Rad18_inducer_biotin - emptyBirAR118G_inducer_biotin	limma	0.000371893	0.00183057	FALSE	no hit	3720139		3.42958
KCTD12	Q96CX2	BTB/POZ domain-containing protein KCTD12	Homo sapiens	1	1	4	3	9	11	57389025	0.340933	20.4375	5.59352	0.000372673	0.00183093	0.157753	0.161825	0.793556	1	BirAR118G_Rad18_inducer_biotin - emptyBirAR118G_inducer_biotin	limma	0.000372673	0.00183093	FALSE	no hit	57389025		3.42867
KIF14	Q15058	Kinesin-like protein KIF14	Homo sapiens	1	1	4	3	4	4	4674205	-0.47375	17.6382	-5.5924	0.000373195	0.00183093	0.156271	0.161909	0.793641	1	BirAR118G_Rad18_inducer_biotin - emptyBirAR118G_inducer_biotin	limma	0.000373195	0.00183093	FALSE	no hit	4674205		3.42806
ARID5B	Q14865	AT-rich interactive domain-containing protein 5B	Homo sapiens	1	1	4	3	2	2	484603	0.745442	14.1258	5.58616	0.000376126	0.00184151	0.147995	0.162378	0.794114	1	BirAR118G_Rad18_inducer_biotin - emptyBirAR118G_inducer_biotin	limma	0.000376126	0.00184151	FALSE	enriched candidate	484603		3.42467
PHGDH	O43175	D-3-phosphoglycerate dehydrogenase	Homo sapiens	1	1	4	3	10	10	39690092	-0.767862	20.2938	-5.58518	0.000376589	0.00184151	0.146696	0.162451	0.794188	1	BirAR118G_Rad18_inducer_biotin - emptyBirAR118G_inducer_biotin	limma	0.000376589	0.00184151	FALSE	candidate	39690092		3.42413
FEN1	P39748	Flap endonuclease 1	Homo sapiens	1	1	4	3	8	9	85044118	0.73609	20.7057	5.57807	0.000379967	0.00185499	0.137248	0.162987	0.794726	1	BirAR118G_Rad18_inducer_biotin - emptyBirAR118G_inducer_biotin	limma	0.000379967	0.00185499	FALSE	enriched candidate	85044118		3.42025
HSDL2	Q6YN16	Hydroxysteroid dehydrogenase-like protein 2	Homo sapiens	1	1	4	3	5	5	48024886	-0.331513	20.7647	-5.56992	0.000383875	0.001871	0.126426	0.163602	0.79534	1	BirAR118G_Rad18_inducer_biotin - emptyBirAR118G_inducer_biotin	limma	0.000383875	0.001871	FALSE	no hit	48024886		3.41581
VPS16	Q9H269	Vacuolar protein sorting-associated protein 16 homolog	Homo sapiens	1	1	4	3	3	3	1123428	0.806961	16.2923	5.55939	0.000388994	0.00189285	0.112411	0.164401	0.796131	1	BirAR118G_Rad18_inducer_biotin - emptyBirAR118G_inducer_biotin	limma	0.000388994	0.00189285	FALSE	enriched candidate	1123428		3.41006
NUP153	P49790	Nuclear pore complex protein Nup153	Homo sapiens	1	1	4	3	24	24	57555588	0.396866	21.2037	5.54902	0.000394105	0.00191205	0.098606	0.165189	0.796906	1	BirAR118G_Rad18_inducer_biotin - emptyBirAR118G_inducer_biotin	limma	0.000394105	0.00191205	FALSE	no hit	57555588		3.40439
PURA	Q00577	Transcriptional activator protein Pur-alpha	Homo sapiens	1	1	4	3	3	3	305460	-0.333715	17.8652	-5.54878	0.000394225	0.00191205	0.098284	0.165207	0.796924	1	BirAR118G_Rad18_inducer_biotin - emptyBirAR118G_inducer_biotin	limma	0.000394225	0.00191205	FALSE	no hit	305460		3.40426
DNTTIP2	Q5QJE6	Deoxynucleotidyltransferase terminal-interacting protein 2	Homo sapiens	1	1	4	3	13	13	24121606	0.627082	20.4166	5.54612	0.000395543	0.00191533	0.0947514	0.165409	0.797122	1	BirAR118G_Rad18_inducer_biotin - emptyBirAR118G_inducer_biotin	limma	0.000395543	0.00191533	FALSE	enriched candidate	24121606		3.40281
ISY1	Q9ULR0	Pre-mRNA-splicing factor ISY1 homolog	Homo sapiens	1	1	4	3	7	7	4564989	0.504632	18.198	5.54394	0.000396633	0.00191732	0.091842	0.165576	0.797285	1	BirAR118G_Rad18_inducer_biotin - emptyBirAR118G_inducer_biotin	limma	0.000396633	0.00191732	FALSE	no hit	4564989		3.40161
RPS11	P62280	40S ribosomal protein S11	Homo sapiens	1	1	4	3	13	13	391519408	-0.952427	22.9869	-5.54272	0.000397242	0.00191732	0.0902193	0.165669	0.797376	1	BirAR118G_Rad18_inducer_biotin - emptyBirAR118G_inducer_biotin	limma	0.000397242	0.00191732	FALSE	candidate	391519408		3.40095
STEEP1	Q9H5V9	STING ER exit protein	Homo sapiens	1	1	4	3	11	11	226779117	0.953679	20.7366	5.54014	0.00039854	0.0019195	0.0867676	0.165867	0.797568	1	BirAR118G_Rad18_inducer_biotin - emptyBirAR118G_inducer_biotin	limma	0.00039854	0.0019195	FALSE	enriched candidate	226779117		3.39953
SUGP1	Q8IWZ8	SURP and G-patch domain-containing protein 1	Homo sapiens	1	1	4	3	17	17	70435750	1.03926	21.1129	5.53926	0.000398982	0.0019195	0.0855946	0.165934	0.797634	1	BirAR118G_Rad18_inducer_biotin - emptyBirAR118G_inducer_biotin	limma	0.000398982	0.0019195	TRUE	enriched hit	70435750		3.39905
SNRPA1	P09661	U2 small nuclear ribonucleoprotein A'	Homo sapiens	1	1	4	3	12	12	153839078	0.865284	21.1507	5.536	0.000400625	0.00192429	0.0812477	0.166183	0.797876	1	BirAR118G_Rad18_inducer_biotin - emptyBirAR118G_inducer_biotin	limma	0.000400625	0.00192429	FALSE	enriched candidate	153839078		3.39726
SBNO1	A3KN83	Protein strawberry notch homolog 1	Homo sapiens	1	1	4	3	13	16	15399402	0.372215	19.538	5.53408	0.000401595	0.00192445	0.0786897	0.16633	0.798018	1	BirAR118G_Rad18_inducer_biotin - emptyBirAR118G_inducer_biotin	limma	0.000401595	0.00192445	FALSE	no hit	15399402		3.39621
SNRPB2	P08579	U2 small nuclear ribonucleoprotein B''	Homo sapiens	1	1	4	3	4	6	46831608	0.659762	20.3217	5.53338	0.00040195	0.00192445	0.077757	0.166383	0.79807	1	BirAR118G_Rad18_inducer_biotin - emptyBirAR118G_inducer_biotin	limma	0.00040195	0.00192445	FALSE	enriched candidate	46831608		3.39583
RAVER1	Q8IY67	Ribonucleoprotein PTB-binding 1	Homo sapiens	1	1	4	3	3	3	5239724	1.1412	17.0832	5.52484	0.000406307	0.00194219	0.0663528	0.167039	0.798702	1	BirAR118G_Rad18_inducer_biotin - emptyBirAR118G_inducer_biotin	limma	0.000406307	0.00194219	TRUE	enriched hit	5239724		3.39115
PCGF1	Q9BSM1	Polycomb group RING finger protein 1	Homo sapiens	1	1	4	3	3	3	1400083	0.57418	15.7827	5.52142	0.000408066	0.00194747	0.0617837	0.167301	0.798955	1	BirAR118G_Rad18_inducer_biotin - emptyBirAR118G_inducer_biotin	limma	0.000408066	0.00194747	FALSE	no hit	1400083		3.38927
RBM33	Q96EV2	RNA-binding protein 33	Homo sapiens	1	1	4	3	8	9	7875706	0.743445	18.2871	5.51814	0.000409759	0.00195075	0.0574038	0.167554	0.799197	1	BirAR118G_Rad18_inducer_biotin - emptyBirAR118G_inducer_biotin	limma	0.000409759	0.00195075	FALSE	enriched candidate	7875706		3.38747
SMARCD1	Q96GM5	SWI/SNF-related matrix-associated actin-dependent regulator of chromatin subfamily D member 1	Homo sapiens	1	1	4	3	3	3	4084176	-0.607172	17.7836	-5.51574	0.000411003	0.00195075	0.0541965	0.167738	0.799374	1	BirAR118G_Rad18_inducer_biotin - emptyBirAR118G_inducer_biotin	limma	0.000411003	0.00195075	FALSE	candidate	4084176		3.38615
KDM6A	O15550	Lysine-specific demethylase 6A	Homo sapiens	1	1	4	3	2	3	2344723	-0.330017	15.6118	-5.51521	0.000411279	0.00195075	0.0534876	0.167779	0.799413	1	BirAR118G_Rad18_inducer_biotin - emptyBirAR118G_inducer_biotin	limma	0.000411279	0.00195075	FALSE	no hit	2344723		3.38586
PIAS1	O75925	E3 SUMO-protein ligase PIAS1	Homo sapiens	1	1	4	3	1	2	577254	-0.935819	16.0391	-5.51503	0.000411374	0.00195075	0.0532443	0.167793	0.799426	1	BirAR118G_Rad18_inducer_biotin - emptyBirAR118G_inducer_biotin	limma	0.000411374	0.00195075	FALSE	candidate	577254		3.38576
ZC3H18	Q86VM9	Zinc finger CCCH domain-containing protein 18	Homo sapiens	1	1	4	3	13	13	75721150	0.519047	20.6427	5.51323	0.000412311	0.00195208	0.0508374	0.167932	0.799559	1	BirAR118G_Rad18_inducer_biotin - emptyBirAR118G_inducer_biotin	limma	0.000412311	0.00195208	FALSE	no hit	75721150		3.38478
GTF2E1	P29083	General transcription factor IIE subunit 1	Homo sapiens	1	1	4	3	4	4	18981010	0.589454	19.371	5.50219	0.000418112	0.00197641	0.0360584	0.168785	0.80037	1	BirAR118G_Rad18_inducer_biotin - emptyBirAR118G_inducer_biotin	limma	0.000418112	0.00197641	FALSE	enriched candidate	18981010		3.37871
HSPA5	P11021	Endoplasmic reticulum chaperone BiP	Homo sapiens	1	1	4	3	25	26	3015209136	0.54193	22.8659	5.49476	0.000422064	0.00199193	0.0261089	0.169361	0.800914	1	BirAR118G_Rad18_inducer_biotin - emptyBirAR118G_inducer_biotin	limma	0.000422064	0.00199193	FALSE	no hit	3015209136		3.37462
MSL1	Q68DK7	Male-specific lethal 1 homolog	Homo sapiens	1	1	4	3	4	4	18585258	0.505295	18.3957	5.48937	0.000424959	0.00199988	0.0188775	0.16978	0.801307	1	BirAR118G_Rad18_inducer_biotin - emptyBirAR118G_inducer_biotin	limma	0.000424959	0.00199988	FALSE	no hit	18585258		3.37165
GTF3C4	Q9UKN8	General transcription factor 3C polypeptide 4	Homo sapiens	1	1	4	3	11	12	40044342	0.339929	20.1415	5.48912	0.000425091	0.00199988	0.0185497	0.169799	0.801325	1	BirAR118G_Rad18_inducer_biotin - emptyBirAR118G_inducer_biotin	limma	0.000425091	0.00199988	FALSE	no hit	40044342		3.37152
RPL7	P18124	60S ribosomal protein L7	Homo sapiens	1	1	4	3	13	13	247803968	-1.09329	23.2151	-5.48161	0.000429159	0.00201583	0.00847768	0.170384	0.801872	1	BirAR118G_Rad18_inducer_biotin - emptyBirAR118G_inducer_biotin	limma	0.000429159	0.00201583	TRUE	hit	247803968		3.36738
STUB1	Q9UNE7	E3 ubiquitin-protein ligase CHIP	Homo sapiens	1	1	4	3	7	7	20758444	0.428795	19.5324	5.47974	0.000430181	0.00201745	0.00596167	0.17053	0.802008	1	BirAR118G_Rad18_inducer_biotin - emptyBirAR118G_inducer_biotin	limma	0.000430181	0.00201745	FALSE	no hit	20758444		3.36635
SENP6	Q9GZR1	Sentrin-specific protease 6	Homo sapiens	1	1	4	3	8	8	6176148	0.559828	18.2555	5.47569	0.000432396	0.00202465	0.000528239	0.170846	0.802302	1	BirAR118G_Rad18_inducer_biotin - emptyBirAR118G_inducer_biotin	limma	0.000432396	0.00202465	FALSE	no hit	6176148		3.36412
ZFC3H1	O60293	Zinc finger C3H1 domain-containing protein	Homo sapiens	1	1	4	3	13	13	10015453	0.437424	19.2189	5.46997	0.000435552	0.00203488	-0.00716212	0.171294	0.802717	1	BirAR118G_Rad18_inducer_biotin - emptyBirAR118G_inducer_biotin	limma	0.000435552	0.00203488	FALSE	no hit	10015453		3.36096
TLE3	Q04726	Transducin-like enhancer protein 3	Homo sapiens	1	1	4	3	7	10	20925294	-0.42095	20.6473	-5.46925	0.000435949	0.00203488	-0.00812657	0.17135	0.802769	1	BirAR118G_Rad18_inducer_biotin - emptyBirAR118G_inducer_biotin	limma	0.000435949	0.00203488	FALSE	no hit	20925294		3.36056
POLR1G	O15446	DNA-directed RNA polymerase I subunit RPA34	Homo sapiens	1	1	4	3	3	3	0	0.458088	17.0759	5.46776	0.000436771	0.00203553	-0.0101193	0.171466	0.802876	1	BirAR118G_Rad18_inducer_biotin - emptyBirAR118G_inducer_biotin	limma	0.000436771	0.00203553	FALSE	no hit	0		3.35975
XPO5	Q9HAV4	Exportin-5	Homo sapiens	1	1	4	3	5	5	4099131	0.374545	17.8924	5.46273	0.000439576	0.0020454	-0.0168889	0.171861	0.80324	1	BirAR118G_Rad18_inducer_biotin - emptyBirAR118G_inducer_biotin	limma	0.000439576	0.0020454	FALSE	no hit	4099131		3.35697
LSG1	Q9H089	Large subunit GTPase 1 homolog	Homo sapiens	1	1	4	3	8	8	37876546	-0.347177	19.4438	-5.4552	0.000443807	0.00206005	-0.0270208	0.172453	0.803782	1	BirAR118G_Rad18_inducer_biotin - emptyBirAR118G_inducer_biotin	limma	0.000443807	0.00206005	FALSE	no hit	37876546		3.35281
DTL	Q9NZJ0	Denticleless protein homolog	Homo sapiens	1	1	4	3	3	3	3095580	0.420741	17.5892	5.45467	0.000444108	0.00206005	-0.0277369	0.172495	0.803821	1	BirAR118G_Rad18_inducer_biotin - emptyBirAR118G_inducer_biotin	limma	0.000444108	0.00206005	FALSE	no hit	3095580		3.35251
DKC1	O60832	H/ACA ribonucleoprotein complex subunit DKC1	Homo sapiens	1	1	4	3	13	13	19038456	-0.402352	19.6047	-5.44531	0.000449431	0.0020815	-0.0403398	0.173232	0.804493	1	BirAR118G_Rad18_inducer_biotin - emptyBirAR118G_inducer_biotin	limma	0.000449431	0.0020815	FALSE	no hit	19038456		3.34734
MYSM1	Q5VVJ2	Deubiquitinase MYSM1	Homo sapiens	1	1	4	3	8	8	5857294	0.494002	19.022	5.43955	0.000452739	0.00209357	-0.0480944	0.173687	0.804905	1	BirAR118G_Rad18_inducer_biotin - emptyBirAR118G_inducer_biotin	limma	0.000452739	0.00209357	FALSE	no hit	5857294		3.34415
LRRC47	Q8N1G4	Leucine-rich repeat-containing protein 47	Homo sapiens	1	1	4	3	9	9	15060185	-0.339996	18.9949	-5.43256	0.000456791	0.00210903	-0.057517	0.17424	0.805404	1	BirAR118G_Rad18_inducer_biotin - emptyBirAR118G_inducer_biotin	limma	0.000456791	0.00210903	FALSE	no hit	15060185		3.34028
ACACA	Q13085	Acetyl-CoA carboxylase 1	Homo sapiens	1	1	4	3	59	72	305780080	-0.96793	24.3366	-5.4218	0.00046311	0.00213489	-0.0720478	0.175096	0.80617	1	BirAR118G_Rad18_inducer_biotin - emptyBirAR118G_inducer_biotin	limma	0.00046311	0.00213489	FALSE	candidate	305780080		3.33432
RPS8	P62241	40S ribosomal protein S8	Homo sapiens	1	1	4	3	9	9	488961008	-1.4082	22.3573	-5.41916	0.000464677	0.00213881	-0.0756191	0.175306	0.806357	1	BirAR118G_Rad18_inducer_biotin - emptyBirAR118G_inducer_biotin	limma	0.000464677	0.00213881	TRUE	hit	488961008		3.33285
KIF22	Q14807	Kinesin-like protein KIF22	Homo sapiens	1	1	4	3	6	6	6638344	0.393701	18.1548	5.41534	0.000466947	0.00214301	-0.0807743	0.17561	0.806628	1	BirAR118G_Rad18_inducer_biotin - emptyBirAR118G_inducer_biotin	limma	0.000466947	0.00214301	FALSE	no hit	6638344		3.33073
DHX38	Q92620	Pre-mRNA-splicing factor ATP-dependent RNA helicase PRP16	Homo sapiens	1	1	4	3	11	12	18654052	0.56377	19.6698	5.4152	0.00046703	0.00214301	-0.0809624	0.175621	0.806638	1	BirAR118G_Rad18_inducer_biotin - emptyBirAR118G_inducer_biotin	limma	0.00046703	0.00214301	FALSE	no hit	18654052		3.33065
CDC73	Q6P1J9	Parafibromin	Homo sapiens	1	1	4	3	21	21	84420360	0.643099	21.2185	5.41221	0.000468817	0.0021479	-0.0850001	0.175859	0.806849	1	BirAR118G_Rad18_inducer_biotin - emptyBirAR118G_inducer_biotin	limma	0.000468817	0.0021479	FALSE	enriched candidate	84420360		3.329
LCMT2	O60294	tRNA wybutosine-synthesizing protein 4	Homo sapiens	1	1	4	3	3	3	307137	-0.627157	15.9153	-5.3993	0.000476627	0.00218033	-0.102472	0.176893	0.80776	1	BirAR118G_Rad18_inducer_biotin - emptyBirAR118G_inducer_biotin	limma	0.000476627	0.00218033	FALSE	candidate	307137		3.32182
GPALPP1	Q8IXQ4	GPALPP motifs-containing protein 1	Homo sapiens	1	1	4	3	5	5	1112216	0.671898	15.7113	5.39301	0.000480483	0.0021946	-0.110994	0.177398	0.808203	1	BirAR118G_Rad18_inducer_biotin - emptyBirAR118G_inducer_biotin	limma	0.000480483	0.0021946	FALSE	enriched candidate	1112216		3.31832
ATF7IP	Q6VMQ6	Activating transcription factor 7-interacting protein 1	Homo sapiens	1	1	4	3	5	5	4820611	0.525335	16.8189	5.38767	0.000483782	0.00220628	-0.118228	0.177827	0.808577	1	BirAR118G_Rad18_inducer_biotin - emptyBirAR118G_inducer_biotin	limma	0.000483782	0.00220628	FALSE	no hit	4820611		3.31535
MSH6	P52701	DNA mismatch repair protein Msh6	Homo sapiens	1	1	4	3	25	26	56528970	0.402463	21.6783	5.38571	0.000484996	0.00220844	-0.120879	0.177985	0.808714	1	BirAR118G_Rad18_inducer_biotin - emptyBirAR118G_inducer_biotin	limma	0.000484996	0.00220844	FALSE	no hit	56528970		3.31426
SLC33A1	O00400	Acetyl-coenzyme A transporter 1	Homo sapiens	1	1	4	3	3	3	1572868	0.575414	15.639	5.38306	0.000486647	0.00221041	-0.124472	0.178198	0.8089	1	BirAR118G_Rad18_inducer_biotin - emptyBirAR118G_inducer_biotin	limma	0.000486647	0.00221041	FALSE	no hit	1572868		3.31279
CCDC43	Q96MW1	Coiled-coil domain-containing protein 43	Homo sapiens	1	1	4	3	2	2	11546247	0.839409	17.4079	5.38145	0.000487654	0.00221041	-0.126659	0.178328	0.809012	1	BirAR118G_Rad18_inducer_biotin - emptyBirAR118G_inducer_biotin	limma	0.000487654	0.00221041	FALSE	enriched candidate	11546247		3.31189
AAK1	Q2M2I8	AP2-associated protein kinase 1	Homo sapiens	1	1	4	3	4	4	9175694	0.387353	17.5531	5.38145	0.000487655	0.00221041	-0.126662	0.178328	0.809013	1	BirAR118G_Rad18_inducer_biotin - emptyBirAR118G_inducer_biotin	limma	0.000487655	0.00221041	FALSE	no hit	9175694		3.31189
DDX55	Q8NHQ9	ATP-dependent RNA helicase DDX55	Homo sapiens	1	1	4	3	3	3	0	0.614179	18.0839	5.37883	0.000489296	0.00221448	-0.130215	0.17854	0.809195	1	BirAR118G_Rad18_inducer_biotin - emptyBirAR118G_inducer_biotin	limma	0.000489296	0.00221448	FALSE	enriched candidate	0		3.31043
ERCC5	P28715	DNA excision repair protein ERCC-5	Homo sapiens	1	1	4	3	2	2	253918	0.931061	13.6935	5.3739	0.000740077	0.00303993	-0.401839	0.178938	0.809539	1	BirAR118G_Rad18_inducer_biotin - emptyBirAR118G_inducer_biotin	limma	0.000740077	0.00303993	FALSE	enriched candidate	253918		3.13072
SBSN	Q6UWP8	Suprabasin	Homo sapiens	1	1	4	3	6	6	0	-0.500075	15.472	-5.35934	0.000501704	0.00226718	-0.156694	0.180119	0.810551	1	BirAR118G_Rad18_inducer_biotin - emptyBirAR118G_inducer_biotin	limma	0.000501704	0.00226718	FALSE	no hit	0		3.29955
RCC1L	Q96I51	RCC1-like G exchanging factor-like protein	Homo sapiens	1	1	4	3	3	3	0	-0.37527	19.3455	-5.35218	0.000506344	0.00228469	-0.16643	0.180701	0.811047	1	BirAR118G_Rad18_inducer_biotin - emptyBirAR118G_inducer_biotin	limma	0.000506344	0.00228469	FALSE	no hit	0		3.29555
PRPF19	Q9UMS4	Pre-mRNA-processing factor 19	Homo sapiens	1	1	4	3	6	6	217033888	0.438788	21.1899	5.34115	0.000513587	0.00231097	-0.181448	0.181602	0.811807	1	BirAR118G_Rad18_inducer_biotin - emptyBirAR118G_inducer_biotin	limma	0.000513587	0.00231097	FALSE	no hit	217033888		3.28939
TATDN2	Q93075	Putative deoxyribonuclease TATDN2	Homo sapiens	1	1	4	3	3	3	5339134	0.664113	16.7278	5.34094	0.000513721	0.00231097	-0.181723	0.181618	0.811821	1	BirAR118G_Rad18_inducer_biotin - emptyBirAR118G_inducer_biotin	limma	0.000513721	0.00231097	FALSE	enriched candidate	5339134		3.28927
NAE1	Q13564	NEDD8-activating enzyme E1 regulatory subunit	Homo sapiens	1	1	4	3	4	4	0	0.354652	17.2275	5.33399	0.000518343	0.00232824	-0.191194	0.182187	0.812298	1	BirAR118G_Rad18_inducer_biotin - emptyBirAR118G_inducer_biotin	limma	0.000518343	0.00232824	FALSE	no hit	0		3.28538
TXNL1	O43396	Thioredoxin-like protein 1	Homo sapiens	1	1	4	3	6	6	13646745	0.338238	18.7641	5.33048	0.000520697	0.0023322	-0.195986	0.182475	0.812539	1	BirAR118G_Rad18_inducer_biotin - emptyBirAR118G_inducer_biotin	limma	0.000520697	0.0023322	FALSE	no hit	13646745		3.28341
TMPO	P42166	Lamina-associated polypeptide 2, isoform alpha	Homo sapiens	1	1	4	3	19	19	54295753	0.707105	21.2218	5.32931	0.000521487	0.0023322	-0.197589	0.182572	0.81262	1	BirAR118G_Rad18_inducer_biotin - emptyBirAR118G_inducer_biotin	limma	0.000521487	0.0023322	FALSE	enriched candidate	54295753		3.28276
PPIP5K2	O43314	Inositol hexakisphosphate and diphosphoinositol-pentakisphosphate kinase 2	Homo sapiens	1	1	4	3	4	5	984981	0.336005	16.7395	5.32918	0.000521574	0.0023322	-0.197764	0.182582	0.812628	1	BirAR118G_Rad18_inducer_biotin - emptyBirAR118G_inducer_biotin	limma	0.000521574	0.0023322	FALSE	no hit	984981		3.28268
SFXN1	Q9H9B4	Sideroflexin-1	Homo sapiens	1	1	4	3	10	10	64610109	-0.536002	20.7853	-5.32537	0.000524144	0.00234002	-0.202962	0.182895	0.812889	1	BirAR118G_Rad18_inducer_biotin - emptyBirAR118G_inducer_biotin	limma	0.000524144	0.00234002	FALSE	no hit	64610109		3.28055
SNRPF	P62306	Small nuclear ribonucleoprotein F	Homo sapiens	1	1	4	3	2	2	0	-0.741955	16.4912	-5.32343	0.000525455	0.00234002	-0.205602	0.183054	0.813021	1	BirAR118G_Rad18_inducer_biotin - emptyBirAR118G_inducer_biotin	limma	0.000525455	0.00234002	FALSE	candidate	0		3.27946
GSE1	Q14687	Genetic suppressor element 1	Homo sapiens	1	1	4	3	2	2	0	0.88333	15.4306	5.3231	0.00052568	0.00234002	-0.206056	0.183082	0.813044	1	BirAR118G_Rad18_inducer_biotin - emptyBirAR118G_inducer_biotin	limma	0.00052568	0.00234002	FALSE	enriched candidate	0		3.27928
RPS27	P42677	40S ribosomal protein S27	Homo sapiens	1	1	4	3	1	4	129267510	-0.801546	21.156	-5.31582	0.000530642	0.00235859	-0.21599	0.183681	0.81354	1	BirAR118G_Rad18_inducer_biotin - emptyBirAR118G_inducer_biotin	limma	0.000530642	0.00235859	FALSE	candidate	129267510		3.2752
ASMTL	O95671	Probable bifunctional dTTP/UTP pyrophosphatase/methyltransferase protein	Homo sapiens	1	1	4	3	4	5	10503326	-0.301775	18.2396	-5.31382	0.000532017	0.00236117	-0.218725	0.183846	0.813676	1	BirAR118G_Rad18_inducer_biotin - emptyBirAR118G_inducer_biotin	limma	0.000532017	0.00236117	FALSE	no hit	10503326		3.27407
GDI1	P31150	Rab GDP dissociation inhibitor alpha	Homo sapiens	1	1	4	3	5	8	37841788	0.292498	19.8005	5.30731	0.000536517	0.0023776	-0.227631	0.184384	0.814119	1	BirAR118G_Rad18_inducer_biotin - emptyBirAR118G_inducer_biotin	limma	0.000536517	0.0023776	FALSE	no hit	37841788		3.27042
ERCC6	Q03468	DNA excision repair protein ERCC-6	Homo sapiens	1	1	4	3	5	5	8521894	-0.521728	17.7042	-5.30445	0.000538501	0.00238285	-0.231534	0.18462	0.814313	1	BirAR118G_Rad18_inducer_biotin - emptyBirAR118G_inducer_biotin	limma	0.000538501	0.00238285	FALSE	no hit	8521894		3.26881
IKBIP	Q70UQ0	Inhibitor of nuclear factor kappa-B kinase-interacting protein	Homo sapiens	1	1	4	3	2	2	0	-0.465395	16.6133	-5.29877	0.000542472	0.00239472	-0.239301	0.185091	0.814697	1	BirAR118G_Rad18_inducer_biotin - emptyBirAR118G_inducer_biotin	limma	0.000542472	0.00239472	FALSE	no hit	0		3.26562
ZNF280C	Q8ND82	Zinc finger protein 280C	Homo sapiens	1	1	4	3	13	13	103208412	0.758113	21.2622	5.29832	0.000542793	0.00239472	-0.239926	0.185129	0.814728	1	BirAR118G_Rad18_inducer_biotin - emptyBirAR118G_inducer_biotin	limma	0.000542793	0.00239472	FALSE	enriched candidate	103208412		3.26537
RFC2	P35250	Replication factor C subunit 2	Homo sapiens	1	1	4	3	4	4	1916101	-0.430305	17.5463	-5.29556	0.000544737	0.00239975	-0.243707	0.185358	0.814915	1	BirAR118G_Rad18_inducer_biotin - emptyBirAR118G_inducer_biotin	limma	0.000544737	0.00239975	FALSE	no hit	1916101		3.26381
XRCC6	P12956	X-ray repair cross-complementing protein 6	Homo sapiens	1	1	4	3	28	28	161123184	0.431675	22.0264	5.29326	0.000546356	0.00240332	-0.246844	0.185548	0.81507	1	BirAR118G_Rad18_inducer_biotin - emptyBirAR118G_inducer_biotin	limma	0.000546356	0.00240332	FALSE	no hit	161123184		3.26252
MYH9	P35579	Myosin-9	Homo sapiens	1	1	4	3	33	45	87428882	-0.556977	21.848	-5.26742	0.000564977	0.00248156	-0.282275	0.187704	0.816805	1	BirAR118G_Rad18_inducer_biotin - emptyBirAR118G_inducer_biotin	limma	0.000564977	0.00248156	FALSE	no hit	87428882		3.24797
FOXK1	P85037	Forkhead box protein K1	Homo sapiens	1	1	4	3	13	14	23103018	0.589367	20.1765	5.25864	0.000571464	0.00250636	-0.294343	0.188441	0.81739	1	BirAR118G_Rad18_inducer_biotin - emptyBirAR118G_inducer_biotin	limma	0.000571464	0.00250636	FALSE	enriched candidate	23103018		3.24301
OSBPL9	Q96SU4	Oxysterol-binding protein-related protein 9	Homo sapiens	1	1	4	3	5	5	8597247	-0.414805	17.8063	-5.2552	0.000574026	0.00251389	-0.299072	0.188731	0.817619	1	BirAR118G_Rad18_inducer_biotin - emptyBirAR118G_inducer_biotin	limma	0.000574026	0.00251389	FALSE	no hit	8597247		3.24107
MRPL44	Q9H9J2	39S ribosomal protein L44, mitochondrial	Homo sapiens	1	1	4	3	4	4	5684441	-0.924165	17.4545	-5.25207	0.000576362	0.00252042	-0.303366	0.188993	0.817827	1	BirAR118G_Rad18_inducer_biotin - emptyBirAR118G_inducer_biotin	limma	0.000576362	0.00252042	FALSE	candidate	5684441		3.2393
MAP1B	P46821	Microtubule-associated protein 1B	Homo sapiens	1	1	4	3	11	12	2771664	-0.318592	18.3015	-5.24822	0.000579259	0.00252937	-0.308666	0.189318	0.818082	1	BirAR118G_Rad18_inducer_biotin - emptyBirAR118G_inducer_biotin	limma	0.000579259	0.00252937	FALSE	no hit	2771664		3.23713
RAD17	O75943	Cell cycle checkpoint protein RAD17	Homo sapiens	1	1	4	3	2	2	3053626	-0.992966	14.346	-5.24668	0.000580425	0.00253075	-0.310791	0.189448	0.818185	1	BirAR118G_Rad18_inducer_biotin - emptyBirAR118G_inducer_biotin	limma	0.000580425	0.00253075	FALSE	candidate	3053626		3.23625
DAXX	Q9UER7	Death domain-associated protein 6	Homo sapiens	1	1	4	3	4	4	3341491	1.10095	16.8801	5.24401	0.00058244	0.0025348	-0.314455	0.189673	0.818361	1	BirAR118G_Rad18_inducer_biotin - emptyBirAR118G_inducer_biotin	limma	0.00058244	0.0025348	TRUE	enriched hit	3341491		3.23475
TAF6	P49848	Transcription initiation factor TFIID subunit 6	Homo sapiens	1	1	4	3	2	2	0	0.691893	14.8735	5.2432	0.000583056	0.0025348	-0.315573	0.189742	0.818415	1	BirAR118G_Rad18_inducer_biotin - emptyBirAR118G_inducer_biotin	limma	0.000583056	0.0025348	FALSE	enriched candidate	0		3.23429
CYB5R3	P00387	NADH-cytochrome b5 reductase 3	Homo sapiens	1	1	4	3	4	4	29547031	0.260291	19.8693	5.24075	0.000584921	0.00253921	-0.318949	0.189949	0.818577	1	BirAR118G_Rad18_inducer_biotin - emptyBirAR118G_inducer_biotin	limma	0.000584921	0.00253921	FALSE	no hit	29547031		3.2329
TOPBP1	Q92547	DNA topoisomerase 2-binding protein 1	Homo sapiens	1	1	4	3	8	8	39532914	0.440223	18.7439	5.22686	0.000595604	0.0025818	-0.33808	0.191125	0.819492	1	BirAR118G_Rad18_inducer_biotin - emptyBirAR118G_inducer_biotin	limma	0.000595604	0.0025818	FALSE	no hit	39532914		3.22504
PNISR	Q8TF01	Arginine/serine-rich protein PNISR	Homo sapiens	1	1	4	3	6	6	43416685	1.01743	19.6955	5.22575	0.000596468	0.0025818	-0.339612	0.19122	0.819565	1	BirAR118G_Rad18_inducer_biotin - emptyBirAR118G_inducer_biotin	limma	0.000596468	0.0025818	TRUE	enriched hit	43416685		3.22441
ERAL1	O75616	GTPase Era, mitochondrial	Homo sapiens	1	1	4	3	2	2	2740820	-0.446101	16.9725	-5.22122	0.000600004	0.00259334	-0.34586	0.191605	0.819862	1	BirAR118G_Rad18_inducer_biotin - emptyBirAR118G_inducer_biotin	limma	0.000600004	0.00259334	FALSE	no hit	2740820		3.22185
SHMT1	P34896	Serine hydroxymethyltransferase, cytosolic	Homo sapiens	1	1	4	3	4	4	1646542	-0.511703	18.9658	-5.21752	0.000602916	0.00260215	-0.350977	0.19192	0.820105	1	BirAR118G_Rad18_inducer_biotin - emptyBirAR118G_inducer_biotin	limma	0.000602916	0.00260215	FALSE	no hit	1646542		3.21974
GOLGA3	Q08378	Golgin subfamily A member 3	Homo sapiens	1	1	4	3	5	5	12336512	-2.21538	18.2019	-5.21407	0.000605637	0.00261011	-0.355738	0.192214	0.820331	1	BirAR118G_Rad18_inducer_biotin - emptyBirAR118G_inducer_biotin	limma	0.000605637	0.00261011	TRUE	hit	12336512		3.21779
KIF20B	Q96Q89	Kinesin-like protein KIF20B	Homo sapiens	1	1	4	3	7	7	0	-0.448326	17.1302	-5.20705	0.00061122	0.00263037	-0.365437	0.192814	0.820789	1	BirAR118G_Rad18_inducer_biotin - emptyBirAR118G_inducer_biotin	limma	0.00061122	0.00263037	FALSE	no hit	0		3.2138
GCN1	Q92616	eIF-2-alpha kinase activator GCN1	Homo sapiens	1	1	4	3	28	28	35991760	-0.390236	21.2386	-5.19942	0.000617344	0.00265289	-0.375975	0.193466	0.821285	1	BirAR118G_Rad18_inducer_biotin - emptyBirAR118G_inducer_biotin	limma	0.000617344	0.00265289	FALSE	no hit	35991760		3.20947
RRP9	O43818	U3 small nucleolar RNA-interacting protein 2	Homo sapiens	1	1	4	3	4	4	3198130	-0.445603	17.5625	-5.19616	0.000619984	0.00266039	-0.380484	0.193745	0.821497	1	BirAR118G_Rad18_inducer_biotin - emptyBirAR118G_inducer_biotin	limma	0.000619984	0.00266039	FALSE	no hit	3198130		3.20762
OLA1	Q9NTK5	Obg-like ATPase 1	Homo sapiens	1	1	4	3	4	4	7874584	-0.482672	18.2834	-5.19209	0.000623294	0.00267075	-0.386113	0.194094	0.821761	1	BirAR118G_Rad18_inducer_biotin - emptyBirAR118G_inducer_biotin	limma	0.000623294	0.00267075	FALSE	no hit	7874584		3.20531
ARHGEF26	Q96DR7	Rho guanine nucleotide exchange factor 26	Homo sapiens	1	1	4	3	2	2	0	0.500247	14.0708	5.18509	0.000629043	0.00269151	-0.395816	0.194697	0.822215	1	BirAR118G_Rad18_inducer_biotin - emptyBirAR118G_inducer_biotin	limma	0.000629043	0.00269151	FALSE	no hit	0		3.20132
PREB	Q9HCU5	Prolactin regulatory element-binding protein	Homo sapiens	1	1	4	3	3	3	10425583	0.297432	18.3984	5.17814	0.000634799	0.0027095	-0.405443	0.195296	0.822663	1	BirAR118G_Rad18_inducer_biotin - emptyBirAR118G_inducer_biotin	limma	0.000634799	0.0027095	FALSE	no hit	10425583		3.19736
NCBP3	Q53F19	Nuclear cap-binding protein subunit 3	Homo sapiens	1	1	4	3	13	13	32627336	0.785855	20.129	5.17782	0.000635067	0.0027095	-0.405889	0.195324	0.822684	1	BirAR118G_Rad18_inducer_biotin - emptyBirAR118G_inducer_biotin	limma	0.000635067	0.0027095	FALSE	enriched candidate	32627336		3.19718
CWF19L1	Q69YN2	CWF19-like protein 1	Homo sapiens	1	1	4	3	6	6	9155995	0.422283	18.7515	5.17504	0.000637382	0.00271547	-0.409734	0.195563	0.822862	1	BirAR118G_Rad18_inducer_biotin - emptyBirAR118G_inducer_biotin	limma	0.000637382	0.00271547	FALSE	no hit	9155995		3.1956
AFF1	P51825	AF4/FMR2 family member 1	Homo sapiens	1	1	4	3	9	9	4680126	0.306062	18.1792	5.17396	0.00063829	0.00271547	-0.411238	0.195657	0.822932	1	BirAR118G_Rad18_inducer_biotin - emptyBirAR118G_inducer_biotin	limma	0.00063829	0.00271547	FALSE	no hit	4680126		3.19498
TBL1XR1	Q9BZK7	F-box-like/WD repeat-containing protein TBL1XR1	Homo sapiens	1	1	4	3	5	7	6172538	0.44538	16.906	5.17098	0.000640784	0.00272219	-0.41536	0.195914	0.823123	1	BirAR118G_Rad18_inducer_biotin - emptyBirAR118G_inducer_biotin	limma	0.000640784	0.00272219	FALSE	no hit	6172538		3.19329
HNRNPR	O43390	Heterogeneous nuclear ribonucleoprotein R	Homo sapiens	1	1	4	3	8	14	162497770	-0.496939	21.0182	-5.16596	0.000645023	0.00273629	-0.422328	0.196348	0.823446	1	BirAR118G_Rad18_inducer_biotin - emptyBirAR118G_inducer_biotin	limma	0.000645023	0.00273629	FALSE	no hit	162497770		3.19042
NLE1	Q9NVX2	Notchless protein homolog 1	Homo sapiens	1	1	4	3	3	3	15126918	0.368023	18.5625	5.16023	0.000649901	0.00275306	-0.43029	0.196845	0.823813	1	BirAR118G_Rad18_inducer_biotin - emptyBirAR118G_inducer_biotin	limma	0.000649901	0.00275306	FALSE	no hit	15126918		3.18715
C2CD5	Q86YS7	C2 domain-containing protein 5	Homo sapiens	1	1	4	3	3	3	5882167	-1.77773	17.7239	-5.15543	0.000654008	0.00276653	-0.436948	0.197262	0.82412	1	BirAR118G_Rad18_inducer_biotin - emptyBirAR118G_inducer_biotin	limma	0.000654008	0.00276653	TRUE	hit	5882167		3.18442
CBS	P35520	Cystathionine beta-synthase	Homo sapiens	1	1	4	3	11	12	116363690	0.458017	21.0881	5.15407	0.000655183	0.00276757	-0.438845	0.19738	0.824207	1	BirAR118G_Rad18_inducer_biotin - emptyBirAR118G_inducer_biotin	limma	0.000655183	0.00276757	FALSE	no hit	116363690		3.18364
PRC1	O43663	Protein regulator of cytokinesis 1	Homo sapiens	1	1	4	3	3	3	3558288	0.556123	18.2582	5.15169	0.000657234	0.0027723	-0.442147	0.197587	0.824358	1	BirAR118G_Rad18_inducer_biotin - emptyBirAR118G_inducer_biotin	limma	0.000657234	0.0027723	FALSE	no hit	3558288		3.18228
PLOD1	Q02809	Procollagen-lysine,2-oxoglutarate 5-dioxygenase 1	Homo sapiens	1	1	4	3	6	6	18912359	-0.341441	18.3573	-5.14628	0.000661926	0.00278814	-0.449665	0.198058	0.824703	1	BirAR118G_Rad18_inducer_biotin - emptyBirAR118G_inducer_biotin	limma	0.000661926	0.00278814	FALSE	no hit	18912359		3.17919
ZKSCAN4	Q969J2	Zinc finger protein with KRAB and SCAN domains 4	Homo sapiens	1	1	4	3	6	6	18396356	0.517907	18.1859	5.14051	0.000666972	0.00280543	-0.457691	0.198561	0.825069	1	BirAR118G_Rad18_inducer_biotin - emptyBirAR118G_inducer_biotin	limma	0.000666972	0.00280543	FALSE	no hit	18396356		3.17589
C5orf24	Q7Z6I8	UPF0461 protein C5orf24	Homo sapiens	1	1	4	3	2	2	0	0.50438	14.9056	5.13114	0.00067526	0.00283288	-0.470741	0.199381	0.825663	1	BirAR118G_Rad18_inducer_biotin - emptyBirAR118G_inducer_biotin	limma	0.00067526	0.00283288	FALSE	no hit	0		3.17053
PSMD4	P55036	26S proteasome non-ATPase regulatory subunit 4	Homo sapiens	1	1	4	3	7	10	31960368	-0.458844	19.3645	-5.13098	0.000675401	0.00283288	-0.47096	0.199395	0.825673	1	BirAR118G_Rad18_inducer_biotin - emptyBirAR118G_inducer_biotin	limma	0.000675401	0.00283288	FALSE	no hit	31960368		3.17044
SNRPB	P14678	Small nuclear ribonucleoprotein-associated proteins B and B'	Homo sapiens	1	1	4	3	1	4	39016538	0.452529	19.5223	5.12645	0.000679452	0.00284586	-0.47728	0.199793	0.82596	1	BirAR118G_Rad18_inducer_biotin - emptyBirAR118G_inducer_biotin	limma	0.000679452	0.00284586	FALSE	no hit	39016538		3.16784
PSAT1	Q9Y617	Phosphoserine aminotransferase	Homo sapiens	1	1	4	3	4	4	11603822	-0.52601	19.7744	-5.12107	0.000684285	0.00286208	-0.484768	0.200264	0.826298	1	BirAR118G_Rad18_inducer_biotin - emptyBirAR118G_inducer_biotin	limma	0.000684285	0.00286208	FALSE	no hit	11603822		3.16476
ELL	P55199	RNA polymerase II elongation factor ELL	Homo sapiens	1	1	4	3	10	10	21631384	0.443392	18.6626	5.11661	0.000688326	0.00287494	-0.490991	0.200657	0.826579	1	BirAR118G_Rad18_inducer_biotin - emptyBirAR118G_inducer_biotin	limma	0.000688326	0.00287494	FALSE	no hit	21631384		3.16221
PRCC	Q92733	Proline-rich protein PRCC	Homo sapiens	1	1	4	3	6	6	5034974	0.908808	18.0648	5.1147	0.000690065	0.00287817	-0.493656	0.200825	0.826699	1	BirAR118G_Rad18_inducer_biotin - emptyBirAR118G_inducer_biotin	limma	0.000690065	0.00287817	FALSE	enriched candidate	5034974		3.16111
FGA	P02671	Fibrinogen alpha chain	Homo sapiens	1	1	4	3	7	7	16473823	-0.367156	16.6875	-5.1131	0.000691529	0.00288024	-0.495896	0.200966	0.8268	1	BirAR118G_Rad18_inducer_biotin - emptyBirAR118G_inducer_biotin	limma	0.000691529	0.00288024	FALSE	no hit	16473823		3.16019
SRSF9	Q13242	Serine/arginine-rich splicing factor 9	Homo sapiens	1	1	4	3	2	2	0	-0.439198	17.04	-5.10001	0.00070359	0.00292638	-0.514164	0.202121	0.827619	1	BirAR118G_Rad18_inducer_biotin - emptyBirAR118G_inducer_biotin	limma	0.00070359	0.00292638	FALSE	no hit	0		3.15268
DNTTIP1	Q9H147	Deoxynucleotidyltransferase terminal-interacting protein 1	Homo sapiens	1	1	4	3	3	3	12472536	0.574678	17.6979	5.09765	0.000705793	0.00293145	-0.517467	0.20233	0.827767	1	BirAR118G_Rad18_inducer_biotin - emptyBirAR118G_inducer_biotin	limma	0.000705793	0.00293145	FALSE	no hit	12472536		3.15132
XPOT	O43592	Exportin-T	Homo sapiens	1	1	4	3	7	7	22499334	0.334165	18.1411	5.09323	0.000709931	0.00294453	-0.523643	0.202722	0.828042	1	BirAR118G_Rad18_inducer_biotin - emptyBirAR118G_inducer_biotin	limma	0.000709931	0.00294453	FALSE	no hit	22499334		3.14878
TIMM21	Q9BVV7	Mitochondrial import inner membrane translocase subunit Tim21	Homo sapiens	1	1	4	3	3	3	6066639	0.312295	17.421	5.07615	0.000726181	0.00300774	-0.547554	0.20424	0.829102	1	BirAR118G_Rad18_inducer_biotin - emptyBirAR118G_inducer_biotin	limma	0.000726181	0.00300774	FALSE	no hit	6066639		3.13895
TUT4	Q5TAX3	Terminal uridylyltransferase 4	Homo sapiens	1	1	4	3	4	4	0	-0.366501	14.6196	-5.07427	0.000727997	0.00301107	-0.550192	0.204408	0.829219	1	BirAR118G_Rad18_inducer_biotin - emptyBirAR118G_inducer_biotin	limma	0.000727997	0.00301107	FALSE	no hit	0		3.13787
PHB1	P35232	Prohibitin 1	Homo sapiens	1	1	4	3	9	9	44619365	-1.12482	20.4322	-5.07285	0.00072936	0.00301253	-0.552169	0.204534	0.829306	1	BirAR118G_Rad18_inducer_biotin - emptyBirAR118G_inducer_biotin	limma	0.00072936	0.00301253	TRUE	hit	44619365		3.13706
ZNF22	P17026	Zinc finger protein 22	Homo sapiens	1	1	4	3	2	2	4719988	-0.510104	16.8519	-5.07045	0.000731688	0.00301624	-0.555535	0.204748	0.829454	1	BirAR118G_Rad18_inducer_biotin - emptyBirAR118G_inducer_biotin	limma	0.000731688	0.00301624	FALSE	no hit	4719988		3.13567
RPL7A	P62424	60S ribosomal protein L7a	Homo sapiens	1	1	4	3	16	16	265791016	-1.31601	22.5242	-5.06984	0.000732283	0.00301624	-0.556394	0.204803	0.829492	1	BirAR118G_Rad18_inducer_biotin - emptyBirAR118G_inducer_biotin	limma	0.000732283	0.00301624	TRUE	hit	265791016		3.13532
NUDCD3	Q8IVD9	NudC domain-containing protein 3	Homo sapiens	1	1	4	3	2	2	2991148	0.699292	16.4593	5.06573	0.000736287	0.00302854	-0.562154	0.20517	0.829745	1	BirAR118G_Rad18_inducer_biotin - emptyBirAR118G_inducer_biotin	limma	0.000736287	0.00302854	FALSE	enriched candidate	2991148		3.13295
RPL21	P46778	60S ribosomal protein L21	Homo sapiens	1	1	4	3	9	9	181207044	-1.37968	22.75	-5.05703	0.000744841	0.00305528	-0.574356	0.205949	0.83028	1	BirAR118G_Rad18_inducer_biotin - emptyBirAR118G_inducer_biotin	limma	0.000744841	0.00305528	TRUE	hit	181207044		3.12794
RPL5	P46777	60S ribosomal protein L5	Homo sapiens	1	1	4	3	14	14	713618752	-0.675423	23.1633	-5.05271	0.000749133	0.00306866	-0.580426	0.206337	0.830545	1	BirAR118G_Rad18_inducer_biotin - emptyBirAR118G_inducer_biotin	limma	0.000749133	0.00306866	FALSE	candidate	713618752		3.12544
RPS24	P62847	40S ribosomal protein S24	Homo sapiens	1	1	4	3	7	7	241343218	-0.70996	21.649	-5.05142	0.000750422	0.00306972	-0.582242	0.206453	0.830624	1	BirAR118G_Rad18_inducer_biotin - emptyBirAR118G_inducer_biotin	limma	0.000750422	0.00306972	FALSE	candidate	241343218		3.12469
NANS	Q9NR45	Sialic acid synthase	Homo sapiens	1	1	4	3	4	4	11288969	-0.369885	18.3176	-5.04495	0.000756907	0.003092	-0.591331	0.207035	0.831019	1	BirAR118G_Rad18_inducer_biotin - emptyBirAR118G_inducer_biotin	limma	0.000756907	0.003092	FALSE	no hit	11288969		3.12096
PDAP1	Q13442	28 kDa heat- and acid-stable phosphoprotein	Homo sapiens	1	1	4	3	5	5	6910406	0.647649	17.68	5.04247	0.000759404	0.00309407	-0.594811	0.207258	0.83117	1	BirAR118G_Rad18_inducer_biotin - emptyBirAR118G_inducer_biotin	limma	0.000759404	0.00309407	FALSE	enriched candidate	6910406		3.11953
PPP1CC	P36873	Serine/threonine-protein phosphatase PP1-gamma catalytic subunit	Homo sapiens	1	1	4	3	2	2	82536092	0.339274	18.5323	5.0421	0.000759783	0.00309407	-0.595337	0.207292	0.831193	1	BirAR118G_Rad18_inducer_biotin - emptyBirAR118G_inducer_biotin	limma	0.000759783	0.00309407	FALSE	no hit	82536092		3.11931
ARFGAP2	Q8N6H7	ADP-ribosylation factor GTPase-activating protein 2	Homo sapiens	1	1	4	3	2	2	2152779	0.413235	16.0274	5.04136	0.00076053	0.00309407	-0.596375	0.207358	0.831238	1	BirAR118G_Rad18_inducer_biotin - emptyBirAR118G_inducer_biotin	limma	0.00076053	0.00309407	FALSE	no hit	2152779		3.11888
COPS3	Q9UNS2	COP9 signalosome complex subunit 3	Homo sapiens	1	1	4	3	2	2	6691422	-0.350194	18.1297	-5.035	0.000766998	0.00311271	-0.605321	0.207932	0.831626	1	BirAR118G_Rad18_inducer_biotin - emptyBirAR118G_inducer_biotin	limma	0.000766998	0.00311271	FALSE	no hit	6691422		3.11521
GTF2E2	P29084	Transcription initiation factor IIE subunit beta	Homo sapiens	1	1	4	3	10	10	46133941	1.01447	20.9113	5.0348	0.000767202	0.00311271	-0.605601	0.20795	0.831638	1	BirAR118G_Rad18_inducer_biotin - emptyBirAR118G_inducer_biotin	limma	0.000767202	0.00311271	TRUE	enriched hit	46133941		3.11509
ARGLU1	Q9NWB6	Arginine and glutamate-rich protein 1	Homo sapiens	1	1	4	3	4	4	9579118	-0.426781	16.3323	-5.03257	0.000769481	0.00311771	-0.608735	0.208151	0.831773	1	BirAR118G_Rad18_inducer_biotin - emptyBirAR118G_inducer_biotin	limma	0.000769481	0.00311771	FALSE	no hit	9579118		3.1138
DNAJC11	Q9NVH1	DnaJ homolog subfamily C member 11	Homo sapiens	1	1	4	3	4	4	38945822	-0.338151	18.9385	-5.02849	0.00077368	0.00313046	-0.614483	0.208521	0.832021	1	BirAR118G_Rad18_inducer_biotin - emptyBirAR118G_inducer_biotin	limma	0.00077368	0.00313046	FALSE	no hit	38945822		3.11144
CHEK2	O96017	Serine/threonine-protein kinase Chk2	Homo sapiens	1	1	4	3	5	5	0	0.29041	18.7188	5.02659	0.000775637	0.00313412	-0.61715	0.208692	0.832136	1	BirAR118G_Rad18_inducer_biotin - emptyBirAR118G_inducer_biotin	limma	0.000775637	0.00313412	FALSE	no hit	0		3.11034
SLC25A11	Q02978	Mitochondrial 2-oxoglutarate/malate carrier protein	Homo sapiens	1	1	4	3	8	8	59222397	0.331573	19.8871	5.02543	0.000776845	0.00313475	-0.618794	0.208798	0.832207	1	BirAR118G_Rad18_inducer_biotin - emptyBirAR118G_inducer_biotin	limma	0.000776845	0.00313475	FALSE	no hit	59222397		3.10967
WNK1	Q9H4A3	Serine/threonine-protein kinase WNK1	Homo sapiens	1	1	4	3	8	10	5340153	-0.966911	18.2814	-5.02341	0.000778939	0.00313895	-0.621638	0.208981	0.832329	1	BirAR118G_Rad18_inducer_biotin - emptyBirAR118G_inducer_biotin	limma	0.000778939	0.00313895	FALSE	candidate	5340153		3.1085
CWC27	Q6UX04	Spliceosome-associated protein CWC27 homolog	Homo sapiens	1	1	4	3	4	4	3292601	0.9922	16.7043	5.01544	0.000787269	0.00316822	-0.632872	0.209704	0.832811	1	BirAR118G_Rad18_inducer_biotin - emptyBirAR118G_inducer_biotin	limma	0.000787269	0.00316822	FALSE	enriched candidate	3292601		3.10388
OXA1L	Q15070	Mitochondrial inner membrane protein OXA1L	Homo sapiens	1	1	4	3	2	2	8575927	-0.390056	18.3201	-5.01076	0.000792194	0.00318374	-0.639459	0.210129	0.833092	1	BirAR118G_Rad18_inducer_biotin - emptyBirAR118G_inducer_biotin	limma	0.000792194	0.00318374	FALSE	no hit	8575927		3.10117
ILKAP	Q9H0C8	Integrin-linked kinase-associated serine/threonine phosphatase 2C	Homo sapiens	1	1	4	3	7	7	35370412	0.343186	19.8087	5.00781	0.000795325	0.00319202	-0.643625	0.210398	0.83327	1	BirAR118G_Rad18_inducer_biotin - emptyBirAR118G_inducer_biotin	limma	0.000795325	0.00319202	FALSE	no hit	35370412		3.09946
CC2D1A	Q6P1N0	Coiled-coil and C2 domain-containing protein 1A	Homo sapiens	1	1	4	3	7	8	6514194	-0.321412	18.3611	-5.00148	0.000802082	0.00321096	-0.65256	0.210975	0.83365	1	BirAR118G_Rad18_inducer_biotin - emptyBirAR118G_inducer_biotin	limma	0.000802082	0.00321096	FALSE	no hit	6514194		3.09578
MRPL18	Q9H0U6	39S ribosomal protein L18, mitochondrial	Homo sapiens	1	1	4	3	3	3	1967470	-0.490036	15.1264	-5.00137	0.000802201	0.00321096	-0.652717	0.210986	0.833657	1	BirAR118G_Rad18_inducer_biotin - emptyBirAR118G_inducer_biotin	limma	0.000802201	0.00321096	FALSE	no hit	1967470		3.09572
RUVBL2	Q9Y230	RuvB-like 2	Homo sapiens	1	1	4	3	21	21	175726252	0.581347	21.4962	4.99713	0.000806758	0.00322115	-0.658698	0.211372	0.833911	1	BirAR118G_Rad18_inducer_biotin - emptyBirAR118G_inducer_biotin	limma	0.000806758	0.00322115	FALSE	no hit	175726252		3.09326
MAP7D1	Q3KQU3	MAP7 domain-containing protein 1	Homo sapiens	1	1	4	3	3	3	7517853	-0.370001	17.1265	-4.99699	0.000806909	0.00322115	-0.658896	0.211385	0.833919	1	BirAR118G_Rad18_inducer_biotin - emptyBirAR118G_inducer_biotin	limma	0.000806909	0.00322115	FALSE	no hit	7517853		3.09318
SAP18	O00422	Histone deacetylase complex subunit SAP18	Homo sapiens	1	1	4	3	6	7	49730863	-0.534248	19.6844	-4.99593	0.000808057	0.00322141	-0.660397	0.211482	0.833983	1	BirAR118G_Rad18_inducer_biotin - emptyBirAR118G_inducer_biotin	limma	0.000808057	0.00322141	FALSE	no hit	49730863		3.09256
ZMYM2	Q9UBW7	Zinc finger MYM-type protein 2	Homo sapiens	1	1	4	3	6	6	7294088	0.41966	16.003	4.99276	0.000811485	0.00323029	-0.664868	0.211772	0.834172	1	BirAR118G_Rad18_inducer_biotin - emptyBirAR118G_inducer_biotin	limma	0.000811485	0.00323029	FALSE	no hit	7294088		3.09072
TIPRL	O75663	TIP41-like protein	Homo sapiens	1	1	4	3	6	6	30674035	0.489429	19.3364	4.99187	0.000812454	0.00323029	-0.666129	0.211853	0.834225	1	BirAR118G_Rad18_inducer_biotin - emptyBirAR118G_inducer_biotin	limma	0.000812454	0.00323029	FALSE	no hit	30674035		3.0902
RAD54L2	Q9Y4B4	Helicase ARIP4	Homo sapiens	1	1	4	3	2	2	0	0.461544	15.546	4.98982	0.000814685	0.00323484	-0.669024	0.212041	0.834348	1	BirAR118G_Rad18_inducer_biotin - emptyBirAR118G_inducer_biotin	limma	0.000814685	0.00323484	FALSE	no hit	0		3.08901
LZTS2	Q9BRK4	Leucine zipper putative tumor suppressor 2	Homo sapiens	1	1	4	3	2	3	0	-0.392724	16.7317	-4.97718	0.000828598	0.00328571	-0.686906	0.213201	0.835101	1	BirAR118G_Rad18_inducer_biotin - emptyBirAR118G_inducer_biotin	limma	0.000828598	0.00328571	FALSE	no hit	0		3.08166
AHCYL2	Q96HN2	Adenosylhomocysteinase 3	Homo sapiens	1	1	4	3	5	5	68386446	-0.870984	16.8365	-4.97253	0.000833778	0.00330185	-0.693487	0.213629	0.835377	1	BirAR118G_Rad18_inducer_biotin - emptyBirAR118G_inducer_biotin	limma	0.000833778	0.00330185	FALSE	candidate	68386446		3.07895
WIZ	O95785	Protein Wiz	Homo sapiens	1	1	4	3	15	16	46568399	0.326859	20.5035	4.96971	0.000836933	0.00330994	-0.697475	0.213889	0.835543	1	BirAR118G_Rad18_inducer_biotin - emptyBirAR118G_inducer_biotin	limma	0.000836933	0.00330994	FALSE	no hit	46568399		3.07731
ORC1	Q13415	Origin recognition complex subunit 1	Homo sapiens	1	1	4	3	4	4	4265140	-0.812254	17.1692	-4.94567	0.000864406	0.00341141	-0.731578	0.216114	0.83696	1	BirAR118G_Rad18_inducer_biotin - emptyBirAR118G_inducer_biotin	limma	0.000864406	0.00341141	FALSE	candidate	4265140		3.06328
XYLB	O75191	Xylulose kinase	Homo sapiens	1	1	4	3	3	3	1613790	-0.341801	17.9642	-4.94526	0.00086488	0.00341141	-0.732157	0.216151	0.836984	1	BirAR118G_Rad18_inducer_biotin - emptyBirAR118G_inducer_biotin	limma	0.00086488	0.00341141	FALSE	no hit	1613790		3.06304
SUGT1	Q9Y2Z0	Protein SGT1 homolog	Homo sapiens	1	1	4	3	6	6	20899841	0.436252	18.4435	4.94071	0.000870186	0.0034278	-0.738614	0.216574	0.837251	1	BirAR118G_Rad18_inducer_biotin - emptyBirAR118G_inducer_biotin	limma	0.000870186	0.0034278	FALSE	no hit	20899841		3.06039
SSR1	P43307	Translocon-associated protein subunit alpha	Homo sapiens	1	1	4	3	2	2	515809	0.550559	14.306	4.93473	0.000877221	0.00345094	-0.747114	0.217131	0.8376	1	BirAR118G_Rad18_inducer_biotin - emptyBirAR118G_inducer_biotin	limma	0.000877221	0.00345094	FALSE	no hit	515809		3.05689
RCC1	P18754	Regulator of chromosome condensation	Homo sapiens	1	1	4	3	9	9	109705144	0.31535	19.6003	4.93234	0.000880045	0.0034563	-0.750508	0.217353	0.83774	1	BirAR118G_Rad18_inducer_biotin - emptyBirAR118G_inducer_biotin	limma	0.000880045	0.0034563	FALSE	no hit	109705144		3.05549
UPF3B	Q9BZI7	Regulator of nonsense transcripts 3B	Homo sapiens	1	1	4	3	2	2	0	0.472955	16.7938	4.93152	0.000881017	0.0034563	-0.751673	0.21743	0.837787	1	BirAR118G_Rad18_inducer_biotin - emptyBirAR118G_inducer_biotin	limma	0.000881017	0.0034563	FALSE	no hit	0		3.05502
PYCR3	Q53H96	Pyrroline-5-carboxylate reductase 3	Homo sapiens	1	1	4	3	4	4	8091490	-0.356396	19.021	-4.93064	0.000882064	0.0034563	-0.752927	0.217512	0.837839	1	BirAR118G_Rad18_inducer_biotin - emptyBirAR118G_inducer_biotin	limma	0.000882064	0.0034563	FALSE	no hit	8091490		3.0545
MRPS7	Q9Y2R9	28S ribosomal protein S7, mitochondrial	Homo sapiens	1	1	4	3	3	3	741371	-0.774958	16.838	-4.92543	0.000888273	0.00347606	-0.760333	0.217998	0.838142	1	BirAR118G_Rad18_inducer_biotin - emptyBirAR118G_inducer_biotin	limma	0.000888273	0.00347606	FALSE	candidate	741371		3.05145
H2AX	P16104	Histone H2AX	Homo sapiens	1	1	4	3	5	10	4847585824	-0.81778	23.1971	-4.91353	0.000902653	0.00352769	-0.777285	0.219113	0.838833	1	BirAR118G_Rad18_inducer_biotin - emptyBirAR118G_inducer_biotin	limma	0.000902653	0.00352769	FALSE	candidate	4847585824		3.04448
CCDC88A	Q3V6T2	Girdin	Homo sapiens	1	1	4	3	2	2	13215431	-0.666743	15.1165	-4.91164	0.000904955	0.00353124	-0.779974	0.21929	0.838942	1	BirAR118G_Rad18_inducer_biotin - emptyBirAR118G_inducer_biotin	limma	0.000904955	0.00353124	FALSE	candidate	13215431		3.04337
HMCES	Q96FZ2	Abasic site processing protein HMCES	Homo sapiens	1	1	4	3	2	2	6927330	-0.333507	16.401	-4.91084	0.000905933	0.00353124	-0.781114	0.219365	0.838988	1	BirAR118G_Rad18_inducer_biotin - emptyBirAR118G_inducer_biotin	limma	0.000905933	0.00353124	FALSE	no hit	6927330		3.0429
KIF1A	Q12756	Kinesin-like protein KIF1A	Homo sapiens	1	1	4	3	3	3	2544525	-0.581374	17.5693	-4.90647	0.00091129	0.00354748	-0.787337	0.219775	0.83924	1	BirAR118G_Rad18_inducer_biotin - emptyBirAR118G_inducer_biotin	limma	0.00091129	0.00354748	FALSE	no hit	2544525		3.04034
DIMT1	Q9UNQ2	Probable dimethyladenosine transferase	Homo sapiens	1	1	4	3	2	2	5308988	-0.493512	18.1066	-4.90198	0.00091684	0.00356443	-0.793747	0.220198	0.839499	1	BirAR118G_Rad18_inducer_biotin - emptyBirAR118G_inducer_biotin	limma	0.00091684	0.00356443	FALSE	no hit	5308988		3.03771
LATS1	O95835	Serine/threonine-protein kinase LATS1	Homo sapiens	1	1	4	3	2	2	8550147	-0.322143	14.5203	-4.90031	0.000918905	0.00356531	-0.796122	0.220355	0.839595	1	BirAR118G_Rad18_inducer_biotin - emptyBirAR118G_inducer_biotin	limma	0.000918905	0.00356531	FALSE	no hit	8550147		3.03673
UTP14A	Q9BVJ6	U3 small nucleolar RNA-associated protein 14 homolog A	Homo sapiens	1	1	4	3	16	21	61430897	0.689227	20.6503	4.89986	0.000919462	0.00356531	-0.796761	0.220397	0.839621	1	BirAR118G_Rad18_inducer_biotin - emptyBirAR118G_inducer_biotin	limma	0.000919462	0.00356531	FALSE	enriched candidate	61430897		3.03647
GATD1	Q8NB37	Glutamine amidotransferase-like class 1 domain-containing protein 1	Homo sapiens	1	1	4	3	2	2	1135520	0.730094	13.9983	4.89722	0.000922752	0.00357342	-0.800531	0.220646	0.839773	1	BirAR118G_Rad18_inducer_biotin - emptyBirAR118G_inducer_biotin	limma	0.000922752	0.00357342	FALSE	enriched candidate	1135520		3.03491
G3BP2	Q9UN86	Ras GTPase-activating protein-binding protein 2	Homo sapiens	1	1	4	3	4	4	5284334	-0.341243	17.4488	-4.88813	0.000934167	0.00361292	-0.813508	0.221504	0.840294	1	BirAR118G_Rad18_inducer_biotin - emptyBirAR118G_inducer_biotin	limma	0.000934167	0.00361292	FALSE	no hit	5284334		3.02958
SRFBP1	Q8NEF9	Serum response factor-binding protein 1	Homo sapiens	1	1	4	3	8	8	19784668	1.43621	18.1031	4.88385	0.000939588	0.00362917	-0.819615	0.221908	0.840539	1	BirAR118G_Rad18_inducer_biotin - emptyBirAR118G_inducer_biotin	limma	0.000939588	0.00362917	TRUE	enriched hit	19784668		3.02706
TDRD3	Q9H7E2	Tudor domain-containing protein 3	Homo sapiens	1	1	4	3	2	2	4069475	-0.383194	17.1962	-4.88157	0.000942501	0.00363215	-0.822883	0.222125	0.84067	1	BirAR118G_Rad18_inducer_biotin - emptyBirAR118G_inducer_biotin	limma	0.000942501	0.00363215	FALSE	no hit	4069475		3.02572
RNF40	O75150	E3 ubiquitin-protein ligase BRE1B	Homo sapiens	1	1	4	3	25	30	53942812	0.299317	21.1485	4.88134	0.000942797	0.00363215	-0.823214	0.222147	0.840683	1	BirAR118G_Rad18_inducer_biotin - emptyBirAR118G_inducer_biotin	limma	0.000942797	0.00363215	FALSE	no hit	53942812		3.02558
MRPL2	Q5T653	39S ribosomal protein L2, mitochondrial	Homo sapiens	1	1	4	3	3	3	14722933	-0.408576	18.5904	-4.88009	0.000944387	0.00363357	-0.824991	0.222265	0.840754	1	BirAR118G_Rad18_inducer_biotin - emptyBirAR118G_inducer_biotin	limma	0.000944387	0.00363357	FALSE	no hit	14722933		3.02485
ORC5	O43913	Origin recognition complex subunit 5	Homo sapiens	1	1	4	3	4	4	691646	0.435278	18.4529	4.87526	0.000950594	0.00365273	-0.831905	0.222723	0.84103	1	BirAR118G_Rad18_inducer_biotin - emptyBirAR118G_inducer_biotin	limma	0.000950594	0.00365273	FALSE	no hit	691646		3.02201
MPP1	Q00013	55 kDa erythrocyte membrane protein	Homo sapiens	1	1	4	3	4	4	9592531	0.496884	17.1711	4.86802	0.000959958	0.00367938	-0.842251	0.22341	0.841441	1	BirAR118G_Rad18_inducer_biotin - emptyBirAR118G_inducer_biotin	limma	0.000959958	0.00367938	FALSE	no hit	9592531		3.01775
KRR1	Q13601	KRR1 small subunit processome component homolog	Homo sapiens	1	1	4	3	4	4	46732844	-0.538057	18.0727	-4.86799	0.000959999	0.00367938	-0.842296	0.223413	0.841443	1	BirAR118G_Rad18_inducer_biotin - emptyBirAR118G_inducer_biotin	limma	0.000959999	0.00367938	FALSE	no hit	46732844		3.01773
EWSR1	Q01844	RNA-binding protein EWS	Homo sapiens	1	1	4	3	3	3	0	-0.579885	17.5492	-4.86436	0.000964735	0.00369278	-0.84749	0.223758	0.841649	1	BirAR118G_Rad18_inducer_biotin - emptyBirAR118G_inducer_biotin	limma	0.000964735	0.00369278	FALSE	no hit	0		3.01559
PHB2	Q99623	Prohibitin-2	Homo sapiens	1	1	4	3	13	13	182095588	-0.562716	21.8855	-4.86203	0.000967799	0.00369773	-0.850836	0.223981	0.841781	1	BirAR118G_Rad18_inducer_biotin - emptyBirAR118G_inducer_biotin	limma	0.000967799	0.00369773	FALSE	no hit	182095588		3.01421
DYNC1H1	Q14204	Cytoplasmic dynein 1 heavy chain 1	Homo sapiens	1	1	4	3	66	66	103989136	-0.533197	22.7471	-4.86148	0.000968511	0.00369773	-0.851612	0.224033	0.841812	1	BirAR118G_Rad18_inducer_biotin - emptyBirAR118G_inducer_biotin	limma	0.000968511	0.00369773	FALSE	no hit	103989136		3.0139
SRP72	O76094	Signal recognition particle subunit SRP72	Homo sapiens	1	1	4	3	6	6	1322279	-0.68178	17.1758	-4.85532	0.000976651	0.00372403	-0.860444	0.224621	0.842161	1	BirAR118G_Rad18_inducer_biotin - emptyBirAR118G_inducer_biotin	limma	0.000976651	0.00372403	FALSE	candidate	1322279		3.01026
TJP1	Q07157	Tight junction protein ZO-1	Homo sapiens	1	1	4	3	10	10	9294088	-0.345923	16.5918	-4.84995	0.000983794	0.00374625	-0.868134	0.225133	0.842463	1	BirAR118G_Rad18_inducer_biotin - emptyBirAR118G_inducer_biotin	limma	0.000983794	0.00374625	FALSE	no hit	9294088		3.0071
SKP2	Q13309	S-phase kinase-associated protein 2	Homo sapiens	1	1	4	3	2	2	4630480	-0.396228	18.0996	-4.84842	0.000985842	0.00374625	-0.870328	0.22528	0.84255	1	BirAR118G_Rad18_inducer_biotin - emptyBirAR118G_inducer_biotin	limma	0.000985842	0.00374625	FALSE	no hit	4630480		3.00619
RPL36	Q9Y3U8	60S ribosomal protein L36	Homo sapiens	1	1	4	3	5	5	154736218	-1.03692	21.2412	-4.84779	0.000986694	0.00374625	-0.87124	0.22534	0.842585	1	BirAR118G_Rad18_inducer_biotin - emptyBirAR118G_inducer_biotin	limma	0.000986694	0.00374625	TRUE	hit	154736218		3.00582
VCPIP1	Q96JH7	Deubiquitinating protein VCPIP1	Homo sapiens	1	1	4	3	16	16	31684565	0.533194	19.9995	4.84718	0.000987512	0.00374625	-0.872114	0.225399	0.84262	1	BirAR118G_Rad18_inducer_biotin - emptyBirAR118G_inducer_biotin	limma	0.000987512	0.00374625	FALSE	no hit	31684565		3.00546
RPL9P9	P32969	60S ribosomal protein L9	Homo sapiens	1	1	4	3	3	3	74819530	-1.2928	21.1145	-4.8428	0.000993401	0.0037638	-0.878388	0.225818	0.842866	1	BirAR118G_Rad18_inducer_biotin - emptyBirAR118G_inducer_biotin	limma	0.000993401	0.0037638	TRUE	hit	74819530		3.00288
SDF2	Q99470	Stromal cell-derived factor 2	Homo sapiens	1	1	4	3	2	2	3174748	-0.597955	15.9592	-4.83554	0.00100326	0.00379633	-0.888809	0.226514	0.843273	1	BirAR118G_Rad18_inducer_biotin - emptyBirAR118G_inducer_biotin	limma	0.00100326	0.00379633	FALSE	candidate	3174748		2.99859
KLC4	Q9NSK0	Kinesin light chain 4	Homo sapiens	1	1	4	3	3	3	0	-0.53109	16.5049	-4.83057	0.00101007	0.00381724	-0.895945	0.226992	0.843552	1	BirAR118G_Rad18_inducer_biotin - emptyBirAR118G_inducer_biotin	limma	0.00101007	0.00381724	FALSE	no hit	0		2.99565
LYAR	Q9NX58	Cell growth-regulating nucleolar protein	Homo sapiens	1	1	4	3	5	5	32192654	-0.664995	19.8729	-4.82923	0.00101192	0.00381769	-0.897875	0.227121	0.843627	1	BirAR118G_Rad18_inducer_biotin - emptyBirAR118G_inducer_biotin	limma	0.00101192	0.00381769	FALSE	candidate	32192654		2.99485
ITSN2	Q9NZM3	Intersectin-2	Homo sapiens	1	1	4	3	3	4	1233001	-0.373898	17.7658	-4.82862	0.00101277	0.00381769	-0.898758	0.22718	0.843661	1	BirAR118G_Rad18_inducer_biotin - emptyBirAR118G_inducer_biotin	limma	0.00101277	0.00381769	FALSE	no hit	1233001		2.99449
APPL1	Q9UKG1	DCC-interacting protein 13-alpha	Homo sapiens	1	1	4	3	8	9	2514308	-0.694873	20.3334	-4.8277	0.00101403	0.00381769	-0.900078	0.227269	0.843712	1	BirAR118G_Rad18_inducer_biotin - emptyBirAR118G_inducer_biotin	limma	0.00101403	0.00381769	FALSE	candidate	2514308		2.99395
ACO2	Q99798	Aconitate hydratase, mitochondrial	Homo sapiens	1	1	4	3	10	10	21536160	-0.59396	20.6223	-4.82136	0.00102283	0.00384594	-0.909191	0.22788	0.844066	1	BirAR118G_Rad18_inducer_biotin - emptyBirAR118G_inducer_biotin	limma	0.00102283	0.00384594	FALSE	candidate	21536160		2.9902
TTK	P33981	Dual specificity protein kinase TTK	Homo sapiens	1	1	4	3	10	10	5670240	0.61102	17.5845	4.81987	0.0010249	0.00384887	-0.911324	0.228023	0.844149	1	BirAR118G_Rad18_inducer_biotin - emptyBirAR118G_inducer_biotin	limma	0.0010249	0.00384887	FALSE	enriched candidate	5670240		2.98932
PRPF31	Q8WWY3	U4/U6 small nuclear ribonucleoprotein Prp31	Homo sapiens	1	1	4	3	12	12	51655117	0.455869	20.7051	4.81777	0.00102784	0.00384966	-0.914345	0.228225	0.844265	1	BirAR118G_Rad18_inducer_biotin - emptyBirAR118G_inducer_biotin	limma	0.00102784	0.00384966	FALSE	no hit	51655117		2.98807
UBTF	P17480	Nucleolar transcription factor 1	Homo sapiens	1	1	4	3	16	16	63801774	-0.673927	21.9049	-4.81727	0.00102855	0.00384966	-0.915072	0.228274	0.844294	1	BirAR118G_Rad18_inducer_biotin - emptyBirAR118G_inducer_biotin	limma	0.00102855	0.00384966	FALSE	candidate	63801774		2.98778
DSC1	Q08554	Desmocollin-1	Homo sapiens	1	1	4	3	6	6	15292648	-1.20555	18.1053	-4.81695	0.00102899	0.00384966	-0.915526	0.228305	0.844311	1	BirAR118G_Rad18_inducer_biotin - emptyBirAR118G_inducer_biotin	limma	0.00102899	0.00384966	TRUE	hit	15292648		2.98759
RASA1	P20936	Ras GTPase-activating protein 1	Homo sapiens	1	1	4	3	2	2	303437	-0.52127	15.8474	-4.81423	0.00103281	0.00385912	-0.91944	0.228568	0.844462	1	BirAR118G_Rad18_inducer_biotin - emptyBirAR118G_inducer_biotin	limma	0.00103281	0.00385912	FALSE	no hit	303437		2.98598
PANK4	Q9NVE7	4'-phosphopantetheine phosphatase	Homo sapiens	1	1	4	3	2	2	0	-0.3943	14.4983	-4.80398	0.00104736	0.00390762	-0.934192	0.22956	0.84503	1	BirAR118G_Rad18_inducer_biotin - emptyBirAR118G_inducer_biotin	limma	0.00104736	0.00390762	FALSE	no hit	0		2.9799
RPL13	P26373	60S ribosomal protein L13	Homo sapiens	1	1	4	3	12	12	211892020	-1.05745	22.4557	-4.80324	0.00104842	0.00390762	-0.935259	0.229631	0.845071	1	BirAR118G_Rad18_inducer_biotin - emptyBirAR118G_inducer_biotin	limma	0.00104842	0.00390762	TRUE	hit	211892020		2.97947
HIVEP1	P15822	Zinc finger protein 40	Homo sapiens	1	1	4	3	4	5	0	-0.429165	16.5491	-4.79593	0.00105895	0.00394193	-0.9458	0.230342	0.845475	1	BirAR118G_Rad18_inducer_biotin - emptyBirAR118G_inducer_biotin	limma	0.00105895	0.00394193	FALSE	no hit	0		2.97513
INTS1	Q8N201	Integrator complex subunit 1	Homo sapiens	1	1	4	3	8	8	652122	0.476645	16.7846	4.79241	0.00106405	0.00395598	-0.950872	0.230684	0.845669	1	BirAR118G_Rad18_inducer_biotin - emptyBirAR118G_inducer_biotin	limma	0.00106405	0.00395598	FALSE	no hit	652122		2.97304
GRK2	P25098	Beta-adrenergic receptor kinase 1	Homo sapiens	1	1	4	3	3	4	1837541	-0.399573	16.532	-4.78414	0.00107615	0.00399599	-0.962801	0.231489	0.846123	1	BirAR118G_Rad18_inducer_biotin - emptyBirAR118G_inducer_biotin	limma	0.00107615	0.00399599	FALSE	no hit	1837541		2.96813
NUCKS1	Q9H1E3	Nuclear ubiquitous casein and cyclin-dependent kinase substrate 1	Homo sapiens	1	1	4	3	9	9	190557136	1.57331	21.2472	4.78272	0.00107824	0.00399876	-0.964846	0.231628	0.846201	1	BirAR118G_Rad18_inducer_biotin - emptyBirAR118G_inducer_biotin	limma	0.00107824	0.00399876	TRUE	enriched hit	190557136		2.96728
FIGNL1	Q6PIW4	Fidgetin-like protein 1	Homo sapiens	1	1	4	3	11	13	8887971	0.358427	19.0646	4.77611	0.00108804	0.00403009	-0.974391	0.232273	0.846563	1	BirAR118G_Rad18_inducer_biotin - emptyBirAR118G_inducer_biotin	limma	0.00108804	0.00403009	FALSE	no hit	8887971		2.96335
VPS72	Q15906	Vacuolar protein sorting-associated protein 72 homolog	Homo sapiens	1	1	4	3	5	5	24978350	0.547341	18.3257	4.77047	0.00109649	0.00405633	-0.982546	0.232826	0.846871	1	BirAR118G_Rad18_inducer_biotin - emptyBirAR118G_inducer_biotin	limma	0.00109649	0.00405633	FALSE	no hit	24978350		2.96
PES 1,00	O00541	Pescadillo homolog	Homo sapiens	1	1	4	3	15	15	238187564	0.862471	20.8838	4.76768	0.00110069	0.00406682	-0.98658	0.233099	0.847023	1	BirAR118G_Rad18_inducer_biotin - emptyBirAR118G_inducer_biotin	limma	0.00110069	0.00406682	FALSE	enriched candidate	238187564		2.95833
PDS5B	Q9NTI5	Sister chromatid cohesion protein PDS5 homolog B	Homo sapiens	1	1	4	3	11	12	13324773	0.399455	18.7054	4.7613	0.00111036	0.00409748	-0.995809	0.233725	0.847371	1	BirAR118G_Rad18_inducer_biotin - emptyBirAR118G_inducer_biotin	limma	0.00111036	0.00409748	FALSE	no hit	13324773		2.95453
RAB23	Q9ULC3	Ras-related protein Rab-23	Homo sapiens	1	1	4	3	2	2	8590806	0.400026	16.6758	4.75841	0.00111477	0.00410863	-0.999983	0.234009	0.847527	1	BirAR118G_Rad18_inducer_biotin - emptyBirAR118G_inducer_biotin	limma	0.00111477	0.00410863	FALSE	no hit	8590806		2.95282
RPS15A	P62244	40S ribosomal protein S15a	Homo sapiens	1	1	4	3	9	9	636669456	-1.45422	21.55	-4.74669	0.00113285	0.00417011	-1.01695	0.235163	0.848162	1	BirAR118G_Rad18_inducer_biotin - emptyBirAR118G_inducer_biotin	limma	0.00113285	0.00417011	TRUE	hit	636669456		2.94583
KDM4B	O94953	Lysine-specific demethylase 4B	Homo sapiens	1	1	4	3	5	5	4937149	0.477617	17.3521	4.74321	0.00113828	0.00418492	-1.02199	0.235506	0.84835	1	BirAR118G_Rad18_inducer_biotin - emptyBirAR118G_inducer_biotin	limma	0.00113828	0.00418492	FALSE	no hit	4937149		2.94375
MTIF2	P46199	Translation initiation factor IF-2, mitochondrial	Homo sapiens	1	1	4	3	2	2	171260448	2.05066	20.8442	4.74148	0.00114099	0.00418972	-1.0245	0.235677	0.848443	1	BirAR118G_Rad18_inducer_biotin - emptyBirAR118G_inducer_biotin	limma	0.00114099	0.00418972	TRUE	enriched hit	171260448		2.94272
TRA2A	Q13595	Transformer-2 protein homolog alpha	Homo sapiens	1	1	4	3	3	3	4974024	-0.420608	17.3719	-4.73032	0.00115863	0.00424926	-1.04068	0.236781	0.849043	1	BirAR118G_Rad18_inducer_biotin - emptyBirAR118G_inducer_biotin	limma	0.00115863	0.00424926	FALSE	no hit	4974024		2.93606
HNRNPUL2	Q1KMD3	Heterogeneous nuclear ribonucleoprotein U-like protein 2	Homo sapiens	1	1	4	3	19	19	47098952	-0.309389	20.9343	-4.72862	0.00116135	0.00425154	-1.04316	0.23695	0.849135	1	BirAR118G_Rad18_inducer_biotin - emptyBirAR118G_inducer_biotin	limma	0.00116135	0.00425154	FALSE	no hit	47098952		2.93504
ASNS	P08243	Asparagine synthetase [glutamine-hydrolyzing]	Homo sapiens	1	1	4	3	11	11	60143138	0.276538	21.1007	4.72723	0.00116357	0.00425154	-1.04517	0.237088	0.849209	1	BirAR118G_Rad18_inducer_biotin - emptyBirAR118G_inducer_biotin	limma	0.00116357	0.00425154	FALSE	no hit	60143138		2.93421
TBRG4	Q969Z0	FAST kinase domain-containing protein 4	Homo sapiens	1	1	4	3	6	6	20646789	0.279892	19.3718	4.72708	0.00116381	0.00425154	-1.04538	0.237102	0.849217	1	BirAR118G_Rad18_inducer_biotin - emptyBirAR118G_inducer_biotin	limma	0.00116381	0.00425154	FALSE	no hit	20646789		2.93412
SUPT16H	Q9Y5B9	FACT complex subunit SPT16	Homo sapiens	1	1	4	3	37	38	216083984	-0.413026	23.0334	-4.72636	0.00116496	0.00425154	-1.04643	0.237174	0.849255	1	BirAR118G_Rad18_inducer_biotin - emptyBirAR118G_inducer_biotin	limma	0.00116496	0.00425154	FALSE	no hit	216083984		2.93369
POLR2H	P52434	DNA-directed RNA polymerases I, II, and III subunit RPABC3	Homo sapiens	1	1	4	3	4	4	58214823	0.352158	19.6826	4.7213	0.00117312	0.00427306	-1.05378	0.237677	0.849527	1	BirAR118G_Rad18_inducer_biotin - emptyBirAR118G_inducer_biotin	limma	0.00117312	0.00427306	FALSE	no hit	58214823		2.93066
EHMT1	Q9H9B1	Histone-lysine N-methyltransferase EHMT1	Homo sapiens	1	1	4	3	14	14	34999071	0.440435	19.8679	4.7208	0.00117392	0.00427306	-1.0545	0.237726	0.849553	1	BirAR118G_Rad18_inducer_biotin - emptyBirAR118G_inducer_biotin	limma	0.00117392	0.00427306	FALSE	no hit	34999071		2.93036
SEC23IP	Q9Y6Y8	SEC23-interacting protein	Homo sapiens	1	1	4	3	6	6	4278622	-0.540643	18.9328	-4.72003	0.00117516	0.00427306	-1.05562	0.237803	0.849594	1	BirAR118G_Rad18_inducer_biotin - emptyBirAR118G_inducer_biotin	limma	0.00117516	0.00427306	FALSE	no hit	4278622		2.9299
RPL24	P83731	60S ribosomal protein L24	Homo sapiens	1	1	4	3	10	10	439518744	-0.696758	23.8025	-4.71521	0.001183	0.00429632	-1.06263	0.238283	0.849852	1	BirAR118G_Rad18_inducer_biotin - emptyBirAR118G_inducer_biotin	limma	0.001183	0.00429632	FALSE	candidate	439518744		2.92701
ATXN2	Q99700	Ataxin-2	Homo sapiens	1	1	4	3	7	7	15141942	-0.28661	18.9507	-4.70354	0.00120219	0.00436069	-1.07959	0.239446	0.850472	1	BirAR118G_Rad18_inducer_biotin - emptyBirAR118G_inducer_biotin	limma	0.00120219	0.00436069	FALSE	no hit	15141942		2.92003
MRPS18A	Q9NVS2	39S ribosomal protein S18a, mitochondrial	Homo sapiens	1	1	4	3	4	4	7826189	-0.401323	17.7345	-4.69503	0.00121639	0.00440684	-1.09197	0.240297	0.850923	1	BirAR118G_Rad18_inducer_biotin - emptyBirAR118G_inducer_biotin	limma	0.00121639	0.00440684	FALSE	no hit	7826189		2.91493
REL	Q04864	Proto-oncogene c-Rel	Homo sapiens	1	1	4	3	4	5	3884420	-0.27728	18.2375	-4.69062	0.00122383	0.00442838	-1.09839	0.240739	0.851156	1	BirAR118G_Rad18_inducer_biotin - emptyBirAR118G_inducer_biotin	limma	0.00122383	0.00442838	FALSE	no hit	3884420		2.91228
TCF20	Q9UGU0	Transcription factor 20	Homo sapiens	1	1	4	3	18	18	28931024	0.418172	18.936	4.68558	0.00123239	0.00445396	-1.10574	0.241245	0.851422	1	BirAR118G_Rad18_inducer_biotin - emptyBirAR118G_inducer_biotin	limma	0.00123239	0.00445396	FALSE	no hit	28931024		2.90925
TLK2	Q86UE8	Serine/threonine-protein kinase tousled-like 2	Homo sapiens	1	1	4	3	4	9	16275982	0.489862	19.6875	4.68317	0.0012365	0.0044634	-1.10926	0.241487	0.851548	1	BirAR118G_Rad18_inducer_biotin - emptyBirAR118G_inducer_biotin	limma	0.0012365	0.0044634	FALSE	no hit	16275982		2.9078
MKLN1	Q9UL63	Muskelin	Homo sapiens	1	1	4	3	2	2	0	-0.470663	15.0364	-4.68039	0.00124127	0.00447519	-1.11331	0.241767	0.851695	1	BirAR118G_Rad18_inducer_biotin - emptyBirAR118G_inducer_biotin	limma	0.00124127	0.00447519	FALSE	no hit	0		2.90613
JMJD1C	Q15652	Probable JmjC domain-containing histone demethylation protein 2C	Homo sapiens	1	1	4	3	16	16	24083965	0.661017	19.3417	4.67444	0.00125153	0.00450671	-1.12198	0.242366	0.852007	1	BirAR118G_Rad18_inducer_biotin - emptyBirAR118G_inducer_biotin	limma	0.00125153	0.00450671	FALSE	enriched candidate	24083965		2.90256
NFIC	P08651	Nuclear factor 1 C-type	Homo sapiens	1	1	4	3	2	2	20506931	0.818443	16.0071	4.67078	0.00125789	0.00452414	-1.12733	0.242735	0.852198	1	BirAR118G_Rad18_inducer_biotin - emptyBirAR118G_inducer_biotin	limma	0.00125789	0.00452414	FALSE	enriched candidate	20506931		2.90036
RPL10	P27635	60S ribosomal protein L10	Homo sapiens	1	1	4	3	5	7	116421221	-0.481608	20.5349	-4.66512	0.00126778	0.00455422	-1.13558	0.243306	0.852494	1	BirAR118G_Rad18_inducer_biotin - emptyBirAR118G_inducer_biotin	limma	0.00126778	0.00455422	FALSE	no hit	116421221		2.89696
OTUB1	Q96FW1	Ubiquitin thioesterase OTUB1	Homo sapiens	1	1	4	3	6	6	11476789	0.280249	18.7688	4.66143	0.00127429	0.00457208	-1.14098	0.243679	0.852687	1	BirAR118G_Rad18_inducer_biotin - emptyBirAR118G_inducer_biotin	limma	0.00127429	0.00457208	FALSE	no hit	11476789		2.89473
PRKCD	Q05655	Protein kinase C delta type	Homo sapiens	1	1	4	3	5	5	4755477	-0.25649	18.0011	-4.65395	0.00128758	0.00461421	-1.15191	0.244437	0.853076	1	BirAR118G_Rad18_inducer_biotin - emptyBirAR118G_inducer_biotin	limma	0.00128758	0.00461421	FALSE	no hit	4755477		2.89023
TBC1D23	Q9NUY8	TBC1 domain family member 23	Homo sapiens	1	1	4	3	2	2	0	-0.404504	15.2765	-4.64629	0.00130133	0.00465787	-1.16311	0.245213	0.853474	1	BirAR118G_Rad18_inducer_biotin - emptyBirAR118G_inducer_biotin	limma	0.00130133	0.00465787	FALSE	no hit	0		2.88561
SRCAP	Q6ZRS2	Helicase SRCAP	Homo sapiens	1	1	4	3	19	19	12038879	0.383704	19.1632	4.64242	0.00130834	0.00467735	-1.16877	0.245607	0.853674	1	BirAR118G_Rad18_inducer_biotin - emptyBirAR118G_inducer_biotin	limma	0.00130834	0.00467735	FALSE	no hit	12038879		2.88328
NOLC1	Q14978	Nucleolar and coiled-body phosphoprotein 1	Homo sapiens	1	1	4	3	12	12	20003512	-0.576035	21.0177	-4.64057	0.00131172	0.00467789	-1.17149	0.245796	0.85377	1	BirAR118G_Rad18_inducer_biotin - emptyBirAR118G_inducer_biotin	limma	0.00131172	0.00467789	FALSE	no hit	20003512		2.88216
MIER1	Q8N108	Mesoderm induction early response protein 1	Homo sapiens	1	1	4	3	3	3	8236582	0.408638	16.7047	4.64003	0.0013127	0.00467789	-1.17227	0.24585	0.853798	1	BirAR118G_Rad18_inducer_biotin - emptyBirAR118G_inducer_biotin	limma	0.0013127	0.00467789	FALSE	no hit	8236582		2.88184
MTHFD1L	Q6UB35	Monofunctional C1-tetrahydrofolate synthase, mitochondrial	Homo sapiens	1	1	4	3	19	19	186760148	-0.325077	21.0062	-4.63975	0.0013132	0.00467789	-1.17268	0.245878	0.853812	1	BirAR118G_Rad18_inducer_biotin - emptyBirAR118G_inducer_biotin	limma	0.0013132	0.00467789	FALSE	no hit	186760148		2.88167
MTA3	Q9BTC8	Metastasis-associated protein MTA3	Homo sapiens	1	1	4	3	5	5	157253678	0.340891	17.5568	4.63786	0.00131667	0.00468462	-1.17545	0.246071	0.85391	1	BirAR118G_Rad18_inducer_biotin - emptyBirAR118G_inducer_biotin	limma	0.00131667	0.00468462	FALSE	no hit	157253678		2.88052
NAP1L1	P55209	Nucleosome assembly protein 1-like 1	Homo sapiens	1	1	4	3	4	4	27866266	0.525985	17.873	4.63483	0.00132222	0.00469878	-1.17989	0.24638	0.854066	1	BirAR118G_Rad18_inducer_biotin - emptyBirAR118G_inducer_biotin	limma	0.00132222	0.00469878	FALSE	no hit	27866266		2.8787
SKIC8	Q9GZS3	SKI8 subunit of superkiller complex protein	Homo sapiens	1	1	4	3	4	4	27047263	0.266352	18.0458	4.63287	0.00132582	0.00470483	-1.18275	0.246579	0.854167	1	BirAR118G_Rad18_inducer_biotin - emptyBirAR118G_inducer_biotin	limma	0.00132582	0.00470483	FALSE	no hit	27047263		2.87752
SEC16A	O15027	Protein transport protein Sec16A	Homo sapiens	1	1	4	3	9	9	9097254	-0.501814	17.7115	-4.63196	0.00132751	0.00470483	-1.18409	0.246673	0.854214	1	BirAR118G_Rad18_inducer_biotin - emptyBirAR118G_inducer_biotin	limma	0.00132751	0.00470483	FALSE	no hit	9097254		2.87696
DHX34	Q14147	Probable ATP-dependent RNA helicase DHX34	Homo sapiens	1	1	4	3	5	5	32892690	-0.417449	17.072	-4.63133	0.00132867	0.00470483	-1.18501	0.246737	0.854246	1	BirAR118G_Rad18_inducer_biotin - emptyBirAR118G_inducer_biotin	limma	0.00132867	0.00470483	FALSE	no hit	32892690		2.87658
ARID1A	O14497	AT-rich interactive domain-containing protein 1A	Homo sapiens	1	1	4	3	12	12	14912207	0.3486	18.7009	4.62827	0.00133434	0.00471932	-1.1895	0.247049	0.854404	1	BirAR118G_Rad18_inducer_biotin - emptyBirAR118G_inducer_biotin	limma	0.00133434	0.00471932	FALSE	no hit	14912207		2.87473
PRPF4	O43172	U4/U6 small nuclear ribonucleoprotein Prp4	Homo sapiens	1	1	4	3	10	10	67520934	0.303522	20.6117	4.61867	0.00135228	0.0047771	-1.20357	0.248031	0.854896	1	BirAR118G_Rad18_inducer_biotin - emptyBirAR118G_inducer_biotin	limma	0.00135228	0.0047771	FALSE	no hit	67520934		2.86893
NASP	P49321	Nuclear autoantigenic sperm protein	Homo sapiens	1	1	4	3	23	24	265199704	0.442054	21.3664	4.61679	0.00135583	0.00478395	-1.20633	0.248223	0.854993	1	BirAR118G_Rad18_inducer_biotin - emptyBirAR118G_inducer_biotin	limma	0.00135583	0.00478395	FALSE	no hit	265199704		2.8678
MRPL20	Q9BYC9	39S ribosomal protein L20, mitochondrial	Homo sapiens	1	1	4	3	2	2	3432300	-0.446139	16.2968	-4.61169	0.00136549	0.00481234	-1.21381	0.248746	0.855253	1	BirAR118G_Rad18_inducer_biotin - emptyBirAR118G_inducer_biotin	limma	0.00136549	0.00481234	FALSE	no hit	3432300		2.86471
SF3A1	Q15459	Splicing factor 3A subunit 1	Homo sapiens	1	1	4	3	17	17	37661000	0.455894	20.6113	4.60986	0.00136897	0.00481892	-1.2165	0.248934	0.855347	1	BirAR118G_Rad18_inducer_biotin - emptyBirAR118G_inducer_biotin	limma	0.00136897	0.00481892	FALSE	no hit	37661000		2.8636
BLMH	Q13867	Bleomycin hydrolase	Homo sapiens	1	1	4	3	3	3	2705610	-0.443374	16.7448	-4.60634	0.0013757	0.00483689	-1.22166	0.249295	0.855526	1	BirAR118G_Rad18_inducer_biotin - emptyBirAR118G_inducer_biotin	limma	0.0013757	0.00483689	FALSE	no hit	2705610		2.86147
RPL15	P61313	60S ribosomal protein L15	Homo sapiens	1	1	4	3	8	8	144079702	-0.931635	21.634	-4.60522	0.00137785	0.00483874	-1.22331	0.24941	0.855583	1	BirAR118G_Rad18_inducer_biotin - emptyBirAR118G_inducer_biotin	limma	0.00137785	0.00483874	FALSE	candidate	144079702		2.8608
SETX	Q7Z333	Probable helicase senataxin	Homo sapiens	1	1	4	3	7	7	10149443	0.358906	17.9531	4.60202	0.00138402	0.00485466	-1.22801	0.24974	0.855746	1	BirAR118G_Rad18_inducer_biotin - emptyBirAR118G_inducer_biotin	limma	0.00138402	0.00485466	FALSE	no hit	10149443		2.85886
RSL1D1	O76021	Ribosomal L1 domain-containing protein 1	Homo sapiens	1	1	4	3	4	4	11986568	-0.664345	18.8703	-4.59893	0.00139	0.00486992	-1.23256	0.250058	0.855903	1	BirAR118G_Rad18_inducer_biotin - emptyBirAR118G_inducer_biotin	limma	0.00139	0.00486992	FALSE	candidate	11986568		2.85698
CHD6	Q8TD26	Chromodomain-helicase-DNA-binding protein 6	Homo sapiens	1	1	4	3	5	5	17256087	0.77614	15.874	4.59776	0.00139226	0.0048721	-1.23427	0.250178	0.855962	1	BirAR118G_Rad18_inducer_biotin - emptyBirAR118G_inducer_biotin	limma	0.00139226	0.0048721	FALSE	enriched candidate	17256087		2.85628
MPHOSPH10	O00566	U3 small nucleolar ribonucleoprotein protein MPP10	Homo sapiens	1	1	4	3	2	2	4444753	0.646617	17.8384	4.59438	0.00139885	0.00488939	-1.23924	0.250526	0.856134	1	BirAR118G_Rad18_inducer_biotin - emptyBirAR118G_inducer_biotin	limma	0.00139885	0.00488939	FALSE	enriched candidate	4444753		2.85423
SMYD3	Q9H7B4	Histone-lysine N-methyltransferase SMYD3	Homo sapiens	1	1	4	3	4	4	0	-0.650157	14.2384	-4.59046	0.00140653	0.00491047	-1.245	0.250931	0.856333	1	BirAR118G_Rad18_inducer_biotin - emptyBirAR118G_inducer_biotin	limma	0.00140653	0.00491047	FALSE	candidate	0		2.85185
NDC80	O14777	Kinetochore protein NDC80 homolog	Homo sapiens	1	1	4	3	3	3	0	-0.713007	16.5169	-4.58428	0.00141872	0.00494724	-1.25409	0.251569	0.856645	1	BirAR118G_Rad18_inducer_biotin - emptyBirAR118G_inducer_biotin	limma	0.00141872	0.00494724	FALSE	candidate	0		2.8481
RCN1	Q15293	Reticulocalbin-1	Homo sapiens	1	1	4	3	5	5	5463802	-0.461297	17.907	-4.58342	0.00142044	0.00494745	-1.25537	0.251659	0.856689	1	BirAR118G_Rad18_inducer_biotin - emptyBirAR118G_inducer_biotin	limma	0.00142044	0.00494745	FALSE	no hit	5463802		2.84758
MEF2D	Q14814	Myocyte-specific enhancer factor 2D	Homo sapiens	1	1	4	3	4	5	8502022	0.39479	17.5851	4.58115	0.00142496	0.00495738	-1.25871	0.251894	0.856803	1	BirAR118G_Rad18_inducer_biotin - emptyBirAR118G_inducer_biotin	limma	0.00142496	0.00495738	FALSE	no hit	8502022		2.8462
DCTN2	Q13561	Dynactin subunit 2	Homo sapiens	1	1	4	3	3	3	1855178	-0.76289	15.9286	-4.57951	0.00142822	0.00496294	-1.26112	0.252063	0.856886	1	BirAR118G_Rad18_inducer_biotin - emptyBirAR118G_inducer_biotin	limma	0.00142822	0.00496294	FALSE	candidate	1855178		2.84521
C1orf52	Q8N6N3	UPF0690 protein C1orf52	Homo sapiens	1	1	4	3	4	4	15621339	0.995898	17.4226	4.57583	0.0014356	0.00498276	-1.26655	0.252445	0.857071	1	BirAR118G_Rad18_inducer_biotin - emptyBirAR118G_inducer_biotin	limma	0.0014356	0.00498276	FALSE	enriched candidate	15621339		2.84297
MECOM	Q03112	Histone-lysine N-methyltransferase MECOM	Homo sapiens	1	1	4	3	1	3	2372380	0.358012	17.5993	4.57123	0.00144485	0.00500903	-1.27331	0.252922	0.857302	1	BirAR118G_Rad18_inducer_biotin - emptyBirAR118G_inducer_biotin	limma	0.00144485	0.00500903	FALSE	no hit	2372380		2.84018
CENPU	Q71F23	Centromere protein U	Homo sapiens	1	1	4	3	2	2	388077	0.50477	14.4959	4.56793	0.00145154	0.00502578	-1.27818	0.253264	0.857468	1	BirAR118G_Rad18_inducer_biotin - emptyBirAR118G_inducer_biotin	limma	0.00145154	0.00502578	FALSE	no hit	388077		2.83817
MAP3K7	O43318	Mitogen-activated protein kinase kinase kinase 7	Homo sapiens	1	1	4	3	2	2	0	-0.494143	15.9768	-4.56719	0.00145305	0.00502578	-1.27928	0.253342	0.857505	1	BirAR118G_Rad18_inducer_biotin - emptyBirAR118G_inducer_biotin	limma	0.00145305	0.00502578	FALSE	no hit	0		2.83772
YBX3	P16989	Y-box-binding protein 3	Homo sapiens	1	1	4	3	6	9	28596223	-0.826506	19.8663	-4.56149	0.00146469	0.00506015	-1.28768	0.253934	0.85779	1	BirAR118G_Rad18_inducer_biotin - emptyBirAR118G_inducer_biotin	limma	0.00146469	0.00506015	FALSE	candidate	28596223		2.83425
SLC25A1	P53007	Tricarboxylate transport protein, mitochondrial	Homo sapiens	1	1	4	3	5	5	42049624	0.62978	19.8575	4.55782	0.00147224	0.00508033	-1.29309	0.254316	0.857974	1	BirAR118G_Rad18_inducer_biotin - emptyBirAR118G_inducer_biotin	limma	0.00147224	0.00508033	FALSE	enriched candidate	42049624		2.83202
YTHDC1	Q96MU7	YTH domain-containing protein 1	Homo sapiens	1	1	4	3	10	10	30088992	-0.460177	20.3128	-4.55504	0.00147799	0.00509429	-1.2972	0.254607	0.858112	1	BirAR118G_Rad18_inducer_biotin - emptyBirAR118G_inducer_biotin	limma	0.00147799	0.00509429	FALSE	no hit	30088992		2.83033
TCF7L2	Q9NQB0	Transcription factor 7-like 2	Homo sapiens	1	1	4	3	3	3	5877892	0.75484	17.2008	4.55134	0.00148568	0.00511487	-1.30266	0.254993	0.858297	1	BirAR118G_Rad18_inducer_biotin - emptyBirAR118G_inducer_biotin	limma	0.00148568	0.00511487	FALSE	enriched candidate	5877892		2.82807
LARP1	Q6PKG0	La-related protein 1	Homo sapiens	1	1	4	3	20	21	46137898	-0.509843	21.1956	-4.54967	0.00148917	0.00512094	-1.30513	0.255167	0.85838	1	BirAR118G_Rad18_inducer_biotin - emptyBirAR118G_inducer_biotin	limma	0.00148917	0.00512094	FALSE	no hit	46137898		2.82706
PRPF8	Q6P2Q9	Pre-mRNA-processing-splicing factor 8	Homo sapiens	1	1	4	3	46	46	68165936	0.325143	22.4587	4.54821	0.00149222	0.00512551	-1.30728	0.25532	0.858453	1	BirAR118G_Rad18_inducer_biotin - emptyBirAR118G_inducer_biotin	limma	0.00149222	0.00512551	FALSE	no hit	68165936		2.82617
MAGED1	Q9Y5V3	Melanoma-associated antigen D1	Homo sapiens	1	1	4	3	4	5	9262883	-0.234717	17.3143	-4.54398	0.00150109	0.00515004	-1.31352	0.255761	0.858662	1	BirAR118G_Rad18_inducer_biotin - emptyBirAR118G_inducer_biotin	limma	0.00150109	0.00515004	FALSE	no hit	9262883		2.82359
CDC20	Q12834	Cell division cycle protein 20 homolog	Homo sapiens	1	1	4	3	8	8	9327826	-0.312519	17.5299	-4.5345	0.0015212	0.00521127	-1.32753	0.256754	0.859132	1	BirAR118G_Rad18_inducer_biotin - emptyBirAR118G_inducer_biotin	limma	0.0015212	0.00521127	FALSE	no hit	9327826		2.81781
SGPP1	Q9BX95	Sphingosine-1-phosphate phosphatase 1	Homo sapiens	1	1	4	3	2	2	26269196	1.27838	15.0073	4.53393	0.00152243	0.00521127	-1.32839	0.256815	0.859161	1	BirAR118G_Rad18_inducer_biotin - emptyBirAR118G_inducer_biotin	limma	0.00152243	0.00521127	TRUE	enriched hit	26269196		2.81746
GDAP1	Q8TB36	Ganglioside-induced differentiation-associated protein 1	Homo sapiens	1	1	4	3	3	4	9637284	-0.404254	17.9072	-4.52969	0.00153152	0.00523636	-1.33465	0.25726	0.85937	1	BirAR118G_Rad18_inducer_biotin - emptyBirAR118G_inducer_biotin	limma	0.00153152	0.00523636	FALSE	no hit	9637284		2.81488
PGD	P52209	6-phosphogluconate dehydrogenase, decarboxylating	Homo sapiens	1	1	4	3	9	9	39515883	0.242726	20.9973	4.52648	0.00153845	0.00525403	-1.33941	0.257597	0.859528	1	BirAR118G_Rad18_inducer_biotin - emptyBirAR118G_inducer_biotin	limma	0.00153845	0.00525403	FALSE	no hit	39515883		2.81292
CENPC	Q03188	Centromere protein C	Homo sapiens	1	1	4	3	5	5	20161940	0.348949	18.6325	4.522	0.00154816	0.0052783	-1.34603	0.258068	0.859749	1	BirAR118G_Rad18_inducer_biotin - emptyBirAR118G_inducer_biotin	limma	0.00154816	0.0052783	FALSE	no hit	20161940		2.81018
DACH2	Q96NX9	Dachshund homolog 2	Homo sapiens	1	1	4	3	3	3	28717526	0.710679	16.0691	4.52157	0.0015491	0.0052783	-1.34667	0.258114	0.85977	1	BirAR118G_Rad18_inducer_biotin - emptyBirAR118G_inducer_biotin	limma	0.0015491	0.0052783	FALSE	enriched candidate	28717526		2.80992
NOL6	Q9H6R4	Nucleolar protein 6	Homo sapiens	1	1	4	3	7	7	10788337	0.33667	18.5391	4.51874	0.00155529	0.00529331	-1.35086	0.258412	0.859909	1	BirAR118G_Rad18_inducer_biotin - emptyBirAR118G_inducer_biotin	limma	0.00155529	0.00529331	FALSE	no hit	10788337		2.80819
EIF2B1	Q14232	Translation initiation factor eIF-2B subunit alpha	Homo sapiens	1	1	4	3	2	2	358682	0.342463	14.4732	4.51531	0.0015628	0.00531281	-1.35594	0.258773	0.860077	1	BirAR118G_Rad18_inducer_biotin - emptyBirAR118G_inducer_biotin	limma	0.0015628	0.00531281	FALSE	no hit	358682		2.8061
MRPL58	Q14197	Peptidyl-tRNA hydrolase ICT1, mitochondrial	Homo sapiens	1	1	4	3	3	3	3258346	-0.305684	18.0978	-4.50942	0.00157583	0.00535099	-1.36467	0.259395	0.860366	1	BirAR118G_Rad18_inducer_biotin - emptyBirAR118G_inducer_biotin	limma	0.00157583	0.00535099	FALSE	no hit	3258346		2.80249
LSS	P48449	Lanosterol synthase	Homo sapiens	1	1	4	3	5	5	1338112	-0.226265	17.2419	-4.50798	0.00157903	0.00535366	-1.36681	0.259548	0.860436	1	BirAR118G_Rad18_inducer_biotin - emptyBirAR118G_inducer_biotin	limma	0.00157903	0.00535366	FALSE	no hit	1338112		2.80161
SMAP	O00193	Small acidic protein	Homo sapiens	1	1	4	3	5	5	274266744	1.51673	20.9292	4.50745	0.00158021	0.00535366	-1.36759	0.259604	0.860462	1	BirAR118G_Rad18_inducer_biotin - emptyBirAR118G_inducer_biotin	limma	0.00158021	0.00535366	TRUE	enriched hit	274266744		2.80129
KCMF1	Q9P0J7	E3 ubiquitin-protein ligase KCMF1	Homo sapiens	1	1	4	3	3	3	11863575	-0.370387	17.6571	-4.50359	0.00158881	0.00537266	-1.37331	0.260011	0.860651	1	BirAR118G_Rad18_inducer_biotin - emptyBirAR118G_inducer_biotin	limma	0.00158881	0.00537266	FALSE	no hit	11863575		2.79893
RPL37	P61927	60S ribosomal protein L37	Homo sapiens	1	1	4	3	6	6	47669111	-1.08319	20.523	-4.50332	0.00158943	0.00537266	-1.37372	0.26004	0.860664	1	BirAR118G_Rad18_inducer_biotin - emptyBirAR118G_inducer_biotin	limma	0.00158943	0.00537266	TRUE	hit	47669111		2.79876
DCLRE1A	Q6PJP8	DNA cross-link repair 1A protein	Homo sapiens	1	1	4	3	4	4	0	0.407684	17.3367	4.49843	0.00160042	0.0054037	-1.38097	0.260558	0.860903	1	BirAR118G_Rad18_inducer_biotin - emptyBirAR118G_inducer_biotin	limma	0.00160042	0.0054037	FALSE	no hit	0		2.79576
DDX41	Q9UJV9	Probable ATP-dependent RNA helicase DDX41	Homo sapiens	1	1	4	3	14	14	37458510	0.332022	19.9261	4.49113	0.00161699	0.00545148	-1.39181	0.261333	0.861258	1	BirAR118G_Rad18_inducer_biotin - emptyBirAR118G_inducer_biotin	limma	0.00161699	0.00545148	FALSE	no hit	37458510		2.79129
ZNF830	Q96NB3	Zinc finger protein 830	Homo sapiens	1	1	4	3	3	3	12542132	0.565259	17.8652	4.48983	0.00161994	0.00545148	-1.39373	0.26147	0.86132	1	BirAR118G_Rad18_inducer_biotin - emptyBirAR118G_inducer_biotin	limma	0.00161994	0.00545148	FALSE	no hit	12542132		2.7905
MSL2	Q9HCI7	E3 ubiquitin-protein ligase MSL2	Homo sapiens	1	1	4	3	2	2	950305	0.471158	14.3862	4.48924	0.00162129	0.00545148	-1.39461	0.261533	0.861349	1	BirAR118G_Rad18_inducer_biotin - emptyBirAR118G_inducer_biotin	limma	0.00162129	0.00545148	FALSE	no hit	950305		2.79014
TPX2	Q9ULW0	Targeting protein for Xklp2	Homo sapiens	1	1	4	3	28	30	83724274	0.643824	21.7673	4.48898	0.0016219	0.00545148	-1.395	0.261561	0.861362	1	BirAR118G_Rad18_inducer_biotin - emptyBirAR118G_inducer_biotin	limma	0.0016219	0.00545148	FALSE	enriched candidate	83724274		2.78998
SLC4A1AP	Q9BWU0	Kanadaptin	Homo sapiens	1	1	4	3	13	13	11841475	0.302851	19.3864	4.4866	0.00162736	0.00546368	-1.39854	0.261814	0.861477	1	BirAR118G_Rad18_inducer_biotin - emptyBirAR118G_inducer_biotin	limma	0.00162736	0.00546368	FALSE	no hit	11841475		2.78852
CPSF2	Q9P2I0	Cleavage and polyadenylation specificity factor subunit 2	Homo sapiens	1	1	4	3	7	7	23732844	0.287669	19.0352	4.48416	0.00163297	0.00547532	-1.40216	0.262073	0.861595	1	BirAR118G_Rad18_inducer_biotin - emptyBirAR118G_inducer_biotin	limma	0.00163297	0.00547532	FALSE	no hit	23732844		2.78702
RAB7A	P51149	Ras-related protein Rab-7a	Homo sapiens	1	1	4	3	4	4	7411706	-0.53172	18.9693	-4.48349	0.00163451	0.00547532	-1.40315	0.262144	0.861628	1	BirAR118G_Rad18_inducer_biotin - emptyBirAR118G_inducer_biotin	limma	0.00163451	0.00547532	FALSE	no hit	7411706		2.78661
MRPL27	Q9P0M9	39S ribosomal protein L27, mitochondrial	Homo sapiens	1	1	4	3	2	2	11755436	-0.484936	17.8313	-4.47431	0.00165586	0.00554062	-1.4168	0.263123	0.862071	1	BirAR118G_Rad18_inducer_biotin - emptyBirAR118G_inducer_biotin	limma	0.00165586	0.00554062	FALSE	no hit	11755436		2.78098
SAFB2	Q14151	Scaffold attachment factor B2	Homo sapiens	1	1	4	3	8	8	16579309	-0.296267	17.8577	-4.47133	0.00166284	0.00555763	-1.42123	0.263441	0.862215	1	BirAR118G_Rad18_inducer_biotin - emptyBirAR118G_inducer_biotin	limma	0.00166284	0.00555763	FALSE	no hit	16579309		2.77915
ABCD3	P28288	ATP-binding cassette sub-family D member 3	Homo sapiens	1	1	4	3	9	9	47675761	0.368166	19.7316	4.47055	0.00166468	0.00555763	-1.42239	0.263524	0.862252	1	BirAR118G_Rad18_inducer_biotin - emptyBirAR118G_inducer_biotin	limma	0.00166468	0.00555763	FALSE	no hit	47675761		2.77867
POLR1E	Q9GZS1	DNA-directed RNA polymerase I subunit RPA49	Homo sapiens	1	1	4	3	6	6	25496172	0.517577	18.4833	4.46677	0.0016736	0.00558079	-1.42801	0.263928	0.862434	1	BirAR118G_Rad18_inducer_biotin - emptyBirAR118G_inducer_biotin	limma	0.0016736	0.00558079	FALSE	no hit	25496172		2.77635
RAPGEF6	Q8TEU7	Rap guanine nucleotide exchange factor 6	Homo sapiens	1	1	4	3	6	7	81498278	-0.334666	17.5427	-4.46579	0.00167593	0.00558079	-1.42948	0.264033	0.862481	1	BirAR118G_Rad18_inducer_biotin - emptyBirAR118G_inducer_biotin	limma	0.00167593	0.00558079	FALSE	no hit	81498278		2.77574
RPL34	P49207	60S ribosomal protein L34	Homo sapiens	1	1	4	3	5	5	209785710	-1.53275	21.9137	-4.46474	0.00167842	0.00558079	-1.43104	0.264145	0.862532	1	BirAR118G_Rad18_inducer_biotin - emptyBirAR118G_inducer_biotin	limma	0.00167842	0.00558079	TRUE	hit	209785710		2.7751
GLRX3	O76003	Glutaredoxin-3	Homo sapiens	1	1	4	3	4	4	10190435	0.337682	18.4225	4.46445	0.00167911	0.00558079	-1.43147	0.264176	0.862546	1	BirAR118G_Rad18_inducer_biotin - emptyBirAR118G_inducer_biotin	limma	0.00167911	0.00558079	FALSE	no hit	10190435		2.77492
ACAD9	Q9H845	Complex I assembly factor ACAD9, mitochondrial	Homo sapiens	1	1	4	3	5	5	2728540	0.231212	18.2659	4.46361	0.0016811	0.00558118	-1.43272	0.264266	0.862586	1	BirAR118G_Rad18_inducer_biotin - emptyBirAR118G_inducer_biotin	limma	0.0016811	0.00558118	FALSE	no hit	2728540		2.77441
ACBD3	Q9H3P7	Golgi resident protein GCP60	Homo sapiens	1	1	4	3	11	12	20861604	-0.480383	19.9173	-4.46024	0.00168914	0.00560162	-1.43774	0.264627	0.862748	1	BirAR118G_Rad18_inducer_biotin - emptyBirAR118G_inducer_biotin	limma	0.00168914	0.00560162	FALSE	no hit	20861604		2.77233
MOV10	Q9HCE1	Helicase MOV-10	Homo sapiens	1	1	4	3	12	12	38830404	-0.294161	19.8462	-4.44066	0.00173665	0.00575276	-1.46692	0.26673	0.863682	1	BirAR118G_Rad18_inducer_biotin - emptyBirAR118G_inducer_biotin	limma	0.00173665	0.00575276	FALSE	no hit	38830404		2.76029
COTL1	Q14019	Coactosin-like protein	Homo sapiens	1	1	4	3	5	5	78505316	0.38948	21.0777	4.43425	0.00175252	0.00579891	-1.47649	0.267421	0.863987	1	BirAR118G_Rad18_inducer_biotin - emptyBirAR118G_inducer_biotin	limma	0.00175252	0.00579891	FALSE	no hit	78505316		2.75634
BCORL1	Q5H9F3	BCL-6 corepressor-like protein 1	Homo sapiens	1	1	4	3	9	9	20009155	0.401559	17.203	4.43285	0.001756	0.00580396	-1.47857	0.267572	0.864053	1	BirAR118G_Rad18_inducer_biotin - emptyBirAR118G_inducer_biotin	limma	0.001756	0.00580396	FALSE	no hit	20009155		2.75548
METTL2B	Q6P1Q9	tRNA N(3)-methylcytidine methyltransferase METTL2B	Homo sapiens	1	1	4	3	3	6	18161352	0.280338	17.7129	4.43164	0.00175903	0.00580753	-1.48039	0.267703	0.86411	1	BirAR118G_Rad18_inducer_biotin - emptyBirAR118G_inducer_biotin	limma	0.00175903	0.00580753	FALSE	no hit	18161352		2.75473
KIFC1	Q9BW19	Kinesin-like protein KIFC1	Homo sapiens	1	1	4	3	13	13	19175482	0.325027	19.2144	4.42955	0.00176424	0.00581827	-1.48349	0.267928	0.864209	1	BirAR118G_Rad18_inducer_biotin - emptyBirAR118G_inducer_biotin	limma	0.00176424	0.00581827	FALSE	no hit	19175482		2.75344
GATB	O75879	Glutamyl-tRNA(Gln) amidotransferase subunit B, mitochondrial	Homo sapiens	1	1	4	3	6	6	4664497	-0.234555	17.9989	-4.42473	0.00177637	0.00585181	-1.4907	0.268449	0.864437	1	BirAR118G_Rad18_inducer_biotin - emptyBirAR118G_inducer_biotin	limma	0.00177637	0.00585181	FALSE	no hit	4664497		2.75047
APTX	Q7Z2E3	Aprataxin	Homo sapiens	1	1	4	3	3	3	0	-0.341789	16.7839	-4.42277	0.00178132	0.0058595	-1.49363	0.268661	0.864529	1	BirAR118G_Rad18_inducer_biotin - emptyBirAR118G_inducer_biotin	limma	0.00178132	0.0058595	FALSE	no hit	0		2.74926
XPNPEP1	Q9NQW7	Xaa-Pro aminopeptidase 1	Homo sapiens	1	1	4	3	3	5	11216736	0.313397	18.6416	4.42225	0.00178264	0.0058595	-1.49441	0.268718	0.864554	1	BirAR118G_Rad18_inducer_biotin - emptyBirAR118G_inducer_biotin	limma	0.00178264	0.0058595	FALSE	no hit	11216736		2.74894
HBS1L	Q9Y450	HBS1-like protein	Homo sapiens	1	1	4	3	11	11	51016552	0.301821	21.2956	4.42062	0.00178677	0.00586658	-1.49684	0.268894	0.864631	1	BirAR118G_Rad18_inducer_biotin - emptyBirAR118G_inducer_biotin	limma	0.00178677	0.00586658	FALSE	no hit	51016552		2.74793
LIN9	Q5TKA1	Protein lin-9 homolog	Homo sapiens	1	1	4	3	5	5	4724873	0.560841	17.5482	4.41029	0.00181322	0.00594687	-1.51229	0.270014	0.865117	1	BirAR118G_Rad18_inducer_biotin - emptyBirAR118G_inducer_biotin	limma	0.00181322	0.00594687	FALSE	no hit	4724873		2.74155
VPS45	Q9NRW7	Vacuolar protein sorting-associated protein 45	Homo sapiens	1	1	4	3	5	5	2375067	-0.293486	15.8143	-4.40442	0.00182843	0.00599017	-1.52107	0.270653	0.865392	1	BirAR118G_Rad18_inducer_biotin - emptyBirAR118G_inducer_biotin	limma	0.00182843	0.00599017	FALSE	no hit	2375067		2.73792
CCZ1B	P86790	Vacuolar fusion protein CCZ1 homolog B	Homo sapiens	1	1	4	3	0	2	2726200	-0.368244	15.8369	-4.39708	0.00184765	0.00604648	-1.53207	0.271452	0.865735	1	BirAR118G_Rad18_inducer_biotin - emptyBirAR118G_inducer_biotin	limma	0.00184765	0.00604648	FALSE	no hit	2726200		2.73338
NCOA6	Q14686	Nuclear receptor coactivator 6	Homo sapiens	1	1	4	3	6	6	808891	0.399909	17.3666	4.39623	0.00184988	0.00604713	-1.53334	0.271544	0.865775	1	BirAR118G_Rad18_inducer_biotin - emptyBirAR118G_inducer_biotin	limma	0.00184988	0.00604713	FALSE	no hit	808891		2.73286
RAB4A	P20338	Ras-related protein Rab-4A	Homo sapiens	1	1	4	3	2	2	0	-0.341728	14.8814	-4.38641	0.00187595	0.00612154	-1.54805	0.272616	0.866232	1	BirAR118G_Rad18_inducer_biotin - emptyBirAR118G_inducer_biotin	limma	0.00187595	0.00612154	FALSE	no hit	0		2.72678
DCAF13	Q9NV06	DDB1- and CUL4-associated factor 13	Homo sapiens	1	1	4	3	3	3	0	-0.453577	17.2751	-4.38611	0.00187675	0.00612154	-1.5485	0.272649	0.866246	1	BirAR118G_Rad18_inducer_biotin - emptyBirAR118G_inducer_biotin	limma	0.00187675	0.00612154	FALSE	no hit	0		2.72659
NAP1L4	Q99733	Nucleosome assembly protein 1-like 4	Homo sapiens	1	1	4	3	5	6	38556120	0.288978	18.7883	4.38394	0.00188257	0.00613382	-1.55176	0.272886	0.866347	1	BirAR118G_Rad18_inducer_biotin - emptyBirAR118G_inducer_biotin	limma	0.00188257	0.00613382	FALSE	no hit	38556120		2.72525
ZFYVE1	Q9HBF4	Zinc finger FYVE domain-containing protein 1	Homo sapiens	1	1	4	3	2	2	313573	-0.306885	16.9465	-4.37763	0.0018996	0.00618254	-1.56122	0.273577	0.866639	1	BirAR118G_Rad18_inducer_biotin - emptyBirAR118G_inducer_biotin	limma	0.0018996	0.00618254	FALSE	no hit	313573		2.72134
BAZ1B	Q9UIG0	Tyrosine-protein kinase BAZ1B	Homo sapiens	1	1	4	3	34	34	138444590	0.656173	21.989	4.37604	0.00190391	0.00618979	-1.5636	0.273751	0.866713	1	BirAR118G_Rad18_inducer_biotin - emptyBirAR118G_inducer_biotin	limma	0.00190391	0.00618979	FALSE	enriched candidate	138444590		2.72035
AP1G1	O43747	AP-1 complex subunit gamma-1	Homo sapiens	1	1	4	3	7	8	21890000	0.263249	19.4717	4.36824	0.00192525	0.00625234	-1.57532	0.274608	0.867073	1	BirAR118G_Rad18_inducer_biotin - emptyBirAR118G_inducer_biotin	limma	0.00192525	0.00625234	FALSE	no hit	21890000		2.71551
CENPF	P49454	Centromere protein F	Homo sapiens	1	1	4	3	3	3	415704	-0.668331	14.4774	-4.33931	0.00200663	0.00650954	-1.61882	0.277799	0.868399	1	BirAR118G_Rad18_inducer_biotin - emptyBirAR118G_inducer_biotin	limma	0.00200663	0.00650954	FALSE	candidate	415704		2.69753
IGF2BP3	O00425	Insulin-like growth factor 2 mRNA-binding protein 3	Homo sapiens	1	1	4	3	12	13	96159290	-0.222184	19.3137	-4.33686	0.00201369	0.00652532	-1.62251	0.27807	0.868511	1	BirAR118G_Rad18_inducer_biotin - emptyBirAR118G_inducer_biotin	limma	0.00201369	0.00652532	FALSE	no hit	96159290		2.69601
ZNF384	Q8TF68	Zinc finger protein 384	Homo sapiens	1	1	4	3	3	7	25720993	0.402055	19.5744	4.33276	0.00202555	0.00655218	-1.62868	0.278524	0.868697	1	BirAR118G_Rad18_inducer_biotin - emptyBirAR118G_inducer_biotin	limma	0.00202555	0.00655218	FALSE	no hit	25720993		2.69346
RSF1	Q96T23	Remodeling and spacing factor 1	Homo sapiens	1	1	4	3	10	10	15916620	-0.308871	19.4535	-4.33248	0.00202638	0.00655218	-1.62911	0.278556	0.86871	1	BirAR118G_Rad18_inducer_biotin - emptyBirAR118G_inducer_biotin	limma	0.00202638	0.00655218	FALSE	no hit	15916620		2.69328
POLR3F	Q9H1D9	DNA-directed RNA polymerase III subunit RPC6	Homo sapiens	1	1	4	3	5	5	8965961	0.577748	15.6267	4.32811	0.00203911	0.00658618	-1.63569	0.279041	0.868908	1	BirAR118G_Rad18_inducer_biotin - emptyBirAR118G_inducer_biotin	limma	0.00203911	0.00658618	FALSE	no hit	8965961		2.69056
MRPL37	Q9BZE1	39S ribosomal protein L37, mitochondrial	Homo sapiens	1	1	4	3	6	7	13180698	-0.382089	19.1973	-4.32211	0.00205674	0.00663061	-1.64473	0.279708	0.86918	1	BirAR118G_Rad18_inducer_biotin - emptyBirAR118G_inducer_biotin	limma	0.00205674	0.00663061	FALSE	no hit	13180698		2.68682
WDR77	Q9BQA1	Methylosome protein 50	Homo sapiens	1	1	4	3	2	2	13491739	0.270907	18.29	4.32192	0.00205732	0.00663061	-1.64503	0.279729	0.869189	1	BirAR118G_Rad18_inducer_biotin - emptyBirAR118G_inducer_biotin	limma	0.00205732	0.00663061	FALSE	no hit	13491739		2.6867
IPO7	O95373	Importin-7	Homo sapiens	1	1	4	3	3	3	5136942	-0.265782	17.9282	-4.32033	0.002062	0.00663853	-1.64742	0.279906	0.86926	1	BirAR118G_Rad18_inducer_biotin - emptyBirAR118G_inducer_biotin	limma	0.002062	0.00663853	FALSE	no hit	5136942		2.68571
GPKOW	Q92917	G-patch domain and KOW motifs-containing protein	Homo sapiens	1	1	4	3	9	9	21791574	0.390076	19.029	4.31894	0.00206613	0.00664463	-1.64952	0.280061	0.869323	1	BirAR118G_Rad18_inducer_biotin - emptyBirAR118G_inducer_biotin	limma	0.00206613	0.00664463	FALSE	no hit	21791574		2.68484
AHNAK	Q09666	Neuroblast differentiation-associated protein AHNAK	Homo sapiens	1	1	4	3	15	15	10338416	-0.320297	19.8813	-4.30548	0.00210648	0.00676199	-1.66984	0.281562	0.869929	1	BirAR118G_Rad18_inducer_biotin - emptyBirAR118G_inducer_biotin	limma	0.00210648	0.00676199	FALSE	no hit	10338416		2.67644
ANAPC4	Q9UJX5	Anaphase-promoting complex subunit 4	Homo sapiens	1	1	4	3	2	2	2656938	0.315567	15.4121	4.30526	0.00210716	0.00676199	-1.67018	0.281587	0.869939	1	BirAR118G_Rad18_inducer_biotin - emptyBirAR118G_inducer_biotin	limma	0.00210716	0.00676199	FALSE	no hit	2656938		2.6763
DHX35	Q9H5Z1	Probable ATP-dependent RNA helicase DHX35	Homo sapiens	1	1	4	3	2	2	0	0.366412	15.5581	4.30358	0.00211225	0.00677104	-1.67271	0.281775	0.870015	1	BirAR118G_Rad18_inducer_biotin - emptyBirAR118G_inducer_biotin	limma	0.00211225	0.00677104	FALSE	no hit	0		2.67525
PAK4	O96013	Serine/threonine-protein kinase PAK 4	Homo sapiens	1	1	4	3	5	5	4804324	0.23157	17.7718	4.30025	0.00212238	0.00679619	-1.67773	0.282147	0.870164	1	BirAR118G_Rad18_inducer_biotin - emptyBirAR118G_inducer_biotin	limma	0.00212238	0.00679619	FALSE	no hit	4804324		2.67318
ASCC3	Q8N3C0	Activating signal cointegrator 1 complex subunit 3	Homo sapiens	1	1	4	3	8	8	1949353	-0.30681	16.7355	-4.29425	0.0021408	0.00684779	-1.68681	0.282819	0.870433	1	BirAR118G_Rad18_inducer_biotin - emptyBirAR118G_inducer_biotin	limma	0.0021408	0.00684779	FALSE	no hit	1949353		2.66942
CFL2	Q9Y281	Cofilin-2	Homo sapiens	1	1	4	3	2	2	39038119	0.294978	16.8952	4.29186	0.00214816	0.00686398	-1.69041	0.283087	0.870539	1	BirAR118G_Rad18_inducer_biotin - emptyBirAR118G_inducer_biotin	limma	0.00214816	0.00686398	FALSE	no hit	39038119		2.66793
IGF2BP2	Q9Y6M1	Insulin-like growth factor 2 mRNA-binding protein 2	Homo sapiens	1	1	4	3	11	11	56185417	-0.236623	20.5791	-4.29063	0.00215198	0.00686879	-1.69228	0.283225	0.870594	1	BirAR118G_Rad18_inducer_biotin - emptyBirAR118G_inducer_biotin	limma	0.00215198	0.00686879	FALSE	no hit	56185417		2.66716
WDR55	Q9H6Y2	WD repeat-containing protein 55	Homo sapiens	1	1	4	3	2	2	1444132	0.304352	16.8951	4.28936	0.00215594	0.00687407	-1.69421	0.283368	0.870651	1	BirAR118G_Rad18_inducer_biotin - emptyBirAR118G_inducer_biotin	limma	0.00215594	0.00687407	FALSE	no hit	1444132		2.66636
PQBP1	O60828	Polyglutamine-binding protein 1	Homo sapiens	1	1	4	3	9	9	27536902	0.542105	18.4369	4.28632	0.0021654	0.00689577	-1.69881	0.28371	0.870787	1	BirAR118G_Rad18_inducer_biotin - emptyBirAR118G_inducer_biotin	limma	0.0021654	0.00689577	FALSE	no hit	27536902		2.66446
SMARCD2	Q92925	SWI/SNF-related matrix-associated actin-dependent regulator of chromatin subfamily D member 2	Homo sapiens	1	1	4	3	1	2	0	-0.427976	16.1907	-4.28568	0.00216737	0.00689577	-1.69976	0.283781	0.870815	1	BirAR118G_Rad18_inducer_biotin - emptyBirAR118G_inducer_biotin	limma	0.00216737	0.00689577	FALSE	no hit	0		2.66407
NCAPH2	Q6IBW4	Condensin-2 complex subunit H2	Homo sapiens	1	1	4	3	3	4	342529448	-1.1638	17.9557	-4.2848	0.00217012	0.00689714	-1.70109	0.28388	0.870854	1	BirAR118G_Rad18_inducer_biotin - emptyBirAR118G_inducer_biotin	limma	0.00217012	0.00689714	TRUE	hit	342529448		2.66352
DGCR8	Q8WYQ5	Microprocessor complex subunit DGCR8	Homo sapiens	1	1	4	3	3	3	9506909	0.411689	17.9603	4.27722	0.00219398	0.00695969	-1.71257	0.284733	0.871191	1	BirAR118G_Rad18_inducer_biotin - emptyBirAR118G_inducer_biotin	limma	0.00219398	0.00695969	FALSE	no hit	9506909		2.65877
SDAD1	Q9NVU7	Protein SDA1 homolog	Homo sapiens	1	1	4	3	10	10	36871771	0.873792	20.2808	4.27649	0.00219629	0.00695969	-1.71368	0.284815	0.871223	1	BirAR118G_Rad18_inducer_biotin - emptyBirAR118G_inducer_biotin	limma	0.00219629	0.00695969	FALSE	enriched candidate	36871771		2.65831
EPB41	P11171	Protein 4,1	Homo sapiens	1	1	4	3	11	12	42644262	-0.259821	19.8849	-4.27632	0.00219681	0.00695969	-1.71393	0.284834	0.871231	1	BirAR118G_Rad18_inducer_biotin - emptyBirAR118G_inducer_biotin	limma	0.00219681	0.00695969	FALSE	no hit	42644262		2.65821
INTS4	Q96HW7	Integrator complex subunit 4	Homo sapiens	1	1	4	3	6	6	2864708	0.316989	17.2437	4.2736	0.00220545	0.00697962	-1.71805	0.28514	0.871351	1	BirAR118G_Rad18_inducer_biotin - emptyBirAR118G_inducer_biotin	limma	0.00220545	0.00697962	FALSE	no hit	2864708		2.6565
KDM3A	Q9Y4C1	Lysine-specific demethylase 3A	Homo sapiens	1	1	4	3	10	10	5619134	0.34107	19.3928	4.27003	0.00221686	0.00700828	-1.72346	0.285543	0.87151	1	BirAR118G_Rad18_inducer_biotin - emptyBirAR118G_inducer_biotin	limma	0.00221686	0.00700828	FALSE	no hit	5619134		2.65426
PHF8	Q9UPP1	Histone lysine demethylase PHF8	Homo sapiens	1	1	4	3	7	7	1370763	0.387449	17.9709	4.2675	0.00222497	0.00702648	-1.7273	0.285829	0.871622	1	BirAR118G_Rad18_inducer_biotin - emptyBirAR118G_inducer_biotin	limma	0.00222497	0.00702648	FALSE	no hit	1370763		2.65268
RANBP2	P49792	E3 SUMO-protein ligase RanBP2	Homo sapiens	1	1	4	3	49	81	106821952	0.390258	23.4202	4.26011	0.00224882	0.00709427	-1.73849	0.286663	0.871947	1	BirAR118G_Rad18_inducer_biotin - emptyBirAR118G_inducer_biotin	limma	0.00224882	0.00709427	FALSE	no hit	106821952		2.64805
NCOR1	O75376	Nuclear receptor corepressor 1	Homo sapiens	1	1	4	3	16	18	18415385	0.357255	19.3063	4.25377	0.00226953	0.00714786	-1.74811	0.287382	0.872227	1	BirAR118G_Rad18_inducer_biotin - emptyBirAR118G_inducer_biotin	limma	0.00226953	0.00714786	FALSE	no hit	18415385		2.64406
DDAH1	O94760	N(G),N(G)-dimethylarginine dimethylaminohydrolase 1	Homo sapiens	1	1	4	3	3	3	19888942	-0.303692	18.139	-4.25344	0.00227061	0.00714786	-1.74861	0.287419	0.872241	1	BirAR118G_Rad18_inducer_biotin - emptyBirAR118G_inducer_biotin	limma	0.00227061	0.00714786	FALSE	no hit	19888942		2.64386
RNF2	Q99496	E3 ubiquitin-protein ligase RING2	Homo sapiens	1	1	4	3	8	10	58656937	0.33825	19.7248	4.24662	0.00229312	0.00720408	-1.75897	0.288193	0.87254	1	BirAR118G_Rad18_inducer_biotin - emptyBirAR118G_inducer_biotin	limma	0.00229312	0.00720408	FALSE	no hit	58656937		2.63957
XRCC5	P13010	X-ray repair cross-complementing protein 5	Homo sapiens	1	1	4	3	20	20	164050068	0.25095	22.1913	4.24656	0.00229331	0.00720408	-1.75905	0.288199	0.872543	1	BirAR118G_Rad18_inducer_biotin - emptyBirAR118G_inducer_biotin	limma	0.00229331	0.00720408	FALSE	no hit	164050068		2.63954
POLR2E	P19388	DNA-directed RNA polymerases I, II, and III subunit RPABC1	Homo sapiens	1	1	4	3	4	4	13051182	-0.387193	19.0328	-4.24558	0.00229655	0.00720668	-1.76054	0.28831	0.872586	1	BirAR118G_Rad18_inducer_biotin - emptyBirAR118G_inducer_biotin	limma	0.00229655	0.00720668	FALSE	no hit	13051182		2.63892
AKR1B1	P15121	Aldo-keto reductase family 1 member B1	Homo sapiens	1	1	4	3	9	10	189108066	0.295899	21.9602	4.2442	0.00230115	0.00721343	-1.76264	0.288467	0.872646	1	BirAR118G_Rad18_inducer_biotin - emptyBirAR118G_inducer_biotin	limma	0.00230115	0.00721343	FALSE	no hit	189108066		2.63805
EXOSC7	Q15024	Exosome complex component RRP42	Homo sapiens	1	1	4	3	2	2	4734275	-0.534684	15.0746	-4.24348	0.00230355	0.00721343	-1.76373	0.288549	0.872678	1	BirAR118G_Rad18_inducer_biotin - emptyBirAR118G_inducer_biotin	limma	0.00230355	0.00721343	FALSE	no hit	4734275		2.6376
KAT2A	Q92830	Histone acetyltransferase KAT2A	Homo sapiens	1	1	4	3	3	3	2078524	0.745581	16.9369	4.23711	0.00232489	0.0072726	-1.77341	0.289273	0.872956	1	BirAR118G_Rad18_inducer_biotin - emptyBirAR118G_inducer_biotin	limma	0.00232489	0.0072726	FALSE	enriched candidate	2078524		2.6336
MCM9	Q9NXL9	DNA helicase MCM9	Homo sapiens	1	1	4	3	4	4	2701533	-0.410095	17.4929	-4.23355	0.00233691	0.00730253	-1.77882	0.289679	0.873111	1	BirAR118G_Rad18_inducer_biotin - emptyBirAR118G_inducer_biotin	limma	0.00233691	0.00730253	FALSE	no hit	2701533		2.63136
FHL1	Q13642	Four and a half LIM domains protein 1	Homo sapiens	1	1	4	3	7	7	133247550	-0.405356	21.1843	-4.23168	0.00234324	0.00731465	-1.78166	0.289892	0.873193	1	BirAR118G_Rad18_inducer_biotin - emptyBirAR118G_inducer_biotin	limma	0.00234324	0.00731465	FALSE	no hit	133247550		2.63018
INTS12	Q96CB8	Integrator complex subunit 12	Homo sapiens	1	1	4	3	6	6	22696639	0.35269	17.4597	4.23066	0.00234671	0.0073178	-1.78321	0.290008	0.873237	1	BirAR118G_Rad18_inducer_biotin - emptyBirAR118G_inducer_biotin	limma	0.00234671	0.0073178	FALSE	no hit	22696639		2.62954
DDX19A	Q9NUU7	ATP-dependent RNA helicase DDX19A	Homo sapiens	1	1	4	3	3	14	76999683	0.237388	21.7622	4.22636	0.00236139	0.00735588	-1.78975	0.290499	0.873424	1	BirAR118G_Rad18_inducer_biotin - emptyBirAR118G_inducer_biotin	limma	0.00236139	0.00735588	FALSE	no hit	76999683		2.62683
SMCHD1	A6NHR9	Structural maintenance of chromosomes flexible hinge domain-containing protein 1	Homo sapiens	1	1	4	3	25	25	23957126	0.313419	20.4797	4.22496	0.00236618	0.00736311	-1.79188	0.290659	0.873485	1	BirAR118G_Rad18_inducer_biotin - emptyBirAR118G_inducer_biotin	limma	0.00236618	0.00736311	FALSE	no hit	23957126		2.62595
ARPIN	Q7Z6K5	Arpin	Homo sapiens	1	1	4	3	7	7	103029152	0.560869	20.7306	4.2226	0.00237428	0.00738058	-1.79546	0.290928	0.873587	1	BirAR118G_Rad18_inducer_biotin - emptyBirAR118G_inducer_biotin	limma	0.00237428	0.00738058	FALSE	no hit	103029152		2.62447
RHOT2	Q8IXI1	Mitochondrial Rho GTPase 2	Homo sapiens	1	1	4	3	2	3	7654730	-0.334135	17.785	-4.22073	0.00238074	0.00739294	-1.79831	0.291142	0.873668	1	BirAR118G_Rad18_inducer_biotin - emptyBirAR118G_inducer_biotin	limma	0.00238074	0.00739294	FALSE	no hit	7654730		2.62329
IRF2BP2	Q7Z5L9	Interferon regulatory factor 2-binding protein 2	Homo sapiens	1	1	4	3	2	2	0	-0.55357	16.2368	-4.21758	0.00239164	0.00741907	-1.80311	0.291502	0.873805	1	BirAR118G_Rad18_inducer_biotin - emptyBirAR118G_inducer_biotin	limma	0.00239164	0.00741907	FALSE	no hit	0		2.6213
GLS	O94925	Glutaminase kidney isoform, mitochondrial	Homo sapiens	1	1	4	3	6	6	17394415	-0.280722	19.6832	-4.21453	0.00240224	0.00744418	-1.80775	0.291851	0.873937	1	BirAR118G_Rad18_inducer_biotin - emptyBirAR118G_inducer_biotin	limma	0.00240224	0.00744418	FALSE	no hit	17394415		2.61938
RAB10	P61026	Ras-related protein Rab-10	Homo sapiens	1	1	4	3	3	3	66072248	-0.420432	17.2622	-4.20916	0.00242103	0.00748511	-1.81592	0.292466	0.874168	1	BirAR118G_Rad18_inducer_biotin - emptyBirAR118G_inducer_biotin	limma	0.00242103	0.00748511	FALSE	no hit	66072248		2.616
CETN2	P41208	Centrin-2	Homo sapiens	1	1	4	3	1	2	2023991	-0.550837	17.1782	-4.20871	0.00242263	0.00748511	-1.81661	0.292518	0.874188	1	BirAR118G_Rad18_inducer_biotin - emptyBirAR118G_inducer_biotin	limma	0.00242263	0.00748511	FALSE	no hit	2023991		2.61571
EMD	P50402	Emerin	Homo sapiens	1	1	4	3	8	8	89465270	-0.383868	20.8384	-4.20861	0.00242298	0.00748511	-1.81677	0.29253	0.874192	1	BirAR118G_Rad18_inducer_biotin - emptyBirAR118G_inducer_biotin	limma	0.00242298	0.00748511	FALSE	no hit	89465270		2.61565
NMD3	Q96D46	60S ribosomal export protein NMD3	Homo sapiens	1	1	4	3	7	7	6748422	-0.26398	19.2782	-4.20666	0.00242984	0.00749851	-1.81973	0.292753	0.874276	1	BirAR118G_Rad18_inducer_biotin - emptyBirAR118G_inducer_biotin	limma	0.00242984	0.00749851	FALSE	no hit	6748422		2.61442
EIF2S1	P05198	Eukaryotic translation initiation factor 2 subunit 1	Homo sapiens	1	1	4	3	13	13	215559316	0.205957	20.718	4.19951	0.00245521	0.00756895	-1.83063	0.293574	0.874584	1	BirAR118G_Rad18_inducer_biotin - emptyBirAR118G_inducer_biotin	limma	0.00245521	0.00756895	FALSE	no hit	215559316		2.60991
CHCHD3	Q9NX63	MICOS complex subunit MIC19	Homo sapiens	1	1	4	3	8	8	48989502	-0.471746	20.6507	-4.19098	0.00248584	0.00765517	-1.84363	0.294556	0.874949	1	BirAR118G_Rad18_inducer_biotin - emptyBirAR118G_inducer_biotin	limma	0.00248584	0.00765517	FALSE	no hit	48989502		2.60453
SETD2	Q9BYW2	Histone-lysine N-methyltransferase SETD2	Homo sapiens	1	1	4	3	25	25	16513937	0.267829	20.5336	4.1903	0.00248832	0.00765517	-1.84468	0.294634	0.874979	1	BirAR118G_Rad18_inducer_biotin - emptyBirAR118G_inducer_biotin	limma	0.00248832	0.00765517	FALSE	no hit	16513937		2.60409
HLTF	Q14527	Helicase-like transcription factor	Homo sapiens	1	1	4	3	16	16	28921061	0.343332	20.2217	4.18808	0.00249638	0.00766774	-1.84807	0.294891	0.875074	1	BirAR118G_Rad18_inducer_biotin - emptyBirAR118G_inducer_biotin	limma	0.00249638	0.00766774	FALSE	no hit	28921061		2.60269
UHRF2	Q96PU4	E3 ubiquitin-protein ligase UHRF2	Homo sapiens	1	1	4	3	4	4	3484966	0.3837	16.2026	4.1877	0.00249774	0.00766774	-1.84864	0.294934	0.87509	1	BirAR118G_Rad18_inducer_biotin - emptyBirAR118G_inducer_biotin	limma	0.00249774	0.00766774	FALSE	no hit	3484966		2.60245
SRSF11	Q05519	Serine/arginine-rich splicing factor 11	Homo sapiens	1	1	4	3	4	4	15052070	0.322029	18.7653	4.18689	0.00250071	0.00766774	-1.84989	0.295028	0.875125	1	BirAR118G_Rad18_inducer_biotin - emptyBirAR118G_inducer_biotin	limma	0.00250071	0.00766774	FALSE	no hit	15052070		2.60194
L3HYPDH	Q96EM0	Trans-3-hydroxy-L-proline dehydratase	Homo sapiens	1	1	4	3	2	2	3659441	0.283404	16.7508	4.18634	0.0025027	0.00766774	-1.85072	0.295091	0.875148	1	BirAR118G_Rad18_inducer_biotin - emptyBirAR118G_inducer_biotin	limma	0.0025027	0.00766774	FALSE	no hit	3659441		2.60159
PRDX3	P30048	Thioredoxin-dependent peroxide reductase, mitochondrial	Homo sapiens	1	1	4	3	4	4	16016922	0.488289	18.3912	4.18487	0.00250805	0.00767241	-1.85296	0.29526	0.875211	1	BirAR118G_Rad18_inducer_biotin - emptyBirAR118G_inducer_biotin	limma	0.00250805	0.00767241	FALSE	no hit	16016922		2.60066
CDYL	Q9Y232	Chromodomain Y-like protein	Homo sapiens	1	1	4	3	6	6	14760408	-0.367499	18.4836	-4.18451	0.00250938	0.00767241	-1.85351	0.295302	0.875226	1	BirAR118G_Rad18_inducer_biotin - emptyBirAR118G_inducer_biotin	limma	0.00250938	0.00767241	FALSE	no hit	14760408		2.60043
DNAJA3	Q96EY1	DnaJ homolog subfamily A member 3, mitochondrial	Homo sapiens	1	1	4	3	6	6	19376247	-0.340116	19.3675	-4.18292	0.00251519	0.00768228	-1.85594	0.295486	0.875294	1	BirAR118G_Rad18_inducer_biotin - emptyBirAR118G_inducer_biotin	limma	0.00251519	0.00768228	FALSE	no hit	19376247		2.59943
PCF11	O94913	Pre-mRNA cleavage complex 2 protein Pcf11	Homo sapiens	1	1	4	3	19	19	35153492	0.458235	20.5336	4.1819	0.0025189	0.00768575	-1.85749	0.295603	0.875337	1	BirAR118G_Rad18_inducer_biotin - emptyBirAR118G_inducer_biotin	limma	0.0025189	0.00768575	FALSE	no hit	35153492		2.59879
PDE12	Q6L8Q7	2',5'-phosphodiesterase 12	Homo sapiens	1	1	4	3	7	7	69200888	-0.226488	20.8686	-4.17824	0.00253236	0.00771891	-1.86308	0.296026	0.875493	1	BirAR118G_Rad18_inducer_biotin - emptyBirAR118G_inducer_biotin	limma	0.00253236	0.00771891	FALSE	no hit	69200888		2.59647
EIF4E2	O60573	Eukaryotic translation initiation factor 4E type 2	Homo sapiens	1	1	4	3	4	4	3241013	-0.38819	17.5381	-4.1688	0.00256746	0.00781105	-1.87751	0.297119	0.875894	1	BirAR118G_Rad18_inducer_biotin - emptyBirAR118G_inducer_biotin	limma	0.00256746	0.00781105	FALSE	no hit	3241013		2.5905
IGF2BP1	Q9NZI8	Insulin-like growth factor 2 mRNA-binding protein 1	Homo sapiens	1	1	4	3	17	21	331581416	-0.25914	22.5606	-4.16866	0.00256796	0.00781105	-1.87771	0.297135	0.8759	1	BirAR118G_Rad18_inducer_biotin - emptyBirAR118G_inducer_biotin	limma	0.00256796	0.00781105	FALSE	no hit	331581416		2.59041
AKAP17A	Q02040	A-kinase anchor protein 17A	Homo sapiens	1	1	4	3	7	7	11508932	0.395399	18.1773	4.168	0.00257046	0.00781105	-1.87873	0.297212	0.875928	1	BirAR118G_Rad18_inducer_biotin - emptyBirAR118G_inducer_biotin	limma	0.00257046	0.00781105	FALSE	no hit	11508932		2.58999
TOX4	O94842	TOX high mobility group box family member 4	Homo sapiens	1	1	4	3	3	6	269434156	0.620017	19.7876	4.16492	0.00258201	0.00783817	-1.88344	0.297569	0.876059	1	BirAR118G_Rad18_inducer_biotin - emptyBirAR118G_inducer_biotin	limma	0.00258201	0.00783817	FALSE	enriched candidate	269434156		2.58804
PKP2	Q99959	Plakophilin-2	Homo sapiens	1	1	4	3	2	2	0	-0.432916	15.9643	-4.16284	0.00258985	0.00785393	-1.88661	0.29781	0.876147	1	BirAR118G_Rad18_inducer_biotin - emptyBirAR118G_inducer_biotin	limma	0.00258985	0.00785393	FALSE	no hit	0		2.58673
MORC2	Q9Y6X9	ATPase MORC2	Homo sapiens	1	1	4	3	10	11	15847633	0.352887	19.4782	4.16075	0.00259776	0.00786992	-1.88981	0.298052	0.876235	1	BirAR118G_Rad18_inducer_biotin - emptyBirAR118G_inducer_biotin	limma	0.00259776	0.00786992	FALSE	no hit	15847633		2.5854
MCM10	Q7L590	Protein MCM10 homolog	Homo sapiens	1	1	4	3	14	14	14694206	0.377247	19.1256	4.1561	0.00261544	0.00791542	-1.89692	0.298592	0.876431	1	BirAR118G_Rad18_inducer_biotin - emptyBirAR118G_inducer_biotin	limma	0.00261544	0.00791542	FALSE	no hit	14694206		2.58246
CNOT10	Q9H9A5	CCR4-NOT transcription complex subunit 10	Homo sapiens	1	1	4	3	3	3	6225266	-0.494288	14.8714	-4.14739	0.00264892	0.00800861	-1.91025	0.299606	0.876798	1	BirAR118G_Rad18_inducer_biotin - emptyBirAR118G_inducer_biotin	limma	0.00264892	0.00800861	FALSE	no hit	6225266		2.57693
WBP11	Q9Y2W2	WW domain-binding protein 11	Homo sapiens	1	1	4	3	15	15	43145886	0.934327	20.4236	4.14108	0.00267348	0.00807465	-1.91993	0.300343	0.877063	1	BirAR118G_Rad18_inducer_biotin - emptyBirAR118G_inducer_biotin	limma	0.00267348	0.00807465	FALSE	enriched candidate	43145886		2.57292
LRWD1	Q9UFC0	Leucine-rich repeat and WD repeat-containing protein 1	Homo sapiens	1	1	4	3	2	2	13363353	-0.340862	15.5029	-4.1355	0.00269536	0.00813251	-1.92847	0.300994	0.877296	1	BirAR118G_Rad18_inducer_biotin - emptyBirAR118G_inducer_biotin	limma	0.00269536	0.00813251	FALSE	no hit	13363353		2.56938
CCAR1	Q8IX12	Cell division cycle and apoptosis regulator protein 1	Homo sapiens	1	1	4	3	16	17	37539383	0.297262	20.3823	4.13059	0.00271479	0.00817155	-1.936	0.301568	0.877501	1	BirAR118G_Rad18_inducer_biotin - emptyBirAR118G_inducer_biotin	limma	0.00271479	0.00817155	FALSE	no hit	37539383		2.56626
DPP3	Q9NY33	Dipeptidyl peptidase 3	Homo sapiens	1	1	4	3	5	5	3810576	-0.290328	17.2414	-4.13047	0.00271528	0.00817155	-1.93619	0.301583	0.877506	1	BirAR118G_Rad18_inducer_biotin - emptyBirAR118G_inducer_biotin	limma	0.00271528	0.00817155	FALSE	no hit	3810576		2.56618
RCC2	Q9P258	Protein RCC2	Homo sapiens	1	1	4	3	18	18	78767126	0.387972	21.5267	4.13015	0.00271653	0.00817155	-1.93667	0.30162	0.87752	1	BirAR118G_Rad18_inducer_biotin - emptyBirAR118G_inducer_biotin	limma	0.00271653	0.00817155	FALSE	no hit	78767126		2.56598
CTPS2	Q9NRF8	CTP synthase 2	Homo sapiens	1	1	4	3	8	8	64078290	0.228393	17.6351	4.12855	0.00272289	0.00818242	-1.93912	0.301807	0.877586	1	BirAR118G_Rad18_inducer_biotin - emptyBirAR118G_inducer_biotin	limma	0.00272289	0.00818242	FALSE	no hit	64078290		2.56497
MECP2	P51608	Methyl-CpG-binding protein 2	Homo sapiens	1	1	4	3	11	11	27959580	0.538627	18.0448	4.11852	0.0027632	0.00829517	-1.95452	0.302984	0.878004	1	BirAR118G_Rad18_inducer_biotin - emptyBirAR118G_inducer_biotin	limma	0.0027632	0.00829517	FALSE	no hit	27959580		2.55859
SPART	Q8N0X7	Spartin	Homo sapiens	1	1	4	3	5	5	12621603	0.247488	18.8308	4.11713	0.0027688	0.00830198	-1.95664	0.303146	0.878061	1	BirAR118G_Rad18_inducer_biotin - emptyBirAR118G_inducer_biotin	limma	0.0027688	0.00830198	FALSE	no hit	12621603		2.55771
SATB2	Q9UPW6	DNA-binding protein SATB2	Homo sapiens	1	1	4	3	7	8	12382681	-0.882672	18.1399	-4.11658	0.00277104	0.00830198	-1.95749	0.303211	0.878084	1	BirAR118G_Rad18_inducer_biotin - emptyBirAR118G_inducer_biotin	limma	0.00277104	0.00830198	FALSE	candidate	12382681		2.55736
RPS17	P08708	40S ribosomal protein S17	Homo sapiens	1	1	4	3	5	5	89220656	-0.482349	20.28	-4.11423	0.00278061	0.00831652	-1.9611	0.303487	0.878181	1	BirAR118G_Rad18_inducer_biotin - emptyBirAR118G_inducer_biotin	limma	0.00278061	0.00831652	FALSE	no hit	89220656		2.55586
HMGB2	P26583	High mobility group protein B2	Homo sapiens	1	1	4	3	2	2	35452836	-0.43899	19.4517	-4.11402	0.00278148	0.00831652	-1.96143	0.303512	0.87819	1	BirAR118G_Rad18_inducer_biotin - emptyBirAR118G_inducer_biotin	limma	0.00278148	0.00831652	FALSE	no hit	35452836		2.55572
EIF3G	O75821	Eukaryotic translation initiation factor 3 subunit G	Homo sapiens	1	1	4	3	9	9	42958001	-0.498995	20.7783	-4.11278	0.00278651	0.0083232	-1.96332	0.303657	0.878241	1	BirAR118G_Rad18_inducer_biotin - emptyBirAR118G_inducer_biotin	limma	0.00278651	0.0083232	FALSE	no hit	42958001		2.55494
CASP3	P42574	Caspase-3	Homo sapiens	1	1	4	3	3	3	13731805	-0.27114	18.529	-4.10838	0.00280457	0.00836875	-1.97009	0.304176	0.878424	1	BirAR118G_Rad18_inducer_biotin - emptyBirAR118G_inducer_biotin	limma	0.00280457	0.00836875	FALSE	no hit	13731805		2.55213
ALDH1L2	Q3SY69	Mitochondrial 10-formyltetrahydrofolate dehydrogenase	Homo sapiens	1	1	4	3	5	6	6165088	-0.396501	18.307	-4.10461	0.00282011	0.00840669	-1.97588	0.304619	0.878579	1	BirAR118G_Rad18_inducer_biotin - emptyBirAR118G_inducer_biotin	limma	0.00282011	0.00840669	FALSE	no hit	6165088		2.54973
SLC1A5	Q15758	Neutral amino acid transporter B(0)	Homo sapiens	1	1	4	3	4	4	27260052	-0.583735	18.9602	-4.10057	0.00283686	0.00844749	-1.98208	0.305095	0.878746	1	BirAR118G_Rad18_inducer_biotin - emptyBirAR118G_inducer_biotin	limma	0.00283686	0.00844749	FALSE	no hit	27260052		2.54716
SMARCA1	P28370	Probable global transcription activator SNF2L1	Homo sapiens	1	1	4	3	19	19	223252408	0.367663	21.2532	4.09995	0.00283947	0.00844749	-1.98304	0.305169	0.878771	1	BirAR118G_Rad18_inducer_biotin - emptyBirAR118G_inducer_biotin	limma	0.00283947	0.00844749	FALSE	no hit	223252408		2.54676
PRPF18	Q99633	Pre-mRNA-splicing factor 18	Homo sapiens	1	1	4	3	5	5	284988	0.561651	18.6076	4.08962	0.00288286	0.00856801	-1.99893	0.306389	0.879196	1	BirAR118G_Rad18_inducer_biotin - emptyBirAR118G_inducer_biotin	limma	0.00288286	0.00856801	FALSE	no hit	284988		2.54018
PABPN1	Q86U42	Polyadenylate-binding protein 2	Homo sapiens	1	1	4	3	4	4	12852723	-0.450787	18.2992	-4.08834	0.00288828	0.00857557	-2.00089	0.30654	0.879248	1	BirAR118G_Rad18_inducer_biotin - emptyBirAR118G_inducer_biotin	limma	0.00288828	0.00857557	FALSE	no hit	12852723		2.53936
GAN	Q9H2C0	Gigaxonin	Homo sapiens	1	1	4	3	3	3	0	-0.365395	16.6619	-4.08671	0.00289518	0.00858751	-2.0034	0.306733	0.879315	1	BirAR118G_Rad18_inducer_biotin - emptyBirAR118G_inducer_biotin	limma	0.00289518	0.00858751	FALSE	no hit	0		2.53832
CNOT1	A5YKK6	CCR4-NOT transcription complex subunit 1	Homo sapiens	1	1	4	3	10	10	7409187	-0.342636	16.9204	-4.08365	0.00290824	0.00861765	-2.00811	0.307095	0.87944	1	BirAR118G_Rad18_inducer_biotin - emptyBirAR118G_inducer_biotin	limma	0.00290824	0.00861765	FALSE	no hit	7409187		2.53637
BRD2	P25440	Bromodomain-containing protein 2	Homo sapiens	1	1	4	3	8	8	24619019	0.573032	18.1001	4.08262	0.00291265	0.0086218	-2.00969	0.307217	0.879482	1	BirAR118G_Rad18_inducer_biotin - emptyBirAR118G_inducer_biotin	limma	0.00291265	0.0086218	FALSE	no hit	24619019		2.53571
MRPL19	P49406	39S ribosomal protein L19, mitochondrial	Homo sapiens	1	1	4	3	3	3	2899160	-0.531992	15.7682	-4.08197	0.00291543	0.0086218	-2.01069	0.307294	0.879509	1	BirAR118G_Rad18_inducer_biotin - emptyBirAR118G_inducer_biotin	limma	0.00291543	0.0086218	FALSE	no hit	2899160		2.5353
ZMYND8	Q9ULU4	Protein kinase C-binding protein 1	Homo sapiens	1	1	4	3	15	15	33837073	0.38491	19.9803	4.07245	0.00295654	0.00873471	-2.02536	0.308424	0.879897	1	BirAR118G_Rad18_inducer_biotin - emptyBirAR118G_inducer_biotin	limma	0.00295654	0.00873471	FALSE	no hit	33837073		2.52922
GCFC2	P16383	Intron Large complex component GCFC2	Homo sapiens	1	1	4	3	3	3	1731335	0.435196	16.1291	4.06629	0.00298349	0.00880557	-2.03485	0.309157	0.880148	1	BirAR118G_Rad18_inducer_biotin - emptyBirAR118G_inducer_biotin	limma	0.00298349	0.00880557	FALSE	no hit	1731335		2.52528
DNAJB1	P25685	DnaJ homolog subfamily B member 1	Homo sapiens	1	1	4	3	14	14	75651731	0.341287	21.4995	4.06465	0.00299068	0.00881806	-2.03738	0.309351	0.880214	1	BirAR118G_Rad18_inducer_biotin - emptyBirAR118G_inducer_biotin	limma	0.00299068	0.00881806	FALSE	no hit	75651731		2.52423
NR2C2	P49116	Nuclear receptor subfamily 2 group C member 2	Homo sapiens	1	1	4	3	5	5	0	0.414235	16.9729	4.0625	0.00300017	0.00883728	-2.04069	0.309607	0.880301	1	BirAR118G_Rad18_inducer_biotin - emptyBirAR118G_inducer_biotin	limma	0.00300017	0.00883728	FALSE	no hit	0		2.52285
EPS15L1	Q9UBC2	Epidermal growth factor receptor substrate 15-like 1	Homo sapiens	1	1	4	3	6	6	11456074	-0.206043	18.4045	-4.05733	0.00302311	0.00889608	-2.04867	0.310224	0.880511	1	BirAR118G_Rad18_inducer_biotin - emptyBirAR118G_inducer_biotin	limma	0.00302311	0.00889608	FALSE	no hit	11456074		2.51955
PPP1CB	P62140	Serine/threonine-protein phosphatase PP1-beta catalytic subunit	Homo sapiens	1	1	4	3	3	9	30432867	0.241641	20.0208	4.05589	0.00302952	0.0089043	-2.05089	0.310395	0.880569	1	BirAR118G_Rad18_inducer_biotin - emptyBirAR118G_inducer_biotin	limma	0.00302952	0.0089043	FALSE	no hit	30432867		2.51863
TGS1	Q96RS0	Trimethylguanosine synthase	Homo sapiens	1	1	4	3	2	2	0	-0.357152	15.7857	-4.05529	0.00303222	0.0089043	-2.05182	0.310467	0.880593	1	BirAR118G_Rad18_inducer_biotin - emptyBirAR118G_inducer_biotin	limma	0.00303222	0.0089043	FALSE	no hit	0		2.51824
SLTM	Q9NWH9	SAFB-like transcription modulator	Homo sapiens	1	1	4	3	7	7	1795444	-0.311437	18.5046	-4.05432	0.00303656	0.0089043	-2.05331	0.310583	0.880632	1	BirAR118G_Rad18_inducer_biotin - emptyBirAR118G_inducer_biotin	limma	0.00303656	0.0089043	FALSE	no hit	1795444		2.51762
MBD3	O95983	Methyl-CpG-binding domain protein 3	Homo sapiens	1	1	4	3	9	10	59532190	0.585788	19.7609	4.05403	0.00303787	0.0089043	-2.05376	0.310618	0.880644	1	BirAR118G_Rad18_inducer_biotin - emptyBirAR118G_inducer_biotin	limma	0.00303787	0.0089043	FALSE	enriched candidate	59532190		2.51743
PSMD2	Q13200	26S proteasome non-ATPase regulatory subunit 2	Homo sapiens	1	1	4	3	15	15	65482024	0.209274	21.11	4.04583	0.00307482	0.00899942	-2.06642	0.311598	0.880975	1	BirAR118G_Rad18_inducer_biotin - emptyBirAR118G_inducer_biotin	limma	0.00307482	0.00899942	FALSE	no hit	65482024		2.51218
HMGCS1	Q01581	Hydroxymethylglutaryl-CoA synthase, cytoplasmic	Homo sapiens	1	1	4	3	7	8	36661810	0.240417	20.2205	4.04549	0.00307636	0.00899942	-2.06695	0.311638	0.880988	1	BirAR118G_Rad18_inducer_biotin - emptyBirAR118G_inducer_biotin	limma	0.00307636	0.00899942	FALSE	no hit	36661810		2.51196
YTHDC2	Q9H6S0	3'-5' RNA helicase YTHDC2	Homo sapiens	1	1	4	3	11	11	15629393	-0.254167	18.8667	-4.04367	0.00308461	0.00901469	-2.06975	0.311855	0.881061	1	BirAR118G_Rad18_inducer_biotin - emptyBirAR118G_inducer_biotin	limma	0.00308461	0.00901469	FALSE	no hit	15629393		2.5108
POP4	O95707	Ribonuclease P protein subunit p29	Homo sapiens	1	1	4	3	2	2	0	0.433487	17.7617	4.03575	0.00312091	0.0091039	-2.08199	0.312804	0.881379	1	BirAR118G_Rad18_inducer_biotin - emptyBirAR118G_inducer_biotin	limma	0.00312091	0.0091039	FALSE	no hit	0		2.50572
TRIP4	Q15650	Activating signal cointegrator 1	Homo sapiens	1	1	4	3	6	6	54173316	-0.2619	18.0791	-4.03567	0.00312125	0.0091039	-2.0821	0.312813	0.881382	1	BirAR118G_Rad18_inducer_biotin - emptyBirAR118G_inducer_biotin	limma	0.00312125	0.0091039	FALSE	no hit	54173316		2.50567
GART	P22102	Trifunctional purine biosynthetic protein adenosine-3	Homo sapiens	1	1	4	3	20	20	214357344	0.192002	22.4575	4.02936	0.00315047	0.00918013	-2.09186	0.31357	0.881635	1	BirAR118G_Rad18_inducer_biotin - emptyBirAR118G_inducer_biotin	limma	0.00315047	0.00918013	FALSE	no hit	214357344		2.50162
METAP1	P53582	Methionine aminopeptidase 1	Homo sapiens	1	1	4	3	4	4	12016712	-0.377481	17.196	-4.02608	0.00316578	0.00921465	-2.09693	0.313965	0.881766	1	BirAR118G_Rad18_inducer_biotin - emptyBirAR118G_inducer_biotin	limma	0.00316578	0.00921465	FALSE	no hit	12016712		2.49952
MLF 2,00	Q15773	Myeloid leukemia factor 2	Homo sapiens	1	1	4	3	7	7	30310421	-0.310482	18.7755	-4.0255	0.0031685	0.00921465	-2.09783	0.314035	0.881789	1	BirAR118G_Rad18_inducer_biotin - emptyBirAR118G_inducer_biotin	limma	0.0031685	0.00921465	FALSE	no hit	30310421		2.49915
EIF2B4	Q9UI10	Translation initiation factor eIF-2B subunit delta	Homo sapiens	1	1	4	3	5	5	18766554	0.268011	18.4937	4.02084	0.00319042	0.00926933	-2.10504	0.314595	0.881975	1	BirAR118G_Rad18_inducer_biotin - emptyBirAR118G_inducer_biotin	limma	0.00319042	0.00926933	FALSE	no hit	18766554		2.49615
HLA-B	P01889	HLA class I histocompatibility antigen, B alpha chain	Homo sapiens	1	1	4	3	1	2	0	-0.346809	15.8846	-4.01742	0.0032066	0.00930727	-2.11033	0.315007	0.882111	1	BirAR118G_Rad18_inducer_biotin - emptyBirAR118G_inducer_biotin	limma	0.0032066	0.00930727	FALSE	no hit	0		2.49395
GPATCH4	Q5T3I0	G patch domain-containing protein 4	Homo sapiens	1	1	4	3	8	8	0	0.484028	17.0246	4.01434	0.00322124	0.00934065	-2.1151	0.315378	0.882234	1	BirAR118G_Rad18_inducer_biotin - emptyBirAR118G_inducer_biotin	limma	0.00322124	0.00934065	FALSE	no hit	0		2.49198
RFX5	P48382	DNA-binding protein RFX5	Homo sapiens	1	1	4	3	10	10	5517168	0.441919	17.8973	4.01208	0.00323203	0.00936283	-2.1186	0.315651	0.882323	1	BirAR118G_Rad18_inducer_biotin - emptyBirAR118G_inducer_biotin	limma	0.00323203	0.00936283	FALSE	no hit	5517168		2.49052
PELO	Q9BRX2	Protein pelota homolog	Homo sapiens	1	1	4	3	7	7	13314021	-0.235277	19.0065	-4.00706	0.00325614	0.00942351	-2.12637	0.316257	0.882522	1	BirAR118G_Rad18_inducer_biotin - emptyBirAR118G_inducer_biotin	limma	0.00325614	0.00942351	FALSE	no hit	13314021		2.4873
RCOR1	Q9UKL0	REST corepressor 1	Homo sapiens	1	1	4	3	2	2	21459098	0.496084	16.2814	4.00351	0.0032733	0.00946397	-2.13187	0.316686	0.882663	1	BirAR118G_Rad18_inducer_biotin - emptyBirAR118G_inducer_biotin	limma	0.0032733	0.00946397	FALSE	no hit	21459098		2.48501
CPSF4	O95639	Cleavage and polyadenylation specificity factor subunit 4	Homo sapiens	1	1	4	3	4	4	5511000	0.333185	17.595	4.0024	0.0032787	0.00947038	-2.13359	0.31682	0.882707	1	BirAR118G_Rad18_inducer_biotin - emptyBirAR118G_inducer_biotin	limma	0.0032787	0.00947038	FALSE	no hit	5511000		2.4843
DPF2	Q92785	Zinc finger protein ubi-d4	Homo sapiens	1	1	4	3	4	4	3560510	-0.535044	16.518	-4.00133	0.00328386	0.00947611	-2.13524	0.316949	0.882749	1	BirAR118G_Rad18_inducer_biotin - emptyBirAR118G_inducer_biotin	limma	0.00328386	0.00947611	FALSE	no hit	3560510		2.48361
BRF1	Q92994	Transcription factor IIIB 90 kDa subunit	Homo sapiens	1	1	4	3	4	4	4024202	-0.306607	14.7861	-3.99757	0.00330221	0.00951984	-2.14107	0.317404	0.882897	1	BirAR118G_Rad18_inducer_biotin - emptyBirAR118G_inducer_biotin	limma	0.00330221	0.00951984	FALSE	no hit	4024202		2.48119
METTL14	Q9HCE5	N6-adenosine-methyltransferase non-catalytic subunit	Homo sapiens	1	1	4	3	4	4	15912968	0.319624	19.2219	3.99427	0.00331841	0.00955728	-2.14619	0.317804	0.883027	1	BirAR118G_Rad18_inducer_biotin - emptyBirAR118G_inducer_biotin	limma	0.00331841	0.00955728	FALSE	no hit	15912968		2.47907
GSTP1	P09211	Glutathione S-transferase P	Homo sapiens	1	1	4	3	4	4	407800	-0.646454	14.7611	-3.98938	0.00334256	0.00961754	-2.15377	0.318397	0.883219	1	BirAR118G_Rad18_inducer_biotin - emptyBirAR118G_inducer_biotin	limma	0.00334256	0.00961754	FALSE	candidate	407800		2.47592
RPL18	Q07020	60S ribosomal protein L18	Homo sapiens	1	1	4	3	6	6	93644174	-0.560894	21.2654	-3.98825	0.00334815	0.0096243	-2.15551	0.318533	0.883264	1	BirAR118G_Rad18_inducer_biotin - emptyBirAR118G_inducer_biotin	limma	0.00334815	0.0096243	FALSE	no hit	93644174		2.4752
PHKA1	P46020	Phosphorylase b kinase regulatory subunit alpha, skeletal muscle isoform	Homo sapiens	1	1	4	3	3	4	11107337	-0.372489	17.598	-3.9863	0.00335787	0.00964294	-2.15854	0.31877	0.88334	1	BirAR118G_Rad18_inducer_biotin - emptyBirAR118G_inducer_biotin	limma	0.00335787	0.00964294	FALSE	no hit	11107337		2.47394
RPS6	P62753	40S ribosomal protein S6	Homo sapiens	1	1	4	3	13	14	575458336	-0.830245	22.0647	-3.98469	0.00336588	0.00964869	-2.16104	0.318965	0.883403	1	BirAR118G_Rad18_inducer_biotin - emptyBirAR118G_inducer_biotin	limma	0.00336588	0.00964869	FALSE	candidate	575458336		2.4729
NUDC	Q9Y266	Nuclear migration protein nudC	Homo sapiens	1	1	4	3	15	15	94285082	0.436826	21.1172	3.98431	0.00336778	0.00964869	-2.16163	0.319011	0.883418	1	BirAR118G_Rad18_inducer_biotin - emptyBirAR118G_inducer_biotin	limma	0.00336778	0.00964869	FALSE	no hit	94285082		2.47266
TAF6L	Q9Y6J9	TAF6-like RNA polymerase II p300/CBP-associated factor-associated factor 65 kDa subunit 6L	Homo sapiens	1	1	4	3	6	6	1335717	0.376965	17.1231	3.98395	0.00336959	0.00964869	-2.16219	0.319056	0.883433	1	BirAR118G_Rad18_inducer_biotin - emptyBirAR118G_inducer_biotin	limma	0.00336959	0.00964869	FALSE	no hit	1335717		2.47242
SPAG5	Q96R06	Sperm-associated antigen 5	Homo sapiens	1	1	4	3	4	4	0	-0.4792	14.8552	-3.98209	0.00337893	0.00966613	-2.16508	0.319282	0.883506	1	BirAR118G_Rad18_inducer_biotin - emptyBirAR118G_inducer_biotin	limma	0.00337893	0.00966613	FALSE	no hit	0		2.47122
CMAS	Q8NFW8	N-acylneuraminate cytidylyltransferase	Homo sapiens	1	1	4	3	4	4	25010793	-0.341891	19.1148	-3.97842	0.00339735	0.00970951	-2.17077	0.319727	0.883649	1	BirAR118G_Rad18_inducer_biotin - emptyBirAR118G_inducer_biotin	limma	0.00339735	0.00970951	FALSE	no hit	25010793		2.46886
DBN1	Q16643	Drebrin	Homo sapiens	1	1	4	3	7	7	27903212	-0.282044	19.1638	-3.96932	0.00344361	0.00983227	-2.18491	0.320836	0.884005	1	BirAR118G_Rad18_inducer_biotin - emptyBirAR118G_inducer_biotin	limma	0.00344361	0.00983227	FALSE	no hit	27903212		2.46299
BEND3	Q5T5X7	BEN domain-containing protein 3	Homo sapiens	1	1	4	3	2	2	675172	0.787503	13.5885	3.96857	0.00344745	0.00983383	-2.18607	0.320928	0.884034	1	BirAR118G_Rad18_inducer_biotin - emptyBirAR118G_inducer_biotin	limma	0.00344745	0.00983383	FALSE	enriched candidate	675172		2.4625
AK6	Q9Y3D8	Adenylate kinase isoenzyme 6	Homo sapiens	1	1	4	3	2	2	16452178	0.363605	17.3313	3.96333	0.00347437	0.00990113	-2.1942	0.321566	0.884237	1	BirAR118G_Rad18_inducer_biotin - emptyBirAR118G_inducer_biotin	limma	0.00347437	0.00990113	FALSE	no hit	16452178		2.45912
SPOUT1	Q5T280	Putative methyltransferase C9orf114	Homo sapiens	1	1	4	3	2	2	7436053	-0.369261	16.3584	-3.95527	0.00351629	0.0100023	-2.20674	0.322552	0.88455	1	BirAR118G_Rad18_inducer_biotin - emptyBirAR118G_inducer_biotin	limma	0.00351629	0.0100023	FALSE	no hit	7436053		2.45392
RELA	Q04206	Transcription factor p65	Homo sapiens	1	1	4	3	6	6	22057824	-0.281687	18.4373	-3.95521	0.00351658	0.0100023	-2.20683	0.322559	0.884552	1	BirAR118G_Rad18_inducer_biotin - emptyBirAR118G_inducer_biotin	limma	0.00351658	0.0100023	FALSE	no hit	22057824		2.45388
POGK	Q9P215	Pogo transposable element with KRAB domain	Homo sapiens	1	1	4	3	2	2	3002889	0.343001	16.5814	3.94507	0.00357009	0.0101448	-2.22261	0.323802	0.884945	1	BirAR118G_Rad18_inducer_biotin - emptyBirAR118G_inducer_biotin	limma	0.00357009	0.0101448	FALSE	no hit	3002889		2.44732
YY1	P25490	Transcriptional repressor protein YY1	Homo sapiens	1	1	4	3	4	6	70831158	0.364217	20.5425	3.93726	0.00361188	0.0102538	-2.23477	0.324761	0.885245	1	BirAR118G_Rad18_inducer_biotin - emptyBirAR118G_inducer_biotin	limma	0.00361188	0.0102538	FALSE	no hit	70831158		2.44227
ATP5PO	P48047	ATP synthase subunit O, mitochondrial	Homo sapiens	1	1	4	3	7	7	4750981	-0.590668	19.007	-3.9321	0.00363975	0.010323	-2.2428	0.325395	0.885443	1	BirAR118G_Rad18_inducer_biotin - emptyBirAR118G_inducer_biotin	limma	0.00363975	0.010323	FALSE	candidate	4750981		2.43893
CCT5	P48643	T-complex protein 1 subunit epsilon	Homo sapiens	1	1	4	3	21	21	295554476	0.202852	22.4308	3.92668	0.00366931	0.010397	-2.25125	0.326062	0.885651	1	BirAR118G_Rad18_inducer_biotin - emptyBirAR118G_inducer_biotin	limma	0.00366931	0.010397	FALSE	no hit	295554476		2.43542
MAP4	P27816	Microtubule-associated protein 4	Homo sapiens	1	1	4	3	16	16	35765320	-0.412409	18.9402	-3.92302	0.0036894	0.010444	-2.25695	0.326513	0.885791	1	BirAR118G_Rad18_inducer_biotin - emptyBirAR118G_inducer_biotin	limma	0.0036894	0.010444	FALSE	no hit	35765320		2.43304
DDI2	Q5TDH0	Protein DDI1 homolog 2	Homo sapiens	1	1	4	3	7	7	20804252	0.264334	19.2132	3.91161	0.00375278	0.0105994	-2.27474	0.327922	0.886226	1	BirAR118G_Rad18_inducer_biotin - emptyBirAR118G_inducer_biotin	limma	0.00375278	0.0105994	FALSE	no hit	20804252		2.42565
UGDH	O60701	UDP-glucose 6-dehydrogenase	Homo sapiens	1	1	4	3	5	5	8832235	-0.213097	18.4175	-3.91154	0.00375315	0.0105994	-2.27485	0.32793	0.886228	1	BirAR118G_Rad18_inducer_biotin - emptyBirAR118G_inducer_biotin	limma	0.00375315	0.0105994	FALSE	no hit	8832235		2.4256
GMPPB	Q9Y5P6	Mannose-1-phosphate guanyltransferase beta	Homo sapiens	1	1	4	3	5	5	19288644	-0.266812	18.7275	-3.91122	0.00375498	0.0105994	-2.27536	0.327971	0.886241	1	BirAR118G_Rad18_inducer_biotin - emptyBirAR118G_inducer_biotin	limma	0.00375498	0.0105994	FALSE	no hit	19288644		2.42539
ANKMY2	Q8IV38	Ankyrin repeat and MYND domain-containing protein 2	Homo sapiens	1	1	4	3	2	2	0	-0.34982	15.4805	-3.902	0.00380709	0.0107363	-2.28975	0.329112	0.886591	1	BirAR118G_Rad18_inducer_biotin - emptyBirAR118G_inducer_biotin	limma	0.00380709	0.0107363	FALSE	no hit	0		2.41941
ZMYM4	Q5VZL5	Zinc finger MYM-type protein 4	Homo sapiens	1	1	4	3	12	14	18203460	0.409188	19.8062	3.9007	0.00381447	0.0107469	-2.29177	0.329273	0.88664	1	BirAR118G_Rad18_inducer_biotin - emptyBirAR118G_inducer_biotin	limma	0.00381447	0.0107469	FALSE	no hit	18203460		2.41857
CUX1	P39880	Homeobox protein cut-like 1	Homo sapiens	1	1	4	3	17	20	15686079	0.299778	19.8173	3.89734	0.00383368	0.0107908	-2.29702	0.329689	0.886767	1	BirAR118G_Rad18_inducer_biotin - emptyBirAR118G_inducer_biotin	limma	0.00383368	0.0107908	FALSE	no hit	15686079		2.41638
TRIR	Q9BQ61	Telomerase RNA component interacting RNase	Homo sapiens	1	1	4	3	6	6	93369016	1.78382	19.0381	3.89439	0.00385064	0.0108207	-2.30163	0.330056	0.886878	1	BirAR118G_Rad18_inducer_biotin - emptyBirAR118G_inducer_biotin	limma	0.00385064	0.0108207	TRUE	enriched hit	93369016		2.41447
MRPL38	Q96DV4	39S ribosomal protein L38, mitochondrial	Homo sapiens	1	1	4	3	3	3	13472402	-0.242619	18.1406	-3.89418	0.00385185	0.0108207	-2.30195	0.330082	0.886886	1	BirAR118G_Rad18_inducer_biotin - emptyBirAR118G_inducer_biotin	limma	0.00385185	0.0108207	FALSE	no hit	13472402		2.41433
TFAP2A	P05549	Transcription factor AP-2-alpha	Homo sapiens	1	1	4	3	2	4	18272226	0.46523	18.549	3.8936	0.0038552	0.0108207	-2.30286	0.330154	0.886908	1	BirAR118G_Rad18_inducer_biotin - emptyBirAR118G_inducer_biotin	limma	0.0038552	0.0108207	FALSE	no hit	18272226		2.41395
SNX17	Q15036	Sorting nexin-17	Homo sapiens	1	1	4	3	4	4	11307877	-0.300204	18.5307	-3.8927	0.0038604	0.0108251	-2.30427	0.330266	0.886942	1	BirAR118G_Rad18_inducer_biotin - emptyBirAR118G_inducer_biotin	limma	0.0038604	0.0108251	FALSE	no hit	11307877		2.41337
BBX	Q8WY36	HMG box transcription factor BBX	Homo sapiens	1	1	4	3	5	5	0	0.492321	15.6078	3.89144	0.00386768	0.0108353	-2.30623	0.330422	0.886989	1	BirAR118G_Rad18_inducer_biotin - emptyBirAR118G_inducer_biotin	limma	0.00386768	0.0108353	FALSE	no hit	0		2.41255
DHX57	Q6P158	Putative ATP-dependent RNA helicase DHX57	Homo sapiens	1	1	4	3	8	10	12678166	-0.274117	19.3075	-3.89071	0.00387193	0.010837	-2.30738	0.330514	0.887017	1	BirAR118G_Rad18_inducer_biotin - emptyBirAR118G_inducer_biotin	limma	0.00387193	0.010837	FALSE	no hit	12678166		2.41207
CTNNBL1	Q8WYA6	Beta-catenin-like protein 1	Homo sapiens	1	1	4	3	3	3	1273722	0.256619	18.0597	3.88971	0.00387774	0.0108431	-2.30895	0.330638	0.887055	1	BirAR118G_Rad18_inducer_biotin - emptyBirAR118G_inducer_biotin	limma	0.00387774	0.0108431	FALSE	no hit	1273722		2.41142
GOLGA7	Q7Z5G4	Golgin subfamily A member 7	Homo sapiens	1	1	4	3	1	2	1738409	-0.310942	17.0848	-3.88748	0.00389071	0.0108692	-2.31243	0.330915	0.887139	1	BirAR118G_Rad18_inducer_biotin - emptyBirAR118G_inducer_biotin	limma	0.00389071	0.0108692	FALSE	no hit	1738409		2.40997
ZBTB11	O95625	Zinc finger and BTB domain-containing protein 11	Homo sapiens	1	1	4	3	3	3	659167	-0.371191	16.7997	-3.88624	0.00389792	0.0108791	-2.31436	0.331069	0.887185	1	BirAR118G_Rad18_inducer_biotin - emptyBirAR118G_inducer_biotin	limma	0.00389792	0.0108791	FALSE	no hit	659167		2.40917
EIF3H	O15372	Eukaryotic translation initiation factor 3 subunit H	Homo sapiens	1	1	4	3	6	6	9223812	0.483467	17.7253	3.88553	0.00390208	0.0108805	-2.31548	0.331158	0.887212	1	BirAR118G_Rad18_inducer_biotin - emptyBirAR118G_inducer_biotin	limma	0.00390208	0.0108805	FALSE	no hit	9223812		2.4087
RPL28	P46779	60S ribosomal protein L28	Homo sapiens	1	1	4	3	9	9	359238288	-0.982704	23.4435	-3.87212	0.00398126	0.0110909	-2.33645	0.332829	0.887715	1	BirAR118G_Rad18_inducer_biotin - emptyBirAR118G_inducer_biotin	limma	0.00398126	0.0110909	FALSE	candidate	359238288		2.39998
GRK6	P43250	G protein-coupled receptor kinase 6	Homo sapiens	1	1	4	3	3	3	0	-0.384457	14.5624	-3.86963	0.00399615	0.011122	-2.34034	0.33314	0.887808	1	BirAR118G_Rad18_inducer_biotin - emptyBirAR118G_inducer_biotin	limma	0.00399615	0.011122	FALSE	no hit	0		2.39836
NIPBL	Q6KC79	Nipped-B-like protein	Homo sapiens	1	1	4	3	18	18	111968953	0.30343	19.3782	3.86835	0.00400382	0.0111239	-2.34234	0.3333	0.887856	1	BirAR118G_Rad18_inducer_biotin - emptyBirAR118G_inducer_biotin	limma	0.00400382	0.0111239	FALSE	no hit	111968953		2.39753
NCKIPSD	Q9NZQ3	NCK-interacting protein with SH3 domain	Homo sapiens	1	1	4	3	2	2	3331102	-0.578633	16.985	-3.86827	0.00400431	0.0111239	-2.34247	0.33331	0.887859	1	BirAR118G_Rad18_inducer_biotin - emptyBirAR118G_inducer_biotin	limma	0.00400431	0.0111239	FALSE	no hit	3331102		2.39747
BAZ2B	Q9UIF8	Bromodomain adjacent to zinc finger domain protein 2B	Homo sapiens	1	1	4	3	5	5	0	0.485528	16.7832	3.86712	0.00401123	0.0111323	-2.34427	0.333454	0.887902	1	BirAR118G_Rad18_inducer_biotin - emptyBirAR118G_inducer_biotin	limma	0.00401123	0.0111323	FALSE	no hit	0		2.39672
ZNF652	Q9Y2D9	Zinc finger protein 652	Homo sapiens	1	1	4	3	3	3	15495449	-0.325935	15.7239	-3.86652	0.00401481	0.0111323	-2.3452	0.333528	0.887924	1	BirAR118G_Rad18_inducer_biotin - emptyBirAR118G_inducer_biotin	limma	0.00401481	0.0111323	FALSE	no hit	15495449		2.39634
ATAD2B	Q9ULI0	ATPase family AAA domain-containing protein 2B	Homo sapiens	1	1	4	3	2	3	4306477	0.463085	15.3196	3.86434	0.00402799	0.0111585	-2.34862	0.333801	0.888005	1	BirAR118G_Rad18_inducer_biotin - emptyBirAR118G_inducer_biotin	limma	0.00402799	0.0111585	FALSE	no hit	4306477		2.39491
DSP	P15924	Desmoplakin	Homo sapiens	1	1	4	3	47	47	25076294	-0.902835	21.6508	-3.86165	0.00404429	0.0111932	-2.35284	0.334138	0.888106	1	BirAR118G_Rad18_inducer_biotin - emptyBirAR118G_inducer_biotin	limma	0.00404429	0.0111932	FALSE	candidate	25076294		2.39316
RAB13	P51153	Ras-related protein Rab-13	Homo sapiens	1	1	4	3	2	2	28307465	0.296886	16.6758	3.86029	0.00405253	0.0112056	-2.35496	0.334308	0.888156	1	BirAR118G_Rad18_inducer_biotin - emptyBirAR118G_inducer_biotin	limma	0.00405253	0.0112056	FALSE	no hit	28307465		2.39227
MCM2	P49736	DNA replication licensing factor MCM2	Homo sapiens	1	1	4	3	18	18	76758244	0.303623	21.8012	3.85669	0.00407451	0.011253	-2.36061	0.334759	0.88829	1	BirAR118G_Rad18_inducer_biotin - emptyBirAR118G_inducer_biotin	limma	0.00407451	0.011253	FALSE	no hit	76758244		2.38992
C19orf47	Q8N9M1	Uncharacterized protein C19orf47	Homo sapiens	1	1	4	3	4	4	0	-0.37982	16.3989	-3.85611	0.00407804	0.011253	-2.36151	0.334832	0.888311	1	BirAR118G_Rad18_inducer_biotin - emptyBirAR118G_inducer_biotin	limma	0.00407804	0.011253	FALSE	no hit	0		2.38955
KIFBP	Q96EK5	KIF-binding protein	Homo sapiens	1	1	4	3	5	5	13243077	0.223114	18.1176	3.85519	0.00408369	0.011253	-2.36295	0.334947	0.888346	1	BirAR118G_Rad18_inducer_biotin - emptyBirAR118G_inducer_biotin	limma	0.00408369	0.011253	FALSE	no hit	13243077		2.38895
EZR	P15311	Ezrin	Homo sapiens	1	1	4	3	7	14	50848274	-0.388753	21.7323	-3.85501	0.00408478	0.011253	-2.36323	0.33497	0.888352	1	BirAR118G_Rad18_inducer_biotin - emptyBirAR118G_inducer_biotin	limma	0.00408478	0.011253	FALSE	no hit	50848274		2.38883
GFM2	Q969S9	Ribosome-releasing factor 2, mitochondrial	Homo sapiens	1	1	4	3	3	3	11538822	-0.26967	18.2284	-3.85002	0.0041155	0.0113215	-2.37105	0.335595	0.888537	1	BirAR118G_Rad18_inducer_biotin - emptyBirAR118G_inducer_biotin	limma	0.0041155	0.0113215	FALSE	no hit	11538822		2.38558
GK	P32189	Glycerol kinase	Homo sapiens	1	1	4	3	0	4	5673444	-0.408787	17.0717	-3.84918	0.00412074	0.0113215	-2.37238	0.335702	0.888569	1	BirAR118G_Rad18_inducer_biotin - emptyBirAR118G_inducer_biotin	limma	0.00412074	0.0113215	FALSE	no hit	5673444		2.38502
LRSAM1	Q6UWE0	E3 ubiquitin-protein ligase LRSAM1	Homo sapiens	1	1	4	3	4	4	0	-0.471476	14.4039	-3.84913	0.00412104	0.0113215	-2.37245	0.335708	0.88857	1	BirAR118G_Rad18_inducer_biotin - emptyBirAR118G_inducer_biotin	limma	0.00412104	0.0113215	FALSE	no hit	0		2.38499
PRPSAP1	Q14558	Phosphoribosyl pyrophosphate synthase-associated protein 1	Homo sapiens	1	1	4	3	2	2	29187957	0.605817	13.7888	3.84744	0.00413153	0.0113398	-2.3751	0.33592	0.888633	1	BirAR118G_Rad18_inducer_biotin - emptyBirAR118G_inducer_biotin	limma	0.00413153	0.0113398	FALSE	enriched candidate	29187957		2.38389
NEFM	P07197	Neurofilament medium polypeptide	Homo sapiens	1	1	4	3	4	5	6175464	-0.666619	18.0042	-3.84591	0.00414101	0.0113554	-2.3775	0.336112	0.88869	1	BirAR118G_Rad18_inducer_biotin - emptyBirAR118G_inducer_biotin	limma	0.00414101	0.0113554	FALSE	candidate	6175464		2.38289
ANKRD17	O75179	Ankyrin repeat domain-containing protein 17	Homo sapiens	1	1	4	3	5	5	15535558	0.790771	14.8123	3.84516	0.0041457	0.0113578	-2.37868	0.336206	0.888717	1	BirAR118G_Rad18_inducer_biotin - emptyBirAR118G_inducer_biotin	limma	0.0041457	0.0113578	FALSE	enriched candidate	15535558		2.3824
HUWE1	Q7Z6Z7	E3 ubiquitin-protein ligase HUWE1	Homo sapiens	1	1	4	3	33	34	23448162	-0.339248	20.7876	-3.84402	0.00415281	0.0113668	-2.38046	0.33635	0.888759	1	BirAR118G_Rad18_inducer_biotin - emptyBirAR118G_inducer_biotin	limma	0.00415281	0.0113668	FALSE	no hit	23448162		2.38166
PRPF6	O94906	Pre-mRNA-processing factor 6	Homo sapiens	1	1	4	3	26	26	86607170	0.204864	21.9691	3.84294	0.00415954	0.0113748	-2.38215	0.336485	0.888799	1	BirAR118G_Rad18_inducer_biotin - emptyBirAR118G_inducer_biotin	limma	0.00415954	0.0113748	FALSE	no hit	86607170		2.38095
EIF3B	P55884	Eukaryotic translation initiation factor 3 subunit B	Homo sapiens	1	1	4	3	11	11	47133756	-0.241456	21.0342	-3.83617	0.00420211	0.0114806	-2.39278	0.337337	0.889049	1	BirAR118G_Rad18_inducer_biotin - emptyBirAR118G_inducer_biotin	limma	0.00420211	0.0114806	FALSE	no hit	47133756		2.37653
AKAP12	Q02952	A-kinase anchor protein 12	Homo sapiens	1	1	4	3	14	14	9447337	-0.417372	19.401	-3.83308	0.00422168	0.011517	-2.39762	0.337726	0.889163	1	BirAR118G_Rad18_inducer_biotin - emptyBirAR118G_inducer_biotin	limma	0.00422168	0.011517	FALSE	no hit	9447337		2.37451
ESS2	Q96DF8	Splicing factor ESS-2 homolog	Homo sapiens	1	1	4	3	9	9	6331779	0.515473	17.8069	3.83285	0.00422316	0.011517	-2.39798	0.337756	0.889171	1	BirAR118G_Rad18_inducer_biotin - emptyBirAR118G_inducer_biotin	limma	0.00422316	0.011517	FALSE	no hit	6331779		2.37436
HNRNPA3	P51991	Heterogeneous nuclear ribonucleoprotein A3	Homo sapiens	1	1	4	3	16	16	191675690	-0.339612	20.8485	-3.82689	0.0042612	0.0116101	-2.40734	0.338507	0.88939	1	BirAR118G_Rad18_inducer_biotin - emptyBirAR118G_inducer_biotin	limma	0.0042612	0.0116101	FALSE	no hit	191675690		2.37047
MRPS21	P82921	28S ribosomal protein S21, mitochondrial	Homo sapiens	1	1	4	3	2	2	0	0.612138	15.4145	3.81911	0.00431143	0.0117362	-2.41956	0.33949	0.889675	1	BirAR118G_Rad18_inducer_biotin - emptyBirAR118G_inducer_biotin	limma	0.00431143	0.0117362	FALSE	enriched candidate	0		2.36538
TAF1	P21675	Transcription initiation factor TFIID subunit 1	Homo sapiens	1	1	4	3	6	17	25075250	0.264144	20.5738	3.81729	0.00432322	0.0117576	-2.4224	0.33972	0.889741	1	BirAR118G_Rad18_inducer_biotin - emptyBirAR118G_inducer_biotin	limma	0.00432322	0.0117576	FALSE	no hit	25075250		2.36419
NGLY1	Q96IV0	Peptide-N(4)-(N-acetyl-beta-glucosaminyl)asparagine amidase	Homo sapiens	1	1	4	3	3	3	0	-0.430325	15.3487	-3.81211	0.0043571	0.0118389	-2.43054	0.340375	0.88993	1	BirAR118G_Rad18_inducer_biotin - emptyBirAR118G_inducer_biotin	limma	0.0043571	0.0118389	FALSE	no hit	0		2.3608
RNF113A	O15541	E3 ubiquitin-protein ligase RNF113A	Homo sapiens	1	1	4	3	7	7	65058904	0.375482	18.6088	3.80115	0.00442975	0.0120253	-2.44778	0.341766	0.890329	1	BirAR118G_Rad18_inducer_biotin - emptyBirAR118G_inducer_biotin	limma	0.00442975	0.0120253	FALSE	no hit	65058904		2.35362
CKAP2	Q8WWK9	Cytoskeleton-associated protein 2	Homo sapiens	1	1	4	3	6	7	29973238	-0.819468	18.7393	-3.79609	0.00446372	0.0121065	-2.45574	0.342409	0.890513	1	BirAR118G_Rad18_inducer_biotin - emptyBirAR118G_inducer_biotin	limma	0.00446372	0.0121065	FALSE	candidate	29973238		2.3503
SERPINB6	P35237	Serpin B6	Homo sapiens	1	1	4	3	6	7	12228180	0.207287	18.6747	3.79449	0.00447449	0.0121247	-2.45825	0.342612	0.89057	1	BirAR118G_Rad18_inducer_biotin - emptyBirAR118G_inducer_biotin	limma	0.00447449	0.0121247	FALSE	no hit	12228180		2.34926
GNAQ	P50148	Guanine nucleotide-binding protein G(q) subunit alpha	Homo sapiens	1	1	4	3	2	3	1073926	-0.526813	14.7036	-3.79291	0.00448519	0.0121426	-2.46074	0.342814	0.890628	1	BirAR118G_Rad18_inducer_biotin - emptyBirAR118G_inducer_biotin	limma	0.00448519	0.0121426	FALSE	no hit	1073926		2.34822
GPN1	Q9HCN4	GPN-loop GTPase 1	Homo sapiens	1	1	4	3	2	2	4236098	0.32903	15.9939	3.79106	0.00449774	0.0121656	-2.46365	0.343049	0.890694	1	BirAR118G_Rad18_inducer_biotin - emptyBirAR118G_inducer_biotin	limma	0.00449774	0.0121656	FALSE	no hit	4236098		2.34701
FAIM	Q9NVQ4	Fas apoptotic inhibitory molecule 1	Homo sapiens	1	1	4	3	2	2	7068226	0.239864	17.9994	3.78772	0.00452051	0.012216	-2.46892	0.343475	0.890815	1	BirAR118G_Rad18_inducer_biotin - emptyBirAR118G_inducer_biotin	limma	0.00452051	0.012216	FALSE	no hit	7068226		2.34481
ASCC2	Q9H1I8	Activating signal cointegrator 1 complex subunit 2	Homo sapiens	1	1	4	3	3	3	5901998	-0.321487	18.2532	-3.78581	0.00453356	0.0122402	-2.47192	0.343718	0.890884	1	BirAR118G_Rad18_inducer_biotin - emptyBirAR118G_inducer_biotin	limma	0.00453356	0.0122402	FALSE	no hit	5901998		2.34356
GRPEL1	Q9HAV7	GrpE protein homolog 1, mitochondrial	Homo sapiens	1	1	4	3	4	4	14762279	-0.469651	18.6595	-3.78219	0.00455842	0.0122962	-2.47762	0.344179	0.891014	1	BirAR118G_Rad18_inducer_biotin - emptyBirAR118G_inducer_biotin	limma	0.00455842	0.0122962	FALSE	no hit	14762279		2.34119
CDC42BPB	Q9Y5S2	Serine/threonine-protein kinase MRCK beta	Homo sapiens	1	1	4	3	2	3	376231	-0.360475	16.5326	-3.77557	0.00460428	0.0124086	-2.48805	0.345025	0.891252	1	BirAR118G_Rad18_inducer_biotin - emptyBirAR118G_inducer_biotin	limma	0.00460428	0.0124086	FALSE	no hit	376231		2.33684
POP7	O75817	Ribonuclease P protein subunit p20	Homo sapiens	1	1	4	3	2	2	2727380	-0.382701	15.8589	-3.77302	0.00462206	0.0124453	-2.49206	0.345351	0.891344	1	BirAR118G_Rad18_inducer_biotin - emptyBirAR118G_inducer_biotin	limma	0.00462206	0.0124453	FALSE	no hit	2727380		2.33516
PGAM5	Q96HS1	Serine/threonine-protein phosphatase PGAM5, mitochondrial	Homo sapiens	1	1	4	3	9	9	83389814	-0.219534	20.7648	-3.76952	0.00464657	0.0125	-2.49757	0.345798	0.891469	1	BirAR118G_Rad18_inducer_biotin - emptyBirAR118G_inducer_biotin	limma	0.00464657	0.0125	FALSE	no hit	83389814		2.33287
PDIA6	Q15084	Protein disulfide-isomerase A6	Homo sapiens	1	1	4	3	7	7	33069343	-0.409282	19.7228	-3.76389	0.00468638	0.0125957	-2.50646	0.34652	0.891671	1	BirAR118G_Rad18_inducer_biotin - emptyBirAR118G_inducer_biotin	limma	0.00468638	0.0125957	FALSE	no hit	33069343		2.32916
RAB39A	Q14964	Ras-related protein Rab-39A	Homo sapiens	1	1	4	3	2	2	1038811	-0.400561	16.6081	-3.75959	0.00471701	0.0126666	-2.51324	0.347071	0.891824	1	BirAR118G_Rad18_inducer_biotin - emptyBirAR118G_inducer_biotin	limma	0.00471701	0.0126666	FALSE	no hit	1038811		2.32633
RPP38	P78345	Ribonuclease P protein subunit p38	Homo sapiens	1	1	4	3	4	4	0	0.35139	15.1813	3.75776	0.00473003	0.0126901	-2.51611	0.347305	0.891889	1	BirAR118G_Rad18_inducer_biotin - emptyBirAR118G_inducer_biotin	limma	0.00473003	0.0126901	FALSE	no hit	0		2.32514
BUD31	P41223	Protein BUD31 homolog	Homo sapiens	1	1	4	3	4	4	13684774	-0.300059	17.5081	-3.7566	0.00473837	0.0127011	-2.51795	0.347454	0.89193	1	BirAR118G_Rad18_inducer_biotin - emptyBirAR118G_inducer_biotin	limma	0.00473837	0.0127011	FALSE	no hit	13684774		2.32437
LPCAT1	Q8NF37	Lysophosphatidylcholine acyltransferase 1	Homo sapiens	1	1	4	3	5	5	6782548	-0.240121	17.8275	-3.75565	0.00474517	0.0127078	-2.51944	0.347575	0.891964	1	BirAR118G_Rad18_inducer_biotin - emptyBirAR118G_inducer_biotin	limma	0.00474517	0.0127078	FALSE	no hit	6782548		2.32375
UBAC2	Q8NBM4	Ubiquitin-associated domain-containing protein 2	Homo sapiens	1	1	4	3	2	2	7922101	0.432727	16.7511	3.75186	0.00477253	0.0127696	-2.52543	0.348062	0.892099	1	BirAR118G_Rad18_inducer_biotin - emptyBirAR118G_inducer_biotin	limma	0.00477253	0.0127696	FALSE	no hit	7922101		2.32125
SEC24C	P53992	Protein transport protein Sec24C	Homo sapiens	1	1	4	3	11	12	16190866	0.212277	19.0327	3.74654	0.00481118	0.0128615	-2.53383	0.348747	0.892288	1	BirAR118G_Rad18_inducer_biotin - emptyBirAR118G_inducer_biotin	limma	0.00481118	0.0128615	FALSE	no hit	16190866		2.31775
CAD	P27708	CAD protein	Homo sapiens	1	1	4	3	24	27	122544010	-0.31785	22.0161	-3.74484	0.00482358	0.0128826	-2.53651	0.348965	0.892348	1	BirAR118G_Rad18_inducer_biotin - emptyBirAR118G_inducer_biotin	limma	0.00482358	0.0128826	FALSE	no hit	122544010		2.31663
DIAPH1	O60610	Protein diaphanous homolog 1	Homo sapiens	1	1	4	3	16	17	33386191	-0.526471	19.5485	-3.74427	0.00482774	0.0128826	-2.5374	0.349038	0.892368	1	BirAR118G_Rad18_inducer_biotin - emptyBirAR118G_inducer_biotin	limma	0.00482774	0.0128826	FALSE	no hit	33386191		2.31626
ACTN4	O43707	Alpha-actinin-4	Homo sapiens	1	1	4	3	6	11	8812807	-0.340199	19.5732	-3.74214	0.0048434	0.0129129	-2.54077	0.349313	0.892444	1	BirAR118G_Rad18_inducer_biotin - emptyBirAR118G_inducer_biotin	limma	0.0048434	0.0129129	FALSE	no hit	8812807		2.31485
USP5	P45974	Ubiquitin carboxyl-terminal hydrolase 5	Homo sapiens	1	1	4	3	6	6	12249048	0.309917	17.741	3.73963	0.00486184	0.0129504	-2.54473	0.349636	0.892532	1	BirAR118G_Rad18_inducer_biotin - emptyBirAR118G_inducer_biotin	limma	0.00486184	0.0129504	FALSE	no hit	12249048		2.3132
CDC45	O75419	Cell division control protein 45 homolog	Homo sapiens	1	1	4	3	2	2	0	-0.354336	14.8739	-3.73791	0.00487455	0.0129727	-2.54745	0.349858	0.892593	1	BirAR118G_Rad18_inducer_biotin - emptyBirAR118G_inducer_biotin	limma	0.00487455	0.0129727	FALSE	no hit	0		2.31207
NEMF	O60524	Ribosome quality control complex subunit NEMF	Homo sapiens	1	1	4	3	3	3	0	-0.254984	16.5766	-3.73387	0.00490453	0.0130408	-2.55383	0.350379	0.892736	1	BirAR118G_Rad18_inducer_biotin - emptyBirAR118G_inducer_biotin	limma	0.00490453	0.0130408	FALSE	no hit	0		2.3094
POLD2	P49005	DNA polymerase delta subunit 2	Homo sapiens	1	1	4	3	4	4	1624039	-0.254831	16.6893	-3.72746	0.00495248	0.0131566	-2.56396	0.351206	0.892961	1	BirAR118G_Rad18_inducer_biotin - emptyBirAR118G_inducer_biotin	limma	0.00495248	0.0131566	FALSE	no hit	1624039		2.30518
DHX36	Q9H2U1	ATP-dependent DNA/RNA helicase DHX36	Homo sapiens	1	1	4	3	7	7	14100647	0.263119	16.9653	3.72168	0.00499617	0.0132608	-2.5731	0.351954	0.893164	1	BirAR118G_Rad18_inducer_biotin - emptyBirAR118G_inducer_biotin	limma	0.00499617	0.0132608	FALSE	no hit	14100647		2.30136
CBX1	P83916	Chromobox protein homolog 1	Homo sapiens	1	1	4	3	5	5	26974428	0.411043	16.9238	3.71942	0.00501334	0.0132945	-2.57667	0.352246	0.893244	1	BirAR118G_Rad18_inducer_biotin - emptyBirAR118G_inducer_biotin	limma	0.00501334	0.0132945	FALSE	no hit	26974428		2.29987
HACD3	Q9P035	Very-long-chain (3R)-3-hydroxyacyl-CoA dehydratase 3	Homo sapiens	1	1	4	3	4	4	62684954	0.22467	19.5206	3.71585	0.00504066	0.0133551	-2.58232	0.352709	0.893369	1	BirAR118G_Rad18_inducer_biotin - emptyBirAR118G_inducer_biotin	limma	0.00504066	0.0133551	FALSE	no hit	62684954		2.29751
VDAC3	Q9Y277	Voltage-dependent anion-selective channel protein 3	Homo sapiens	1	1	4	3	5	5	41479262	0.217456	19.9766	3.71396	0.00505515	0.0133815	-2.58531	0.352954	0.893435	1	BirAR118G_Rad18_inducer_biotin - emptyBirAR118G_inducer_biotin	limma	0.00505515	0.0133815	FALSE	no hit	41479262		2.29627
TPP2	P29144	Tripeptidyl-peptidase 2	Homo sapiens	1	1	4	3	5	5	692623	-0.253356	16.3372	-3.71311	0.00506173	0.0133871	-2.58666	0.353065	0.893465	1	BirAR118G_Rad18_inducer_biotin - emptyBirAR118G_inducer_biotin	limma	0.00506173	0.0133871	FALSE	no hit	692623		2.2957
MRPL4	Q9BYD3	39S ribosomal protein L4, mitochondrial	Homo sapiens	1	1	4	3	3	3	2926026	-0.286807	18.7289	-3.71092	0.00507858	0.0134197	-2.59012	0.353348	0.893541	1	BirAR118G_Rad18_inducer_biotin - emptyBirAR118G_inducer_biotin	limma	0.00507858	0.0134197	FALSE	no hit	2926026		2.29426
CCT3	P49368	T-complex protein 1 subunit gamma	Homo sapiens	1	1	4	3	24	25	452708848	0.187601	23.0418	3.69948	0.00516774	0.0136415	-2.60823	0.354834	0.89394	1	BirAR118G_Rad18_inducer_biotin - emptyBirAR118G_inducer_biotin	limma	0.00516774	0.0136415	FALSE	no hit	452708848		2.2867
PSMB3	P49720	Proteasome subunit beta type-3	Homo sapiens	1	1	4	3	3	3	4207599	-0.365297	16.7255	-3.69898	0.00517169	0.0136415	-2.60902	0.354899	0.893957	1	BirAR118G_Rad18_inducer_biotin - emptyBirAR118G_inducer_biotin	limma	0.00517169	0.0136415	FALSE	no hit	4207599		2.28637
EIF3CL	B5ME19	Eukaryotic translation initiation factor 3 subunit C-like protein	Homo sapiens	1	1	4	3	0	15	55611865	0.21365	21.2099	3.69569	0.00519766	0.0136979	-2.61423	0.355327	0.894071	1	BirAR118G_Rad18_inducer_biotin - emptyBirAR118G_inducer_biotin	limma	0.00519766	0.0136979	FALSE	no hit	55611865		2.28419
HSPA9	P38646	Stress-70 protein, mitochondrial	Homo sapiens	1	1	4	3	34	34	535959296	0.370444	22.9033	3.69405	0.00521063	0.01372	-2.61682	0.35554	0.894128	1	BirAR118G_Rad18_inducer_biotin - emptyBirAR118G_inducer_biotin	limma	0.00521063	0.01372	FALSE	no hit	535959296		2.28311
PSMA1	P25786	Proteasome subunit alpha type-1	Homo sapiens	1	1	4	3	8	8	104633216	-0.364941	20.1139	-3.69056	0.00523841	0.0137809	-2.62235	0.355995	0.894249	1	BirAR118G_Rad18_inducer_biotin - emptyBirAR118G_inducer_biotin	limma	0.00523841	0.0137809	FALSE	no hit	104633216		2.2808
TWF2	Q6IBS0	Twinfilin-2	Homo sapiens	1	1	4	3	3	3	5308508	-0.291117	18.1836	-3.68963	0.00524586	0.0137883	-2.62383	0.356117	0.894281	1	BirAR118G_Rad18_inducer_biotin - emptyBirAR118G_inducer_biotin	limma	0.00524586	0.0137883	FALSE	no hit	5308508		2.28018
UTRN	P46939	Utrophin	Homo sapiens	1	1	4	3	13	13	5194219	-0.246059	18.7353	-3.6865	0.00527091	0.0138419	-2.62878	0.356524	0.894389	1	BirAR118G_Rad18_inducer_biotin - emptyBirAR118G_inducer_biotin	limma	0.00527091	0.0138419	FALSE	no hit	5194219		2.27811
CCDC137	Q6PK04	Coiled-coil domain-containing protein 137	Homo sapiens	1	1	4	3	2	2	0	-0.662983	16.5247	-3.67692	0.00534851	0.0140334	-2.64398	0.357776	0.89472	1	BirAR118G_Rad18_inducer_biotin - emptyBirAR118G_inducer_biotin	limma	0.00534851	0.0140334	FALSE	candidate	0		2.27177
EFTUD2	Q15029	116 kDa U5 small nuclear ribonucleoprotein component	Homo sapiens	1	1	4	3	18	18	245682098	0.382714	21.4935	3.67482	0.00536564	0.0140583	-2.6473	0.35805	0.894792	1	BirAR118G_Rad18_inducer_biotin - emptyBirAR118G_inducer_biotin	limma	0.00536564	0.0140583	FALSE	no hit	245682098		2.27038
LTA4H	P09960	Leukotriene A-4 hydrolase	Homo sapiens	1	1	4	3	13	13	33070633	0.208226	19.8261	3.67428	0.00537005	0.0140583	-2.64816	0.358121	0.894811	1	BirAR118G_Rad18_inducer_biotin - emptyBirAR118G_inducer_biotin	limma	0.00537005	0.0140583	FALSE	no hit	33070633		2.27002
MAGOH	P61326	Protein mago nashi homolog	Homo sapiens	1	1	4	3	0	3	4631312	-0.269149	18.2325	-3.67402	0.0053722	0.0140583	-2.64857	0.358155	0.89482	1	BirAR118G_Rad18_inducer_biotin - emptyBirAR118G_inducer_biotin	limma	0.0053722	0.0140583	FALSE	no hit	4631312		2.26985
RBM7	Q9Y580	RNA-binding protein 7	Homo sapiens	1	1	4	3	6	6	4797483	0.248721	18.2713	3.66745	0.00542631	0.0141872	-2.65899	0.359015	0.895045	1	BirAR118G_Rad18_inducer_biotin - emptyBirAR118G_inducer_biotin	limma	0.00542631	0.0141872	FALSE	no hit	4797483		2.2655
KDM1A	O60341	Lysine-specific histone demethylase 1A	Homo sapiens	1	1	4	3	11	11	14936784	0.292476	19.4934	3.66689	0.00543095	0.0141872	-2.65988	0.359088	0.895064	1	BirAR118G_Rad18_inducer_biotin - emptyBirAR118G_inducer_biotin	limma	0.00543095	0.0141872	FALSE	no hit	14936784		2.26512
DDX5	P17844	Probable ATP-dependent RNA helicase DDX5	Homo sapiens	1	1	4	3	31	31	539838688	-0.29959	24.19	-3.66512	0.00544572	0.0142133	-2.6627	0.359322	0.895125	1	BirAR118G_Rad18_inducer_biotin - emptyBirAR118G_inducer_biotin	limma	0.00544572	0.0142133	FALSE	no hit	539838688		2.26394
MRPL3	P09001	39S ribosomal protein L3, mitochondrial	Homo sapiens	1	1	4	3	3	3	5406224	-0.257914	16.9014	-3.66254	0.00546715	0.0142567	-2.66678	0.359659	0.895213	1	BirAR118G_Rad18_inducer_biotin - emptyBirAR118G_inducer_biotin	limma	0.00546715	0.0142567	FALSE	no hit	5406224		2.26224
SF3A2	Q15428	Splicing factor 3A subunit 2	Homo sapiens	1	1	4	3	6	6	42445500	0.33622	18.4766	3.64859	0.00558493	0.0145511	-2.68893	0.361492	0.895689	1	BirAR118G_Rad18_inducer_biotin - emptyBirAR118G_inducer_biotin	limma	0.00558493	0.0145511	FALSE	no hit	42445500		2.25298
RB1	P06400	Retinoblastoma-associated protein	Homo sapiens	1	1	4	3	8	8	0	0.24736	17.6888	3.64404	0.00562398	0.01464	-2.69617	0.362092	0.895844	1	BirAR118G_Rad18_inducer_biotin - emptyBirAR118G_inducer_biotin	limma	0.00562398	0.01464	FALSE	no hit	0		2.24996
ACSL3	O95573	Fatty acid CoA ligase Acsl3	Homo sapiens	1	1	4	3	8	8	31461360	0.22703	19.0504	3.6429	0.00563375	0.0146527	-2.69798	0.362241	0.895883	1	BirAR118G_Rad18_inducer_biotin - emptyBirAR118G_inducer_biotin	limma	0.00563375	0.0146527	FALSE	no hit	31461360		2.2492
BRPF1	P55201	Peregrin	Homo sapiens	1	1	4	3	5	6	16879600	-0.235087	16.994	-3.64206	0.00564098	0.0146587	-2.69931	0.362352	0.895911	1	BirAR118G_Rad18_inducer_biotin - emptyBirAR118G_inducer_biotin	limma	0.00564098	0.0146587	FALSE	no hit	16879600		2.24865
TTC27	Q6P3X3	Tetratricopeptide repeat protein 27	Homo sapiens	1	1	4	3	2	3	0	-0.280481	16.8118	-3.64071	0.00565266	0.0146762	-2.70146	0.36253	0.895957	1	BirAR118G_Rad18_inducer_biotin - emptyBirAR118G_inducer_biotin	limma	0.00565266	0.0146762	FALSE	no hit	0		2.24775
H2BC5	P58876	Histone H2B type 1-D	Homo sapiens	1	1	4	3	0	17	9293264640	-0.655766	26.2763	-3.63617	0.0056921	0.0147657	-2.70868	0.363129	0.896111	1	BirAR118G_Rad18_inducer_biotin - emptyBirAR118G_inducer_biotin	limma	0.0056921	0.0147657	FALSE	candidate	9293264640		2.24473
PARK7	Q99497	Parkinson disease protein 7	Homo sapiens	1	1	4	3	2	2	1264145	0.549554	14.5605	3.63508	0.00570157	0.0147774	-2.71041	0.363272	0.896147	1	BirAR118G_Rad18_inducer_biotin - emptyBirAR118G_inducer_biotin	limma	0.00570157	0.0147774	FALSE	no hit	1264145		2.24401
HNRNPH1	P31943	Heterogeneous nuclear ribonucleoprotein H	Homo sapiens	1	1	4	3	5	14	574707952	-0.296303	23.3772	-3.63351	0.00571532	0.0148002	-2.71291	0.36348	0.896201	1	BirAR118G_Rad18_inducer_biotin - emptyBirAR118G_inducer_biotin	limma	0.00571532	0.0148002	FALSE	no hit	574707952		2.24296
GPD2	P43304	Glycerol-3-phosphate dehydrogenase, mitochondrial	Homo sapiens	1	1	4	3	4	4	4841266	0.382258	16.0472	3.63251	0.0057241	0.0148101	-2.7145	0.363613	0.896235	1	BirAR118G_Rad18_inducer_biotin - emptyBirAR118G_inducer_biotin	limma	0.0057241	0.0148101	FALSE	no hit	4841266		2.24229
SRPRA	P08240	Signal recognition particle receptor subunit alpha	Homo sapiens	1	1	4	3	6	7	18429407	0.206525	18.5525	3.63081	0.005739	0.0148285	-2.7172	0.363837	0.896292	1	BirAR118G_Rad18_inducer_biotin - emptyBirAR118G_inducer_biotin	limma	0.005739	0.0148285	FALSE	no hit	18429407		2.24116
POLR3A	O14802	DNA-directed RNA polymerase III subunit RPC1	Homo sapiens	1	1	4	3	9	9	17397489	-0.221695	17.7516	-3.63056	0.00574118	0.0148285	-2.7176	0.36387	0.8963	1	BirAR118G_Rad18_inducer_biotin - emptyBirAR118G_inducer_biotin	limma	0.00574118	0.0148285	FALSE	no hit	17397489		2.241
YLPM1	P49750	YLP motif-containing protein 1	Homo sapiens	1	1	4	3	27	28	69065647	0.245198	21.566	3.6275	0.00576811	0.0148851	-2.72246	0.364274	0.896403	1	BirAR118G_Rad18_inducer_biotin - emptyBirAR118G_inducer_biotin	limma	0.00576811	0.0148851	FALSE	no hit	69065647		2.23897
WDR89	Q96FK6	WD repeat-containing protein 89	Homo sapiens	1	1	4	3	2	2	4324356	-0.289543	16.3092	-3.62662	0.00577591	0.0148923	-2.72386	0.36439	0.896433	1	BirAR118G_Rad18_inducer_biotin - emptyBirAR118G_inducer_biotin	limma	0.00577591	0.0148923	FALSE	no hit	4324356		2.23838
DBT	P11182	Lipoamide acyltransferase component of branched-chain alpha-keto acid dehydrogenase complex, mitochondrial	Homo sapiens	1	1	4	3	5	5	15542820	-0.410313	18.7329	-3.62304	0.00580771	0.0149614	-2.72956	0.364864	0.896554	1	BirAR118G_Rad18_inducer_biotin - emptyBirAR118G_inducer_biotin	limma	0.00580771	0.0149614	FALSE	no hit	15542820		2.236
GNPDA1	P46926	Glucosamine-6-phosphate isomerase 1	Homo sapiens	1	1	4	3	2	2	251450302	-0.253062	16.633	-3.61853	0.005848	0.0150521	-2.73674	0.365462	0.896705	1	BirAR118G_Rad18_inducer_biotin - emptyBirAR118G_inducer_biotin	limma	0.005848	0.0150521	FALSE	no hit	251450302		2.23299
FKBP5	Q13451	Peptidyl-prolyl cis-trans isomerase FKBP5	Homo sapiens	1	1	4	3	10	10	10359277	-0.205244	19.1773	-3.6127	0.00590046	0.0151741	-2.74601	0.366234	0.896901	1	BirAR118G_Rad18_inducer_biotin - emptyBirAR118G_inducer_biotin	limma	0.00590046	0.0151741	FALSE	no hit	10359277		2.22911
YJU2	Q9BW85	Splicing factor YJU2	Homo sapiens	1	1	4	3	9	9	27204860	0.321288	20.1925	3.60396	0.00598016	0.0153658	-2.75994	0.367396	0.897193	1	BirAR118G_Rad18_inducer_biotin - emptyBirAR118G_inducer_biotin	limma	0.00598016	0.0153658	FALSE	no hit	27204860		2.22329
ALDH1B1	P30837	Aldehyde dehydrogenase X, mitochondrial	Homo sapiens	1	1	4	3	5	8	19453176	-0.384876	18.3238	-3.60257	0.00599289	0.0153852	-2.76215	0.36758	0.897239	1	BirAR118G_Rad18_inducer_biotin - emptyBirAR118G_inducer_biotin	limma	0.00599289	0.0153852	FALSE	no hit	19453176		2.22236
KIF5B	P33176	Kinesin-1 heavy chain	Homo sapiens	1	1	4	3	23	28	33443581	-0.342753	21.1885	-3.59965	0.00601985	0.0154411	-2.76681	0.367969	0.897337	1	BirAR118G_Rad18_inducer_biotin - emptyBirAR118G_inducer_biotin	limma	0.00601985	0.0154411	FALSE	no hit	33443581		2.22041
TRMT6	Q9UJA5	tRNA (adenine(58)-N(1))-methyltransferase non-catalytic subunit TRM6	Homo sapiens	1	1	4	3	9	9	27710677	0.211881	19.8272	3.59817	0.00603354	0.0154629	-2.76916	0.368166	0.897386	1	BirAR118G_Rad18_inducer_biotin - emptyBirAR118G_inducer_biotin	limma	0.00603354	0.0154629	FALSE	no hit	27710677		2.21943
IDH3B	O43837	Isocitrate dehydrogenase [NAD] subunit beta, mitochondrial	Homo sapiens	1	1	4	3	5	5	28226904	-0.22861	18.6914	-3.59577	0.0060558	0.0155066	-2.77298	0.368485	0.897466	1	BirAR118G_Rad18_inducer_biotin - emptyBirAR118G_inducer_biotin	limma	0.0060558	0.0155066	FALSE	no hit	28226904		2.21783
RRBP1	Q9P2E9	Ribosome-binding protein 1	Homo sapiens	1	1	4	3	32	33	43278254	-0.404623	21.2958	-3.59388	0.00607338	0.0155382	-2.77599	0.368737	0.897529	1	BirAR118G_Rad18_inducer_biotin - emptyBirAR118G_inducer_biotin	limma	0.00607338	0.0155382	FALSE	no hit	43278254		2.21657
LRRC59	Q96AG4	Leucine-rich repeat-containing protein 59	Homo sapiens	1	1	4	3	8	8	5985911	-0.241741	18.24	-3.59295	0.00608203	0.015547	-2.77747	0.36886	0.89756	1	BirAR118G_Rad18_inducer_biotin - emptyBirAR118G_inducer_biotin	limma	0.00608203	0.015547	FALSE	no hit	5985911		2.21595
MICALL1	Q8N3F8	MICAL-like protein 1	Homo sapiens	1	1	4	3	7	7	731459	-0.323633	17.1771	-3.59215	0.00608954	0.0155529	-2.77875	0.368967	0.897586	1	BirAR118G_Rad18_inducer_biotin - emptyBirAR118G_inducer_biotin	limma	0.00608954	0.0155529	FALSE	no hit	731459		2.21542
ANXA1	P04083	Annexin A1	Homo sapiens	1	1	4	3	2	2	5231590	-0.227452	15.6788	-3.5909	0.00610126	0.0155695	-2.78075	0.369134	0.897628	1	BirAR118G_Rad18_inducer_biotin - emptyBirAR118G_inducer_biotin	limma	0.00610126	0.0155695	FALSE	no hit	5231590		2.21458
RRP15	Q9Y3B9	RRP15-like protein	Homo sapiens	1	1	4	3	2	2	8994919	0.430362	14.5914	3.58583	0.00614897	0.0156745	-2.78883	0.36981	0.897796	1	BirAR118G_Rad18_inducer_biotin - emptyBirAR118G_inducer_biotin	limma	0.00614897	0.0156745	FALSE	no hit	8994919		2.2112
GATD3B	A0A0B4J2D5	Putative glutamine amidotransferase-like class 1 domain-containing protein 3B, mitochondrial	Homo sapiens	1	1	4	3	0	5	34639330	-0.354847	20.0144	-3.58541	0.00615297	0.0156745	-2.7895	0.369867	0.89781	1	BirAR118G_Rad18_inducer_biotin - emptyBirAR118G_inducer_biotin	limma	0.00615297	0.0156745	FALSE	no hit	34639330		2.21092
SIX4	Q9UIU6	Homeobox protein SIX4	Homo sapiens	1	1	4	3	2	2	2136882	0.574759	15.5981	3.5834	0.00617194	0.0157094	-2.7927	0.370134	0.897876	1	BirAR118G_Rad18_inducer_biotin - emptyBirAR118G_inducer_biotin	limma	0.00617194	0.0157094	FALSE	no hit	2136882		2.20958
CTNNA1	P35221	Catenin alpha-1	Homo sapiens	1	1	4	3	4	8	18364610	-0.265612	17.4237	-3.57717	0.00623137	0.0158317	-2.80264	0.370967	0.898082	1	BirAR118G_Rad18_inducer_biotin - emptyBirAR118G_inducer_biotin	limma	0.00623137	0.0158317	FALSE	no hit	18364610		2.20542
HOMEZ	Q8IX15	Homeobox and leucine zipper protein Homez	Homo sapiens	1	1	4	3	2	2	1373627	0.436995	14.9148	3.57676	0.0062353	0.0158317	-2.80329	0.371022	0.898096	1	BirAR118G_Rad18_inducer_biotin - emptyBirAR118G_inducer_biotin	limma	0.0062353	0.0158317	FALSE	no hit	1373627		2.20514
KRI1	Q8N9T8	Protein KRI1 homolog	Homo sapiens	1	1	4	3	6	6	10576858	-0.363842	17.756	-3.5767	0.00623593	0.0158317	-2.8034	0.371031	0.898098	1	BirAR118G_Rad18_inducer_biotin - emptyBirAR118G_inducer_biotin	limma	0.00623593	0.0158317	FALSE	no hit	10576858		2.2051
PDCD5	O14737	Programmed cell death protein 5	Homo sapiens	1	1	4	3	6	6	22639872	0.53823	18.7857	3.57269	0.00627449	0.015916	-2.80979	0.371567	0.89823	1	BirAR118G_Rad18_inducer_biotin - emptyBirAR118G_inducer_biotin	limma	0.00627449	0.015916	FALSE	no hit	22639872		2.20242
GSDMA	Q96QA5	Gasdermin-A	Homo sapiens	1	1	4	3	3	3	605578	-1.42428	14.7643	-3.56851	0.00631495	0.016005	-2.81646	0.372126	0.898367	1	BirAR118G_Rad18_inducer_biotin - emptyBirAR118G_inducer_biotin	limma	0.00631495	0.016005	TRUE	hit	605578		2.19963
HELB	Q8NG08	DNA helicase B	Homo sapiens	1	1	4	3	2	2	395012	0.695179	13.7295	3.56406	0.00635839	0.0161014	-2.82357	0.372723	0.898514	1	BirAR118G_Rad18_inducer_biotin - emptyBirAR118G_inducer_biotin	limma	0.00635839	0.0161014	FALSE	enriched candidate	395012		2.19665
AKAP8L	Q9ULX6	A-kinase anchor protein 8-like	Homo sapiens	1	1	4	3	5	5	6989096	-0.263386	18.5166	-3.56192	0.00637939	0.0161409	-2.82698	0.373011	0.898584	1	BirAR118G_Rad18_inducer_biotin - emptyBirAR118G_inducer_biotin	limma	0.00637939	0.0161409	FALSE	no hit	6989096		2.19522
TIMM29	Q9BSF4	Mitochondrial import inner membrane translocase subunit Tim29	Homo sapiens	1	1	4	3	2	2	10722677	-0.674456	17.8427	-3.55676	0.00643021	0.0162557	-2.83521	0.373703	0.898753	1	BirAR118G_Rad18_inducer_biotin - emptyBirAR118G_inducer_biotin	limma	0.00643021	0.0162557	FALSE	candidate	10722677		2.19177
G6PD	P11413	Glucose-6-phosphate 1-dehydrogenase	Homo sapiens	1	1	4	3	13	13	47262786	0.234858	20.9603	3.55356	0.00646199	0.0163221	-2.84032	0.374133	0.898857	1	BirAR118G_Rad18_inducer_biotin - emptyBirAR118G_inducer_biotin	limma	0.00646199	0.0163221	FALSE	no hit	47262786		2.18963
GMDS	O60547	GDP-mannose 4,6 dehydratase	Homo sapiens	1	1	4	3	6	6	20957925	-0.190331	19.6264	-3.55301	0.00646745	0.0163221	-2.8412	0.374206	0.898875	1	BirAR118G_Rad18_inducer_biotin - emptyBirAR118G_inducer_biotin	limma	0.00646745	0.0163221	FALSE	no hit	20957925		2.18927
SAMD1	Q6SPF0	Sterile alpha motif domain-containing protein 1	Homo sapiens	1	1	4	3	2	2	9025543	-1.28898	17.2159	-3.5477	0.00652064	0.0164424	-2.84969	0.374921	0.899048	1	BirAR118G_Rad18_inducer_biotin - emptyBirAR118G_inducer_biotin	limma	0.00652064	0.0164424	TRUE	hit	9025543		2.18571
RPS9	P46781	40S ribosomal protein S9	Homo sapiens	1	1	4	3	16	16	308115000	-0.754536	23.2303	-3.54648	0.00653293	0.0164595	-2.85164	0.375086	0.899088	1	BirAR118G_Rad18_inducer_biotin - emptyBirAR118G_inducer_biotin	limma	0.00653293	0.0164595	FALSE	candidate	308115000		2.18489
UBR7	Q8N806	Putative E3 ubiquitin-protein ligase UBR7	Homo sapiens	1	1	4	3	2	2	3164788	0.220552	17.512	3.5446	0.00655186	0.0164932	-2.85464	0.375338	0.899149	1	BirAR118G_Rad18_inducer_biotin - emptyBirAR118G_inducer_biotin	limma	0.00655186	0.0164932	FALSE	no hit	3164788		2.18364
DYNC1I2	Q13409	Cytoplasmic dynein 1 intermediate chain 2	Homo sapiens	1	1	4	3	9	9	50638785	0.184364	20.027	3.54332	0.00656483	0.0165119	-2.85669	0.375511	0.899191	1	BirAR118G_Rad18_inducer_biotin - emptyBirAR118G_inducer_biotin	limma	0.00656483	0.0165119	FALSE	no hit	50638785		2.18278
MRPL22	Q9NWU5	39S ribosomal protein L22, mitochondrial	Homo sapiens	1	1	4	3	5	6	18318380	-0.223129	18.7993	-3.54103	0.00658809	0.0165564	-2.86036	0.37582	0.899266	1	BirAR118G_Rad18_inducer_biotin - emptyBirAR118G_inducer_biotin	limma	0.00658809	0.0165564	FALSE	no hit	18318380		2.18124
NEDD8	Q15843	NEDD8	Homo sapiens	1	1	4	3	2	2	0	-0.398846	15.3891	-3.54	0.0065985	0.0165567	-2.86199	0.375958	0.899299	1	BirAR118G_Rad18_inducer_biotin - emptyBirAR118G_inducer_biotin	limma	0.0065985	0.0165567	FALSE	no hit	0		2.18056
NUDT11	Q96G61	Diphosphoinositol polyphosphate phosphohydrolase 3-beta	Homo sapiens	1	1	4	3	1	2	2318866	0.59717	14.4445	3.53921	0.00660655	0.0165567	-2.86326	0.376065	0.899325	1	BirAR118G_Rad18_inducer_biotin - emptyBirAR118G_inducer_biotin	limma	0.00660655	0.0165567	FALSE	enriched candidate	2318866		2.18003
UTP15	Q8TED0	U3 small nucleolar RNA-associated protein 15 homolog	Homo sapiens	1	1	4	3	2	2	41485176	-0.426195	15.6577	-3.53852	0.00661358	0.0165567	-2.86436	0.376158	0.899347	1	BirAR118G_Rad18_inducer_biotin - emptyBirAR118G_inducer_biotin	limma	0.00661358	0.0165567	FALSE	no hit	41485176		2.17956
DICER1	Q9UPY3	Endoribonuclease Dicer	Homo sapiens	1	1	4	3	9	9	26954942	0.226833	19.1268	3.53833	0.00661553	0.0165567	-2.86466	0.376184	0.899353	1	BirAR118G_Rad18_inducer_biotin - emptyBirAR118G_inducer_biotin	limma	0.00661553	0.0165567	FALSE	no hit	26954942		2.17944
DDX21	Q9NR30	Nucleolar RNA helicase 2	Homo sapiens	1	1	4	3	28	31	315966576	-0.356692	22.5414	-3.53829	0.006616	0.0165567	-2.86474	0.37619	0.899355	1	BirAR118G_Rad18_inducer_biotin - emptyBirAR118G_inducer_biotin	limma	0.006616	0.0165567	FALSE	no hit	315966576		2.1794
PYCR1	P32322	Pyrroline-5-carboxylate reductase 1, mitochondrial	Homo sapiens	1	1	4	3	4	4	12075961	0.271284	18.3644	3.53557	0.00664383	0.0166124	-2.86909	0.376557	0.899443	1	BirAR118G_Rad18_inducer_biotin - emptyBirAR118G_inducer_biotin	limma	0.00664383	0.0166124	FALSE	no hit	12075961		2.17758
TBC1D15	Q8TC07	TBC1 domain family member 15	Homo sapiens	1	1	4	3	3	3	1220834	-0.259718	16.9215	-3.53384	0.00666157	0.0166305	-2.87185	0.37679	0.899499	1	BirAR118G_Rad18_inducer_biotin - emptyBirAR118G_inducer_biotin	limma	0.00666157	0.0166305	FALSE	no hit	1220834		2.17642
MAGT1	Q9H0U3	Magnesium transporter protein 1	Homo sapiens	1	1	4	3	4	4	40250324	0.199655	18.4488	3.53377	0.00666227	0.0166305	-2.87196	0.376799	0.899501	1	BirAR118G_Rad18_inducer_biotin - emptyBirAR118G_inducer_biotin	limma	0.00666227	0.0166305	FALSE	no hit	40250324		2.17638
PPFIA1	Q13136	Liprin-alpha-1	Homo sapiens	1	1	4	3	7	7	1575035	-0.257879	17.9417	-3.5301	0.00670016	0.0166981	-2.87784	0.377296	0.89962	1	BirAR118G_Rad18_inducer_biotin - emptyBirAR118G_inducer_biotin	limma	0.00670016	0.0166981	FALSE	no hit	1575035		2.17391
PRKAG1	P54619	5'-AMP-activated protein kinase subunit gamma-1	Homo sapiens	1	1	4	3	1	2	3739234	0.402403	16.0131	3.53006	0.00670054	0.0166981	-2.87789	0.377301	0.899621	1	BirAR118G_Rad18_inducer_biotin - emptyBirAR118G_inducer_biotin	limma	0.00670054	0.0166981	FALSE	no hit	3739234		2.17389
RPS2	P15880	40S ribosomal protein S2	Homo sapiens	1	1	4	3	15	15	499689784	-0.716626	22.9459	-3.52615	0.00674108	0.0167816	-2.88414	0.377829	0.899747	1	BirAR118G_Rad18_inducer_biotin - emptyBirAR118G_inducer_biotin	limma	0.00674108	0.0167816	FALSE	candidate	499689784		2.17127
PLCG1	P19174	1-phosphatidylinositol 4,5-bisphosphate phosphodiesterase gamma-1	Homo sapiens	1	1	4	3	11	11	33157206	-0.244358	19.5757	-3.52575	0.00674531	0.0167816	-2.88479	0.377884	0.899761	1	BirAR118G_Rad18_inducer_biotin - emptyBirAR118G_inducer_biotin	limma	0.00674531	0.0167816	FALSE	no hit	33157206		2.171
ABCD1	P33897	ATP-binding cassette sub-family D member 1	Homo sapiens	1	1	4	3	3	3	6529830	0.322996	16.4976	3.52453	0.00675795	0.016799	-2.88673	0.378048	0.8998	1	BirAR118G_Rad18_inducer_biotin - emptyBirAR118G_inducer_biotin	limma	0.00675795	0.016799	FALSE	no hit	6529830		2.17019
FOXK2	Q01167	Forkhead box protein K2	Homo sapiens	1	1	4	3	8	8	18232780	0.412538	18.5747	3.52295	0.00677446	0.016826	-2.88926	0.378262	0.899851	1	BirAR118G_Rad18_inducer_biotin - emptyBirAR118G_inducer_biotin	limma	0.00677446	0.016826	FALSE	no hit	18232780		2.16913
NPM3	O75607	Nucleoplasmin-3	Homo sapiens	1	1	4	3	2	2	27486444	0.433128	20.2473	3.5219	0.0067855	0.0168394	-2.89095	0.378404	0.899885	1	BirAR118G_Rad18_inducer_biotin - emptyBirAR118G_inducer_biotin	limma	0.0067855	0.0168394	FALSE	no hit	27486444		2.16842
ARL 1,00	P40616	ADP-ribosylation factor-like protein 1	Homo sapiens	1	1	4	3	2	2	954736	0.266313	15.2682	3.51344	0.0068748	0.0170467	-2.90449	0.379551	0.900157	1	BirAR118G_Rad18_inducer_biotin - emptyBirAR118G_inducer_biotin	limma	0.0068748	0.0170467	FALSE	no hit	954736		2.16274
MYEF2	Q9P2K5	Myelin expression factor 2	Homo sapiens	1	1	4	3	4	4	2423307	-0.604648	18.1295	-3.51273	0.00688234	0.0170513	-2.90563	0.379647	0.90018	1	BirAR118G_Rad18_inducer_biotin - emptyBirAR118G_inducer_biotin	limma	0.00688234	0.0170513	FALSE	candidate	2423307		2.16226
ATAD3A	Q9NVI7	ATPase family AAA domain-containing protein 3A	Homo sapiens	1	1	4	3	2	15	60625574	-0.485889	21.1232	-3.51205	0.00688962	0.0170551	-2.90672	0.37974	0.900202	1	BirAR118G_Rad18_inducer_biotin - emptyBirAR118G_inducer_biotin	limma	0.00688962	0.0170551	FALSE	no hit	60625574		2.1618
UTP4	Q969X6	U3 small nucleolar RNA-associated protein 4 homolog	Homo sapiens	1	1	4	3	5	5	0	-0.231192	18.0741	-3.51049	0.00690618	0.0170713	-2.90921	0.379951	0.900251	1	BirAR118G_Rad18_inducer_biotin - emptyBirAR118G_inducer_biotin	limma	0.00690618	0.0170713	FALSE	no hit	0		2.16076
BRD3	Q15059	Bromodomain-containing protein 3	Homo sapiens	1	1	4	3	2	2	2833749	-0.782385	18.1929	-3.51036	0.00690763	0.0170713	-2.90942	0.379969	0.900256	1	BirAR118G_Rad18_inducer_biotin - emptyBirAR118G_inducer_biotin	limma	0.00690763	0.0170713	FALSE	candidate	2833749		2.16067
HMOX2	P30519	Heme oxygenase 2	Homo sapiens	1	1	4	3	2	2	0	-0.382915	15.6053	-3.50125	0.00700557	0.017281	-2.924	0.381206	0.900547	1	BirAR118G_Rad18_inducer_biotin - emptyBirAR118G_inducer_biotin	limma	0.00700557	0.017281	FALSE	no hit	0		2.15456
ADGRL2	O95490	Adhesion G protein-coupled receptor L2	Homo sapiens	1	1	4	3	4	4	0	0.20132	15.1387	3.50089	0.00700958	0.017281	-2.92459	0.381256	0.900559	1	BirAR118G_Rad18_inducer_biotin - emptyBirAR118G_inducer_biotin	limma	0.00700958	0.017281	FALSE	no hit	0		2.15431
CRKL	P46109	Crk-like protein	Homo sapiens	1	1	4	3	6	6	28229950	0.488068	19.3583	3.50086	0.00700988	0.017281	-2.92464	0.38126	0.90056	1	BirAR118G_Rad18_inducer_biotin - emptyBirAR118G_inducer_biotin	limma	0.00700988	0.017281	FALSE	no hit	28229950		2.15429
SCP2	P22307	Sterol carrier protein 2	Homo sapiens	1	1	4	3	2	2	0	-0.240594	15.5968	-3.49734	0.00704809	0.0173608	-2.93027	0.381738	0.900672	1	BirAR118G_Rad18_inducer_biotin - emptyBirAR118G_inducer_biotin	limma	0.00704809	0.0173608	FALSE	no hit	0		2.15193
H2AZ1	P0C0S5	Histone H2A,Z	Homo sapiens	1	1	4	3	0	3	3867775000	-0.7789	20.4713	-3.49616	0.007061	0.0173782	-2.93216	0.381899	0.90071	1	BirAR118G_Rad18_inducer_biotin - emptyBirAR118G_inducer_biotin	limma	0.007061	0.0173782	FALSE	candidate	3867775000		2.15113
ADSL	P30566	Adenylosuccinate lyase	Homo sapiens	1	1	4	3	11	11	34269588	0.214311	19.5542	3.495	0.00707372	0.0173952	-2.93403	0.382057	0.900747	1	BirAR118G_Rad18_inducer_biotin - emptyBirAR118G_inducer_biotin	limma	0.00707372	0.0173952	FALSE	no hit	34269588		2.15035
PRR14	Q9BWN1	Proline-rich protein 14	Homo sapiens	1	1	4	3	2	2	520028	0.852679	13.8544	3.49412	0.00708332	0.0174044	-2.93543	0.382177	0.900775	1	BirAR118G_Rad18_inducer_biotin - emptyBirAR118G_inducer_biotin	limma	0.00708332	0.0174044	FALSE	enriched candidate	520028		2.14976
LDHA	P00338	L-lactate dehydrogenase A chain	Homo sapiens	1	1	4	3	13	15	509253112	0.200419	22.1535	3.49274	0.0070985	0.0174191	-2.93764	0.382365	0.900819	1	BirAR118G_Rad18_inducer_biotin - emptyBirAR118G_inducer_biotin	limma	0.0070985	0.0174191	FALSE	no hit	509253112		2.14883
CLPX	O76031	ATP-dependent Clp protease ATP-binding subunit clpX-like, mitochondrial	Homo sapiens	1	1	4	3	16	16	26374116	-0.202176	20.9394	-3.49251	0.00710102	0.0174191	-2.93801	0.382396	0.900826	1	BirAR118G_Rad18_inducer_biotin - emptyBirAR118G_inducer_biotin	limma	0.00710102	0.0174191	FALSE	no hit	26374116		2.14868
HDHD5	Q9BXW7	Haloacid dehalogenase-like hydrolase domain-containing 5	Homo sapiens	1	1	4	3	3	3	37037500	-0.26801	19.2242	-3.49194	0.00710727	0.0174201	-2.93892	0.382474	0.900844	1	BirAR118G_Rad18_inducer_biotin - emptyBirAR118G_inducer_biotin	limma	0.00710727	0.0174201	FALSE	no hit	37037500		2.1483
RPL19	P84098	60S ribosomal protein L19	Homo sapiens	1	1	4	3	11	11	97858716	-0.996587	20.9808	-3.48892	0.00714059	0.0174857	-2.94376	0.382885	0.90094	1	BirAR118G_Rad18_inducer_biotin - emptyBirAR118G_inducer_biotin	limma	0.00714059	0.0174857	FALSE	candidate	97858716		2.14627
RPL13A	P40429	60S ribosomal protein L13a	Homo sapiens	1	1	4	3	8	12	181662956	-0.869939	21.8594	-3.48846	0.00714576	0.0174857	-2.94451	0.382949	0.900955	1	BirAR118G_Rad18_inducer_biotin - emptyBirAR118G_inducer_biotin	limma	0.00714576	0.0174857	FALSE	candidate	181662956		2.14595
RCOR3	Q9P2K3	REST corepressor 3	Homo sapiens	1	1	4	3	5	8	7161957	0.251015	19.0837	3.48475	0.00718686	0.0175718	-2.95045	0.383454	0.901073	1	BirAR118G_Rad18_inducer_biotin - emptyBirAR118G_inducer_biotin	limma	0.00718686	0.0175718	FALSE	no hit	7161957		2.14346
ACTR3	P61158	Actin-related protein 3	Homo sapiens	1	1	4	3	10	12	26446263	-0.274683	20.8621	-3.47642	0.00728022	0.0177855	-2.9638	0.384592	0.901336	1	BirAR118G_Rad18_inducer_biotin - emptyBirAR118G_inducer_biotin	limma	0.00728022	0.0177855	FALSE	no hit	26446263		2.13786
PRKDC	P78527	DNA-dependent protein kinase catalytic subunit	Homo sapiens	1	1	4	3	61	61	68651508	-0.399678	22.8333	-3.47347	0.00731364	0.0178456	-2.96854	0.384996	0.90143	1	BirAR118G_Rad18_inducer_biotin - emptyBirAR118G_inducer_biotin	limma	0.00731364	0.0178456	FALSE	no hit	68651508		2.13587
SRP9	P49458	Signal recognition particle 9 kDa protein	Homo sapiens	1	1	4	3	2	2	10716090	0.336476	17.7453	3.47319	0.0073168	0.0178456	-2.96899	0.385034	0.901439	1	BirAR118G_Rad18_inducer_biotin - emptyBirAR118G_inducer_biotin	limma	0.0073168	0.0178456	FALSE	no hit	10716090		2.13568
ZHX3	Q9H4I2	Zinc fingers and homeoboxes protein 3	Homo sapiens	1	1	4	3	9	9	21694700	0.569367	18.0945	3.4724	0.0073258	0.0178529	-2.97026	0.385143	0.901464	1	BirAR118G_Rad18_inducer_biotin - emptyBirAR118G_inducer_biotin	limma	0.0073258	0.0178529	FALSE	no hit	21694700		2.13515
TFB1M	Q8WVM0	Dimethyladenosine transferase 1, mitochondrial	Homo sapiens	1	1	4	3	2	2	2549205	-0.245724	15.7789	-3.47125	0.00733887	0.0178646	-2.97211	0.3853	0.9015	1	BirAR118G_Rad18_inducer_biotin - emptyBirAR118G_inducer_biotin	limma	0.00733887	0.0178646	FALSE	no hit	2549205		2.13437
RAB6A	P20340	Ras-related protein Rab-6A	Homo sapiens	1	1	4	3	3	5	3597510	-0.336735	17.4205	-3.47031	0.00734954	0.0178646	-2.97361	0.385428	0.901529	1	BirAR118G_Rad18_inducer_biotin - emptyBirAR118G_inducer_biotin	limma	0.00734954	0.0178646	FALSE	no hit	3597510		2.13374
NME3	Q13232	Nucleoside diphosphate kinase 3	Homo sapiens	1	1	4	3	3	3	12169600	-0.43922	18.5895	-3.46988	0.0073545	0.0178646	-2.97431	0.385488	0.901543	1	BirAR118G_Rad18_inducer_biotin - emptyBirAR118G_inducer_biotin	limma	0.0073545	0.0178646	FALSE	no hit	12169600		2.13345
POLR3D	P05423	DNA-directed RNA polymerase III subunit RPC4	Homo sapiens	1	1	4	3	2	2	22957640	0.367684	16.0225	3.46987	0.00735462	0.0178646	-2.97432	0.385489	0.901544	1	BirAR118G_Rad18_inducer_biotin - emptyBirAR118G_inducer_biotin	limma	0.00735462	0.0178646	FALSE	no hit	22957640		2.13344
MMTAG2	Q9BU76	Multiple myeloma tumor-associated protein 2	Homo sapiens	1	1	4	3	2	3	7261768	-0.404595	16.0017	-3.46741	0.00738266	0.0179181	-2.97826	0.385825	0.901621	1	BirAR118G_Rad18_inducer_biotin - emptyBirAR118G_inducer_biotin	limma	0.00738266	0.0179181	FALSE	no hit	7261768		2.13179
TCEAL4	Q96EI5	Transcription elongation factor A protein-like 4	Homo sapiens	1	1	4	3	2	2	1981656	0.360914	17.0533	3.46403	0.00742147	0.0179977	-2.98369	0.386289	0.901727	1	BirAR118G_Rad18_inducer_biotin - emptyBirAR118G_inducer_biotin	limma	0.00742147	0.0179977	FALSE	no hit	1981656		2.12951
DDX54	Q8TDD1	ATP-dependent RNA helicase DDX54	Homo sapiens	1	1	4	3	3	3	17886690	-0.867157	15.4022	-3.46184	0.00744676	0.0180443	-2.9872	0.386589	0.901796	1	BirAR118G_Rad18_inducer_biotin - emptyBirAR118G_inducer_biotin	limma	0.00744676	0.0180443	FALSE	candidate	17886690		2.12803
SEC31A	O94979	Protein transport protein Sec31A	Homo sapiens	1	1	4	3	8	9	29368398	-0.28022	19.796	-3.45996	0.00746859	0.0180825	-2.99023	0.386848	0.901855	1	BirAR118G_Rad18_inducer_biotin - emptyBirAR118G_inducer_biotin	limma	0.00746859	0.0180825	FALSE	no hit	29368398		2.12676
PIP4K2C	Q8TBX8	Phosphatidylinositol 5-phosphate 4-kinase type-2 gamma	Homo sapiens	1	1	4	3	6	6	7339100	0.335424	16.9363	3.45539	0.00752169	0.0181963	-2.99756	0.387475	0.901999	1	BirAR118G_Rad18_inducer_biotin - emptyBirAR118G_inducer_biotin	limma	0.00752169	0.0181963	FALSE	no hit	7339100		2.12368
TBP	P20226	TATA-box-binding protein	Homo sapiens	1	1	4	3	0	2	3294225	0.206111	16.3472	3.44863	0.00760107	0.0183734	-3.00841	0.388404	0.90221	1	BirAR118G_Rad18_inducer_biotin - emptyBirAR118G_inducer_biotin	limma	0.00760107	0.0183734	FALSE	no hit	3294225		2.11913
MSI2	Q96DH6	RNA-binding protein Musashi homolog 2	Homo sapiens	1	1	4	3	2	2	518459	0.384148	14.6956	3.44748	0.00761472	0.0183914	-3.01027	0.388563	0.902246	1	BirAR118G_Rad18_inducer_biotin - emptyBirAR118G_inducer_biotin	limma	0.00761472	0.0183914	FALSE	no hit	518459		2.11835
IMMT	Q16891	MICOS complex subunit MIC60	Homo sapiens	1	1	4	3	23	23	75994292	-0.330688	21.3069	-3.44389	0.00765734	0.0184794	-3.01604	0.389057	0.902358	1	BirAR118G_Rad18_inducer_biotin - emptyBirAR118G_inducer_biotin	limma	0.00765734	0.0184794	FALSE	no hit	75994292		2.11592
MAP2K4	P45985	Dual specificity mitogen-activated protein kinase kinase 4	Homo sapiens	1	1	4	3	2	2	15574881	-0.268043	16.6052	-3.44054	0.00769727	0.0185607	-3.02141	0.389518	0.902463	1	BirAR118G_Rad18_inducer_biotin - emptyBirAR118G_inducer_biotin	limma	0.00769727	0.0185607	FALSE	no hit	15574881		2.11366
ZC3HAV1L	Q96H79	Zinc finger CCCH-type antiviral protein 1-like	Homo sapiens	1	1	4	3	2	2	26632238	-0.222585	19.7796	-3.43935	0.00771151	0.01858	-3.02333	0.389682	0.9025	1	BirAR118G_Rad18_inducer_biotin - emptyBirAR118G_inducer_biotin	limma	0.00771151	0.01858	FALSE	no hit	26632238		2.11286
MSN	P26038	Moesin	Homo sapiens	1	1	4	3	5	5	27005888	-0.357955	18.8324	-3.43622	0.00774909	0.0186555	-3.02835	0.390113	0.902597	1	BirAR118G_Rad18_inducer_biotin - emptyBirAR118G_inducer_biotin	limma	0.00774909	0.0186555	FALSE	no hit	27005888		2.11075
SNRNP200	O75643	U5 small nuclear ribonucleoprotein 200 kDa helicase	Homo sapiens	1	1	4	3	27	28	51414747	0.256205	21.8542	3.43348	0.00778228	0.0187202	-3.03277	0.390492	0.902682	1	BirAR118G_Rad18_inducer_biotin - emptyBirAR118G_inducer_biotin	limma	0.00778228	0.0187202	FALSE	no hit	51414747		2.10889
COPG1	Q9Y678	Coatomer subunit gamma-1	Homo sapiens	1	1	4	3	13	14	69882812	0.215277	21.3304	3.43101	0.00781223	0.0187705	-3.03674	0.390833	0.902759	1	BirAR118G_Rad18_inducer_biotin - emptyBirAR118G_inducer_biotin	limma	0.00781223	0.0187705	FALSE	no hit	69882812		2.10722
CUL1	Q13616	Cullin-1	Homo sapiens	1	1	4	3	10	10	16628191	0.23389	18.6008	3.43071	0.0078158	0.0187705	-3.03721	0.390874	0.902768	1	BirAR118G_Rad18_inducer_biotin - emptyBirAR118G_inducer_biotin	limma	0.0078158	0.0187705	FALSE	no hit	16628191		2.10703
DIP2B	Q9P265	Disco-interacting protein 2 homolog B	Homo sapiens	1	1	4	3	5	5	4234813	-0.273886	18.6429	-3.42927	0.00783339	0.0187976	-3.03953	0.391073	0.902813	1	BirAR118G_Rad18_inducer_biotin - emptyBirAR118G_inducer_biotin	limma	0.00783339	0.0187976	FALSE	no hit	4234813		2.10605
PHF10	Q8WUB8	PHD finger protein 10	Homo sapiens	1	1	4	3	4	4	13534218	0.270491	18.2769	3.42816	0.00784687	0.0188148	-3.04131	0.391226	0.902847	1	BirAR118G_Rad18_inducer_biotin - emptyBirAR118G_inducer_biotin	limma	0.00784687	0.0188148	FALSE	no hit	13534218		2.1053
FUBP3	Q96I24	Far upstream element-binding protein 3	Homo sapiens	1	1	4	3	8	12	285212934	-0.236071	20.0631	-3.42575	0.00787639	0.0188704	-3.04519	0.39156	0.902922	1	BirAR118G_Rad18_inducer_biotin - emptyBirAR118G_inducer_biotin	limma	0.00787639	0.0188704	FALSE	no hit	285212934		2.10367
BOLA2B	Q9H3K6	BolA-like protein 2	Homo sapiens	1	1	4	3	2	2	0	0.231569	16.7269	3.41113	0.00805778	0.0192894	-3.06871	0.393584	0.903373	1	BirAR118G_Rad18_inducer_biotin - emptyBirAR118G_inducer_biotin	limma	0.00805778	0.0192894	FALSE	no hit	0		2.09378
TRMU	O75648	Mitochondrial tRNA-specific 2-thiouridylase 1	Homo sapiens	1	1	4	3	2	2	0	0.274346	16.0463	3.40332	0.00815646	0.01951	-3.08128	0.394668	0.903613	1	BirAR118G_Rad18_inducer_biotin - emptyBirAR118G_inducer_biotin	limma	0.00815646	0.01951	FALSE	no hit	0		2.0885
CIZ1	Q9ULV3	Cip1-interacting zinc finger protein	Homo sapiens	1	1	4	3	11	11	9919549	0.285774	18.8086	3.39952	0.00820487	0.01961	-3.08739	0.395196	0.903729	1	BirAR118G_Rad18_inducer_biotin - emptyBirAR118G_inducer_biotin	limma	0.00820487	0.01961	FALSE	no hit	9919549		2.08593
CDK7	P50613	Cyclin-dependent kinase 7	Homo sapiens	1	1	4	3	5	5	14029114	0.355072	17.0432	3.39632	0.00824593	0.0196924	-3.09255	0.395641	0.903827	1	BirAR118G_Rad18_inducer_biotin - emptyBirAR118G_inducer_biotin	limma	0.00824593	0.0196924	FALSE	no hit	14029114		2.08376
MYL12B	O14950	Myosin regulatory light chain 12B	Homo sapiens	1	1	4	3	0	2	6477988	-0.927469	17.0829	-3.39481	0.00826537	0.0197141	-3.09498	0.395851	0.903873	1	BirAR118G_Rad18_inducer_biotin - emptyBirAR118G_inducer_biotin	limma	0.00826537	0.0197141	FALSE	candidate	6477988		2.08274
PPP6R3	Q5H9R7	Serine/threonine-protein phosphatase 6 regulatory subunit 3	Homo sapiens	1	1	4	3	6	6	17209692	0.231993	18.7655	3.39458	0.00826827	0.0197141	-3.09534	0.395882	0.90388	1	BirAR118G_Rad18_inducer_biotin - emptyBirAR118G_inducer_biotin	limma	0.00826827	0.0197141	FALSE	no hit	17209692		2.08259
TRIM28	Q13263	Transcription intermediary factor 1-beta	Homo sapiens	1	1	4	3	17	17	315806348	0.206892	22.5479	3.3914	0.00830939	0.0197963	-3.10046	0.396325	0.903977	1	BirAR118G_Rad18_inducer_biotin - emptyBirAR118G_inducer_biotin	limma	0.00830939	0.0197963	FALSE	no hit	315806348		2.08043
H3-3B	P84243	Histone H3,3	Homo sapiens	1	1	4	3	2	9	5716546816	-0.720671	26.3171	-3.39026	0.00832428	0.0198159	-3.10231	0.396485	0.904012	1	BirAR118G_Rad18_inducer_biotin - emptyBirAR118G_inducer_biotin	limma	0.00832428	0.0198159	FALSE	candidate	5716546816		2.07965
CAPN2	P17655	Calpain-2 catalytic subunit	Homo sapiens	1	1	4	3	8	8	40964692	0.182952	19.8779	3.38128	0.00844167	0.0200793	-3.11676	0.397736	0.904285	1	BirAR118G_Rad18_inducer_biotin - emptyBirAR118G_inducer_biotin	limma	0.00844167	0.0200793	FALSE	no hit	40964692		2.07357
ADRM1	Q16186	Proteasomal ubiquitin receptor ADRM1	Homo sapiens	1	1	4	3	6	6	46188901	0.214848	19.8741	3.37974	0.00846199	0.0201116	-3.11925	0.397951	0.904332	1	BirAR118G_Rad18_inducer_biotin - emptyBirAR118G_inducer_biotin	limma	0.00846199	0.0201116	FALSE	no hit	46188901		2.07253
GYS1	P13807	Glycogen [starch] synthase, muscle	Homo sapiens	1	1	4	3	1	2	4822373	0.450219	17.5691	3.37917	0.00846965	0.0201137	-3.12018	0.398032	0.904349	1	BirAR118G_Rad18_inducer_biotin - emptyBirAR118G_inducer_biotin	limma	0.00846965	0.0201137	FALSE	no hit	4822373		2.07213
ERBIN	Q96RT1	Erbin	Homo sapiens	1	1	4	3	3	3	683332	-0.480021	14.6768	-3.37253	0.00855783	0.0203069	-3.13087	0.398958	0.90455	1	BirAR118G_Rad18_inducer_biotin - emptyBirAR118G_inducer_biotin	limma	0.00855783	0.0203069	FALSE	no hit	683332		2.06764
XRN1	Q8IZH2	5'-3' exoribonuclease 1	Homo sapiens	1	1	4	3	16	16	34038785	-0.240562	19.0101	-3.36673	0.00863581	0.0204684	-3.14022	0.399771	0.904726	1	BirAR118G_Rad18_inducer_biotin - emptyBirAR118G_inducer_biotin	limma	0.00863581	0.0204684	FALSE	no hit	34038785		2.0637
CLASP2	O75122	CLIP-associating protein 2	Homo sapiens	1	1	4	3	6	6	1513706	-0.197493	15.4444	-3.36645	0.00863961	0.0204684	-3.14068	0.39981	0.904734	1	BirAR118G_Rad18_inducer_biotin - emptyBirAR118G_inducer_biotin	limma	0.00863961	0.0204684	FALSE	no hit	1513706		2.06351
GPATCH1	Q9BRR8	G patch domain-containing protein 1	Homo sapiens	1	1	4	3	6	6	14827468	0.350912	18.7207	3.36403	0.00867229	0.0205295	-3.14457	0.400148	0.904807	1	BirAR118G_Rad18_inducer_biotin - emptyBirAR118G_inducer_biotin	limma	0.00867229	0.0205295	FALSE	no hit	14827468		2.06187
MFN2	O95140	Mitofusin-2	Homo sapiens	1	1	4	3	5	6	4759792	-0.380402	15.4896	-3.35404	0.00880887	0.0208362	-3.16069	0.401549	0.905108	1	BirAR118G_Rad18_inducer_biotin - emptyBirAR118G_inducer_biotin	limma	0.00880887	0.0208362	FALSE	no hit	4759792		2.05508
CCDC124	Q96CT7	Coiled-coil domain-containing protein 124	Homo sapiens	1	1	4	3	4	4	2881650	-0.337382	16.7301	-3.34766	0.00889721	0.0210285	-3.17098	0.402445	0.905299	1	BirAR118G_Rad18_inducer_biotin - emptyBirAR118G_inducer_biotin	limma	0.00889721	0.0210285	FALSE	no hit	2881650		2.05075
RUFY1	Q96T51	RUN and FYVE domain-containing protein 1	Homo sapiens	1	1	4	3	6	7	17398053	-0.306885	18.7793	-3.34585	0.0089225	0.0210715	-3.1739	0.4027	0.905353	1	BirAR118G_Rad18_inducer_biotin - emptyBirAR118G_inducer_biotin	limma	0.0089225	0.0210715	FALSE	no hit	17398053		2.04951
TOP3B	O95985	DNA topoisomerase 3-beta-1	Homo sapiens	1	1	4	3	3	3	0	-0.348015	15.8596	-3.34505	0.00893372	0.0210813	-3.1752	0.402813	0.905377	1	BirAR118G_Rad18_inducer_biotin - emptyBirAR118G_inducer_biotin	limma	0.00893372	0.0210813	FALSE	no hit	0		2.04897
WRN	Q14191	Bifunctional 3'-5' exonuclease/ATP-dependent helicase WRN	Homo sapiens	1	1	4	3	7	7	587333	0.360316	16.7168	3.34071	0.00899455	0.021208	-3.1822	0.403423	0.905507	1	BirAR118G_Rad18_inducer_biotin - emptyBirAR118G_inducer_biotin	limma	0.00899455	0.021208	FALSE	no hit	587333		2.04602
SRPK2	P78362	SRSF protein kinase 2	Homo sapiens	1	1	4	3	2	3	16768851	0.326255	16.188	3.33813	0.00903101	0.0212751	-3.18637	0.403786	0.905584	1	BirAR118G_Rad18_inducer_biotin - emptyBirAR118G_inducer_biotin	limma	0.00903101	0.0212751	FALSE	no hit	16768851		2.04426
PYGL	P06737	Glycogen phosphorylase, liver form	Homo sapiens	1	1	4	3	23	28	75662094	0.1797	21.8733	3.33769	0.00903726	0.0212751	-3.18708	0.403849	0.905597	1	BirAR118G_Rad18_inducer_biotin - emptyBirAR118G_inducer_biotin	limma	0.00903726	0.0212751	FALSE	no hit	75662094		2.04396
DDX39B	Q13838	Spliceosome RNA helicase DDX39B	Homo sapiens	1	1	4	3	5	15	262505428	0.176525	21.5283	3.33564	0.0090663	0.0213266	-3.19039	0.404137	0.905658	1	BirAR118G_Rad18_inducer_biotin - emptyBirAR118G_inducer_biotin	limma	0.0090663	0.0213266	FALSE	no hit	262505428		2.04257
FAF1	Q9UNN5	FAS-associated factor 1	Homo sapiens	1	1	4	3	5	5	12630714	0.304694	17.9254	3.33187	0.00912004	0.0214361	-3.19648	0.404669	0.90577	1	BirAR118G_Rad18_inducer_biotin - emptyBirAR118G_inducer_biotin	limma	0.00912004	0.0214361	FALSE	no hit	12630714		2.04
NUDT21	O43809	Cleavage and polyadenylation specificity factor subunit 5	Homo sapiens	1	1	4	3	3	3	15828228	0.830269	17.3127	3.3289	0.00916255	0.021519	-3.20127	0.405088	0.905858	1	BirAR118G_Rad18_inducer_biotin - emptyBirAR118G_inducer_biotin	limma	0.00916255	0.021519	FALSE	enriched candidate	15828228		2.03798
MICAL3	Q7RTP6	[F-actin]-monooxygenase MICAL3	Homo sapiens	1	1	4	3	6	7	978544	0.235277	17.9104	3.32342	0.00924156	0.0216874	-3.21011	0.405861	0.906021	1	BirAR118G_Rad18_inducer_biotin - emptyBirAR118G_inducer_biotin	limma	0.00924156	0.0216874	FALSE	no hit	978544		2.03425
NUDT5	Q9UKK9	ADP-sugar pyrophosphatase	Homo sapiens	1	1	4	3	4	4	10201375	0.261426	16.9675	3.32278	0.00925088	0.0216922	-3.21115	0.405952	0.90604	1	BirAR118G_Rad18_inducer_biotin - emptyBirAR118G_inducer_biotin	limma	0.00925088	0.0216922	FALSE	no hit	10201375		2.03382
ARID4B	Q4LE39	AT-rich interactive domain-containing protein 4B	Homo sapiens	1	1	4	3	5	5	2364470	0.302306	16.4824	3.31189	0.00941024	0.0220485	-3.22875	0.407492	0.906362	1	BirAR118G_Rad18_inducer_biotin - emptyBirAR118G_inducer_biotin	limma	0.00941024	0.0220485	FALSE	no hit	2364470		2.0264
COPB2	P35606	Coatomer subunit beta'	Homo sapiens	1	1	4	3	20	20	76121216	0.195583	21.6166	3.3062	0.0094946	0.0222287	-3.23794	0.408298	0.90653	1	BirAR118G_Rad18_inducer_biotin - emptyBirAR118G_inducer_biotin	limma	0.0094946	0.0222287	FALSE	no hit	76121216		2.02252
PSMD13	Q9UNM6	26S proteasome non-ATPase regulatory subunit 13	Homo sapiens	1	1	4	3	2	2	1991429	0.249721	19.2543	3.30391	0.00952872	0.0222751	-3.24163	0.408622	0.906597	1	BirAR118G_Rad18_inducer_biotin - emptyBirAR118G_inducer_biotin	limma	0.00952872	0.0222751	FALSE	no hit	1991429		2.02097
PPAN	Q9NQ55	Suppressor of SWI4 1 homolog	Homo sapiens	1	1	4	3	6	6	79257793	0.448552	19.9226	3.30387	0.00952939	0.0222751	-3.2417	0.408629	0.906598	1	BirAR118G_Rad18_inducer_biotin - emptyBirAR118G_inducer_biotin	limma	0.00952939	0.0222751	FALSE	no hit	79257793		2.02093
CEBPZ	Q03701	CCAAT/enhancer-binding protein zeta	Homo sapiens	1	1	4	3	6	6	7321294	0.284181	18.4161	3.303	0.00954247	0.0222882	-3.24312	0.408752	0.906624	1	BirAR118G_Rad18_inducer_biotin - emptyBirAR118G_inducer_biotin	limma	0.00954247	0.0222882	FALSE	no hit	7321294		2.02034
STAMBP	O95630	STAM-binding protein	Homo sapiens	1	1	4	3	4	4	18068944	0.226782	18.1737	3.29704	0.00963219	0.0224801	-3.25275	0.409598	0.906799	1	BirAR118G_Rad18_inducer_biotin - emptyBirAR118G_inducer_biotin	limma	0.00963219	0.0224801	FALSE	no hit	18068944		2.01628
MAT2A	P31153	S-adenosylmethionine synthase isoform type-2	Homo sapiens	1	1	4	3	7	8	57372185	-0.214651	19.9356	-3.29604	0.00964731	0.0224978	-3.25437	0.40974	0.906828	1	BirAR118G_Rad18_inducer_biotin - emptyBirAR118G_inducer_biotin	limma	0.00964731	0.0224978	FALSE	no hit	57372185		2.01559
HMGB3	O15347	High mobility group protein B3	Homo sapiens	1	1	4	3	3	4	3655259	0.349966	18.7208	3.29227	0.00970458	0.0226136	-3.26046	0.410276	0.906938	1	BirAR118G_Rad18_inducer_biotin - emptyBirAR118G_inducer_biotin	limma	0.00970458	0.0226136	FALSE	no hit	3655259		2.01302
SKA2	Q8WVK7	Spindle and kinetochore-associated protein 2	Homo sapiens	1	1	4	3	2	2	0	0.64343	15.5951	3.29065	0.00972936	0.0226537	-3.26308	0.410507	0.906986	1	BirAR118G_Rad18_inducer_biotin - emptyBirAR118G_inducer_biotin	limma	0.00972936	0.0226537	FALSE	enriched candidate	0		2.01192
TTLL12	Q14166	Tubulin--tyrosine ligase-like protein 12	Homo sapiens	1	1	4	3	10	10	45999491	0.181454	20.2037	3.28998	0.00973947	0.0226595	-3.26415	0.410601	0.907005	1	BirAR118G_Rad18_inducer_biotin - emptyBirAR118G_inducer_biotin	limma	0.00973947	0.0226595	FALSE	no hit	45999491		2.01146
IARS1	P41252	Isoleucine--tRNA ligase, cytoplasmic	Homo sapiens	1	1	4	3	25	25	78876164	-0.184045	22.0424	-3.28822	0.00976647	0.0227046	-3.267	0.410851	0.907056	1	BirAR118G_Rad18_inducer_biotin - emptyBirAR118G_inducer_biotin	limma	0.00976647	0.0227046	FALSE	no hit	78876164		2.01026
APEX1	P27695	DNA-(apurinic or apyrimidinic site) endonuclease	Homo sapiens	1	1	4	3	6	6	41963890	-0.323371	20.4649	-3.28724	0.00978161	0.022722	-3.26859	0.410992	0.907085	1	BirAR118G_Rad18_inducer_biotin - emptyBirAR118G_inducer_biotin	limma	0.00978161	0.022722	FALSE	no hit	41963890		2.00959
COPB1	P53618	Coatomer subunit beta	Homo sapiens	1	1	4	3	21	21	52031194	0.18547	21.1426	3.28638	0.00979476	0.0227348	-3.26998	0.411113	0.90711	1	BirAR118G_Rad18_inducer_biotin - emptyBirAR118G_inducer_biotin	limma	0.00979476	0.0227348	FALSE	no hit	52031194		2.00901
DDX50	Q9BQ39	ATP-dependent RNA helicase DDX50	Homo sapiens	1	1	4	3	10	11	202338547	-0.177359	21.0828	-3.28319	0.00984404	0.0228314	-3.27514	0.411568	0.907203	1	BirAR118G_Rad18_inducer_biotin - emptyBirAR118G_inducer_biotin	limma	0.00984404	0.0228314	FALSE	no hit	202338547		2.00683
DNMT3A	Q9Y6K1	DNA (cytosine-5)-methyltransferase 3A	Homo sapiens	1	1	4	3	4	4	1394504	0.436109	16.1166	3.27523	0.00996803	0.023101	-3.28802	0.412703	0.907435	1	BirAR118G_Rad18_inducer_biotin - emptyBirAR118G_inducer_biotin	limma	0.00996803	0.023101	FALSE	no hit	1394504		2.00139
DPYSL2	Q16555	Dihydropyrimidinase-related protein 2	Homo sapiens	1	1	4	3	4	4	10354939	-1.00173	14.5896	-3.27135	0.010029	0.0232186	-3.2943	0.413256	0.907547	1	BirAR118G_Rad18_inducer_biotin - emptyBirAR118G_inducer_biotin	limma	0.010029	0.0232186	TRUE	hit	10354939		1.99874
XRCC4	Q13426	DNA repair protein XRCC4	Homo sapiens	1	1	4	3	3	3	7496130	0.333701	16.0888	3.27101	0.0100344	0.0232186	-3.29484	0.413305	0.907557	1	BirAR118G_Rad18_inducer_biotin - emptyBirAR118G_inducer_biotin	limma	0.0100344	0.0232186	FALSE	no hit	7496130		1.99851
EZH2	Q15910	Histone-lysine N-methyltransferase EZH2	Homo sapiens	1	1	4	3	3	5	15466922	0.314002	16.5249	3.26837	0.0100761	0.0232972	-3.29912	0.413682	0.907634	1	BirAR118G_Rad18_inducer_biotin - emptyBirAR118G_inducer_biotin	limma	0.0100761	0.0232972	FALSE	no hit	15466922		1.99671
HPRT1	P00492	Hypoxanthine-guanine phosphoribosyltransferase	Homo sapiens	1	1	4	3	3	3	1189435	-0.329053	15.6769	-3.26155	0.0101849	0.0235304	-3.31016	0.414657	0.907831	1	BirAR118G_Rad18_inducer_biotin - emptyBirAR118G_inducer_biotin	limma	0.0101849	0.0235304	FALSE	no hit	1189435		1.99204
C19orf53	Q9UNZ5	Leydig cell tumor 10 kDa protein homolog	Homo sapiens	1	1	4	3	3	3	12686189	-1.32751	18.8826	-3.25717	0.0102554	0.0236748	-3.31725	0.415284	0.907957	1	BirAR118G_Rad18_inducer_biotin - emptyBirAR118G_inducer_biotin	limma	0.0102554	0.0236748	TRUE	hit	12686189		1.98905
SPIRE1	Q08AE8	Protein spire homolog 1	Homo sapiens	1	1	4	3	3	3	4514615	-0.256407	18.7757	-3.25604	0.0102737	0.0236987	-3.31908	0.415446	0.90799	1	BirAR118G_Rad18_inducer_biotin - emptyBirAR118G_inducer_biotin	limma	0.0102737	0.0236987	FALSE	no hit	4514615		1.98827
RHOA	P61586	Transforming protein RhoA	Homo sapiens	1	1	4	3	3	4	50062964	0.248973	18.3549	3.25534	0.010285	0.0237065	-3.32021	0.415546	0.90801	1	BirAR118G_Rad18_inducer_biotin - emptyBirAR118G_inducer_biotin	limma	0.010285	0.0237065	FALSE	no hit	50062964		1.9878
SMARCAL1	Q9NZC9	SWI/SNF-related matrix-associated actin-dependent regulator of chromatin subfamily A-like protein 1	Homo sapiens	1	1	4	3	2	2	3038094	0.190155	15.7079	3.25298	0.0103233	0.0237764	-3.32404	0.415885	0.908078	1	BirAR118G_Rad18_inducer_biotin - emptyBirAR118G_inducer_biotin	limma	0.0103233	0.0237764	FALSE	no hit	3038094		1.98618
HOXB9	P17482	Homeobox protein Hox-B9	Homo sapiens	1	1	4	3	4	5	6192398	1.02555	16.7494	3.25069	0.0103606	0.0238438	-3.32774	0.416212	0.908144	1	BirAR118G_Rad18_inducer_biotin - emptyBirAR118G_inducer_biotin	limma	0.0103606	0.0238438	TRUE	enriched hit	6192398		1.98462
RIPK1	Q13546	Receptor-interacting serine/threonine-protein kinase 1	Homo sapiens	1	1	4	3	3	3	888978	0.319392	16.814	3.24991	0.0103734	0.0238548	-3.32901	0.416325	0.908166	1	BirAR118G_Rad18_inducer_biotin - emptyBirAR118G_inducer_biotin	limma	0.0103734	0.0238548	FALSE	no hit	888978		1.98408
DAP3	P51398	28S ribosomal protein S29, mitochondrial	Homo sapiens	1	1	4	3	4	4	11951275	-0.357486	18.298	-3.24848	0.0103968	0.0238901	-3.33132	0.41653	0.908207	1	BirAR118G_Rad18_inducer_biotin - emptyBirAR118G_inducer_biotin	limma	0.0103968	0.0238901	FALSE	no hit	11951275		1.9831
RBM15	Q96T37	RNA-binding protein 15	Homo sapiens	1	1	4	3	14	16	94855158	-0.249257	20.2697	-3.24596	0.0104381	0.0239666	-3.3354	0.416891	0.908279	1	BirAR118G_Rad18_inducer_biotin - emptyBirAR118G_inducer_biotin	limma	0.0104381	0.0239666	FALSE	no hit	94855158		1.98138
MID1	O15344	E3 ubiquitin-protein ligase Midline-1	Homo sapiens	1	1	4	3	6	8	21303469	0.178973	19.1565	3.24375	0.0104746	0.0240318	-3.33898	0.417209	0.908343	1	BirAR118G_Rad18_inducer_biotin - emptyBirAR118G_inducer_biotin	limma	0.0104746	0.0240318	FALSE	no hit	21303469		1.97986
PSMA6	P60900	Proteasome subunit alpha type-6	Homo sapiens	1	1	4	3	6	6	38005488	-0.252429	19.9769	-3.23832	0.0105646	0.0242198	-3.34779	0.417989	0.908498	1	BirAR118G_Rad18_inducer_biotin - emptyBirAR118G_inducer_biotin	limma	0.0105646	0.0242198	FALSE	no hit	38005488		1.97614
SLC3A2	P08195	4F2 cell-surface antigen heavy chain	Homo sapiens	1	1	4	3	8	8	36556932	0.232437	19.793	3.23425	0.0106325	0.0243567	-3.35437	0.418573	0.908614	1	BirAR118G_Rad18_inducer_biotin - emptyBirAR118G_inducer_biotin	limma	0.0106325	0.0243567	FALSE	no hit	36556932		1.97336
ABCC1	P33527	Multidrug resistance-associated protein 1	Homo sapiens	1	1	4	3	2	2	0	-0.400061	14.1579	-3.23364	0.0106429	0.0243616	-3.35536	0.418662	0.908632	1	BirAR118G_Rad18_inducer_biotin - emptyBirAR118G_inducer_biotin	limma	0.0106429	0.0243616	FALSE	no hit	0		1.97294
DPYSL5	Q9BPU6	Dihydropyrimidinase-related protein 5	Homo sapiens	1	1	4	3	5	5	1392436410	-0.52164	22.2408	-3.22906	0.0107201	0.0245057	-3.36279	0.419322	0.908763	1	BirAR118G_Rad18_inducer_biotin - emptyBirAR118G_inducer_biotin	limma	0.0107201	0.0245057	FALSE	no hit	1392436410		1.9698
PARP2	Q9UGN5	Poly [ADP-ribose] polymerase 2	Homo sapiens	1	1	4	3	4	4	0	-0.321829	17.3729	-3.22893	0.0107223	0.0245057	-3.363	0.41934	0.908766	1	BirAR118G_Rad18_inducer_biotin - emptyBirAR118G_inducer_biotin	limma	0.0107223	0.0245057	FALSE	no hit	0		1.96971
RPS6KA1	Q15418	Ribosomal protein S6 kinase alpha-1	Homo sapiens	1	1	4	3	3	7	2855072	-0.239935	18.8055	-3.22831	0.0107328	0.0245109	-3.364	0.41943	0.908784	1	BirAR118G_Rad18_inducer_biotin - emptyBirAR118G_inducer_biotin	limma	0.0107328	0.0245109	FALSE	no hit	2855072		1.96929
BRCA2	P51587	Breast cancer type 2 susceptibility protein	Homo sapiens	1	1	4	3	5	5	1290217	0.501865	16.1793	3.22496	0.0107895	0.0246217	-3.36942	0.419912	0.908879	1	BirAR118G_Rad18_inducer_biotin - emptyBirAR118G_inducer_biotin	limma	0.0107895	0.0246217	FALSE	no hit	1290217		1.967
SYNJ2	O15056	Synaptojanin-2	Homo sapiens	1	1	4	3	2	2	0	0.416757	14.5517	3.2242	0.0108025	0.0246324	-3.37066	0.420021	0.908901	1	BirAR118G_Rad18_inducer_biotin - emptyBirAR118G_inducer_biotin	limma	0.0108025	0.0246324	FALSE	no hit	0		1.96647
CAPZA1	P52907	F-actin-capping protein subunit alpha-1	Homo sapiens	1	1	4	3	7	9	105517474	-0.204519	21.0242	-3.22187	0.0108424	0.0247043	-3.37444	0.420358	0.908967	1	BirAR118G_Rad18_inducer_biotin - emptyBirAR118G_inducer_biotin	limma	0.0108424	0.0247043	FALSE	no hit	105517474		1.96488
USP11	P51784	Ubiquitin carboxyl-terminal hydrolase 11	Homo sapiens	1	1	4	3	3	3	661140	0.730377	13.3731	3.2204	0.0108675	0.0247253	-3.37681	0.420569	0.909009	1	BirAR118G_Rad18_inducer_biotin - emptyBirAR118G_inducer_biotin	limma	0.0108675	0.0247253	FALSE	enriched candidate	661140		1.96387
UQCRC1	P31930	Cytochrome b-c1 complex subunit 1, mitochondrial	Homo sapiens	1	1	4	3	9	10	159841224	0.214573	20.8758	3.22036	0.0108682	0.0247253	-3.37688	0.420575	0.90901	1	BirAR118G_Rad18_inducer_biotin - emptyBirAR118G_inducer_biotin	limma	0.0108682	0.0247253	FALSE	no hit	159841224		1.96384
MAPK9	P45984	Mitogen-activated protein kinase 9	Homo sapiens	1	1	4	3	1	3	17791280	0.488404	18.6706	3.21622	0.0109395	0.0248685	-3.3836	0.421173	0.909127	1	BirAR118G_Rad18_inducer_biotin - emptyBirAR118G_inducer_biotin	limma	0.0109395	0.0248685	FALSE	no hit	17791280		1.961
GNL2	Q13823	Nucleolar GTP-binding protein 2	Homo sapiens	1	1	4	3	5	5	35583460	-0.434054	17.8511	-3.21461	0.0109673	0.0249129	-3.38621	0.421406	0.909173	1	BirAR118G_Rad18_inducer_biotin - emptyBirAR118G_inducer_biotin	limma	0.0109673	0.0249129	FALSE	no hit	35583460		1.9599
HMMR	O75330	Hyaluronan mediated motility receptor	Homo sapiens	1	1	4	3	4	4	251708	-0.269357	17.2409	-3.21156	0.0110203	0.025014	-3.39115	0.421846	0.909259	1	BirAR118G_Rad18_inducer_biotin - emptyBirAR118G_inducer_biotin	limma	0.0110203	0.025014	FALSE	no hit	251708		1.95781
MRPS31	Q92665	28S ribosomal protein S31, mitochondrial	Homo sapiens	1	1	4	3	6	6	2132332	-0.208467	18.4952	-3.21058	0.0110373	0.0250336	-3.39274	0.421987	0.909287	1	BirAR118G_Rad18_inducer_biotin - emptyBirAR118G_inducer_biotin	limma	0.0110373	0.0250336	FALSE	no hit	2132332		1.95714
SLC25A10	Q9UBX3	Mitochondrial dicarboxylate carrier	Homo sapiens	1	1	4	3	4	4	21375321	0.219126	18.8785	3.20492	0.0111365	0.0252393	-3.40192	0.422806	0.909446	1	BirAR118G_Rad18_inducer_biotin - emptyBirAR118G_inducer_biotin	limma	0.0111365	0.0252393	FALSE	no hit	21375321		1.95325
SCRN1	Q12765	Secernin-1	Homo sapiens	1	1	4	3	7	7	14561547	-0.303693	19.9097	-3.2028	0.0111738	0.0253046	-3.40535	0.423113	0.909506	1	BirAR118G_Rad18_inducer_biotin - emptyBirAR118G_inducer_biotin	limma	0.0111738	0.0253046	FALSE	no hit	14561547		1.9518
AURKB	Q96GD4	Aurora kinase B	Homo sapiens	1	1	4	3	4	4	7095097	-0.446067	18.106	-3.20159	0.0111952	0.0253339	-3.40732	0.423289	0.90954	1	BirAR118G_Rad18_inducer_biotin - emptyBirAR118G_inducer_biotin	limma	0.0111952	0.0253339	FALSE	no hit	7095097		1.95097
POLR3B	Q9NW08	DNA-directed RNA polymerase III subunit RPC2	Homo sapiens	1	1	4	3	3	3	9244168	-0.16835	18.751	-3.1966	0.0112838	0.025515	-3.41541	0.424011	0.90968	1	BirAR118G_Rad18_inducer_biotin - emptyBirAR118G_inducer_biotin	limma	0.0112838	0.025515	FALSE	no hit	9244168		1.94754
HOXD13	P35453	Homeobox protein Hox-D13	Homo sapiens	1	1	4	3	2	2	0	0.18343	15.9313	3.19594	0.0112956	0.0255223	-3.41648	0.424107	0.909699	1	BirAR118G_Rad18_inducer_biotin - emptyBirAR118G_inducer_biotin	limma	0.0112956	0.0255223	FALSE	no hit	0		1.94709
DAPK3	O43293	Death-associated protein kinase 3	Homo sapiens	1	1	4	3	2	2	619610	-0.291171	14.8839	-3.19438	0.0113236	0.0255661	-3.41902	0.424334	0.909743	1	BirAR118G_Rad18_inducer_biotin - emptyBirAR118G_inducer_biotin	limma	0.0113236	0.0255661	FALSE	no hit	619610		1.94602
EIF6	P56537	Eukaryotic translation initiation factor 6	Homo sapiens	1	1	4	3	3	3	25216531	0.236968	19.2331	3.18704	0.0114558	0.0258449	-3.43092	0.425399	0.909949	1	BirAR118G_Rad18_inducer_biotin - emptyBirAR118G_inducer_biotin	limma	0.0114558	0.0258449	FALSE	no hit	25216531		1.94098
RAB5C	P51148	Ras-related protein Rab-5C	Homo sapiens	1	1	4	3	3	4	10961848	-0.443997	17.1412	-3.1838	0.0115147	0.0259581	-3.43618	0.42587	0.910039	1	BirAR118G_Rad18_inducer_biotin - emptyBirAR118G_inducer_biotin	limma	0.0115147	0.0259581	FALSE	no hit	10961848		1.93875
ARAF	P10398	Serine/threonine-protein kinase A-Raf	Homo sapiens	1	1	4	3	3	7	7221900	0.19912	18.9295	3.18239	0.0115404	0.0259966	-3.43848	0.426075	0.910079	1	BirAR118G_Rad18_inducer_biotin - emptyBirAR118G_inducer_biotin	limma	0.0115404	0.0259966	FALSE	no hit	7221900		1.93778
NKRF	O15226	NF-kappa-B-repressing factor	Homo sapiens	1	1	4	3	21	21	53790059	-0.193308	21.1047	-3.17532	0.0116702	0.0262689	-3.44994	0.427102	0.910276	1	BirAR118G_Rad18_inducer_biotin - emptyBirAR118G_inducer_biotin	limma	0.0116702	0.0262689	FALSE	no hit	53790059		1.93292
SLX9	Q9NSI2	Ribosome biogenesis protein SLX9 homolog	Homo sapiens	1	1	4	3	7	7	29377510	0.766215	18.7653	3.16944	0.0117793	0.0264945	-3.45948	0.427959	0.910439	1	BirAR118G_Rad18_inducer_biotin - emptyBirAR118G_inducer_biotin	limma	0.0117793	0.0264945	FALSE	enriched candidate	29377510		1.92888
RNF138	Q8WVD3	E3 ubiquitin-protein ligase RNF138	Homo sapiens	1	1	4	3	2	2	0	-0.42553	14.6229	-3.16847	0.0117975	0.0265155	-3.46107	0.428101	0.910466	1	BirAR118G_Rad18_inducer_biotin - emptyBirAR118G_inducer_biotin	limma	0.0117975	0.0265155	FALSE	no hit	0		1.92821
BCCIP	Q9P287	BRCA2 and CDKN1A-interacting protein	Homo sapiens	1	1	4	3	5	5	9931067	0.209394	18.7546	3.16164	0.0119258	0.0267835	-3.47215	0.429097	0.910655	1	BirAR118G_Rad18_inducer_biotin - emptyBirAR118G_inducer_biotin	limma	0.0119258	0.0267835	FALSE	no hit	9931067		1.92351
KMT2A	Q03164	Histone-lysine N-methyltransferase 2A	Homo sapiens	1	1	4	3	16	16	1922087	0.21562	19.3158	3.15732	0.0120077	0.0269471	-3.47916	0.429728	0.910775	1	BirAR118G_Rad18_inducer_biotin - emptyBirAR118G_inducer_biotin	limma	0.0120077	0.0269471	FALSE	no hit	1922087		1.92054
KNL1	Q8NG31	Kinetochore scaffold 1	Homo sapiens	1	1	4	3	16	16	21240430	0.341115	19.5475	3.15502	0.0120516	0.0270253	-3.4829	0.430064	0.910838	1	BirAR118G_Rad18_inducer_biotin - emptyBirAR118G_inducer_biotin	limma	0.0120516	0.0270253	FALSE	no hit	21240430		1.91896
ZNF24	P17028	Zinc finger protein 24	Homo sapiens	1	1	4	3	8	8	55726857	0.416849	20.0622	3.14992	0.0121494	0.0272242	-3.49119	0.43081	0.910979	1	BirAR118G_Rad18_inducer_biotin - emptyBirAR118G_inducer_biotin	limma	0.0121494	0.0272242	FALSE	no hit	55726857		1.91544
SLC25A13	Q9UJS0	Electrogenic aspartate/glutamate antiporter SLC25A13, mitochondrial	Homo sapiens	1	1	4	3	8	10	45276906	0.165032	20.6497	3.14138	0.0123151	0.0275746	-3.50506	0.432061	0.911214	1	BirAR118G_Rad18_inducer_biotin - emptyBirAR118G_inducer_biotin	limma	0.0123151	0.0275746	FALSE	no hit	45276906		1.90956
RPL35	P42766	60S ribosomal protein L35	Homo sapiens	1	1	4	3	2	2	10999253	-0.960501	18.1963	-3.14071	0.0123282	0.0275833	-3.50615	0.432159	0.911232	1	BirAR118G_Rad18_inducer_biotin - emptyBirAR118G_inducer_biotin	limma	0.0123282	0.0275833	FALSE	candidate	10999253		1.9091
PHIP	Q8WWQ0	PH-interacting protein	Homo sapiens	1	1	4	3	8	9	21389314	-0.358074	18.1868	-3.13659	0.012409	0.0277432	-3.51284	0.432763	0.911345	1	BirAR118G_Rad18_inducer_biotin - emptyBirAR118G_inducer_biotin	limma	0.012409	0.0277432	FALSE	no hit	21389314		1.90626
STK26	Q9P289	Serine/threonine-protein kinase 26	Homo sapiens	1	1	4	3	2	3	741410	0.226446	17.1968	3.13492	0.0124419	0.0277959	-3.51555	0.433008	0.911391	1	BirAR118G_Rad18_inducer_biotin - emptyBirAR118G_inducer_biotin	limma	0.0124419	0.0277959	FALSE	no hit	741410		1.90511
SMARCAD1	Q9H4L7	SWI/SNF-related matrix-associated actin-dependent regulator of chromatin subfamily A containing DEAD/H box 1	Homo sapiens	1	1	4	3	9	9	21360010	0.199835	18.2811	3.13389	0.0124622	0.0278204	-3.51722	0.433159	0.911419	1	BirAR118G_Rad18_inducer_biotin - emptyBirAR118G_inducer_biotin	limma	0.0124622	0.0278204	FALSE	no hit	21360010		1.90441
NEDD1	Q8NHV4	Protein NEDD1	Homo sapiens	1	1	4	3	4	4	3254826	-0.168844	17.0768	-3.12563	0.0126266	0.0281664	-3.53064	0.434372	0.911644	1	BirAR118G_Rad18_inducer_biotin - emptyBirAR118G_inducer_biotin	limma	0.0126266	0.0281664	FALSE	no hit	3254826		1.89871
MRPL9	Q9BYD2	39S ribosomal protein L9, mitochondrial	Homo sapiens	1	1	4	3	3	3	19561033	-0.194699	18.5078	-3.11793	0.012782	0.0284915	-3.54315	0.435505	0.911854	1	BirAR118G_Rad18_inducer_biotin - emptyBirAR118G_inducer_biotin	limma	0.012782	0.0284915	FALSE	no hit	19561033		1.8934
DDX31	Q9H8H2	Probable ATP-dependent RNA helicase DDX31	Homo sapiens	1	1	4	3	2	2	437961	-0.753049	15.5339	-3.11274	0.0128879	0.0287061	-3.55159	0.43627	0.911995	1	BirAR118G_Rad18_inducer_biotin - emptyBirAR118G_inducer_biotin	limma	0.0128879	0.0287061	FALSE	candidate	437961		1.88982
SON	P18583	Protein SON	Homo sapiens	1	1	4	3	14	15	43898014	0.217735	19.6077	3.10465	0.0130546	0.0290558	-3.56474	0.437463	0.912214	1	BirAR118G_Rad18_inducer_biotin - emptyBirAR118G_inducer_biotin	limma	0.0130546	0.0290558	FALSE	no hit	43898014		1.88424
VBP1	P61758	Prefoldin subunit 3	Homo sapiens	1	1	4	3	4	4	0	0.388834	15.0249	3.10317	0.0130855	0.0290647	-3.56716	0.437682	0.912254	1	BirAR118G_Rad18_inducer_biotin - emptyBirAR118G_inducer_biotin	limma	0.0130855	0.0290647	FALSE	no hit	0		1.88321
TRMT61A	Q96FX7	tRNA (adenine(58)-N(1))-methyltransferase catalytic subunit TRMT61A	Homo sapiens	1	1	4	3	3	3	2204077	-0.250651	17.8236	-3.10312	0.0130865	0.0290647	-3.56724	0.43769	0.912255	1	BirAR118G_Rad18_inducer_biotin - emptyBirAR118G_inducer_biotin	limma	0.0130865	0.0290647	FALSE	no hit	2204077		1.88318
MNAT1	P51948	CDK-activating kinase assembly factor MAT1	Homo sapiens	1	1	4	3	2	2	679039	0.335165	14.7139	3.10305	0.0130879	0.0290647	-3.56735	0.4377	0.912257	1	BirAR118G_Rad18_inducer_biotin - emptyBirAR118G_inducer_biotin	limma	0.0130879	0.0290647	FALSE	no hit	679039		1.88313
ABCF3	Q9NUQ8	ATP-binding cassette sub-family F member 3	Homo sapiens	1	1	4	3	11	11	16372701	0.160757	19.5739	3.1007	0.0131369	0.0291517	-3.57116	0.438046	0.912321	1	BirAR118G_Rad18_inducer_biotin - emptyBirAR118G_inducer_biotin	limma	0.0131369	0.0291517	FALSE	no hit	16372701		1.88151
CCT7	Q99832	T-complex protein 1 subunit eta	Homo sapiens	1	1	4	3	24	24	476699952	0.224201	22.9353	3.10007	0.01315	0.0291592	-3.57219	0.438139	0.912338	1	BirAR118G_Rad18_inducer_biotin - emptyBirAR118G_inducer_biotin	limma	0.01315	0.0291592	FALSE	no hit	476699952		1.88107
NDUFB7	P17568	NADH dehydrogenase [ubiquinone] 1 beta subcomplex subunit 7	Homo sapiens	1	1	4	3	2	2	0	-0.39322	15.8176	-3.09953	0.0131614	0.0291627	-3.57307	0.43822	0.912352	1	BirAR118G_Rad18_inducer_biotin - emptyBirAR118G_inducer_biotin	limma	0.0131614	0.0291627	FALSE	no hit	0		1.8807
ARHGEF2	Q92974	Rho guanine nucleotide exchange factor 2	Homo sapiens	1	1	4	3	17	17	34729545	-0.190268	20.7234	-3.099	0.0131724	0.0291654	-3.57393	0.438297	0.912366	1	BirAR118G_Rad18_inducer_biotin - emptyBirAR118G_inducer_biotin	limma	0.0131724	0.0291654	FALSE	no hit	34729545		1.88033
MOB3A	Q96BX8	MOB kinase activator 3A	Homo sapiens	1	1	4	3	1	2	0	0.415259	17.7789	3.09446	0.013268	0.0293552	-3.58132	0.43897	0.912489	1	BirAR118G_Rad18_inducer_biotin - emptyBirAR118G_inducer_biotin	limma	0.013268	0.0293552	FALSE	no hit	0		1.8772
VRK1	Q99986	Serine/threonine-protein kinase VRK1	Homo sapiens	1	1	4	3	3	3	1958606	0.347481	16.3578	3.0937	0.013284	0.0293688	-3.58255	0.439082	0.912509	1	BirAR118G_Rad18_inducer_biotin - emptyBirAR118G_inducer_biotin	limma	0.013284	0.0293688	FALSE	no hit	1958606		1.87667
NFS1	Q9Y697	Cysteine desulfurase	Homo sapiens	1	1	4	3	4	4	18255752	0.182304	18.2513	3.08858	0.0133925	0.0295867	-3.59087	0.439839	0.912647	1	BirAR118G_Rad18_inducer_biotin - emptyBirAR118G_inducer_biotin	limma	0.0133925	0.0295867	FALSE	no hit	18255752		1.87314
NSF	P46459	Vesicle-fusing ATPase	Homo sapiens	1	1	4	3	12	12	24323872	-0.183467	19.8243	-3.08739	0.0134179	0.0296209	-3.59281	0.440015	0.912679	1	BirAR118G_Rad18_inducer_biotin - emptyBirAR118G_inducer_biotin	limma	0.0134179	0.0296209	FALSE	no hit	24323872		1.87231
ABCF1	Q8NE71	ATP-binding cassette sub-family F member 1	Homo sapiens	1	1	4	3	10	12	18419028	0.194169	18.4386	3.07766	0.0136273	0.0300609	-3.60863	0.441458	0.912939	1	BirAR118G_Rad18_inducer_biotin - emptyBirAR118G_inducer_biotin	limma	0.0136273	0.0300609	FALSE	no hit	18419028		1.86559
DDX6	P26196	Probable ATP-dependent RNA helicase DDX6	Homo sapiens	1	1	4	3	10	10	50965874	0.217668	20.5005	3.075	0.0136852	0.0301524	-3.61296	0.441852	0.91301	1	BirAR118G_Rad18_inducer_biotin - emptyBirAR118G_inducer_biotin	limma	0.0136852	0.0301524	FALSE	no hit	50965874		1.86375
ATP5MG	O75964	ATP synthase subunit g, mitochondrial	Homo sapiens	1	1	4	3	2	2	662732	-0.438528	14.0226	-3.07482	0.013689	0.0301524	-3.61325	0.441879	0.913015	1	BirAR118G_Rad18_inducer_biotin - emptyBirAR118G_inducer_biotin	limma	0.013689	0.0301524	FALSE	no hit	662732		1.86363
SAE1	Q9UBE0	SUMO-activating enzyme subunit 1	Homo sapiens	1	1	4	3	15	15	63817201	-0.162483	21.1042	-3.07427	0.0137011	0.0301565	-3.61415	0.441961	0.91303	1	BirAR118G_Rad18_inducer_biotin - emptyBirAR118G_inducer_biotin	limma	0.0137011	0.0301565	FALSE	no hit	63817201		1.86325
PNPT1	Q8TCS8	Polyribonucleotide nucleotidyltransferase 1, mitochondrial	Homo sapiens	1	1	4	3	5	5	12496143	-0.633175	18.5999	-3.07275	0.0137343	0.0302072	-3.61662	0.442186	0.91307	1	BirAR118G_Rad18_inducer_biotin - emptyBirAR118G_inducer_biotin	limma	0.0137343	0.0302072	FALSE	candidate	12496143		1.86219
SHOC2	Q9UQ13	Leucine-rich repeat protein SHOC-2	Homo sapiens	1	1	4	3	4	4	9441883	-0.237382	17.9453	-3.07097	0.0137734	0.030271	-3.61952	0.442452	0.913118	1	BirAR118G_Rad18_inducer_biotin - emptyBirAR118G_inducer_biotin	limma	0.0137734	0.030271	FALSE	no hit	9441883		1.86096
ZEB2	O60315	Zinc finger E-box-binding homeobox 2	Homo sapiens	1	1	4	3	4	4	2141624	0.237608	17.2954	3.06789	0.013841	0.0303768	-3.62453	0.442909	0.9132	1	BirAR118G_Rad18_inducer_biotin - emptyBirAR118G_inducer_biotin	limma	0.013841	0.0303768	FALSE	no hit	2141624		1.85883
GOT2	P00505	Aspartate aminotransferase, mitochondrial	Homo sapiens	1	1	4	3	9	9	13249922	-0.420063	19.503	-3.06765	0.0138462	0.0303768	-3.62491	0.442944	0.913206	1	BirAR118G_Rad18_inducer_biotin - emptyBirAR118G_inducer_biotin	limma	0.0138462	0.0303768	FALSE	no hit	13249922		1.85867
H2AC17	P0C0S8	Histone H2A type 1	Homo sapiens	1	1	4	3	0	3	5116804576	-0.661881	23.5677	-3.06739	0.0138521	0.0303768	-3.62535	0.442984	0.913213	1	BirAR118G_Rad18_inducer_biotin - emptyBirAR118G_inducer_biotin	limma	0.0138521	0.0303768	FALSE	candidate	5116804576		1.85848
EIF5B	O60841	Eukaryotic translation initiation factor 5B	Homo sapiens	1	1	4	3	6	6	0	0.295409	18.7599	3.06458	0.0139143	0.0304907	-3.62992	0.443402	0.913288	1	BirAR118G_Rad18_inducer_biotin - emptyBirAR118G_inducer_biotin	limma	0.0139143	0.0304907	FALSE	no hit	0		1.85654
GLI3	P10071	Transcriptional activator GLI3	Homo sapiens	1	1	4	3	1	2	2243135	-0.329461	16.2287	-3.06132	0.0139867	0.0306268	-3.63522	0.443887	0.913374	1	BirAR118G_Rad18_inducer_biotin - emptyBirAR118G_inducer_biotin	limma	0.0139867	0.0306268	FALSE	no hit	2243135		1.85428
JUP	P14923	Junction plakoglobin	Homo sapiens	1	1	4	3	8	10	35795497	-0.917272	19.7797	-3.05941	0.0140293	0.0306974	-3.63832	0.44417	0.913425	1	BirAR118G_Rad18_inducer_biotin - emptyBirAR118G_inducer_biotin	limma	0.0140293	0.0306974	FALSE	candidate	35795497		1.85296
IGBP1	P78318	Immunoglobulin-binding protein 1	Homo sapiens	1	1	4	3	3	3	1393706	0.414101	14.0027	3.0564	0.0140967	0.0308223	-3.64322	0.444619	0.913505	1	BirAR118G_Rad18_inducer_biotin - emptyBirAR118G_inducer_biotin	limma	0.0140967	0.0308223	FALSE	no hit	1393706		1.85088
NUP37	Q8NFH4	Nucleoporin Nup37	Homo sapiens	1	1	4	3	4	4	14508507	0.392295	14.3748	3.05426	0.0141448	0.0309048	-3.6467	0.444937	0.913561	1	BirAR118G_Rad18_inducer_biotin - emptyBirAR118G_inducer_biotin	limma	0.0141448	0.0309048	FALSE	no hit	14508507		1.8494
RPL32	P62910	60S ribosomal protein L32	Homo sapiens	1	1	4	3	6	6	124973908	-0.737556	21.3748	-3.05181	0.0142003	0.0310033	-3.65069	0.445303	0.913626	1	BirAR118G_Rad18_inducer_biotin - emptyBirAR118G_inducer_biotin	limma	0.0142003	0.0310033	FALSE	candidate	124973908		1.8477
DNAJB12	Q9NXW2	DnaJ homolog subfamily B member 12	Homo sapiens	1	1	4	3	2	2	0	-0.823021	14.6715	-3.04853	0.0142746	0.0311427	-3.65602	0.445792	0.913713	1	BirAR118G_Rad18_inducer_biotin - emptyBirAR118G_inducer_biotin	limma	0.0142746	0.0311427	FALSE	candidate	0		1.84544
UBN2	Q6ZU65	Ubinuclein-2	Homo sapiens	1	1	4	3	12	12	29362262	-0.734447	18.7759	-3.04722	0.0143045	0.0311851	-3.65816	0.445988	0.913747	1	BirAR118G_Rad18_inducer_biotin - emptyBirAR118G_inducer_biotin	limma	0.0143045	0.0311851	FALSE	candidate	29362262		1.84453
RPUSD2	Q8IZ73	Pseudouridylate synthase RPUSD2	Homo sapiens	1	1	4	3	4	4	6395278	0.24718	17.2338	3.04486	0.0143584	0.0312797	-3.66199	0.44634	0.913809	1	BirAR118G_Rad18_inducer_biotin - emptyBirAR118G_inducer_biotin	limma	0.0143584	0.0312797	FALSE	no hit	6395278		1.84289
MARCKSL1	P49006	MARCKS-related protein	Homo sapiens	1	1	4	3	2	2	0	-0.878159	16.6348	-3.04197	0.0144249	0.0314016	-3.66671	0.446772	0.913886	1	BirAR118G_Rad18_inducer_biotin - emptyBirAR118G_inducer_biotin	limma	0.0144249	0.0314016	FALSE	candidate	0		1.84089
ELOC	Q15369	Elongin-C	Homo sapiens	1	1	4	3	2	2	5086559	0.223432	16.9655	3.03815	0.014513	0.0315704	-3.67292	0.447343	0.913986	1	BirAR118G_Rad18_inducer_biotin - emptyBirAR118G_inducer_biotin	limma	0.014513	0.0315704	FALSE	no hit	5086559		1.83824
CDX2	Q99626	Homeobox protein CDX-2	Homo sapiens	1	1	4	3	1	2	7593212	0.432683	17.8425	3.03328	0.0146263	0.0317935	-3.68085	0.448072	0.914114	1	BirAR118G_Rad18_inducer_biotin - emptyBirAR118G_inducer_biotin	limma	0.0146263	0.0317935	FALSE	no hit	7593212		1.83487
USP28	Q96RU2	Ubiquitin carboxyl-terminal hydrolase 28	Homo sapiens	1	1	4	3	8	8	12097496	0.407545	18.9111	3.02779	0.0147549	0.0320496	-3.68978	0.448893	0.914258	1	BirAR118G_Rad18_inducer_biotin - emptyBirAR118G_inducer_biotin	limma	0.0147549	0.0320496	FALSE	no hit	12097496		1.83106
USP7	Q93009	Ubiquitin carboxyl-terminal hydrolase 7	Homo sapiens	1	1	4	3	26	26	102052560	0.289278	22.2891	3.02482	0.014825	0.0321784	-3.69461	0.449338	0.914335	1	BirAR118G_Rad18_inducer_biotin - emptyBirAR118G_inducer_biotin	limma	0.014825	0.0321784	FALSE	no hit	102052560		1.82901
CHAF1A	Q13111	Chromatin assembly factor 1 subunit A	Homo sapiens	1	1	4	3	15	16	34991783	0.196129	19.6138	3.02296	0.0148692	0.032251	-3.69765	0.449618	0.914384	1	BirAR118G_Rad18_inducer_biotin - emptyBirAR118G_inducer_biotin	limma	0.0148692	0.032251	FALSE	no hit	34991783		1.82771
MYO5A	Q9Y4I1	Unconventional myosin-Va	Homo sapiens	1	1	4	3	1	2	0	-0.374048	15.1734	-3.02236	0.0148833	0.032258	-3.69862	0.449707	0.914399	1	BirAR118G_Rad18_inducer_biotin - emptyBirAR118G_inducer_biotin	limma	0.0148833	0.032258	FALSE	no hit	0		1.8273
USP47	Q96K76	Ubiquitin carboxyl-terminal hydrolase 47	Homo sapiens	1	1	4	3	6	6	9106252	0.337999	14.9258	3.0199	0.0149421	0.0323543	-3.70263	0.450077	0.914464	1	BirAR118G_Rad18_inducer_biotin - emptyBirAR118G_inducer_biotin	limma	0.0149421	0.0323543	FALSE	no hit	9106252		1.82559
TLE1	Q04724	Transducin-like enhancer protein 1	Homo sapiens	1	1	4	3	4	4	13027738	0.1766	17.7971	3.01959	0.0149495	0.0323543	-3.70314	0.450123	0.914472	1	BirAR118G_Rad18_inducer_biotin - emptyBirAR118G_inducer_biotin	limma	0.0149495	0.0323543	FALSE	no hit	13027738		1.82537
PDCL3	Q9H2J4	Phosducin-like protein 3	Homo sapiens	1	1	4	3	2	2	228519	0.651084	13.8213	3.01588	0.0150382	0.0325227	-3.70917	0.45068	0.914568	1	BirAR118G_Rad18_inducer_biotin - emptyBirAR118G_inducer_biotin	limma	0.0150382	0.0325227	FALSE	enriched candidate	228519		1.8228
YES1	P07947	Tyrosine-protein kinase Yes	Homo sapiens	1	1	4	3	1	3	30133503	-0.220893	18.3059	-3.01453	0.0150707	0.0325693	-3.71137	0.450882	0.914604	1	BirAR118G_Rad18_inducer_biotin - emptyBirAR118G_inducer_biotin	limma	0.0150707	0.0325693	FALSE	no hit	30133503		1.82187
NSUN5	Q96P11	28S rRNA (cytosine-C(5))-methyltransferase	Homo sapiens	1	1	4	3	2	3	29634712	-0.26733	17.2691	-3.01382	0.0150878	0.0325826	-3.71252	0.450989	0.914622	1	BirAR118G_Rad18_inducer_biotin - emptyBirAR118G_inducer_biotin	limma	0.0150878	0.0325826	FALSE	no hit	29634712		1.82137
ROCK1	Q13464	Rho-associated protein kinase 1	Homo sapiens	1	1	4	3	4	5	5071488	-0.309373	16.1724	-3.01076	0.0151617	0.0327003	-3.7175	0.451449	0.914702	1	BirAR118G_Rad18_inducer_biotin - emptyBirAR118G_inducer_biotin	limma	0.0151617	0.0327003	FALSE	no hit	5071488		1.81925
KIF2A	O00139	Kinesin-like protein KIF2A	Homo sapiens	1	1	4	3	15	17	48982906	0.223685	21.004	3.01065	0.0151643	0.0327003	-3.71768	0.451465	0.914704	1	BirAR118G_Rad18_inducer_biotin - emptyBirAR118G_inducer_biotin	limma	0.0151643	0.0327003	FALSE	no hit	48982906		1.81918
EML4	Q9HC35	Echinoderm microtubule-associated protein-like 4	Homo sapiens	1	1	4	3	14	14	26666296	-0.197954	19.3198	-2.99772	0.015481	0.0333593	-3.73874	0.453411	0.915039	1	BirAR118G_Rad18_inducer_biotin - emptyBirAR118G_inducer_biotin	limma	0.015481	0.0333593	FALSE	no hit	26666296		1.8102
CYLD	Q9NQC7	Ubiquitin carboxyl-terminal hydrolase CYLD	Homo sapiens	1	1	4	3	3	3	0	0.312946	14.9036	2.99649	0.0155114	0.0334004	-3.74073	0.453596	0.915071	1	BirAR118G_Rad18_inducer_biotin - emptyBirAR118G_inducer_biotin	limma	0.0155114	0.0334004	FALSE	no hit	0		1.80935
PLAA	Q9Y263	Phospholipase A-2-activating protein	Homo sapiens	1	1	4	3	13	13	37373603	-0.250362	20.2521	-2.99553	0.0155352	0.0334276	-3.7423	0.45374	0.915096	1	BirAR118G_Rad18_inducer_biotin - emptyBirAR118G_inducer_biotin	limma	0.0155352	0.0334276	FALSE	no hit	37373603		1.80868
TRIM25	Q14258	E3 ubiquitin/ISG15 ligase TRIM25	Homo sapiens	1	1	4	3	7	7	18460708	-0.229426	19.3081	-2.99384	0.0155773	0.0334941	-3.74505	0.453996	0.91514	1	BirAR118G_Rad18_inducer_biotin - emptyBirAR118G_inducer_biotin	limma	0.0155773	0.0334941	FALSE	no hit	18460708		1.80751
GSR	P00390	Glutathione reductase, mitochondrial	Homo sapiens	1	1	4	3	3	3	3707976	-0.398685	17.8195	-2.99054	0.0156599	0.0336473	-3.75043	0.454494	0.915225	1	BirAR118G_Rad18_inducer_biotin - emptyBirAR118G_inducer_biotin	limma	0.0156599	0.0336473	FALSE	no hit	3707976		1.80521
AMMECR1L	Q6DCA0	AMMECR1-like protein	Homo sapiens	1	1	4	3	0	3	0	-0.287969	16.5073	-2.98901	0.0156981	0.0337052	-3.75292	0.454724	0.915264	1	BirAR118G_Rad18_inducer_biotin - emptyBirAR118G_inducer_biotin	limma	0.0156981	0.0337052	FALSE	no hit	0		1.80415
GON4L	Q3T8J9	GON-4-like protein	Homo sapiens	1	1	4	3	4	7	3598803	-0.353946	15.3215	-2.98443	0.0158135	0.0339284	-3.76037	0.455415	0.915382	1	BirAR118G_Rad18_inducer_biotin - emptyBirAR118G_inducer_biotin	limma	0.0158135	0.0339284	FALSE	no hit	3598803		1.80097
ARID1B	Q8NFD5	AT-rich interactive domain-containing protein 1B	Homo sapiens	1	1	4	3	11	11	6967906	0.219904	17.2263	2.98015	0.0159222	0.0341371	-3.76735	0.456063	0.915492	1	BirAR118G_Rad18_inducer_biotin - emptyBirAR118G_inducer_biotin	limma	0.0159222	0.0341371	FALSE	no hit	6967906		1.798
VIPAS39	Q9H9C1	Spermatogenesis-defective protein 39 homolog	Homo sapiens	1	1	4	3	2	2	144993536	1.13253	18.7126	2.9752	0.0160487	0.0343835	-3.7754	0.45681	0.915618	1	BirAR118G_Rad18_inducer_biotin - emptyBirAR118G_inducer_biotin	limma	0.0160487	0.0343835	TRUE	enriched hit	144993536		1.79456
CECR2	Q9BXF3	Chromatin remodeling regulator CECR2	Homo sapiens	1	1	4	3	2	2	0	-0.269761	16.5163	-2.9744	0.0160694	0.0344032	-3.77671	0.456932	0.915639	1	BirAR118G_Rad18_inducer_biotin - emptyBirAR118G_inducer_biotin	limma	0.0160694	0.0344032	FALSE	no hit	0		1.794
MYO1C	O00159	Unconventional myosin-Ic	Homo sapiens	1	1	4	3	6	6	8071430	-0.212182	17.8	-2.97342	0.0160945	0.034432	-3.7783	0.45708	0.915664	1	BirAR118G_Rad18_inducer_biotin - emptyBirAR118G_inducer_biotin	limma	0.0160945	0.034432	FALSE	no hit	8071430		1.79332
PNN	Q9H307	Pinin	Homo sapiens	1	1	4	3	11	11	33375286	-0.258547	20.5794	-2.9728	0.0161105	0.0344416	-3.77931	0.457174	0.91568	1	BirAR118G_Rad18_inducer_biotin - emptyBirAR118G_inducer_biotin	limma	0.0161105	0.0344416	FALSE	no hit	33375286		1.79289
TEX10	Q9NXF1	Testis-expressed protein 10	Homo sapiens	1	1	4	3	8	8	3470552	0.351322	18.2443	2.97199	0.0161314	0.0344615	-3.78063	0.457296	0.9157	1	BirAR118G_Rad18_inducer_biotin - emptyBirAR118G_inducer_biotin	limma	0.0161314	0.0344615	FALSE	no hit	3470552		1.79233
GEMIN4	P57678	Gem-associated protein 4	Homo sapiens	1	1	4	3	5	5	14673326	0.199912	18.0758	2.97143	0.0161458	0.0344676	-3.78154	0.457381	0.915715	1	BirAR118G_Rad18_inducer_biotin - emptyBirAR118G_inducer_biotin	limma	0.0161458	0.0344676	FALSE	no hit	14673326		1.79194
HAX1	O00165	HCLS1-associated protein X-1	Homo sapiens	1	1	4	3	7	7	19121399	-0.351007	19.4609	-2.9613	0.0164099	0.0350063	-3.79804	0.458917	0.915973	1	BirAR118G_Rad18_inducer_biotin - emptyBirAR118G_inducer_biotin	limma	0.0164099	0.0350063	FALSE	no hit	19121399		1.78489
[truncated: 1,582 more rows]

## Sheet: P2895_limma comparison2
P2895_limma_BirA*Rad18(inducer+biotin)-BirA*Rad18(inducer)
[truncated: 2,979 more rows]

## Sheet: P2895_limma comparison3
P2895_limma_BirA*Rad18(inducer+biotin)-BirA*Rad18(biotin)
[truncated: 2,979 more rows]

## Sheet: P2895_full dataset
P2895_full dataset
[truncated: 2,995 more rows]
[truncated: 9 more columns]
