# Supplementary material for: A ubiquitin-specific, proximity-based labeling approach for the identification of ubiquitin ligase substrates
Source: Sci Adv. 2024 Aug 9;10(32):eadp3000. doi: 10.1126/sciadv.adp3000 (PMC11313854; doi:10.1126/sciadv.adp3000)
Supplement: Supplementary file 2 — Tables S1 to S12 [file sciadv.adp3000_tables_s1_to_s12.zip › adp3000_table_s9.xlsx]

## Sheet: Sheet1
Table S9: 25 Common CHIP substrates identified by CHIP-Ub-POD and CHIP-OUT (15)
	CHIP-GSGS-BirA(+MG132+PR619)_BirA (+MG132) (longer biotin)					S6A_CHIP-GSGS-BirA(+MG132)_BirA (+MG132) (longer biotin)					4B_CHIP-GSGS-BirA(+MG132)_BirA (+MG132) (shorter biotin)
	Log2FC	minus log10 pvalue	FDR	hit		Log2FC	minus log10 pvalue	FDR	hit		Log2FC	minus log10 pvalue	FDR	hit
USP5	2.08837	4.11996	0.00656678	enriched hit		1.27263	2.78006	0.367045	no hit		Not identified
PSMC2	1.09975	3.60112	0.00774882	enriched hit		0.335473	1.08806	0.653623	no hit		0.194936	1.83205	0.0781784	no hit
BAT3|BAG6	1.24738	3.21251	0.00965256	enriched hit		0.58135	1.51257	0.62484	no hit		0.25971	1.73785	0.0890206	no hit
CTNNB1	1.31563	3.10941	0.0106113	enriched hit		0.754764	1.82303	0.594269	no hit		0.451144	3.58233	0.0102529	no hit	CTNNB1 was validated as putative CHIP substrate using an orthogonal substrate identification approach (Bhuripanyo et al., 2018)
UBA6	1.9628	3.0759	0.0107361	enriched hit		1.17023	1.87386	0.594269	no hit		0.39362	2.78466	0.0251646	no hit
PPID	0.754833	3.03104	0.0107611	enriched candidate		0.463241	1.89725	0.594269	no hit		Not identified
PSMC3	0.981683	2.8397	0.0120383	enriched candidate		0.522545	1.49339	0.62484	no hit		0.18392	1.11534	0.20751	no hit
DDOST	0.64674	2.77316	0.0127956	enriched candidate		0.176845	0.645536	0.663808	no hit		0.214956	1.07304	0.222133	no hit
HLA-C	0.692043	2.66476	0.0143886	enriched candidate		0.480357	1.85278	0.594269	no hit		0.094221	0.637039	0.415419	no hit
PSMC1	1.03597	2.54266	0.0150614	enriched hit		0.515588	1.19898	0.643959	no hit		0.116197	1.06296	0.225776	no hit
DNAJC7	0.692205	2.45856	0.016508	enriched candidate		0.405605	1.39317	0.643959	no hit		0.295865	2.54713	0.0329946	no hit
HSPA4L	0.721478	2.44241	0.0166233	enriched candidate		0.265727	0.788524	0.663721	no hit		0.2146	1.89239	0.071858	no hit
PSMD1	0.746961	2.44172	0.0166233	enriched candidate		0.375116	1.15167	0.652899	no hit		0.23879	2.28939	0.0430912	no hit
HADH	0.647065	2.40876	0.0174162	enriched candidate		0.228206	0.733928	0.663721	no hit		-0.219093	1.8439	0.0768318	no hit
TP53RK	0.613486	2.365	0.0184086	enriched candidate		0.312525	1.126	0.652899	no hit		-0.0977319	0.427543	0.564292	no hit
YARS	0.651262	2.31945	0.0194138	enriched candidate		0.384447	1.31006	0.643959	no hit		0.231126	2.36618	0.038746	no hit
DNAJA1	0.63699	2.05525	0.0276288	enriched candidate		0.35669	1.06581	0.653623	no hit		0.083841	0.557087	0.277276	no hit
PGAM1	0.645661	2.02527	0.0288193	enriched candidate		0.323626	0.914977	0.663721	no hit		0.443832	3.43465	0.0130808	no hit
RUVBL1	1.3109	2.02502	0.0288193	enriched hit		0.729419	1.03943	0.657746	no hit		-0.142409	1.14259	0.199406	no hit
TARS	0.58535	1.98199	0.030547	enriched candidate		0.184636	0.50203	0.688581	no hit		0.00911711	0.0564868	0.878038	no hit
ANXA5	0.624652	1.7597	0.0441639	enriched candidate		0.232308	0.536249	0.682118	no hit		0.632166	3.13634	0.0176706	enriched candidate	ANXA5 was identified as putative CHIP substrate using an orthogonal substrate identification approach (Bhuripanyo et al., 2018); ANXA5 was found to be upregulated in CHIP KO cells (Catarina Dias et al., 2022; ANXA5 was identified by UbPOD as a substrate in both long and short biotin exposure.
SQSTM1	not identified					not identified					0.720721	6.12858	0.000460526	enriched candidate
PPIF	not identified					not identified					0.96537	4.5477	0.0041772	enriched candidate
SCAMP3	not identified					not identified					0.765735	4.33152	0.00481018	enriched candidate
CS	not identified					not identified					0.649964	3.91912	0.0076626	enriched candidate
CHORDC1	-0.0942079	0.104766	0.842576	no hit		0.160769	0.190939	0.848913	no hit		0.592942	1.72632	0.0902814	enriched candidate
