# Supplementary material for: A ubiquitin-specific, proximity-based labeling approach for the identification of ubiquitin ligase substrates
Source: Sci Adv. 2024 Aug 9;10(32):eadp3000. doi: 10.1126/sciadv.adp3000 (PMC11313854; doi:10.1126/sciadv.adp3000)
Supplement: Supplementary file 2 — Tables S1 to S12 [file sciadv.adp3000_tables_s1_to_s12.zip › adp3000_table_s8.xlsx]

## Sheet: P3023_limma used in S6C
P3023_limma used for volcano plot in S6A_ CHIP_GSGS-BirA (+MG132)- CHIP_GSGS-BirA (-MG132)
CHIP_PI stands for CHIP_GSGS-BirA (+MG132)
CHIP_noPI stands for CHIP_GSGS-BirA (-MG132)
Gene	Protein,ID	Protein,Description	Organism	found,in,files	found,in,file_fractionated_protein,tsv	found,in,conditions	found,in,reps	max,Unique,Peptides	max,Razor,Peptides	average,Total,Intensity	logFC	AveExpr	t	pvalue,limma	fdr,limma	B	pvalue,fdrtool	qval,fdrtool	lfdr,fdrtool	comparison	hit_annotation_method	pvalue	fdr	hit	hit_annotation	Total,Intensity		minuslog10pvalue
RAD23B	P54727	UV excision repair protein RAD23 homolog B	Homo sapiens	1	1	2	3	5	7	11095463	-2.30881	17.6027	-24.9284	4.11343e-06	0.00426008	5.22714	2.22045e-16	7.49962e-14	7.49962e-14	Chip_PI - Chip_noPI	limma	4.11343e-06	0.00426008	TRUE	hit	11095463		5.3858
PCCA	P05165	Propionyl-CoA carboxylase alpha chain, mitochondrial	Homo sapiens	1	1	2	3	42	42	131808912	-2.20325	21.4792	-22.5067	6.58019e-06	0.00426008	4.84936	2.22045e-16	7.49962e-14	7.49962e-14	Chip_PI - Chip_noPI	limma	6.58019e-06	0.00426008	TRUE	hit	131808912		5.18176
UBA1	P22314	Ubiquitin-like modifier-activating enzyme 1	Homo sapiens	1	1	2	3	61	61	1070514656	-2.04147	23.2438	-20.1143	1.10214e-05	0.00426008	4.40607	2.22045e-16	7.49962e-14	7.49962e-14	Chip_PI - Chip_noPI	limma	1.10214e-05	0.00426008	TRUE	hit	1070514656		4.95776
RPS27A	P62979	Ubiquitin-40S ribosomal protein S27a	Homo sapiens	1	1	2	3	4	12	3756960640	-2.01202	23.4285	-20.0955	1.10687e-05	0.00426008	4.40228	2.22045e-16	7.49962e-14	7.49962e-14	Chip_PI - Chip_noPI	limma	1.10687e-05	0.00426008	TRUE	hit	3756960640		4.9559
UBE2L3	P68036	Ubiquitin-conjugating enzyme E2 L3	Homo sapiens	1	1	2	3	4	8	28947999	-2.10824	18.3696	-20.0623	1.1153e-05	0.00426008	4.39554	2.22045e-16	7.49962e-14	7.49962e-14	Chip_PI - Chip_noPI	limma	1.1153e-05	0.00426008	TRUE	hit	28947999		4.95261
MCCC1	Q96RQ3	Methylcrotonoyl-CoA carboxylase subunit alpha, mitochondrial	Homo sapiens	1	1	2	3	35	35	141202420	-2.10284	21.71	-19.7459	1.1996e-05	0.00426008	4.33057	2.22045e-16	7.49962e-14	7.49962e-14	Chip_PI - Chip_noPI	limma	1.1996e-05	0.00426008	TRUE	hit	141202420		4.92096
ANP32E	Q9BTT0	Acidic leucine-rich nuclear phosphoprotein 32 family member E	Homo sapiens	1	1	2	3	5	5	15002646	-1.88844	17.8915	-19.6956	1.2137e-05	0.00426008	4.3201	2.22045e-16	7.49962e-14	7.49962e-14	Chip_PI - Chip_noPI	limma	1.2137e-05	0.00426008	TRUE	hit	15002646		4.91589
CDC34	P49427	Ubiquitin-conjugating enzyme E2 R1	Homo sapiens	1	1	2	3	2	2	2665512	-1.60584	16.2457	-18.1233	1.77649e-05	0.00478717	3.97147	4.15223e-14	1.22712e-11	7.08714e-10	Chip_PI - Chip_noPI	limma	1.77649e-05	0.00478717	TRUE	hit	2665512		4.75044
CFAP36	Q96G28	Cilia- and flagella-associated protein 36	Homo sapiens	1	1	2	3	3	3	2477927	-1.64376	15.9588	-17.4543	2.10987e-05	0.00478717	3.80963	3.41283e-13	8.96538e-11	8.77755e-10	Chip_PI - Chip_noPI	limma	2.10987e-05	0.00478717	TRUE	hit	2477927		4.67575
USP5	P45974	Ubiquitin carboxyl-terminal hydrolase 5	Homo sapiens	1	1	2	3	27	28	38010594	-1.3729	20.5226	-17.2145	2.24755e-05	0.00478717	3.74948	7.12541e-13	1.68464e-10	3.12727e-09	Chip_PI - Chip_noPI	limma	2.24755e-05	0.00478717	TRUE	hit	38010594		4.64829
PC	P11498	Pyruvate carboxylase, mitochondrial	Homo sapiens	1	1	2	3	67	67	441522256	-1.86599	22.9095	-16.8668	2.46711e-05	0.00478717	3.66017	2.03526e-12	4.37446e-10	4.33785e-09	Chip_PI - Chip_noPI	limma	2.46711e-05	0.00478717	TRUE	hit	441522256		4.60781
VCP	P55072	Transitional endoplasmic reticulum ATPase	Homo sapiens	1	1	2	3	44	45	71068326	-1.21247	21.8464	-16.5727	2.67342e-05	0.00478717	3.58262	4.86655e-12	9.17301e-10	4.33785e-09	Chip_PI - Chip_noPI	limma	2.67342e-05	0.00478717	TRUE	hit	71068326		4.57293
CCDC50	Q8IVM0	Coiled-coil domain-containing protein 50	Homo sapiens	1	1	2	3	6	6	3884823	-1.27671	17.5331	-16.4358	2.77651e-05	0.00478717	3.5459	7.26352e-12	1.23996e-09	4.33785e-09	Chip_PI - Chip_noPI	limma	2.77651e-05	0.00478717	TRUE	hit	3884823		4.5565
BTF3	P20290	Transcription factor BTF3	Homo sapiens	1	1	2	3	10	12	74698044	-1.45334	18.9775	-16.423	2.78639e-05	0.00478717	3.54244	7.53952e-12	1.27325e-09	1.14255e-08	Chip_PI - Chip_noPI	limma	2.78639e-05	0.00478717	TRUE	hit	74698044		4.55496
OTUD5	Q96G74	OTU domain-containing protein 5	Homo sapiens	1	1	2	3	2	2	1982520	-1.18106	16.4192	-16.2522	2.92257e-05	0.00478717	3.49595	1.23721e-11	1.95007e-09	1.02207e-07	Chip_PI - Chip_noPI	limma	2.92257e-05	0.00478717	TRUE	hit	1982520		4.53423
PPM1G	O15355	Protein phosphatase 1G	Homo sapiens	1	1	2	3	22	22	30429738	-1.1552	20.1212	-15.7228	3.39885e-05	0.00521936	3.34765	5.56017e-11	8.21609e-09	1.79498e-07	Chip_PI - Chip_noPI	limma	3.39885e-05	0.00521936	TRUE	hit	30429738		4.46867
UBE2O	Q9C0C9	(E3-independent) E2 ubiquitin-conjugating enzyme	Homo sapiens	1	1	2	3	16	16	11567264	-1.27759	18.6564	-15.4117	3.72283e-05	0.00528972	3.25736	1.31523e-10	1.82915e-08	2.20195e-07	Chip_PI - Chip_noPI	limma	3.72283e-05	0.00528972	TRUE	hit	11567264		4.42913
UBE2N	P61088	Ubiquitin-conjugating enzyme E2 N	Homo sapiens	1	1	2	3	3	10	65216249	-1.55353	18.4846	-15.1628	4.00928e-05	0.00528972	3.18338	2.5881e-10	3.33155e-08	2.20195e-07	Chip_PI - Chip_noPI	limma	4.00928e-05	0.00528972	TRUE	hit	65216249		4.39693
UBE2T	Q9NPD8	Ubiquitin-conjugating enzyme E2 T	Homo sapiens	1	1	2	3	6	6	4186459	-1.34423	16.9611	-15.0866	4.10235e-05	0.00528972	3.1604	3.17792e-10	3.95445e-08	5.82712e-07	Chip_PI - Chip_noPI	limma	4.10235e-05	0.00528972	TRUE	hit	4186459		4.38697
MIER1	Q8N108	Mesoderm induction early response protein 1	Homo sapiens	1	1	2	3	2	2	2053878	-1.45872	16.2111	-14.8661	4.38655e-05	0.00528972	3.09309	5.72145e-10	6.75272e-08	5.82712e-07	Chip_PI - Chip_noPI	limma	4.38655e-05	0.00528972	TRUE	hit	2053878		4.35788
UBE2S	Q16763	Ubiquitin-conjugating enzyme E2 S	Homo sapiens	1	1	2	3	8	8	23703204	-1.23357	17.922	-14.7339	4.56839e-05	0.00528972	3.05212	8.10723e-10	9.12747e-08	9.22015e-07	Chip_PI - Chip_noPI	limma	4.56839e-05	0.00528972	TRUE	hit	23703204		4.34024
WBP2	Q969T9	WW domain-binding protein 2	Homo sapiens	1	1	2	3	4	4	3500617	-1.74875	16.757	-14.5243	4.87589e-05	0.00528972	2.98616	1.40052e-09	1.47083e-07	9.22015e-07	Chip_PI - Chip_noPI	limma	4.87589e-05	0.00528972	TRUE	hit	3500617		4.31195
NACA	E9PAV3	Nascent polypeptide-associated complex subunit alpha, muscle-specific form	Homo sapiens	1	1	2	3	5	6	49833906	-1.26856	18.7125	-14.4751	4.95171e-05	0.00528972	2.97049	1.59068e-09	1.63513e-07	2.18567e-06	Chip_PI - Chip_noPI	limma	4.95171e-05	0.00528972	TRUE	hit	49833906		4.30524
SET	Q01105	Protein SET	Homo sapiens	1	1	2	3	5	11	121720304	-2.25678	19.7153	-14.1912	5.41788e-05	0.00535517	2.87882	3.2878e-09	3.12985e-07	2.18567e-06	Chip_PI - Chip_noPI	limma	5.41788e-05	0.00535517	TRUE	hit	121720304		4.26617
ACACA	Q13085	Acetyl-CoA carboxylase 1	Homo sapiens	1	1	2	3	61	75	50293714	-1.68222	21.6812	-14.1734	5.4489e-05	0.00535517	2.87298	3.4396e-09	3.25285e-07	6.3067e-06	Chip_PI - Chip_noPI	limma	5.4489e-05	0.00535517	TRUE	hit	50293714		4.26369
UBE2E1	P51965	Ubiquitin-conjugating enzyme E2 E1	Homo sapiens	1	1	2	3	3	3	28520430	-1.76758	19.0399	-13.885	5.98175e-05	0.00555897	2.7773	7.08544e-09	6.35341e-07	6.3067e-06	Chip_PI - Chip_noPI	limma	5.98175e-05	0.00555897	TRUE	hit	28520430		4.22317
VCL	P18206	Vinculin	Homo sapiens	1	1	2	3	23	23	53816108	-1.60147	20.4343	-13.6937	6.37032e-05	0.00555897	2.71244	1.13563e-08	9.60007e-07	6.3067e-06	Chip_PI - Chip_noPI	limma	6.37032e-05	0.00555897	TRUE	hit	53816108		4.19584
RUVBL1	Q9Y265	RuvB-like 1	Homo sapiens	1	1	2	3	23	23	34823427	-1.20059	20.2628	-13.6425	6.47945e-05	0.00555897	2.69489	1.28708e-08	1.06639e-06	6.3067e-06	Chip_PI - Chip_noPI	limma	6.47945e-05	0.00555897	TRUE	hit	34823427		4.18846
ANKRD13A	Q8IZ07	Ankyrin repeat domain-containing protein 13A	Homo sapiens	1	1	2	3	9	9	6970956	-1.35833	17.1442	-13.6048	6.56125e-05	0.00555897	2.68192	1.41096e-08	1.15031e-06	1.759e-05	Chip_PI - Chip_noPI	limma	6.56125e-05	0.00555897	TRUE	hit	6970956		4.18301
VPS72	Q15906	Vacuolar protein sorting-associated protein 72 homolog	Homo sapiens	1	1	2	3	4	4	6840395	-1.13027	18.0177	-13.3419	7.16788e-05	0.00572859	2.59019	2.66025e-08	2.0501e-06	1.759e-05	Chip_PI - Chip_noPI	limma	7.16788e-05	0.00572859	TRUE	hit	6840395		4.14461
HLCS	P50747	Biotin--protein ligase	Homo sapiens	1	1	2	3	5	5	3727286	-1.02324	17.2946	-13.2965	7.27922e-05	0.00572859	2.57415	2.96408e-08	2.25424e-06	1.759e-05	Chip_PI - Chip_noPI	limma	7.27922e-05	0.00572859	TRUE	hit	3727286		4.13792
MRTFB	Q9ULH7	Myocardin-related transcription factor B	Homo sapiens	1	1	2	3	5	7	5290984	-1.3442	18.1699	-13.1622	7.62163e-05	0.00572859	2.52624	4.07538e-08	2.95732e-06	1.759e-05	Chip_PI - Chip_noPI	limma	7.62163e-05	0.00572859	TRUE	hit	5290984		4.11795
VANGL1	Q8TAA9	Vang-like protein 1	Homo sapiens	1	1	2	3	3	3	271776	-1.37432	13.7056	-13.131	7.7041e-05	0.00572859	2.515	4.38693e-08	3.14299e-06	3.16819e-05	Chip_PI - Chip_noPI	limma	7.7041e-05	0.00572859	TRUE	hit	271776		4.11328
PRDX4	Q13162	Peroxiredoxin-4	Homo sapiens	1	1	2	3	4	5	18920087	-1.66918	18.0473	-12.8454	8.50979e-05	0.00572859	2.41083	8.53295e-08	5.58935e-06	3.16819e-05	Chip_PI - Chip_noPI	limma	8.50979e-05	0.00572859	TRUE	hit	18920087		4.07008
ACACB	O00763	Acetyl-CoA carboxylase 2	Homo sapiens	1	1	2	3	14	14	19955062	-1.42916	18.1169	-12.8161	8.59811e-05	0.00572859	2.39998	9.12876e-08	5.90686e-06	3.16819e-05	Chip_PI - Chip_noPI	limma	8.59811e-05	0.00572859	TRUE	hit	19955062		4.0656
SCAMP3	O14828	Secretory carrier-associated membrane protein 3	Homo sapiens	1	1	2	3	9	9	17309080	-0.995921	17.6226	-12.7767	8.71885e-05	0.00572859	2.38532	9.99526e-08	6.35507e-06	3.16819e-05	Chip_PI - Chip_noPI	limma	8.71885e-05	0.00572859	FALSE	candidate	17309080		4.05954
NSFL1C	Q9UNZ2	NSFL1 cofactor p47	Homo sapiens	1	1	2	3	8	8	4011823	-1.00171	17.3881	-12.7571	8.77959e-05	0.00572859	2.37802	1.04549e-07	6.58654e-06	3.16819e-05	Chip_PI - Chip_noPI	limma	8.77959e-05	0.00572859	TRUE	hit	4011823		4.05653
STUB1	Q9UNE7	E3 ubiquitin-protein ligase CHIP	Homo sapiens	1	1	2	3	30	30	919029008	-1.33049	22.6898	-12.7314	8.85984e-05	0.00572859	2.36844	1.10871e-07	6.89811e-06	8.45897e-05	Chip_PI - Chip_noPI	limma	8.85984e-05	0.00572859	TRUE	hit	919029008		4.05257
RAD23A	P54725	UV excision repair protein RAD23 homolog A	Homo sapiens	1	1	2	3	5	5	16175137	-1.5113	16.9225	-12.6086	9.25673e-05	0.00583174	2.32226	1.46649e-07	8.89021e-06	0.000234407	Chip_PI - Chip_noPI	limma	9.25673e-05	0.00583174	TRUE	hit	16175137		4.03354
RNF25	Q96BH1	E3 ubiquitin-protein ligase RNF25	Homo sapiens	1	1	2	3	8	8	5593305	-1.43888	17.2578	-12.3373	0.00010212	0.00627273	2.21836	2.69495e-07	1.58344e-05	0.000234407	Chip_PI - Chip_noPI	limma	0.00010212	0.00627273	TRUE	hit	5593305		3.99089
UBE2R2	Q712K3	Ubiquitin-conjugating enzyme E2 R2	Homo sapiens	1	1	2	3	2	2	446109	-2.20516	15.597	-12.0999	0.000111476	0.00655309	2.1252	4.54382e-07	2.55151e-05	0.000234407	Chip_PI - Chip_noPI	limma	0.000111476	0.00655309	TRUE	hit	446109		3.95282
SQSTM1	Q13501	Sequestosome-1	Homo sapiens	1	1	2	3	4	4	4063554	-1.90671	15.7438	-12.0868	0.000112019	0.00655309	2.12002	4.67477e-07	2.61683e-05	0.000234407	Chip_PI - Chip_noPI	limma	0.000112019	0.00655309	TRUE	hit	4063554		3.95071
OCLN	Q16625	Occludin	Homo sapiens	1	1	2	3	3	3	1537580	-1.15801	14.0885	-11.9918	0.000116076	0.00662787	2.08208	5.74545e-07	3.13599e-05	0.000234407	Chip_PI - Chip_noPI	limma	0.000116076	0.00662787	TRUE	hit	1537580		3.93526
NEDD4L	Q96PU5	E3 ubiquitin-protein ligase NEDD4-like	Homo sapiens	1	1	2	3	5	6	2717080	-1.05295	16.193	-11.9113	0.000119651	0.00662787	2.04968	6.83352e-07	3.63772e-05	0.000234407	Chip_PI - Chip_noPI	limma	0.000119651	0.00662787	TRUE	hit	2717080		3.92208
SPART	Q8N0X7	Spartin	Homo sapiens	1	1	2	3	10	10	7513428	-1.12272	18.8357	-11.8733	0.000121389	0.00662787	2.03425	7.41522e-07	3.89591e-05	0.000429661	Chip_PI - Chip_noPI	limma	0.000121389	0.00662787	TRUE	hit	7513428		3.91582
UBE2J1	Q9Y385	Ubiquitin-conjugating enzyme E2 J1	Homo sapiens	1	1	2	3	7	7	9684814	-1.0531	16.7465	-11.7705	0.000126234	0.00674255	1.99235	9.23253e-07	4.74526e-05	0.00105059	Chip_PI - Chip_noPI	limma	0.000126234	0.00674255	TRUE	hit	9684814		3.89882
NSDHL	Q15738	Sterol-4-alpha-carboxylate 3-dehydrogenase, decarboxylating	Homo sapiens	1	1	2	3	10	10	19913842	-1.20274	18.5601	-11.5843	0.000135629	0.00709024	1.9153	1.36762e-06	6.8796e-05	0.00258921	Chip_PI - Chip_noPI	limma	0.000135629	0.00709024	TRUE	hit	19913842		3.86765
EPS15	P42566	Epidermal growth factor receptor substrate 15	Homo sapiens	1	1	2	3	5	5	1137389	-0.893895	15.6194	-11.1197	0.000163011	0.0083441	1.71677	3.55248e-06	0.000171426	0.00258921	Chip_PI - Chip_noPI	limma	0.000163011	0.0083441	FALSE	candidate	1137389		3.78778
UBE2D3	P61077	Ubiquitin-conjugating enzyme E2 D3	Homo sapiens	1	1	2	3	1	3	21805995	-1.03759	17.8305	-11.0401	0.000168349	0.00844152	1.68182	4.1685e-06	0.000198869	0.00258921	Chip_PI - Chip_noPI	limma	0.000168349	0.00844152	TRUE	hit	21805995		3.77379
SAP30BP	Q9UHR5	SAP30-binding protein	Homo sapiens	1	1	2	3	2	2	963100	-0.94855	15.8592	-10.898	0.000178415	0.00876733	1.61872	5.53105e-06	0.00025741	0.00258921	Chip_PI - Chip_noPI	limma	0.000178415	0.00876733	FALSE	candidate	963100		3.74857
CFDP1	Q9UEE9	Craniofacial development protein 1	Homo sapiens	1	1	2	3	9	9	25486949	-1.21286	18.8066	-10.7962	0.00018608	0.00881511	1.57291	6.76e-06	0.000307805	0.00258921	Chip_PI - Chip_noPI	limma	0.00018608	0.00881511	TRUE	hit	25486949		3.7303
HNRNPM	P52272	Heterogeneous nuclear ribonucleoprotein M	Homo sapiens	1	1	2	3	26	26	52939349	0.908901	21.0308	10.7899	0.000186563	0.00881511	1.57009	6.84332e-06	0.000311143	0.0028259	Chip_PI - Chip_noPI	limma	0.000186563	0.00881511	FALSE	candidate	52939349		3.72917
APOB	P04114	Apolipoprotein B-100	Homo sapiens	1	1	2	3	3	3	835944	1.17025	16.3477	10.6412	0.000198524	0.00905215	1.50228	9.1436e-06	0.000400892	0.0028259	Chip_PI - Chip_noPI	limma	0.000198524	0.00905215	TRUE	hit	835944		3.70219
LARP1	Q6PKG0	La-related protein 1	Homo sapiens	1	1	2	3	21	24	16230314	0.938367	20.3567	10.6361	0.000198948	0.00905215	1.49995	9.23382e-06	0.000404282	0.00442006	Chip_PI - Chip_noPI	limma	0.000198948	0.00905215	FALSE	candidate	16230314		3.70126
UBE2G1	P62253	Ubiquitin-conjugating enzyme E2 G1	Homo sapiens	1	1	2	3	3	3	2445822	-1.24729	15.9246	-10.5405	0.000207155	0.00925417	1.45575	1.11033e-05	0.000477296	0.0103443	Chip_PI - Chip_noPI	limma	0.000207155	0.00925417	TRUE	hit	2445822		3.6837
PZP	P20742	Pregnancy zone protein	Homo sapiens	1	1	2	3	1	2	814917	0.751901	14.7377	10.3449	0.000225233	0.00988211	1.36405	1.61068e-05	0.000678276	0.0103443	Chip_PI - Chip_noPI	limma	0.000225233	0.00988211	FALSE	candidate	814917		3.64737
TCAF1	Q9Y4C2	TRPM8 channel-associated factor 1	Homo sapiens	1	1	2	3	7	7	4769760	-0.911312	17.4529	-10.2335	0.00023639	0.0101896	1.31093	1.98539e-05	0.000823507	0.0135485	Chip_PI - Chip_noPI	limma	0.00023639	0.0101896	FALSE	candidate	4769760		3.62637
TOM1	O60784	Target of Myb1 membrane trafficking protein	Homo sapiens	1	1	2	3	3	3	2258150	-1.23758	15.7578	-10.0826	0.000252583	0.0107	1.23799	2.62685e-05	0.00106859	0.0135485	Chip_PI - Chip_noPI	limma	0.000252583	0.0107	TRUE	hit	2258150		3.5976
USP11	P51784	Ubiquitin carboxyl-terminal hydrolase 11	Homo sapiens	1	1	2	3	8	10	5820615	-0.779127	18.1728	-9.98686	0.000263558	0.0109756	1.19108	3.13149e-05	0.00125486	0.0177661	Chip_PI - Chip_noPI	limma	0.000263558	0.0109756	FALSE	candidate	5820615		3.57912
UBE2K	P61086	Ubiquitin-conjugating enzyme E2 K	Homo sapiens	1	1	2	3	5	5	5254376	-1.80593	16.2141	-9.86849	0.000277928	0.0113812	1.13243	3.88293e-05	0.00153005	0.0622582	Chip_PI - Chip_noPI	limma	0.000277928	0.0113812	TRUE	hit	5254376		3.55607
ZBTB33	Q86T24	Transcriptional regulator Kaiso	Homo sapiens	1	1	2	3	16	16	21380306	-1.28711	19.2084	-9.57816	0.000317385	0.0127838	0.985322	6.51623e-05	0.00252559	0.0660207	Chip_PI - Chip_noPI	limma	0.000317385	0.0127838	TRUE	hit	21380306		3.49841
DCUN1D1	Q96GG9	DCN1-like protein 1	Homo sapiens	1	1	2	3	3	3	553349	-1.02295	13.8075	-9.29433	0.000362676	0.0143725	0.836895	0.000106641	0.00403501	0.0660207	Chip_PI - Chip_noPI	limma	0.000362676	0.0143725	TRUE	hit	553349		3.44048
RUVBL2	Q9Y230	RuvB-like 2	Homo sapiens	1	1	2	3	21	21	27439990	-0.671827	20.1257	-9.18147	0.000382832	0.0149304	0.776551	0.000129238	0.00482747	0.0660207	Chip_PI - Chip_noPI	limma	0.000382832	0.0149304	FALSE	candidate	27439990		3.41699
GPS1	Q13098	COP9 signalosome complex subunit 1	Homo sapiens	1	1	2	3	4	4	3606668	-0.72535	16.4321	-9.06236	0.000405587	0.0155707	0.712026	0.000157936	0.0058052	0.0660207	Chip_PI - Chip_noPI	limma	0.000405587	0.0155707	FALSE	candidate	3606668		3.39192
MT2A	P02795	Metallothionein-2	Homo sapiens	1	1	2	3	0	2	4040788	0.902969	15.9904	8.99452	0.000419276	0.0158486	0.674886	0.00017686	0.00643298	0.0927625	Chip_PI - Chip_noPI	limma	0.000419276	0.0158486	FALSE	candidate	4040788		3.3775
MRPL57	Q9BQC6	Ribosomal protein 63, mitochondrial	Homo sapiens	1	1	2	3	2	2	2314372	-0.658172	15.9305	-8.77649	0.000467207	0.017261	0.553544	0.000253137	0.00894006	0.0927625	Chip_PI - Chip_noPI	limma	0.000467207	0.017261	FALSE	candidate	2314372		3.33049
SRPK2	P78362	SRSF protein kinase 2	Homo sapiens	1	1	2	3	4	4	3568237	-1.01144	14.6086	-8.7617	0.000470692	0.017261	0.545203	0.000259296	0.00913616	0.0927625	Chip_PI - Chip_noPI	limma	0.000470692	0.017261	TRUE	hit	3568237		3.32726
RPL18	Q07020	60S ribosomal protein L18	Homo sapiens	1	1	2	3	4	4	3692585	0.768607	17.6104	8.56677	0.00051968	0.0187772	0.433901	0.000354768	0.0120626	0.0927625	Chip_PI - Chip_noPI	limma	0.00051968	0.0187772	FALSE	candidate	3692585		3.28426
PSMD4	P55036	26S proteasome non-ATPase regulatory subunit 4	Homo sapiens	1	1	2	3	9	13	19198327	-0.889274	19.3347	-8.51037	0.000534986	0.0188849	0.401219	0.000388002	0.0130338	0.0927625	Chip_PI - Chip_noPI	limma	0.000534986	0.0188849	FALSE	candidate	19198327		3.27166
ORMDL3	Q8N138	ORM1-like protein 3	Homo sapiens	1	1	2	3	1	2	1886597	1.16136	15.4363	8.47514	0.00054482	0.0188849	0.380697	0.00041021	0.0136699	0.0927625	Chip_PI - Chip_noPI	limma	0.00054482	0.0188849	TRUE	hit	1886597		3.26375
UBE2E2	Q96LR5	Ubiquitin-conjugating enzyme E2 E2	Homo sapiens	1	1	2	3	1	2	1555441	-2.06866	14.0152	-8.47196	0.000545718	0.0188849	0.378842	0.000412271	0.0137284	0.106804	Chip_PI - Chip_noPI	limma	0.000545718	0.0188849	TRUE	hit	1555441		3.26303
MINDY3	Q9H8M7	Ubiquitin carboxyl-terminal hydrolase MINDY-3	Homo sapiens	1	1	2	3	3	3	1041107	-0.822885	15.4089	-8.35798	0.000579134	0.019763	0.311827	0.000492909	0.0160111	0.106804	Chip_PI - Chip_noPI	limma	0.000579134	0.019763	FALSE	candidate	1041107		3.23722
BTF3L4	Q96K17	Transcription factor BTF3 homolog 4	Homo sapiens	1	1	2	3	2	2	58375201	-0.668911	16.6279	-8.2868	0.000601253	0.0202367	0.269517	0.000550485	0.0175736	0.106804	Chip_PI - Chip_noPI	limma	0.000601253	0.0202367	FALSE	candidate	58375201		3.22094
DDI2	Q5TDH0	Protein DDI1 homolog 2	Homo sapiens	1	1	2	3	8	8	7806227	-0.619385	18.5341	-8.21572	0.000624365	0.0205117	0.226903	0.000614187	0.0192409	0.106804	Chip_PI - Chip_noPI	limma	0.000624365	0.0205117	FALSE	candidate	7806227		3.20456
AUP1	Q9Y679	Lipid droplet-regulating VLDL assembly factor AUP1	Homo sapiens	1	1	2	3	3	3	4814038	-0.650748	17.7566	-8.21046	0.00062612	0.0205117	0.223731	0.00061917	0.0193687	0.106804	Chip_PI - Chip_noPI	limma	0.00062612	0.0205117	FALSE	candidate	4814038		3.20334
RPL4	P36578	60S ribosomal protein L4	Homo sapiens	1	1	2	3	21	21	29776230	0.710581	20.7548	8.16886	0.000640188	0.0206801	0.19861	0.000659865	0.0203985	0.106804	Chip_PI - Chip_noPI	limma	0.000640188	0.0206801	FALSE	candidate	29776230		3.19369
MRPL41	Q8IXM3	39S ribosomal protein L41, mitochondrial	Homo sapiens	1	1	2	3	4	4	4414495	-0.642573	17.5087	-8.14596	0.000648095	0.0206801	0.184727	0.000683315	0.0209811	0.109179	Chip_PI - Chip_noPI	limma	0.000648095	0.0206801	FALSE	candidate	4414495		3.18836
UBE2Z	Q9H832	Ubiquitin-conjugating enzyme E2 Z	Homo sapiens	1	1	2	3	4	4	6213347	-0.775153	17.7939	-8.08165	0.000670939	0.0211346	0.14553	0.000753387	0.0226855	0.109179	Chip_PI - Chip_noPI	limma	0.000670939	0.0211346	FALSE	candidate	6213347		3.17332
CWF19L2	Q2TBE0	CWF19-like protein 2	Homo sapiens	1	1	2	3	2	2	1450968	-0.779359	13.9494	-7.93768	0.000725691	0.0218139	0.0566629	0.000935123	0.0268139	0.109179	Chip_PI - Chip_noPI	limma	0.000725691	0.0218139	FALSE	candidate	1450968		3.13925
MAGT1	Q9H0U3	Magnesium transporter protein 1	Homo sapiens	1	1	2	3	1	2	6458384	-0.671992	16.3971	-7.90993	0.000736854	0.0218139	0.0393536	0.000974518	0.0276573	0.109179	Chip_PI - Chip_noPI	limma	0.000736854	0.0218139	FALSE	candidate	6458384		3.13262
EPS15L1	Q9UBC2	Epidermal growth factor receptor substrate 15-like 1	Homo sapiens	1	1	2	3	8	8	2994208	-0.631618	17.0201	-7.89745	0.000741942	0.0218139	0.0315487	0.000992734	0.0280415	0.109179	Chip_PI - Chip_noPI	limma	0.000741942	0.0218139	FALSE	candidate	2994208		3.12963
ZNF330	Q9Y3S2	Zinc finger protein 330	Homo sapiens	1	1	2	3	4	4	7741696	-1.05434	17.3846	-7.88961	0.000745158	0.0218139	0.0266421	0.00100433	0.0282843	0.109179	Chip_PI - Chip_noPI	limma	0.000745158	0.0218139	TRUE	hit	7741696		3.12775
MRPS18A	Q9NVS2	39S ribosomal protein S18a, mitochondrial	Homo sapiens	1	1	2	3	3	3	2997650	-0.686546	16.5036	-7.88886	0.000745469	0.0218139	0.0261694	0.00100546	0.0283077	0.109179	Chip_PI - Chip_noPI	limma	0.000745469	0.0218139	FALSE	candidate	2997650		3.12757
RPL13	P26373	60S ribosomal protein L13	Homo sapiens	1	1	2	3	8	8	27382736	0.667624	18.945	7.88811	0.000745776	0.0218139	0.0257028	0.00100657	0.0283309	0.147564	Chip_PI - Chip_noPI	limma	0.000745776	0.0218139	FALSE	candidate	27382736		3.12739
CKAP4	Q07065	Cytoskeleton-associated protein 4	Homo sapiens	1	1	2	3	22	24	8005693	0.613167	19.6917	7.84451	0.000763998	0.022084	-0.00168658	0.00107355	0.029835	0.147564	Chip_PI - Chip_noPI	limma	0.000763998	0.022084	FALSE	candidate	8005693		3.11691
SUPT6H	Q7KZ85	Transcription elongation factor SPT6	Homo sapiens	1	1	2	3	30	30	15382044	-0.680115	20.086	-7.80884	0.000779305	0.0222646	-0.0242037	0.00113139	0.0311037	0.234451	Chip_PI - Chip_noPI	limma	0.000779305	0.0222646	FALSE	candidate	15382044		3.10829
H2AZ1	P0C0S5	Histone H2A,Z	Homo sapiens	1	1	2	3	0	4	2940953300	-0.930696	19.6517	-7.7446	0.00080781	0.0228137	-0.0650018	0.00124288	0.0337277	0.234451	Chip_PI - Chip_noPI	limma	0.00080781	0.0228137	FALSE	candidate	2940953300		3.09269
DYNC1LI2	O43237	Cytoplasmic dynein 1 light intermediate chain 2	Homo sapiens	1	1	2	3	3	3	1383018	-1.13668	15.9378	-7.66241	0.000846132	0.0235451	-0.117678	0.00140031	0.0373199	0.234451	Chip_PI - Chip_noPI	limma	0.000846132	0.0235451	TRUE	hit	1383018		3.07256
AP3B1	O00203	AP-3 complex subunit beta-1	Homo sapiens	1	1	2	3	17	20	8161531	-0.598752	19.0846	-7.64842	0.000852874	0.0235451	-0.126703	0.00142889	0.0379581	0.315294	Chip_PI - Chip_noPI	limma	0.000852874	0.0235451	FALSE	candidate	8161531		3.06912
CFL1	P23528	Cofilin-1	Homo sapiens	1	1	2	3	7	10	32587056	-0.548941	19.416	-7.51743	0.000919205	0.0250943	-0.211928	0.00172359	0.0446774	0.315294	Chip_PI - Chip_noPI	limma	0.000919205	0.0250943	FALSE	no hit	32587056		3.03659
MRPL11	Q9Y3B7	39S ribosomal protein L11, mitochondrial	Homo sapiens	1	1	2	3	7	7	3975667	-0.645292	18.4041	-7.3964	0.00098607	0.0266239	-0.291928	0.00204456	0.0516349	0.315294	Chip_PI - Chip_noPI	limma	0.00098607	0.0266239	FALSE	candidate	3975667		3.00609
NPM1	P06748	Nucleophosmin	Homo sapiens	1	1	2	3	18	19	328783800	-0.951788	21.4092	-7.36652	0.00100347	0.0267992	-0.311869	0.00213183	0.0534651	0.315294	Chip_PI - Chip_noPI	limma	0.00100347	0.0267992	FALSE	candidate	328783800		2.9985
USP13	Q92995	Ubiquitin carboxyl-terminal hydrolase 13	Homo sapiens	1	1	2	3	8	8	4942903	-0.596429	18.1063	-7.31745	0.00103285	0.0272872	-0.344783	0.00228259	0.0565678	0.315294	Chip_PI - Chip_noPI	limma	0.00103285	0.0272872	FALSE	candidate	4942903		2.98596
HUWE1	Q7Z6Z7	E3 ubiquitin-protein ligase HUWE1	Homo sapiens	1	1	2	3	66	67	23703498	-0.569236	21.3724	-7.28241	0.00105446	0.0273271	-0.36841	0.00239615	0.0588567	0.315294	Chip_PI - Chip_noPI	limma	0.00105446	0.0273271	FALSE	no hit	23703498		2.97697
ARF5	P84085	ADP-ribosylation factor 5	Homo sapiens	1	1	2	3	2	2	12624321	-0.564965	17.0553	-7.27898	0.0010566	0.0273271	-0.370725	0.00240752	0.0590837	0.315294	Chip_PI - Chip_noPI	limma	0.0010566	0.0273271	FALSE	no hit	12624321		2.97609
GIT1	Q9Y2X7	ARF GTPase-activating protein GIT1	Homo sapiens	1	1	2	3	3	3	875949	0.674314	16.0922	7.22145	0.00109336	0.027779	-0.409764	0.00260608	0.0629833	0.315294	Chip_PI - Chip_noPI	limma	0.00109336	0.027779	FALSE	candidate	875949		2.96124
IFT74	Q96LB3	Intraflagellar transport protein 74 homolog	Homo sapiens	1	1	2	3	5	5	2335319	-0.654246	17.0437	-7.1971	0.00110939	0.027779	-0.426377	0.00269456	0.0646829	0.315294	Chip_PI - Chip_noPI	limma	0.00110939	0.027779	FALSE	candidate	2335319		2.95492
RPS27	P42677	40S ribosomal protein S27	Homo sapiens	1	1	2	3	3	5	37878114	0.586914	19.3019	7.17008	0.0011275	0.027779	-0.444871	0.00279594	0.0666024	0.315294	Chip_PI - Chip_noPI	limma	0.0011275	0.027779	FALSE	candidate	37878114		2.94788
PELP1	Q8IZL8	Proline-, glutamic acid- and leucine-rich protein 1	Homo sapiens	1	1	2	3	9	9	4835476	-0.9221	17.3485	-7.16563	0.00113052	0.027779	-0.447927	0.00281299	0.0669223	0.315294	Chip_PI - Chip_noPI	limma	0.00113052	0.027779	FALSE	candidate	4835476		2.94672
RPL6	Q02878	60S ribosomal protein L6	Homo sapiens	1	1	2	3	15	15	16911835	0.768467	20.8246	7.1655	0.0011306	0.027779	-0.448015	0.00281348	0.0669316	1	Chip_PI - Chip_noPI	limma	0.0011306	0.027779	FALSE	candidate	16911835		2.94669
WRNIP1	Q96S55	ATPase WRNIP1	Homo sapiens	1	1	2	3	11	11	10327236	-0.513816	18.3507	-7.02808	0.00122871	0.0298905	-0.543126	0.00338826	0.0795181	1	Chip_PI - Chip_noPI	limma	0.00122871	0.0298905	FALSE	no hit	10327236		2.91055
RPL15	P61313	60S ribosomal protein L15	Homo sapiens	1	1	2	3	3	3	11158792	1.06728	17.0311	6.98806	0.00125918	0.0302126	-0.57115	0.00357474	0.0835288	1	Chip_PI - Chip_noPI	limma	0.00125918	0.0302126	TRUE	hit	11158792		2.89991
MRPL1	Q9BYD6	39S ribosomal protein L1, mitochondrial	Homo sapiens	1	1	2	3	8	8	12905284	-0.637336	18.5397	-6.95125	0.00128801	0.0302126	-0.59705	0.00375441	0.0873603	1	Chip_PI - Chip_noPI	limma	0.00128801	0.0302126	FALSE	candidate	12905284		2.89008
ZNF622	Q969S3	Cytoplasmic 60S subunit biogenesis factor ZNF622	Homo sapiens	1	1	2	3	7	7	2968395	0.62669	16.902	6.94018	0.00129684	0.0302126	-0.604868	0.00381005	0.0885405	1	Chip_PI - Chip_noPI	limma	0.00129684	0.0302126	FALSE	candidate	2968395		2.88711
MRPL30	Q8TCC3	39S ribosomal protein L30, mitochondrial	Homo sapiens	1	1	2	3	3	3	10296958	-0.542886	17.6147	-6.93361	0.00130211	0.0302126	-0.60951	0.00384341	0.0892465	1	Chip_PI - Chip_noPI	limma	0.00130211	0.0302126	FALSE	no hit	10296958		2.88535
GLUL	P15104	Glutamine synthetase	Homo sapiens	1	1	2	3	11	11	10550194	-0.518668	19.512	-6.93197	0.00130343	0.0302126	-0.610669	0.00385178	0.0894234	1	Chip_PI - Chip_noPI	limma	0.00130343	0.0302126	FALSE	no hit	10550194		2.88491
DNAJB2	P25686	DnaJ homolog subfamily B member 2	Homo sapiens	1	1	2	3	3	3	4731781	-0.825156	15.849	-6.89574	0.001333	0.0306091	-0.636345	0.00404091	0.0934042	1	Chip_PI - Chip_noPI	limma	0.001333	0.0306091	FALSE	candidate	4731781		2.87517
DHFR	P00374	Dihydrofolate reductase	Homo sapiens	1	1	2	3	2	3	1227644	0.591065	15.7066	6.82406	0.00139391	0.0313081	-0.687518	0.00444026	0.101696	1	Chip_PI - Chip_noPI	limma	0.00139391	0.0313081	FALSE	candidate	1227644		2.85576
MRPL39	Q9NYK5	39S ribosomal protein L39, mitochondrial	Homo sapiens	1	1	2	3	9	9	12164547	-0.611242	19.1043	-6.82267	0.00139513	0.0313081	-0.688517	0.00444836	0.101863	1	Chip_PI - Chip_noPI	limma	0.00139513	0.0313081	FALSE	candidate	12164547		2.85539
UBE3A	Q05086	Ubiquitin-protein ligase E3A	Homo sapiens	1	1	2	3	15	15	8655549	-0.692502	18.7812	-6.80366	0.00141186	0.0313081	-0.702169	0.00456026	0.104158	1	Chip_PI - Chip_noPI	limma	0.00141186	0.0313081	FALSE	candidate	8655549		2.85021
RPL10A	P62906	60S ribosomal protein L10a	Homo sapiens	1	1	2	3	11	11	48035486	0.503394	19.9765	6.7888	0.00142509	0.0313081	-0.712863	0.00464949	0.10598	1	Chip_PI - Chip_noPI	limma	0.00142509	0.0313081	FALSE	no hit	48035486		2.84616
RPL35	P42766	60S ribosomal protein L35	Homo sapiens	1	1	2	3	4	4	12186193	0.81194	17.7579	6.78424	0.00142919	0.0313081	-0.71615	0.0046772	0.106545	1	Chip_PI - Chip_noPI	limma	0.00142919	0.0313081	FALSE	candidate	12186193		2.84491
PRMT3	O60678	Protein arginine N-methyltransferase 3	Homo sapiens	1	1	2	3	3	3	485520	0.967857	16.4595	6.75974	0.00145143	0.0313081	-0.733843	0.00482863	0.109616	1	Chip_PI - Chip_noPI	limma	0.00145143	0.0313081	FALSE	candidate	485520		2.8382
MRPL45	Q9BRJ2	39S ribosomal protein L45, mitochondrial	Homo sapiens	1	1	2	3	5	5	8941975	-0.543957	17.7134	-6.75717	0.00145379	0.0313081	-0.735708	0.00484482	0.109943	1	Chip_PI - Chip_noPI	limma	0.00145379	0.0313081	FALSE	no hit	8941975		2.8375
RPL32	P62910	60S ribosomal protein L32	Homo sapiens	1	1	2	3	6	6	16034977	0.725299	18.2647	6.7446	0.00146538	0.0313081	-0.744807	0.00492442	0.111548	1	Chip_PI - Chip_noPI	limma	0.00146538	0.0313081	FALSE	candidate	16034977		2.83405
RPL13A	P40429	60S ribosomal protein L13a	Homo sapiens	1	1	2	3	6	9	15309915	0.858788	19.5267	6.6872	0.00151974	0.0321883	-0.786569	0.00530335	0.119109	1	Chip_PI - Chip_noPI	limma	0.00151974	0.0321883	FALSE	candidate	15309915		2.81823
TOX4	O94842	TOX high mobility group box family member 4	Homo sapiens	1	1	2	3	1	3	5238037	-0.698433	17.3615	-6.67381	0.00153278	0.0321883	-0.796361	0.0053955	0.120929	1	Chip_PI - Chip_noPI	limma	0.00153278	0.0321883	FALSE	candidate	5238037		2.81452
RPS29	P62273	40S ribosomal protein S29	Homo sapiens	1	1	2	3	3	3	45354168	0.633456	19.009	6.65087	0.00155541	0.0323867	-0.813171	0.00555665	0.124092	1	Chip_PI - Chip_noPI	limma	0.00155541	0.0323867	FALSE	candidate	45354168		2.80816
PFN1	P07737	Profilin-1	Homo sapiens	1	1	2	3	7	7	33271284	-0.503444	18.9724	-6.53234	0.00167893	0.0342311	-0.900854	0.00646061	0.141425	1	Chip_PI - Chip_noPI	limma	0.00167893	0.0342311	FALSE	no hit	33271284		2.77497
TUBB2B	Q9BVA1	Tubulin beta-2B chain	Homo sapiens	1	1	2	3	1	3	95658112	-0.598598	16.8014	-6.52818	0.00168347	0.0342311	-0.903952	0.00649457	0.142062	1	Chip_PI - Chip_noPI	limma	0.00168347	0.0342311	FALSE	candidate	95658112		2.7738
STX12	Q86Y82	Syntaxin-12	Homo sapiens	1	1	2	3	3	3	4079216	-0.56788	16.7456	-6.525	0.00168695	0.0342311	-0.906328	0.0065207	0.142553	1	Chip_PI - Chip_noPI	limma	0.00168695	0.0342311	FALSE	no hit	4079216		2.7729
RPL37A	P61513	60S ribosomal protein L37a	Homo sapiens	1	1	2	3	5	7	81839085	0.586093	20.5826	6.51342	0.00169971	0.0342311	-0.914978	0.00661655	0.144345	1	Chip_PI - Chip_noPI	limma	0.00169971	0.0342311	FALSE	candidate	81839085		2.76962
RACK1	P63244	Receptor of activated protein C kinase 1	Homo sapiens	1	1	2	3	15	15	276277940	0.628548	21.3012	6.42939	0.00179584	0.035873	-0.978151	0.00735084	0.157836	1	Chip_PI - Chip_noPI	limma	0.00179584	0.035873	FALSE	candidate	276277940		2.74573
HERC4	Q5GLZ8	Probable E3 ubiquitin-protein ligase HERC4	Homo sapiens	1	1	2	3	5	5	1242544	-0.54181	16.7459	-6.35944	0.00188084	0.037268	-1.03128	0.00801691	0.169711	1	Chip_PI - Chip_noPI	limma	0.00188084	0.037268	FALSE	no hit	1242544		2.72565
HSPB1	P04792	Heat shock protein beta-1	Homo sapiens	1	1	2	3	8	8	9366760	-0.613072	18.3683	-6.33591	0.00191052	0.0373238	-1.04927	0.00825285	0.173837	1	Chip_PI - Chip_noPI	limma	0.00191052	0.0373238	FALSE	candidate	9366760		2.71885
RPS14	P62263	40S ribosomal protein S14	Homo sapiens	1	1	2	3	10	10	177253052	0.485846	19.5954	6.33315	0.00191404	0.0373238	-1.05139	0.00828098	0.174326	1	Chip_PI - Chip_noPI	limma	0.00191404	0.0373238	FALSE	no hit	177253052		2.71805
RPRD2	Q5VT52	Regulation of nuclear pre-mRNA domain-containing protein 2	Homo sapiens	1	1	2	3	5	5	1322248	0.610611	14.1701	6.30405	0.00195159	0.0377563	-1.07372	0.00858217	0.179529	1	Chip_PI - Chip_noPI	limma	0.00195159	0.0377563	FALSE	candidate	1322248		2.70961
GNL3L	Q9NVN8	Guanine nucleotide-binding protein-like 3-like protein	Homo sapiens	1	1	2	3	2	2	603444	-1.27086	13.4033	-6.27628	0.00198826	0.0381653	-1.09512	0.00887883	0.184589	1	Chip_PI - Chip_noPI	limma	0.00198826	0.0381653	TRUE	hit	603444		2.70153
TELO2	Q9Y4R8	Telomere length regulation protein TEL2 homolog	Homo sapiens	1	1	2	3	2	2	1046777	0.697187	15.4934	6.26315	0.00200589	0.0382051	-1.10527	0.00902226	0.187013	1	Chip_PI - Chip_noPI	limma	0.00200589	0.0382051	FALSE	candidate	1046777		2.69769
HDAC6	Q9UBN7	Histone deacetylase 6	Homo sapiens	1	1	2	3	4	4	2040155	-0.544776	16.9055	-6.24509	0.00203043	0.0383752	-1.11925	0.00922289	0.19038	1	Chip_PI - Chip_noPI	limma	0.00203043	0.0383752	FALSE	no hit	2040155		2.69241
RPS16	P62249	40S ribosomal protein S16	Homo sapiens	1	1	2	3	16	16	278478176	0.579998	22.2405	6.22392	0.00205965	0.0384215	-1.13568	0.00946306	0.194374	1	Chip_PI - Chip_noPI	limma	0.00205965	0.0384215	FALSE	no hit	278478176		2.68621
RPL7	P18124	60S ribosomal protein L7	Homo sapiens	1	1	2	3	20	20	142337460	0.746362	21.0528	6.21503	0.00207208	0.0384215	-1.1426	0.00956564	0.196068	1	Chip_PI - Chip_noPI	limma	0.00207208	0.0384215	FALSE	candidate	142337460		2.68359
ABRAXAS2	Q15018	BRISC complex subunit Abraxas 2	Homo sapiens	1	1	2	3	4	4	3066771	-0.471257	15.7707	-6.20954	0.0020798	0.0384215	-1.14688	0.00962941	0.197117	1	Chip_PI - Chip_noPI	limma	0.0020798	0.0384215	FALSE	no hit	3066771		2.68198
BRAP	Q7Z569	BRCA1-associated protein	Homo sapiens	1	1	2	3	12	12	6541726	-1.29899	17.4061	-6.19488	0.00210057	0.0385157	-1.15831	0.00980164	0.199938	1	Chip_PI - Chip_noPI	limma	0.00210057	0.0385157	TRUE	hit	6541726		2.67766
MRPL15	Q9P015	39S ribosomal protein L15, mitochondrial	Homo sapiens	1	1	2	3	10	10	12280509	-0.521736	19.0593	-6.17219	0.00213323	0.0388247	-1.17605	0.0100738	0.204355	1	Chip_PI - Chip_noPI	limma	0.00213323	0.0388247	FALSE	no hit	12280509		2.67096
MRPS30	Q9NP92	39S ribosomal protein S30, mitochondrial	Homo sapiens	1	1	2	3	4	4	5660315	-0.454919	16.4061	-6.13492	0.00218818	0.039532	-1.20531	0.0105352	0.211733	1	Chip_PI - Chip_noPI	limma	0.00218818	0.039532	FALSE	no hit	5660315		2.65992
ANP32B	Q92688	Acidic leucine-rich nuclear phosphoprotein 32 family member B	Homo sapiens	1	1	2	3	5	10	41653808	-0.666854	19.7908	-6.11787	0.00221387	0.0396347	-1.21874	0.0107525	0.21516	1	Chip_PI - Chip_noPI	limma	0.00221387	0.0396347	FALSE	candidate	41653808		2.65485
SLX9	Q9NSI2	Ribosome biogenesis protein SLX9 homolog	Homo sapiens	1	1	2	3	3	3	1875517	0.464955	15.5339	6.10845	0.00222823	0.0396347	-1.22618	0.0108742	0.217068	1	Chip_PI - Chip_noPI	limma	0.00222823	0.0396347	FALSE	no hit	1875517		2.65204
RANBP9	Q96S59	Ran-binding protein 9	Homo sapiens	1	1	2	3	4	4	1644754	-0.517803	15.8441	-6.09932	0.00224226	0.0396347	-1.2334	0.0109935	0.218927	1	Chip_PI - Chip_noPI	limma	0.00224226	0.0396347	FALSE	no hit	1644754		2.64931
RPS3A	P61247	40S ribosomal protein S3a	Homo sapiens	1	1	2	3	27	27	243150428	0.622459	22.3732	6.08544	0.00226376	0.039729	-1.24439	0.0111768	0.221768	1	Chip_PI - Chip_noPI	limma	0.00226376	0.039729	FALSE	candidate	243150428		2.64517
SPATA7	Q9P0W8	Spermatogenesis-associated protein 7	Homo sapiens	1	1	2	3	2	2	9455823	0.731082	16.8621	5.90592	0.00256553	0.0446795	-1.38845	0.0138059	0.260353	1	Chip_PI - Chip_noPI	limma	0.00256553	0.0446795	FALSE	candidate	9455823		2.59082
ATP1B1	P05026	Sodium/potassium-transporting ATPase subunit beta-1	Homo sapiens	1	1	2	3	3	3	890367	-0.643201	15.3724	-5.88699	0.00260006	0.0446795	-1.40385	0.0141126	0.264607	1	Chip_PI - Chip_noPI	limma	0.00260006	0.0446795	FALSE	candidate	890367		2.58502
SEC13	P55735	Protein SEC13 homolog	Homo sapiens	1	1	2	3	3	3	5440706	-0.457342	15.7005	-5.88681	0.0026004	0.0446795	-1.404	0.0141156	0.264648	1	Chip_PI - Chip_noPI	limma	0.0026004	0.0446795	FALSE	no hit	5440706		2.58496
RPS3	P23396	40S ribosomal protein S3	Homo sapiens	1	1	2	3	24	24	269130160	0.585749	22.4845	5.87359	0.00262484	0.0447864	-1.41478	0.0143334	0.267639	1	Chip_PI - Chip_noPI	limma	0.00262484	0.0447864	FALSE	candidate	269130160		2.5809
AUTS2	Q8WXX7	Autism susceptibility gene 2 protein	Homo sapiens	1	1	2	3	5	5	2975794	0.93112	17.2782	5.8597	0.00265084	0.044918	-1.42613	0.0145656	0.270799	1	Chip_PI - Chip_noPI	limma	0.00265084	0.044918	FALSE	candidate	2975794		2.57662
HGS	O14964	Hepatocyte growth factor-regulated tyrosine kinase substrate	Homo sapiens	1	1	2	3	7	7	3838330	-0.554743	17.0019	-5.84111	0.0026861	0.0452037	-1.44135	0.0148813	0.275055	1	Chip_PI - Chip_noPI	limma	0.0026861	0.0452037	FALSE	no hit	3838330		2.57088
HERC2	O95714	E3 ubiquitin-protein ligase HERC2	Homo sapiens	1	1	2	3	3	3	1586853	-1.09135	14.1508	-5.80381	0.00275855	0.0461072	-1.47201	0.0155331	0.283684	1	Chip_PI - Chip_noPI	limma	0.00275855	0.0461072	TRUE	hit	1586853		2.55932
UTP20	O75691	Small subunit processome component 20 homolog	Homo sapiens	1	1	2	3	3	3	1005428	0.588684	14.4225	5.75969	0.00284729	0.0472688	-1.50849	0.0163365	0.294042	1	Chip_PI - Chip_noPI	limma	0.00284729	0.0472688	FALSE	candidate	1005428		2.54557
AGFG1	P52594	Arf-GAP domain and FG repeat-containing protein 1	Homo sapiens	1	1	2	3	3	3	4560455	-0.594947	15.6926	-5.74414	0.00287937	0.0474806	-1.5214	0.0166282	0.29773	1	Chip_PI - Chip_noPI	limma	0.00287937	0.0474806	FALSE	candidate	4560455		2.5407
MKLN1	Q9UL63	Muskelin	Homo sapiens	1	1	2	3	3	3	439787	-0.46175	15.0281	-5.73358	0.0029014	0.0475239	-1.53019	0.0168288	0.300244	1	Chip_PI - Chip_noPI	limma	0.0029014	0.0475239	FALSE	no hit	439787		2.53739
NEDD4	P46934	E3 ubiquitin-protein ligase NEDD4	Homo sapiens	1	1	2	3	3	3	2139959	-1.90299	13.6626	-5.72442	0.00292068	0.0475239	-1.53782	0.0170047	0.302433	1	Chip_PI - Chip_noPI	limma	0.00292068	0.0475239	TRUE	hit	2139959		2.53452
RPS17	P08708	40S ribosomal protein S17	Homo sapiens	1	1	2	3	12	12	41144446	0.545703	20.6774	5.69857	0.00297591	0.0481041	-1.55941	0.0175097	0.308642	1	Chip_PI - Chip_noPI	limma	0.00297591	0.0481041	FALSE	no hit	41144446		2.52638
MRPL19	P49406	39S ribosomal protein L19, mitochondrial	Homo sapiens	1	1	2	3	9	9	8929551	-0.505645	18.4251	-5.68256	0.00301072	0.0483487	-1.57282	0.0178288	0.312509	1	Chip_PI - Chip_noPI	limma	0.00301072	0.0483487	FALSE	no hit	8929551		2.52133
SETDB1	Q15047	Histone-lysine N-methyltransferase SETDB1	Homo sapiens	1	1	2	3	5	5	4919278	-0.441947	16.973	-5.61268	0.00316853	0.0505525	-1.6317	0.0192827	0.329594	1	Chip_PI - Chip_noPI	limma	0.00316853	0.0505525	FALSE	no hit	4919278		2.49914
ATAD3B	Q5T9A4	ATPase family AAA domain-containing protein 3B	Homo sapiens	1	1	2	3	5	7	23751048	0.445489	17.176	5.59596	0.00320774	0.0508479	-1.64588	0.0196457	0.333728	1	Chip_PI - Chip_noPI	limma	0.00320774	0.0508479	FALSE	no hit	23751048		2.4938
NAP1L4	Q99733	Nucleosome assembly protein 1-like 4	Homo sapiens	1	1	2	3	8	8	30350234	-0.828006	18.0288	-5.57961	0.00324664	0.0511346	-1.65978	0.0200062	0.337784	1	Chip_PI - Chip_noPI	limma	0.00324664	0.0511346	FALSE	candidate	30350234		2.48857
RPL11	P62913	60S ribosomal protein L11	Homo sapiens	1	1	2	3	10	10	1702951722	0.478021	20.3447	5.56595	0.00327957	0.0513243	-1.67141	0.0203119	0.341184	1	Chip_PI - Chip_noPI	limma	0.00327957	0.0513243	FALSE	no hit	1702951722		2.48418
BCOR	Q6W2J9	BCL-6 corepressor	Homo sapiens	1	1	2	3	5	5	1894675	-0.662742	13.036	-5.53765	0.00334906	0.0520493	-1.69559	0.0209582	0.348259	1	Chip_PI - Chip_noPI	limma	0.00334906	0.0520493	FALSE	candidate	1894675		2.47508
MRPL21	Q7Z2W9	39S ribosomal protein L21, mitochondrial	Homo sapiens	1	1	2	3	6	6	7090426	-0.418003	18.4615	-5.52995	0.00336827	0.0520493	-1.70218	0.021137	0.35019	1	Chip_PI - Chip_noPI	limma	0.00336827	0.0520493	FALSE	no hit	7090426		2.47259
RPL21	P46778	60S ribosomal protein L21	Homo sapiens	1	1	2	3	8	8	32561010	0.692324	19.3918	5.4893	0.00347189	0.0533151	-1.73712	0.0221038	0.360434	1	Chip_PI - Chip_noPI	limma	0.00347189	0.0533151	FALSE	candidate	32561010		2.45943
FAF1	Q9UNN5	FAS-associated factor 1	Homo sapiens	1	1	2	3	11	11	5737524	-0.422886	18.3443	-5.45323	0.00356701	0.0543571	-1.76829	0.0229935	0.36958	1	Chip_PI - Chip_noPI	limma	0.00356701	0.0543571	FALSE	no hit	5737524		2.4477
CPD	O75976	Carboxypeptidase D	Homo sapiens	1	1	2	3	2	2	287005	0.41763	15.56	5.44692	0.00358398	0.0543571	-1.77376	0.0231525	0.371187	1	Chip_PI - Chip_noPI	limma	0.00358398	0.0543571	FALSE	no hit	287005		2.44563
EIF4G3	O43432	Eukaryotic translation initiation factor 4 gamma 3	Homo sapiens	1	1	2	3	4	4	6749784	0.440032	16.3781	5.43438	0.00361795	0.0545356	-1.78464	0.0234707	0.374379	1	Chip_PI - Chip_noPI	limma	0.00361795	0.0545356	FALSE	no hit	6749784		2.44154
PPP2CA	P67775	Serine/threonine-protein phosphatase 2A catalytic subunit alpha isoform	Homo sapiens	1	1	2	3	1	7	10778720	-0.456101	18.4085	-5.40994	0.00368532	0.0550997	-1.80592	0.0241025	0.380621	1	Chip_PI - Chip_noPI	limma	0.00368532	0.0550997	FALSE	no hit	10778720		2.43352
EDF1	O60869	Endothelial differentiation-related factor 1	Homo sapiens	1	1	2	3	3	3	3260398	0.544987	17.7139	5.40047	0.00371181	0.0550997	-1.81418	0.0243511	0.383043	1	Chip_PI - Chip_noPI	limma	0.00371181	0.0550997	FALSE	no hit	3260398		2.43041
BZW2	Q9Y6E2	eIF5-mimic protein 1	Homo sapiens	1	1	2	3	3	3	2781159	-0.797335	15.0936	-5.39662	0.00372265	0.0550997	-1.81754	0.0244528	0.384028	1	Chip_PI - Chip_noPI	limma	0.00372265	0.0550997	FALSE	candidate	2781159		2.42915
MRPL22	Q9NWU5	39S ribosomal protein L22, mitochondrial	Homo sapiens	1	1	2	3	7	8	13650639	-0.44692	18.4052	-5.34587	0.00386907	0.0569239	-1.86203	0.0258285	0.397055	1	Chip_PI - Chip_noPI	limma	0.00386907	0.0569239	FALSE	no hit	13650639		2.41239
PSMB4	P28070	Proteasome subunit beta type-4	Homo sapiens	1	1	2	3	4	4	4182013	0.522655	17.0282	5.33561	0.00389948	0.0570299	-1.87106	0.0261145	0.399694	1	Chip_PI - Chip_noPI	limma	0.00389948	0.0570299	FALSE	no hit	4182013		2.40899
RPSA	P08865	40S ribosomal protein SA	Homo sapiens	1	1	2	3	3	13	71257393	0.599756	19.9397	5.30182	0.0040017	0.0581786	-1.90091	0.0270762	0.408402	1	Chip_PI - Chip_noPI	limma	0.0040017	0.0581786	FALSE	candidate	71257393		2.39775
APRT	P07741	Adenine phosphoribosyltransferase	Homo sapiens	1	1	2	3	3	3	3791761	0.40253	16.8844	5.29111	0.00403477	0.0583143	-1.9104	0.0273873	0.411165	1	Chip_PI - Chip_noPI	limma	0.00403477	0.0583143	FALSE	no hit	3791761		2.39418
HECTD1	Q9ULT8	E3 ubiquitin-protein ligase HECTD1	Homo sapiens	1	1	2	3	25	25	7301403	-0.390547	19.1629	-5.26656	0.00411181	0.0584605	-1.93221	0.0281123	0.417505	1	Chip_PI - Chip_noPI	limma	0.00411181	0.0584605	FALSE	no hit	7301403		2.38597
RPL5	P46777	60S ribosomal protein L5	Homo sapiens	1	1	2	3	18	18	205635232	0.501501	20.9271	5.25875	0.00413667	0.0584605	-1.93917	0.0283463	0.419522	1	Chip_PI - Chip_noPI	limma	0.00413667	0.0584605	FALSE	no hit	205635232		2.38335
HIBCH	Q6NVY1	3-hydroxyisobutyryl-CoA hydrolase, mitochondrial	Homo sapiens	1	1	2	3	6	6	3664653	-0.4729	17.4215	-5.24916	0.00416745	0.0584605	-1.94772	0.0286359	0.422	1	Chip_PI - Chip_noPI	limma	0.00416745	0.0584605	FALSE	no hit	3664653		2.38013
TUBB	P07437	Tubulin beta chain	Homo sapiens	1	1	2	3	4	24	143432016	-0.404734	21.4974	-5.24826	0.00417038	0.0584605	-1.94853	0.0286634	0.422234	1	Chip_PI - Chip_noPI	limma	0.00417038	0.0584605	FALSE	no hit	143432016		2.37982
USP19	O94966	Ubiquitin carboxyl-terminal hydrolase 19	Homo sapiens	1	1	2	3	10	10	1520869	-0.415775	16.6534	-5.2381	0.0042033	0.0584605	-1.95759	0.0289732	0.424858	1	Chip_PI - Chip_noPI	limma	0.0042033	0.0584605	FALSE	no hit	1520869		2.37641
MRPL58	Q14197	Peptidyl-tRNA hydrolase ICT1, mitochondrial	Homo sapiens	1	1	2	3	4	4	8157632	-0.673542	17.4178	-5.23718	0.00420628	0.0584605	-1.95841	0.0290013	0.425095	1	Chip_PI - Chip_noPI	limma	0.00420628	0.0584605	FALSE	candidate	8157632		2.3761
NADSYN1	Q6IA69	Glutamine-dependent NAD(+) synthetase	Homo sapiens	1	1	2	3	3	3	0	-0.830853	13.9702	-5.23209	0.00422292	0.0584605	-1.96297	0.0291578	0.426412	1	Chip_PI - Chip_noPI	limma	0.00422292	0.0584605	FALSE	candidate	0		2.37439
RBM12	Q9NTZ6	RNA-binding protein 12	Homo sapiens	1	1	2	3	4	4	2543697	1.00519	15.9544	5.22695	0.00423979	0.0584605	-1.96756	0.0293166	0.42774	1	Chip_PI - Chip_noPI	limma	0.00423979	0.0584605	FALSE	candidate	2543697		2.37266
PNP	P00491	Purine nucleoside phosphorylase	Homo sapiens	1	1	2	3	9	9	19436238	-0.401062	17.3691	-5.20129	0.00432524	0.0584605	-1.99058	0.0301203	0.434373	1	Chip_PI - Chip_noPI	limma	0.00432524	0.0584605	FALSE	no hit	19436238		2.36399
PSMB3	P49720	Proteasome subunit beta type-3	Homo sapiens	1	1	2	3	5	5	4011084	0.401637	17.5324	5.19216	0.00435612	0.0584605	-1.99879	0.0304107	0.436732	1	Chip_PI - Chip_noPI	limma	0.00435612	0.0584605	FALSE	no hit	4011084		2.3609
RPL23A	P62750	60S ribosomal protein L23a	Homo sapiens	1	1	2	3	17	17	154336432	0.598569	20.8981	5.18747	0.00437211	0.0584605	-2.00301	0.030561	0.437945	1	Chip_PI - Chip_noPI	limma	0.00437211	0.0584605	FALSE	candidate	154336432		2.35931
HNRNPA2B1	P22626	Heterogeneous nuclear ribonucleoproteins A2/B1	Homo sapiens	1	1	2	3	25	29	195543220	0.445366	21.8022	5.18641	0.00437574	0.0584605	-2.00397	0.0305952	0.43822	1	Chip_PI - Chip_noPI	limma	0.00437574	0.0584605	FALSE	no hit	195543220		2.35895
RPS13	P62277	40S ribosomal protein S13	Homo sapiens	1	1	2	3	11	11	161598792	0.393791	20.338	5.18508	0.00438029	0.0584605	-2.00517	0.0306379	0.438564	1	Chip_PI - Chip_noPI	limma	0.00438029	0.0584605	FALSE	no hit	161598792		2.3585
RNF14	Q9UBS8	E3 ubiquitin-protein ligase RNF14	Homo sapiens	1	1	2	3	3	3	1836465	-0.482252	16.0196	-5.18388	0.00438436	0.0584605	-2.00624	0.0306762	0.438872	1	Chip_PI - Chip_noPI	limma	0.00438436	0.0584605	FALSE	no hit	1836465		2.35809
RABEP1	Q15276	Rab GTPase-binding effector protein 1	Homo sapiens	1	1	2	3	8	8	4712485	-0.437151	15.8869	-5.17881	0.00440179	0.0584605	-2.01081	0.03084	0.440183	1	Chip_PI - Chip_noPI	limma	0.00440179	0.0584605	FALSE	no hit	4712485		2.35637
RPL19	P84098	60S ribosomal protein L19	Homo sapiens	1	1	2	3	4	4	13698720	0.489299	18.605	5.16326	0.00445565	0.0587242	-2.02484	0.0313462	0.444199	1	Chip_PI - Chip_noPI	limma	0.00445565	0.0587242	FALSE	no hit	13698720		2.35109
UACA	Q9BZF9	Uveal autoantigen with coiled-coil domains and ankyrin repeats	Homo sapiens	1	1	2	3	2	2	319183	0.845681	14.1133	5.15342	0.00449016	0.0587242	-2.03374	0.0316704	0.446741	1	Chip_PI - Chip_noPI	limma	0.00449016	0.0587242	FALSE	candidate	319183		2.34774
ARIH1	Q9Y4X5	E3 ubiquitin-protein ligase ARIH1	Homo sapiens	1	1	2	3	4	4	6126436	-0.396837	17.8147	-5.15252	0.00449334	0.0587242	-2.03456	0.0317003	0.446974	1	Chip_PI - Chip_noPI	limma	0.00449334	0.0587242	FALSE	no hit	6126436		2.34743
GOLGA3	Q08378	Golgin subfamily A member 3	Homo sapiens	1	1	2	3	8	8	6327248	0.526345	17.142	5.13246	0.00456472	0.0590039	-2.05273	0.0323703	0.45215	1	Chip_PI - Chip_noPI	limma	0.00456472	0.0590039	FALSE	no hit	6327248		2.34059
RAD21	O60216	Double-strand-break repair protein rad21 homolog	Homo sapiens	1	1	2	3	6	6	6738312	0.447792	16.0479	5.13126	0.00456904	0.0590039	-2.05383	0.0324109	0.45246	1	Chip_PI - Chip_noPI	limma	0.00456904	0.0590039	FALSE	no hit	6738312		2.34017
STOML2	Q9UJZ1	Stomatin-like protein 2, mitochondrial	Homo sapiens	1	1	2	3	8	8	10727391	-0.511982	18.1569	-5.12633	0.00458679	0.0590039	-2.0583	0.0325775	0.45373	1	Chip_PI - Chip_noPI	limma	0.00458679	0.0590039	FALSE	no hit	10727391		2.33849
HSD17B11	Q8NBQ5	Estradiol 17-beta-dehydrogenase 11	Homo sapiens	1	1	2	3	2	2	359071	0.495174	14.2637	5.11247	0.00463718	0.0593414	-2.0709	0.0330501	0.457303	1	Chip_PI - Chip_noPI	limma	0.00463718	0.0593414	FALSE	no hit	359071		2.33375
NOP16	Q9Y3C1	Nucleolar protein 16	Homo sapiens	1	1	2	3	3	3	6414882	0.557165	15.8419	5.08147	0.00475231	0.0604996	-2.09919	0.0341288	0.465283	1	Chip_PI - Chip_noPI	limma	0.00475231	0.0604996	FALSE	no hit	6414882		2.3231
RPLP2	P05387	60S acidic ribosomal protein P2	Homo sapiens	1	1	2	3	2	2	1347034	0.573472	15.8682	5.07143	0.00479028	0.0606687	-2.10837	0.0344841	0.467862	1	Chip_PI - Chip_noPI	limma	0.00479028	0.0606687	FALSE	no hit	1347034		2.31964
RPL35A	P18077	60S ribosomal protein L35a	Homo sapiens	1	1	2	3	12	12	225912580	0.734738	21.065	5.0599	0.00483439	0.0609133	-2.11894	0.0348966	0.470823	1	Chip_PI - Chip_noPI	limma	0.00483439	0.0609133	FALSE	candidate	225912580		2.31566
SLC29A1	Q99808	Equilibrative nucleoside transporter 1	Homo sapiens	1	1	2	3	2	2	696530	-0.418091	14.4595	-5.04622	0.00488732	0.0611335	-2.1315	0.0353913	0.474332	1	Chip_PI - Chip_noPI	limma	0.00488732	0.0611335	FALSE	no hit	696530		2.31093
OTUB1	Q96FW1	Ubiquitin thioesterase OTUB1	Homo sapiens	1	1	2	3	8	8	16107670	-0.835848	18.2954	-5.04255	0.00490163	0.0611335	-2.13487	0.035525	0.475272	1	Chip_PI - Chip_noPI	limma	0.00490163	0.0611335	FALSE	candidate	16107670		2.30966
GOLGB1	Q14789	Golgin subfamily B member 1	Homo sapiens	1	1	2	3	8	9	5144128	0.478431	15.8265	5.02412	0.00497429	0.0617264	-2.15184	0.0362031	0.479989	1	Chip_PI - Chip_noPI	limma	0.00497429	0.0617264	FALSE	no hit	5144128		2.30327
RPA2	P15927	Replication protein A 32 kDa subunit	Homo sapiens	1	1	2	3	2	2	578518	-0.483504	15.0315	-5.01555	0.00500849	0.0618385	-2.15974	0.036522	0.482179	1	Chip_PI - Chip_noPI	limma	0.00500849	0.0618385	FALSE	no hit	578518		2.30029
MRPL24	Q96A35	39S ribosomal protein L24, mitochondrial	Homo sapiens	1	1	2	3	8	8	15750681	-0.387573	18.4477	-4.99019	0.00511143	0.0618766	-2.1832	0.0374805	0.48865	1	Chip_PI - Chip_noPI	limma	0.00511143	0.0618766	FALSE	no hit	15750681		2.29146
HLA-C	P10321	HLA class I histocompatibility antigen, C alpha chain	Homo sapiens	1	1	2	3	1	2	478728	0.389776	14.7296	4.98927	0.0051152	0.0618766	-2.18405	0.0375155	0.488883	1	Chip_PI - Chip_noPI	limma	0.0051152	0.0618766	FALSE	no hit	478728		2.29114
HNRNPH3	P31942	Heterogeneous nuclear ribonucleoprotein H3	Homo sapiens	1	1	2	3	5	5	12842319	-0.381355	18.1526	-4.98718	0.00512378	0.0618766	-2.18598	0.0375953	0.489414	1	Chip_PI - Chip_noPI	limma	0.00512378	0.0618766	FALSE	no hit	12842319		2.29041
RPS11	P62280	40S ribosomal protein S11	Homo sapiens	1	1	2	3	15	15	193902312	0.518429	21.5418	4.98709	0.00512416	0.0618766	-2.18607	0.0375989	0.489438	1	Chip_PI - Chip_noPI	limma	0.00512416	0.0618766	FALSE	no hit	193902312		2.29038
JUP	P14923	Junction plakoglobin	Homo sapiens	1	1	2	3	17	19	6287745	0.789523	19.0397	4.98386	0.0051375	0.0618766	-2.18907	0.0377229	0.490261	1	Chip_PI - Chip_noPI	limma	0.0051375	0.0618766	FALSE	candidate	6287745		2.28925
RPL29	P47914	60S ribosomal protein L29	Homo sapiens	1	1	2	3	2	2	3289740	0.668881	16.9946	4.95566	0.00525558	0.06299	-2.21527	0.0388193	0.497422	1	Chip_PI - Chip_noPI	limma	0.00525558	0.06299	FALSE	candidate	3289740		2.27938
KHSRP	Q92945	Far upstream element-binding protein 2	Homo sapiens	1	1	2	3	4	4	237327	0.87608	14.0178	4.91445	0.00543398	0.064812	-2.25377	0.0404703	0.507834	1	Chip_PI - Chip_noPI	limma	0.00543398	0.064812	FALSE	candidate	237327		2.26488
SPTBN2	O15020	Spectrin beta chain, non-erythrocytic 2	Homo sapiens	1	1	2	3	4	4	22439774	0.478105	13.2643	4.87834	0.00559625	0.066425	-2.28769	0.0419658	0.5169	1	Chip_PI - Chip_noPI	limma	0.00559625	0.066425	FALSE	no hit	22439774		2.2521
LPCAT1	Q8NF37	Lysophosphatidylcholine acyltransferase 1	Homo sapiens	1	1	2	3	3	3	1533736	0.379121	15.0125	4.86373	0.00566347	0.0668035	-2.30146	0.0425836	0.520548	1	Chip_PI - Chip_noPI	limma	0.00566347	0.0668035	FALSE	no hit	1533736		2.24692
BUD23	O43709	Probable 18S rRNA (guanine-N(7))-methyltransferase	Homo sapiens	1	1	2	3	2	2	7718968	0.383201	16.3648	4.85964	0.00568251	0.0668035	-2.30533	0.0427584	0.52157	1	Chip_PI - Chip_noPI	limma	0.00568251	0.0668035	FALSE	no hit	7718968		2.24546
STAU1	O95793	Double-stranded RNA-binding protein Staufen homolog 1	Homo sapiens	1	1	2	3	13	13	7938322	0.427942	19.0455	4.83837	0.00578252	0.0673489	-2.32545	0.0436749	0.52686	1	Chip_PI - Chip_noPI	limma	0.00578252	0.0673489	FALSE	no hit	7938322		2.23788
RAD18	Q9NS91	E3 ubiquitin-protein ligase RAD18	Homo sapiens	1	1	2	3	14	14	6327560	-0.974087	18.9933	-4.83812	0.00578373	0.0673489	-2.32569	0.0436859	0.526923	1	Chip_PI - Chip_noPI	limma	0.00578373	0.0673489	FALSE	candidate	6327560		2.23779
ATP11C	Q8NB49	Phospholipid-transporting ATPase IG	Homo sapiens	1	1	2	3	5	5	2015677	-0.509698	16.7305	-4.82666	0.00583848	0.0676658	-2.33655	0.0441866	0.529763	1	Chip_PI - Chip_noPI	limma	0.00583848	0.0676658	FALSE	no hit	2015677		2.2337
MYH9	P35579	Myosin-9	Homo sapiens	1	1	2	3	54	72	23963506	0.390313	21.9985	4.8113	0.0059129	0.0681573	-2.35115	0.0448659	0.533561	1	Chip_PI - Chip_noPI	limma	0.0059129	0.0681573	FALSE	no hit	23963506		2.2282
TNIK	Q9UKE5	TRAF2 and NCK-interacting protein kinase	Homo sapiens	1	1	2	3	2	2	974202	0.467037	14.3014	4.8065	0.00593637	0.0681573	-2.35572	0.0450799	0.534745	1	Chip_PI - Chip_noPI	limma	0.00593637	0.0681573	FALSE	no hit	974202		2.22648
RPL30	P62888	60S ribosomal protein L30	Homo sapiens	1	1	2	3	8	8	172697084	0.659032	20.7546	4.79935	0.00597153	0.0682421	-2.36252	0.0454001	0.536506	1	Chip_PI - Chip_noPI	limma	0.00597153	0.0682421	FALSE	candidate	172697084		2.22391
DNM1L	O00429	Dynamin-1-like protein	Homo sapiens	1	1	2	3	6	6	2525061	0.348723	17.0839	4.77528	0.00609176	0.0685437	-2.3855	0.0464927	0.542414	1	Chip_PI - Chip_noPI	limma	0.00609176	0.0685437	FALSE	no hit	2525061		2.21526
PCCB	P05166	Propionyl-CoA carboxylase beta chain, mitochondrial	Homo sapiens	1	1	2	3	10	10	2441570	-0.899286	17.7621	-4.77084	0.00611424	0.0685437	-2.38975	0.0466965	0.543499	1	Chip_PI - Chip_noPI	limma	0.00611424	0.0685437	FALSE	candidate	2441570		2.21366
TBC1D15	Q8TC07	TBC1 domain family member 15	Homo sapiens	1	1	2	3	6	6	5143336	-0.601775	17.3514	-4.7707	0.00611493	0.0685437	-2.38988	0.0467028	0.543533	1	Chip_PI - Chip_noPI	limma	0.00611493	0.0685437	FALSE	candidate	5143336		2.21361
ACTN4	O43707	Alpha-actinin-4	Homo sapiens	1	1	2	3	21	30	16211339	0.381843	20.1295	4.76543	0.00614179	0.0685437	-2.39493	0.0469462	0.544822	1	Chip_PI - Chip_noPI	limma	0.00614179	0.0685437	FALSE	no hit	16211339		2.2117
KCTD3	Q9Y597	BTB/POZ domain-containing protein KCTD3	Homo sapiens	1	1	2	3	1	2	0	1.27857	14.5747	4.76142	0.00616227	0.0685437	-2.39877	0.0471317	0.5458	1	Chip_PI - Chip_noPI	limma	0.00616227	0.0685437	FALSE	candidate	0		2.21026
PSMA7	O14818	Proteasome subunit alpha type-7	Homo sapiens	1	1	2	3	11	14	19425696	0.445754	20.1176	4.76083	0.00616531	0.0685437	-2.39934	0.0471592	0.545944	1	Chip_PI - Chip_noPI	limma	0.00616531	0.0685437	FALSE	no hit	19425696		2.21005
RPL37	P61927	60S ribosomal protein L37	Homo sapiens	1	1	2	3	4	4	15094583	0.523765	18.8645	4.74906	0.006226	0.0689067	-2.41063	0.047708	0.548811	1	Chip_PI - Chip_noPI	limma	0.006226	0.0689067	FALSE	no hit	15094583		2.20579
ITCH	Q96J02	E3 ubiquitin-protein ligase Itchy homolog	Homo sapiens	1	1	2	3	5	6	3471305	-1.81045	16.0728	-4.74131	0.00626632	0.0690419	-2.41807	0.0480721	0.550693	1	Chip_PI - Chip_noPI	limma	0.00626632	0.0690419	FALSE	candidate	3471305		2.20299
KRAS	P01116	GTPase KRas	Homo sapiens	1	1	2	3	0	2	447527	-1.12923	14.8512	-4.73003	0.00632561	0.069384	-2.42892	0.0486066	0.553427	1	Chip_PI - Chip_noPI	limma	0.00632561	0.069384	FALSE	candidate	447527		2.1989
MYH10	P35580	Myosin-10	Homo sapiens	1	1	2	3	35	41	14543412	0.366149	20.5542	4.68681	0.00655889	0.0705856	-2.47065	0.0507001	0.563824	1	Chip_PI - Chip_noPI	limma	0.00655889	0.0705856	FALSE	no hit	14543412		2.18317
MRPL43	Q8N983	39S ribosomal protein L43, mitochondrial	Homo sapiens	1	1	2	3	3	3	3487859	-0.410007	17.2232	-4.68648	0.00656073	0.0705856	-2.47098	0.0507165	0.563904	1	Chip_PI - Chip_noPI	limma	0.00656073	0.0705856	FALSE	no hit	3487859		2.18305
COTL1	Q14019	Coactosin-like protein	Homo sapiens	1	1	2	3	7	7	11672428	-0.385367	19.1012	-4.68051	0.00659376	0.0705856	-2.47676	0.0510117	0.565331	1	Chip_PI - Chip_noPI	limma	0.00659376	0.0705856	FALSE	no hit	11672428		2.18087
RPL28	P46779	60S ribosomal protein L28	Homo sapiens	1	1	2	3	9	9	31169993	0.819985	19.6186	4.67475	0.00662578	0.0705856	-2.48234	0.0512975	0.566703	1	Chip_PI - Chip_noPI	limma	0.00662578	0.0705856	FALSE	candidate	31169993		2.17876
KHDRBS1	Q07666	KH domain-containing, RNA-binding, signal transduction-associated protein 1	Homo sapiens	1	1	2	3	2	4	9257011	0.760589	18.2271	4.6736	0.00663223	0.0705856	-2.48347	0.051355	0.566978	1	Chip_PI - Chip_noPI	limma	0.00663223	0.0705856	FALSE	candidate	9257011		2.17834
RTF2	Q9BY42	Replication termination factor 2	Homo sapiens	1	1	2	3	3	3	2576148	0.538752	16.0528	4.67089	0.0066474	0.0705856	-2.4861	0.0514904	0.567624	1	Chip_PI - Chip_noPI	limma	0.0066474	0.0705856	FALSE	no hit	2576148		2.17735
RPS15	P62841	40S ribosomal protein S15	Homo sapiens	1	1	2	3	9	9	19431293	0.503451	20.0177	4.66639	0.00667266	0.0705856	-2.49047	0.0517154	0.568694	1	Chip_PI - Chip_noPI	limma	0.00667266	0.0705856	FALSE	no hit	19431293		2.1757
RPL22	P35268	60S ribosomal protein L22	Homo sapiens	1	1	2	3	5	5	71382722	0.405018	18.0337	4.66596	0.00667508	0.0705856	-2.49089	0.051737	0.568797	1	Chip_PI - Chip_noPI	limma	0.00667508	0.0705856	FALSE	no hit	71382722		2.17554
BRPF1	P55201	Peregrin	Homo sapiens	1	1	2	3	3	3	0	0.354141	15.3696	4.65108	0.00675946	0.0705856	-2.50536	0.0524876	0.572326	1	Chip_PI - Chip_noPI	limma	0.00675946	0.0705856	FALSE	no hit	0		2.17009
RPLP0	P05388	60S acidic ribosomal protein P0	Homo sapiens	1	1	2	3	6	17	188263526	0.657224	21.3177	4.6467	0.00678453	0.0705856	-2.50963	0.0527102	0.573361	1	Chip_PI - Chip_noPI	limma	0.00678453	0.0705856	FALSE	candidate	188263526		2.16848
RPS18	P62269	40S ribosomal protein S18	Homo sapiens	1	1	2	3	14	14	172570552	0.622894	21.0391	4.64264	0.00680791	0.0705856	-2.51359	0.0529176	0.574322	1	Chip_PI - Chip_noPI	limma	0.00680791	0.0705856	FALSE	candidate	172570552		2.16699
NCAPH2	Q6IBW4	Condensin-2 complex subunit H2	Homo sapiens	1	1	2	3	2	2	1266380	0.345068	16.0338	4.63985	0.00682398	0.0705856	-2.5163	0.05306	0.574979	1	Chip_PI - Chip_noPI	limma	0.00682398	0.0705856	FALSE	no hit	1266380		2.16596
IFRD1	O00458	Interferon-related developmental regulator 1	Homo sapiens	1	1	2	3	4	4	1188777	0.558542	16.2551	4.63413	0.00685713	0.0705856	-2.52189	0.0533538	0.576327	1	Chip_PI - Chip_noPI	limma	0.00685713	0.0705856	FALSE	no hit	1188777		2.16386
MRPL3	P09001	39S ribosomal protein L3, mitochondrial	Homo sapiens	1	1	2	3	6	6	9472672	-0.400486	18.5202	-4.62911	0.00688639	0.0705856	-2.52679	0.0536127	0.577509	1	Chip_PI - Chip_noPI	limma	0.00688639	0.0705856	FALSE	no hit	9472672		2.16201
COPS5	Q92905	COP9 signalosome complex subunit 5	Homo sapiens	1	1	2	3	2	2	972745	-0.60677	15.8313	-4.62454	0.00691315	0.0705856	-2.53126	0.0538493	0.578583	1	Chip_PI - Chip_noPI	limma	0.00691315	0.0705856	FALSE	candidate	972745		2.16032
SERPINB3	P29508	Serpin B3	Homo sapiens	1	1	2	3	0	3	2657467	0.703102	15.2719	4.6234	0.00691983	0.0705856	-2.53237	0.0539083	0.57885	1	Chip_PI - Chip_noPI	limma	0.00691983	0.0705856	FALSE	candidate	2657467		2.1599
PCNA	P12004	Proliferating cell nuclear antigen	Homo sapiens	1	1	2	3	11	11	85764256	-0.434514	20.9074	-4.61963	0.00694202	0.0705856	-2.53606	0.0541043	0.579734	1	Chip_PI - Chip_noPI	limma	0.00694202	0.0705856	FALSE	no hit	85764256		2.15851
EIF5A	P63241	Eukaryotic translation initiation factor 5A-1	Homo sapiens	1	1	2	3	3	7	8775845	-0.525723	18.059	-4.61753	0.00695443	0.0705856	-2.53812	0.0542138	0.580227	1	Chip_PI - Chip_noPI	limma	0.00695443	0.0705856	FALSE	no hit	8775845		2.15774
TRIM32	Q13049	E3 ubiquitin-protein ligase TRIM32	Homo sapiens	1	1	2	3	2	2	240158	-0.890659	13.5948	-4.61062	0.00699542	0.0705856	-2.54489	0.0545753	0.581845	1	Chip_PI - Chip_noPI	limma	0.00699542	0.0705856	FALSE	candidate	240158		2.15519
AKR1B1	P15121	Aldo-keto reductase family 1 member B1	Homo sapiens	1	1	2	3	10	11	35983605	-0.402442	19.92	-4.60821	0.00700973	0.0705856	-2.54724	0.0547014	0.582406	1	Chip_PI - Chip_noPI	limma	0.00700973	0.0705856	FALSE	no hit	35983605		2.1543
RBM8A	Q9Y5S9	RNA-binding protein 8A	Homo sapiens	1	1	2	3	4	4	5641702	0.506546	17.5288	4.60076	0.00705434	0.0706835	-2.55455	0.0550941	0.584145	1	Chip_PI - Chip_noPI	limma	0.00705434	0.0706835	FALSE	no hit	5641702		2.15154
ELMOD2	Q8IZ81	ELMO domain-containing protein 2	Homo sapiens	1	1	2	3	3	3	3431182	-0.339304	16.1994	-4.59682	0.00707805	0.0706835	-2.55842	0.0553025	0.585062	1	Chip_PI - Chip_noPI	limma	0.00707805	0.0706835	FALSE	no hit	3431182		2.15009
XPNPEP3	Q9NQH7	Xaa-Pro aminopeptidase 3	Homo sapiens	1	1	2	3	3	3	7188310	-0.468999	14.592	-4.59224	0.00710575	0.0706835	-2.56291	0.0555458	0.586127	1	Chip_PI - Chip_noPI	limma	0.00710575	0.0706835	FALSE	no hit	7188310		2.14839
BLM	P54132	RecQ-like DNA helicase BLM	Homo sapiens	1	1	2	3	2	2	2938074	0.609253	14.0211	4.58237	0.0071659	0.0709454	-2.57262	0.0560734	0.588418	1	Chip_PI - Chip_noPI	limma	0.0071659	0.0709454	FALSE	candidate	2938074		2.14473
CALML5	Q9NZT1	Calmodulin-like protein 5	Homo sapiens	1	1	2	3	2	2	1649129	0.920457	14.7757	4.57846	0.00718983	0.0709454	-2.57646	0.056283	0.589322	1	Chip_PI - Chip_noPI	limma	0.00718983	0.0709454	FALSE	candidate	1649129		2.14328
HNRNPR	O43390	Heterogeneous nuclear ribonucleoprotein R	Homo sapiens	1	1	2	3	20	26	46234621	0.396006	21.0003	4.56462	0.00727551	0.0715037	-2.59011	0.057032	0.592517	1	Chip_PI - Chip_noPI	limma	0.00727551	0.0715037	FALSE	no hit	46234621		2.13814
KTN1	Q86UP2	Kinectin	Homo sapiens	1	1	2	3	31	31	8194635	0.347281	19.8378	4.54571	0.00739448	0.0723835	-2.60879	0.0580684	0.596858	1	Chip_PI - Chip_noPI	limma	0.00739448	0.0723835	FALSE	no hit	8194635		2.13109
RPS7	P62081	40S ribosomal protein S7	Homo sapiens	1	1	2	3	16	16	194679860	1.1162	21.8159	4.53618	0.00745533	0.0726895	-2.61822	0.0585968	0.599036	1	Chip_PI - Chip_noPI	limma	0.00745533	0.0726895	FALSE	candidate	194679860		2.12753
RAB11FIP1	Q6WKZ4	Rab11 family-interacting protein 1	Homo sapiens	1	1	2	3	1	2	378711	0.417554	13.6099	4.50954	0.00762849	0.0738814	-2.64466	0.0600942	0.605081	1	Chip_PI - Chip_noPI	limma	0.00762849	0.0738814	FALSE	no hit	378711		2.11756
ZNF629	Q9UEG4	Zinc finger protein 629	Homo sapiens	1	1	2	3	5	6	2761322	0.338129	17.6022	4.50453	0.00766158	0.0738814	-2.64964	0.0603793	0.606212	1	Chip_PI - Chip_noPI	limma	0.00766158	0.0738814	FALSE	no hit	2761322		2.11568
MCU	Q8NE86	Calcium uniporter protein, mitochondrial	Homo sapiens	1	1	2	3	3	3	1026549	-0.511583	14.2918	-4.50359	0.00766779	0.0738814	-2.65058	0.0604328	0.606423	1	Chip_PI - Chip_noPI	limma	0.00766779	0.0738814	FALSE	no hit	1026549		2.11533
GNL3	Q9BVP2	Guanine nucleotide-binding protein-like 3	Homo sapiens	1	1	2	3	18	19	11771501	0.606441	19.0246	4.49383	0.00773284	0.0742172	-2.6603	0.0609923	0.60862	1	Chip_PI - Chip_noPI	limma	0.00773284	0.0742172	FALSE	candidate	11771501		2.11166
EPPK1	P58107	Epiplakin	Homo sapiens	1	1	2	3	2	2	7226229	0.396939	14.4738	4.48363	0.00780147	0.0744808	-2.67047	0.061581	0.610906	1	Chip_PI - Chip_noPI	limma	0.00780147	0.0744808	FALSE	no hit	7226229		2.10782
ATXN10	Q9UBB4	Ataxin-10	Homo sapiens	1	1	2	3	7	7	2879221	-0.434364	16.964	-4.48076	0.00782093	0.0744808	-2.67334	0.0617478	0.611549	1	Chip_PI - Chip_noPI	limma	0.00782093	0.0744808	FALSE	no hit	2879221		2.10674
RPS6	P62753	40S ribosomal protein S6	Homo sapiens	1	1	2	3	10	11	53158444	0.52828	19.6229	4.47017	0.00789316	0.0748784	-2.68392	0.0623655	0.613911	1	Chip_PI - Chip_noPI	limma	0.00789316	0.0748784	FALSE	no hit	53158444		2.10275
DPP9	Q86TI2	Dipeptidyl peptidase 9	Homo sapiens	1	1	2	3	2	3	2769908	-0.346659	16.3162	-4.46377	0.00793724	0.0748948	-2.69033	0.0627416	0.615335	1	Chip_PI - Chip_noPI	limma	0.00793724	0.0748948	FALSE	no hit	2769908		2.10033
FAU	P62861	FAU ubiquitin-like and ribosomal protein S30	Homo sapiens	1	1	2	3	2	2	8570313	0.334636	17.2457	4.45267	0.00801426	0.0748948	-2.70145	0.0633975	0.617794	1	Chip_PI - Chip_noPI	limma	0.00801426	0.0748948	FALSE	no hit	8570313		2.09614
EMC1	Q8N766	ER membrane protein complex subunit 1	Homo sapiens	1	1	2	3	2	2	471750	-0.667038	14.5124	-4.44958	0.00803592	0.0748948	-2.70456	0.0635816	0.618478	1	Chip_PI - Chip_noPI	limma	0.00803592	0.0748948	FALSE	candidate	471750		2.09496
RPL27	P61353	60S ribosomal protein L27	Homo sapiens	1	1	2	3	11	11	120612342	0.663148	21.1944	4.44952	0.0080363	0.0748948	-2.70461	0.0635848	0.61849	1	Chip_PI - Chip_noPI	limma	0.0080363	0.0748948	FALSE	candidate	120612342		2.09494
TOPBP1	Q92547	DNA topoisomerase 2-binding protein 1	Homo sapiens	1	1	2	3	4	4	1397570	-0.522272	16.2373	-4.44501	0.00806801	0.0748948	-2.70914	0.0638542	0.619487	1	Chip_PI - Chip_noPI	limma	0.00806801	0.0748948	FALSE	no hit	1397570		2.09323
AMFR	Q9UKV5	E3 ubiquitin-protein ligase AMFR	Homo sapiens	1	1	2	3	2	2	1303220	-0.449173	14.2575	-4.44002	0.00810316	0.0748948	-2.71415	0.0641523	0.620584	1	Chip_PI - Chip_noPI	limma	0.00810316	0.0748948	FALSE	no hit	1303220		2.09135
PSMD6	Q15008	26S proteasome non-ATPase regulatory subunit 6	Homo sapiens	1	1	2	3	4	4	2821425	0.324626	17.0192	4.43815	0.0081164	0.0748948	-2.71603	0.0642645	0.620996	1	Chip_PI - Chip_noPI	limma	0.0081164	0.0748948	FALSE	no hit	2821425		2.09064
SNRPB	P14678	Small nuclear ribonucleoprotein-associated proteins B and B'	Homo sapiens	1	1	2	3	0	5	12400776	0.41513	18.1688	4.43501	0.00813875	0.0748948	-2.71919	0.0644538	0.621688	1	Chip_PI - Chip_noPI	limma	0.00813875	0.0748948	FALSE	no hit	12400776		2.08944
CBR1	P16152	Carbonyl reductase [NADPH] 1	Homo sapiens	1	1	2	3	12	15	9810836	-0.38087	19.0933	-4.42404	0.00821718	0.0751551	-2.73023	0.0651169	0.624092	1	Chip_PI - Chip_noPI	limma	0.00821718	0.0751551	FALSE	no hit	9810836		2.08528
NEMF	O60524	Ribosome quality control complex subunit NEMF	Homo sapiens	1	1	2	3	3	3	1744059	0.360695	16.3863	4.41971	0.00824838	0.0751551	-2.73459	0.0653801	0.625038	1	Chip_PI - Chip_noPI	limma	0.00824838	0.0751551	FALSE	no hit	1744059		2.08363
TRRAP	Q9Y4A5	Transformation/transcription domain-associated protein	Homo sapiens	1	1	2	3	3	3	368666	0.41574	14.363	4.41827	0.0082588	0.0751551	-2.73604	0.065468	0.625353	1	Chip_PI - Chip_noPI	limma	0.0082588	0.0751551	FALSE	no hit	368666		2.08308
UCK2	Q9BZX2	Uridine-cytidine kinase 2	Homo sapiens	1	1	2	3	4	5	11002349	-0.365328	17.9087	-4.41069	0.00831382	0.0753766	-2.74368	0.0659312	0.627003	1	Chip_PI - Chip_noPI	limma	0.00831382	0.0753766	FALSE	no hit	11002349		2.0802
SKIC8	Q9GZS3	SKI8 subunit of superkiller complex protein	Homo sapiens	1	1	2	3	5	5	3469259	0.337328	16.7819	4.39805	0.00840663	0.0757414	-2.75645	0.0667106	0.629747	1	Chip_PI - Chip_noPI	limma	0.00840663	0.0757414	FALSE	no hit	3469259		2.07538
YBX3	P16989	Y-box-binding protein 3	Homo sapiens	1	1	2	3	7	7	12111718	0.350612	16.6899	4.39682	0.00841571	0.0757414	-2.7577	0.0667868	0.630014	1	Chip_PI - Chip_noPI	limma	0.00841571	0.0757414	FALSE	no hit	12111718		2.07491
RPS10	P46783	40S ribosomal protein S10	Homo sapiens	1	1	2	3	7	13	141895428	0.566454	21.3719	4.37682	0.00856512	0.0765885	-2.77794	0.0680357	0.634321	1	Chip_PI - Chip_noPI	limma	0.00856512	0.0765885	FALSE	no hit	141895428		2.06727
ACTN1	P12814	Alpha-actinin-1	Homo sapiens	1	1	2	3	3	3	48501482	0.380113	17.2205	4.37414	0.00858541	0.0765885	-2.78066	0.0682047	0.634897	1	Chip_PI - Chip_noPI	limma	0.00858541	0.0765885	FALSE	no hit	48501482		2.06624
TUBB8	Q3ZCM7	Tubulin beta-8 chain	Homo sapiens	1	1	2	3	2	3	42381160	-0.38823	18.1245	-4.37164	0.00860436	0.0765885	-2.7832	0.0683625	0.635432	1	Chip_PI - Chip_noPI	limma	0.00860436	0.0765885	FALSE	no hit	42381160		2.06528
RPS9	P46781	40S ribosomal protein S9	Homo sapiens	1	1	2	3	15	15	64487336	0.513952	20.5748	4.36453	0.00865857	0.0765885	-2.79042	0.0688133	0.636954	1	Chip_PI - Chip_noPI	limma	0.00865857	0.0765885	FALSE	no hit	64487336		2.06255
GAPDH	P04406	Glyceraldehyde-3-phosphate dehydrogenase	Homo sapiens	1	1	2	3	13	22	400955568	-0.32111	22.0898	-4.36209	0.00867726	0.0765885	-2.7929	0.0689685	0.637474	1	Chip_PI - Chip_noPI	limma	0.00867726	0.0765885	FALSE	no hit	400955568		2.06162
CDC20	Q12834	Cell division cycle protein 20 homolog	Homo sapiens	1	1	2	3	2	2	2457108	0.522237	15.6878	4.35953	0.00869687	0.0765885	-2.7955	0.0691312	0.638019	1	Chip_PI - Chip_noPI	limma	0.00869687	0.0765885	FALSE	no hit	2457108		2.06064
SAMHD1	Q9Y3Z3	Deoxynucleoside triphosphate triphosphohydrolase SAMHD1	Homo sapiens	1	1	2	3	12	12	4483877	-0.470028	18.5205	-4.34466	0.00881212	0.0773263	-2.81064	0.0700853	0.641178	1	Chip_PI - Chip_noPI	limma	0.00881212	0.0773263	FALSE	no hit	4483877		2.05492
PRRC2C	Q9Y520	Protein PRRC2C	Homo sapiens	1	1	2	3	16	16	7144270	0.355075	18.4485	4.33924	0.00885449	0.0774216	-2.81616	0.0704351	0.642323	1	Chip_PI - Chip_noPI	limma	0.00885449	0.0774216	FALSE	no hit	7144270		2.05284
KIFC1	Q9BW19	Kinesin-like protein KIFC1	Homo sapiens	1	1	2	3	3	3	0	0.490846	15.7392	4.33025	0.00892539	0.077712	-2.82533	0.0710192	0.644218	1	Chip_PI - Chip_noPI	limma	0.00892539	0.077712	FALSE	no hit	0		2.04937
PRPF6	O94906	Pre-mRNA-processing factor 6	Homo sapiens	1	1	2	3	15	15	9379381	0.33155	18.5667	4.32638	0.00895619	0.077712	-2.82929	0.0712724	0.645033	1	Chip_PI - Chip_noPI	limma	0.00895619	0.077712	FALSE	no hit	9379381		2.04788
UBXN1	Q04323	UBX domain-containing protein 1	Homo sapiens	1	1	2	3	7	7	7063051	-0.358176	17.7179	-4.32306	0.00898259	0.077712	-2.83268	0.0714892	0.645729	1	Chip_PI - Chip_noPI	limma	0.00898259	0.077712	FALSE	no hit	7063051		2.0466
RRBP1	Q9P2E9	Ribosome-binding protein 1	Homo sapiens	1	1	2	3	42	44	18008224	0.348962	20.3705	4.29251	0.00923048	0.0795765	-2.86398	0.0735152	0.652095	1	Chip_PI - Chip_noPI	limma	0.00923048	0.0795765	FALSE	no hit	18008224		2.03478
PGM3	O95394	Phosphoacetylglucosamine mutase	Homo sapiens	1	1	2	3	5	5	4621579	-0.371589	18.7286	-4.27947	0.00933873	0.0800276	-2.87738	0.0743941	0.654786	1	Chip_PI - Chip_noPI	limma	0.00933873	0.0800276	FALSE	no hit	4621579		2.02971
NUMA1	Q14980	Nuclear mitotic apparatus protein 1	Homo sapiens	1	1	2	3	50	50	9361370	0.411774	20.8033	4.27837	0.00934795	0.0800276	-2.87851	0.0744688	0.655013	1	Chip_PI - Chip_noPI	limma	0.00934795	0.0800276	FALSE	no hit	9361370		2.02928
NAA30	Q147X3	N-alpha-acetyltransferase 30	Homo sapiens	1	1	2	3	4	4	1949070	-0.332503	15.4873	-4.27194	0.00940188	0.0802097	-2.88513	0.0749052	0.656332	1	Chip_PI - Chip_noPI	limma	0.00940188	0.0802097	FALSE	no hit	1949070		2.02679
OGT	O15294	UDP-N-acetylglucosamine--peptide N-acetylglucosaminyltransferase 110 kDa subunit	Homo sapiens	1	1	2	3	4	4	2652101	-0.334332	15.9631	-4.26599	0.00945219	0.08036	-2.89126	0.0753116	0.657552	1	Chip_PI - Chip_noPI	limma	0.00945219	0.08036	FALSE	no hit	2652101		2.02447
SETD2	Q9BYW2	Histone-lysine N-methyltransferase SETD2	Homo sapiens	1	1	2	3	3	3	411193	0.45018	14.3447	4.25642	0.00953371	0.0805811	-2.90113	0.0759684	0.659505	1	Chip_PI - Chip_noPI	limma	0.00953371	0.0805811	FALSE	no hit	411193		2.02074
USP15	Q9Y4E8	Ubiquitin carboxyl-terminal hydrolase 15	Homo sapiens	1	1	2	3	6	6	4145411	-0.379385	17.6348	-4.25394	0.00955502	0.0805811	-2.9037	0.0761398	0.660011	1	Chip_PI - Chip_noPI	limma	0.00955502	0.0805811	FALSE	no hit	4145411		2.01977
PSMD14	O00487	26S proteasome non-ATPase regulatory subunit 14	Homo sapiens	1	1	2	3	3	3	3785646	-0.339425	17.7045	-4.25042	0.0095853	0.0805811	-2.90733	0.0763832	0.660726	1	Chip_PI - Chip_noPI	limma	0.0095853	0.0805811	FALSE	no hit	3785646		2.01839
TUBB3	Q13509	Tubulin beta-3 chain	Homo sapiens	1	1	2	3	2	5	95658112	-0.383495	18.6984	-4.2462	0.00962171	0.0805811	-2.91169	0.0766753	0.661581	1	Chip_PI - Chip_noPI	limma	0.00962171	0.0805811	FALSE	no hit	95658112		2.01675
RABGEF1	Q9UJ41	Rab5 GDP/GTP exchange factor	Homo sapiens	1	1	2	3	5	5	2785893	-0.500217	14.7872	-4.24317	0.00964793	0.0805811	-2.91482	0.0768856	0.662194	1	Chip_PI - Chip_noPI	limma	0.00964793	0.0805811	FALSE	no hit	2785893		2.01557
LAMC1	P11047	Laminin subunit gamma-1	Homo sapiens	1	1	2	3	3	3	610961	0.693089	15.0551	4.24006	0.00967499	0.0805811	-2.91803	0.0771022	0.662823	1	Chip_PI - Chip_noPI	limma	0.00967499	0.0805811	FALSE	candidate	610961		2.01435
STAG2	Q8N3U4	Cohesin subunit SA-2	Homo sapiens	1	1	2	3	3	6	10318652	0.327938	17.7827	4.20542	0.00998235	0.0823812	-2.95397	0.0795486	0.669768	1	Chip_PI - Chip_noPI	limma	0.00998235	0.0823812	FALSE	no hit	10318652		2.00077
TM9SF3	Q9HD45	Transmembrane 9 superfamily member 3	Homo sapiens	1	1	2	3	4	4	5853200	-0.452852	17.3915	-4.20155	0.0100175	0.0823812	-2.958	0.0798263	0.670539	1	Chip_PI - Chip_noPI	limma	0.0100175	0.0823812	FALSE	no hit	5853200		1.99924
YARS2	Q9Y2Z4	Tyrosine--tRNA ligase, mitochondrial	Homo sapiens	1	1	2	3	7	7	21409082	-0.395098	18.5007	-4.20082	0.010024	0.0823812	-2.95875	0.0798782	0.670682	1	Chip_PI - Chip_noPI	limma	0.010024	0.0823812	FALSE	no hit	21409082		1.99896
THOC3	Q96J01	THO complex subunit 3	Homo sapiens	1	1	2	3	6	6	12945218	-0.435517	19.5027	-4.19982	0.0100332	0.0823812	-2.9598	0.0799505	0.670882	1	Chip_PI - Chip_noPI	limma	0.0100332	0.0823812	FALSE	no hit	12945218		1.99856
STIP1	P31948	Stress-induced-phosphoprotein 1	Homo sapiens	1	1	2	3	12	12	9915696	0.332675	19.053	4.19547	0.0100728	0.0823812	-2.96433	0.0802632	0.671743	1	Chip_PI - Chip_noPI	limma	0.0100728	0.0823812	FALSE	no hit	9915696		1.99685
ZNF384	Q8TF68	Zinc finger protein 384	Homo sapiens	1	1	2	3	2	3	1269665	0.321006	14.2763	4.19334	0.0100923	0.0823812	-2.96655	0.080417	0.672165	1	Chip_PI - Chip_noPI	limma	0.0100923	0.0823812	FALSE	no hit	1269665		1.99601
NAXE	Q8NCW5	NAD(P)H-hydrate epimerase	Homo sapiens	1	1	2	3	2	2	635356	0.49031	15.7934	4.1887	0.0101349	0.0824548	-2.97138	0.0807523	0.673082	1	Chip_PI - Chip_noPI	limma	0.0101349	0.0824548	FALSE	no hit	635356		1.99418
UBA6	A0AVT1	Ubiquitin-like modifier-activating enzyme 6	Homo sapiens	1	1	2	3	37	37	120348156	-1.53643	21.678	-4.17358	0.0102751	0.0831439	-2.98716	0.081853	0.676054	1	Chip_PI - Chip_noPI	limma	0.0102751	0.0831439	FALSE	candidate	120348156		1.98822
THOC6	Q86W42	THO complex subunit 6 homolog	Homo sapiens	1	1	2	3	3	3	2341722	-0.399035	15.511	-4.17228	0.0102872	0.0831439	-2.98852	0.0819484	0.676309	1	Chip_PI - Chip_noPI	limma	0.0102872	0.0831439	FALSE	no hit	2341722		1.9877
UBAC2	Q8NBM4	Ubiquitin-associated domain-containing protein 2	Homo sapiens	1	1	2	3	2	2	2742254	-0.35877	14.9362	-4.16202	0.0103838	0.0833766	-2.99925	0.0827028	0.678312	1	Chip_PI - Chip_noPI	limma	0.0103838	0.0833766	FALSE	no hit	2742254		1.98364
CDC40	O60508	Pre-mRNA-processing factor 17	Homo sapiens	1	1	2	3	2	2	665900	0.316359	16.0795	4.16201	0.0103839	0.0833766	-2.99926	0.0827036	0.678314	1	Chip_PI - Chip_noPI	limma	0.0103839	0.0833766	FALSE	no hit	665900		1.98364
PALLD	Q8WX93	Palladin	Homo sapiens	1	1	2	3	6	6	45685949	-0.84432	15.3002	-4.14637	0.0105331	0.0842993	-3.01565	0.0838644	0.681347	1	Chip_PI - Chip_noPI	limma	0.0105331	0.0842993	FALSE	candidate	45685949		1.97744
RPS5	P46782	40S ribosomal protein S5	Homo sapiens	1	1	2	3	12	13	146085928	0.424287	20.1764	4.13108	0.0106815	0.085209	-3.0317	0.0850121	0.684291	1	Chip_PI - Chip_noPI	limma	0.0106815	0.085209	FALSE	no hit	146085928		1.97137
DHX16	O60231	Pre-mRNA-splicing factor ATP-dependent RNA helicase DHX16	Homo sapiens	1	1	2	3	5	6	4453863	0.403847	17.9293	4.12105	0.0107802	0.0854516	-3.04226	0.0857723	0.686211	1	Chip_PI - Chip_noPI	limma	0.0107802	0.0854516	FALSE	no hit	4453863		1.96737
DIS3L2	Q8IYB7	DIS3-like exonuclease 2	Homo sapiens	1	1	2	3	4	4	2744232	0.8364	16.4091	4.12092	0.0107814	0.0854516	-3.0424	0.0857821	0.686236	1	Chip_PI - Chip_noPI	limma	0.0107814	0.0854516	FALSE	candidate	2744232		1.96732
PGK 1,00	P00558	Phosphoglycerate kinase 1	Homo sapiens	1	1	2	3	24	29	73545354	-0.354949	21.4849	-4.10478	0.0109424	0.0864488	-3.05941	0.0870164	0.689304	1	Chip_PI - Chip_noPI	limma	0.0109424	0.0864488	FALSE	no hit	73545354		1.96089
SLC12A7	Q9Y666	Solute carrier family 12 member 7	Homo sapiens	1	1	2	3	2	2	0	-0.994855	13.8907	-4.07795	0.0112164	0.0883292	-3.08779	0.0891003	0.694349	1	Chip_PI - Chip_noPI	limma	0.0112164	0.0883292	FALSE	candidate	0		1.95015
ENAH	Q8N8S7	Protein enabled homolog	Homo sapiens	1	1	2	3	6	6	8247994	0.518025	17.6684	4.07382	0.0112593	0.0883834	-3.09216	0.0894243	0.695119	1	Chip_PI - Chip_noPI	limma	0.0112593	0.0883834	FALSE	no hit	8247994		1.94849
ADRM1	Q16186	Proteasomal ubiquitin receptor ADRM1	Homo sapiens	1	1	2	3	6	6	16797454	-0.442837	18.816	-4.06857	0.0113141	0.0885307	-3.09773	0.0898381	0.696097	1	Chip_PI - Chip_noPI	limma	0.0113141	0.0885307	FALSE	no hit	16797454		1.94638
NRDC	O43847	Nardilysin	Homo sapiens	1	1	2	3	4	4	1071160	-0.402964	16.1552	-4.06403	0.0113616	0.0886204	-3.10254	0.0901963	0.696938	1	Chip_PI - Chip_noPI	limma	0.0113616	0.0886204	FALSE	no hit	1071160		1.94456
MRPL44	Q9H9J2	39S ribosomal protein L44, mitochondrial	Homo sapiens	1	1	2	3	9	9	21043266	-0.350759	18.6718	-4.05447	0.0114627	0.0891261	-3.1127	0.0909562	0.698707	1	Chip_PI - Chip_noPI	limma	0.0114627	0.0891261	FALSE	no hit	21043266		1.94071
PABPN1	Q86U42	Polyadenylate-binding protein 2	Homo sapiens	1	1	2	3	4	4	8941943	0.370889	17.9616	4.04913	0.0115196	0.0892857	-3.11838	0.0913824	0.69969	1	Chip_PI - Chip_noPI	limma	0.0115196	0.0892857	FALSE	no hit	8941943		1.93856
EIF4E	P06730	Eukaryotic translation initiation factor 4E	Homo sapiens	1	1	2	3	2	2	1003163	-0.537117	15.4006	-4.04176	0.0115986	0.0896157	-3.12622	0.0919735	0.701043	1	Chip_PI - Chip_noPI	limma	0.0115986	0.0896157	FALSE	no hit	1003163		1.93559
MRPL28	Q13084	39S ribosomal protein L28, mitochondrial	Homo sapiens	1	1	2	3	5	5	5369541	-0.460782	17.3735	-4.03013	0.0117247	0.0903062	-3.13863	0.0929131	0.703169	1	Chip_PI - Chip_noPI	limma	0.0117247	0.0903062	FALSE	no hit	5369541		1.9309
NDUFS3	O75489	NADH dehydrogenase [ubiquinone] iron-sulfur protein 3, mitochondrial	Homo sapiens	1	1	2	3	11	11	15624266	-0.298951	19.6676	-4.02107	0.011824	0.0905441	-3.1483	0.0936498	0.704815	1	Chip_PI - Chip_noPI	limma	0.011824	0.0905441	FALSE	no hit	15624266		1.92723
ALDH9A1	P49189	4-trimethylaminobutyraldehyde dehydrogenase	Homo sapiens	1	1	2	3	11	11	22733345	-0.315989	18.9964	-4.02059	0.0118293	0.0905441	-3.14881	0.0936891	0.704902	1	Chip_PI - Chip_noPI	limma	0.0118293	0.0905441	FALSE	no hit	22733345		1.92704
UQCRFS1	P47985	Cytochrome b-c1 complex subunit Rieske, mitochondrial	Homo sapiens	1	1	2	3	2	7	10521383	-0.411384	18.4378	-4.01376	0.0119049	0.0908393	-3.15611	0.0942478	0.706137	1	Chip_PI - Chip_noPI	limma	0.0119049	0.0908393	FALSE	no hit	10521383		1.92428
ADSS2	P30520	Adenylosuccinate synthetase isozyme 2	Homo sapiens	1	1	2	3	11	11	12557884	-0.354173	19.0725	-3.98161	0.0122683	0.0931737	-3.19058	0.0969147	0.711894	1	Chip_PI - Chip_noPI	limma	0.0122683	0.0931737	FALSE	no hit	12557884		1.91122
ANKS1A	Q92625	Ankyrin repeat and SAM domain-containing protein 1A	Homo sapiens	1	1	2	3	3	3	645001	0.444822	15.4587	3.98001	0.0122866	0.0931737	-3.19229	0.0970487	0.712177	1	Chip_PI - Chip_noPI	limma	0.0122866	0.0931737	FALSE	no hit	645001		1.91057
RPS4X	P62701	40S ribosomal protein S4, X isoform	Homo sapiens	1	1	2	3	14	28	2483463112	0.557303	22.154	3.97132	0.0123872	0.093251	-3.20163	0.0977803	0.713714	1	Chip_PI - Chip_noPI	limma	0.0123872	0.093251	FALSE	no hit	2483463112		1.90703
RPL36	Q9Y3U8	60S ribosomal protein L36	Homo sapiens	1	1	2	3	4	4	19750890	0.370386	18.6043	3.96967	0.0124065	0.093251	-3.20342	0.0979205	0.714007	1	Chip_PI - Chip_noPI	limma	0.0124065	0.093251	FALSE	no hit	19750890		1.90635
PTCD1	O75127	Pentatricopeptide repeat-containing protein 1, mitochondrial	Homo sapiens	1	1	2	3	2	2	0	1.15479	15.6431	3.96931	0.0124107	0.093251	-3.2038	0.0979508	0.71407	1	Chip_PI - Chip_noPI	limma	0.0124107	0.093251	FALSE	candidate	0		1.9062
SLC12A2	P55011	Solute carrier family 12 member 2	Homo sapiens	1	1	2	3	9	10	2711367	-0.299776	15.4478	-3.9524	0.0126096	0.0944567	-3.22202	0.0993891	0.717037	1	Chip_PI - Chip_noPI	limma	0.0126096	0.0944567	FALSE	no hit	2711367		1.8993
PSMA6	P60900	Proteasome subunit alpha type-6	Homo sapiens	1	1	2	3	9	9	21145927	0.359521	19.3146	3.93986	0.0127596	0.0952895	-3.23557	0.100467	0.71922	1	Chip_PI - Chip_noPI	limma	0.0127596	0.0952895	FALSE	no hit	21145927		1.89416
PDXP	Q96GD0	Chronophin	Homo sapiens	1	1	2	3	5	5	3938012	-0.315287	16.9691	-3.93543	0.0128131	0.0953178	-3.24036	0.10085	0.719989	1	Chip_PI - Chip_noPI	limma	0.0128131	0.0953178	FALSE	no hit	3938012		1.89235
IMPDH2	P12268	Inosine-5'-monophosphate dehydrogenase 2	Homo sapiens	1	1	2	3	14	16	13622966	-0.487028	19.6755	-3.93225	0.0128516	0.0953178	-3.2438	0.101126	0.720538	1	Chip_PI - Chip_noPI	limma	0.0128516	0.0953178	FALSE	no hit	13622966		1.89104
CRABP2	P29373	Cellular retinoic acid-binding protein 2	Homo sapiens	1	1	2	3	5	5	11381604	-0.36563	18.3287	-3.92994	0.0128797	0.0953178	-3.2463	0.101327	0.720938	1	Chip_PI - Chip_noPI	limma	0.0128797	0.0953178	FALSE	no hit	11381604		1.89009
VAMP7	P51809	Vesicle-associated membrane protein 7	Homo sapiens	1	1	2	3	4	4	5767363	-0.430469	16.6519	-3.923	0.0129645	0.0954111	-3.25382	0.101931	0.722133	1	Chip_PI - Chip_noPI	limma	0.0129645	0.0954111	FALSE	no hit	5767363		1.88724
TUBB6	Q9BUF5	Tubulin beta-6 chain	Homo sapiens	1	1	2	3	3	6	33581086	-0.33835	17.6297	-3.92255	0.01297	0.0954111	-3.2543	0.10197	0.72221	1	Chip_PI - Chip_noPI	limma	0.01297	0.0954111	FALSE	no hit	33581086		1.88706
PYCR2	Q96C36	Pyrroline-5-carboxylate reductase 2	Homo sapiens	1	1	2	3	6	6	5684763	-0.359666	18.4323	-3.91563	0.0130552	0.0956174	-3.2618	0.102576	0.723396	1	Chip_PI - Chip_noPI	limma	0.0130552	0.0956174	FALSE	no hit	5684763		1.88422
NUDT21	O43809	Cleavage and polyadenylation specificity factor subunit 5	Homo sapiens	1	1	2	3	2	2	811465	0.320909	16.2519	3.91397	0.0130759	0.0956174	-3.26361	0.102722	0.723682	1	Chip_PI - Chip_noPI	limma	0.0130759	0.0956174	FALSE	no hit	811465		1.88353
DTL	Q9NZJ0	Denticleless protein homolog	Homo sapiens	1	1	2	3	4	4	1376220	0.347716	16.2694	3.90996	0.0131257	0.0956966	-3.26796	0.103075	0.724367	1	Chip_PI - Chip_noPI	limma	0.0131257	0.0956966	FALSE	no hit	1376220		1.88188
ACTR3	P61158	Actin-related protein 3	Homo sapiens	1	1	2	3	11	13	13529834	-0.363217	18.93	-3.90186	0.0132269	0.0961491	-3.27676	0.10379	0.725745	1	Chip_PI - Chip_noPI	limma	0.0132269	0.0961491	FALSE	no hit	13529834		1.87854
UBE2Q1	Q7Z7E8	Ubiquitin-conjugating enzyme E2 Q1	Homo sapiens	1	1	2	3	2	3	1764986	-0.398851	15.3561	-3.89775	0.0132786	0.0962408	-3.28123	0.104155	0.726443	1	Chip_PI - Chip_noPI	limma	0.0132786	0.0962408	FALSE	no hit	1764986		1.87685
UBR5	O95071	E3 ubiquitin-protein ligase UBR5	Homo sapiens	1	1	2	3	26	26	11142460	-0.302065	19.5083	-3.88529	0.0134368	0.0967528	-3.29479	0.105266	0.728547	1	Chip_PI - Chip_noPI	limma	0.0134368	0.0967528	FALSE	no hit	11142460		1.8717
MRPL37	Q9BZE1	39S ribosomal protein L37, mitochondrial	Homo sapiens	1	1	2	3	8	8	5357008	-0.396827	17.3901	-3.88393	0.0134542	0.0967528	-3.29627	0.105388	0.728775	1	Chip_PI - Chip_noPI	limma	0.0134542	0.0967528	FALSE	no hit	5357008		1.87114
NCAPD2	Q15021	Condensin complex subunit 1	Homo sapiens	1	1	2	3	6	6	2549968	0.378005	17.1115	3.87504	0.0135687	0.0967528	-3.30596	0.106188	0.730267	1	Chip_PI - Chip_noPI	limma	0.0135687	0.0967528	FALSE	no hit	2549968		1.86746
DNAJC13	O75165	DnaJ homolog subfamily C member 13	Homo sapiens	1	1	2	3	5	5	982966	0.453561	15.0802	3.87499	0.0135693	0.0967528	-3.30602	0.106192	0.730275	1	Chip_PI - Chip_noPI	limma	0.0135693	0.0967528	FALSE	no hit	982966		1.86744
PAICS	P22234	Bifunctional phosphoribosylaminoimidazole carboxylase/phosphoribosylaminoimidazole succinocarboxamide synthetase	Homo sapiens	1	1	2	3	15	15	43812158	-0.308537	19.7722	-3.87436	0.0135775	0.0967528	-3.30671	0.106249	0.730381	1	Chip_PI - Chip_noPI	limma	0.0135775	0.0967528	FALSE	no hit	43812158		1.86718
ALDH1B1	P30837	Aldehyde dehydrogenase X, mitochondrial	Homo sapiens	1	1	2	3	14	15	8719145	-0.43205	18.8653	-3.87374	0.0135856	0.0967528	-3.30739	0.106305	0.730485	1	Chip_PI - Chip_noPI	limma	0.0135856	0.0967528	FALSE	no hit	8719145		1.86692
ACAT2	Q9BWD1	Acetyl-CoA acetyltransferase, cytosolic	Homo sapiens	1	1	2	3	6	6	10071400	-0.352281	18.6987	-3.86885	0.0136491	0.0969242	-3.31272	0.106747	0.731301	1	Chip_PI - Chip_noPI	limma	0.0136491	0.0969242	FALSE	no hit	10071400		1.8649
LRRFIP1	Q32MZ4	Leucine-rich repeat flightless-interacting protein 1	Homo sapiens	1	1	2	3	4	4	880500	0.446929	15.3628	3.86168	0.0137428	0.0970296	-3.32056	0.107399	0.732494	1	Chip_PI - Chip_noPI	limma	0.0137428	0.0970296	FALSE	no hit	880500		1.86192
ETFB	P38117	Electron transfer flavoprotein subunit beta	Homo sapiens	1	1	2	3	7	7	4818450	0.378473	17.0193	3.86167	0.0137429	0.0970296	-3.32056	0.107399	0.732495	1	Chip_PI - Chip_noPI	limma	0.0137429	0.0970296	FALSE	no hit	4818450		1.86192
ZNF326	Q5BKZ1	DBIRD complex subunit ZNF326	Homo sapiens	1	1	2	3	13	13	24735136	0.289521	19.3172	3.85496	0.0138313	0.0973742	-3.3279	0.108011	0.733608	1	Chip_PI - Chip_noPI	limma	0.0138313	0.0973742	FALSE	no hit	24735136		1.85914
PCM1	Q15154	Pericentriolar material 1 protein	Homo sapiens	1	1	2	3	7	7	2772612	-0.371264	16.3249	-3.84179	0.0140068	0.0983277	-3.34233	0.10922	0.735778	1	Chip_PI - Chip_noPI	limma	0.0140068	0.0983277	FALSE	no hit	2772612		1.85366
CTBP1	Q13363	C-terminal-binding protein 1	Homo sapiens	1	1	2	3	5	9	9532347	-0.297675	19.3481	-3.83882	0.0140468	0.0983278	-3.34559	0.109495	0.736266	1	Chip_PI - Chip_noPI	limma	0.0140468	0.0983278	FALSE	no hit	9532347		1.85242
PHF20L1	A8MW92	PHD finger protein 20-like protein 1	Homo sapiens	1	1	2	3	1	2	2382495	1.01366	16.4603	3.83159	0.0141446	0.0987306	-3.35352	0.110165	0.737448	1	Chip_PI - Chip_noPI	limma	0.0141446	0.0987306	FALSE	candidate	2382495		1.84941
FANCD2	Q9BXW9	Fanconi anemia group D2 protein	Homo sapiens	1	1	2	3	6	6	3552098	-0.378457	16.4456	-3.82767	0.0141978	0.0988218	-3.35782	0.110529	0.738087	1	Chip_PI - Chip_noPI	limma	0.0141978	0.0988218	FALSE	no hit	3552098		1.84778
TUBG1	P23258	Tubulin gamma-1 chain	Homo sapiens	1	1	2	3	1	4	5107685	-0.292559	17.59	-3.81408	0.0143846	0.0996232	-3.37277	0.1118	0.740291	1	Chip_PI - Chip_noPI	limma	0.0143846	0.0996232	FALSE	no hit	5107685		1.8421
PCK2	Q16822	Phosphoenolpyruvate carboxykinase [GTP], mitochondrial	Homo sapiens	1	1	2	3	10	11	7051494	-0.336936	18.5336	-3.8134	0.0143941	0.0996232	-3.37352	0.111865	0.740402	1	Chip_PI - Chip_noPI	limma	0.0143941	0.0996232	FALSE	no hit	7051494		1.84182
NAP1L1	P55209	Nucleosome assembly protein 1-like 1	Homo sapiens	1	1	2	3	4	6	30175684	-0.385533	18.268	-3.81003	0.0144408	0.0996659	-3.37723	0.112181	0.740945	1	Chip_PI - Chip_noPI	limma	0.0144408	0.0996659	FALSE	no hit	30175684		1.84041
FAF2	Q96CS3	FAS-associated factor 2	Homo sapiens	1	1	2	3	12	12	22477416	-0.291509	19.1989	-3.80679	0.0144859	0.099697	-3.38079	0.112486	0.741466	1	Chip_PI - Chip_noPI	limma	0.0144859	0.099697	FALSE	no hit	22477416		1.83905
FTSJ3	Q8IY81	pre-rRNA 2'-O-ribose RNA methyltransferase FTSJ3	Homo sapiens	1	1	2	3	2	2	424294	0.353684	14.7369	3.79994	0.0145819	0.0998846	-3.38834	0.113135	0.742566	1	Chip_PI - Chip_noPI	limma	0.0145819	0.0998846	FALSE	no hit	424294		1.83619
PUF60	Q9UHX1	Poly(U)-binding-splicing factor PUF60	Homo sapiens	1	1	2	3	14	14	10325577	0.294585	19.5626	3.79905	0.0145945	0.0998846	-3.38933	0.113219	0.742709	1	Chip_PI - Chip_noPI	limma	0.0145945	0.0998846	FALSE	no hit	10325577		1.83581
CDK1	P06493	Cyclin-dependent kinase 1	Homo sapiens	1	1	2	3	10	12	58173129	-0.281646	19.16	-3.78527	0.0147901	0.100942	-3.40455	0.114533	0.744908	1	Chip_PI - Chip_noPI	limma	0.0147901	0.100942	FALSE	no hit	58173129		1.83003
DLD	P09622	Dihydrolipoyl dehydrogenase, mitochondrial	Homo sapiens	1	1	2	3	11	11	34296798	-0.322494	19.6074	-3.77924	0.0148765	0.101122	-3.4112	0.115111	0.745863	1	Chip_PI - Chip_noPI	limma	0.0148765	0.101122	FALSE	no hit	34296798		1.8275
EXOC2	Q96KP1	Exocyst complex component 2	Homo sapiens	1	1	2	3	3	3	4590918	-0.391645	17.3289	-3.77444	0.0149458	0.101122	-3.41652	0.115574	0.746622	1	Chip_PI - Chip_noPI	limma	0.0149458	0.101122	FALSE	no hit	4590918		1.82548
RPL3	P39023	60S ribosomal protein L3	Homo sapiens	1	1	2	3	21	22	88983918	0.560609	21.7737	3.77042	0.0150041	0.101122	-3.42096	0.115962	0.747255	1	Chip_PI - Chip_noPI	limma	0.0150041	0.101122	FALSE	no hit	88983918		1.82379
TDP2	O95551	Tyrosyl-DNA phosphodiesterase 2	Homo sapiens	1	1	2	3	2	2	1202391	-0.447805	14.1184	-3.76834	0.0150344	0.101122	-3.42327	0.116163	0.747584	1	Chip_PI - Chip_noPI	limma	0.0150344	0.101122	FALSE	no hit	1202391		1.82291
UCHL5	Q9Y5K5	Ubiquitin carboxyl-terminal hydrolase isozyme L5	Homo sapiens	1	1	2	3	7	7	11812405	-0.276624	18.3964	-3.7674	0.0150481	0.101122	-3.42432	0.116254	0.747732	1	Chip_PI - Chip_noPI	limma	0.0150481	0.101122	FALSE	no hit	11812405		1.82252
IMMT	Q16891	MICOS complex subunit MIC60	Homo sapiens	1	1	2	3	30	30	22414075	0.308821	21.0155	3.76371	0.0151021	0.101122	-3.4284	0.116612	0.748311	1	Chip_PI - Chip_noPI	limma	0.0151021	0.101122	FALSE	no hit	22414075		1.82096
RPL7A	P62424	60S ribosomal protein L7a	Homo sapiens	1	1	2	3	16	16	53016659	0.578468	20.6919	3.76135	0.0151367	0.101122	-3.43102	0.116842	0.748681	1	Chip_PI - Chip_noPI	limma	0.0151367	0.101122	FALSE	no hit	53016659		1.81997
CPSF7	Q8N684	Cleavage and polyadenylation specificity factor subunit 7	Homo sapiens	1	1	2	3	3	3	1840765	0.457926	15.039	3.76061	0.0151476	0.101122	-3.43184	0.116914	0.748797	1	Chip_PI - Chip_noPI	limma	0.0151476	0.101122	FALSE	no hit	1840765		1.81966
WDR1	O75083	WD repeat-containing protein 1	Homo sapiens	1	1	2	3	12	12	26402655	-0.313228	19.2766	-3.75607	0.0152144	0.101122	-3.43687	0.117356	0.749506	1	Chip_PI - Chip_noPI	limma	0.0152144	0.101122	FALSE	no hit	26402655		1.81774
AK2	P54819	Adenylate kinase 2, mitochondrial	Homo sapiens	1	1	2	3	2	2	467664	0.941412	14.9008	3.75516	0.015228	0.101122	-3.43789	0.117445	0.749649	1	Chip_PI - Chip_noPI	limma	0.015228	0.101122	FALSE	candidate	467664		1.81736
CAP1	Q01518	Adenylyl cyclase-associated protein 1	Homo sapiens	1	1	2	3	7	8	7189573	0.601652	18.3479	3.72908	0.0156195	0.103356	-3.46688	0.120014	0.753687	1	Chip_PI - Chip_noPI	limma	0.0156195	0.103356	FALSE	candidate	7189573		1.80633
BCKDK	O14874	[3-methyl-2-oxobutanoate dehydrogenase [lipoamide]] kinase, mitochondrial	Homo sapiens	1	1	2	3	2	2	4812282	-0.820072	13.7654	-3.72347	0.0157053	0.103356	-3.47314	0.120572	0.754549	1	Chip_PI - Chip_noPI	limma	0.0157053	0.103356	FALSE	candidate	4812282		1.80395
STXBP3	O00186	Syntaxin-binding protein 3	Homo sapiens	1	1	2	3	6	6	4153386	-0.308557	17.1938	-3.72262	0.0157182	0.103356	-3.47408	0.120657	0.754678	1	Chip_PI - Chip_noPI	limma	0.0157182	0.103356	FALSE	no hit	4153386		1.8036
CDK5	Q00535	Cyclin-dependent kinase 5	Homo sapiens	1	1	2	3	5	5	6740120	-0.291957	16.8911	-3.71904	0.0157733	0.103356	-3.47808	0.121014	0.755225	1	Chip_PI - Chip_noPI	limma	0.0157733	0.103356	FALSE	no hit	6740120		1.80208
EXOC8	Q8IYI6	Exocyst complex component 8	Homo sapiens	1	1	2	3	2	2	694481	0.662204	14.84	3.71895	0.0157747	0.103356	-3.47818	0.121024	0.75524	1	Chip_PI - Chip_noPI	limma	0.0157747	0.103356	FALSE	candidate	694481		1.80204
RPS23	P62266	40S ribosomal protein S23	Homo sapiens	1	1	2	3	6	6	147937842	0.480854	20.5977	3.7026	0.0160291	0.104743	-3.49644	0.122667	0.757725	1	Chip_PI - Chip_noPI	limma	0.0160291	0.104743	FALSE	no hit	147937842		1.79509
RFC3	P40938	Replication factor C subunit 3	Homo sapiens	1	1	2	3	4	4	2925937	-0.406326	15.1462	-3.69556	0.01614	0.105027	-3.50431	0.12338	0.758786	1	Chip_PI - Chip_noPI	limma	0.01614	0.105027	FALSE	no hit	2925937		1.7921
TXNDC17	Q9BRA2	Thioredoxin domain-containing protein 17	Homo sapiens	1	1	2	3	2	2	445399	-0.603607	14.6189	-3.69443	0.016158	0.105027	-3.50558	0.123495	0.758957	1	Chip_PI - Chip_noPI	limma	0.016158	0.105027	FALSE	candidate	445399		1.79161
RPS25	P62851	40S ribosomal protein S25	Homo sapiens	1	1	2	3	8	8	104076058	0.387296	19.7659	3.68943	0.0162374	0.105265	-3.51118	0.124004	0.759709	1	Chip_PI - Chip_noPI	limma	0.0162374	0.105265	FALSE	no hit	104076058		1.78948
LPP	Q93052	Lipoma-preferred partner	Homo sapiens	1	1	2	3	2	2	0	-0.401673	15.4007	-3.66908	0.0165655	0.107109	-3.534	0.126091	0.762742	1	Chip_PI - Chip_noPI	limma	0.0165655	0.107109	FALSE	no hit	0		1.7808
REXO4	Q9GZR2	RNA exonuclease 4	Homo sapiens	1	1	2	3	8	8	5384504	0.3453	18.0165	3.66256	0.0166723	0.107166	-3.54133	0.126766	0.763707	1	Chip_PI - Chip_noPI	limma	0.0166723	0.107166	FALSE	no hit	5384504		1.778
PKM	P14618	Pyruvate kinase PKM	Homo sapiens	1	1	2	3	40	41	266437080	-0.269977	22.3124	-3.66243	0.0166743	0.107166	-3.54147	0.126779	0.763725	1	Chip_PI - Chip_noPI	limma	0.0166743	0.107166	FALSE	no hit	266437080		1.77795
NOLC1	Q14978	Nucleolar and coiled-body phosphoprotein 1	Homo sapiens	1	1	2	3	11	11	4905413	0.415533	18.787	3.65651	0.0167721	0.107166	-3.54814	0.127394	0.764598	1	Chip_PI - Chip_noPI	limma	0.0167721	0.107166	FALSE	no hit	4905413		1.77541
RPS20	P60866	40S ribosomal protein S20	Homo sapiens	1	1	2	3	6	6	50171307	0.331804	18.9507	3.65454	0.0168046	0.107166	-3.55035	0.127599	0.764887	1	Chip_PI - Chip_noPI	limma	0.0168046	0.107166	FALSE	no hit	50171307		1.77457
MORF4L1	Q9UBU8	Mortality factor 4-like protein 1	Homo sapiens	1	1	2	3	3	3	2411807	0.298214	14.6789	3.65363	0.0168197	0.107166	-3.55137	0.127693	0.76502	1	Chip_PI - Chip_noPI	limma	0.0168197	0.107166	FALSE	no hit	2411807		1.77418
G3BP1	Q13283	Ras GTPase-activating protein-binding protein 1	Homo sapiens	1	1	2	3	9	9	4646273	0.386399	17.674	3.65265	0.016836	0.107166	-3.55248	0.127796	0.765165	1	Chip_PI - Chip_noPI	limma	0.016836	0.107166	FALSE	no hit	4646273		1.77376
ILF3	Q12906	Interleukin enhancer-binding factor 3	Homo sapiens	1	1	2	3	23	27	25980013	0.287768	20.9249	3.63771	0.0170865	0.10824	-3.56932	0.129362	0.767346	1	Chip_PI - Chip_noPI	limma	0.0170865	0.10824	FALSE	no hit	25980013		1.76735
PSMA4	P25789	Proteasome subunit alpha type-4	Homo sapiens	1	1	2	3	6	7	25438641	0.343566	19.9253	3.63733	0.0170929	0.10824	-3.56975	0.129402	0.767401	1	Chip_PI - Chip_noPI	limma	0.0170929	0.10824	FALSE	no hit	25438641		1.76719
DHX8	Q14562	ATP-dependent RNA helicase DHX8	Homo sapiens	1	1	2	3	3	3	0	0.316202	15.0786	3.62974	0.0172219	0.108777	-3.57832	0.130204	0.768502	1	Chip_PI - Chip_noPI	limma	0.0172219	0.108777	FALSE	no hit	0		1.76392
LRBA	P50851	Lipopolysaccharide-responsive and beige-like anchor protein	Homo sapiens	1	1	2	3	9	9	3285156	-0.323856	16.2133	-3.62714	0.0172662	0.108777	-3.58125	0.130479	0.768877	1	Chip_PI - Chip_noPI	limma	0.0172662	0.108777	FALSE	no hit	3285156		1.7628
POLA1	P09884	DNA polymerase alpha catalytic subunit	Homo sapiens	1	1	2	3	8	8	4174702	0.515675	17.737	3.62058	0.0173789	0.109076	-3.58867	0.131176	0.769822	1	Chip_PI - Chip_noPI	limma	0.0173789	0.109076	FALSE	no hit	4174702		1.75998
DBNL	Q9UJU6	Drebrin-like protein	Homo sapiens	1	1	2	3	9	9	40521047	0.342871	18.3891	3.61696	0.0174416	0.109076	-3.59277	0.131562	0.770343	1	Chip_PI - Chip_noPI	limma	0.0174416	0.109076	FALSE	no hit	40521047		1.75841
GYG1	P46976	Glycogenin-1	Homo sapiens	1	1	2	3	2	2	570822	0.288311	15.7125	3.61665	0.0174469	0.109076	-3.59312	0.131595	0.770387	1	Chip_PI - Chip_noPI	limma	0.0174469	0.109076	FALSE	no hit	570822		1.75828
VTI1B	Q9UEU0	Vesicle transport through interaction with t-SNAREs homolog 1B	Homo sapiens	1	1	2	3	2	2	731832	-0.710272	14.4893	-3.60461	0.017657	0.109691	-3.60676	0.132886	0.772109	1	Chip_PI - Chip_noPI	limma	0.017657	0.109691	FALSE	candidate	731832		1.75308
ABCC1	P33527	Multidrug resistance-associated protein 1	Homo sapiens	1	1	2	3	2	2	0	-0.289715	15.1089	-3.60376	0.0176718	0.109691	-3.60772	0.132976	0.772229	1	Chip_PI - Chip_noPI	limma	0.0176718	0.109691	FALSE	no hit	0		1.75272
NAA50	Q9GZZ1	N-alpha-acetyltransferase 50	Homo sapiens	1	1	2	3	8	8	3013551	-0.35295	17.0491	-3.60335	0.0176791	0.109691	-3.60818	0.133021	0.772288	1	Chip_PI - Chip_noPI	limma	0.0176791	0.109691	FALSE	no hit	3013551		1.75254
RPL34	P49207	60S ribosomal protein L34	Homo sapiens	1	1	2	3	7	7	64163921	0.529464	19.8189	3.59683	0.0177942	0.110127	-3.61558	0.133724	0.773214	1	Chip_PI - Chip_noPI	limma	0.0177942	0.110127	FALSE	no hit	64163921		1.74972
RPL23	P62829	60S ribosomal protein L23	Homo sapiens	1	1	2	3	8	8	81557788	0.311948	18.8904	3.58335	0.0180349	0.110723	-3.63088	0.135187	0.775115	1	Chip_PI - Chip_noPI	limma	0.0180349	0.110723	FALSE	no hit	81557788		1.74389
DSP	P15924	Desmoplakin	Homo sapiens	1	1	2	3	81	81	19482222	0.54949	21.7066	3.57915	0.0181107	0.110723	-3.63567	0.135645	0.775705	1	Chip_PI - Chip_noPI	limma	0.0181107	0.110723	FALSE	no hit	19482222		1.74206
GLRX3	O76003	Glutaredoxin-3	Homo sapiens	1	1	2	3	3	3	3494186	-0.461608	16.1277	-3.57849	0.0181226	0.110723	-3.63641	0.135717	0.775798	1	Chip_PI - Chip_noPI	limma	0.0181226	0.110723	FALSE	no hit	3494186		1.74178
NUP210	Q8TEM1	Nuclear pore membrane glycoprotein 210	Homo sapiens	1	1	2	3	11	11	5549531	0.487744	17.9898	3.5765	0.0181588	0.110723	-3.63868	0.135935	0.776077	1	Chip_PI - Chip_noPI	limma	0.0181588	0.110723	FALSE	no hit	5549531		1.74091
PPP1R10	Q96QC0	Serine/threonine-protein phosphatase 1 regulatory subunit 10	Homo sapiens	1	1	2	3	7	7	3316035	-0.390444	17.0387	-3.57491	0.0181875	0.110723	-3.64048	0.136108	0.776298	1	Chip_PI - Chip_noPI	limma	0.0181875	0.110723	FALSE	no hit	3316035		1.74023
NUDT11	Q96G61	Diphosphoinositol polyphosphate phosphohydrolase 3-beta	Homo sapiens	1	1	2	3	1	2	1674200	-0.310969	16.8248	-3.57479	0.0181897	0.110723	-3.64062	0.136121	0.776315	1	Chip_PI - Chip_noPI	limma	0.0181897	0.110723	FALSE	no hit	1674200		1.74018
PCYT2	Q99447	Ethanolamine-phosphate cytidylyltransferase	Homo sapiens	1	1	2	3	8	8	2862948	-0.284879	17.1473	-3.5723	0.0182351	0.110723	-3.64346	0.136395	0.776663	1	Chip_PI - Chip_noPI	limma	0.0182351	0.110723	FALSE	no hit	2862948		1.73909
WDR6	Q9NNW5	WD repeat-containing protein 6	Homo sapiens	1	1	2	3	4	4	3281322	-0.316419	17.1968	-3.56916	0.0182924	0.110723	-3.64703	0.13674	0.7771	1	Chip_PI - Chip_noPI	limma	0.0182924	0.110723	FALSE	no hit	3281322		1.73773
RADX	Q6NSI4	RPA-related protein RADX	Homo sapiens	1	1	2	3	6	6	4033834	-0.287083	17.4254	-3.56895	0.0182962	0.110723	-3.64727	0.136763	0.777129	1	Chip_PI - Chip_noPI	limma	0.0182962	0.110723	FALSE	no hit	4033834		1.73764
PUS1	Q9Y606	Pseudouridylate synthase 1 homolog	Homo sapiens	1	1	2	3	4	4	3540268	-0.286013	16.5794	-3.5596	0.0184684	0.110842	-3.65793	0.137795	0.778429	1	Chip_PI - Chip_noPI	limma	0.0184684	0.110842	FALSE	no hit	3540268		1.73357
TFRC	P02786	Transferrin receptor protein 1	Homo sapiens	1	1	2	3	15	15	8173802	-0.308882	19.1259	-3.55891	0.0184812	0.110842	-3.65872	0.137871	0.778524	1	Chip_PI - Chip_noPI	limma	0.0184812	0.110842	FALSE	no hit	8173802		1.73327
TRIP12	Q14669	E3 ubiquitin-protein ligase TRIP12	Homo sapiens	1	1	2	3	6	6	1176761	0.326976	16.2594	3.5583	0.0184924	0.110842	-3.65942	0.137938	0.778609	1	Chip_PI - Chip_noPI	limma	0.0184924	0.110842	FALSE	no hit	1176761		1.73301
UHRF1	Q96T88	E3 ubiquitin-protein ligase UHRF1	Homo sapiens	1	1	2	3	3	4	3095904	0.303145	15.1034	3.55809	0.0184962	0.110842	-3.65965	0.137961	0.778637	1	Chip_PI - Chip_noPI	limma	0.0184962	0.110842	FALSE	no hit	3095904		1.73292
HTATSF1	O43719	HIV Tat-specific factor 1	Homo sapiens	1	1	2	3	21	21	19580044	-0.347382	20.0144	-3.54681	0.0187066	0.111625	-3.67253	0.139214	0.780191	1	Chip_PI - Chip_noPI	limma	0.0187066	0.111625	FALSE	no hit	19580044		1.728
GAR1	Q9NY12	H/ACA ribonucleoprotein complex subunit 1	Homo sapiens	1	1	2	3	4	4	83159828	0.412107	17.5294	3.54622	0.0187178	0.111625	-3.6732	0.13928	0.780273	1	Chip_PI - Chip_noPI	limma	0.0187178	0.111625	FALSE	no hit	83159828		1.72775
PAPSS1	O43252	Bifunctional 3'-phosphoadenosine 5'-phosphosulfate synthase 1	Homo sapiens	1	1	2	3	8	9	10110542	-0.261561	18.9577	-3.54322	0.0187743	0.111691	-3.67664	0.139615	0.780684	1	Chip_PI - Chip_noPI	limma	0.0187743	0.111691	FALSE	no hit	10110542		1.72644
ZNF787	Q6DD87	Zinc finger protein 787	Homo sapiens	1	1	2	3	2	2	651173	0.515277	13.5555	3.51956	0.0192265	0.114105	-3.70372	0.142277	0.783901	1	Chip_PI - Chip_noPI	limma	0.0192265	0.114105	FALSE	no hit	651173		1.7161
H1-10	Q92522	Histone H1,10	Homo sapiens	1	1	2	3	7	7	5871814	0.598232	18.0488	3.51222	0.0193694	0.114676	-3.71214	0.143112	0.78489	1	Chip_PI - Chip_noPI	limma	0.0193694	0.114676	FALSE	candidate	5871814		1.71288
MICALL1	Q8N3F8	MICAL-like protein 1	Homo sapiens	1	1	2	3	4	4	2250301	0.265609	16.7812	3.50801	0.0194519	0.114888	-3.71698	0.143591	0.785455	1	Chip_PI - Chip_noPI	limma	0.0194519	0.114888	FALSE	no hit	2250301		1.71104
SRP72	O76094	Signal recognition particle subunit SRP72	Homo sapiens	1	1	2	3	13	13	4209248	0.270681	19.0754	3.50389	0.0195331	0.115091	-3.72171	0.144063	0.786006	1	Chip_PI - Chip_noPI	limma	0.0195331	0.115091	FALSE	no hit	4209248		1.70923
DCK	P27707	Deoxycytidine kinase	Homo sapiens	1	1	2	3	2	2	1024847	-0.367659	14.7686	-3.48611	0.0198876	0.116899	-3.74216	0.146108	0.788368	1	Chip_PI - Chip_noPI	limma	0.0198876	0.116899	FALSE	no hit	1024847		1.70142
DKC1	O60832	H/ACA ribonucleoprotein complex subunit DKC1	Homo sapiens	1	1	2	3	6	6	4137829	0.450922	17.9495	3.48335	0.0199433	0.116947	-3.74534	0.146427	0.788732	1	Chip_PI - Chip_noPI	limma	0.0199433	0.116947	FALSE	no hit	4137829		1.7002
UQCRC1	P31930	Cytochrome b-c1 complex subunit 1, mitochondrial	Homo sapiens	1	1	2	3	9	9	46177582	-0.35885	19.2148	-3.45579	0.0205095	0.119981	-3.77716	0.149648	0.792334	1	Chip_PI - Chip_noPI	limma	0.0205095	0.119981	FALSE	no hit	46177582		1.68804
IGHMBP2	P38935	DNA-binding protein SMUBP-2	Homo sapiens	1	1	2	3	3	3	0	0.398102	14.3458	3.45283	0.0205716	0.120058	-3.78059	0.149998	0.792718	1	Chip_PI - Chip_noPI	limma	0.0205716	0.120058	FALSE	no hit	0		1.68673
CXXC1	Q9P0U4	CXXC-type zinc finger protein 1	Homo sapiens	1	1	2	3	4	4	1664250	0.260142	16.7577	3.44487	0.0207391	0.120553	-3.7898	0.150939	0.793744	1	Chip_PI - Chip_noPI	limma	0.0207391	0.120553	FALSE	no hit	1664250		1.68321
XRCC5	P13010	X-ray repair cross-complementing protein 5	Homo sapiens	1	1	2	3	34	34	98271732	-0.255999	21.9072	-3.44221	0.0207954	0.120553	-3.79288	0.151254	0.794086	1	Chip_PI - Chip_noPI	limma	0.0207954	0.120553	FALSE	no hit	98271732		1.68203
USP24	Q9UPU5	Ubiquitin carboxyl-terminal hydrolase 24	Homo sapiens	1	1	2	3	5	5	1597480	-0.461035	14.8086	-3.43777	0.0208898	0.120553	-3.79803	0.151782	0.794655	1	Chip_PI - Chip_noPI	limma	0.0208898	0.120553	FALSE	no hit	1597480		1.68006
TAB1	Q15750	TGF-beta-activated kinase 1 and MAP3K7-binding protein 1	Homo sapiens	1	1	2	3	3	3	1465070	-0.269416	17.0606	-3.43644	0.0209182	0.120553	-3.79957	0.151941	0.794825	1	Chip_PI - Chip_noPI	limma	0.0209182	0.120553	FALSE	no hit	1465070		1.67948
MRPL32	Q9BYC8	39S ribosomal protein L32, mitochondrial	Homo sapiens	1	1	2	3	3	3	3083649	-0.309472	15.9223	-3.43523	0.0209442	0.120553	-3.80098	0.152086	0.794981	1	Chip_PI - Chip_noPI	limma	0.0209442	0.120553	FALSE	no hit	3083649		1.67894
NOL7	Q9UMY1	Nucleolar protein 7	Homo sapiens	1	1	2	3	2	2	751045	0.277754	14.9055	3.43492	0.0209508	0.120553	-3.80134	0.152123	0.79502	1	Chip_PI - Chip_noPI	limma	0.0209508	0.120553	FALSE	no hit	751045		1.6788
PREP	P48147	Prolyl endopeptidase	Homo sapiens	1	1	2	3	3	3	4651328	0.697365	16.7277	3.42915	0.0210746	0.120962	-3.80803	0.152812	0.795756	1	Chip_PI - Chip_noPI	limma	0.0210746	0.120962	FALSE	candidate	4651328		1.67624
CPNE3	O75131	Copine-3	Homo sapiens	1	1	2	3	10	11	37742442	-0.285451	20.12	-3.4237	0.0211924	0.120962	-3.81436	0.153465	0.796449	1	Chip_PI - Chip_noPI	limma	0.0211924	0.120962	FALSE	no hit	37742442		1.67382
CDC42	P60953	Cell division control protein 42 homolog	Homo sapiens	1	1	2	3	3	4	3272960	-0.394881	16.7097	-3.42289	0.0212101	0.120962	-3.8153	0.153563	0.796552	1	Chip_PI - Chip_noPI	limma	0.0212101	0.120962	FALSE	no hit	3272960		1.67346
KIF2C	Q99661	Kinesin-like protein KIF2C	Homo sapiens	1	1	2	3	4	5	2026584	0.268369	16.7553	3.42249	0.0212188	0.120962	-3.81577	0.153611	0.796603	1	Chip_PI - Chip_noPI	limma	0.0212188	0.120962	FALSE	no hit	2026584		1.67328
LSM 12,00	Q3MHD2	Protein LSM12	Homo sapiens	1	1	2	3	4	4	15468187	-0.293475	17.8506	-3.41725	0.0213328	0.12133	-3.82185	0.154241	0.797265	1	Chip_PI - Chip_noPI	limma	0.0213328	0.12133	FALSE	no hit	15468187		1.67095
RPL26L1	Q9UNX3	60S ribosomal protein L26-like 1	Homo sapiens	1	1	2	3	2	2	67127426	0.71238	17.2293	3.41395	0.0214051	0.12146	-3.82569	0.15464	0.797682	1	Chip_PI - Chip_noPI	limma	0.0214051	0.12146	FALSE	candidate	67127426		1.66948
CHTOP	Q9Y3Y2	Chromatin target of PRMT1 protein	Homo sapiens	1	1	2	3	6	6	22729074	0.280975	18.7901	3.401	0.0216913	0.122195	-3.84077	0.15621	0.799308	1	Chip_PI - Chip_noPI	limma	0.0216913	0.122195	FALSE	no hit	22729074		1.66371
MPRIP	Q6WCQ1	Myosin phosphatase Rho-interacting protein	Homo sapiens	1	1	2	3	3	3	2547108	0.327008	16.2869	3.39657	0.0217902	0.122195	-3.84593	0.15675	0.79986	1	Chip_PI - Chip_noPI	limma	0.0217902	0.122195	FALSE	no hit	2547108		1.66174
ECD	O95905	Protein ecdysoneless homolog	Homo sapiens	1	1	2	3	2	2	2819281	-0.528234	15.5541	-3.39137	0.0219072	0.122195	-3.852	0.157386	0.800508	1	Chip_PI - Chip_noPI	limma	0.0219072	0.122195	FALSE	no hit	2819281		1.65941
MRPL18	Q9H0U6	39S ribosomal protein L18, mitochondrial	Homo sapiens	1	1	2	3	4	4	7898156	-0.434138	17.6584	-3.39058	0.0219248	0.122195	-3.85291	0.157482	0.800605	1	Chip_PI - Chip_noPI	limma	0.0219248	0.122195	FALSE	no hit	7898156		1.65906
TFIP11	Q9UBB9	Tuftelin-interacting protein 11	Homo sapiens	1	1	2	3	4	4	2186350	-0.356135	16.0375	-3.38809	0.0219811	0.122195	-3.85582	0.157788	0.800915	1	Chip_PI - Chip_noPI	limma	0.0219811	0.122195	FALSE	no hit	2186350		1.65795
NDRG1	Q92597	Protein NDRG1	Homo sapiens	1	1	2	3	3	3	1598258	-0.369585	15.5427	-3.38749	0.0219947	0.122195	-3.85652	0.157861	0.800989	1	Chip_PI - Chip_noPI	limma	0.0219947	0.122195	FALSE	no hit	1598258		1.65768
CBS	P35520	Cystathionine beta-synthase	Homo sapiens	1	1	2	3	11	12	19898085	-0.252369	19.3298	-3.38725	0.0220001	0.122195	-3.8568	0.157891	0.801019	1	Chip_PI - Chip_noPI	limma	0.0220001	0.122195	FALSE	no hit	19898085		1.65757
GADD45GIP1	Q8TAE8	Growth arrest and DNA damage-inducible proteins-interacting protein 1	Homo sapiens	1	1	2	3	6	6	4197555	-0.411484	17.5968	-3.38613	0.0220255	0.122195	-3.85811	0.158029	0.801158	1	Chip_PI - Chip_noPI	limma	0.0220255	0.122195	FALSE	no hit	4197555		1.65707
RACGAP1	Q9H0H5	Rac GTPase-activating protein 1	Homo sapiens	1	1	2	3	7	7	3188427	0.26527	16.9111	3.38595	0.0220294	0.122195	-3.85831	0.15805	0.801179	1	Chip_PI - Chip_noPI	limma	0.0220294	0.122195	FALSE	no hit	3188427		1.657
CBFB	Q13951	Core-binding factor subunit beta	Homo sapiens	1	1	2	3	2	2	1085558	-0.255864	15.0204	-3.3857	0.0220352	0.122195	-3.85861	0.158081	0.80121	1	Chip_PI - Chip_noPI	limma	0.0220352	0.122195	FALSE	no hit	1085558		1.65688
WARS1	P23381	Tryptophan--tRNA ligase, cytoplasmic	Homo sapiens	1	1	2	3	10	10	9981528	-0.332686	19.2835	-3.38366	0.0220816	0.122195	-3.86099	0.158332	0.801463	1	Chip_PI - Chip_noPI	limma	0.0220816	0.122195	FALSE	no hit	9981528		1.65597
GNA11	P29992	Guanine nucleotide-binding protein subunit alpha-11	Homo sapiens	1	1	2	3	3	6	4839856	-0.247664	17.2302	-3.37769	0.0222178	0.122672	-3.86797	0.159068	0.8022	1	Chip_PI - Chip_noPI	limma	0.0222178	0.122672	FALSE	no hit	4839856		1.6533
TUBA1B	P68363	Tubulin alpha-1B chain	Homo sapiens	1	1	2	3	0	23	730323456	-0.307304	22.4287	-3.36283	0.0225611	0.124232	-3.88535	0.16091	0.80402	1	Chip_PI - Chip_noPI	limma	0.0225611	0.124232	FALSE	no hit	730323456		1.64664
SCYL2	Q6P3W7	SCY1-like protein 2	Homo sapiens	1	1	2	3	3	3	1105197	-0.369322	14.6405	-3.3611	0.0226014	0.124232	-3.88738	0.161125	0.804231	1	Chip_PI - Chip_noPI	limma	0.0226014	0.124232	FALSE	no hit	1105197		1.64587
COX15	Q7KZN9	Cytochrome c oxidase assembly protein COX15 homolog	Homo sapiens	1	1	2	3	2	2	2999501	-0.456352	16.781	-3.35289	0.022794	0.124813	-3.897	0.16215	0.805228	1	Chip_PI - Chip_noPI	limma	0.022794	0.124813	FALSE	no hit	2999501		1.64218
METAP1	P53582	Methionine aminopeptidase 1	Homo sapiens	1	1	2	3	5	5	4720572	-0.47371	16.8755	-3.35226	0.0228088	0.124813	-3.89773	0.162229	0.805304	1	Chip_PI - Chip_noPI	limma	0.0228088	0.124813	FALSE	no hit	4720572		1.6419
IGF2BP3	O00425	Insulin-like growth factor 2 mRNA-binding protein 3	Homo sapiens	1	1	2	3	14	14	29523260	-0.270415	18.8996	-3.34745	0.0229227	0.125154	-3.90338	0.162833	0.805886	1	Chip_PI - Chip_noPI	limma	0.0229227	0.125154	FALSE	no hit	29523260		1.63973
GRWD1	Q9BQ67	Glutamate-rich WD repeat-containing protein 1	Homo sapiens	1	1	2	3	8	8	15885612	-0.251116	18.0112	-3.34346	0.0230176	0.125154	-3.90806	0.163334	0.806366	1	Chip_PI - Chip_noPI	limma	0.0230176	0.125154	FALSE	no hit	15885612		1.63794
TBC1D24	Q9ULP9	TBC1 domain family member 24	Homo sapiens	1	1	2	3	2	2	880391	-0.263066	15.4216	-3.33862	0.0231333	0.125154	-3.91374	0.163945	0.806948	1	Chip_PI - Chip_noPI	limma	0.0231333	0.125154	FALSE	no hit	880391		1.63576
SON	P18583	Protein SON	Homo sapiens	1	1	2	3	5	5	4812718	0.457274	17.3831	3.33857	0.0231346	0.125154	-3.9138	0.163951	0.806954	1	Chip_PI - Chip_noPI	limma	0.0231346	0.125154	FALSE	no hit	4812718		1.63574
RPL17	P18621	60S ribosomal protein L17	Homo sapiens	1	1	2	3	10	11	239250192	0.578152	20.1989	3.33752	0.0231597	0.125154	-3.91503	0.164083	0.807079	1	Chip_PI - Chip_noPI	limma	0.0231597	0.125154	FALSE	no hit	239250192		1.63527
RNH1	P13489	Ribonuclease inhibitor	Homo sapiens	1	1	2	3	6	6	12193964	-0.37155	17.9938	-3.33487	0.0232236	0.125154	-3.91815	0.164419	0.807398	1	Chip_PI - Chip_noPI	limma	0.0232236	0.125154	FALSE	no hit	12193964		1.63407
SNRPD2	P62316	Small nuclear ribonucleoprotein Sm D2	Homo sapiens	1	1	2	3	6	6	25766678	0.290626	18.932	3.33318	0.0232643	0.125154	-3.92014	0.164633	0.8076	1	Chip_PI - Chip_noPI	limma	0.0232643	0.125154	FALSE	no hit	25766678		1.63331
CHERP	Q8IWX8	Calcium homeostasis endoplasmic reticulum protein	Homo sapiens	1	1	2	3	5	5	3924357	0.296327	17.1476	3.33259	0.0232786	0.125154	-3.92083	0.164708	0.80767	1	Chip_PI - Chip_noPI	limma	0.0232786	0.125154	FALSE	no hit	3924357		1.63304
RPL22L1	Q6P5R6	60S ribosomal protein L22-like 1	Homo sapiens	1	1	2	3	3	3	11753695	0.363169	17.7167	3.31214	0.0237786	0.127563	-3.9449	0.167314	0.810097	1	Chip_PI - Chip_noPI	limma	0.0237786	0.127563	FALSE	no hit	11753695		1.62381
EBNA1BP2	Q99848	Probable rRNA-processing protein EBP2	Homo sapiens	1	1	2	3	3	3	1934048	0.556719	15.1654	3.30976	0.0238377	0.127602	-3.94771	0.16762	0.810378	1	Chip_PI - Chip_noPI	limma	0.0238377	0.127602	FALSE	no hit	1934048		1.62274
NPLOC4	Q8TAT6	Nuclear protein localization protein 4 homolog	Homo sapiens	1	1	2	3	10	10	8274764	-0.300327	18.7573	-3.30658	0.0239168	0.127747	-3.95146	0.168029	0.810752	1	Chip_PI - Chip_noPI	limma	0.0239168	0.127747	FALSE	no hit	8274764		1.6213
ILK	Q13418	Integrin-linked protein kinase	Homo sapiens	1	1	2	3	2	2	520822	-0.295638	15.7361	-3.29517	0.024203	0.128838	-3.96493	0.169501	0.812087	1	Chip_PI - Chip_noPI	limma	0.024203	0.128838	FALSE	no hit	520822		1.61613
PPAN	Q9NQ55	Suppressor of SWI4 1 homolog	Homo sapiens	1	1	2	3	2	2	308300	0.518027	13.331	3.29316	0.0242539	0.128838	-3.9673	0.169761	0.812321	1	Chip_PI - Chip_noPI	limma	0.0242539	0.128838	FALSE	no hit	308300		1.61522
PRUNE1	Q86TP1	Exopolyphosphatase PRUNE1	Homo sapiens	1	1	2	3	2	2	0	0.447885	13.2463	3.2917	0.0242908	0.128838	-3.96902	0.16995	0.81249	1	Chip_PI - Chip_noPI	limma	0.0242908	0.128838	FALSE	no hit	0		1.61456
TGM3	Q08188	Protein-glutamine gamma-glutamyltransferase E	Homo sapiens	1	1	2	3	5	5	1711384	0.367008	16.7501	3.2882	0.0243797	0.128838	-3.97316	0.170404	0.812896	1	Chip_PI - Chip_noPI	limma	0.0243797	0.128838	FALSE	no hit	1711384		1.61297
GPN1	Q9HCN4	GPN-loop GTPase 1	Homo sapiens	1	1	2	3	2	2	1363998	0.359706	15.0221	3.28807	0.0243832	0.128838	-3.97332	0.170422	0.812912	1	Chip_PI - Chip_noPI	limma	0.0243832	0.128838	FALSE	no hit	1363998		1.61291
SNRPD1	P62314	Small nuclear ribonucleoprotein Sm D1	Homo sapiens	1	1	2	3	2	2	27621631	0.357303	17.4769	3.2829	0.0245153	0.129258	-3.97943	0.171095	0.813511	1	Chip_PI - Chip_noPI	limma	0.0245153	0.129258	FALSE	no hit	27621631		1.61056
ASPSCR1	Q9BZE9	Tether containing UBX domain for GLUT4	Homo sapiens	1	1	2	3	2	2	472352	-0.292301	15.1658	-3.2734	0.0247601	0.130159	-3.99067	0.172336	0.814605	1	Chip_PI - Chip_noPI	limma	0.0247601	0.130159	FALSE	no hit	472352		1.60625
INA	Q16352	Alpha-internexin	Homo sapiens	1	1	2	3	8	9	50710560	0.387352	17.0542	3.27217	0.0247921	0.130159	-3.99213	0.172498	0.814747	1	Chip_PI - Chip_noPI	limma	0.0247921	0.130159	FALSE	no hit	50710560		1.60569
RLIM	Q9NVW2	E3 ubiquitin-protein ligase RLIM	Homo sapiens	1	1	2	3	2	2	2551719	-0.364291	14.6496	-3.26152	0.0250705	0.13134	-4.00476	0.173899	0.815965	1	Chip_PI - Chip_noPI	limma	0.0250705	0.13134	FALSE	no hit	2551719		1.60084
KIF20B	Q96Q89	Kinesin-like protein KIF20B	Homo sapiens	1	1	2	3	3	3	651282	0.29407	14.5268	3.23442	0.0257949	0.134847	-4.03696	0.177502	0.819025	1	Chip_PI - Chip_noPI	limma	0.0257949	0.134847	FALSE	no hit	651282		1.58847
HNRNPA1	P09651	Heterogeneous nuclear ribonucleoprotein A1	Homo sapiens	1	1	2	3	3	24	153640060	0.407586	21.0655	3.22363	0.0260903	0.136021	-4.04982	0.178954	0.820229	1	Chip_PI - Chip_noPI	limma	0.0260903	0.136021	FALSE	no hit	153640060		1.58352
LSG1	Q9H089	Large subunit GTPase 1 homolog	Homo sapiens	1	1	2	3	8	8	116705720	0.245255	18.2026	3.22217	0.0261303	0.136021	-4.05155	0.17915	0.82039	1	Chip_PI - Chip_noPI	limma	0.0261303	0.136021	FALSE	no hit	116705720		1.58286
ARID2	Q68CP9	AT-rich interactive domain-containing protein 2	Homo sapiens	1	1	2	3	2	2	399902	0.330931	15.4251	3.21351	0.0263706	0.136982	-4.06189	0.180322	0.821349	1	Chip_PI - Chip_noPI	limma	0.0263706	0.136982	FALSE	no hit	399902		1.57888
ATP6V0A2	Q9Y487	V-type proton ATPase 116 kDa subunit a 2	Homo sapiens	1	1	2	3	2	2	2268993	-0.273073	15.4942	-3.21109	0.026438	0.137043	-4.06477	0.18065	0.821615	1	Chip_PI - Chip_noPI	limma	0.026438	0.137043	FALSE	no hit	2268993		1.57777
ABCF1	Q8NE71	ATP-binding cassette sub-family F member 1	Homo sapiens	1	1	2	3	10	11	4474681	0.238301	17.7937	3.20857	0.0265086	0.137119	-4.06778	0.180992	0.821893	1	Chip_PI - Chip_noPI	limma	0.0265086	0.137119	FALSE	no hit	4474681		1.57661
KLC1	Q07866	Kinesin light chain 1	Homo sapiens	1	1	2	3	10	13	9169919	0.233365	19.4231	3.2051	0.0266062	0.137335	-4.07193	0.181465	0.822274	1	Chip_PI - Chip_noPI	limma	0.0266062	0.137335	FALSE	no hit	9169919		1.57502
HNRNPA3	P51991	Heterogeneous nuclear ribonucleoprotein A3	Homo sapiens	1	1	2	3	22	22	76735860	0.283341	21.2459	3.19958	0.0267621	0.137507	-4.07853	0.182218	0.822879	1	Chip_PI - Chip_noPI	limma	0.0267621	0.137507	FALSE	no hit	76735860		1.57248
CSDE1	O75534	Cold shock domain-containing protein E1	Homo sapiens	1	1	2	3	30	30	19425148	-0.289761	20.9817	-3.19644	0.0268513	0.137507	-4.08228	0.182648	0.823222	1	Chip_PI - Chip_noPI	limma	0.0268513	0.137507	FALSE	no hit	19425148		1.57103
METTL14	Q9HCE5	N6-adenosine-methyltransferase non-catalytic subunit	Homo sapiens	1	1	2	3	5	5	3117122	-0.244792	17.0634	-3.19455	0.0269052	0.137507	-4.08454	0.182907	0.823428	1	Chip_PI - Chip_noPI	limma	0.0269052	0.137507	FALSE	no hit	3117122		1.57016
YWHAH	Q04917	14-3-3 protein eta	Homo sapiens	1	1	2	3	9	10	70320732	-0.263612	19.065	-3.19367	0.0269303	0.137507	-4.0856	0.183027	0.823523	1	Chip_PI - Chip_noPI	limma	0.0269303	0.137507	FALSE	no hit	70320732		1.56976
RPL36A	P83881	60S ribosomal protein L36a	Homo sapiens	1	1	2	3	2	8	23843150	0.478698	18.8669	3.19333	0.0269399	0.137507	-4.086	0.183073	0.82356	1	Chip_PI - Chip_noPI	limma	0.0269399	0.137507	FALSE	no hit	23843150		1.5696
LAS1L	Q9Y4W2	Ribosomal biogenesis protein LAS1L	Homo sapiens	1	1	2	3	3	3	2141503	-0.327695	15.9099	-3.19209	0.0269753	0.137507	-4.08748	0.183243	0.823695	1	Chip_PI - Chip_noPI	limma	0.0269753	0.137507	FALSE	no hit	2141503		1.56903
RTCA	O00442	RNA 3'-terminal phosphate cyclase	Homo sapiens	1	1	2	3	7	7	2906489	-0.236807	16.5036	-3.18323	0.0272301	0.138518	-4.09809	0.184462	0.824655	1	Chip_PI - Chip_noPI	limma	0.0272301	0.138518	FALSE	no hit	2906489		1.56495
CSTA	P01040	Cystatin-A	Homo sapiens	1	1	2	3	2	2	1257664	0.876641	16.5541	3.18007	0.0273218	0.13865	-4.10188	0.184899	0.824997	1	Chip_PI - Chip_noPI	limma	0.0273218	0.13865	FALSE	candidate	1257664		1.56349
RPS15A	P62244	40S ribosomal protein S15a	Homo sapiens	1	1	2	3	10	10	219705972	0.27003	20.3723	3.17613	0.0274362	0.13865	-4.1066	0.185443	0.825421	1	Chip_PI - Chip_noPI	limma	0.0274362	0.13865	FALSE	no hit	219705972		1.56168
CSK	P41240	Tyrosine-protein kinase CSK	Homo sapiens	1	1	2	3	9	9	3416135	-0.271708	17.9673	-3.17121	0.0275803	0.13865	-4.1125	0.186125	0.82595	1	Chip_PI - Chip_noPI	limma	0.0275803	0.13865	FALSE	no hit	3416135		1.5594
TSFM	P43897	Elongation factor Ts, mitochondrial	Homo sapiens	1	1	2	3	7	7	7710193	-0.280588	18.1855	-3.17096	0.0275876	0.13865	-4.1128	0.18616	0.825976	1	Chip_PI - Chip_noPI	limma	0.0275876	0.13865	FALSE	no hit	7710193		1.55929
ALDH7A1	P49419	Alpha-aminoadipic semialdehyde dehydrogenase	Homo sapiens	1	1	2	3	9	10	10087809	-0.263045	18.532	-3.17051	0.0276007	0.13865	-4.11334	0.186222	0.826024	1	Chip_PI - Chip_noPI	limma	0.0276007	0.13865	FALSE	no hit	10087809		1.55908
DSC1	Q08554	Desmocollin-1	Homo sapiens	1	1	2	3	8	8	10262218	0.472664	16.5251	3.16914	0.0276409	0.13865	-4.11498	0.186412	0.826171	1	Chip_PI - Chip_noPI	limma	0.0276409	0.13865	FALSE	no hit	10262218		1.55845
RBMX	P38159	RNA-binding motif protein, X chromosome	Homo sapiens	1	1	2	3	8	27	74682460	0.388533	21.2605	3.1688	0.027651	0.13865	-4.11539	0.18646	0.826208	1	Chip_PI - Chip_noPI	limma	0.027651	0.13865	FALSE	no hit	74682460		1.55829
IGLC2	P0DOY2	Immunoglobulin lambda constant 2	Homo sapiens	1	1	2	3	0	2	0	0.441851	13.5338	3.16219	0.0278464	0.139345	-4.12333	0.187381	0.826914	1	Chip_PI - Chip_noPI	limma	0.0278464	0.139345	FALSE	no hit	0		1.55523
ALDH3A2	P51648	Aldehyde dehydrogenase family 3 member A2	Homo sapiens	1	1	2	3	8	8	5862301	-0.354189	16.9563	-3.15996	0.0279126	0.139393	-4.12601	0.187692	0.827151	1	Chip_PI - Chip_noPI	limma	0.0279126	0.139393	FALSE	no hit	5862301		1.5542
PSMB6	P28072	Proteasome subunit beta type-6	Homo sapiens	1	1	2	3	3	3	8318028	0.399608	18.152	3.15442	0.0280778	0.139634	-4.13266	0.188466	0.827739	1	Chip_PI - Chip_noPI	limma	0.0280778	0.139634	FALSE	no hit	8318028		1.55164
KIF20A	O95235	Kinesin-like protein KIF20A	Homo sapiens	1	1	2	3	2	2	0	0.285106	14.8059	3.15293	0.0281224	0.139634	-4.13445	0.188674	0.827897	1	Chip_PI - Chip_noPI	limma	0.0281224	0.139634	FALSE	no hit	0		1.55095
CTR9	Q6PD62	RNA polymerase-associated protein CTR9 homolog	Homo sapiens	1	1	2	3	11	11	7472221	0.347926	18.2501	3.15263	0.0281314	0.139634	-4.13481	0.188717	0.827928	1	Chip_PI - Chip_noPI	limma	0.0281314	0.139634	FALSE	no hit	7472221		1.55081
MAPRE2	Q15555	Microtubule-associated protein RP/EB family member 2	Homo sapiens	1	1	2	3	6	6	10728192	-0.293677	18.2797	-3.14299	0.0284224	0.139759	-4.14641	0.190072	0.828946	1	Chip_PI - Chip_noPI	limma	0.0284224	0.139759	FALSE	no hit	10728192		1.54634
BYSL	Q13895	Bystin	Homo sapiens	1	1	2	3	6	6	1428223	0.389747	16.2567	3.14041	0.0285011	0.139759	-4.14952	0.190437	0.829217	1	Chip_PI - Chip_noPI	limma	0.0285011	0.139759	FALSE	no hit	1428223		1.54514
CLIP1	P30622	CAP-Gly domain-containing linker protein 1	Homo sapiens	1	1	2	3	5	5	2616750	0.24015	14.3039	3.1403	0.0285044	0.139759	-4.14965	0.190452	0.829229	1	Chip_PI - Chip_noPI	limma	0.0285044	0.139759	FALSE	no hit	2616750		1.54509
RPL18A	Q02543	60S ribosomal protein L18a	Homo sapiens	1	1	2	3	7	7	116161680	0.458658	20.101	3.14021	0.0285069	0.139759	-4.14976	0.190464	0.829238	1	Chip_PI - Chip_noPI	limma	0.0285069	0.139759	FALSE	no hit	116161680		1.54505
XRN2	Q9H0D6	5'-3' exoribonuclease 2	Homo sapiens	1	1	2	3	16	16	24651978	0.285481	19.5306	3.13906	0.028542	0.139759	-4.15114	0.190627	0.829358	1	Chip_PI - Chip_noPI	limma	0.028542	0.139759	FALSE	no hit	24651978		1.54452
RAB3GAP1	Q15042	Rab3 GTPase-activating protein catalytic subunit	Homo sapiens	1	1	2	3	6	6	3246016	-0.235547	17.2297	-3.13877	0.0285511	0.139759	-4.1515	0.190669	0.829389	1	Chip_PI - Chip_noPI	limma	0.0285511	0.139759	FALSE	no hit	3246016		1.54438
SUCLG1	P53597	Succinate--CoA ligase [ADP/GDP-forming] subunit alpha, mitochondrial	Homo sapiens	1	1	2	3	5	5	11338608	-0.321107	17.8213	-3.13865	0.0285547	0.139759	-4.15164	0.190686	0.829402	1	Chip_PI - Chip_noPI	limma	0.0285547	0.139759	FALSE	no hit	11338608		1.54432
SMARCB1	Q12824	SWI/SNF-related matrix-associated actin-dependent regulator of chromatin subfamily B member 1	Homo sapiens	1	1	2	3	7	7	4163454	0.27251	17.5362	3.12988	0.0288238	0.140795	-4.16221	0.191927	0.830318	1	Chip_PI - Chip_noPI	limma	0.0288238	0.140795	FALSE	no hit	4163454		1.54025
CSNK2A1	P68400	Casein kinase II subunit alpha	Homo sapiens	1	1	2	3	3	14	15349880	-0.239899	19.3652	-3.12604	0.0289425	0.140853	-4.16684	0.192473	0.830718	1	Chip_PI - Chip_noPI	limma	0.0289425	0.140853	FALSE	no hit	15349880		1.53846
RPL12	P30050	60S ribosomal protein L12	Homo sapiens	1	1	2	3	11	11	129470472	0.52784	21.0221	3.12579	0.0289502	0.140853	-4.16714	0.192508	0.830744	1	Chip_PI - Chip_noPI	limma	0.0289502	0.140853	FALSE	no hit	129470472		1.53835
CSE1L	P55060	Exportin-2	Homo sapiens	1	1	2	3	14	14	27235030	0.321455	19.6907	3.12379	0.0290123	0.140876	-4.16955	0.192793	0.830952	1	Chip_PI - Chip_noPI	limma	0.0290123	0.140876	FALSE	no hit	27235030		1.53742
PMPCB	O75439	Mitochondrial-processing peptidase subunit beta	Homo sapiens	1	1	2	3	10	11	23454645	-0.25097	19.0181	-3.11696	0.0292257	0.140962	-4.1778	0.193769	0.83166	1	Chip_PI - Chip_noPI	limma	0.0292257	0.140962	FALSE	no hit	23454645		1.53424
YOD1	Q5VVQ6	Ubiquitin thioesterase OTU1	Homo sapiens	1	1	2	3	5	5	5473731	-0.230187	16.227	-3.11665	0.0292353	0.140962	-4.17817	0.193813	0.831691	1	Chip_PI - Chip_noPI	limma	0.0292353	0.140962	FALSE	no hit	5473731		1.53409
BRD1	O95696	Bromodomain-containing protein 1	Homo sapiens	1	1	2	3	2	3	262904	0.680402	13.6676	3.11428	0.0293097	0.140962	-4.18103	0.194152	0.831936	1	Chip_PI - Chip_noPI	limma	0.0293097	0.140962	FALSE	candidate	262904		1.53299
MAT2A	P31153	S-adenosylmethionine synthase isoform type-2	Homo sapiens	1	1	2	3	9	13	16241967	-0.233019	19.4876	-3.10972	0.0294536	0.140962	-4.18655	0.194806	0.832406	1	Chip_PI - Chip_noPI	limma	0.0294536	0.140962	FALSE	no hit	16241967		1.53086
INTS7	Q9NVH2	Integrator complex subunit 7	Homo sapiens	1	1	2	3	2	2	0	0.339382	13.7362	3.10943	0.0294628	0.140962	-4.1869	0.194848	0.832436	1	Chip_PI - Chip_noPI	limma	0.0294628	0.140962	FALSE	no hit	0		1.53073
MRPL38	Q96DV4	39S ribosomal protein L38, mitochondrial	Homo sapiens	1	1	2	3	10	10	15479664	-0.277966	19.2448	-3.10847	0.0294931	0.140962	-4.18806	0.194985	0.832534	1	Chip_PI - Chip_noPI	limma	0.0294931	0.140962	FALSE	no hit	15479664		1.53028
MRPL47	Q9HD33	39S ribosomal protein L47, mitochondrial	Homo sapiens	1	1	2	3	4	4	4353221	-0.338963	17.2263	-3.10702	0.029539	0.140962	-4.18981	0.195193	0.832683	1	Chip_PI - Chip_noPI	limma	0.029539	0.140962	FALSE	no hit	4353221		1.5296
PBRM1	Q86U86	Protein polybromo-1	Homo sapiens	1	1	2	3	15	15	5149248	0.229103	19.196	3.10697	0.0295407	0.140962	-4.18987	0.195201	0.832688	1	Chip_PI - Chip_noPI	limma	0.0295407	0.140962	FALSE	no hit	5149248		1.52958
STRAP	Q9Y3F4	Serine-threonine kinase receptor-associated protein	Homo sapiens	1	1	2	3	13	13	14697318	-0.311298	17.2584	-3.10679	0.0295464	0.140962	-4.19009	0.195227	0.832707	1	Chip_PI - Chip_noPI	limma	0.0295464	0.140962	FALSE	no hit	14697318		1.52949
PLAA	Q9Y263	Phospholipase A-2-activating protein	Homo sapiens	1	1	2	3	15	15	5191618	-0.262158	18.1381	-3.10219	0.0296927	0.141385	-4.19565	0.195888	0.833177	1	Chip_PI - Chip_noPI	limma	0.0296927	0.141385	FALSE	no hit	5191618		1.52735
EIF4H	Q15056	Eukaryotic translation initiation factor 4H	Homo sapiens	1	1	2	3	10	10	11920684	-0.225334	18.9577	-3.09767	0.0298375	0.141639	-4.20112	0.196541	0.833639	1	Chip_PI - Chip_noPI	limma	0.0298375	0.141639	FALSE	no hit	11920684		1.52524
ESF1	Q9H501	ESF1 homolog	Homo sapiens	1	1	2	3	6	6	1682063	-0.351253	16.2301	-3.09628	0.0298819	0.141639	-4.2028	0.196741	0.83378	1	Chip_PI - Chip_noPI	limma	0.0298819	0.141639	FALSE	no hit	1682063		1.52459
PSMA3	P25788	Proteasome subunit alpha type-3	Homo sapiens	1	1	2	3	11	11	18290702	0.310597	18.4284	3.09152	0.0300355	0.141639	-4.20857	0.197431	0.834265	1	Chip_PI - Chip_noPI	limma	0.0300355	0.141639	FALSE	no hit	18290702		1.52236
RPA1	P27694	Replication protein A 70 kDa DNA-binding subunit	Homo sapiens	1	1	2	3	16	16	23591189	-0.301925	20.34	-3.09117	0.0300468	0.141639	-4.20899	0.197481	0.8343	1	Chip_PI - Chip_noPI	limma	0.0300468	0.141639	FALSE	no hit	23591189		1.5222
TTC27	Q6P3X3	Tetratricopeptide repeat protein 27	Homo sapiens	1	1	2	3	3	3	780069	0.475799	16.0016	3.09014	0.0300803	0.141639	-4.21024	0.197631	0.834405	1	Chip_PI - Chip_noPI	limma	0.0300803	0.141639	FALSE	no hit	780069		1.52172
FAM50A	Q14320	Protein FAM50A	Homo sapiens	1	1	2	3	2	4	2162503	0.493101	15.4674	3.08978	0.0300919	0.141639	-4.21067	0.197683	0.834441	1	Chip_PI - Chip_noPI	limma	0.0300919	0.141639	FALSE	no hit	2162503		1.52155
UBAP2L	Q14157	Ubiquitin-associated protein 2-like	Homo sapiens	1	1	2	3	11	11	5278872	0.352481	17.3426	3.08069	0.0303882	0.142761	-4.2217	0.199006	0.83536	1	Chip_PI - Chip_noPI	limma	0.0303882	0.142761	FALSE	no hit	5278872		1.5173
BPHL	Q86WA6	Valacyclovir hydrolase	Homo sapiens	1	1	2	3	2	2	532996	-0.341998	14.5477	-3.07853	0.030459	0.14282	-4.22431	0.199321	0.835578	1	Chip_PI - Chip_noPI	limma	0.030459	0.14282	FALSE	no hit	532996		1.51628
MTIF2	P46199	Translation initiation factor IF-2, mitochondrial	Homo sapiens	1	1	2	3	2	3	4061913	-0.348248	16.1252	-3.07523	0.0305675	0.143056	-4.22831	0.199802	0.835909	1	Chip_PI - Chip_noPI	limma	0.0305675	0.143056	FALSE	no hit	4061913		1.51474
SNW1	Q13573	SNW domain-containing protein 1	Homo sapiens	1	1	2	3	12	12	5152063	0.250535	18.571	3.07047	0.0307252	0.143284	-4.2341	0.2005	0.836387	1	Chip_PI - Chip_noPI	limma	0.0307252	0.143284	FALSE	no hit	5152063		1.5125
TIMM50	Q3ZCQ8	Mitochondrial import inner membrane translocase subunit TIM50	Homo sapiens	1	1	2	3	3	3	1646247	-0.234526	17.4535	-3.07023	0.0307329	0.143284	-4.23438	0.200534	0.83641	1	Chip_PI - Chip_noPI	limma	0.0307329	0.143284	FALSE	no hit	1646247		1.5124
PSMC3	P17980	26S proteasome regulatory subunit 6A	Homo sapiens	1	1	2	3	12	13	11916363	-0.292271	18.7836	-3.06648	0.0308577	0.143594	-4.23894	0.201085	0.836785	1	Chip_PI - Chip_noPI	limma	0.0308577	0.143594	FALSE	no hit	11916363		1.51064
MORC3	Q14149	MORC family CW-type zinc finger protein 3	Homo sapiens	1	1	2	3	2	2	545456	-0.234035	15.3068	-3.06228	0.0309983	0.143975	-4.24405	0.201703	0.837204	1	Chip_PI - Chip_noPI	limma	0.0309983	0.143975	FALSE	no hit	545456		1.50866
CLPX	O76031	ATP-dependent Clp protease ATP-binding subunit clpX-like, mitochondrial	Homo sapiens	1	1	2	3	13	13	6290923	-0.245106	19.0618	-3.05089	0.0313827	0.145388	-4.2579	0.203385	0.838332	1	Chip_PI - Chip_noPI	limma	0.0313827	0.145388	FALSE	no hit	6290923		1.50331
SPATA5	Q8NB90	Ribosome biogenesis protein SPATA5	Homo sapiens	1	1	2	3	2	2	3107744	0.33712	13.8047	3.04977	0.0314207	0.145388	-4.25926	0.203551	0.838442	1	Chip_PI - Chip_noPI	limma	0.0314207	0.145388	FALSE	no hit	3107744		1.50278
YBX1	P67809	Y-box-binding protein 1	Homo sapiens	1	1	2	3	5	7	13782326	0.278381	16.7028	3.04668	0.031526	0.1456	-4.26301	0.204009	0.838747	1	Chip_PI - Chip_noPI	limma	0.031526	0.1456	FALSE	no hit	13782326		1.50133
TNKS1BP1	Q9C0C2	182 kDa tankyrase-1-binding protein	Homo sapiens	1	1	2	3	2	2	513378	0.470178	14.3413	3.04386	0.0316226	0.145665	-4.26645	0.204428	0.839024	1	Chip_PI - Chip_noPI	limma	0.0316226	0.145665	FALSE	no hit	513378		1.5
PTGES3	Q15185	Prostaglandin E synthase 3	Homo sapiens	1	1	2	3	2	2	3400424	-0.365956	15.2389	-3.04281	0.0316586	0.145665	-4.26773	0.204584	0.839127	1	Chip_PI - Chip_noPI	limma	0.0316586	0.145665	FALSE	no hit	3400424		1.49951
IPO5	O00410	Importin-5	Homo sapiens	1	1	2	3	7	7	3874776	1.68378	17.713	3.03616	0.0318881	0.146308	-4.27584	0.205576	0.839779	1	Chip_PI - Chip_noPI	limma	0.0318881	0.146308	FALSE	candidate	3874776		1.49637
FLNB	O75369	Filamin-B	Homo sapiens	1	1	2	3	42	42	26442143	0.257806	19.8958	3.03531	0.0319173	0.146308	-4.27687	0.205702	0.839862	1	Chip_PI - Chip_noPI	limma	0.0319173	0.146308	FALSE	no hit	26442143		1.49597
CORO1B	Q9BR76	Coronin-1B	Homo sapiens	1	1	2	3	7	7	7747461	-0.237158	17.8233	-3.03193	0.0320349	0.146573	-4.281	0.206208	0.840192	1	Chip_PI - Chip_noPI	limma	0.0320349	0.146573	FALSE	no hit	7747461		1.49438
PSMB1	P20618	Proteasome subunit beta type-1	Homo sapiens	1	1	2	3	8	8	14423120	0.280137	18.2069	3.02627	0.0322325	0.147158	-4.2879	0.207056	0.840742	1	Chip_PI - Chip_noPI	limma	0.0322325	0.147158	FALSE	no hit	14423120		1.49171
CPS1	P31327	Carbamoyl-phosphate synthase [ammonia], mitochondrial	Homo sapiens	1	1	2	3	2	2	7245482	-0.279432	15.027	-3.02484	0.0322824	0.147158	-4.28964	0.20727	0.84088	1	Chip_PI - Chip_noPI	limma	0.0322824	0.147158	FALSE	no hit	7245482		1.49103
PDHA1	P08559	Pyruvate dehydrogenase E1 component subunit alpha, somatic form, mitochondrial	Homo sapiens	1	1	2	3	12	12	44303637	-0.30923	19.5003	-3.02046	0.0324369	0.147588	-4.295	0.20793	0.841305	1	Chip_PI - Chip_noPI	limma	0.0324369	0.147588	FALSE	no hit	44303637		1.48896
CORO1C	Q9ULV4	Coronin-1C	Homo sapiens	1	1	2	3	8	8	6120412	-0.293722	18.241	-3.01516	0.0326244	0.148167	-4.30147	0.208728	0.841816	1	Chip_PI - Chip_noPI	limma	0.0326244	0.148167	FALSE	no hit	6120412		1.48646
SRSF5	Q13243	Serine/arginine-rich splicing factor 5	Homo sapiens	1	1	2	3	6	6	16981296	0.580971	18.141	3.01066	0.0327847	0.148603	-4.30697	0.209408	0.842249	1	Chip_PI - Chip_noPI	limma	0.0327847	0.148603	FALSE	no hit	16981296		1.48433
NCL	P19338	Nucleolin	Homo sapiens	1	1	2	3	64	64	478562192	0.33451	23.5597	3.00907	0.0328415	0.148603	-4.30891	0.209649	0.842401	1	Chip_PI - Chip_noPI	limma	0.0328415	0.148603	FALSE	no hit	478562192		1.48358
SLC25A6	P12236	ADP/ATP translocase 3	Homo sapiens	1	1	2	3	3	4	307982824	-0.219345	19.097	-3.00657	0.0329313	0.148646	-4.31197	0.210028	0.842641	1	Chip_PI - Chip_noPI	limma	0.0329313	0.148646	FALSE	no hit	307982824		1.48239
SLC25A5	P05141	ADP/ATP translocase 2	Homo sapiens	1	1	2	3	5	15	307982824	-0.221837	22.7029	-3.00544	0.032972	0.148646	-4.31335	0.2102	0.842749	1	Chip_PI - Chip_noPI	limma	0.032972	0.148646	FALSE	no hit	307982824		1.48186
MAP2K6	P52564	Dual specificity mitogen-activated protein kinase kinase 6	Homo sapiens	1	1	2	3	3	3	5389542	-0.296491	15.8653	-3.00179	0.0331033	0.148899	-4.31781	0.210753	0.843097	1	Chip_PI - Chip_noPI	limma	0.0331033	0.148899	FALSE	no hit	5389542		1.48013
HSPA8	P11142	Heat shock cognate 71 kDa protein	Homo sapiens	1	1	2	3	28	38	320221272	-0.343366	22.4113	-2.99982	0.0331748	0.148899	-4.32023	0.211054	0.843286	1	Chip_PI - Chip_noPI	limma	0.0331748	0.148899	FALSE	no hit	320221272		1.47919
APPL1	Q9UKG1	DCC-interacting protein 13-alpha	Homo sapiens	1	1	2	3	12	12	4162010	-0.237105	18.3999	-2.99803	0.0332394	0.148899	-4.32242	0.211325	0.843456	1	Chip_PI - Chip_noPI	limma	0.0332394	0.148899	FALSE	no hit	4162010		1.47835
TNPO1	Q92973	Transportin-1	Homo sapiens	1	1	2	3	1	3	1796291	0.318964	17.0269	2.99718	0.0332705	0.148899	-4.32346	0.211456	0.843537	1	Chip_PI - Chip_noPI	limma	0.0332705	0.148899	FALSE	no hit	1796291		1.47794
IDH2	P48735	Isocitrate dehydrogenase [NADP], mitochondrial	Homo sapiens	1	1	2	3	12	12	12640503	-0.297682	18.1068	-2.99407	0.0333836	0.149042	-4.32727	0.21193	0.843832	1	Chip_PI - Chip_noPI	limma	0.0333836	0.149042	FALSE	no hit	12640503		1.47647
TJP1	Q07157	Tight junction protein ZO-1	Homo sapiens	1	1	2	3	10	10	10844176	-0.319864	17.2025	-2.98836	0.0335926	0.149042	-4.33427	0.212803	0.844373	1	Chip_PI - Chip_noPI	limma	0.0335926	0.149042	FALSE	no hit	10844176		1.47376
METAP2	P50579	Methionine aminopeptidase 2	Homo sapiens	1	1	2	3	2	2	590775	-0.233715	13.7668	-2.98785	0.0336113	0.149042	-4.33489	0.21288	0.844421	1	Chip_PI - Chip_noPI	limma	0.0336113	0.149042	FALSE	no hit	590775		1.47352
CCT8	P50990	T-complex protein 1 subunit theta	Homo sapiens	1	1	2	3	34	34	90632134	-0.233678	21.8166	-2.98724	0.0336336	0.149042	-4.33564	0.212974	0.844479	1	Chip_PI - Chip_noPI	limma	0.0336336	0.149042	FALSE	no hit	90632134		1.47323
ARPC2	O15144	Actin-related protein 2/3 complex subunit 2	Homo sapiens	1	1	2	3	12	12	8808477	-0.225147	18.8834	-2.98649	0.0336613	0.149042	-4.33656	0.213089	0.84455	1	Chip_PI - Chip_noPI	limma	0.0336613	0.149042	FALSE	no hit	8808477		1.47287
RPL26	P61254	60S ribosomal protein L26	Homo sapiens	1	1	2	3	3	11	67127426	0.32408	20.4899	2.98567	0.0336914	0.149042	-4.33756	0.213214	0.844627	1	Chip_PI - Chip_noPI	limma	0.0336914	0.149042	FALSE	no hit	67127426		1.47248
PRKRA	O75569	Interferon-inducible double-stranded RNA-dependent protein kinase activator A	Homo sapiens	1	1	2	3	4	4	1090091	-0.489871	15.0012	-2.98376	0.0337618	0.149042	-4.3399	0.213507	0.844807	1	Chip_PI - Chip_noPI	limma	0.0337618	0.149042	FALSE	no hit	1090091		1.47158
VKORC1	Q9BQB6	Vitamin K epoxide reductase complex subunit 1	Homo sapiens	1	1	2	3	2	2	3191474	0.297802	17.0201	2.98306	0.0337877	0.149042	-4.34076	0.213614	0.844873	1	Chip_PI - Chip_noPI	limma	0.0337877	0.149042	FALSE	no hit	3191474		1.47124
IRAK1	P51617	Interleukin-1 receptor-associated kinase 1	Homo sapiens	1	1	2	3	2	3	12666043	0.419425	15.4639	2.9807	0.0338753	0.149122	-4.34366	0.213978	0.845096	1	Chip_PI - Chip_noPI	limma	0.0338753	0.149122	FALSE	no hit	12666043		1.47012
EML1	O00423	Echinoderm microtubule-associated protein-like 1	Homo sapiens	1	1	2	3	2	2	500941	-0.386392	14.0989	-2.9793	0.0339272	0.149122	-4.34538	0.214193	0.845227	1	Chip_PI - Chip_noPI	limma	0.0339272	0.149122	FALSE	no hit	500941		1.46945
MAP2K2	P36507	Dual specificity mitogen-activated protein kinase kinase 2	Homo sapiens	1	1	2	3	6	10	21316139	-0.284098	18.9183	-2.96894	0.0343144	0.150554	-4.35809	0.21579	0.846196	1	Chip_PI - Chip_noPI	limma	0.0343144	0.150554	FALSE	no hit	21316139		1.46452
NDUFA10	O95299	NADH dehydrogenase [ubiquinone] 1 alpha subcomplex subunit 10, mitochondrial	Homo sapiens	1	1	2	3	9	9	3987090	-0.238184	18.239	-2.96091	0.0346181	0.151492	-4.36796	0.217035	0.846944	1	Chip_PI - Chip_noPI	limma	0.0346181	0.151492	FALSE	no hit	3987090		1.4607
HNRNPL	P14866	Heterogeneous nuclear ribonucleoprotein L	Homo sapiens	1	1	2	3	18	19	133968412	-0.259233	20.7692	-2.96003	0.0346514	0.151492	-4.36904	0.217171	0.847025	1	Chip_PI - Chip_noPI	limma	0.0346514	0.151492	FALSE	no hit	133968412		1.46028
CHD1	O14646	Chromodomain-helicase-DNA-binding protein 1	Homo sapiens	1	1	2	3	9	11	3970009	0.279731	17.2291	2.95841	0.0347133	0.151493	-4.37104	0.217423	0.847175	1	Chip_PI - Chip_noPI	limma	0.0347133	0.151493	FALSE	no hit	3970009		1.4595
COPG1	Q9Y678	Coatomer subunit gamma-1	Homo sapiens	1	1	2	3	14	15	9862912	-0.22984	19.1648	-2.95494	0.0348458	0.151721	-4.3753	0.217963	0.847496	1	Chip_PI - Chip_noPI	limma	0.0348458	0.151721	FALSE	no hit	9862912		1.45785
USP14	P54578	Ubiquitin carboxyl-terminal hydrolase 14	Homo sapiens	1	1	2	3	7	7	8038638	-0.229486	17.5884	-2.95381	0.0348891	0.151721	-4.3767	0.218139	0.8476	1	Chip_PI - Chip_noPI	limma	0.0348891	0.151721	FALSE	no hit	8038638		1.45731
QSER1	Q2KHR3	Glutamine and serine-rich protein 1	Homo sapiens	1	1	2	3	3	3	0	0.246178	16.119	2.94791	0.0351159	0.151827	-4.38395	0.219059	0.848143	1	Chip_PI - Chip_noPI	limma	0.0351159	0.151827	FALSE	no hit	0		1.4545
IRS4	O14654	Insulin receptor substrate 4	Homo sapiens	1	1	2	3	24	24	10153571	-0.251868	19.2615	-2.9473	0.0351395	0.151827	-4.3847	0.219155	0.848199	1	Chip_PI - Chip_noPI	limma	0.0351395	0.151827	FALSE	no hit	10153571		1.4542
RRM2	P31350	Ribonucleoside-diphosphate reductase subunit M2	Homo sapiens	1	1	2	3	3	4	2117832	0.344633	16.4478	2.94421	0.0352591	0.151827	-4.38851	0.219638	0.848483	1	Chip_PI - Chip_noPI	limma	0.0352591	0.151827	FALSE	no hit	2117832		1.45273
LDHB	P07195	L-lactate dehydrogenase B chain	Homo sapiens	1	1	2	3	14	16	74956158	-0.214831	20.5585	-2.94419	0.0352602	0.151827	-4.38854	0.219642	0.848485	1	Chip_PI - Chip_noPI	limma	0.0352602	0.151827	FALSE	no hit	74956158		1.45272
VPS35	Q96QK1	Vacuolar protein sorting-associated protein 35	Homo sapiens	1	1	2	3	16	16	9640041	0.230365	17.5348	2.94237	0.0353306	0.151827	-4.39077	0.219926	0.848651	1	Chip_PI - Chip_noPI	limma	0.0353306	0.151827	FALSE	no hit	9640041		1.45185
RBM34	P42696	RNA-binding protein 34	Homo sapiens	1	1	2	3	6	6	3398678	0.452258	17.5324	2.94163	0.0353595	0.151827	-4.39169	0.220043	0.848719	1	Chip_PI - Chip_noPI	limma	0.0353595	0.151827	FALSE	no hit	3398678		1.45149
PSMA5	P28066	Proteasome subunit alpha type-5	Homo sapiens	1	1	2	3	7	7	9930174	0.291381	18.4309	2.94085	0.0353901	0.151827	-4.39265	0.220166	0.848791	1	Chip_PI - Chip_noPI	limma	0.0353901	0.151827	FALSE	no hit	9930174		1.45112
ADPGK	Q9BRR6	ADP-dependent glucokinase	Homo sapiens	1	1	2	3	3	3	2057873	-0.253611	16.6252	-2.94033	0.0354103	0.151827	-4.39329	0.220247	0.848838	1	Chip_PI - Chip_noPI	limma	0.0354103	0.151827	FALSE	no hit	2057873		1.45087
MRPL13	Q9BYD1	39S ribosomal protein L13, mitochondrial	Homo sapiens	1	1	2	3	3	3	2111128	-0.243354	16.9179	-2.93852	0.0354808	0.151827	-4.39552	0.220531	0.849003	1	Chip_PI - Chip_noPI	limma	0.0354808	0.151827	FALSE	no hit	2111128		1.45001
SBDS	Q9Y3A5	Ribosome maturation protein SBDS	Homo sapiens	1	1	2	3	14	14	25684759	-0.26163	19.6972	-2.93372	0.0356689	0.151827	-4.40144	0.221286	0.849441	1	Chip_PI - Chip_noPI	limma	0.0356689	0.151827	FALSE	no hit	25684759		1.44771
LARP7	Q4G0J3	La-related protein 7	Homo sapiens	1	1	2	3	3	3	420158	0.364753	14.3908	2.93261	0.0357125	0.151827	-4.4028	0.22146	0.849542	1	Chip_PI - Chip_noPI	limma	0.0357125	0.151827	FALSE	no hit	420158		1.44718
PSMA2	P25787	Proteasome subunit alpha type-2	Homo sapiens	1	1	2	3	8	8	6415439	0.316582	17.5552	2.93181	0.0357443	0.151827	-4.4038	0.221587	0.849615	1	Chip_PI - Chip_noPI	limma	0.0357443	0.151827	FALSE	no hit	6415439		1.44679
PLEC	Q15149	Plectin	Homo sapiens	1	1	2	3	51	58	13044297	0.261997	20.6121	2.93135	0.0357623	0.151827	-4.40436	0.221659	0.849657	1	Chip_PI - Chip_noPI	limma	0.0357623	0.151827	FALSE	no hit	13044297		1.44657
TCOF1	Q13428	Treacle protein	Homo sapiens	1	1	2	3	12	12	7864198	0.376237	18.6552	2.93094	0.0357786	0.151827	-4.40487	0.221724	0.849694	1	Chip_PI - Chip_noPI	limma	0.0357786	0.151827	FALSE	no hit	7864198		1.44638
ELP3	Q9H9T3	Elongator complex protein 3	Homo sapiens	1	1	2	3	3	3	913939	-0.425159	15.4947	-2.92551	0.0359933	0.151989	-4.41156	0.222581	0.850186	1	Chip_PI - Chip_noPI	limma	0.0359933	0.151989	FALSE	no hit	913939		1.44378
TMEM109	Q9BVC6	Transmembrane protein 109	Homo sapiens	1	1	2	3	2	2	2653044	0.7139	17.0771	2.9248	0.0360216	0.151989	-4.41244	0.222694	0.850251	1	Chip_PI - Chip_noPI	limma	0.0360216	0.151989	FALSE	candidate	2653044		1.44344
PPP1R8	Q12972	Nuclear inhibitor of protein phosphatase 1	Homo sapiens	1	1	2	3	5	5	2741545	-0.249535	16.6022	-2.92364	0.0360677	0.151989	-4.41387	0.222877	0.850355	1	Chip_PI - Chip_noPI	limma	0.0360677	0.151989	FALSE	no hit	2741545		1.44288
BZW1	Q7L1Q6	eIF5-mimic protein 2	Homo sapiens	1	1	2	3	6	6	6716278	0.308626	17.9472	2.92128	0.0361616	0.151989	-4.41678	0.22325	0.850568	1	Chip_PI - Chip_noPI	limma	0.0361616	0.151989	FALSE	no hit	6716278		1.44175
XPO1	O14980	Exportin-1	Homo sapiens	1	1	2	3	11	11	6612131	0.370958	18.1962	2.91976	0.0362226	0.151989	-4.41867	0.223492	0.850705	1	Chip_PI - Chip_noPI	limma	0.0362226	0.151989	FALSE	no hit	6612131		1.44102
OPA1	O60313	Dynamin-like 120 kDa protein, mitochondrial	Homo sapiens	1	1	2	3	6	6	1334147	0.25056	16.5091	2.91824	0.0362832	0.151989	-4.42053	0.223732	0.850842	1	Chip_PI - Chip_noPI	limma	0.0362832	0.151989	FALSE	no hit	1334147		1.44029
MESD	Q14696	LRP chaperone MESD	Homo sapiens	1	1	2	3	2	2	3837880	-0.231939	16.0403	-2.91183	0.0365413	0.151989	-4.42846	0.224752	0.851418	1	Chip_PI - Chip_noPI	limma	0.0365413	0.151989	FALSE	no hit	3837880		1.43722
ELAVL1	Q15717	ELAV-like protein 1	Homo sapiens	1	1	2	3	13	15	28926810	-0.235221	19.8701	-2.91173	0.0365453	0.151989	-4.42858	0.224767	0.851427	1	Chip_PI - Chip_noPI	limma	0.0365453	0.151989	FALSE	no hit	28926810		1.43717
LMNB1	P20700	Lamin-B1	Homo sapiens	1	1	2	3	30	34	39376967	0.225747	21.3351	2.91142	0.0365579	0.151989	-4.42897	0.224817	0.851455	1	Chip_PI - Chip_noPI	limma	0.0365579	0.151989	FALSE	no hit	39376967		1.43702
LAMP2	P13473	Lysosome-associated membrane glycoprotein 2	Homo sapiens	1	1	2	3	2	2	723401	0.551536	15.1693	2.91069	0.0365875	0.151989	-4.42987	0.224934	0.85152	1	Chip_PI - Chip_noPI	limma	0.0365875	0.151989	FALSE	no hit	723401		1.43667
SRSF10	O75494	Serine/arginine-rich splicing factor 10	Homo sapiens	1	1	2	3	6	9	11172913	0.367632	17.9156	2.91056	0.0365927	0.151989	-4.43003	0.224954	0.851532	1	Chip_PI - Chip_noPI	limma	0.0365927	0.151989	FALSE	no hit	11172913		1.43661
DDX19A	Q9NUU7	ATP-dependent RNA helicase DDX19A	Homo sapiens	1	1	2	3	3	18	33722900	-0.25405	19.8412	-2.90926	0.0366453	0.151989	-4.43164	0.225161	0.851648	1	Chip_PI - Chip_noPI	limma	0.0366453	0.151989	FALSE	no hit	33722900		1.43598
ARMC6	Q6NXE6	Armadillo repeat-containing protein 6	Homo sapiens	1	1	2	3	3	3	2778744	-0.238738	17.0639	-2.90924	0.0366461	0.151989	-4.43166	0.225164	0.85165	1	Chip_PI - Chip_noPI	limma	0.0366461	0.151989	FALSE	no hit	2778744		1.43597
TOP3B	O95985	DNA topoisomerase 3-beta-1	Homo sapiens	1	1	2	3	2	2	757113	0.293615	15.9147	2.90729	0.0367251	0.151989	-4.43407	0.225475	0.851824	1	Chip_PI - Chip_noPI	limma	0.0367251	0.151989	FALSE	no hit	757113		1.43504
ARRB2	P32121	Beta-arrestin-2	Homo sapiens	1	1	2	3	2	2	681284	-0.361673	15.1838	-2.90583	0.0367845	0.151989	-4.43587	0.225708	0.851954	1	Chip_PI - Chip_noPI	limma	0.0367845	0.151989	FALSE	no hit	681284		1.43434
PDE12	Q6L8Q7	2',5'-phosphodiesterase 12	Homo sapiens	1	1	2	3	7	7	9865397	-0.284408	18.6628	-2.90436	0.0368446	0.151989	-4.4377	0.225944	0.852086	1	Chip_PI - Chip_noPI	limma	0.0368446	0.151989	FALSE	no hit	9865397		1.43363
ADD1	P35611	Alpha-adducin	Homo sapiens	1	1	2	3	9	10	5686670	0.216087	18.0262	2.90218	0.0369335	0.151989	-4.44039	0.226292	0.85228	1	Chip_PI - Chip_noPI	limma	0.0369335	0.151989	FALSE	no hit	5686670		1.43258
RPL8	P62917	60S ribosomal protein L8	Homo sapiens	1	1	2	3	16	16	87650018	0.521403	21.1581	2.9008	0.03699	0.151989	-4.4421	0.226513	0.852403	1	Chip_PI - Chip_noPI	limma	0.03699	0.151989	FALSE	no hit	87650018		1.43192
HSDL2	Q6YN16	Hydroxysteroid dehydrogenase-like protein 2	Homo sapiens	1	1	2	3	6	6	14699755	-0.221382	18.8911	-2.899	0.0370636	0.151989	-4.44432	0.2268	0.852562	1	Chip_PI - Chip_noPI	limma	0.0370636	0.151989	FALSE	no hit	14699755		1.43105
POLD1	P28340	DNA polymerase delta catalytic subunit	Homo sapiens	1	1	2	3	15	15	6640952	-0.227261	19.0481	-2.89802	0.0371039	0.151989	-4.44554	0.226957	0.852649	1	Chip_PI - Chip_noPI	limma	0.0371039	0.151989	FALSE	no hit	6640952		1.43058
MKI67	P46013	Proliferation marker protein Ki-67	Homo sapiens	1	1	2	3	16	16	1953982	0.475936	17.129	2.89773	0.0371159	0.151989	-4.4459	0.227004	0.852675	1	Chip_PI - Chip_noPI	limma	0.0371159	0.151989	FALSE	no hit	1953982		1.43044
EIF4G1	Q04637	Eukaryotic translation initiation factor 4 gamma 1	Homo sapiens	1	1	2	3	27	31	17572414	0.253312	20.828	2.89518	0.037221	0.152167	-4.44906	0.227414	0.852901	1	Chip_PI - Chip_noPI	limma	0.037221	0.152167	FALSE	no hit	17572414		1.42921
CCDC124	Q96CT7	Coiled-coil domain-containing protein 124	Homo sapiens	1	1	2	3	5	5	3627590	0.293216	16.4562	2.89	0.0374352	0.152537	-4.45547	0.228246	0.853359	1	Chip_PI - Chip_noPI	limma	0.0374352	0.152537	FALSE	no hit	3627590		1.42672
DPYSL4	O14531	Dihydropyrimidinase-related protein 4	Homo sapiens	1	1	2	3	5	5	2967920	-0.229018	17.1973	-2.88989	0.0374401	0.152537	-4.45561	0.228265	0.853369	1	Chip_PI - Chip_noPI	limma	0.0374401	0.152537	FALSE	no hit	2967920		1.42666
SETD1A	O15047	Histone-lysine N-methyltransferase SETD1A	Homo sapiens	1	1	2	3	6	6	1560626	0.23674	14.7293	2.88849	0.037498	0.152537	-4.45734	0.228489	0.853492	1	Chip_PI - Chip_noPI	limma	0.037498	0.152537	FALSE	no hit	1560626		1.42599
PFAS	O15067	Phosphoribosylformylglycinamidine synthase	Homo sapiens	1	1	2	3	26	26	19287642	-0.223672	20.5791	-2.8839	0.0376894	0.152699	-4.46302	0.229229	0.853896	1	Chip_PI - Chip_noPI	limma	0.0376894	0.152699	FALSE	no hit	19287642		1.42378
TPP2	P29144	Tripeptidyl-peptidase 2	Homo sapiens	1	1	2	3	3	3	401223	-0.276687	15.3579	-2.88321	0.0377183	0.152699	-4.46388	0.22934	0.853957	1	Chip_PI - Chip_noPI	limma	0.0377183	0.152699	FALSE	no hit	401223		1.42345
DDX52	Q9Y2R4	Probable ATP-dependent RNA helicase DDX52	Homo sapiens	1	1	2	3	7	7	17267997	0.222782	18.7564	2.88307	0.0377241	0.152699	-4.46405	0.229363	0.853969	1	Chip_PI - Chip_noPI	limma	0.0377241	0.152699	FALSE	no hit	17267997		1.42338
IK	Q13123	Protein Red	Homo sapiens	1	1	2	3	9	10	5012950	0.301634	17.7688	2.86986	0.0382822	0.154703	-4.48045	0.231505	0.855124	1	Chip_PI - Chip_noPI	limma	0.0382822	0.154703	FALSE	no hit	5012950		1.417
TM9SF2	Q99805	Transmembrane 9 superfamily member 2	Homo sapiens	1	1	2	3	5	5	3105929	-0.218331	16.6581	-2.86341	0.0385579	0.155056	-4.48845	0.232555	0.855684	1	Chip_PI - Chip_noPI	limma	0.0385579	0.155056	FALSE	no hit	3105929		1.41389
PDCD6IP	Q8WUM4	Programmed cell death 6-interacting protein	Homo sapiens	1	1	2	3	25	25	15547995	-0.23107	20.4544	-2.86333	0.0385615	0.155056	-4.48856	0.232569	0.855691	1	Chip_PI - Chip_noPI	limma	0.0385615	0.155056	FALSE	no hit	15547995		1.41385
LETM1	O95202	Mitochondrial proton/calcium exchanger protein	Homo sapiens	1	1	2	3	6	6	1015379	0.274215	16.491	2.86205	0.0386163	0.155056	-4.49014	0.232777	0.855802	1	Chip_PI - Chip_noPI	limma	0.0386163	0.155056	FALSE	no hit	1015379		1.41323
SMARCD1	Q96GM5	SWI/SNF-related matrix-associated actin-dependent regulator of chromatin subfamily D member 1	Homo sapiens	1	1	2	3	4	5	1210204	0.334693	15.9453	2.86192	0.038622	0.155056	-4.49031	0.232798	0.855813	1	Chip_PI - Chip_noPI	limma	0.038622	0.155056	FALSE	no hit	1210204		1.41317
RPS19BP1	Q86WX3	Active regulator of SIRT1	Homo sapiens	1	1	2	3	2	2	1746858	-0.230214	14.5958	-2.85606	0.0388751	0.155817	-4.49759	0.233757	0.856319	1	Chip_PI - Chip_noPI	limma	0.0388751	0.155817	FALSE	no hit	1746858		1.41033
PTCD3	Q96EY7	Pentatricopeptide repeat domain-containing protein 3, mitochondrial	Homo sapiens	1	1	2	3	11	11	13742185	0.213231	19.1538	2.85034	0.0391236	0.156558	-4.5047	0.234694	0.856811	1	Chip_PI - Chip_noPI	limma	0.0391236	0.156558	FALSE	no hit	13742185		1.40756
SMARCC2	Q8TAQ2	SWI/SNF complex subunit SMARCC2	Homo sapiens	1	1	2	3	8	16	77749486	0.240436	19.4166	2.83666	0.0397256	0.158708	-4.52172	0.236947	0.857979	1	Chip_PI - Chip_noPI	limma	0.0397256	0.158708	FALSE	no hit	77749486		1.40093
DICER1	Q9UPY3	Endoribonuclease Dicer	Homo sapiens	1	1	2	3	9	9	6195704	0.247546	16.9033	2.83354	0.0398647	0.158958	-4.52562	0.237465	0.858245	1	Chip_PI - Chip_noPI	limma	0.0398647	0.158958	FALSE	no hit	6195704		1.39941
PSMA1	P25786	Proteasome subunit alpha type-1	Homo sapiens	1	1	2	3	9	9	9402786	0.318263	17.5938	2.83161	0.0399508	0.158958	-4.52802	0.237784	0.858408	1	Chip_PI - Chip_noPI	limma	0.0399508	0.158958	FALSE	no hit	9402786		1.39847
ACAA2	P42765	3-ketoacyl-CoA thiolase, mitochondrial	Homo sapiens	1	1	2	3	12	12	9603550	-0.259674	18.4664	-2.83091	0.0399821	0.158958	-4.52889	0.2379	0.858468	1	Chip_PI - Chip_noPI	limma	0.0399821	0.158958	FALSE	no hit	9603550		1.39813
SNTB2	Q13425	Beta-2-syntrophin	Homo sapiens	1	1	2	3	2	2	790780	-0.24009	14.5642	-2.82945	0.0400471	0.158959	-4.5307	0.238141	0.85859	1	Chip_PI - Chip_noPI	limma	0.0400471	0.158959	FALSE	no hit	790780		1.39743
UIMC1	Q96RL1	BRCA1-A complex subunit RAP80	Homo sapiens	1	1	2	3	2	2	837281	-0.745966	14.2898	-2.82792	0.0401158	0.158975	-4.53261	0.238395	0.85872	1	Chip_PI - Chip_noPI	limma	0.0401158	0.158975	FALSE	candidate	837281		1.39668
RO60	P10155	RNA-binding protein RO60	Homo sapiens	1	1	2	3	10	10	21337592	-0.228577	19.2943	-2.82505	0.0402451	0.159231	-4.5362	0.238873	0.858963	1	Chip_PI - Chip_noPI	limma	0.0402451	0.159231	FALSE	no hit	21337592		1.39529
HSPA14	Q0VDF9	Heat shock 70 kDa protein 14	Homo sapiens	1	1	2	3	10	10	8322919	-0.301175	18.3285	-2.8201	0.0404685	0.159715	-4.54236	0.239696	0.859379	1	Chip_PI - Chip_noPI	limma	0.0404685	0.159715	FALSE	no hit	8322919		1.39288
MRPL10	Q7Z7H8	39S ribosomal protein L10, mitochondrial	Homo sapiens	1	1	2	3	2	2	2319785	-0.262815	16.8368	-2.81902	0.0405175	0.159715	-4.54371	0.239876	0.85947	1	Chip_PI - Chip_noPI	limma	0.0405175	0.159715	FALSE	no hit	2319785		1.39236
TIMM44	O43615	Mitochondrial import inner membrane translocase subunit TIM44	Homo sapiens	1	1	2	3	14	14	9937072	-0.226739	19.5437	-2.81803	0.0405626	0.159715	-4.54495	0.240041	0.859553	1	Chip_PI - Chip_noPI	limma	0.0405626	0.159715	FALSE	no hit	9937072		1.39187
FDPS	P14324	Farnesyl pyrophosphate synthase	Homo sapiens	1	1	2	3	7	7	28796079	-0.233203	19.6284	-2.81137	0.0408668	0.160457	-4.55327	0.241155	0.860111	1	Chip_PI - Chip_noPI	limma	0.0408668	0.160457	FALSE	no hit	28796079		1.38863
RBM25	P49756	RNA-binding protein 25	Homo sapiens	1	1	2	3	10	10	4382000	0.233278	18.4309	2.81104	0.0408815	0.160457	-4.55367	0.241209	0.860137	1	Chip_PI - Chip_noPI	limma	0.0408815	0.160457	FALSE	no hit	4382000		1.38847
KATNA1	O75449	Katanin p60 ATPase-containing subunit A1	Homo sapiens	1	1	2	3	0	2	627530	0.247909	14.3756	2.80439	0.0411881	0.161402	-4.56199	0.242325	0.860692	1	Chip_PI - Chip_noPI	limma	0.0411881	0.161402	FALSE	no hit	627530		1.38523
PSMG1	O95456	Proteasome assembly chaperone 1	Homo sapiens	1	1	2	3	3	3	1706187	0.284751	14.6957	2.80067	0.0413602	0.161818	-4.56663	0.242949	0.861	1	Chip_PI - Chip_noPI	limma	0.0413602	0.161818	FALSE	no hit	1706187		1.38342
SLC25A13	Q9UJS0	Electrogenic aspartate/glutamate antiporter SLC25A13, mitochondrial	Homo sapiens	1	1	2	3	16	20	16850921	-0.207903	19.8618	-2.7973	0.0415174	0.161906	-4.57085	0.243518	0.86128	1	Chip_PI - Chip_noPI	limma	0.0415174	0.161906	FALSE	no hit	16850921		1.38177
RANBP1	P43487	Ran-specific GTPase-activating protein	Homo sapiens	1	1	2	3	2	3	11137254	-0.284103	17.2144	-2.7971	0.0415265	0.161906	-4.57109	0.24355	0.861296	1	Chip_PI - Chip_noPI	limma	0.0415265	0.161906	FALSE	no hit	11137254		1.38167
CPSF6	Q16630	Cleavage and polyadenylation specificity factor subunit 6	Homo sapiens	1	1	2	3	6	6	8141891	-0.284684	17.014	-2.79595	0.0415801	0.161906	-4.57253	0.243744	0.861391	1	Chip_PI - Chip_noPI	limma	0.0415801	0.161906	FALSE	no hit	8141891		1.38111
LLPH	Q9BRT6	Protein LLP homolog	Homo sapiens	1	1	2	3	2	2	1579073	0.584583	15.6712	2.79414	0.0416651	0.16198	-4.5748	0.24405	0.86154	1	Chip_PI - Chip_noPI	limma	0.0416651	0.16198	FALSE	no hit	1579073		1.38023
PPIL2	Q13356	RING-type E3 ubiquitin-protein ligase PPIL2	Homo sapiens	1	1	2	3	3	3	1189448	0.248901	15.2959	2.79025	0.0418476	0.162269	-4.57966	0.244707	0.861861	1	Chip_PI - Chip_noPI	limma	0.0418476	0.162269	FALSE	no hit	1189448		1.37833
NMT1	P30419	Glycylpeptide N-tetradecanoyltransferase 1	Homo sapiens	1	1	2	3	5	7	6629160	-0.20298	17.7219	-2.78974	0.0418715	0.162269	-4.5803	0.244793	0.861902	1	Chip_PI - Chip_noPI	limma	0.0418715	0.162269	FALSE	no hit	6629160		1.37808
POLR2C	P19387	DNA-directed RNA polymerase II subunit RPB3	Homo sapiens	1	1	2	3	4	4	3850597	-0.222374	17.1605	-2.78765	0.0419704	0.162396	-4.58292	0.245147	0.862075	1	Chip_PI - Chip_noPI	limma	0.0419704	0.162396	FALSE	no hit	3850597		1.37706
BPNT1	O95861	3'(2'),5'-bisphosphate nucleotidase 1	Homo sapiens	1	1	2	3	7	7	3573706	-0.231645	17.4208	-2.78596	0.0420501	0.162448	-4.58503	0.245433	0.862213	1	Chip_PI - Chip_noPI	limma	0.0420501	0.162448	FALSE	no hit	3573706		1.37623
THRAP3	Q9Y2W1	Thyroid hormone receptor-associated protein 3	Homo sapiens	1	1	2	3	5	5	2698318	0.367434	16.3654	2.78239	0.0422196	0.162632	-4.5895	0.246039	0.862506	1	Chip_PI - Chip_noPI	limma	0.0422196	0.162632	FALSE	no hit	2698318		1.37449
GNAI2	P04899	Guanine nucleotide-binding protein G(i) subunit alpha-2	Homo sapiens	1	1	2	3	3	4	6964998	0.857567	15.4342	2.78165	0.0422546	0.162632	-4.59042	0.246164	0.862566	1	Chip_PI - Chip_noPI	limma	0.0422546	0.162632	FALSE	candidate	6964998		1.37413
SRSF6	Q13247	Serine/arginine-rich splicing factor 6	Homo sapiens	1	1	2	3	7	12	14035367	0.401033	19.305	2.78078	0.0422964	0.162632	-4.59152	0.246313	0.862638	1	Chip_PI - Chip_noPI	limma	0.0422964	0.162632	FALSE	no hit	14035367		1.3737
CTNNA1	P35221	Catenin alpha-1	Homo sapiens	1	1	2	3	10	11	4803961	-0.203205	17.7493	-2.77527	0.0425596	0.163389	-4.59842	0.247249	0.863087	1	Chip_PI - Chip_noPI	limma	0.0425596	0.163389	FALSE	no hit	4803961		1.371
RBM39	Q14498	RNA-binding protein 39	Homo sapiens	1	1	2	3	8	9	5625126	0.204051	18.1409	2.77302	0.0426676	0.163429	-4.60124	0.247633	0.86327	1	Chip_PI - Chip_noPI	limma	0.0426676	0.163429	FALSE	no hit	5625126		1.3699
FRA10AC1	Q70Z53	Protein FRA10AC1	Homo sapiens	1	1	2	3	2	2	308558	0.212867	13.7532	2.77229	0.0427031	0.163429	-4.60216	0.247758	0.863329	1	Chip_PI - Chip_noPI	limma	0.0427031	0.163429	FALSE	no hit	308558		1.36954
CDC16	Q13042	Cell division cycle protein 16 homolog	Homo sapiens	1	1	2	3	3	3	3325671	-0.85498	16.1649	-2.76965	0.04283	0.16366	-4.60546	0.248207	0.863543	1	Chip_PI - Chip_noPI	limma	0.04283	0.16366	FALSE	candidate	3325671		1.36825
RAB7A	P51149	Ras-related protein Rab-7a	Homo sapiens	1	1	2	3	7	7	9734426	-0.267927	18.3738	-2.76805	0.0429078	0.163703	-4.60748	0.248482	0.863673	1	Chip_PI - Chip_noPI	limma	0.0429078	0.163703	FALSE	no hit	9734426		1.36746
POLR1E	Q9GZS1	DNA-directed RNA polymerase I subunit RPA49	Homo sapiens	1	1	2	3	5	5	4640071	0.207059	17.7306	2.75711	0.0434411	0.165249	-4.6212	0.250357	0.864556	1	Chip_PI - Chip_noPI	limma	0.0434411	0.165249	FALSE	no hit	4640071		1.3621
ATP13A1	Q9HD20	Endoplasmic reticulum transmembrane helix translocase	Homo sapiens	1	1	2	3	6	6	6556040	-0.206378	17.4044	-2.75697	0.0434477	0.165249	-4.62137	0.25038	0.864567	1	Chip_PI - Chip_noPI	limma	0.0434477	0.165249	FALSE	no hit	6556040		1.36203
TBCB	Q99426	Tubulin-folding cofactor B	Homo sapiens	1	1	2	3	8	8	19766235	-0.227181	18.0837	-2.75399	0.0435943	0.165514	-4.62511	0.250892	0.864806	1	Chip_PI - Chip_noPI	limma	0.0435943	0.165514	FALSE	no hit	19766235		1.36057
TOMM70	O94826	Mitochondrial import receptor subunit TOM70	Homo sapiens	1	1	2	3	5	5	1625624	0.264643	15.1229	2.75282	0.043652	0.165514	-4.62658	0.251094	0.8649	1	Chip_PI - Chip_noPI	limma	0.043652	0.165514	FALSE	no hit	1625624		1.36
MARS1	P56192	Methionine--tRNA ligase, cytoplasmic	Homo sapiens	1	1	2	3	15	15	16866691	-0.206802	19.3417	-2.74502	0.0440392	0.166696	-4.63638	0.25244	0.865523	1	Chip_PI - Chip_noPI	limma	0.0440392	0.166696	FALSE	no hit	16866691		1.35616
SLC25A11	Q02978	Mitochondrial 2-oxoglutarate/malate carrier protein	Homo sapiens	1	1	2	3	7	7	13342477	-0.242452	18.3832	-2.74143	0.0442182	0.166696	-4.64088	0.25306	0.865808	1	Chip_PI - Chip_noPI	limma	0.0442182	0.166696	FALSE	no hit	13342477		1.3544
RPS26	P62854	40S ribosomal protein S26	Homo sapiens	1	1	2	3	1	3	93325245	0.483813	17.7973	2.74133	0.0442233	0.166696	-4.64101	0.253077	0.865816	1	Chip_PI - Chip_noPI	limma	0.0442233	0.166696	FALSE	no hit	93325245		1.35435
NGDN	Q8NEJ9	Neuroguidin	Homo sapiens	1	1	2	3	5	5	1217433	0.30613	15.938	2.7411	0.0442352	0.166696	-4.64131	0.253118	0.865835	1	Chip_PI - Chip_noPI	limma	0.0442352	0.166696	FALSE	no hit	1217433		1.35423
FARSB	Q9NSD9	Phenylalanine--tRNA ligase beta subunit	Homo sapiens	1	1	2	3	22	22	20415758	-0.216614	20.5631	-2.73482	0.0445511	0.167629	-4.6492	0.254207	0.866333	1	Chip_PI - Chip_noPI	limma	0.0445511	0.167629	FALSE	no hit	20415758		1.35114
PPP3CA	Q08209	Protein phosphatase 3 catalytic subunit alpha	Homo sapiens	1	1	2	3	3	7	4544404	-0.200701	16.4382	-2.72666	0.044965	0.168928	-4.65946	0.255626	0.866976	1	Chip_PI - Chip_noPI	limma	0.044965	0.168928	FALSE	no hit	4544404		1.34713
RBM17	Q96I25	Splicing factor 45	Homo sapiens	1	1	2	3	6	7	5028687	0.20887	17.8132	2.72293	0.0451559	0.169386	-4.66416	0.256277	0.867269	1	Chip_PI - Chip_noPI	limma	0.0451559	0.169386	FALSE	no hit	5028687		1.34529
ATAD5	Q96QE3	ATPase family AAA domain-containing protein 5	Homo sapiens	1	1	2	3	2	2	12791003	-0.378496	18.0224	-2.72063	0.0452743	0.169436	-4.66706	0.25668	0.86745	1	Chip_PI - Chip_noPI	limma	0.0452743	0.169436	FALSE	no hit	12791003		1.34415
ACSL3	O95573	Fatty acid CoA ligase Acsl3	Homo sapiens	1	1	2	3	9	9	6662018	-0.20799	18.4411	-2.71999	0.0453071	0.169436	-4.66787	0.256791	0.8675	1	Chip_PI - Chip_noPI	limma	0.0453071	0.169436	FALSE	no hit	6662018		1.34383
WDR41	Q9HAD4	WD repeat-containing protein 41	Homo sapiens	1	1	2	3	3	3	1066259	-0.263171	16.5422	-2.71407	0.0456128	0.170243	-4.67532	0.257827	0.867962	1	Chip_PI - Chip_noPI	limma	0.0456128	0.170243	FALSE	no hit	1066259		1.34091
ABI1	Q8IZP0	Abl interactor 1	Homo sapiens	1	1	2	3	1	2	0	0.259976	14.719	2.71313	0.0456616	0.170243	-4.67651	0.257992	0.868035	1	Chip_PI - Chip_noPI	limma	0.0456616	0.170243	FALSE	no hit	0		1.34045
RPL9P9	P32969	60S ribosomal protein L9	Homo sapiens	1	1	2	3	9	9	71146422	0.397579	19.0931	2.70993	0.045828	0.17055	-4.68054	0.258554	0.868284	1	Chip_PI - Chip_noPI	limma	0.045828	0.17055	FALSE	no hit	71146422		1.33887
SACM1L	Q9NTJ5	Phosphatidylinositol-3-phosphatase SAC1	Homo sapiens	1	1	2	3	3	3	673784	0.379586	15.438	2.70888	0.0458827	0.17055	-4.68186	0.258739	0.868366	1	Chip_PI - Chip_noPI	limma	0.0458827	0.17055	FALSE	no hit	673784		1.33835
H1-4	P10412	Histone H1,4	Homo sapiens	1	1	2	3	4	13	35727493	0.801001	20.1084	2.70048	0.0463238	0.17193	-4.69246	0.260219	0.869017	1	Chip_PI - Chip_noPI	limma	0.0463238	0.17193	FALSE	candidate	35727493		1.3342
SUZ12	Q15022	Polycomb protein SUZ12	Homo sapiens	1	1	2	3	6	6	4320058	0.239003	17.665	2.69891	0.0464064	0.171977	-4.69443	0.260495	0.869137	1	Chip_PI - Chip_noPI	limma	0.0464064	0.171977	FALSE	no hit	4320058		1.33342
SRP14	P37108	Signal recognition particle 14 kDa protein	Homo sapiens	1	1	2	3	5	5	13109682	-0.208458	18.3503	-2.69638	0.0465404	0.172213	-4.69763	0.260942	0.869332	1	Chip_PI - Chip_noPI	limma	0.0465404	0.172213	FALSE	no hit	13109682		1.33217
USP7	Q93009	Ubiquitin carboxyl-terminal hydrolase 7	Homo sapiens	1	1	2	3	23	23	15182320	-0.220543	20.1118	-2.69274	0.0467341	0.172524	-4.70222	0.261587	0.869612	1	Chip_PI - Chip_noPI	limma	0.0467341	0.172524	FALSE	no hit	15182320		1.33037
MOGS	Q13724	Mannosyl-oligosaccharide glucosidase	Homo sapiens	1	1	2	3	2	2	463495	0.90256	13.1239	2.69217	0.0467646	0.172524	-4.70295	0.261689	0.869656	1	Chip_PI - Chip_noPI	limma	0.0467646	0.172524	FALSE	candidate	463495		1.33008
LONP1	P36776	Lon protease homolog, mitochondrial	Homo sapiens	1	1	2	3	22	22	11310869	-0.221166	19.5891	-2.68957	0.0469032	0.17277	-4.70622	0.262149	0.869855	1	Chip_PI - Chip_noPI	limma	0.0469032	0.17277	FALSE	no hit	11310869		1.3288
UBA5	Q9GZZ9	Ubiquitin-like modifier-activating enzyme 5	Homo sapiens	1	1	2	3	2	2	264097	-0.223348	14.8496	-2.68751	0.0470136	0.17277	-4.70883	0.262514	0.870013	1	Chip_PI - Chip_noPI	limma	0.0470136	0.17277	FALSE	no hit	264097		1.32778
SCAF4	O95104	SR-related and CTD-associated factor 4	Homo sapiens	1	1	2	3	5	6	2985064	0.244321	17.121	2.68697	0.0470425	0.17277	-4.70951	0.26261	0.870054	1	Chip_PI - Chip_noPI	limma	0.0470425	0.17277	FALSE	no hit	2985064		1.32751
TIGAR	Q9NQ88	Fructose-2,6-bisphosphatase TIGAR	Homo sapiens	1	1	2	3	2	2	2053546	-0.398653	15.7902	-2.68341	0.0472339	0.173069	-4.714	0.263243	0.870326	1	Chip_PI - Chip_noPI	limma	0.0472339	0.173069	FALSE	no hit	2053546		1.32575
SRSF1	Q07955	Serine/arginine-rich splicing factor 1	Homo sapiens	1	1	2	3	12	13	39313294	0.421804	19.8815	2.68284	0.0472647	0.173069	-4.71472	0.263344	0.87037	1	Chip_PI - Chip_noPI	limma	0.0472647	0.173069	FALSE	no hit	39313294		1.32546
HSPA9	P38646	Stress-70 protein, mitochondrial	Homo sapiens	1	1	2	3	34	35	86343318	0.323341	21.1545	2.67917	0.0474636	0.17331	-4.71937	0.263999	0.87065	1	Chip_PI - Chip_noPI	limma	0.0474636	0.17331	FALSE	no hit	86343318		1.32364
PITPNB	P48739	Phosphatidylinositol transfer protein beta isoform	Homo sapiens	1	1	2	3	6	6	3438670	-0.342043	16.4638	-2.67743	0.0475579	0.17331	-4.72156	0.264309	0.870782	1	Chip_PI - Chip_noPI	limma	0.0475579	0.17331	FALSE	no hit	3438670		1.32278
ARPC4	P59998	Actin-related protein 2/3 complex subunit 4	Homo sapiens	1	1	2	3	6	6	12482162	-0.242912	19.0626	-2.67694	0.0475847	0.17331	-4.72219	0.264397	0.870819	1	Chip_PI - Chip_noPI	limma	0.0475847	0.17331	FALSE	no hit	12482162		1.32253
CAPRIN1	Q14444	Caprin-1	Homo sapiens	1	1	2	3	6	6	6128402	0.414327	18.3759	2.67642	0.0476126	0.17331	-4.72284	0.264488	0.870858	1	Chip_PI - Chip_noPI	limma	0.0476126	0.17331	FALSE	no hit	6128402		1.32228
PPME1	Q9Y570	Protein phosphatase methylesterase 1	Homo sapiens	1	1	2	3	4	4	3871228	-0.708317	17.499	-2.6736	0.0477665	0.173411	-4.72641	0.264993	0.871072	1	Chip_PI - Chip_noPI	limma	0.0477665	0.173411	FALSE	candidate	3871228		1.32088
PPP4R3A	Q6IN85	Serine/threonine-protein phosphatase 4 regulatory subunit 3A	Homo sapiens	1	1	2	3	6	8	2999762	-0.204557	16.4635	-2.67333	0.0477815	0.173411	-4.72675	0.265042	0.871093	1	Chip_PI - Chip_noPI	limma	0.0477815	0.173411	FALSE	no hit	2999762		1.32074
EEA1	Q15075	Early endosome antigen 1	Homo sapiens	1	1	2	3	18	18	8084460	0.293237	17.5111	2.67135	0.0478894	0.173546	-4.72925	0.265395	0.871242	1	Chip_PI - Chip_noPI	limma	0.0478894	0.173546	FALSE	no hit	8084460		1.31976
MYEF2	Q9P2K5	Myelin expression factor 2	Homo sapiens	1	1	2	3	4	4	1449320	0.21438	15.7967	2.66974	0.0479776	0.17361	-4.73129	0.265683	0.871364	1	Chip_PI - Chip_noPI	limma	0.0479776	0.17361	FALSE	no hit	1449320		1.31896
CCAR1	Q8IX12	Cell division cycle and apoptosis regulator protein 1	Homo sapiens	1	1	2	3	14	14	10246698	0.270082	18.844	2.66568	0.0482012	0.174162	-4.73643	0.266411	0.87167	1	Chip_PI - Chip_noPI	limma	0.0482012	0.174162	FALSE	no hit	10246698		1.31694
SEC24A	O95486	Protein transport protein Sec24A	Homo sapiens	1	1	2	3	3	4	2601229	0.212605	16.3755	2.66291	0.0483542	0.174459	-4.73993	0.266908	0.871879	1	Chip_PI - Chip_noPI	limma	0.0483542	0.174459	FALSE	no hit	2601229		1.31557
SPTAN1	Q13813	Spectrin alpha chain, non-erythrocytic 1	Homo sapiens	1	1	2	3	83	83	22505086	0.259309	21.7253	2.65854	0.0485965	0.174829	-4.74546	0.267693	0.872206	1	Chip_PI - Chip_noPI	limma	0.0485965	0.174829	FALSE	no hit	22505086		1.3134
POTEJ	P0CG39	POTE ankyrin domain family member J	Homo sapiens	1	1	2	3	1	2	273137269	0.198292	15.6864	2.65796	0.0486292	0.174829	-4.7462	0.267799	0.87225	1	Chip_PI - Chip_noPI	limma	0.0486292	0.174829	FALSE	no hit	273137269		1.3131
PDLIM5	Q96HC4	PDZ and LIM domain protein 5	Homo sapiens	1	1	2	3	9	9	4791596	-0.237274	18.619	-2.65691	0.0486878	0.174829	-4.74753	0.267988	0.872329	1	Chip_PI - Chip_noPI	limma	0.0486878	0.174829	FALSE	no hit	4791596		1.31258
SEC23B	Q15437	Protein transport protein Sec23B	Homo sapiens	1	1	2	3	6	6	2738733	0.19857	17.4698	2.65595	0.0487414	0.174829	-4.74875	0.268161	0.872401	1	Chip_PI - Chip_noPI	limma	0.0487414	0.174829	FALSE	no hit	2738733		1.3121
NHLRC2	Q8NBF2	NHL repeat-containing protein 2	Homo sapiens	1	1	2	3	4	4	3519708	-0.223415	16.2067	-2.6518	0.0489735	0.175282	-4.754	0.268908	0.87271	1	Chip_PI - Chip_noPI	limma	0.0489735	0.175282	FALSE	no hit	3519708		1.31004
RPS2	P15880	40S ribosomal protein S2	Homo sapiens	1	1	2	3	13	13	179062504	0.391058	21.3586	2.64918	0.0491208	0.175282	-4.75731	0.269381	0.872906	1	Chip_PI - Chip_noPI	limma	0.0491208	0.175282	FALSE	no hit	179062504		1.30873
DENR	O43583	Density-regulated protein	Homo sapiens	1	1	2	3	2	2	1381016	0.450245	16.0105	2.64907	0.0491271	0.175282	-4.75746	0.269402	0.872914	1	Chip_PI - Chip_noPI	limma	0.0491271	0.175282	FALSE	no hit	1381016		1.30868
DCAF1	Q9Y4B6	DDB1- and CUL4-associated factor 1	Homo sapiens	1	1	2	3	12	12	5704090	-0.192697	18.0607	-2.64861	0.0491531	0.175282	-4.75804	0.269485	0.872948	1	Chip_PI - Chip_noPI	limma	0.0491531	0.175282	FALSE	no hit	5704090		1.30845
FMR1	Q06787	Fragile X messenger ribonucleoprotein 1	Homo sapiens	1	1	2	3	4	4	10265388	0.381462	16.458	2.6423	0.0495105	0.1763	-4.76604	0.270628	0.873417	1	Chip_PI - Chip_noPI	limma	0.0495105	0.1763	FALSE	no hit	10265388		1.3053
HADHB	P55084	Trifunctional enzyme subunit beta, mitochondrial	Homo sapiens	1	1	2	3	17	17	43545598	-0.256161	20.3995	-2.63944	0.0496731	0.176623	-4.76966	0.271147	0.873628	1	Chip_PI - Chip_noPI	limma	0.0496731	0.176623	FALSE	no hit	43545598		1.30388
LMNA	P02545	Prelamin-A/C	Homo sapiens	1	1	2	3	25	25	25361293	0.226966	19.9124	2.63417	0.0499748	0.177439	-4.77635	0.272105	0.874017	1	Chip_PI - Chip_noPI	limma	0.0499748	0.177439	FALSE	no hit	25361293		1.30125
MRPS27	Q92552	28S ribosomal protein S27, mitochondrial	Homo sapiens	1	1	2	3	9	9	6028942	-0.211832	18.361	-2.62954	0.0502412	0.178128	-4.78222	0.272948	0.874358	1	Chip_PI - Chip_noPI	limma	0.0502412	0.178128	FALSE	no hit	6028942		1.29894
FLOT1	O75955	Flotillin-1	Homo sapiens	1	1	2	3	12	12	4039270	0.241184	17.5514	2.62543	0.0504792	0.178714	-4.78743	0.273698	0.874659	1	Chip_PI - Chip_noPI	limma	0.0504792	0.178714	FALSE	no hit	4039270		1.29689
FSCN1	Q16658	Fascin	Homo sapiens	1	1	2	3	11	11	18962290	-0.200487	18.9539	-2.62035	0.0507756	0.179244	-4.79389	0.274628	0.87503	1	Chip_PI - Chip_noPI	limma	0.0507756	0.179244	FALSE	no hit	18962290		1.29434
SF3A2	Q15428	Splicing factor 3A subunit 2	Homo sapiens	1	1	2	3	4	4	6343930	0.330434	18.3362	2.61942	0.0508297	0.179244	-4.79507	0.274798	0.875098	1	Chip_PI - Chip_noPI	limma	0.0508297	0.179244	FALSE	no hit	6343930		1.29388
NUP188	Q5SRE5	Nucleoporin NUP188	Homo sapiens	1	1	2	3	3	3	0	0.281752	13.2578	2.61911	0.0508479	0.179244	-4.79546	0.274855	0.87512	1	Chip_PI - Chip_noPI	limma	0.0508479	0.179244	FALSE	no hit	0		1.29373
IQGAP1	P46940	Ras GTPase-activating-like protein IQGAP1	Homo sapiens	1	1	2	3	24	27	7302149	0.197742	19.1148	2.61697	0.0509733	0.179259	-4.79818	0.275247	0.875276	1	Chip_PI - Chip_noPI	limma	0.0509733	0.179259	FALSE	no hit	7302149		1.29266
PPP6C	O00743	Serine/threonine-protein phosphatase 6 catalytic subunit	Homo sapiens	1	1	2	3	5	5	2387304	-0.254876	17.2692	-2.61613	0.051023	0.179259	-4.79925	0.275402	0.875338	1	Chip_PI - Chip_noPI	limma	0.051023	0.179259	FALSE	no hit	2387304		1.29223
PBDC1	Q9BVG4	Protein PBDC1	Homo sapiens	1	1	2	3	5	5	1160505	-0.361041	14.7906	-2.61531	0.0510709	0.179259	-4.80029	0.275551	0.875397	1	Chip_PI - Chip_noPI	limma	0.0510709	0.179259	FALSE	no hit	1160505		1.29183
HNRNPD	Q14103	Heterogeneous nuclear ribonucleoprotein D0	Homo sapiens	1	1	2	3	17	20	129990466	-0.221815	20.7749	-2.61131	0.0513071	0.179831	-4.80538	0.276287	0.875687	1	Chip_PI - Chip_noPI	limma	0.0513071	0.179831	FALSE	no hit	129990466		1.28982
SUCLG2	Q96I99	Succinate--CoA ligase [GDP-forming] subunit beta, mitochondrial	Homo sapiens	1	1	2	3	4	4	2228217	-0.266281	16.8518	-2.60635	0.0516013	0.179964	-4.81168	0.2772	0.876046	1	Chip_PI - Chip_noPI	limma	0.0516013	0.179964	FALSE	no hit	2228217		1.28734
STX18	Q9P2W9	Syntaxin-18	Homo sapiens	1	1	2	3	3	3	979640	0.203518	15.4375	2.6057	0.0516399	0.179964	-4.81251	0.27732	0.876093	1	Chip_PI - Chip_noPI	limma	0.0516399	0.179964	FALSE	no hit	979640		1.28701
RPS24	P62847	40S ribosomal protein S24	Homo sapiens	1	1	2	3	8	8	64266813	0.579239	19.7827	2.60537	0.0516593	0.179964	-4.81292	0.27738	0.876117	1	Chip_PI - Chip_noPI	limma	0.0516593	0.179964	FALSE	no hit	64266813		1.28685
GART	P22102	Trifunctional purine biosynthetic protein adenosine-3	Homo sapiens	1	1	2	3	22	22	33278476	-0.243654	19.973	-2.60453	0.0517097	0.179964	-4.81399	0.277536	0.876177	1	Chip_PI - Chip_noPI	limma	0.0517097	0.179964	FALSE	no hit	33278476		1.28643
ECHS1	P30084	Enoyl-CoA hydratase, mitochondrial	Homo sapiens	1	1	2	3	10	10	26726852	-0.232448	19.1531	-2.60332	0.051782	0.179964	-4.81553	0.277759	0.876265	1	Chip_PI - Chip_noPI	limma	0.051782	0.179964	FALSE	no hit	26726852		1.28582
EIF1AY	O14602	Eukaryotic translation initiation factor 1A, Y-chromosomal	Homo sapiens	1	1	2	3	0	5	15038179	-0.2226	18.7549	-2.60265	0.0518218	0.179964	-4.81638	0.277882	0.876313	1	Chip_PI - Chip_noPI	limma	0.0518218	0.179964	FALSE	no hit	15038179		1.28549
L2HGDH	Q9H9P8	L-2-hydroxyglutarate dehydrogenase, mitochondrial	Homo sapiens	1	1	2	3	4	4	2573167	-0.197538	16.9492	-2.60205	0.0518577	0.179964	-4.81714	0.277993	0.876356	1	Chip_PI - Chip_noPI	limma	0.0518577	0.179964	FALSE	no hit	2573167		1.28519
ANKHD1	Q8IWZ3	Ankyrin repeat and KH domain-containing protein 1	Homo sapiens	1	1	2	3	6	12	5008673	0.197261	18.2212	2.59333	0.0523828	0.18153	-4.82824	0.279608	0.876982	1	Chip_PI - Chip_noPI	limma	0.0523828	0.18153	FALSE	no hit	5008673		1.28081
CHAF1A	Q13111	Chromatin assembly factor 1 subunit A	Homo sapiens	1	1	2	3	9	11	6043513	0.194524	18.8981	2.58618	0.0528176	0.182779	-4.83735	0.280936	0.877492	1	Chip_PI - Chip_noPI	limma	0.0528176	0.182779	FALSE	no hit	6043513		1.27722
POLR2A	P24928	DNA-directed RNA polymerase II subunit RPB1	Homo sapiens	1	1	2	3	30	30	6223950	0.189994	19.5996	2.58073	0.0531513	0.183623	-4.84428	0.28195	0.877879	1	Chip_PI - Chip_noPI	limma	0.0531513	0.183623	FALSE	no hit	6223950		1.27449
CENPV	Q7Z7K6	Centromere protein V	Homo sapiens	1	1	2	3	2	2	2079700	0.473149	16.0641	2.57976	0.053211	0.183623	-4.84552	0.282131	0.877948	1	Chip_PI - Chip_noPI	limma	0.053211	0.183623	FALSE	no hit	2079700		1.274
AP3M1	Q9Y2T2	AP-3 complex subunit mu-1	Homo sapiens	1	1	2	3	4	6	2218766	-0.276315	16.3252	-2.57649	0.0534129	0.183829	-4.84969	0.282741	0.878179	1	Chip_PI - Chip_noPI	limma	0.0534129	0.183829	FALSE	no hit	2218766		1.27235
GMPPB	Q9Y5P6	Mannose-1-phosphate guanyltransferase beta	Homo sapiens	1	1	2	3	2	2	868402	-0.311915	16.4993	-2.5748	0.0535174	0.183829	-4.85184	0.283057	0.878299	1	Chip_PI - Chip_noPI	limma	0.0535174	0.183829	FALSE	no hit	868402		1.2715
GATAD2A	Q86YP4	Transcriptional repressor p66-alpha	Homo sapiens	1	1	2	3	9	10	4245805	0.18992	16.492	2.57439	0.0535429	0.183829	-4.85236	0.283134	0.878328	1	Chip_PI - Chip_noPI	limma	0.0535429	0.183829	FALSE	no hit	4245805		1.2713
DHCR24	Q15392	Delta(24)-sterol reductase	Homo sapiens	1	1	2	3	2	2	3201195	0.540007	15.7159	2.5736	0.0535921	0.183829	-4.85337	0.283282	0.878384	1	Chip_PI - Chip_noPI	limma	0.0535921	0.183829	FALSE	no hit	3201195		1.2709
H1-0	P07305	Histone H1,0	Homo sapiens	1	1	2	3	3	3	2731778	0.57607	16.7804	2.57272	0.0536463	0.183829	-4.85449	0.283445	0.878445	1	Chip_PI - Chip_noPI	limma	0.0536463	0.183829	FALSE	no hit	2731778		1.27046
HADHA	P40939	Trifunctional enzyme subunit alpha, mitochondrial	Homo sapiens	1	1	2	3	28	28	52959775	-0.205669	20.8051	-2.57155	0.0537195	0.183829	-4.85599	0.283666	0.878528	1	Chip_PI - Chip_noPI	limma	0.0537195	0.183829	FALSE	no hit	52959775		1.26987
AK1	P00568	Adenylate kinase isoenzyme 1	Homo sapiens	1	1	2	3	1	2	1096339	-0.245565	15.4625	-2.56791	0.0539466	0.184145	-4.86063	0.284348	0.878784	1	Chip_PI - Chip_noPI	limma	0.0539466	0.184145	FALSE	no hit	1096339		1.26804
DDB1	Q16531	DNA damage-binding protein 1	Homo sapiens	1	1	2	3	31	31	105959410	-0.198389	20.8147	-2.56767	0.0539618	0.184145	-4.86093	0.284393	0.878801	1	Chip_PI - Chip_noPI	limma	0.0539618	0.184145	FALSE	no hit	105959410		1.26791
GFM1	Q96RP9	Elongation factor G, mitochondrial	Homo sapiens	1	1	2	3	18	18	13196264	-0.2147	19.3234	-2.56036	0.054421	0.185454	-4.87025	0.285766	0.879313	1	Chip_PI - Chip_noPI	limma	0.054421	0.185454	FALSE	no hit	13196264		1.26423
TRMT5	Q32P41	tRNA (guanine(37)-N1)-methyltransferase	Homo sapiens	1	1	2	3	2	2	2178747	-0.194201	14.8575	-2.54933	0.0551223	0.187052	-4.88433	0.287846	0.880081	1	Chip_PI - Chip_noPI	limma	0.0551223	0.187052	FALSE	no hit	2178747		1.25867
ATAD3A	Q9NVI7	ATPase family AAA domain-containing protein 3A	Homo sapiens	1	1	2	3	6	23	23751048	0.203749	20.5761	2.54819	0.0551955	0.187052	-4.88579	0.288062	0.88016	1	Chip_PI - Chip_noPI	limma	0.0551955	0.187052	FALSE	no hit	23751048		1.2581
MDN1	Q9NU22	Midasin	Homo sapiens	1	1	2	3	26	26	6235740	0.207632	19.4317	2.54593	0.0553407	0.187052	-4.88867	0.28849	0.880316	1	Chip_PI - Chip_noPI	limma	0.0553407	0.187052	FALSE	no hit	6235740		1.25696
PJA2	O43164	E3 ubiquitin-protein ligase Praja-2	Homo sapiens	1	1	2	3	2	2	345606	-0.382696	14.1263	-2.54414	0.0554557	0.187052	-4.89095	0.288828	0.88044	1	Chip_PI - Chip_noPI	limma	0.0554557	0.187052	FALSE	no hit	345606		1.25605
PIN1	Q13526	Peptidyl-prolyl cis-trans isomerase NIMA-interacting 1	Homo sapiens	1	1	2	3	2	2	2728108	-0.229781	16.2648	-2.54368	0.0554854	0.187052	-4.89154	0.288915	0.880472	1	Chip_PI - Chip_noPI	limma	0.0554854	0.187052	FALSE	no hit	2728108		1.25582
CPVL	Q9H3G5	Probable serine carboxypeptidase CPVL	Homo sapiens	1	1	2	3	5	5	4952939	-0.202144	16.4125	-2.54288	0.0555374	0.187052	-4.89257	0.289068	0.880527	1	Chip_PI - Chip_noPI	limma	0.0555374	0.187052	FALSE	no hit	4952939		1.25541
PMM2	O15305	Phosphomannomutase 2	Homo sapiens	1	1	2	3	4	5	2502611	-0.193027	17.3746	-2.54208	0.0555888	0.187052	-4.89359	0.289219	0.880582	1	Chip_PI - Chip_noPI	limma	0.0555888	0.187052	FALSE	no hit	2502611		1.25501
SNRNP70	P08621	U1 small nuclear ribonucleoprotein 70 kDa	Homo sapiens	1	1	2	3	4	4	1647023	0.284765	16.4752	2.54178	0.0556084	0.187052	-4.89397	0.289277	0.880603	1	Chip_PI - Chip_noPI	limma	0.0556084	0.187052	FALSE	no hit	1647023		1.25486
FKBP15	Q5T1M5	FK506-binding protein 15	Homo sapiens	1	1	2	3	7	7	3294413	0.254307	17.3805	2.54153	0.0556245	0.187052	-4.89429	0.289324	0.88062	1	Chip_PI - Chip_noPI	limma	0.0556245	0.187052	FALSE	no hit	3294413		1.25473
LYAR	Q9NX58	Cell growth-regulating nucleolar protein	Homo sapiens	1	1	2	3	3	3	5279081	0.504391	16.7946	2.54112	0.0556512	0.187052	-4.89482	0.289402	0.880649	1	Chip_PI - Chip_noPI	limma	0.0556512	0.187052	FALSE	no hit	5279081		1.25453
NUDT5	Q9UKK9	ADP-sugar pyrophosphatase	Homo sapiens	1	1	2	3	8	8	4296140	-0.186475	16.2617	-2.53717	0.0559074	0.187656	-4.89986	0.290152	0.88092	1	Chip_PI - Chip_noPI	limma	0.0559074	0.187656	FALSE	no hit	4296140		1.25253
RXRB	P28702	Retinoic acid receptor RXR-beta	Homo sapiens	1	1	2	3	1	2	440632	0.186023	15.752	2.53135	0.0562877	0.188675	-4.90731	0.291261	0.88132	1	Chip_PI - Chip_noPI	limma	0.0562877	0.188675	FALSE	no hit	440632		1.24959
HNRNPUL2	Q1KMD3	Heterogeneous nuclear ribonucleoprotein U-like protein 2	Homo sapiens	1	1	2	3	22	22	33235988	0.184027	20.8742	2.52922	0.0564275	0.188761	-4.91003	0.291667	0.881465	1	Chip_PI - Chip_noPI	limma	0.0564275	0.188761	FALSE	no hit	33235988		1.24851
CTSD	P07339	Cathepsin D	Homo sapiens	1	1	2	3	5	5	3683606	0.52717	17.3291	2.52862	0.056467	0.188761	-4.9108	0.291781	0.881506	1	Chip_PI - Chip_noPI	limma	0.056467	0.188761	FALSE	no hit	3683606		1.24821
TRMT61A	Q96FX7	tRNA (adenine(58)-N(1))-methyltransferase catalytic subunit TRMT61A	Homo sapiens	1	1	2	3	2	2	0	-0.362533	15.6389	-2.52722	0.0565592	0.188812	-4.91259	0.292049	0.881602	1	Chip_PI - Chip_noPI	limma	0.0565592	0.188812	FALSE	no hit	0		1.2475
BAG6	P46379	Large proline-rich protein BAG6	Homo sapiens	1	1	2	3	8	8	2624817	0.464135	15.4254	2.51723	0.0572214	0.189992	-4.92536	0.293959	0.882281	1	Chip_PI - Chip_noPI	limma	0.0572214	0.189992	FALSE	no hit	2624817		1.24244
FLNA	P21333	Filamin-A	Homo sapiens	1	1	2	3	84	94	37037930	-0.229649	22.2629	-2.5158	0.0573173	0.189992	-4.92719	0.294234	0.882378	1	Chip_PI - Chip_noPI	limma	0.0573173	0.189992	FALSE	no hit	37037930		1.24171
POLR1B	Q9H9Y6	DNA-directed RNA polymerase I subunit RPA2	Homo sapiens	1	1	2	3	8	8	5357519	-0.195176	17.6873	-2.5152	0.0573571	0.189992	-4.92796	0.294349	0.882418	1	Chip_PI - Chip_noPI	limma	0.0573571	0.189992	FALSE	no hit	5357519		1.24141
AP2A2	O94973	AP-2 complex subunit alpha-2	Homo sapiens	1	1	2	3	6	13	12011948	-0.185039	18.0055	-2.51509	0.0573645	0.189992	-4.9281	0.29437	0.882426	1	Chip_PI - Chip_noPI	limma	0.0573645	0.189992	FALSE	no hit	12011948		1.24136
LMAN1	P49257	Protein ERGIC-53	Homo sapiens	1	1	2	3	2	2	1036721	0.284242	16.2779	2.51491	0.0573765	0.189992	-4.92833	0.294404	0.882438	1	Chip_PI - Chip_noPI	limma	0.0573765	0.189992	FALSE	no hit	1036721		1.24127
SNX5	Q9Y5X3	Sorting nexin-5	Homo sapiens	1	1	2	3	2	2	311447	0.376368	14.1554	2.51491	0.0573766	0.189992	-4.92833	0.294405	0.882438	1	Chip_PI - Chip_noPI	limma	0.0573766	0.189992	FALSE	no hit	311447		1.24127
NCOA5	Q9HCD5	Nuclear receptor coactivator 5	Homo sapiens	1	1	2	3	6	6	4823363	0.398199	17.0454	2.51363	0.0574626	0.190021	-4.92997	0.294651	0.882525	1	Chip_PI - Chip_noPI	limma	0.0574626	0.190021	FALSE	no hit	4823363		1.24061
SORD	Q00796	Sorbitol dehydrogenase	Homo sapiens	1	1	2	3	4	4	4139882	-0.288873	16.0285	-2.51183	0.0575832	0.190164	-4.93227	0.294996	0.882646	1	Chip_PI - Chip_noPI	limma	0.0575832	0.190164	FALSE	no hit	4139882		1.2397
SAFB	Q15424	Scaffold attachment factor B1	Homo sapiens	1	1	2	3	12	18	23421165	0.334897	20.0742	2.50939	0.0577473	0.190315	-4.93539	0.295465	0.882811	1	Chip_PI - Chip_noPI	limma	0.0577473	0.190315	FALSE	no hit	23421165		1.23847
PAK1IP1	Q9NWT1	p21-activated protein kinase-interacting protein 1	Homo sapiens	1	1	2	3	4	4	2748879	0.191401	16.4618	2.508	0.0578417	0.190315	-4.93718	0.295734	0.882905	1	Chip_PI - Chip_noPI	limma	0.0578417	0.190315	FALSE	no hit	2748879		1.23776
MOV10	Q9HCE1	Helicase MOV-10	Homo sapiens	1	1	2	3	13	13	10973363	0.200011	18.4492	2.5077	0.0578615	0.190315	-4.93755	0.295791	0.882925	1	Chip_PI - Chip_noPI	limma	0.0578615	0.190315	FALSE	no hit	10973363		1.23761
LSM14A	Q8ND56	Protein LSM14 homolog A	Homo sapiens	1	1	2	3	2	2	1699646	0.230647	15.3367	2.50344	0.0581503	0.190735	-4.94301	0.296612	0.883211	1	Chip_PI - Chip_noPI	limma	0.0581503	0.190735	FALSE	no hit	1699646		1.23545
PRMT5	O14744	Protein arginine N-methyltransferase 5	Homo sapiens	1	1	2	3	10	10	13464400	0.363415	19.1781	2.50342	0.0581516	0.190735	-4.94304	0.296616	0.883212	1	Chip_PI - Chip_noPI	limma	0.0581516	0.190735	FALSE	no hit	13464400		1.23544
SNRPA1	P09661	U2 small nuclear ribonucleoprotein A'	Homo sapiens	1	1	2	3	8	8	6948879	-0.19249	17.0945	-2.50239	0.058222	0.190735	-4.94436	0.296815	0.883282	1	Chip_PI - Chip_noPI	limma	0.058222	0.190735	FALSE	no hit	6948879		1.23491
PSMD10	O75832	26S proteasome non-ATPase regulatory subunit 10	Homo sapiens	1	1	2	3	4	4	2170752	-0.2576	15.8442	-2.50065	0.0583405	0.190795	-4.94659	0.297152	0.883398	1	Chip_PI - Chip_noPI	limma	0.0583405	0.190795	FALSE	no hit	2170752		1.23403
SERPINB6	P35237	Serpin B6	Homo sapiens	1	1	2	3	7	8	9356952	-0.299236	18.3236	-2.4994	0.0584258	0.190795	-4.94819	0.297393	0.883482	1	Chip_PI - Chip_noPI	limma	0.0584258	0.190795	FALSE	no hit	9356952		1.2334
ZFYVE16	Q7Z3T8	Zinc finger FYVE domain-containing protein 16	Homo sapiens	1	1	2	3	4	4	511537	-0.350788	15.1085	-2.4987	0.0584737	0.190795	-4.94909	0.297528	0.883529	1	Chip_PI - Chip_noPI	limma	0.0584737	0.190795	FALSE	no hit	511537		1.23304
KIF1A	Q12756	Kinesin-like protein KIF1A	Homo sapiens	1	1	2	3	5	9	23235978	0.702973	17.3975	2.49654	0.0586212	0.190795	-4.95185	0.297945	0.883673	1	Chip_PI - Chip_noPI	limma	0.0586212	0.190795	FALSE	candidate	23235978		1.23195
GIGYF2	Q6Y7W6	GRB10-interacting GYF protein 2	Homo sapiens	1	1	2	3	12	12	4329834	-0.195272	18.2376	-2.49521	0.058713	0.190795	-4.95356	0.298204	0.883762	1	Chip_PI - Chip_noPI	limma	0.058713	0.190795	FALSE	no hit	4329834		1.23127
RCC2	Q9P258	Protein RCC2	Homo sapiens	1	1	2	3	21	21	22676162	-0.192286	20.7208	-2.49451	0.0587608	0.190795	-4.95445	0.298339	0.883808	1	Chip_PI - Chip_noPI	limma	0.0587608	0.190795	FALSE	no hit	22676162		1.23091
DIDO1	Q9BTC0	Death-inducer obliterator 1	Homo sapiens	1	1	2	3	7	7	1737916	0.223171	16.2115	2.49418	0.0587837	0.190795	-4.95488	0.298403	0.883831	1	Chip_PI - Chip_noPI	limma	0.0587837	0.190795	FALSE	no hit	1737916		1.23074
PARP1	P09874	Poly [ADP-ribose] polymerase 1	Homo sapiens	1	1	2	3	65	65	165877564	-0.183941	22.8658	-2.49207	0.0589286	0.191012	-4.95758	0.298811	0.883971	1	Chip_PI - Chip_noPI	limma	0.0589286	0.191012	FALSE	no hit	165877564		1.22967
RPS8	P62241	40S ribosomal protein S8	Homo sapiens	1	1	2	3	15	15	64089338	0.458728	20.6988	2.49027	0.0590531	0.191098	-4.95989	0.299161	0.884091	1	Chip_PI - Chip_noPI	limma	0.0590531	0.191098	FALSE	no hit	64089338		1.22876
RPL14	P50914	60S ribosomal protein L14	Homo sapiens	1	1	2	3	5	5	60109858	0.523505	19.2898	2.48821	0.059196	0.191098	-4.96254	0.299562	0.884228	1	Chip_PI - Chip_noPI	limma	0.059196	0.191098	FALSE	no hit	60109858		1.22771
WASHC5	Q12768	WASH complex subunit 5	Homo sapiens	1	1	2	3	3	3	618524	0.354338	14.5664	2.48703	0.0592775	0.191098	-4.96404	0.29979	0.884306	1	Chip_PI - Chip_noPI	limma	0.0592775	0.191098	FALSE	no hit	618524		1.22711
DDX49	Q9Y6V7	Probable ATP-dependent RNA helicase DDX49	Homo sapiens	1	1	2	3	2	2	0	0.209445	16.358	2.48568	0.0593715	0.191098	-4.96578	0.300053	0.884395	1	Chip_PI - Chip_noPI	limma	0.0593715	0.191098	FALSE	no hit	0		1.22642
GTPBP4	Q9BZE4	GTP-binding protein 4	Homo sapiens	1	1	2	3	10	10	7102218	0.302857	18.1375	2.48523	0.0594028	0.191098	-4.96635	0.30014	0.884425	1	Chip_PI - Chip_noPI	limma	0.0594028	0.191098	FALSE	no hit	7102218		1.22619
ACAT1	P24752	Acetyl-CoA acetyltransferase, mitochondrial	Homo sapiens	1	1	2	3	9	10	14872578	-0.410217	19.5158	-2.48496	0.0594215	0.191098	-4.9667	0.300193	0.884443	1	Chip_PI - Chip_noPI	limma	0.0594215	0.191098	FALSE	no hit	14872578		1.22606
CIRBP	Q14011	Cold-inducible RNA-binding protein	Homo sapiens	1	1	2	3	5	6	6451434	0.405984	17.858	2.47652	0.0600118	0.192744	-4.97751	0.301836	0.885	1	Chip_PI - Chip_noPI	limma	0.0600118	0.192744	FALSE	no hit	6451434		1.22176
NUFIP2	Q7Z417	FMR1-interacting protein NUFIP2	Homo sapiens	1	1	2	3	8	8	4958895	0.223044	16.9789	2.47132	0.0603795	0.193655	-4.9842	0.302854	0.885342	1	Chip_PI - Chip_noPI	limma	0.0603795	0.193655	FALSE	no hit	4958895		1.21911
MATR3	P43243	Matrin-3	Homo sapiens	1	1	2	3	26	26	32621767	0.242586	20.7387	2.47028	0.0604533	0.193655	-4.98553	0.303058	0.88541	1	Chip_PI - Chip_noPI	limma	0.0604533	0.193655	FALSE	no hit	32621767		1.21858
CSTF3	Q12996	Cleavage stimulation factor subunit 3	Homo sapiens	1	1	2	3	5	5	2722798	0.212429	16.1717	2.46459	0.0608585	0.1947	-4.99284	0.304173	0.885782	1	Chip_PI - Chip_noPI	limma	0.0608585	0.1947	FALSE	no hit	2722798		1.21568
NDC1	Q9BTX1	Nucleoporin NDC1	Homo sapiens	1	1	2	3	4	4	2428951	-0.195343	17.0928	-2.46263	0.0609985	0.194894	-4.99535	0.304557	0.88591	1	Chip_PI - Chip_noPI	limma	0.0609985	0.194894	FALSE	no hit	2428951		1.21468
TTF2	Q9UNY4	Transcription termination factor 2	Homo sapiens	1	1	2	3	9	9	3101822	0.55784	18.174	2.46121	0.0611001	0.194965	-4.99717	0.304835	0.886002	1	Chip_PI - Chip_noPI	limma	0.0611001	0.194965	FALSE	no hit	3101822		1.21396
HAGH	Q16775	Hydroxyacylglutathione hydrolase, mitochondrial	Homo sapiens	1	1	2	3	4	4	1821935	0.194115	16.6109	2.45868	0.0612822	0.195095	-5.00042	0.305333	0.886167	1	Chip_PI - Chip_noPI	limma	0.0612822	0.195095	FALSE	no hit	1821935		1.21267
MTHFD1	P11586	C-1-tetrahydrofolate synthase, cytoplasmic	Homo sapiens	1	1	2	3	36	37	42809986	-0.200872	21.6694	-2.45772	0.0613514	0.195095	-5.00166	0.305522	0.886229	1	Chip_PI - Chip_noPI	limma	0.0613514	0.195095	FALSE	no hit	42809986		1.21218
TMX3	Q96JJ7	Protein disulfide-isomerase TMX3	Homo sapiens	1	1	2	3	3	3	3593405	-0.197413	17.1876	-2.45733	0.0613791	0.195095	-5.00215	0.305598	0.886254	1	Chip_PI - Chip_noPI	limma	0.0613791	0.195095	FALSE	no hit	3593405		1.21198
ARPC1B	O15143	Actin-related protein 2/3 complex subunit 1B	Homo sapiens	1	1	2	3	4	4	5295953	-0.23286	17.6499	-2.44698	0.0621308	0.197229	-5.01545	0.307639	0.886924	1	Chip_PI - Chip_noPI	limma	0.0621308	0.197229	FALSE	no hit	5295953		1.20669
AP1M1	Q9BXS5	AP-1 complex subunit mu-1	Homo sapiens	1	1	2	3	9	11	14529705	-0.179958	19.1145	-2.44281	0.0624365	0.197944	-5.02081	0.308464	0.887192	1	Chip_PI - Chip_noPI	limma	0.0624365	0.197944	FALSE	no hit	14529705		1.20456
ACAD9	Q9H845	Complex I assembly factor ACAD9, mitochondrial	Homo sapiens	1	1	2	3	8	8	6429324	-0.183306	18.7435	-2.43762	0.0628199	0.198903	-5.02749	0.309495	0.887525	1	Chip_PI - Chip_noPI	limma	0.0628199	0.198903	FALSE	no hit	6429324		1.2019
GPHN	Q9NQX3	Gephyrin	Homo sapiens	1	1	2	3	2	2	1322221	0.182289	15.2858	2.43646	0.0629053	0.198917	-5.02897	0.309724	0.887599	1	Chip_PI - Chip_noPI	limma	0.0629053	0.198917	FALSE	no hit	1322221		1.20131
LAP3	P28838	Cytosol aminopeptidase	Homo sapiens	1	1	2	3	12	12	7099428	-0.232851	18.594	-2.43424	0.0630704	0.199167	-5.03183	0.310166	0.887741	1	Chip_PI - Chip_noPI	limma	0.0630704	0.199167	FALSE	no hit	7099428		1.20017
EHMT1	Q9H9B1	Histone-lysine N-methyltransferase EHMT1	Homo sapiens	1	1	2	3	2	2	858868	0.913513	14.2345	2.43322	0.0631465	0.199167	-5.03315	0.310369	0.887807	1	Chip_PI - Chip_noPI	limma	0.0631465	0.199167	FALSE	candidate	858868		1.19965
YTHDF2	Q9Y5A9	YTH domain-containing family protein 2	Homo sapiens	1	1	2	3	6	8	17080645	0.195238	18.6978	2.43017	0.0633735	0.199444	-5.03706	0.310975	0.888001	1	Chip_PI - Chip_noPI	limma	0.0633735	0.199444	FALSE	no hit	17080645		1.19809
DPM1	O60762	Dolichol-phosphate mannosyltransferase subunit 1	Homo sapiens	1	1	2	3	5	5	4393796	-0.178369	17.384	-2.42986	0.0633968	0.199444	-5.03746	0.311037	0.888021	1	Chip_PI - Chip_noPI	limma	0.0633968	0.199444	FALSE	no hit	4393796		1.19793
UBXN7	O94888	UBX domain-containing protein 7	Homo sapiens	1	1	2	3	3	3	0	-0.182705	15.2026	-2.42693	0.0636162	0.199879	-5.04123	0.31162	0.888207	1	Chip_PI - Chip_noPI	limma	0.0636162	0.199879	FALSE	no hit	0		1.19643
ZC3HC1	Q86WB0	Zinc finger C3HC-type protein 1	Homo sapiens	1	1	2	3	3	3	535230	-0.23374	15.5368	-2.42351	0.0638733	0.20043	-5.04563	0.312302	0.888424	1	Chip_PI - Chip_noPI	limma	0.0638733	0.20043	FALSE	no hit	535230		1.19468
SLC1A5	Q15758	Neutral amino acid transporter B(0)	Homo sapiens	1	1	2	3	7	7	17446196	-0.258339	18.5802	-2.42199	0.0639881	0.200534	-5.04759	0.312606	0.88852	1	Chip_PI - Chip_noPI	limma	0.0639881	0.200534	FALSE	no hit	17446196		1.1939
MAPK3	P27361	Mitogen-activated protein kinase 3	Homo sapiens	1	1	2	3	1	2	0	0.257385	14.4092	2.4184	0.06426	0.20113	-5.05221	0.313324	0.888747	1	Chip_PI - Chip_noPI	limma	0.06426	0.20113	FALSE	no hit	0		1.19206
RIOK3	O14730	Serine/threonine-protein kinase RIO3	Homo sapiens	1	1	2	3	4	4	4200144	-0.218858	17.2883	-2.41652	0.0644028	0.20132	-5.05463	0.313701	0.888866	1	Chip_PI - Chip_noPI	limma	0.0644028	0.20132	FALSE	no hit	4200144		1.1911
RBM28	Q9NW13	RNA-binding protein 28	Homo sapiens	1	1	2	3	11	11	4662722	0.346401	17.4216	2.41465	0.0645449	0.201508	-5.05703	0.314075	0.888983	1	Chip_PI - Chip_noPI	limma	0.0645449	0.201508	FALSE	no hit	4662722		1.19014
UBAP2	Q5T6F2	Ubiquitin-associated protein 2	Homo sapiens	1	1	2	3	5	5	363632	0.230398	15.7053	2.40969	0.064925	0.202415	-5.06343	0.315071	0.889296	1	Chip_PI - Chip_noPI	limma	0.064925	0.202415	FALSE	no hit	363632		1.18759
ACIN1	Q9UKV3	Apoptotic chromatin condensation inducer in the nucleus	Homo sapiens	1	1	2	3	8	8	6884456	0.357148	17.7694	2.40801	0.0650538	0.202415	-5.06559	0.315408	0.889401	1	Chip_PI - Chip_noPI	limma	0.0650538	0.202415	FALSE	no hit	6884456		1.18673
RNMT	O43148	mRNA cap guanine-N7 methyltransferase	Homo sapiens	1	1	2	3	5	5	3549291	-0.230569	17.4932	-2.40763	0.0650827	0.202415	-5.06607	0.315484	0.889424	1	Chip_PI - Chip_noPI	limma	0.0650827	0.202415	FALSE	no hit	3549291		1.18653
CFL2	Q9Y281	Cofilin-2	Homo sapiens	1	1	2	3	4	4	22713061	-0.182145	17.4915	-2.40544	0.0652517	0.202685	-5.0689	0.315925	0.889562	1	Chip_PI - Chip_noPI	limma	0.0652517	0.202685	FALSE	no hit	22713061		1.18541
PDLIM7	Q9NR12	PDZ and LIM domain protein 7	Homo sapiens	1	1	2	3	6	6	3215805	-0.214958	17.692	-2.40405	0.0653591	0.202762	-5.07069	0.316204	0.889649	1	Chip_PI - Chip_noPI	limma	0.0653591	0.202762	FALSE	no hit	3215805		1.18469
AP2A1	O95782	AP-2 complex subunit alpha-1	Homo sapiens	1	1	2	3	5	5	12011948	-0.179214	16.0468	-2.40145	0.0655601	0.202879	-5.07403	0.316727	0.889811	1	Chip_PI - Chip_noPI	limma	0.0655601	0.202879	FALSE	no hit	12011948		1.18336
CCDC59	Q9P031	Thyroid transcription factor 1-associated protein 26	Homo sapiens	1	1	2	3	4	4	4690081	0.202447	17.246	2.40143	0.0655619	0.202879	-5.07406	0.316732	0.889812	1	Chip_PI - Chip_noPI	limma	0.0655619	0.202879	FALSE	no hit	4690081		1.18335
RIF1	Q5UIP0	Telomere-associated protein RIF1	Homo sapiens	1	1	2	3	11	11	6137990	0.217457	18.6278	2.3994	0.0657194	0.202974	-5.07667	0.317141	0.889939	1	Chip_PI - Chip_noPI	limma	0.0657194	0.202974	FALSE	no hit	6137990		1.18231
LYZ	P61626	Lysozyme C	Homo sapiens	1	1	2	3	2	2	3666255	0.382381	15.9966	2.39891	0.0657578	0.202974	-5.07731	0.31724	0.889969	1	Chip_PI - Chip_noPI	limma	0.0657578	0.202974	FALSE	no hit	3666255		1.18205
LIMA1	Q9UHB6	LIM domain and actin-binding protein 1	Homo sapiens	1	1	2	3	13	14	5852588	-0.191417	18.8673	-2.39508	0.0660565	0.20364	-5.08224	0.318013	0.890207	1	Chip_PI - Chip_noPI	limma	0.0660565	0.20364	FALSE	no hit	5852588		1.18008
TPR	P12270	Nucleoprotein TPR	Homo sapiens	1	1	2	3	86	86	18486342	0.229468	22.131	2.39315	0.0662077	0.20385	-5.08473	0.318403	0.890327	1	Chip_PI - Chip_noPI	limma	0.0662077	0.20385	FALSE	no hit	18486342		1.17909
ANLN	Q9NQW6	Anillin	Homo sapiens	1	1	2	3	11	11	9092304	0.197746	18.835	2.39083	0.06639	0.204155	-5.08772	0.318873	0.890471	1	Chip_PI - Chip_noPI	limma	0.06639	0.204155	FALSE	no hit	9092304		1.1779
LEMD3	Q9Y2U8	Inner nuclear membrane protein Man1	Homo sapiens	1	1	2	3	3	3	823591	-0.194652	15.6666	-2.38893	0.0665393	0.204213	-5.09017	0.319257	0.890588	1	Chip_PI - Chip_noPI	limma	0.0665393	0.204213	FALSE	no hit	823591		1.17692
PDHB	P11177	Pyruvate dehydrogenase E1 component subunit beta, mitochondrial	Homo sapiens	1	1	2	3	8	8	16532232	-0.293506	18.1711	-2.38848	0.0665749	0.204213	-5.09075	0.319349	0.890616	1	Chip_PI - Chip_noPI	limma	0.0665749	0.204213	FALSE	no hit	16532232		1.17669
ZNF24	P17028	Zinc finger protein 24	Homo sapiens	1	1	2	3	4	5	5688492	0.354098	17.9682	2.38651	0.0667308	0.204436	-5.09329	0.319748	0.890738	1	Chip_PI - Chip_noPI	limma	0.0667308	0.204436	FALSE	no hit	5688492		1.17567
RER1	O15258	Protein RER1	Homo sapiens	1	1	2	3	2	2	6372972	-0.200601	17.2993	-2.3829	0.067017	0.205057	-5.09795	0.320481	0.890961	1	Chip_PI - Chip_noPI	limma	0.067017	0.205057	FALSE	no hit	6372972		1.17382
DYNC1H1	Q14204	Cytoplasmic dynein 1 heavy chain 1	Homo sapiens	1	1	2	3	121	121	22683160	0.207487	22.4694	2.38126	0.0671474	0.205201	-5.10006	0.320814	0.891062	1	Chip_PI - Chip_noPI	limma	0.0671474	0.205201	FALSE	no hit	22683160		1.17297
MSI1	O43347	RNA-binding protein Musashi homolog 1	Homo sapiens	1	1	2	3	3	4	2150198	-0.377461	16.9758	-2.37749	0.0674485	0.205864	-5.10492	0.321581	0.891293	1	Chip_PI - Chip_noPI	limma	0.0674485	0.205864	FALSE	no hit	2150198		1.17103
CLINT1	Q14677	Clathrin interactor 1	Homo sapiens	1	1	2	3	10	11	6684142	0.224236	17.8271	2.37486	0.0676587	0.20625	-5.10831	0.322115	0.891454	1	Chip_PI - Chip_noPI	limma	0.0676587	0.20625	FALSE	no hit	6684142		1.16968
PDS5A	Q29RF7	Sister chromatid cohesion protein PDS5 homolog A	Homo sapiens	1	1	2	3	6	8	2623814	0.184268	18.0045	2.36697	0.0682963	0.207936	-5.1185	0.323727	0.891936	1	Chip_PI - Chip_noPI	limma	0.0682963	0.207936	FALSE	no hit	2623814		1.1656
GALNT2	Q10471	Polypeptide N-acetylgalactosaminyltransferase 2	Homo sapiens	1	1	2	3	3	3	0	0.391478	14.2963	2.36184	0.0687134	0.208946	-5.12511	0.324776	0.892247	1	Chip_PI - Chip_noPI	limma	0.0687134	0.208946	FALSE	no hit	0		1.16296
HMGCS1	Q01581	Hydroxymethylglutaryl-CoA synthase, cytoplasmic	Homo sapiens	1	1	2	3	9	10	8106877	-0.200577	18.8508	-2.36076	0.0688017	0.208957	-5.1265	0.324997	0.892313	1	Chip_PI - Chip_noPI	limma	0.0688017	0.208957	FALSE	no hit	8106877		1.1624
SKIC3	Q6PGP7	SKI3 subunit of superkiller complex protein	Homo sapiens	1	1	2	3	4	4	460013	-0.181403	15.7676	-2.35877	0.0689648	0.209055	-5.12907	0.325405	0.892433	1	Chip_PI - Chip_noPI	limma	0.0689648	0.209055	FALSE	no hit	460013		1.16137
ARF3	P61204	ADP-ribosylation factor 3	Homo sapiens	1	1	2	3	0	7	10924744	-0.172452	18.0852	-2.35829	0.0690043	0.209055	-5.1297	0.325504	0.892463	1	Chip_PI - Chip_noPI	limma	0.0690043	0.209055	FALSE	no hit	10924744		1.16112
RPN1	P04843	Dolichyl-diphosphooligosaccharide--protein glycosyltransferase subunit 1	Homo sapiens	1	1	2	3	23	23	17954308	-0.171265	20.9448	-2.35262	0.0694708	0.210209	-5.13701	0.326668	0.892804	1	Chip_PI - Chip_noPI	limma	0.0694708	0.210209	FALSE	no hit	17954308		1.1582
PSMD12	O00232	26S proteasome non-ATPase regulatory subunit 12	Homo sapiens	1	1	2	3	9	9	5475420	0.192605	17.8222	2.34923	0.069752	0.210722	-5.14139	0.327366	0.893009	1	Chip_PI - Chip_noPI	limma	0.069752	0.210722	FALSE	no hit	5475420		1.15644
CRAT	P43155	Carnitine O-acetyltransferase	Homo sapiens	1	1	2	3	4	4	1251059	0.594919	15.9859	2.34697	0.0699401	0.210722	-5.14431	0.327832	0.893145	1	Chip_PI - Chip_noPI	limma	0.0699401	0.210722	FALSE	no hit	1251059		1.15527
DHX57	Q6P158	Putative ATP-dependent RNA helicase DHX57	Homo sapiens	1	1	2	3	11	11	5477580	0.176684	17.3225	2.34675	0.0699584	0.210722	-5.1446	0.327877	0.893158	1	Chip_PI - Chip_noPI	limma	0.0699584	0.210722	FALSE	no hit	5477580		1.15516
PPIA	P62937	Peptidyl-prolyl cis-trans isomerase A	Homo sapiens	1	1	2	3	7	9	14297790	-0.214863	18.0213	-2.34645	0.0699835	0.210722	-5.14499	0.32794	0.893176	1	Chip_PI - Chip_noPI	limma	0.0699835	0.210722	FALSE	no hit	14297790		1.155
SAFB2	Q14151	Scaffold attachment factor B2	Homo sapiens	1	1	2	3	6	6	5569880	0.304597	17.8279	2.33798	0.0706932	0.211663	-5.15593	0.329689	0.893682	1	Chip_PI - Chip_noPI	limma	0.0706932	0.211663	FALSE	no hit	5569880		1.15062
ACBD3	Q9H3P7	Golgi resident protein GCP60	Homo sapiens	1	1	2	3	8	8	7506627	0.205614	17.4024	2.33721	0.0707576	0.211663	-5.15691	0.329847	0.893728	1	Chip_PI - Chip_noPI	limma	0.0707576	0.211663	FALSE	no hit	7506627		1.15023
CCDC8	Q9H0W5	Coiled-coil domain-containing protein 8	Homo sapiens	1	1	2	3	2	2	0	0.215201	15.1682	2.33715	0.0707626	0.211663	-5.15699	0.329859	0.893731	1	Chip_PI - Chip_noPI	limma	0.0707626	0.211663	FALSE	no hit	0		1.1502
API5	Q9BZZ5	Apoptosis inhibitor 5	Homo sapiens	1	1	2	3	5	5	2989563	0.277375	17.0846	2.33699	0.0707764	0.211663	-5.1572	0.329893	0.893741	1	Chip_PI - Chip_noPI	limma	0.0707764	0.211663	FALSE	no hit	2989563		1.15011
PNPT1	Q8TCS8	Polyribonucleotide nucleotidyltransferase 1, mitochondrial	Homo sapiens	1	1	2	3	12	12	10678156	-0.178989	18.4923	-2.33656	0.0708127	0.211663	-5.15776	0.329982	0.893767	1	Chip_PI - Chip_noPI	limma	0.0708127	0.211663	FALSE	no hit	10678156		1.14989
COMT	P21964	Catechol O-methyltransferase	Homo sapiens	1	1	2	3	3	3	8029651	-0.214284	15.8662	-2.33656	0.0708128	0.211663	-5.15776	0.329982	0.893767	1	Chip_PI - Chip_noPI	limma	0.0708128	0.211663	FALSE	no hit	8029651		1.14989
MTOR	P42345	Serine/threonine-protein kinase mTOR	Homo sapiens	1	1	2	3	3	3	0	0.346714	14.4515	2.33381	0.0710451	0.212099	-5.16131	0.330551	0.89393	1	Chip_PI - Chip_noPI	limma	0.0710451	0.212099	FALSE	no hit	0		1.14847
TRIM4	Q9C037	E3 ubiquitin-protein ligase TRIM4	Homo sapiens	1	1	2	3	2	2	0	-0.221459	14.515	-2.3296	0.0714028	0.212732	-5.16675	0.331424	0.89418	1	Chip_PI - Chip_noPI	limma	0.0714028	0.212732	FALSE	no hit	0		1.14628
ACO2	Q99798	Aconitate hydratase, mitochondrial	Homo sapiens	1	1	2	3	18	18	9410228	0.298836	19.1785	2.32928	0.0714301	0.212732	-5.16716	0.331491	0.894199	1	Chip_PI - Chip_noPI	limma	0.0714301	0.212732	FALSE	no hit	9410228		1.14612
SF3B1	O75533	Splicing factor 3B subunit 1	Homo sapiens	1	1	2	3	26	26	19101253	0.183518	20.3783	2.32441	0.0718468	0.21324	-5.17346	0.332504	0.894487	1	Chip_PI - Chip_noPI	limma	0.0718468	0.21324	FALSE	no hit	19101253		1.14359
SEC23A	Q15436	Protein transport protein Sec23A	Homo sapiens	1	1	2	3	10	10	9229654	-0.174841	18.5502	-2.32431	0.0718551	0.21324	-5.17359	0.332524	0.894493	1	Chip_PI - Chip_noPI	limma	0.0718551	0.21324	FALSE	no hit	9229654		1.14354
RAB10	P61026	Ras-related protein Rab-10	Homo sapiens	1	1	2	3	3	3	6373769	0.3591	15.999	2.32424	0.0718611	0.21324	-5.17368	0.332538	0.894497	1	Chip_PI - Chip_noPI	limma	0.0718611	0.21324	FALSE	no hit	6373769		1.14351
TTC26	A0AVF1	Intraflagellar transport protein 56	Homo sapiens	1	1	2	3	2	2	0	0.226974	15.0186	2.32263	0.071999	0.213391	-5.17576	0.332873	0.894592	1	Chip_PI - Chip_noPI	limma	0.071999	0.213391	FALSE	no hit	0		1.14267
SLC39A14	Q15043	Metal cation symporter ZIP14	Homo sapiens	1	1	2	3	2	2	442855	-0.432021	13.8228	-2.31861	0.0723459	0.214161	-5.18096	0.333711	0.894829	1	Chip_PI - Chip_noPI	limma	0.0723459	0.214161	FALSE	no hit	442855		1.14059
KPNB1	Q14974	Importin subunit beta-1	Homo sapiens	1	1	2	3	13	13	16539944	0.376331	18.9503	2.31453	0.0726987	0.214947	-5.18623	0.334561	0.895068	1	Chip_PI - Chip_noPI	limma	0.0726987	0.214947	FALSE	no hit	16539944		1.13847
CDC5L	Q99459	Cell division cycle 5-like protein	Homo sapiens	1	1	2	3	17	18	7692008	0.192741	18.1204	2.31349	0.0727894	0.214956	-5.18757	0.334779	0.895129	1	Chip_PI - Chip_noPI	limma	0.0727894	0.214956	FALSE	no hit	7692008		1.13793
UTP11	Q9Y3A2	Probable U3 small nucleolar RNA-associated protein 11	Homo sapiens	1	1	2	3	5	5	1861584	0.338652	14.3003	2.31072	0.0730312	0.215411	-5.19116	0.335359	0.895292	1	Chip_PI - Chip_noPI	limma	0.0730312	0.215411	FALSE	no hit	1861584		1.13649
EXOSC8	Q96B26	Exosome complex component RRP43	Homo sapiens	1	1	2	3	3	3	3762669	-0.17842	17.5492	-2.30913	0.0731703	0.215563	-5.19322	0.335692	0.895385	1	Chip_PI - Chip_noPI	limma	0.0731703	0.215563	FALSE	no hit	3762669		1.13567
MAP4	P27816	Microtubule-associated protein 4	Homo sapiens	1	1	2	3	22	22	7687288	0.259397	19.1269	2.30126	0.0738615	0.217339	-5.20339	0.337339	0.895842	1	Chip_PI - Chip_noPI	limma	0.0738615	0.217339	FALSE	no hit	7687288		1.13158
NUP85	Q9BW27	Nuclear pore complex protein Nup85	Homo sapiens	1	1	2	3	7	7	5974206	-0.171078	17.9592	-2.29604	0.0743251	0.218441	-5.21015	0.338438	0.896145	1	Chip_PI - Chip_noPI	limma	0.0743251	0.218441	FALSE	no hit	5974206		1.12886
LIMS1	P48059	LIM and senescent cell antigen-like-containing domain protein 1	Homo sapiens	1	1	2	3	2	2	1938625	0.247387	16.4337	2.29413	0.0744954	0.21868	-5.21262	0.33884	0.896256	1	Chip_PI - Chip_noPI	limma	0.0744954	0.21868	FALSE	no hit	1938625		1.12787
TBCA	O75347	Tubulin-specific chaperone A	Homo sapiens	1	1	2	3	2	2	2189695	-0.315617	16.0502	-2.29236	0.074653	0.218881	-5.21491	0.339212	0.896358	1	Chip_PI - Chip_noPI	limma	0.074653	0.218881	FALSE	no hit	2189695		1.12695
NPM3	O75607	Nucleoplasmin-3	Homo sapiens	1	1	2	3	2	2	0	0.460815	13.2967	2.29077	0.0747957	0.218984	-5.21697	0.339548	0.89645	1	Chip_PI - Chip_noPI	limma	0.0747957	0.218984	FALSE	no hit	0		1.12612
COPE	O14579	Coatomer subunit epsilon	Homo sapiens	1	1	2	3	2	2	1614166	-0.225297	16.0533	-2.28998	0.0748664	0.218984	-5.21799	0.339714	0.896495	1	Chip_PI - Chip_noPI	limma	0.0748664	0.218984	FALSE	no hit	1614166		1.12571
SOAT1	P35610	Sterol O-acyltransferase 1	Homo sapiens	1	1	2	3	3	3	1025950	-0.211226	15.8906	-2.28803	0.0750418	0.21921	-5.22052	0.340126	0.896607	1	Chip_PI - Chip_noPI	limma	0.0750418	0.21921	FALSE	no hit	1025950		1.1247
FBXW11	Q9UKB1	F-box/WD repeat-containing protein 11	Homo sapiens	1	1	2	3	0	2	501563	0.17083	14.6349	2.28714	0.075122	0.21921	-5.22167	0.340314	0.896659	1	Chip_PI - Chip_noPI	limma	0.075122	0.21921	FALSE	no hit	501563		1.12423
YLPM1	P49750	YLP motif-containing protein 1	Homo sapiens	1	1	2	3	7	7	2791061	0.223375	17.6284	2.28424	0.0753827	0.21942	-5.22541	0.340925	0.896825	1	Chip_PI - Chip_noPI	limma	0.0753827	0.21942	FALSE	no hit	2791061		1.12273
IVD	P26440	Isovaleryl-CoA dehydrogenase, mitochondrial	Homo sapiens	1	1	2	3	2	2	794410	0.172349	15.5292	2.28364	0.0754375	0.21942	-5.2262	0.341053	0.896859	1	Chip_PI - Chip_noPI	limma	0.0754375	0.21942	FALSE	no hit	794410		1.12241
NEFL	P07196	Neurofilament light polypeptide	Homo sapiens	1	1	2	3	12	12	50758654	0.315169	18.6792	2.28326	0.0754721	0.21942	-5.22669	0.341134	0.896881	1	Chip_PI - Chip_noPI	limma	0.0754721	0.21942	FALSE	no hit	50758654		1.12221
ALG6	Q9Y672	Dolichyl pyrophosphate Man9GlcNAc2 alpha-1,3-glucosyltransferase	Homo sapiens	1	1	2	3	2	2	6071194	-0.222993	15.8353	-2.28238	0.0755513	0.21942	-5.22782	0.341319	0.896932	1	Chip_PI - Chip_noPI	limma	0.0755513	0.21942	FALSE	no hit	6071194		1.12176
PTRH2	Q9Y3E5	Peptidyl-tRNA hydrolase 2, mitochondrial	Homo sapiens	1	1	2	3	2	2	1096913	-0.216147	15.7434	-2.28048	0.0757241	0.219662	-5.23029	0.341722	0.897041	1	Chip_PI - Chip_noPI	limma	0.0757241	0.219662	FALSE	no hit	1096913		1.12077
HM13	Q8TCT9	Minor histocompatibility antigen H13	Homo sapiens	1	1	2	3	5	5	4206212	-0.266862	17.0614	-2.27747	0.0759981	0.220015	-5.23419	0.34236	0.897213	1	Chip_PI - Chip_noPI	limma	0.0759981	0.220015	FALSE	no hit	4206212		1.1192
UMPS	P11172	Uridine 5'-monophosphate synthase	Homo sapiens	1	1	2	3	12	12	7746770	-0.171517	18.9755	-2.27675	0.0760632	0.220015	-5.23511	0.342511	0.897253	1	Chip_PI - Chip_noPI	limma	0.0760632	0.220015	FALSE	no hit	7746770		1.11883
AASDHPPT	Q9NRN7	L-aminoadipate-semialdehyde dehydrogenase-phosphopantetheinyl transferase	Homo sapiens	1	1	2	3	6	6	4500122	-0.168418	17.3285	-2.27604	0.076128	0.220015	-5.23603	0.342661	0.897294	1	Chip_PI - Chip_noPI	limma	0.076128	0.220015	FALSE	no hit	4500122		1.11846
TUFM	P49411	Elongation factor Tu, mitochondrial	Homo sapiens	1	1	2	3	23	24	72339998	-0.182547	20.9597	-2.27521	0.0762039	0.220015	-5.23711	0.342838	0.897341	1	Chip_PI - Chip_noPI	limma	0.0762039	0.220015	FALSE	no hit	72339998		1.11802
ACLY	P53396	ATP-citrate synthase	Homo sapiens	1	1	2	3	38	38	45444388	-0.169812	21.4949	-2.27314	0.0763936	0.22019	-5.23979	0.343277	0.897459	1	Chip_PI - Chip_noPI	limma	0.0763936	0.22019	FALSE	no hit	45444388		1.11694
UNC45A	Q9H3U1	Protein unc-45 homolog A	Homo sapiens	1	1	2	3	14	14	5648442	0.171742	18.2936	2.27259	0.0764436	0.22019	-5.24049	0.343393	0.89749	1	Chip_PI - Chip_noPI	limma	0.0764436	0.22019	FALSE	no hit	5648442		1.11666
EIF2B5	Q13144	Translation initiation factor eIF-2B subunit epsilon	Homo sapiens	1	1	2	3	6	6	6106376	-0.195675	17.5142	-2.26671	0.0769861	0.221493	-5.24812	0.344645	0.897825	1	Chip_PI - Chip_noPI	limma	0.0769861	0.221493	FALSE	no hit	6106376		1.11359
PSMB2	P49721	Proteasome subunit beta type-2	Homo sapiens	1	1	2	3	4	4	3464426	0.257	17.0435	2.26514	0.077131	0.22165	-5.25015	0.344978	0.897913	1	Chip_PI - Chip_noPI	limma	0.077131	0.22165	FALSE	no hit	3464426		1.11277
OXSR1	O95747	Serine/threonine-protein kinase OSR1	Homo sapiens	1	1	2	3	7	9	4172900	0.318393	17.8497	2.26263	0.0773637	0.221911	-5.25339	0.345513	0.898055	1	Chip_PI - Chip_noPI	limma	0.0773637	0.221911	FALSE	no hit	4172900		1.11146
KLC2	Q9H0B6	Kinesin light chain 2	Homo sapiens	1	1	2	3	7	7	7180645	0.179966	16.4111	2.26222	0.0774024	0.221911	-5.25393	0.345601	0.898079	1	Chip_PI - Chip_noPI	limma	0.0774024	0.221911	FALSE	no hit	7180645		1.11125
BLVRA	P53004	Biliverdin reductase A	Homo sapiens	1	1	2	3	5	5	9065640	-0.18253	18.2642	-2.2611	0.0775059	0.221949	-5.25537	0.345838	0.898141	1	Chip_PI - Chip_noPI	limma	0.0775059	0.221949	FALSE	no hit	9065640		1.11067
ATP5MG	O75964	ATP synthase subunit g, mitochondrial	Homo sapiens	1	1	2	3	3	3	547806	0.168406	15.4577	2.25894	0.0777074	0.222123	-5.25817	0.346299	0.898263	1	Chip_PI - Chip_noPI	limma	0.0777074	0.222123	FALSE	no hit	547806		1.10954
FH	P07954	Fumarate hydratase, mitochondrial	Homo sapiens	1	1	2	3	8	8	3273857	-0.167354	17.8913	-2.25851	0.0777476	0.222123	-5.25873	0.346391	0.898287	1	Chip_PI - Chip_noPI	limma	0.0777476	0.222123	FALSE	no hit	3273857		1.10931
PDCL3	Q9H2J4	Phosducin-like protein 3	Homo sapiens	1	1	2	3	2	2	1630864	-0.257023	15.5591	-2.25684	0.077904	0.222155	-5.26089	0.346748	0.898381	1	Chip_PI - Chip_noPI	limma	0.077904	0.222155	FALSE	no hit	1630864		1.10844
WDR82	Q6UXN9	WD repeat-containing protein 82	Homo sapiens	1	1	2	3	8	8	10482224	-0.193386	19.1032	-2.25567	0.0780142	0.222155	-5.26242	0.347	0.898448	1	Chip_PI - Chip_noPI	limma	0.0780142	0.222155	FALSE	no hit	10482224		1.10783
NT5DC1	Q5TFE4	5'-nucleotidase domain-containing protein 1	Homo sapiens	1	1	2	3	5	5	3665314	-0.240134	17.2239	-2.2555	0.07803	0.222155	-5.26264	0.347036	0.898457	1	Chip_PI - Chip_noPI	limma	0.07803	0.222155	FALSE	no hit	3665314		1.10774
AKAP8L	Q9ULX6	A-kinase anchor protein 8-like	Homo sapiens	1	1	2	3	7	7	3605764	0.164791	17.3848	2.25245	0.0783168	0.222528	-5.26659	0.347688	0.898628	1	Chip_PI - Chip_noPI	limma	0.0783168	0.222528	FALSE	no hit	3605764		1.10615
RPP30	P78346	Ribonuclease P protein subunit p30	Homo sapiens	1	1	2	3	4	4	3338882	-0.171544	16.344	-2.25128	0.0784271	0.222528	-5.2681	0.347939	0.898694	1	Chip_PI - Chip_noPI	limma	0.0784271	0.222528	FALSE	no hit	3338882		1.10553
IDI1	Q13907	Isopentenyl-diphosphate Delta-isomerase 1	Homo sapiens	1	1	2	3	2	2	386937	-0.174256	14.8095	-2.25122	0.0784326	0.222528	-5.26818	0.347951	0.898697	1	Chip_PI - Chip_noPI	limma	0.0784326	0.222528	FALSE	no hit	386937		1.1055
UBTF	P17480	Nucleolar transcription factor 1	Homo sapiens	1	1	2	3	26	26	10335530	0.258155	20.1306	2.24853	0.0786864	0.22283	-5.27166	0.348526	0.898847	1	Chip_PI - Chip_noPI	limma	0.0786864	0.22283	FALSE	no hit	10335530		1.1041
ATP5PO	P48047	ATP synthase subunit O, mitochondrial	Homo sapiens	1	1	2	3	4	4	2205496	0.201287	15.7121	2.24817	0.0787207	0.22283	-5.27213	0.348604	0.898868	1	Chip_PI - Chip_noPI	limma	0.0787207	0.22283	FALSE	no hit	2205496		1.10391
PIK3R1	P27986	Phosphatidylinositol 3-kinase regulatory subunit alpha	Homo sapiens	1	1	2	3	0	3	1414798	-0.275704	14.9594	-2.24286	0.0792256	0.223798	-5.27901	0.349744	0.899164	1	Chip_PI - Chip_noPI	limma	0.0792256	0.223798	FALSE	no hit	1414798		1.10113
SNRPD3	P62318	Small nuclear ribonucleoprotein Sm D3	Homo sapiens	1	1	2	3	4	4	21402238	0.193321	18.639	2.2417	0.0793367	0.223798	-5.28052	0.349994	0.899229	1	Chip_PI - Chip_noPI	limma	0.0793367	0.223798	FALSE	no hit	21402238		1.10053
CREB1	P16220	Cyclic AMP-responsive element-binding protein 1	Homo sapiens	1	1	2	3	0	2	856521	-0.255407	15.8324	-2.2414	0.0793656	0.223798	-5.28091	0.350059	0.899246	1	Chip_PI - Chip_noPI	limma	0.0793656	0.223798	FALSE	no hit	856521		1.10037
HSPA1A	P0DMV8	Heat shock 70 kDa protein 1A	Homo sapiens	1	1	2	3	0	44	320221272	-0.215493	22.948	-2.24076	0.0794268	0.223798	-5.28174	0.350197	0.899281	1	Chip_PI - Chip_noPI	limma	0.0794268	0.223798	FALSE	no hit	320221272		1.10003
ETFA	P13804	Electron transfer flavoprotein subunit alpha, mitochondrial	Homo sapiens	1	1	2	3	11	11	96593032	-0.19337	20.485	-2.23836	0.079656	0.224186	-5.28484	0.350711	0.899414	1	Chip_PI - Chip_noPI	limma	0.079656	0.224186	FALSE	no hit	96593032		1.09878
DNAJC9	Q8WXX5	DnaJ homolog subfamily C member 9	Homo sapiens	1	1	2	3	9	9	8134660	0.287993	17.8872	2.2366	0.0798249	0.224405	-5.28712	0.35109	0.899512	1	Chip_PI - Chip_noPI	limma	0.0798249	0.224405	FALSE	no hit	8134660		1.09786
ADH5	P11766	Alcohol dehydrogenase class-3	Homo sapiens	1	1	2	3	8	8	17843145	-0.164824	19.2354	-2.23348	0.080126	0.224746	-5.29116	0.351763	0.899685	1	Chip_PI - Chip_noPI	limma	0.080126	0.224746	FALSE	no hit	17843145		1.09623
ATXN2L	Q8WWM7	Ataxin-2-like protein	Homo sapiens	1	1	2	3	10	11	6864749	0.265687	18.0339	2.23345	0.0801293	0.224746	-5.29121	0.35177	0.899687	1	Chip_PI - Chip_noPI	limma	0.0801293	0.224746	FALSE	no hit	6864749		1.09621
KIF23	Q02241	Kinesin-like protein KIF23	Homo sapiens	1	1	2	3	11	12	2236885	0.16384	17.6994	2.22694	0.08076	0.225825	-5.29964	0.353174	0.900046	1	Chip_PI - Chip_noPI	limma	0.08076	0.225825	FALSE	no hit	2236885		1.0928
TXNL1	O43396	Thioredoxin-like protein 1	Homo sapiens	1	1	2	3	7	7	4484004	-0.204775	17.2905	-2.22675	0.0807789	0.225825	-5.29989	0.353216	0.900056	1	Chip_PI - Chip_noPI	limma	0.0807789	0.225825	FALSE	no hit	4484004		1.0927
SNRNP40	Q96DI7	U5 small nuclear ribonucleoprotein 40 kDa protein	Homo sapiens	1	1	2	3	7	7	4534796	0.180933	16.6952	2.22664	0.0807897	0.225825	-5.30003	0.35324	0.900062	1	Chip_PI - Chip_noPI	limma	0.0807897	0.225825	FALSE	no hit	4534796		1.09264
ANXA4	P09525	Annexin A4	Homo sapiens	1	1	2	3	5	5	1857721	0.250565	15.3573	2.2201	0.0814299	0.227356	-5.30851	0.354657	0.900422	1	Chip_PI - Chip_noPI	limma	0.0814299	0.227356	FALSE	no hit	1857721		1.08922
PCYT1A	P49585	Choline-phosphate cytidylyltransferase A	Homo sapiens	1	1	2	3	1	2	0	0.177495	14.5884	2.21523	0.0819099	0.227832	-5.31483	0.355713	0.900688	1	Chip_PI - Chip_noPI	limma	0.0819099	0.227832	FALSE	no hit	0		1.08666
HSP90B1	P14625	Endoplasmin	Homo sapiens	1	1	2	3	22	28	35737311	0.431739	20.5311	2.21499	0.0819331	0.227832	-5.31513	0.355764	0.900701	1	Chip_PI - Chip_noPI	limma	0.0819331	0.227832	FALSE	no hit	35737311		1.08654
DDX10	Q13206	Probable ATP-dependent RNA helicase DDX10	Homo sapiens	1	1	2	3	9	9	6330787	-0.380533	13.6337	-2.21462	0.0819697	0.227832	-5.31561	0.355844	0.900721	1	Chip_PI - Chip_noPI	limma	0.0819697	0.227832	FALSE	no hit	6330787		1.08635
DDX46	Q7L014	Probable ATP-dependent RNA helicase DDX46	Homo sapiens	1	1	2	3	10	10	3193487	0.197849	17.8389	2.21461	0.0819713	0.227832	-5.31563	0.355848	0.900722	1	Chip_PI - Chip_noPI	limma	0.0819713	0.227832	FALSE	no hit	3193487		1.08634
MAD1L1	Q9Y6D9	Mitotic spindle assembly checkpoint protein MAD1	Homo sapiens	1	1	2	3	8	8	3978239	0.171049	16.6285	2.20927	0.0825016	0.228719	-5.32255	0.357008	0.901013	1	Chip_PI - Chip_noPI	limma	0.0825016	0.228719	FALSE	no hit	3978239		1.08354
TARDBP	Q13148	TAR DNA-binding protein 43	Homo sapiens	1	1	2	3	5	5	19741235	-0.249395	18.7036	-2.20905	0.0825238	0.228719	-5.32284	0.357057	0.901025	1	Chip_PI - Chip_noPI	limma	0.0825238	0.228719	FALSE	no hit	19741235		1.08342
GUF1	Q8N442	Translation factor GUF1, mitochondrial	Homo sapiens	1	1	2	3	7	7	1966229	-0.258041	16.9781	-2.20825	0.0826031	0.228719	-5.32387	0.35723	0.901068	1	Chip_PI - Chip_noPI	limma	0.0826031	0.228719	FALSE	no hit	1966229		1.083
OCRL	Q01968	Inositol polyphosphate 5-phosphatase OCRL	Homo sapiens	1	1	2	3	5	5	3434794	-0.167821	16.8618	-2.20765	0.0826627	0.228719	-5.32465	0.35736	0.901101	1	Chip_PI - Chip_noPI	limma	0.0826627	0.228719	FALSE	no hit	3434794		1.08269
LYN	P07948	Tyrosine-protein kinase Lyn	Homo sapiens	1	1	2	3	2	2	4854431	-0.498048	15.2205	-2.2061	0.082818	0.228789	-5.32666	0.357698	0.901185	1	Chip_PI - Chip_noPI	limma	0.082818	0.228789	FALSE	no hit	4854431		1.08188
FIP1L1	Q6UN15	Pre-mRNA 3'-end-processing factor FIP1	Homo sapiens	1	1	2	3	5	5	4903983	0.165622	16.6681	2.20554	0.0828742	0.228789	-5.32739	0.357821	0.901215	1	Chip_PI - Chip_noPI	limma	0.0828742	0.228789	FALSE	no hit	4903983		1.08158
SF3A1	Q15459	Splicing factor 3A subunit 1	Homo sapiens	1	1	2	3	15	15	11871816	0.307008	19.0758	2.20142	0.0832875	0.229672	-5.33272	0.358718	0.901438	1	Chip_PI - Chip_noPI	limma	0.0832875	0.229672	FALSE	no hit	11871816		1.07942
WDR89	Q96FK6	WD repeat-containing protein 89	Homo sapiens	1	1	2	3	2	2	1000765	-0.230092	15.0259	-2.19915	0.083517	0.230046	-5.33567	0.359215	0.901561	1	Chip_PI - Chip_noPI	limma	0.083517	0.230046	FALSE	no hit	1000765		1.07822
LRWD1	Q9UFC0	Leucine-rich repeat and WD repeat-containing protein 1	Homo sapiens	1	1	2	3	3	3	1316391	0.352665	14.8327	2.19248	0.0841938	0.231487	-5.34433	0.360675	0.90192	1	Chip_PI - Chip_noPI	limma	0.0841938	0.231487	FALSE	no hit	1316391		1.07472
CENPB	P07199	Major centromere autoantigen B	Homo sapiens	1	1	2	3	4	4	2543717	-0.342324	16.3544	-2.19214	0.0842284	0.231487	-5.34477	0.360749	0.901939	1	Chip_PI - Chip_noPI	limma	0.0842284	0.231487	FALSE	no hit	2543717		1.07454
CAND1	Q86VP6	Cullin-associated NEDD8-dissociated protein 1	Homo sapiens	1	1	2	3	17	18	12113827	0.209073	19.6328	2.19094	0.0843506	0.231564	-5.34632	0.361012	0.902003	1	Chip_PI - Chip_noPI	limma	0.0843506	0.231564	FALSE	no hit	12113827		1.07391
MRPS25	P82663	28S ribosomal protein S25, mitochondrial	Homo sapiens	1	1	2	3	2	2	921077	0.435396	14.8894	2.18776	0.0846754	0.232196	-5.35044	0.361708	0.902173	1	Chip_PI - Chip_noPI	limma	0.0846754	0.232196	FALSE	no hit	921077		1.07224
MAP7D1	Q3KQU3	MAP7 domain-containing protein 1	Homo sapiens	1	1	2	3	3	3	2098446	0.245546	16.7935	2.1845	0.0850109	0.232628	-5.35467	0.362425	0.902348	1	Chip_PI - Chip_noPI	limma	0.0850109	0.232628	FALSE	no hit	2098446		1.07053
NFS1	Q9Y697	Cysteine desulfurase	Homo sapiens	1	1	2	3	4	4	2269626	0.214495	16.6212	2.1835	0.0851139	0.232628	-5.35597	0.362645	0.902401	1	Chip_PI - Chip_noPI	limma	0.0851139	0.232628	FALSE	no hit	2269626		1.07
NUP50	Q9UKX7	Nuclear pore complex protein Nup50	Homo sapiens	1	1	2	3	4	4	2244751	-0.16501	15.8912	-2.18239	0.0852282	0.232628	-5.35741	0.362888	0.90246	1	Chip_PI - Chip_noPI	limma	0.0852282	0.232628	FALSE	no hit	2244751		1.06942
ZNF318	Q5VUA4	Zinc finger protein 318	Homo sapiens	1	1	2	3	3	3	0	0.160122	15.212	2.18215	0.0852531	0.232628	-5.35772	0.362941	0.902473	1	Chip_PI - Chip_noPI	limma	0.0852531	0.232628	FALSE	no hit	0		1.06929
AIMP1	Q12904	Aminoacyl tRNA synthase complex-interacting multifunctional protein 1	Homo sapiens	1	1	2	3	12	12	12589492	-0.199998	18.7306	-2.18111	0.0853602	0.232628	-5.35906	0.363169	0.902528	1	Chip_PI - Chip_noPI	limma	0.0853602	0.232628	FALSE	no hit	12589492		1.06874
PRKCSH	P14314	Glucosidase 2 subunit beta	Homo sapiens	1	1	2	3	6	6	7500700	0.547392	17.9855	2.17875	0.0856046	0.232628	-5.36212	0.363689	0.902654	1	Chip_PI - Chip_noPI	limma	0.0856046	0.232628	FALSE	no hit	7500700		1.0675
H1-2	P16403	Histone H1,2	Homo sapiens	1	1	2	3	3	3	35727493	0.711693	16.079	2.17852	0.0856289	0.232628	-5.36243	0.36374	0.902666	1	Chip_PI - Chip_noPI	limma	0.0856289	0.232628	FALSE	no hit	35727493		1.06738
NT5DC2	Q9H857	5'-nucleotidase domain-containing protein 2	Homo sapiens	1	1	2	3	8	8	3988506	-0.174534	18.0459	-2.17827	0.0856551	0.232628	-5.36276	0.363796	0.90268	1	Chip_PI - Chip_noPI	limma	0.0856551	0.232628	FALSE	no hit	3988506		1.06725
UTP14A	Q9BVJ6	U3 small nucleolar RNA-associated protein 14 homolog A	Homo sapiens	1	1	2	3	9	14	8524041	0.170486	19.1005	2.17798	0.0856852	0.232628	-5.36313	0.36386	0.902695	1	Chip_PI - Chip_noPI	limma	0.0856852	0.232628	FALSE	no hit	8524041		1.06709
UTRN	P46939	Utrophin	Homo sapiens	1	1	2	3	24	25	4504323	0.165652	18.3001	2.17494	0.0860017	0.233093	-5.36708	0.36453	0.902857	1	Chip_PI - Chip_noPI	limma	0.0860017	0.233093	FALSE	no hit	4504323		1.06549
PRPF40A	O75400	Pre-mRNA-processing factor 40 homolog A	Homo sapiens	1	1	2	3	4	5	1071608	0.16048	16.3528	2.17351	0.0861502	0.233093	-5.36892	0.364844	0.902932	1	Chip_PI - Chip_noPI	limma	0.0861502	0.233093	FALSE	no hit	1071608		1.06474
RPF2	Q9H7B2	Ribosome production factor 2 homolog	Homo sapiens	1	1	2	3	7	7	6564403	0.369257	17.9499	2.17294	0.0862106	0.233093	-5.36967	0.364971	0.902963	1	Chip_PI - Chip_noPI	limma	0.0862106	0.233093	FALSE	no hit	6564403		1.06444
DTNB	O60941	Dystrobrevin beta	Homo sapiens	1	1	2	3	0	4	2754976	0.163357	17.2803	2.1722	0.086287	0.233093	-5.37062	0.365133	0.903002	1	Chip_PI - Chip_noPI	limma	0.086287	0.233093	FALSE	no hit	2754976		1.06405
GTPBP6	O43824	Putative GTP-binding protein 6	Homo sapiens	1	1	2	3	5	5	980426	-0.16525	16.549	-2.17179	0.0863308	0.233093	-5.37116	0.365225	0.903024	1	Chip_PI - Chip_noPI	limma	0.0863308	0.233093	FALSE	no hit	980426		1.06383
UQCRC2	P22695	Cytochrome b-c1 complex subunit 2, mitochondrial	Homo sapiens	1	1	2	3	15	15	27358890	-0.180881	20.2787	-2.17	0.0865177	0.233341	-5.37348	0.365619	0.903118	1	Chip_PI - Chip_noPI	limma	0.0865177	0.233341	FALSE	no hit	27358890		1.06289
AP1B1	Q10567	AP-1 complex subunit beta-1	Homo sapiens	1	1	2	3	3	3	18343914	0.225833	16.7557	2.16828	0.0866982	0.233572	-5.37571	0.365999	0.903209	1	Chip_PI - Chip_noPI	limma	0.0866982	0.233572	FALSE	no hit	18343914		1.06199
EIF6	P56537	Eukaryotic translation initiation factor 6	Homo sapiens	1	1	2	3	6	6	16836300	0.231635	17.5655	2.1669	0.0868438	0.233608	-5.3775	0.366305	0.903282	1	Chip_PI - Chip_noPI	limma	0.0868438	0.233608	FALSE	no hit	16836300		1.06126
STEEP1	Q9H5V9	STING ER exit protein	Homo sapiens	1	1	2	3	3	3	1154803	-0.221758	14.0699	-2.16635	0.0869017	0.233608	-5.37821	0.366426	0.903311	1	Chip_PI - Chip_noPI	limma	0.0869017	0.233608	FALSE	no hit	1154803		1.06097
PDIA5	Q14554	Protein disulfide-isomerase A5	Homo sapiens	1	1	2	3	4	4	1349488	-0.190859	15.306	-2.16394	0.0871562	0.234036	-5.38134	0.36696	0.903438	1	Chip_PI - Chip_noPI	limma	0.0871562	0.234036	FALSE	no hit	1349488		1.0597
PRKAR2A	P13861	cAMP-dependent protein kinase type II-alpha regulatory subunit	Homo sapiens	1	1	2	3	5	6	4712950	0.263047	17.5631	2.16292	0.0872641	0.23407	-5.38266	0.367185	0.903492	1	Chip_PI - Chip_noPI	limma	0.0872641	0.23407	FALSE	no hit	4712950		1.05916
C19orf53	Q9UNZ5	Leydig cell tumor 10 kDa protein homolog	Homo sapiens	1	1	2	3	3	3	62567534	0.444557	17.7199	2.16037	0.0875346	0.234539	-5.38597	0.36775	0.903626	1	Chip_PI - Chip_noPI	limma	0.0875346	0.234539	FALSE	no hit	62567534		1.05782
AMOT	Q4VCS5	Angiomotin	Homo sapiens	1	1	2	3	29	33	36678752	-0.221198	21.1425	-2.15658	0.0879385	0.235365	-5.39089	0.368592	0.903824	1	Chip_PI - Chip_noPI	limma	0.0879385	0.235365	FALSE	no hit	36678752		1.05582
TRIM26	Q12899	Tripartite motif-containing protein 26	Homo sapiens	1	1	2	3	6	6	1994808	0.196417	15.2269	2.15411	0.0882026	0.235815	-5.39409	0.36914	0.903954	1	Chip_PI - Chip_noPI	limma	0.0882026	0.235815	FALSE	no hit	1994808		1.05452
EMD	P50402	Emerin	Homo sapiens	1	1	2	3	9	9	10355215	-0.161368	17.9342	-2.15202	0.0884267	0.236157	-5.3968	0.369605	0.904063	1	Chip_PI - Chip_noPI	limma	0.0884267	0.236157	FALSE	no hit	10355215		1.05342
UBE2M	P61081	NEDD8-conjugating enzyme Ubc12	Homo sapiens	1	1	2	3	4	4	5648720	-0.363399	17.1988	-2.14979	0.0886664	0.236252	-5.39969	0.370101	0.904179	1	Chip_PI - Chip_noPI	limma	0.0886664	0.236252	FALSE	no hit	5648720		1.05224
PFKP	Q01813	ATP-dependent 6-phosphofructokinase, platelet type	Homo sapiens	1	1	2	3	11	14	10683408	0.165984	18.7014	2.1491	0.0887411	0.236252	-5.40059	0.370255	0.904215	1	Chip_PI - Chip_noPI	limma	0.0887411	0.236252	FALSE	no hit	10683408		1.05188
MAT2B	Q9NZL9	Methionine adenosyltransferase 2 subunit beta	Homo sapiens	1	1	2	3	2	2	568493	-0.32349	15.5852	-2.14901	0.0887508	0.236252	-5.40071	0.370275	0.90422	1	Chip_PI - Chip_noPI	limma	0.0887508	0.236252	FALSE	no hit	568493		1.05183
SRM	P19623	Spermidine synthase	Homo sapiens	1	1	2	3	9	9	23946719	-0.239264	18.2161	-2.14712	0.0889547	0.236539	-5.40316	0.370695	0.904318	1	Chip_PI - Chip_noPI	limma	0.0889547	0.236539	FALSE	no hit	23946719		1.05083
SNRPB2	P08579	U2 small nuclear ribonucleoprotein B''	Homo sapiens	1	1	2	3	4	5	5752515	0.392238	17.5211	2.14337	0.0893619	0.237365	-5.40803	0.371533	0.904513	1	Chip_PI - Chip_noPI	limma	0.0893619	0.237365	FALSE	no hit	5752515		1.04885
INTS13	Q9NVM9	Integrator complex subunit 13	Homo sapiens	1	1	2	3	5	5	2828552	-0.173287	16.7779	-2.14162	0.0895524	0.23749	-5.41031	0.371924	0.904604	1	Chip_PI - Chip_noPI	limma	0.0895524	0.23749	FALSE	no hit	2828552		1.04792
ALDOC	P09972	Fructose-bisphosphate aldolase C	Homo sapiens	1	1	2	3	3	3	24942614	-0.30175	15.8777	-2.14116	0.0896024	0.23749	-5.4109	0.372027	0.904628	1	Chip_PI - Chip_noPI	limma	0.0896024	0.23749	FALSE	no hit	24942614		1.04768
GSTM3	P21266	Glutathione S-transferase Mu 3	Homo sapiens	1	1	2	3	3	4	6231532	-0.276439	17.2512	-2.13978	0.0897527	0.237632	-5.41269	0.372334	0.904699	1	Chip_PI - Chip_noPI	limma	0.0897527	0.237632	FALSE	no hit	6231532		1.04695
DNAJB6	O75190	DnaJ homolog subfamily B member 6	Homo sapiens	1	1	2	3	5	8	7557792	-0.163333	18.6891	-2.13837	0.0899063	0.237782	-5.41451	0.372649	0.904772	1	Chip_PI - Chip_noPI	limma	0.0899063	0.237782	FALSE	no hit	7557792		1.04621
MAP1B	P46821	Microtubule-associated protein 1B	Homo sapiens	1	1	2	3	15	16	4741786	0.155574	18.5957	2.1345	0.0903308	0.23853	-5.41954	0.373515	0.904972	1	Chip_PI - Chip_noPI	limma	0.0903308	0.23853	FALSE	no hit	4741786		1.04416
THOC2	Q8NI27	THO complex subunit 2	Homo sapiens	1	1	2	3	15	15	5426132	0.373386	19.0526	2.13331	0.0904623	0.23853	-5.42109	0.373783	0.905033	1	Chip_PI - Chip_noPI	limma	0.0904623	0.23853	FALSE	no hit	5426132		1.04353
MRPL20	Q9BYC9	39S ribosomal protein L20, mitochondrial	Homo sapiens	1	1	2	3	3	3	3615291	-0.225093	17.4438	-2.13314	0.0904802	0.23853	-5.4213	0.373819	0.905042	1	Chip_PI - Chip_noPI	limma	0.0904802	0.23853	FALSE	no hit	3615291		1.04345
WDR33	Q9C0J8	pre-mRNA 3' end processing protein WDR33	Homo sapiens	1	1	2	3	6	6	4476765	0.156257	16.1381	2.12729	0.0911272	0.239978	-5.42889	0.375132	0.905342	1	Chip_PI - Chip_noPI	limma	0.0911272	0.239978	FALSE	no hit	4476765		1.04035
HPRT1	P00492	Hypoxanthine-guanine phosphoribosyltransferase	Homo sapiens	1	1	2	3	5	6	3244068	-0.164678	18.1576	-2.12083	0.0918471	0.241615	-5.43727	0.376584	0.905673	1	Chip_PI - Chip_noPI	limma	0.0918471	0.241615	FALSE	no hit	3244068		1.03693
MBD3	O95983	Methyl-CpG-binding domain protein 3	Homo sapiens	1	1	2	3	3	4	5018101	0.154007	15.9632	2.11871	0.0920842	0.241979	-5.44002	0.37706	0.905781	1	Chip_PI - Chip_noPI	limma	0.0920842	0.241979	FALSE	no hit	5018101		1.03582
GNAQ	P50148	Guanine nucleotide-binding protein G(q) subunit alpha	Homo sapiens	1	1	2	3	3	3	2325810	-0.528945	14.7747	-2.11634	0.0923514	0.242127	-5.4431	0.377595	0.905902	1	Chip_PI - Chip_noPI	limma	0.0923514	0.242127	FALSE	no hit	2325810		1.03456
CTBP2	P56545	C-terminal-binding protein 2	Homo sapiens	1	1	2	3	3	3	9532347	-0.168504	17.3438	-2.11403	0.0926109	0.242127	-5.44609	0.378115	0.906019	1	Chip_PI - Chip_noPI	limma	0.0926109	0.242127	FALSE	no hit	9532347		1.03334
VDAC2	P45880	Voltage-dependent anion-selective channel protein 2	Homo sapiens	1	1	2	3	10	10	14855517	0.283535	19.0045	2.11335	0.0926876	0.242127	-5.44697	0.378268	0.906053	1	Chip_PI - Chip_noPI	limma	0.0926876	0.242127	FALSE	no hit	14855517		1.03298
SURF4	O15260	Surfeit locus protein 4	Homo sapiens	1	1	2	3	3	3	5186886	0.15455	17.9849	2.11253	0.0927811	0.242127	-5.44804	0.378454	0.906095	1	Chip_PI - Chip_noPI	limma	0.0927811	0.242127	FALSE	no hit	5186886		1.03254
DHRS7B	Q6IAN0	Dehydrogenase/reductase SDR family member 7B	Homo sapiens	1	1	2	3	4	4	1676801	0.439321	16.792	2.11173	0.0928709	0.242127	-5.44907	0.378634	0.906136	1	Chip_PI - Chip_noPI	limma	0.0928709	0.242127	FALSE	no hit	1676801		1.03212
LRRC40	Q9H9A6	Leucine-rich repeat-containing protein 40	Homo sapiens	1	1	2	3	16	16	9888225	-0.180768	19.2595	-2.11168	0.0928767	0.242127	-5.44914	0.378645	0.906138	1	Chip_PI - Chip_noPI	limma	0.0928767	0.242127	FALSE	no hit	9888225		1.03209
RRP7A	Q9Y3A4	Ribosomal RNA-processing protein 7 homolog A	Homo sapiens	1	1	2	3	4	4	1101570	0.295846	14.9741	2.10966	0.0931059	0.242127	-5.45176	0.379102	0.906241	1	Chip_PI - Chip_noPI	limma	0.0931059	0.242127	FALSE	no hit	1101570		1.03102
PSME3	P61289	Proteasome activator complex subunit 3	Homo sapiens	1	1	2	3	4	4	2164003	0.282678	17.2434	2.10937	0.0931393	0.242127	-5.45214	0.379168	0.906256	1	Chip_PI - Chip_noPI	limma	0.0931393	0.242127	FALSE	no hit	2164003		1.03087
TMED10	P49755	Transmembrane emp24 domain-containing protein 10	Homo sapiens	1	1	2	3	7	7	10981370	-0.164198	17.5884	-2.10913	0.0931661	0.242127	-5.45245	0.379221	0.906267	1	Chip_PI - Chip_noPI	limma	0.0931661	0.242127	FALSE	no hit	10981370		1.03074
ATP5F1B	P06576	ATP synthase subunit beta, mitochondrial	Homo sapiens	1	1	2	3	22	22	21916280	0.21124	20.2513	2.10873	0.0932119	0.242127	-5.45297	0.379313	0.906288	1	Chip_PI - Chip_noPI	limma	0.0932119	0.242127	FALSE	no hit	21916280		1.03053
ATP5F1C	P36542	ATP synthase subunit gamma, mitochondrial	Homo sapiens	1	1	2	3	10	10	31332968	-0.171372	19.7855	-2.10862	0.0932243	0.242127	-5.45311	0.379337	0.906293	1	Chip_PI - Chip_noPI	limma	0.0932243	0.242127	FALSE	no hit	31332968		1.03047
RYBP	Q8N488	RING1 and YY1-binding protein	Homo sapiens	1	1	2	3	1	2	1748833	-0.16984	15.449	-2.10762	0.0933377	0.242165	-5.45441	0.379562	0.906344	1	Chip_PI - Chip_noPI	limma	0.0933377	0.242165	FALSE	no hit	1748833		1.02994
HMGB2	P26583	High mobility group protein B2	Homo sapiens	1	1	2	3	3	5	11001539	0.569173	18.0895	2.10324	0.0938379	0.243098	-5.46009	0.380554	0.906565	1	Chip_PI - Chip_noPI	limma	0.0938379	0.243098	FALSE	no hit	11001539		1.02762
CTTN	Q14247	Src substrate cortactin	Homo sapiens	1	1	2	3	18	18	9402166	-0.236274	19.704	-2.10274	0.0938951	0.243098	-5.46074	0.380667	0.90659	1	Chip_PI - Chip_noPI	limma	0.0938951	0.243098	FALSE	no hit	9402166		1.02736
NSMCE4A	Q9NXX6	Non-structural maintenance of chromosomes element 4 homolog A	Homo sapiens	1	1	2	3	2	2	1215133	-0.227648	16.6558	-2.10047	0.0941558	0.243324	-5.46368	0.381182	0.906705	1	Chip_PI - Chip_noPI	limma	0.0941558	0.243324	FALSE	no hit	1215133		1.02615
TMEM263	Q8WUH6	Transmembrane protein 263	Homo sapiens	1	1	2	3	5	5	20964031	0.379489	18.214	2.10026	0.0941803	0.243324	-5.46396	0.38123	0.906715	1	Chip_PI - Chip_noPI	limma	0.0941803	0.243324	FALSE	no hit	20964031		1.02604
NMD3	Q96D46	60S ribosomal export protein NMD3	Homo sapiens	1	1	2	3	4	4	3931778	0.195622	16.6474	2.09327	0.0949875	0.244766	-5.47303	0.382817	0.907066	1	Chip_PI - Chip_noPI	limma	0.0949875	0.244766	FALSE	no hit	3931778		1.02233
SSR1	P43307	Translocon-associated protein subunit alpha	Homo sapiens	1	1	2	3	2	2	0	-0.156049	17.0294	-2.09286	0.0950349	0.244766	-5.47356	0.38291	0.907086	1	Chip_PI - Chip_noPI	limma	0.0950349	0.244766	FALSE	no hit	0		1.02212
LTV1	Q96GA3	Protein LTV1 homolog	Homo sapiens	1	1	2	3	10	10	9951122	0.162801	18.9144	2.09284	0.0950375	0.244766	-5.47359	0.382915	0.907088	1	Chip_PI - Chip_noPI	limma	0.0950375	0.244766	FALSE	no hit	9951122		1.02211
RAB35	Q15286	Ras-related protein Rab-35	Homo sapiens	1	1	2	3	2	2	4177330	0.290963	13.8648	2.09155	0.0951874	0.244896	-5.47526	0.383208	0.907152	1	Chip_PI - Chip_noPI	limma	0.0951874	0.244896	FALSE	no hit	4177330		1.02142
HMGA2	P52926	High mobility group protein HMGI-C	Homo sapiens	1	1	2	3	2	2	540197	0.530324	13.7297	2.08906	0.0954774	0.24513	-5.47849	0.383775	0.907277	1	Chip_PI - Chip_noPI	limma	0.0954774	0.24513	FALSE	no hit	540197		1.0201
MLST8	Q9BVC4	Target of rapamycin complex subunit LST8	Homo sapiens	1	1	2	3	2	2	712412	-0.232428	13.4887	-2.08842	0.0955517	0.24513	-5.47932	0.38392	0.907308	1	Chip_PI - Chip_noPI	limma	0.0955517	0.24513	FALSE	no hit	712412		1.01976
VDAC3	Q9Y277	Voltage-dependent anion-selective channel protein 3	Homo sapiens	1	1	2	3	8	8	28513733	-0.155907	19.2735	-2.0882	0.0955779	0.24513	-5.47961	0.383971	0.907319	1	Chip_PI - Chip_noPI	limma	0.0955779	0.24513	FALSE	no hit	28513733		1.01964
RAE1	P78406	mRNA export factor RAE1	Homo sapiens	1	1	2	3	4	4	5613308	-0.213053	17.4217	-2.08621	0.0958096	0.245468	-5.48218	0.384422	0.907418	1	Chip_PI - Chip_noPI	limma	0.0958096	0.245468	FALSE	no hit	5613308		1.01859
BPTF	Q12830	Nucleosome-remodeling factor subunit BPTF	Homo sapiens	1	1	2	3	5	5	963631	-0.269856	14.7456	-2.07936	0.0966151	0.247274	-5.49106	0.385985	0.907758	1	Chip_PI - Chip_noPI	limma	0.0966151	0.247274	FALSE	no hit	963631		1.01495
GATB	O75879	Glutamyl-tRNA(Gln) amidotransferase subunit B, mitochondrial	Homo sapiens	1	1	2	3	5	5	1898019	-0.179317	16.549	-2.07267	0.0974096	0.24904	-5.49974	0.387517	0.90809	1	Chip_PI - Chip_noPI	limma	0.0974096	0.24904	FALSE	no hit	1898019		1.0114
BSG	P35613	Basigin	Homo sapiens	1	1	2	3	8	8	13893235	-0.296592	19.2757	-2.07184	0.0975078	0.24904	-5.50081	0.387705	0.90813	1	Chip_PI - Chip_noPI	limma	0.0975078	0.24904	FALSE	no hit	13893235		1.01096
AP3D1	O14617	AP-3 complex subunit delta-1	Homo sapiens	1	1	2	3	3	3	1014927	-0.201871	16.0245	-2.06685	0.0981052	0.250116	-5.50729	0.388849	0.908376	1	Chip_PI - Chip_noPI	limma	0.0981052	0.250116	FALSE	no hit	1014927		1.00831
SF3B2	Q13435	Splicing factor 3B subunit 2	Homo sapiens	1	1	2	3	18	18	12679122	0.276346	19.2232	2.06663	0.0981325	0.250116	-5.50758	0.388902	0.908387	1	Chip_PI - Chip_noPI	limma	0.0981325	0.250116	FALSE	no hit	12679122		1.00819
CUL1	Q13616	Cullin-1	Homo sapiens	1	1	2	3	14	14	9694200	-0.170803	19.5664	-2.0623	0.0986538	0.251184	-5.51319	0.389896	0.908599	1	Chip_PI - Chip_noPI	limma	0.0986538	0.251184	FALSE	no hit	9694200		1.00589
RABL3	Q5HYI8	Rab-like protein 3	Homo sapiens	1	1	2	3	2	2	2057916	-0.285801	16.3232	-2.06076	0.0988402	0.251398	-5.51519	0.39025	0.908675	1	Chip_PI - Chip_noPI	limma	0.0988402	0.251398	FALSE	no hit	2057916		1.00507
TCP1	P17987	T-complex protein 1 subunit alpha	Homo sapiens	1	1	2	3	21	21	107057868	-0.161239	21.6857	-2.05811	0.0991614	0.251954	-5.51862	0.39086	0.908804	1	Chip_PI - Chip_noPI	limma	0.0991614	0.251954	FALSE	no hit	107057868		1.00366
PPM1F	P49593	Protein phosphatase 1F	Homo sapiens	1	1	2	3	8	8	15048810	-0.151196	18.254	-2.05433	0.0996217	0.252862	-5.52353	0.39173	0.908988	1	Chip_PI - Chip_noPI	limma	0.0996217	0.252862	FALSE	no hit	15048810		1.00165
DIAPH1	O60610	Protein diaphanous homolog 1	Homo sapiens	1	1	2	3	17	17	7990021	0.155689	18.6145	2.05288	0.0997987	0.25305	-5.5254	0.392064	0.909059	1	Chip_PI - Chip_noPI	limma	0.0997987	0.25305	FALSE	no hit	7990021		1.00087
ANKFY1	Q9P2R3	Rabankyrin-5	Homo sapiens	1	1	2	3	5	5	3241385	-0.211619	17.4988	-2.04719	0.100497	0.254559	-5.53278	0.393378	0.909335	1	Chip_PI - Chip_noPI	limma	0.100497	0.254559	FALSE	no hit	3241385		0.997845
TRA2A	Q13595	Transformer-2 protein homolog alpha	Homo sapiens	1	1	2	3	4	4	8030680	0.167239	17.6341	2.04505	0.100761	0.254963	-5.53555	0.393872	0.909438	1	Chip_PI - Chip_noPI	limma	0.100761	0.254963	FALSE	no hit	8030680		0.996709
MCCC2	Q9HCC0	Methylcrotonoyl-CoA carboxylase beta chain, mitochondrial	Homo sapiens	1	1	2	3	2	2	0	0.27955	15.22	2.04392	0.100901	0.255055	-5.53702	0.394134	0.909493	1	Chip_PI - Chip_noPI	limma	0.100901	0.255055	FALSE	no hit	0		0.996105
IFIT5	Q13325	Interferon-induced protein with tetratricopeptide repeats 5	Homo sapiens	1	1	2	3	3	3	1251098	-0.167668	16.1831	-2.04262	0.101062	0.255109	-5.5387	0.394435	0.909556	1	Chip_PI - Chip_noPI	limma	0.101062	0.255109	FALSE	no hit	1251098		0.995412
FAIM	Q9NVQ4	Fas apoptotic inhibitory molecule 1	Homo sapiens	1	1	2	3	3	3	8969871	-0.149453	17.2817	-2.04207	0.10113	0.255109	-5.53941	0.394562	0.909582	1	Chip_PI - Chip_noPI	limma	0.10113	0.255109	FALSE	no hit	8969871		0.995121
SLC25A10	Q9UBX3	Mitochondrial dicarboxylate carrier	Homo sapiens	1	1	2	3	6	6	6123025	-0.207976	17.634	-2.0375	0.101698	0.25628	-5.54534	0.395621	0.909802	1	Chip_PI - Chip_noPI	limma	0.101698	0.25628	FALSE	no hit	6123025		0.992686
GFPT1	Q06210	Glutamine--fructose-6-phosphate aminotransferase [isomerizing] 1	Homo sapiens	1	1	2	3	16	18	9001526	-0.168651	19.1899	-2.0314	0.102462	0.257941	-5.55324	0.397036	0.910095	1	Chip_PI - Chip_noPI	limma	0.102462	0.257941	FALSE	no hit	9001526		0.989436
PHB1	P35232	Prohibitin 1	Homo sapiens	1	1	2	3	12	12	8249992	0.160309	18.9638	2.02859	0.102817	0.25857	-5.55689	0.397692	0.91023	1	Chip_PI - Chip_noPI	limma	0.102817	0.25857	FALSE	no hit	8249992		0.987933
ITPR2	Q14571	Inositol 1,4,5-trisphosphate receptor type 2	Homo sapiens	1	1	2	3	3	4	449624	0.513372	14.0478	2.02622	0.103117	0.259057	-5.55996	0.398243	0.910343	1	Chip_PI - Chip_noPI	limma	0.103117	0.259057	FALSE	no hit	449624		0.986671
EPB41	P11171	Protein 4,1	Homo sapiens	1	1	2	3	8	8	7631956	-0.162868	17.7394	-2.02389	0.103412	0.259533	-5.56297	0.398785	0.910454	1	Chip_PI - Chip_noPI	limma	0.103412	0.259533	FALSE	no hit	7631956		0.98543
BCKDHA	P12694	2-oxoisovalerate dehydrogenase subunit alpha, mitochondrial	Homo sapiens	1	1	2	3	4	4	1356971	-0.203282	16.6978	-2.02292	0.103535	0.259578	-5.56423	0.399011	0.9105	1	Chip_PI - Chip_noPI	limma	0.103535	0.259578	FALSE	no hit	1356971		0.984912
HTT	P42858	Huntingtin	Homo sapiens	1	1	2	3	2	2	1346152	0.222197	16.1792	2.01767	0.104205	0.260991	-5.57103	0.400236	0.91075	1	Chip_PI - Chip_noPI	limma	0.104205	0.260991	FALSE	no hit	1346152		0.98211
ATP2A2	P16615	Sarcoplasmic/endoplasmic reticulum calcium ATPase 2	Homo sapiens	1	1	2	3	13	22	16143300	-0.15794	20.1593	-2.01413	0.10466	0.261565	-5.57562	0.401064	0.910918	1	Chip_PI - Chip_noPI	limma	0.10466	0.261565	FALSE	no hit	16143300		0.980219
SLC25A12	O75746	Electrogenic aspartate/glutamate antiporter SLC25A12, mitochondrial	Homo sapiens	1	1	2	3	4	4	8866706	-0.159901	16.0679	-2.01306	0.104797	0.261565	-5.577	0.401313	0.910968	1	Chip_PI - Chip_noPI	limma	0.104797	0.261565	FALSE	no hit	8866706		0.97965
DCAF13	Q9NV06	DDB1- and CUL4-associated factor 13	Homo sapiens	1	1	2	3	5	5	5560571	0.15476	16.6208	2.01291	0.104817	0.261565	-5.5772	0.401348	0.910975	1	Chip_PI - Chip_noPI	limma	0.104817	0.261565	FALSE	no hit	5560571		0.979569
TOE1	Q96GM8	Target of EGR1 protein 1	Homo sapiens	1	1	2	3	4	4	3417961	0.472366	17.0091	2.01257	0.10486	0.261565	-5.57763	0.401427	0.910991	1	Chip_PI - Chip_noPI	limma	0.10486	0.261565	FALSE	no hit	3417961		0.97939
ARHGAP1	Q07960	Rho GTPase-activating protein 1	Homo sapiens	1	1	2	3	5	5	1602563	-0.170831	16.3114	-2.01065	0.105109	0.261919	-5.58013	0.401878	0.911082	1	Chip_PI - Chip_noPI	limma	0.105109	0.261919	FALSE	no hit	1602563		0.978362
TIMM23	O14925	Mitochondrial import inner membrane translocase subunit Tim23	Homo sapiens	1	1	2	3	1	2	1202993	-0.242813	15.1234	-2.00348	0.106039	0.263806	-5.58941	0.403557	0.911419	1	Chip_PI - Chip_noPI	limma	0.106039	0.263806	FALSE	no hit	1202993		0.974534
TRNT1	Q96Q11	CCA tRNA nucleotidyltransferase 1, mitochondrial	Homo sapiens	1	1	2	3	4	4	764200	0.245404	13.9763	2.00253	0.106163	0.263806	-5.59064	0.40378	0.911464	1	Chip_PI - Chip_noPI	limma	0.106163	0.263806	FALSE	no hit	764200		0.974027
ASNS	P08243	Asparagine synthetase [glutamine-hydrolyzing]	Homo sapiens	1	1	2	3	16	16	19060455	-0.150792	19.8981	-2.00234	0.106188	0.263806	-5.59088	0.403825	0.911473	1	Chip_PI - Chip_noPI	limma	0.106188	0.263806	FALSE	no hit	19060455		0.973924
SNX17	Q15036	Sorting nexin-17	Homo sapiens	1	1	2	3	3	3	1520475	0.36821	14.1622	1.99913	0.106609	0.264583	-5.59504	0.40458	0.911623	1	Chip_PI - Chip_noPI	limma	0.106609	0.264583	FALSE	no hit	1520475		0.972208
COPB1	P53618	Coatomer subunit beta	Homo sapiens	1	1	2	3	21	21	9413818	-0.163373	19.1524	-1.99617	0.106997	0.265016	-5.59887	0.405275	0.911762	1	Chip_PI - Chip_noPI	limma	0.106997	0.265016	FALSE	no hit	9413818		0.970628
MIA3	Q5JRA6	Transport and Golgi organization protein 1 homolog	Homo sapiens	1	1	2	3	17	18	6067078	0.157772	18.4465	1.99616	0.106999	0.265016	-5.59888	0.405277	0.911762	1	Chip_PI - Chip_noPI	limma	0.106999	0.265016	FALSE	no hit	6067078		0.970622
RAD17	O75943	Cell cycle checkpoint protein RAD17	Homo sapiens	1	1	2	3	2	2	0	0.236205	13.6363	1.99321	0.107389	0.265714	-5.60271	0.405973	0.9119	1	Chip_PI - Chip_noPI	limma	0.107389	0.265714	FALSE	no hit	0		0.969042
EEF1A1	P68104	Elongation factor 1-alpha 1	Homo sapiens	1	1	2	3	0	21	739104624	-0.22588	23.0521	-1.99074	0.107715	0.266253	-5.6059	0.406554	0.912015	1	Chip_PI - Chip_noPI	limma	0.107715	0.266253	FALSE	no hit	739104624		0.967725
PRKACA	P17612	cAMP-dependent protein kinase catalytic subunit alpha	Homo sapiens	1	1	2	3	0	6	8239064	-0.149246	17.944	-1.98911	0.107932	0.266304	-5.60801	0.406939	0.912091	1	Chip_PI - Chip_noPI	limma	0.107932	0.266304	FALSE	no hit	8239064		0.966851
SYNCRIP	O60506	Heterogeneous nuclear ribonucleoprotein Q	Homo sapiens	1	1	2	3	15	15	38089930	0.178832	18.6914	1.98872	0.107984	0.266304	-5.60852	0.407031	0.912109	1	Chip_PI - Chip_noPI	limma	0.107984	0.266304	FALSE	no hit	38089930		0.966642
IDH3A	P50213	Isocitrate dehydrogenase [NAD] subunit alpha, mitochondrial	Homo sapiens	1	1	2	3	4	4	3580876	0.151844	17.3487	1.98814	0.108061	0.266304	-5.60927	0.407168	0.912136	1	Chip_PI - Chip_noPI	limma	0.108061	0.266304	FALSE	no hit	3580876		0.966332
LEO1	Q8WVC0	RNA polymerase-associated protein LEO1	Homo sapiens	1	1	2	3	5	6	11900456	0.158037	18.681	1.98703	0.108208	0.2664	-5.6107	0.407429	0.912187	1	Chip_PI - Chip_noPI	limma	0.108208	0.2664	FALSE	no hit	11900456		0.965741
RPL24	P83731	60S ribosomal protein L24	Homo sapiens	1	1	2	3	11	11	184185723	0.370399	20.5605	1.98554	0.108408	0.266624	-5.61263	0.407782	0.912256	1	Chip_PI - Chip_noPI	limma	0.108408	0.266624	FALSE	no hit	184185723		0.96494
ARHGDIA	P52565	Rho GDP-dissociation inhibitor 1	Homo sapiens	1	1	2	3	5	5	13214104	0.257857	17.6178	1.98352	0.108677	0.266907	-5.61524	0.408258	0.91235	1	Chip_PI - Chip_noPI	limma	0.108677	0.266907	FALSE	no hit	13214104		0.963863
CS	O75390	Citrate synthase, mitochondrial	Homo sapiens	1	1	2	3	9	9	11866715	-0.157721	18.459	-1.98305	0.10874	0.266907	-5.61585	0.408369	0.912371	1	Chip_PI - Chip_noPI	limma	0.10874	0.266907	FALSE	no hit	11866715		0.963611
AAAS	Q9NRG9	Aladin	Homo sapiens	1	1	2	3	3	3	1144955	-0.242172	14.0203	-1.97841	0.109363	0.267939	-5.62185	0.409467	0.912586	1	Chip_PI - Chip_noPI	limma	0.109363	0.267939	FALSE	no hit	1144955		0.961128
EEFSEC	P57772	Selenocysteine-specific elongation factor	Homo sapiens	1	1	2	3	5	5	2052977	-0.218278	15.9562	-1.9783	0.109378	0.267939	-5.62199	0.409493	0.912591	1	Chip_PI - Chip_noPI	limma	0.109378	0.267939	FALSE	no hit	2052977		0.961069
PTMA	P06454	Prothymosin alpha	Homo sapiens	1	1	2	3	3	3	4052741	0.478967	15.8661	1.97721	0.109526	0.268034	-5.62341	0.409752	0.912641	1	Chip_PI - Chip_noPI	limma	0.109526	0.268034	FALSE	no hit	4052741		0.960482
PTGR3	Q8N4Q0	Prostaglandin reductase 3	Homo sapiens	1	1	2	3	2	2	1871738	-0.236427	15.6806	-1.97603	0.109685	0.268156	-5.62494	0.410031	0.912696	1	Chip_PI - Chip_noPI	limma	0.109685	0.268156	FALSE	no hit	1871738		0.959851
NXF1	Q9UBU9	Nuclear RNA export factor 1	Homo sapiens	1	1	2	3	16	16	6089824	-0.149392	18.8661	-1.9735	0.110028	0.268727	-5.62821	0.410631	0.912812	1	Chip_PI - Chip_noPI	limma	0.110028	0.268727	FALSE	no hit	6089824		0.958496
ADGRL2	O95490	Adhesion G protein-coupled receptor L2	Homo sapiens	1	1	2	3	2	2	0	0.177429	14.4248	1.96934	0.110593	0.269609	-5.63358	0.411617	0.913003	1	Chip_PI - Chip_noPI	limma	0.110593	0.269609	FALSE	no hit	0		0.956272
RRS1	Q15050	Ribosome biogenesis regulatory protein homolog	Homo sapiens	1	1	2	3	3	3	2231698	0.204187	16.8077	1.96923	0.110609	0.269609	-5.63373	0.411644	0.913008	1	Chip_PI - Chip_noPI	limma	0.110609	0.269609	FALSE	no hit	2231698		0.95621
EIF2AK4	Q9P2K8	eIF-2-alpha kinase GCN2	Homo sapiens	1	1	2	3	3	3	1893500	0.229068	16.2522	1.9659	0.111063	0.269918	-5.63803	0.412434	0.91316	1	Chip_PI - Chip_noPI	limma	0.111063	0.269918	FALSE	no hit	1893500		0.954429
NNT	Q13423	NAD(P) transhydrogenase, mitochondrial	Homo sapiens	1	1	2	3	12	12	4370120	-0.154657	19.0036	-1.96565	0.111097	0.269918	-5.63835	0.412493	0.913172	1	Chip_PI - Chip_noPI	limma	0.111097	0.269918	FALSE	no hit	4370120		0.954296
CTNNB1	P35222	Catenin beta-1	Homo sapiens	1	1	2	3	7	7	7999257	0.164922	17.9814	1.96515	0.111166	0.269918	-5.639	0.412612	0.913194	1	Chip_PI - Chip_noPI	limma	0.111166	0.269918	FALSE	no hit	7999257		0.954028
PREPL	Q4J6C6	Prolyl endopeptidase-like	Homo sapiens	1	1	2	3	4	4	3298303	-0.155298	17.7708	-1.96509	0.111175	0.269918	-5.63909	0.412628	0.913197	1	Chip_PI - Chip_noPI	limma	0.111175	0.269918	FALSE	no hit	3298303		0.953992
G3BP2	Q9UN86	Ras GTPase-activating protein-binding protein 2	Homo sapiens	1	1	2	3	5	5	6818021	0.26139	17.1894	1.96174	0.111635	0.270531	-5.64341	0.413425	0.91335	1	Chip_PI - Chip_noPI	limma	0.111635	0.270531	FALSE	no hit	6818021		0.952198
GBF1	Q92538	Golgi-specific brefeldin A-resistance guanine nucleotide exchange factor 1	Homo sapiens	1	1	2	3	9	9	2336589	0.147557	17.7213	1.96122	0.111707	0.270531	-5.64409	0.413549	0.913374	1	Chip_PI - Chip_noPI	limma	0.111707	0.270531	FALSE	no hit	2336589		0.95192
FKBP3	Q00688	Peptidyl-prolyl cis-trans isomerase FKBP3	Homo sapiens	1	1	2	3	3	3	4601422	0.558644	17.2365	1.96085	0.111758	0.270531	-5.64456	0.413636	0.913391	1	Chip_PI - Chip_noPI	limma	0.111758	0.270531	FALSE	no hit	4601422		0.951722
NOL9	Q5SY16	Polynucleotide 5'-hydroxyl-kinase NOL9	Homo sapiens	1	1	2	3	3	3	1694046	-0.210815	16.4993	-1.95951	0.111943	0.270712	-5.6463	0.413956	0.913452	1	Chip_PI - Chip_noPI	limma	0.111943	0.270712	FALSE	no hit	1694046		0.951004
PAPOLA	P51003	Poly(A) polymerase alpha	Homo sapiens	1	1	2	3	7	10	2662044	-0.167182	16.8599	-1.95828	0.112113	0.270856	-5.64788	0.414248	0.913508	1	Chip_PI - Chip_noPI	limma	0.112113	0.270856	FALSE	no hit	2662044		0.950346
PHF2	O75151	Lysine-specific demethylase PHF2	Homo sapiens	1	1	2	3	2	2	813344	0.186423	15.6464	1.95194	0.112994	0.272345	-5.65609	0.415763	0.913796	1	Chip_PI - Chip_noPI	limma	0.112994	0.272345	FALSE	no hit	813344		0.946943
SCCPDH	Q8NBX0	Saccharopine dehydrogenase-like oxidoreductase	Homo sapiens	1	1	2	3	2	2	387760	-0.284147	14.5194	-1.95163	0.113037	0.272345	-5.65648	0.415835	0.913809	1	Chip_PI - Chip_noPI	limma	0.113037	0.272345	FALSE	no hit	387760		0.946781
PHGDH	O43175	D-3-phosphoglycerate dehydrogenase	Homo sapiens	1	1	2	3	12	12	15515688	-0.179821	18.7472	-1.95145	0.113062	0.272345	-5.65671	0.415878	0.913817	1	Chip_PI - Chip_noPI	limma	0.113062	0.272345	FALSE	no hit	15515688		0.946685
MRPL55	Q7Z7F7	39S ribosomal protein L55, mitochondrial	Homo sapiens	1	1	2	3	2	2	652822	-0.192885	15.7978	-1.94899	0.113407	0.272511	-5.6599	0.416468	0.913929	1	Chip_PI - Chip_noPI	limma	0.113407	0.272511	FALSE	no hit	652822		0.945361
DDX42	Q86XP3	ATP-dependent RNA helicase DDX42	Homo sapiens	1	1	2	3	7	7	3144634	0.142725	16.6129	1.94876	0.113438	0.272511	-5.66019	0.416521	0.913939	1	Chip_PI - Chip_noPI	limma	0.113438	0.272511	FALSE	no hit	3144634		0.945241
RPL27A	P46776	60S ribosomal protein L27a	Homo sapiens	1	1	2	3	3	3	36587483	0.505572	18.2712	1.94831	0.113502	0.272511	-5.66077	0.41663	0.913959	1	Chip_PI - Chip_noPI	limma	0.113502	0.272511	FALSE	no hit	36587483		0.944998
ARFGAP2	Q8N6H7	ADP-ribosylation factor GTPase-activating protein 2	Homo sapiens	1	1	2	3	5	5	2098456	0.203744	16.5729	1.94779	0.113574	0.272511	-5.66144	0.416754	0.913983	1	Chip_PI - Chip_noPI	limma	0.113574	0.272511	FALSE	no hit	2098456		0.944721
GNB1	P62873	Guanine nucleotide-binding protein G(I)/G(S)/G(T) subunit beta-1	Homo sapiens	1	1	2	3	2	6	35699330	-0.14643	18.3045	-1.94638	0.113772	0.272555	-5.66326	0.41709	0.914046	1	Chip_PI - Chip_noPI	limma	0.113772	0.272555	FALSE	no hit	35699330		0.943965
TTLL12	Q14166	Tubulin--tyrosine ligase-like protein 12	Homo sapiens	1	1	2	3	11	11	11690850	-0.182314	18.5799	-1.94593	0.113836	0.272555	-5.66385	0.4172	0.914067	1	Chip_PI - Chip_noPI	limma	0.113836	0.272555	FALSE	no hit	11690850		0.943721
CRNKL1	Q9BZJ0	Crooked neck-like protein 1	Homo sapiens	1	1	2	3	10	10	2683521	0.142169	17.413	1.94496	0.113972	0.272555	-5.6651	0.417431	0.91411	1	Chip_PI - Chip_noPI	limma	0.113972	0.272555	FALSE	no hit	2683521		0.943202
FLOT2	Q14254	Flotillin-2	Homo sapiens	1	1	2	3	9	9	24894535	0.16736	18.0585	1.94432	0.114062	0.272555	-5.66592	0.417584	0.914139	1	Chip_PI - Chip_noPI	limma	0.114062	0.272555	FALSE	no hit	24894535		0.94286
EIF2A	Q9BY44	Eukaryotic translation initiation factor 2A	Homo sapiens	1	1	2	3	10	10	4907679	-0.179076	18.444	-1.9423	0.114347	0.272555	-5.66853	0.418068	0.91423	1	Chip_PI - Chip_noPI	limma	0.114347	0.272555	FALSE	no hit	4907679		0.941777
DBR1	Q9UK59	Lariat debranching enzyme	Homo sapiens	1	1	2	3	2	2	2384104	-0.146652	15.9874	-1.94225	0.114354	0.272555	-5.66859	0.418079	0.914232	1	Chip_PI - Chip_noPI	limma	0.114354	0.272555	FALSE	no hit	2384104		0.94175
CCDC86	Q9H6F5	Coiled-coil domain-containing protein 86	Homo sapiens	1	1	2	3	4	4	991148	0.555683	13.7802	1.94215	0.114369	0.272555	-5.66873	0.418105	0.914237	1	Chip_PI - Chip_noPI	limma	0.114369	0.272555	FALSE	no hit	991148		0.941692
GTF3C3	Q9Y5Q9	General transcription factor 3C polypeptide 3	Homo sapiens	1	1	2	3	11	11	5675490	0.144628	17.4271	1.94082	0.114556	0.272694	-5.67044	0.418423	0.914297	1	Chip_PI - Chip_noPI	limma	0.114556	0.272694	FALSE	no hit	5675490		0.940981
MACROH2A1	O75367	Core histone macro-H2A,1	Homo sapiens	1	1	2	3	12	14	31334700	-0.250824	19.7422	-1.94016	0.114649	0.272694	-5.67129	0.41858	0.914326	1	Chip_PI - Chip_noPI	limma	0.114649	0.272694	FALSE	no hit	31334700		0.940629
DPYSL2	Q16555	Dihydropyrimidinase-related protein 2	Homo sapiens	1	1	2	3	9	10	6673706	0.142646	17.8701	1.93563	0.115293	0.273741	-5.67714	0.419668	0.914529	1	Chip_PI - Chip_noPI	limma	0.115293	0.273741	FALSE	no hit	6673706		0.938197
LMNB2	Q03252	Lamin-B2	Homo sapiens	1	1	2	3	24	24	24099830	0.144331	19.9631	1.93497	0.115388	0.273741	-5.678	0.419828	0.914559	1	Chip_PI - Chip_noPI	limma	0.115388	0.273741	FALSE	no hit	24099830		0.937838
PUM1	Q14671	Pumilio homolog 1	Homo sapiens	1	1	2	3	3	7	3342309	0.147131	16.6551	1.93325	0.115634	0.273741	-5.68022	0.420241	0.914636	1	Chip_PI - Chip_noPI	limma	0.115634	0.273741	FALSE	no hit	3342309		0.936916
ALDH5A1	P51649	Succinate-semialdehyde dehydrogenase, mitochondrial	Homo sapiens	1	1	2	3	8	8	5002030	-0.203496	18.1797	-1.93295	0.115676	0.273741	-5.68061	0.420313	0.914649	1	Chip_PI - Chip_noPI	limma	0.115676	0.273741	FALSE	no hit	5002030		0.936757
TP53BP1	Q12888	TP53-binding protein 1	Homo sapiens	1	1	2	3	10	10	3271050	0.185871	17.0177	1.93281	0.115696	0.273741	-5.68079	0.420346	0.914655	1	Chip_PI - Chip_noPI	limma	0.115696	0.273741	FALSE	no hit	3271050		0.936682
PRIM1	P49642	DNA primase small subunit	Homo sapiens	1	1	2	3	5	5	2777406	-0.15508	17.4172	-1.93238	0.115758	0.273741	-5.68134	0.42045	0.914674	1	Chip_PI - Chip_noPI	limma	0.115758	0.273741	FALSE	no hit	2777406		0.93645
ZRANB2	O95218	Zinc finger Ran-binding domain-containing protein 2	Homo sapiens	1	1	2	3	4	4	17727838	-0.244629	17.2519	-1.93058	0.116016	0.274088	-5.68367	0.420883	0.914755	1	Chip_PI - Chip_noPI	limma	0.116016	0.274088	FALSE	no hit	17727838		0.935482
OGDH	Q02218	2-oxoglutarate dehydrogenase complex component E1	Homo sapiens	1	1	2	3	8	11	8223043	0.150077	17.8791	1.92916	0.11622	0.274305	-5.6855	0.421225	0.914818	1	Chip_PI - Chip_noPI	limma	0.11622	0.274305	FALSE	no hit	8223043		0.93472
PPP2R2A	P63151	Serine/threonine-protein phosphatase 2A 55 kDa regulatory subunit B alpha isoform	Homo sapiens	1	1	2	3	3	4	1025925	0.208797	15.8897	1.9277	0.11643	0.274496	-5.68739	0.421577	0.914883	1	Chip_PI - Chip_noPI	limma	0.11643	0.274496	FALSE	no hit	1025925		0.933935
SUPT16H	Q9Y5B9	FACT complex subunit SPT16	Homo sapiens	1	1	2	3	45	45	114259234	0.214892	21.9454	1.92683	0.116555	0.274496	-5.68851	0.421786	0.914922	1	Chip_PI - Chip_noPI	limma	0.116555	0.274496	FALSE	no hit	114259234		0.933468
NUP98	P52948	Nuclear pore complex protein Nup98-Nup96	Homo sapiens	1	1	2	3	16	16	14807010	-0.230111	20.1367	-1.92624	0.116639	0.274496	-5.68926	0.421927	0.914948	1	Chip_PI - Chip_noPI	limma	0.116639	0.274496	FALSE	no hit	14807010		0.933154
CNP	P09543	2',3'-cyclic-nucleotide 3'-phosphodiesterase	Homo sapiens	1	1	2	3	8	8	10871565	-0.181332	18.2975	-1.9255	0.116747	0.274496	-5.69023	0.422107	0.914981	1	Chip_PI - Chip_noPI	limma	0.116747	0.274496	FALSE	no hit	10871565		0.932753
RAD50	Q92878	DNA repair protein RAD50	Homo sapiens	1	1	2	3	44	44	12598276	0.152504	20.9277	1.9236	0.117021	0.274606	-5.69267	0.422564	0.915065	1	Chip_PI - Chip_noPI	limma	0.117021	0.274606	FALSE	no hit	12598276		0.931735
DDX50	Q9BQ39	ATP-dependent RNA helicase DDX50	Homo sapiens	1	1	2	3	5	6	17501520	0.262986	17.8606	1.92343	0.117045	0.274606	-5.69289	0.422604	0.915072	1	Chip_PI - Chip_noPI	limma	0.117045	0.274606	FALSE	no hit	17501520		0.931646
ERLIN2	O94905	Erlin-2	Homo sapiens	1	1	2	3	11	11	14134767	0.153602	19.2256	1.92285	0.11713	0.274606	-5.69364	0.422744	0.915098	1	Chip_PI - Chip_noPI	limma	0.11713	0.274606	FALSE	no hit	14134767		0.931333
ABCB10	Q9NRK6	ATP-binding cassette sub-family B member 10, mitochondrial	Homo sapiens	1	1	2	3	4	4	1079728	0.211553	16.023	1.92059	0.117458	0.275113	-5.69656	0.42329	0.915198	1	Chip_PI - Chip_noPI	limma	0.117458	0.275113	FALSE	no hit	1079728		0.930118
FEN1	P39748	Flap endonuclease 1	Homo sapiens	1	1	2	3	9	10	71527768	0.157102	19.1867	1.91977	0.117577	0.275131	-5.69762	0.423489	0.915235	1	Chip_PI - Chip_noPI	limma	0.117577	0.275131	FALSE	no hit	71527768		0.929677
PHF14	O94880	PHD finger protein 14	Homo sapiens	1	1	2	3	4	4	1345369	-0.1819	15.4136	-1.91763	0.117889	0.275597	-5.70037	0.424005	0.915329	1	Chip_PI - Chip_noPI	limma	0.117889	0.275597	FALSE	no hit	1345369		0.928528
POLR3E	Q9NVU0	DNA-directed RNA polymerase III subunit RPC5	Homo sapiens	1	1	2	3	5	5	1883495	0.354537	17.4839	1.91414	0.118399	0.276238	-5.70487	0.424849	0.915483	1	Chip_PI - Chip_noPI	limma	0.118399	0.276238	FALSE	no hit	1883495		0.926653
AARS2	Q5JTZ9	Alanine--tRNA ligase, mitochondrial	Homo sapiens	1	1	2	3	13	13	6044194	-0.166699	18.9051	-1.91404	0.118413	0.276238	-5.705	0.424873	0.915488	1	Chip_PI - Chip_noPI	limma	0.118413	0.276238	FALSE	no hit	6044194		0.926599
MRPS26	Q9BYN8	28S ribosomal protein S26, mitochondrial	Homo sapiens	1	1	2	3	2	3	91581427	0.256263	18.4054	1.91306	0.118557	0.276238	-5.70627	0.42511	0.915531	1	Chip_PI - Chip_noPI	limma	0.118557	0.276238	FALSE	no hit	91581427		0.926073
AHSA1	O95433	Activator of 90 kDa heat shock protein ATPase homolog 1	Homo sapiens	1	1	2	3	12	12	30607205	-0.145314	19.9188	-1.91268	0.118613	0.276238	-5.70675	0.425201	0.915547	1	Chip_PI - Chip_noPI	limma	0.118613	0.276238	FALSE	no hit	30607205		0.925869
RAB1A	P62820	Ras-related protein Rab-1A	Homo sapiens	1	1	2	3	3	7	14916777	-0.252849	18.6213	-1.91101	0.118858	0.276548	-5.70891	0.425606	0.915621	1	Chip_PI - Chip_noPI	limma	0.118858	0.276548	FALSE	no hit	14916777		0.92497
CCT6A	P40227	T-complex protein 1 subunit zeta	Homo sapiens	1	1	2	3	20	24	68632062	-0.146147	21.7192	-1.90935	0.119103	0.276856	-5.71106	0.426009	0.915694	1	Chip_PI - Chip_noPI	limma	0.119103	0.276856	FALSE	no hit	68632062		0.924075
MPG	P29372	DNA-3-methyladenine glycosylase	Homo sapiens	1	1	2	3	5	5	5171112	-0.177223	17.3922	-1.90178	0.120225	0.279087	-5.72081	0.427846	0.916026	1	Chip_PI - Chip_noPI	limma	0.120225	0.279087	FALSE	no hit	5171112		0.920004
GRHPR	Q9UBQ7	Glyoxylate reductase/hydroxypyruvate reductase	Homo sapiens	1	1	2	3	4	4	1647127	-0.172104	16.1656	-1.8999	0.120505	0.279087	-5.72323	0.428302	0.916108	1	Chip_PI - Chip_noPI	limma	0.120505	0.279087	FALSE	no hit	1647127		0.918994
CCT5	P48643	T-complex protein 1 subunit epsilon	Homo sapiens	1	1	2	3	27	27	64840922	-0.148067	21.757	-1.89987	0.120509	0.279087	-5.72327	0.428309	0.916109	1	Chip_PI - Chip_noPI	limma	0.120509	0.279087	FALSE	no hit	64840922		0.918979
RAB14	P61106	Ras-related protein Rab-14	Homo sapiens	1	1	2	3	7	7	3542950	0.315858	16.8932	1.89982	0.120517	0.279087	-5.72334	0.428322	0.916111	1	Chip_PI - Chip_noPI	limma	0.120517	0.279087	FALSE	no hit	3542950		0.91895
AASS	Q9UDR5	Alpha-aminoadipic semialdehyde synthase, mitochondrial	Homo sapiens	1	1	2	3	8	8	5717826	0.185491	17.644	1.89777	0.120823	0.279346	-5.72597	0.42882	0.9162	1	Chip_PI - Chip_noPI	limma	0.120823	0.279346	FALSE	no hit	5717826		0.917849
GNE	Q9Y223	Bifunctional UDP-N-acetylglucosamine 2-epimerase/N-acetylmannosamine kinase	Homo sapiens	1	1	2	3	3	3	1300638	-0.1822	15.5832	-1.89621	0.121058	0.279346	-5.72799	0.4292	0.916268	1	Chip_PI - Chip_noPI	limma	0.121058	0.279346	FALSE	no hit	1300638		0.917008
SARS1	P49591	Serine--tRNA ligase, cytoplasmic	Homo sapiens	1	1	2	3	5	6	13353990	0.22126	19.0089	1.89597	0.121093	0.279346	-5.72829	0.429257	0.916279	1	Chip_PI - Chip_noPI	limma	0.121093	0.279346	FALSE	no hit	13353990		0.916881
DNAJB11	Q9UBS4	DnaJ homolog subfamily B member 11	Homo sapiens	1	1	2	3	6	6	3017016	0.146725	17.7336	1.89565	0.121141	0.279346	-5.72871	0.429335	0.916293	1	Chip_PI - Chip_noPI	limma	0.121141	0.279346	FALSE	no hit	3017016		0.916709
PPP2R1A	P30153	Serine/threonine-protein phosphatase 2A 65 kDa regulatory subunit A alpha isoform	Homo sapiens	1	1	2	3	4	4	2867986	-0.40783	15.8076	-1.89527	0.121198	0.279346	-5.72919	0.429428	0.916309	1	Chip_PI - Chip_noPI	limma	0.121198	0.279346	FALSE	no hit	2867986		0.916505
SAMM50	Q9Y512	Sorting and assembly machinery component 50 homolog	Homo sapiens	1	1	2	3	9	9	10251492	0.166587	18.1589	1.89277	0.121575	0.279881	-5.73242	0.430038	0.916418	1	Chip_PI - Chip_noPI	limma	0.121575	0.279881	FALSE	no hit	10251492		0.915156
ANKRD17	O75179	Ankyrin repeat domain-containing protein 17	Homo sapiens	1	1	2	3	7	8	4677075	0.152552	16.7363	1.89222	0.121658	0.279881	-5.73313	0.430172	0.916442	1	Chip_PI - Chip_noPI	limma	0.121658	0.279881	FALSE	no hit	4677075		0.91486
OXCT1	P55809	Succinyl-CoA:3-ketoacid coenzyme A transferase 1, mitochondrial	Homo sapiens	1	1	2	3	19	19	30973037	-0.144113	20.5054	-1.88999	0.121994	0.280393	-5.736	0.430716	0.916538	1	Chip_PI - Chip_noPI	limma	0.121994	0.280393	FALSE	no hit	30973037		0.91366
TUBGCP2	Q9BSJ2	Gamma-tubulin complex component 2	Homo sapiens	1	1	2	3	5	5	1443426	-0.144229	16.6208	-1.88882	0.122171	0.280478	-5.7375	0.431	0.916589	1	Chip_PI - Chip_noPI	limma	0.122171	0.280478	FALSE	no hit	1443426		0.913033
FLNC	Q14315	Filamin-C	Homo sapiens	1	1	2	3	53	56	41918795	0.154529	20.985	1.88824	0.122259	0.280478	-5.73826	0.431143	0.916614	1	Chip_PI - Chip_noPI	limma	0.122259	0.280478	FALSE	no hit	41918795		0.912718
CNOT10	Q9H9A5	CCR4-NOT transcription complex subunit 10	Homo sapiens	1	1	2	3	3	3	407405	0.304181	14.191	1.88448	0.122831	0.281526	-5.7431	0.432061	0.916777	1	Chip_PI - Chip_noPI	limma	0.122831	0.281526	FALSE	no hit	407405		0.910692
ACADM	P11310	Medium-chain specific acyl-CoA dehydrogenase, mitochondrial	Homo sapiens	1	1	2	3	12	12	5908294	-0.217502	18.1164	-1.88299	0.123058	0.281782	-5.74501	0.432424	0.916841	1	Chip_PI - Chip_noPI	limma	0.123058	0.281782	FALSE	no hit	5908294		0.909892
CTPS1	P17812	CTP synthase 1	Homo sapiens	1	1	2	3	14	16	30665511	-0.145122	19.9542	-1.87788	0.12384	0.283229	-5.75159	0.433674	0.917061	1	Chip_PI - Chip_noPI	limma	0.12384	0.283229	FALSE	no hit	30665511		0.90714
ATAD1	Q8NBU5	Outer mitochondrial transmembrane helix translocase	Homo sapiens	1	1	2	3	2	2	1223339	-0.329623	13.8888	-1.87736	0.12392	0.283229	-5.75226	0.433802	0.917083	1	Chip_PI - Chip_noPI	limma	0.12392	0.283229	FALSE	no hit	1223339		0.906859
FIGNL1	Q6PIW4	Fidgetin-like protein 1	Homo sapiens	1	1	2	3	2	3	773931	0.157694	16.4242	1.87559	0.124193	0.283375	-5.75454	0.434236	0.917159	1	Chip_PI - Chip_noPI	limma	0.124193	0.283375	FALSE	no hit	773931		0.905904
ZC3HAV1	Q7Z2W4	Zinc finger CCCH-type antiviral protein 1	Homo sapiens	1	1	2	3	15	15	17547915	-0.150227	19.4602	-1.87545	0.124214	0.283375	-5.75472	0.434271	0.917165	1	Chip_PI - Chip_noPI	limma	0.124214	0.283375	FALSE	no hit	17547915		0.905828
MRPS31	Q92665	28S ribosomal protein S31, mitochondrial	Homo sapiens	1	1	2	3	7	7	14734713	0.154426	18.4185	1.87399	0.124439	0.283623	-5.75659	0.434627	0.917227	1	Chip_PI - Chip_noPI	limma	0.124439	0.283623	FALSE	no hit	14734713		0.905044
TP53RK	Q96S44	EKC/KEOPS complex subunit TP53RK	Homo sapiens	1	1	2	3	4	4	4079367	-0.14595	17.5554	-1.87213	0.124726	0.284014	-5.75898	0.435083	0.917307	1	Chip_PI - Chip_noPI	limma	0.124726	0.284014	FALSE	no hit	4079367		0.904044
PDHX	O00330	Pyruvate dehydrogenase protein X component, mitochondrial	Homo sapiens	1	1	2	3	6	6	4189304	-0.179907	16.916	-1.86577	0.125715	0.285888	-5.76717	0.436646	0.917579	1	Chip_PI - Chip_noPI	limma	0.125715	0.285888	FALSE	no hit	4189304		0.900612
IDH3G	P51553	Isocitrate dehydrogenase [NAD] subunit gamma, mitochondrial	Homo sapiens	1	1	2	3	4	4	5430880	-0.183762	17.1776	-1.86485	0.125859	0.285888	-5.76835	0.436873	0.917618	1	Chip_PI - Chip_noPI	limma	0.125859	0.285888	FALSE	no hit	5430880		0.900115
KIF1C	O43896	Kinesin-like protein KIF1C	Homo sapiens	1	1	2	3	1	2	3248891	0.1713	15.7182	1.8646	0.125898	0.285888	-5.76867	0.436934	0.917628	1	Chip_PI - Chip_noPI	limma	0.125898	0.285888	FALSE	no hit	3248891		0.899982
ARL8B	Q9NVJ2	ADP-ribosylation factor-like protein 8B	Homo sapiens	1	1	2	3	2	3	5042346	-0.170263	16.6823	-1.86296	0.126154	0.286172	-5.77078	0.437337	0.917698	1	Chip_PI - Chip_noPI	limma	0.126154	0.286172	FALSE	no hit	5042346		0.899098
PNN	Q9H307	Pinin	Homo sapiens	1	1	2	3	4	4	2690520	1.24047	15.8546	1.86157	0.126372	0.286172	-5.77256	0.437678	0.917757	1	Chip_PI - Chip_noPI	limma	0.126372	0.286172	FALSE	no hit	2690520		0.898351
MAP7D3	Q8IWC1	MAP7 domain-containing protein 3	Homo sapiens	1	1	2	3	5	5	3058207	0.19379	16.5488	1.86157	0.126372	0.286172	-5.77256	0.437679	0.917757	1	Chip_PI - Chip_noPI	limma	0.126372	0.286172	FALSE	no hit	3058207		0.898349
LUC7L2	Q9Y383	Putative RNA-binding protein Luc7-like 2	Homo sapiens	1	1	2	3	2	4	3213357	0.290377	16.2861	1.85954	0.126691	0.28663	-5.77518	0.438179	0.917843	1	Chip_PI - Chip_noPI	limma	0.126691	0.28663	FALSE	no hit	3213357		0.897253
AKAP12	Q02952	A-kinase anchor protein 12	Homo sapiens	1	1	2	3	20	20	8825467	0.168732	18.9095	1.85842	0.126867	0.286757	-5.77661	0.438454	0.91789	1	Chip_PI - Chip_noPI	limma	0.126867	0.286757	FALSE	no hit	8825467		0.896653
HMGN2	P05204	Non-histone chromosomal protein HMG-17	Homo sapiens	1	1	2	3	6	7	9919014	0.786231	19.1226	1.85664	0.127147	0.286757	-5.77889	0.438892	0.917966	1	Chip_PI - Chip_noPI	limma	0.127147	0.286757	FALSE	no hit	9919014		0.895693
SF3A3	Q12874	Splicing factor 3A subunit 3	Homo sapiens	1	1	2	3	6	6	8438954	0.1996	18.857	1.85527	0.127363	0.286757	-5.78065	0.43923	0.918024	1	Chip_PI - Chip_noPI	limma	0.127363	0.286757	FALSE	no hit	8438954		0.894955
GOT2	P00505	Aspartate aminotransferase, mitochondrial	Homo sapiens	1	1	2	3	9	9	6125645	0.612941	18.3197	1.85516	0.127382	0.286757	-5.7808	0.439259	0.918029	1	Chip_PI - Chip_noPI	limma	0.127382	0.286757	FALSE	no hit	6125645		0.894892
TBCD	Q9BTW9	Tubulin-specific chaperone D	Homo sapiens	1	1	2	3	2	2	841416	0.172446	15.0102	1.85484	0.127432	0.286757	-5.78121	0.439336	0.918042	1	Chip_PI - Chip_noPI	limma	0.127432	0.286757	FALSE	no hit	841416		0.894722
SFPQ	P23246	Splicing factor, proline- and glutamine-rich	Homo sapiens	1	1	2	3	26	26	98252108	0.147582	21.2781	1.85454	0.12748	0.286757	-5.78159	0.439411	0.918055	1	Chip_PI - Chip_noPI	limma	0.12748	0.286757	FALSE	no hit	98252108		0.894559
AHNAK	Q09666	Neuroblast differentiation-associated protein AHNAK	Homo sapiens	1	1	2	3	26	26	4312825	0.176409	18.3497	1.85401	0.127564	0.286757	-5.78228	0.439543	0.918077	1	Chip_PI - Chip_noPI	limma	0.127564	0.286757	FALSE	no hit	4312825		0.894271
DLAT	P10515	Dihydrolipoyllysine-residue acetyltransferase component of pyruvate dehydrogenase complex, mitochondrial	Homo sapiens	1	1	2	3	10	10	65912533	0.158579	19.6373	1.85253	0.127799	0.287022	-5.78418	0.439908	0.91814	1	Chip_PI - Chip_noPI	limma	0.127799	0.287022	FALSE	no hit	65912533		0.893473
FBXO22	Q8NEZ5	F-box only protein 22	Homo sapiens	1	1	2	3	4	4	4516695	-0.173051	17.151	-1.85112	0.128022	0.287049	-5.78598	0.440254	0.918199	1	Chip_PI - Chip_noPI	limma	0.128022	0.287049	FALSE	no hit	4516695		0.892717
MYL12B	O14950	Myosin regulatory light chain 12B	Homo sapiens	1	1	2	3	0	4	5757440	0.182256	17.3935	1.85098	0.128044	0.287049	-5.78617	0.440289	0.918205	1	Chip_PI - Chip_noPI	limma	0.128044	0.287049	FALSE	no hit	5757440		0.892639
CHMP2B	Q9UQN3	Charged multivesicular body protein 2b	Homo sapiens	1	1	2	3	3	3	3316918	-0.178139	16.9954	-1.8491	0.128344	0.287459	-5.78858	0.440755	0.918284	1	Chip_PI - Chip_noPI	limma	0.128344	0.287459	FALSE	no hit	3316918		0.891623
ANXA2	P07355	Annexin A2	Homo sapiens	1	1	2	3	5	20	17885862	0.280951	19.3467	1.84454	0.129073	0.288827	-5.79443	0.441881	0.918475	1	Chip_PI - Chip_noPI	limma	0.129073	0.288827	FALSE	no hit	17885862		0.889165
MRPS2	Q9Y399	28S ribosomal protein S2, mitochondrial	Homo sapiens	1	1	2	3	4	4	2345369	-0.18759	16.6902	-1.84263	0.129381	0.289252	-5.79689	0.442356	0.918556	1	Chip_PI - Chip_noPI	limma	0.129381	0.289252	FALSE	no hit	2345369		0.888131
COPS3	Q9UNS2	COP9 signalosome complex subunit 3	Homo sapiens	1	1	2	3	2	2	4389304	0.818673	13.0594	1.84185	0.129506	0.289268	-5.79789	0.442548	0.918588	1	Chip_PI - Chip_noPI	limma	0.129506	0.289268	FALSE	no hit	4389304		0.887711
ZNF638	Q14966	Zinc finger protein 638	Homo sapiens	1	1	2	3	15	15	5401337	0.135706	18.6872	1.83433	0.130722	0.291721	-5.80754	0.444414	0.918902	1	Chip_PI - Chip_noPI	limma	0.130722	0.291721	FALSE	no hit	5401337		0.883651
CYP51A1	Q16850	Lanosterol 14-alpha demethylase	Homo sapiens	1	1	2	3	4	4	2374171	-0.167486	16.5867	-1.83256	0.131009	0.292095	-5.8098	0.444852	0.918976	1	Chip_PI - Chip_noPI	limma	0.131009	0.292095	FALSE	no hit	2374171		0.882699
QDPR	P09417	Dihydropteridine reductase	Homo sapiens	1	1	2	3	3	3	3149043	-0.203856	13.761	-1.83019	0.131395	0.292475	-5.81284	0.445441	0.919074	1	Chip_PI - Chip_noPI	limma	0.131395	0.292475	FALSE	no hit	3149043		0.88142
RALA	P11233	Ras-related protein Ral-A	Homo sapiens	1	1	2	3	3	4	2331569	0.213204	17.0144	1.83006	0.131417	0.292475	-5.81301	0.445474	0.91908	1	Chip_PI - Chip_noPI	limma	0.131417	0.292475	FALSE	no hit	2331569		0.881348
STAU2	Q9NUL3	Double-stranded RNA-binding protein Staufen homolog 2	Homo sapiens	1	1	2	3	4	4	1244747	0.167993	16.9449	1.8261	0.132066	0.293652	-5.81808	0.446459	0.919244	1	Chip_PI - Chip_noPI	limma	0.132066	0.293652	FALSE	no hit	1244747		0.879209
MIPEP	Q99797	Mitochondrial intermediate peptidase	Homo sapiens	1	1	2	3	7	7	2878568	-0.140417	17.2287	-1.82511	0.132229	0.293749	-5.81935	0.446706	0.919285	1	Chip_PI - Chip_noPI	limma	0.132229	0.293749	FALSE	no hit	2878568		0.878674
SETD3	Q86TU7	Actin-histidine N-methyltransferase	Homo sapiens	1	1	2	3	3	3	0	-0.160159	15.4045	-1.82418	0.132381	0.293822	-5.82054	0.446936	0.919323	1	Chip_PI - Chip_noPI	limma	0.132381	0.293822	FALSE	no hit	0		0.878174
DNAJC8	O75937	DnaJ homolog subfamily C member 8	Homo sapiens	1	1	2	3	4	4	3750468	0.466408	17.7177	1.82336	0.132517	0.293858	-5.8216	0.447142	0.919357	1	Chip_PI - Chip_noPI	limma	0.132517	0.293858	FALSE	no hit	3750468		0.877729
NOP56	O00567	Nucleolar protein 56	Homo sapiens	1	1	2	3	6	6	7330583	0.235702	17.9221	1.82101	0.132904	0.29429	-5.8246	0.447727	0.919454	1	Chip_PI - Chip_noPI	limma	0.132904	0.29429	FALSE	no hit	7330583		0.876461
MRPS5	P82675	28S ribosomal protein S5, mitochondrial	Homo sapiens	1	1	2	3	6	6	5349384	-0.184284	17.7732	-1.82073	0.132952	0.29429	-5.82497	0.447798	0.919466	1	Chip_PI - Chip_noPI	limma	0.132952	0.29429	FALSE	no hit	5349384		0.876307
PTK7	Q13308	Inactive tyrosine-protein kinase 7	Homo sapiens	1	1	2	3	5	5	1532345	0.208459	15.4127	1.81982	0.133102	0.294358	-5.82613	0.448025	0.919503	1	Chip_PI - Chip_noPI	limma	0.133102	0.294358	FALSE	no hit	1532345		0.875815
EPHX1	P07099	Epoxide hydrolase 1	Homo sapiens	1	1	2	3	3	3	876433	0.289524	15.7921	1.81606	0.133727	0.295376	-5.83095	0.448964	0.919658	1	Chip_PI - Chip_noPI	limma	0.133727	0.295376	FALSE	no hit	876433		0.873782
ALDH2	P05091	Aldehyde dehydrogenase, mitochondrial	Homo sapiens	1	1	2	3	6	6	6077545	-0.151313	17.7148	-1.8148	0.133936	0.295376	-5.83256	0.449278	0.91971	1	Chip_PI - Chip_noPI	limma	0.133936	0.295376	FALSE	no hit	6077545		0.873103
EIF2S3	P41091	Eukaryotic translation initiation factor 2 subunit 3	Homo sapiens	1	1	2	3	2	14	24353882	-0.145835	19.6084	-1.81471	0.13395	0.295376	-5.83267	0.449299	0.919713	1	Chip_PI - Chip_noPI	limma	0.13395	0.295376	FALSE	no hit	24353882		0.873056
NIFK	Q9BYG3	MKI67 FHA domain-interacting nucleolar phosphoprotein	Homo sapiens	1	1	2	3	5	5	4490806	0.263944	17.2567	1.81415	0.134043	0.295376	-5.83339	0.449439	0.919736	1	Chip_PI - Chip_noPI	limma	0.134043	0.295376	FALSE	no hit	4490806		0.872755
TBL2	Q9Y4P3	Transducin beta-like protein 2	Homo sapiens	1	1	2	3	3	3	4988892	-0.144657	16.5233	-1.81301	0.134234	0.29553	-5.83485	0.449724	0.919783	1	Chip_PI - Chip_noPI	limma	0.134234	0.29553	FALSE	no hit	4988892		0.872139
SLC16A1	P53985	Monocarboxylate transporter 1	Homo sapiens	1	1	2	3	7	7	7850551	-0.150394	17.311	-1.81114	0.134547	0.295696	-5.83725	0.450193	0.91986	1	Chip_PI - Chip_noPI	limma	0.134547	0.295696	FALSE	no hit	7850551		0.871125
CSRP2	Q16527	Cysteine and glycine-rich protein 2	Homo sapiens	1	1	2	3	6	6	5337792	0.262996	16.1673	1.81113	0.13455	0.295696	-5.83726	0.450196	0.91986	1	Chip_PI - Chip_noPI	limma	0.13455	0.295696	FALSE	no hit	5337792		0.871118
OBSL1	O75147	Obscurin-like protein 1	Homo sapiens	1	1	2	3	3	3	699280	0.204037	14.5896	1.81013	0.134716	0.295797	-5.83854	0.450445	0.919901	1	Chip_PI - Chip_noPI	limma	0.134716	0.295797	FALSE	no hit	699280		0.870581
SPOUT1	Q5T280	Putative methyltransferase C9orf114	Homo sapiens	1	1	2	3	4	4	7020526	0.144521	17.1689	1.80836	0.135013	0.296088	-5.8408	0.450888	0.919974	1	Chip_PI - Chip_noPI	limma	0.135013	0.296088	FALSE	no hit	7020526		0.869623
RNF10	Q8N5U6	RING finger protein 10	Homo sapiens	1	1	2	3	3	3	1140306	-0.341146	14.5902	-1.80791	0.13509	0.296088	-5.84138	0.451002	0.919992	1	Chip_PI - Chip_noPI	limma	0.13509	0.296088	FALSE	no hit	1140306		0.869378
SEC24C	P53992	Protein transport protein Sec24C	Homo sapiens	1	1	2	3	9	9	5464934	-0.146788	18.4501	-1.80645	0.135334	0.296361	-5.84324	0.451366	0.920052	1	Chip_PI - Chip_noPI	limma	0.135334	0.296361	FALSE	no hit	5464934		0.868592
PAK2	Q13177	Serine/threonine-protein kinase PAK 2	Homo sapiens	1	1	2	3	3	4	2247768	-0.246076	16.897	-1.80412	0.135728	0.296941	-5.84623	0.45195	0.920147	1	Chip_PI - Chip_noPI	limma	0.135728	0.296941	FALSE	no hit	2247768		0.867332
STT3B	Q8TCJ2	Dolichyl-diphosphooligosaccharide--protein glycosyltransferase subunit STT3B	Homo sapiens	1	1	2	3	5	5	5685830	-0.221867	16.7007	-1.80345	0.135841	0.296941	-5.84709	0.452119	0.920174	1	Chip_PI - Chip_noPI	limma	0.135841	0.296941	FALSE	no hit	5685830		0.866968
TRMT10C	Q7L0Y3	tRNA methyltransferase 10 homolog C	Homo sapiens	1	1	2	3	7	7	8942408	-0.168475	18.0559	-1.80141	0.136187	0.297432	-5.84969	0.45263	0.920257	1	Chip_PI - Chip_noPI	limma	0.136187	0.297432	FALSE	no hit	8942408		0.865865
NSUN5	Q96P11	28S rRNA (cytosine-C(5))-methyltransferase	Homo sapiens	1	1	2	3	4	5	5118572	0.152256	16.7022	1.79727	0.136891	0.298704	-5.85499	0.45367	0.920425	1	Chip_PI - Chip_noPI	limma	0.136891	0.298704	FALSE	no hit	5118572		0.863626
HDGF	P51858	Hepatoma-derived growth factor	Homo sapiens	1	1	2	3	3	3	1769870	0.440357	16.4544	1.79617	0.137079	0.298835	-5.8564	0.453947	0.92047	1	Chip_PI - Chip_noPI	limma	0.137079	0.298835	FALSE	no hit	1769870		0.86303
ARCN1	P48444	Coatomer subunit delta	Homo sapiens	1	1	2	3	22	22	28187160	-0.136925	20.5798	-1.79549	0.137194	0.298835	-5.85726	0.454116	0.920497	1	Chip_PI - Chip_noPI	limma	0.137194	0.298835	FALSE	no hit	28187160		0.862665
SPTLC1	O15269	Serine palmitoyltransferase 1	Homo sapiens	1	1	2	3	7	7	7195036	-0.184181	17.6592	-1.79443	0.137375	0.298963	-5.85861	0.454382	0.92054	1	Chip_PI - Chip_noPI	limma	0.137375	0.298963	FALSE	no hit	7195036		0.862093
USO1	O60763	General vesicular transport factor p115	Homo sapiens	1	1	2	3	21	21	8766123	0.140121	19.511	1.79306	0.13761	0.29899	-5.86037	0.454727	0.920596	1	Chip_PI - Chip_noPI	limma	0.13761	0.29899	FALSE	no hit	8766123		0.861351
EXOC4	Q96A65	Exocyst complex component 4	Homo sapiens	1	1	2	3	4	4	261438	-0.161469	14.2311	-1.79294	0.13763	0.29899	-5.86052	0.454757	0.9206	1	Chip_PI - Chip_noPI	limma	0.13763	0.29899	FALSE	no hit	261438		0.861286
MCM6	Q14566	DNA replication licensing factor MCM6	Homo sapiens	1	1	2	3	35	35	37197537	-0.130827	20.9548	-1.792	0.137792	0.299076	-5.86172	0.454994	0.920639	1	Chip_PI - Chip_noPI	limma	0.137792	0.299076	FALSE	no hit	37197537		0.860777
ASCC2	Q9H1I8	Activating signal cointegrator 1 complex subunit 2	Homo sapiens	1	1	2	3	4	4	2528812	-0.276628	16.7114	-1.78976	0.138176	0.299612	-5.86458	0.455558	0.920729	1	Chip_PI - Chip_noPI	limma	0.138176	0.299612	FALSE	no hit	2528812		0.859566
IGF2R	P11717	Cation-independent mannose-6-phosphate receptor	Homo sapiens	1	1	2	3	9	9	2026530	0.148924	16.0518	1.78915	0.138282	0.299612	-5.86536	0.455713	0.920754	1	Chip_PI - Chip_noPI	limma	0.138282	0.299612	FALSE	no hit	2026530		0.859234
DHX9	Q08211	ATP-dependent RNA helicase A	Homo sapiens	1	1	2	3	42	42	58846222	0.133424	21.4068	1.78749	0.138569	0.299837	-5.86748	0.456131	0.920821	1	Chip_PI - Chip_noPI	limma	0.138569	0.299837	FALSE	no hit	58846222		0.858335
BRCC3	P46736	Lys-63-specific deubiquitinase BRCC36	Homo sapiens	1	1	2	3	2	2	1446093	0.501366	15.8377	1.78677	0.138693	0.299837	-5.8684	0.456312	0.92085	1	Chip_PI - Chip_noPI	limma	0.138693	0.299837	FALSE	no hit	1446093		0.857946
ACTR1A	P61163	Alpha-centractin	Homo sapiens	1	1	2	3	7	11	15257390	-0.16573	18.765	-1.78642	0.138752	0.299837	-5.86884	0.456399	0.920863	1	Chip_PI - Chip_noPI	limma	0.138752	0.299837	FALSE	no hit	15257390		0.85776
HSPA2	P54652	Heat shock-related 70 kDa protein 2	Homo sapiens	1	1	2	3	1	2	320221272	0.158625	15.687	1.78457	0.139073	0.300211	-5.87121	0.456866	0.920938	1	Chip_PI - Chip_noPI	limma	0.139073	0.300211	FALSE	no hit	320221272		0.856757
RNASEH2A	O75792	Ribonuclease H2 subunit A	Homo sapiens	1	1	2	3	2	2	433567	-0.203847	14.2903	-1.78401	0.13917	0.300211	-5.87192	0.457007	0.92096	1	Chip_PI - Chip_noPI	limma	0.13917	0.300211	FALSE	no hit	433567		0.856454
ZPR1	O75312	Zinc finger protein ZPR1	Homo sapiens	1	1	2	3	2	2	382420	-0.156815	15.7985	-1.78175	0.139563	0.300351	-5.87481	0.457578	0.921051	1	Chip_PI - Chip_noPI	limma	0.139563	0.300351	FALSE	no hit	382420		0.855231
TFCP2	Q12800	Alpha-globin transcription factor CP2	Homo sapiens	1	1	2	3	1	2	945029	-0.260829	14.5748	-1.78048	0.139783	0.300351	-5.87643	0.457898	0.921102	1	Chip_PI - Chip_noPI	limma	0.139783	0.300351	FALSE	no hit	945029		0.854544
HSPA4	P34932	Heat shock 70 kDa protein 4	Homo sapiens	1	1	2	3	35	37	44320455	-0.138996	21.663	-1.78015	0.139841	0.300351	-5.87685	0.457982	0.921115	1	Chip_PI - Chip_noPI	limma	0.139841	0.300351	FALSE	no hit	44320455		0.854366
RPS19	P39019	40S ribosomal protein S19	Homo sapiens	1	1	2	3	17	17	213822868	0.237486	21.2172	1.77941	0.13997	0.300351	-5.87779	0.458168	0.921145	1	Chip_PI - Chip_noPI	limma	0.13997	0.300351	FALSE	no hit	213822868		0.853966
RRM1	P23921	Ribonucleoside-diphosphate reductase large subunit	Homo sapiens	1	1	2	3	19	19	12629366	-0.133222	19.3172	-1.77902	0.140038	0.300351	-5.87829	0.458268	0.921161	1	Chip_PI - Chip_noPI	limma	0.140038	0.300351	FALSE	no hit	12629366		0.853753
SEC16A	O15027	Protein transport protein Sec16A	Homo sapiens	1	1	2	3	11	11	3630550	0.137878	17.4524	1.77786	0.140241	0.300351	-5.87977	0.45856	0.921207	1	Chip_PI - Chip_noPI	limma	0.140241	0.300351	FALSE	no hit	3630550		0.853126
PRMT1	Q99873	Protein arginine N-methyltransferase 1	Homo sapiens	1	1	2	3	5	7	14958064	-0.133961	17.9849	-1.77726	0.140345	0.300351	-5.88053	0.458711	0.921231	1	Chip_PI - Chip_noPI	limma	0.140345	0.300351	FALSE	no hit	14958064		0.852803
ARMT1	Q9H993	Damage-control phosphatase ARMT1	Homo sapiens	1	1	2	3	3	3	3087397	-0.138361	16.8303	-1.77703	0.140386	0.300351	-5.88083	0.458771	0.92124	1	Chip_PI - Chip_noPI	limma	0.140386	0.300351	FALSE	no hit	3087397		0.852675
STK38	Q15208	Serine/threonine-protein kinase 38	Homo sapiens	1	1	2	3	2	2	1132981	-0.149425	14.8611	-1.77683	0.140421	0.300351	-5.88109	0.458821	0.921248	1	Chip_PI - Chip_noPI	limma	0.140421	0.300351	FALSE	no hit	1132981		0.852568
CARS1	P49589	Cysteine--tRNA ligase, cytoplasmic	Homo sapiens	1	1	2	3	15	15	4082548	0.134044	17.9735	1.77597	0.140571	0.300351	-5.88218	0.459037	0.921282	1	Chip_PI - Chip_noPI	limma	0.140571	0.300351	FALSE	no hit	4082548		0.852105
CDC27	P30260	Cell division cycle protein 27 homolog	Homo sapiens	1	1	2	3	11	11	3638249	-0.134103	17.6625	-1.77593	0.140579	0.300351	-5.88224	0.459049	0.921284	1	Chip_PI - Chip_noPI	limma	0.140579	0.300351	FALSE	no hit	3638249		0.852079
ATAD2	Q6PL18	ATPase family AAA domain-containing protein 2	Homo sapiens	1	1	2	3	5	6	839781	0.191658	16.0513	1.77383	0.140947	0.300809	-5.88491	0.45958	0.921368	1	Chip_PI - Chip_noPI	limma	0.140947	0.300809	FALSE	no hit	839781		0.850945
GK	P32189	Glycerol kinase	Homo sapiens	1	1	2	3	1	4	3574506	0.149123	17.9568	1.77272	0.141143	0.300809	-5.88633	0.459862	0.921413	1	Chip_PI - Chip_noPI	limma	0.141143	0.300809	FALSE	no hit	3574506		0.850341
RRAGC	Q9HB90	Ras-related GTP-binding protein C	Homo sapiens	1	1	2	3	0	2	0	0.18018	14.9203	1.77261	0.141161	0.300809	-5.88647	0.459888	0.921417	1	Chip_PI - Chip_noPI	limma	0.141161	0.300809	FALSE	no hit	0		0.850285
SNX1	Q13596	Sorting nexin-1	Homo sapiens	1	1	2	3	2	2	2433029	0.647694	16.6683	1.77134	0.141385	0.301026	-5.88809	0.460211	0.921467	1	Chip_PI - Chip_noPI	limma	0.141385	0.301026	FALSE	no hit	2433029		0.849595
RAB3GAP2	Q9H2M9	Rab3 GTPase-activating protein non-catalytic subunit	Homo sapiens	1	1	2	3	10	10	7215277	-0.135604	18.2603	-1.7677	0.142029	0.302134	-5.89273	0.461134	0.921612	1	Chip_PI - Chip_noPI	limma	0.142029	0.302134	FALSE	no hit	7215277		0.847623
XYLB	O75191	Xylulose kinase	Homo sapiens	1	1	2	3	4	4	1568342	-0.129837	15.2608	-1.76551	0.142416	0.302696	-5.89552	0.461687	0.921699	1	Chip_PI - Chip_noPI	limma	0.142416	0.302696	FALSE	no hit	1568342		0.846441
ARG1	P05089	Arginase-1	Homo sapiens	1	1	2	3	6	6	5649042	0.305311	17.7519	1.76384	0.142713	0.303065	-5.89765	0.462112	0.921765	1	Chip_PI - Chip_noPI	limma	0.142713	0.303065	FALSE	no hit	5649042		0.845536
SRSF9	Q13242	Serine/arginine-rich splicing factor 9	Homo sapiens	1	1	2	3	6	6	10799777	0.219948	17.8189	1.76102	0.143216	0.303386	-5.90124	0.462828	0.921877	1	Chip_PI - Chip_noPI	limma	0.143216	0.303386	FALSE	no hit	10799777		0.844008
NDUFAF1	Q9Y375	Complex I intermediate-associated protein 30, mitochondrial	Homo sapiens	1	1	2	3	3	3	0	0.195971	15.7981	1.76094	0.14323	0.303386	-5.90134	0.462847	0.92188	1	Chip_PI - Chip_noPI	limma	0.14323	0.303386	FALSE	no hit	0		0.843967
ATP6V1H	Q9UI12	V-type proton ATPase subunit H	Homo sapiens	1	1	2	3	2	2	1401548	-0.270456	14.5663	-1.75932	0.14352	0.303386	-5.9034	0.463259	0.921944	1	Chip_PI - Chip_noPI	limma	0.14352	0.303386	FALSE	no hit	1401548		0.843089
EEF1G	P26641	Elongation factor 1-gamma	Homo sapiens	1	1	2	3	21	21	268623180	-0.135941	21.3331	-1.75925	0.143532	0.303386	-5.90349	0.463277	0.921947	1	Chip_PI - Chip_noPI	limma	0.143532	0.303386	FALSE	no hit	268623180		0.843051
HADH	Q16836	Hydroxyacyl-coenzyme A dehydrogenase, mitochondrial	Homo sapiens	1	1	2	3	12	12	34633378	-0.12904	20.6343	-1.75898	0.14358	0.303386	-5.90383	0.463345	0.921957	1	Chip_PI - Chip_noPI	limma	0.14358	0.303386	FALSE	no hit	34633378		0.842905
LRPPRC	P42704	Leucine-rich PPR motif-containing protein, mitochondrial	Homo sapiens	1	1	2	3	40	40	12433644	0.133467	20.8831	1.75884	0.143605	0.303386	-5.90401	0.463381	0.921963	1	Chip_PI - Chip_noPI	limma	0.143605	0.303386	FALSE	no hit	12433644		0.84283
PUS7	Q96PZ0	Pseudouridylate synthase 7 homolog	Homo sapiens	1	1	2	3	2	2	311532	0.219153	14.5882	1.75601	0.144114	0.303803	-5.90762	0.464102	0.922075	1	Chip_PI - Chip_noPI	limma	0.144114	0.303803	FALSE	no hit	311532		0.841294
CRYZ	Q08257	Quinone oxidoreductase	Homo sapiens	1	1	2	3	3	3	2332398	0.442234	14.8956	1.75576	0.144158	0.303803	-5.90793	0.464164	0.922084	1	Chip_PI - Chip_noPI	limma	0.144158	0.303803	FALSE	no hit	2332398		0.841162
PRPF3	O43395	U4/U6 small nuclear ribonucleoprotein Prp3	Homo sapiens	1	1	2	3	12	12	10026097	0.148367	18.5925	1.75568	0.144173	0.303803	-5.90804	0.464186	0.922088	1	Chip_PI - Chip_noPI	limma	0.144173	0.303803	FALSE	no hit	10026097		0.841115
KIF11	P52732	Kinesin-like protein KIF11	Homo sapiens	1	1	2	3	19	19	17498059	-0.134369	19.0945	-1.75354	0.144558	0.304353	-5.91076	0.464731	0.922172	1	Chip_PI - Chip_noPI	limma	0.144558	0.304353	FALSE	no hit	17498059		0.839957
POLR1A	O95602	DNA-directed RNA polymerase I subunit RPA1	Homo sapiens	1	1	2	3	15	16	8713496	0.131674	18.8034	1.74772	0.145611	0.306307	-5.91816	0.466213	0.9224	1	Chip_PI - Chip_noPI	limma	0.145611	0.306307	FALSE	no hit	8713496		0.836806
GTF2H2	Q13888	General transcription factor IIH subunit 2	Homo sapiens	1	1	2	3	0	2	1409503	0.156414	15.7472	1.74617	0.145893	0.306361	-5.92013	0.466608	0.922461	1	Chip_PI - Chip_noPI	limma	0.145893	0.306361	FALSE	no hit	1409503		0.835966
DAP3	P51398	28S ribosomal protein S29, mitochondrial	Homo sapiens	1	1	2	3	7	7	5541702	-0.16416	18.4706	-1.74524	0.146062	0.306361	-5.92131	0.466846	0.922497	1	Chip_PI - Chip_noPI	limma	0.146062	0.306361	FALSE	no hit	5541702		0.835462
NCLN	Q969V3	Nicalin	Homo sapiens	1	1	2	3	11	11	7820178	-0.166126	18.1746	-1.74494	0.146117	0.306361	-5.92169	0.466922	0.922509	1	Chip_PI - Chip_noPI	limma	0.146117	0.306361	FALSE	no hit	7820178		0.8353
ERLIN1	O75477	Erlin-1	Homo sapiens	1	1	2	3	9	13	21441004	0.139028	19.2915	1.74484	0.146136	0.306361	-5.92182	0.466949	0.922513	1	Chip_PI - Chip_noPI	limma	0.146136	0.306361	FALSE	no hit	21441004		0.835244
IARS2	Q9NSE4	Isoleucine--tRNA ligase, mitochondrial	Homo sapiens	1	1	2	3	20	20	7924925	-0.128645	19.4188	-1.73937	0.147136	0.308195	-5.92877	0.468345	0.922726	1	Chip_PI - Chip_noPI	limma	0.147136	0.308195	FALSE	no hit	7924925		0.832282
EDC3	Q96F86	Enhancer of mRNA-decapping protein 3	Homo sapiens	1	1	2	3	5	5	3234464	-0.130583	16.6916	-1.73731	0.147516	0.308727	-5.93139	0.468874	0.922806	1	Chip_PI - Chip_noPI	limma	0.147516	0.308727	FALSE	no hit	3234464		0.831162
PDIA3	P30101	Protein disulfide-isomerase A3	Homo sapiens	1	1	2	3	21	21	36631161	0.307394	19.4295	1.73629	0.147704	0.308858	-5.93269	0.469135	0.922846	1	Chip_PI - Chip_noPI	limma	0.147704	0.308858	FALSE	no hit	36631161		0.830609
H2AC17	P0C0S8	Histone H2A type 1	Homo sapiens	1	1	2	3	0	9	5145963904	-0.231341	23.1172	-1.73213	0.148472	0.3102	-5.93797	0.4702	0.923007	1	Chip_PI - Chip_noPI	limma	0.148472	0.3102	FALSE	no hit	5145963904		0.828355
TBL3	Q12788	Transducin beta-like protein 3	Homo sapiens	1	1	2	3	6	6	5437665	0.48011	17.5897	1.72687	0.14945	0.311978	-5.94464	0.471549	0.923211	1	Chip_PI - Chip_noPI	limma	0.14945	0.311978	FALSE	no hit	5437665		0.825505
RPL31	P62899	60S ribosomal protein L31	Homo sapiens	1	1	2	3	10	10	53826116	0.210051	19.9922	1.72588	0.149635	0.312006	-5.9459	0.471804	0.923249	1	Chip_PI - Chip_noPI	limma	0.149635	0.312006	FALSE	no hit	53826116		0.824966
GPRASP2	Q96D09	G-protein coupled receptor-associated sorting protein 2	Homo sapiens	1	1	2	3	2	2	817254	0.168593	15.6312	1.72544	0.149717	0.312006	-5.94646	0.471916	0.923266	1	Chip_PI - Chip_noPI	limma	0.149717	0.312006	FALSE	no hit	817254		0.824729
XPNPEP1	Q9NQW7	Xaa-Pro aminopeptidase 1	Homo sapiens	1	1	2	3	8	10	8345145	-0.127311	18.4772	-1.72468	0.14986	0.312039	-5.94742	0.472112	0.923295	1	Chip_PI - Chip_noPI	limma	0.14986	0.312039	FALSE	no hit	8345145		0.824315
WDR45B	Q5MNZ6	WD repeat domain phosphoinositide-interacting protein 3	Homo sapiens	1	1	2	3	1	2	1563847	-0.396537	16.1313	-1.72197	0.150368	0.312831	-5.95086	0.472808	0.9234	1	Chip_PI - Chip_noPI	limma	0.150368	0.312831	FALSE	no hit	1563847		0.822846
POLR3B	Q9NW08	DNA-directed RNA polymerase III subunit RPC2	Homo sapiens	1	1	2	3	2	2	648402	0.12969	15.0897	1.72084	0.15058	0.312915	-5.95229	0.473099	0.923443	1	Chip_PI - Chip_noPI	limma	0.15058	0.312915	FALSE	no hit	648402		0.822233
DNPEP	Q9ULA0	Aspartyl aminopeptidase	Homo sapiens	1	1	2	3	3	3	506040	0.192436	15.6792	1.7204	0.150663	0.312915	-5.95285	0.473212	0.92346	1	Chip_PI - Chip_noPI	limma	0.150663	0.312915	FALSE	no hit	506040		0.821995
PPIB	P23284	Peptidyl-prolyl cis-trans isomerase B	Homo sapiens	1	1	2	3	5	5	5422960	0.403111	18.1788	1.71831	0.151057	0.313087	-5.9555	0.47375	0.92354	1	Chip_PI - Chip_noPI	limma	0.151057	0.313087	FALSE	no hit	5422960		0.82086
RCC1	P18754	Regulator of chromosome condensation	Homo sapiens	1	1	2	3	12	12	25199897	-0.151375	19.7697	-1.71826	0.151066	0.313087	-5.95556	0.473762	0.923542	1	Chip_PI - Chip_noPI	limma	0.151066	0.313087	FALSE	no hit	25199897		0.820835
ASH2L	Q9UBL3	Set1/Ash2 histone methyltransferase complex subunit ASH2	Homo sapiens	1	1	2	3	10	10	5712795	-0.152761	18.3988	-1.71793	0.151128	0.313087	-5.95598	0.473848	0.923555	1	Chip_PI - Chip_noPI	limma	0.151128	0.313087	FALSE	no hit	5712795		0.820655
EFTUD2	Q15029	116 kDa U5 small nuclear ribonucleoprotein component	Homo sapiens	1	1	2	3	19	19	61012122	0.133795	20.133	1.71491	0.151699	0.314006	-5.95981	0.474626	0.923671	1	Chip_PI - Chip_noPI	limma	0.151699	0.314006	FALSE	no hit	61012122		0.819016
UFD1	Q92890	Ubiquitin recognition factor in ER-associated degradation protein 1	Homo sapiens	1	1	2	3	11	11	13101523	-0.141255	18.776	-1.71095	0.15245	0.315295	-5.96481	0.475645	0.923822	1	Chip_PI - Chip_noPI	limma	0.15245	0.315295	FALSE	no hit	13101523		0.816872
ZCCHC3	Q9NUD5	Zinc finger CCHC domain-containing protein 3	Homo sapiens	1	1	2	3	2	2	907606	0.147848	16.0214	1.70958	0.152711	0.315569	-5.96655	0.475998	0.923874	1	Chip_PI - Chip_noPI	limma	0.152711	0.315569	FALSE	no hit	907606		0.816129
CSNK2B	P67870	Casein kinase II subunit beta	Homo sapiens	1	1	2	3	3	3	3405665	-0.153906	16.5776	-1.70774	0.153063	0.315898	-5.96888	0.476473	0.923944	1	Chip_PI - Chip_noPI	limma	0.153063	0.315898	FALSE	no hit	3405665		0.815131
PSMD11	O00231	26S proteasome non-ATPase regulatory subunit 11	Homo sapiens	1	1	2	3	7	7	7610021	0.268346	18.71	1.7074	0.153127	0.315898	-5.96931	0.476561	0.923957	1	Chip_PI - Chip_noPI	limma	0.153127	0.315898	FALSE	no hit	7610021		0.814947
TASOR	Q9UK61	Protein TASOR	Homo sapiens	1	1	2	3	7	7	2635039	0.227217	16.6883	1.70241	0.154085	0.317361	-5.97562	0.47785	0.924147	1	Chip_PI - Chip_noPI	limma	0.154085	0.317361	FALSE	no hit	2635039		0.812239
KCTD12	Q96CX2	BTB/POZ domain-containing protein KCTD12	Homo sapiens	1	1	2	3	11	14	24555666	-0.133724	19.4339	-1.70236	0.154095	0.317361	-5.97569	0.477864	0.924149	1	Chip_PI - Chip_noPI	limma	0.154095	0.317361	FALSE	no hit	24555666		0.812211
NKRF	O15226	NF-kappa-B-repressing factor	Homo sapiens	1	1	2	3	23	23	18241140	0.127301	19.7023	1.6974	0.155054	0.319001	-5.98196	0.479149	0.924336	1	Chip_PI - Chip_noPI	limma	0.155054	0.319001	FALSE	no hit	18241140		0.809517
MRPS35	P82673	28S ribosomal protein S35, mitochondrial	Homo sapiens	1	1	2	3	7	7	7690889	0.172277	18.6712	1.69628	0.15527	0.319001	-5.98337	0.479438	0.924379	1	Chip_PI - Chip_noPI	limma	0.15527	0.319001	FALSE	no hit	7690889		0.808911
CPSF2	Q9P2I0	Cleavage and polyadenylation specificity factor subunit 2	Homo sapiens	1	1	2	3	10	10	5103317	0.148483	19.0093	1.69622	0.155281	0.319001	-5.98344	0.479452	0.924381	1	Chip_PI - Chip_noPI	limma	0.155281	0.319001	FALSE	no hit	5103317		0.808882
VRK1	Q99986	Serine/threonine-protein kinase VRK1	Homo sapiens	1	1	2	3	4	4	4314699	-0.222401	17.3247	-1.69515	0.15549	0.319164	-5.9848	0.479731	0.924421	1	Chip_PI - Chip_noPI	limma	0.15549	0.319164	FALSE	no hit	4314699		0.808298
U2AF1	Q01081	Splicing factor U2AF 35 kDa subunit	Homo sapiens	1	1	2	3	4	7	19001493	0.162686	18.7591	1.69239	0.156027	0.319998	-5.98829	0.480446	0.924525	1	Chip_PI - Chip_noPI	limma	0.156027	0.319998	FALSE	no hit	19001493		0.806801
IPO4	Q8TEX9	Importin-4	Homo sapiens	1	1	2	3	4	4	2717888	0.165185	16.4689	1.69078	0.156342	0.320271	-5.99032	0.480865	0.924586	1	Chip_PI - Chip_noPI	limma	0.156342	0.320271	FALSE	no hit	2717888		0.805925
PGAM5	Q96HS1	Serine/threonine-protein phosphatase PGAM5, mitochondrial	Homo sapiens	1	1	2	3	7	8	8523191	-0.126847	18.5252	-1.69037	0.15642	0.320271	-5.99083	0.480969	0.924601	1	Chip_PI - Chip_noPI	limma	0.15642	0.320271	FALSE	no hit	8523191		0.805707
PPA1	Q15181	Inorganic pyrophosphatase	Homo sapiens	1	1	2	3	1	2	300323	-0.193	14.8603	-1.68789	0.156906	0.320997	-5.99396	0.481613	0.924694	1	Chip_PI - Chip_noPI	limma	0.156906	0.320997	FALSE	no hit	300323		0.804361
ASCC3	Q8N3C0	Activating signal cointegrator 1 complex subunit 3	Homo sapiens	1	1	2	3	5	5	1943548	-0.127634	17.0079	-1.6848	0.157514	0.321973	-5.99787	0.482417	0.924811	1	Chip_PI - Chip_noPI	limma	0.157514	0.321973	FALSE	no hit	1943548		0.802681
ERO1A	Q96HE7	ERO1-like protein alpha	Homo sapiens	1	1	2	3	3	3	0	0.430012	14.2595	1.6798	0.1585	0.32372	-6.00417	0.483717	0.924997	1	Chip_PI - Chip_noPI	limma	0.1585	0.32372	FALSE	no hit	0		0.79997
MAPKAPK3	Q16644	MAP kinase-activated protein kinase 3	Homo sapiens	1	1	2	3	1	2	478749	-0.369172	15.856	-1.6782	0.158818	0.323827	-6.00619	0.484134	0.925057	1	Chip_PI - Chip_noPI	limma	0.158818	0.323827	FALSE	no hit	478749		0.7991
ATL3	Q6DD88	Atlastin-3	Homo sapiens	1	1	2	3	3	3	3964967	0.139353	16.6015	1.67809	0.15884	0.323827	-6.00633	0.484163	0.925061	1	Chip_PI - Chip_noPI	limma	0.15884	0.323827	FALSE	no hit	3964967		0.79904
WDR77	Q9BQA1	Methylosome protein 50	Homo sapiens	1	1	2	3	3	3	9216783	-0.200221	16.2183	-1.67755	0.158948	0.323827	-6.00701	0.484304	0.925082	1	Chip_PI - Chip_noPI	limma	0.158948	0.323827	FALSE	no hit	9216783		0.798745
SPAG9	O60271	C-Jun-amino-terminal kinase-interacting protein 4	Homo sapiens	1	1	2	3	15	18	5435789	0.123851	19.0176	1.67641	0.159175	0.32402	-6.00845	0.484601	0.925124	1	Chip_PI - Chip_noPI	limma	0.159175	0.32402	FALSE	no hit	5435789		0.798126
TPI1	P60174	Triosephosphate isomerase	Homo sapiens	1	1	2	3	13	13	12707955	0.485389	18.7726	1.6753	0.159395	0.3242	-6.00984	0.48489	0.925165	1	Chip_PI - Chip_noPI	limma	0.159395	0.3242	FALSE	no hit	12707955		0.797525
HMGN4	O00479	High mobility group nucleosome-binding domain-containing protein 4	Homo sapiens	1	1	2	3	2	2	5515812	0.630244	15.3605	1.67375	0.159704	0.324561	-6.0118	0.485294	0.925223	1	Chip_PI - Chip_noPI	limma	0.159704	0.324561	FALSE	no hit	5515812		0.796683
STK3	Q13188	Serine/threonine-protein kinase 3	Homo sapiens	1	1	2	3	1	2	1572555	0.174475	14.947	1.67232	0.159989	0.32487	-6.01359	0.485665	0.925276	1	Chip_PI - Chip_noPI	limma	0.159989	0.32487	FALSE	no hit	1572555		0.79591
NAA10	P41227	N-alpha-acetyltransferase 10	Homo sapiens	1	1	2	3	4	8	7441910	-0.195889	17.8069	-1.6704	0.160374	0.325382	-6.01601	0.486167	0.925347	1	Chip_PI - Chip_noPI	limma	0.160374	0.325382	FALSE	no hit	7441910		0.794867
CALR	P27797	Calreticulin	Homo sapiens	1	1	2	3	13	13	29995183	0.339454	19.5244	1.6674	0.160977	0.326338	-6.01979	0.486952	0.925459	1	Chip_PI - Chip_noPI	limma	0.160977	0.326338	FALSE	no hit	29995183		0.793235
NCBP1	Q09161	Nuclear cap-binding protein subunit 1	Homo sapiens	1	1	2	3	6	6	4229425	0.154695	17.6617	1.66649	0.161159	0.326438	-6.02093	0.487188	0.925492	1	Chip_PI - Chip_noPI	limma	0.161159	0.326438	FALSE	no hit	4229425		0.792744
SKIC2	Q15477	SKI2 subunit of superkiller complex protein	Homo sapiens	1	1	2	3	4	4	384853	0.216661	14.4959	1.66553	0.161354	0.326562	-6.02214	0.48744	0.925528	1	Chip_PI - Chip_noPI	limma	0.161354	0.326562	FALSE	no hit	384853		0.792221
SF1	Q15637	Splicing factor 1	Homo sapiens	1	1	2	3	2	2	2548962	-0.136961	16.3146	-1.66284	0.161897	0.327326	-6.02552	0.488143	0.925627	1	Chip_PI - Chip_noPI	limma	0.161897	0.327326	FALSE	no hit	2548962		0.790762
ZC3H7B	Q9UGR2	Zinc finger CCCH domain-containing protein 7B	Homo sapiens	1	1	2	3	2	2	1332300	-0.181659	15.1113	-1.66234	0.161998	0.327326	-6.02615	0.488273	0.925645	1	Chip_PI - Chip_noPI	limma	0.161998	0.327326	FALSE	no hit	1332300		0.790492
UAP1	Q16222	UDP-N-acetylhexosamine pyrophosphorylase	Homo sapiens	1	1	2	3	4	5	4779039	0.134036	13.639	1.65815	0.162849	0.328775	-6.03142	0.489371	0.9258	1	Chip_PI - Chip_noPI	limma	0.162849	0.328775	FALSE	no hit	4779039		0.788215
ELP2	Q6IA86	Elongator complex protein 2	Homo sapiens	1	1	2	3	4	4	4633608	-0.124854	17.2507	-1.65733	0.163017	0.328844	-6.03246	0.489586	0.92583	1	Chip_PI - Chip_noPI	limma	0.163017	0.328844	FALSE	no hit	4633608		0.787768
RAB2A	P61019	Ras-related protein Rab-2A	Homo sapiens	1	1	2	3	2	4	6682436	0.216183	16.7176	1.65498	0.163496	0.329541	-6.03541	0.490202	0.925916	1	Chip_PI - Chip_noPI	limma	0.163496	0.329541	FALSE	no hit	6682436		0.786492
SMARCA4	P51532	Transcription activator BRG1	Homo sapiens	1	1	2	3	14	19	6202205	0.121026	18.8305	1.64783	0.164963	0.332036	-6.04438	0.492077	0.926178	1	Chip_PI - Chip_noPI	limma	0.164963	0.332036	FALSE	no hit	6202205		0.782612
DDX21	Q9NR30	Nucleolar RNA helicase 2	Homo sapiens	1	1	2	3	36	38	28886970	0.258111	21.1089	1.64647	0.165244	0.332036	-6.04608	0.492435	0.926227	1	Chip_PI - Chip_noPI	limma	0.165244	0.332036	FALSE	no hit	28886970		0.781873
MIOS	Q9NXC5	GATOR complex protein MIOS	Homo sapiens	1	1	2	3	3	3	511405	-0.254594	13.7115	-1.64607	0.165328	0.332036	-6.04659	0.492541	0.926242	1	Chip_PI - Chip_noPI	limma	0.165328	0.332036	FALSE	no hit	511405		0.781655
INCENP	Q9NQS7	Inner centromere protein	Homo sapiens	1	1	2	3	3	3	607847	0.190371	15.788	1.6456	0.165425	0.332036	-6.04718	0.492664	0.926259	1	Chip_PI - Chip_noPI	limma	0.165425	0.332036	FALSE	no hit	607847		0.7814
SEC23IP	Q9Y6Y8	SEC23-interacting protein	Homo sapiens	1	1	2	3	11	11	6316474	-0.127687	16.4175	-1.64515	0.165518	0.332036	-6.04774	0.492783	0.926276	1	Chip_PI - Chip_noPI	limma	0.165518	0.332036	FALSE	no hit	6316474		0.781154
RDX	P35241	Radixin	Homo sapiens	1	1	2	3	9	11	7003318	-0.314443	18.7459	-1.64502	0.165545	0.332036	-6.04791	0.492817	0.92628	1	Chip_PI - Chip_noPI	limma	0.165545	0.332036	FALSE	no hit	7003318		0.781084
CDKAL1	Q5VV42	Threonylcarbamoyladenosine tRNA methylthiotransferase	Homo sapiens	1	1	2	3	4	4	1927885	0.161972	16.8323	1.64092	0.166395	0.333202	-6.05304	0.493895	0.926429	1	Chip_PI - Chip_noPI	limma	0.166395	0.333202	FALSE	no hit	1927885		0.778859
SNX9	Q9Y5X1	Sorting nexin-9	Homo sapiens	1	1	2	3	2	2	3414481	0.138432	17.1473	1.64034	0.166517	0.333202	-6.05377	0.494048	0.926451	1	Chip_PI - Chip_noPI	limma	0.166517	0.333202	FALSE	no hit	3414481		0.778543
NOP2	P46087	Probable 28S rRNA (cytosine(4447)-C(5))-methyltransferase	Homo sapiens	1	1	2	3	19	19	10745395	0.164775	19.1373	1.6402	0.166546	0.333202	-6.05395	0.494085	0.926456	1	Chip_PI - Chip_noPI	limma	0.166546	0.333202	FALSE	no hit	10745395		0.778466
MACF1	Q9UPN3	Microtubule-actin cross-linking factor 1, isoforms 1/2/3/4/5	Homo sapiens	1	1	2	3	12	13	5178022	0.149237	17.0429	1.63961	0.166669	0.333202	-6.05469	0.49424	0.926477	1	Chip_PI - Chip_noPI	limma	0.166669	0.333202	FALSE	no hit	5178022		0.778146
HMGA1	P17096	High mobility group protein HMG-I/HMG-Y	Homo sapiens	1	1	2	3	3	3	2580152	0.472503	16.6054	1.63248	0.168162	0.335913	-6.06362	0.49612	0.926735	1	Chip_PI - Chip_noPI	limma	0.168162	0.335913	FALSE	no hit	2580152		0.774273
DDX6	P26196	Probable ATP-dependent RNA helicase DDX6	Homo sapiens	1	1	2	3	13	13	17411776	-0.162834	18.9942	-1.6288	0.168937	0.337189	-6.06822	0.497092	0.926868	1	Chip_PI - Chip_noPI	limma	0.168937	0.337189	FALSE	no hit	17411776		0.772274
ATP6V1B2	P21281	V-type proton ATPase subunit B, brain isoform	Homo sapiens	1	1	2	3	6	8	6811514	-0.14891	16.9638	-1.62528	0.169683	0.337428	-6.07262	0.498022	0.926995	1	Chip_PI - Chip_noPI	limma	0.169683	0.337428	FALSE	no hit	6811514		0.770362
DBN1	Q16643	Drebrin	Homo sapiens	1	1	2	3	5	5	6574668	0.150176	17.8808	1.62517	0.169705	0.337428	-6.07275	0.498049	0.926998	1	Chip_PI - Chip_noPI	limma	0.169705	0.337428	FALSE	no hit	6574668		0.770306
DHRS4	Q9BTZ2	Dehydrogenase/reductase SDR family member 4	Homo sapiens	1	1	2	3	2	5	6505364	-0.153899	17.8583	-1.62469	0.169808	0.337428	-6.07336	0.498178	0.927016	1	Chip_PI - Chip_noPI	limma	0.169808	0.337428	FALSE	no hit	6505364		0.770042
CUL2	Q13617	Cullin-2	Homo sapiens	1	1	2	3	8	8	10573752	-0.164429	17.3988	-1.62451	0.169845	0.337428	-6.07358	0.498224	0.927022	1	Chip_PI - Chip_noPI	limma	0.169845	0.337428	FALSE	no hit	10573752		0.769947
TCERG1	O14776	Transcription elongation regulator 1	Homo sapiens	1	1	2	3	9	9	6683765	0.150649	18.8749	1.62416	0.169919	0.337428	-6.07402	0.498317	0.927035	1	Chip_PI - Chip_noPI	limma	0.169919	0.337428	FALSE	no hit	6683765		0.769757
RBBP5	Q15291	Retinoblastoma-binding protein 5	Homo sapiens	1	1	2	3	6	6	4317408	-0.125305	16.7485	-1.62378	0.170001	0.337428	-6.0745	0.498419	0.927048	1	Chip_PI - Chip_noPI	limma	0.170001	0.337428	FALSE	no hit	4317408		0.769548
CYB5R3	P00387	NADH-cytochrome b5 reductase 3	Homo sapiens	1	1	2	3	9	9	14034702	0.126395	18.8455	1.6237	0.170019	0.337428	-6.0746	0.49844	0.927051	1	Chip_PI - Chip_noPI	limma	0.170019	0.337428	FALSE	no hit	14034702		0.769503
WDR5	P61964	WD repeat-containing protein 5	Homo sapiens	1	1	2	3	4	4	5171043	0.21201	17.8443	1.62203	0.170373	0.337859	-6.07668	0.498881	0.927111	1	Chip_PI - Chip_noPI	limma	0.170373	0.337859	FALSE	no hit	5171043		0.768599
FANCI	Q9NVI1	Fanconi anemia group I protein	Homo sapiens	1	1	2	3	11	11	3671576	-0.1463	18.3838	-1.61937	0.170941	0.338499	-6.08001	0.499585	0.927206	1	Chip_PI - Chip_noPI	limma	0.170941	0.338499	FALSE	no hit	3671576		0.767154
GSTO1	P78417	Glutathione S-transferase omega-1	Homo sapiens	1	1	2	3	3	3	2983968	-0.162773	15.6316	-1.61923	0.170972	0.338499	-6.08019	0.499624	0.927212	1	Chip_PI - Chip_noPI	limma	0.170972	0.338499	FALSE	no hit	2983968		0.767075
GTF3C4	Q9UKN8	General transcription factor 3C polypeptide 4	Homo sapiens	1	1	2	3	9	10	4539479	-0.149532	17.3735	-1.61657	0.171541	0.339121	-6.0835	0.500327	0.927306	1	Chip_PI - Chip_noPI	limma	0.171541	0.339121	FALSE	no hit	4539479		0.765633
WAPL	Q7Z5K2	Wings apart-like protein homolog	Homo sapiens	1	1	2	3	10	10	2669348	-0.119317	17.5292	-1.61647	0.171562	0.339121	-6.08362	0.500353	0.92731	1	Chip_PI - Chip_noPI	limma	0.171562	0.339121	FALSE	no hit	2669348		0.76558
PYCR1	P32322	Pyrroline-5-carboxylate reductase 1, mitochondrial	Homo sapiens	1	1	2	3	4	4	4734960	-0.186967	17.265	-1.61381	0.172134	0.339978	-6.08694	0.501059	0.927405	1	Chip_PI - Chip_noPI	limma	0.172134	0.339978	FALSE	no hit	4734960		0.764135
RBM7	Q9Y580	RNA-binding protein 7	Homo sapiens	1	1	2	3	2	2	2668900	0.120431	15.3968	1.60915	0.173141	0.341693	-6.09276	0.502297	0.927571	1	Chip_PI - Chip_noPI	limma	0.173141	0.341693	FALSE	no hit	2668900		0.7616
SRSF3	P84103	Serine/arginine-rich splicing factor 3	Homo sapiens	1	1	2	3	5	6	15185774	0.284167	18.6101	1.60766	0.173464	0.342014	-6.09462	0.502693	0.927624	1	Chip_PI - Chip_noPI	limma	0.173464	0.342014	FALSE	no hit	15185774		0.76079
DARS2	Q6PI48	Aspartate--tRNA ligase, mitochondrial	Homo sapiens	1	1	2	3	20	20	15504642	-0.152575	20.1375	-1.60711	0.173582	0.342014	-6.0953	0.502838	0.927643	1	Chip_PI - Chip_noPI	limma	0.173582	0.342014	FALSE	no hit	15504642		0.760495
VDAC1	P21796	Voltage-dependent anion-selective channel protein 1	Homo sapiens	1	1	2	3	12	13	10383434	0.309021	19.0394	1.60562	0.173907	0.342242	-6.09716	0.503235	0.927696	1	Chip_PI - Chip_noPI	limma	0.173907	0.342242	FALSE	no hit	10383434		0.759682
HNRNPU	Q00839	Heterogeneous nuclear ribonucleoprotein U	Homo sapiens	1	1	2	3	43	43	442489336	0.143868	23.2983	1.6053	0.173977	0.342242	-6.09756	0.50332	0.927707	1	Chip_PI - Chip_noPI	limma	0.173977	0.342242	FALSE	no hit	442489336		0.759509
MRPL4	Q9BYD3	39S ribosomal protein L4, mitochondrial	Homo sapiens	1	1	2	3	4	4	5000012	-0.314893	17.4121	-1.60289	0.174501	0.342999	-6.10056	0.503959	0.927793	1	Chip_PI - Chip_noPI	limma	0.174501	0.342999	FALSE	no hit	5000012		0.758203
RMDN3	Q96TC7	Regulator of microtubule dynamics protein 3	Homo sapiens	1	1	2	3	3	3	485691	0.128701	15.4644	1.60213	0.174667	0.343051	-6.10151	0.504162	0.92782	1	Chip_PI - Chip_noPI	limma	0.174667	0.343051	FALSE	no hit	485691		0.757789
PMPCA	Q10713	Mitochondrial-processing peptidase subunit alpha	Homo sapiens	1	1	2	3	10	10	6670925	-0.12838	17.6008	-1.59619	0.17597	0.345334	-6.1089	0.505745	0.928029	1	Chip_PI - Chip_noPI	limma	0.17597	0.345334	FALSE	no hit	6670925		0.754561
BUB3	O43684	Mitotic checkpoint protein BUB3	Homo sapiens	1	1	2	3	12	12	26267690	-0.142233	19.6529	-1.592	0.176895	0.346872	-6.11411	0.506863	0.928176	1	Chip_PI - Chip_noPI	limma	0.176895	0.346872	FALSE	no hit	26267690		0.752284
NRBP1	Q9UHY1	Nuclear receptor-binding protein	Homo sapiens	1	1	2	3	2	2	389199	0.166317	15.7372	1.58602	0.178223	0.348931	-6.12154	0.508459	0.928386	1	Chip_PI - Chip_noPI	limma	0.178223	0.348931	FALSE	no hit	389199		0.749037
TFAM	Q00059	Transcription factor A, mitochondrial	Homo sapiens	1	1	2	3	8	8	5484594	0.37988	17.0215	1.58568	0.178299	0.348931	-6.12196	0.508551	0.928398	1	Chip_PI - Chip_noPI	limma	0.178299	0.348931	FALSE	no hit	5484594		0.748851
STRBP	Q96SI9	Spermatid perinuclear RNA-binding protein	Homo sapiens	1	1	2	3	4	4	10941425	0.124731	17.1625	1.58501	0.178449	0.348931	-6.1228	0.508731	0.928421	1	Chip_PI - Chip_noPI	limma	0.178449	0.348931	FALSE	no hit	10941425		0.748485
MRPL48	Q96GC5	39S ribosomal protein L48, mitochondrial	Homo sapiens	1	1	2	3	3	3	4208432	-0.248892	16.9595	-1.58472	0.178513	0.348931	-6.12315	0.508807	0.928431	1	Chip_PI - Chip_noPI	limma	0.178513	0.348931	FALSE	no hit	4208432		0.748331
ECPAS	Q5VYK3	Proteasome adapter and scaffold protein ECM29	Homo sapiens	1	1	2	3	15	15	3371411	0.116841	18.1722	1.58358	0.178769	0.349153	-6.12457	0.509113	0.928471	1	Chip_PI - Chip_noPI	limma	0.178769	0.349153	FALSE	no hit	3371411		0.747709
SMARCA1	P28370	Probable global transcription activator SNF2L1	Homo sapiens	1	1	2	3	7	7	12736684	0.118812	18.1274	1.5822	0.179077	0.349478	-6.12628	0.509482	0.928519	1	Chip_PI - Chip_noPI	limma	0.179077	0.349478	FALSE	no hit	12736684		0.746959
NCAPH	Q15003	Condensin complex subunit 2	Homo sapiens	1	1	2	3	17	17	12472919	-0.140823	19.4942	-1.57928	0.179732	0.350477	-6.1299	0.510263	0.928621	1	Chip_PI - Chip_noPI	limma	0.179732	0.350477	FALSE	no hit	12472919		0.745375
DDX24	Q9GZR7	ATP-dependent RNA helicase DDX24	Homo sapiens	1	1	2	3	4	4	1775615	0.255109	16.1504	1.57651	0.180355	0.351414	-6.13333	0.511005	0.928717	1	Chip_PI - Chip_noPI	limma	0.180355	0.351414	FALSE	no hit	1775615		0.743871
HSD17B12	Q53GQ0	Very-long-chain 3-oxoacyl-CoA reductase	Homo sapiens	1	1	2	3	3	3	7441813	-0.160288	17.5367	-1.57404	0.180913	0.352221	-6.13639	0.511667	0.928803	1	Chip_PI - Chip_noPI	limma	0.180913	0.352221	FALSE	no hit	7441813		0.742531
WDR36	Q8NI36	WD repeat-containing protein 36	Homo sapiens	1	1	2	3	4	4	1922456	0.123209	16.8073	1.56625	0.182686	0.355391	-6.14604	0.51376	0.929072	1	Chip_PI - Chip_noPI	limma	0.182686	0.355391	FALSE	no hit	1922456		0.738295
INTS3	Q68E01	Integrator complex subunit 3	Homo sapiens	1	1	2	3	3	3	233208	-0.192643	15.7181	-1.56334	0.18335	0.356402	-6.14963	0.514541	0.929172	1	Chip_PI - Chip_noPI	limma	0.18335	0.356402	FALSE	no hit	233208		0.736718
PSMD7	P51665	26S proteasome non-ATPase regulatory subunit 7	Homo sapiens	1	1	2	3	2	2	1379624	0.140059	15.4635	1.55868	0.184423	0.357971	-6.1554	0.515796	0.929333	1	Chip_PI - Chip_noPI	limma	0.184423	0.357971	FALSE	no hit	1379624		0.734184
MRPL23	Q16540	39S ribosomal protein L23, mitochondrial	Homo sapiens	1	1	2	3	2	2	1696294	-0.155663	16.3238	-1.55816	0.184542	0.357971	-6.15603	0.515935	0.92935	1	Chip_PI - Chip_noPI	limma	0.184542	0.357971	FALSE	no hit	1696294		0.733905
PAF1	Q8N7H5	RNA polymerase II-associated factor 1 homolog	Homo sapiens	1	1	2	3	16	16	17243516	0.117909	19.5945	1.55794	0.184595	0.357971	-6.15631	0.515996	0.929358	1	Chip_PI - Chip_noPI	limma	0.184595	0.357971	FALSE	no hit	17243516		0.733781
PRPS1	P60891	Ribose-phosphate pyrophosphokinase 1	Homo sapiens	1	1	2	3	2	3	29891062	-0.187759	18.1376	-1.55706	0.184797	0.358081	-6.1574	0.516232	0.929388	1	Chip_PI - Chip_noPI	limma	0.184797	0.358081	FALSE	no hit	29891062		0.733305
IDH3B	O43837	Isocitrate dehydrogenase [NAD] subunit beta, mitochondrial	Homo sapiens	1	1	2	3	6	6	7560376	-0.118942	18.4897	-1.55628	0.184978	0.358111	-6.15836	0.516443	0.929415	1	Chip_PI - Chip_noPI	limma	0.184978	0.358111	FALSE	no hit	7560376		0.73288
AFDN	P55196	Afadin	Homo sapiens	1	1	2	3	24	24	6454473	0.123766	18.7987	1.55503	0.185266	0.358111	-6.1599	0.516778	0.929457	1	Chip_PI - Chip_noPI	limma	0.185266	0.358111	FALSE	no hit	6454473		0.732205
PLOD1	Q02809	Procollagen-lysine,2-oxoglutarate 5-dioxygenase 1	Homo sapiens	1	1	2	3	5	5	2705739	-0.116301	17.0492	-1.55494	0.185287	0.358111	-6.16001	0.516803	0.92946	1	Chip_PI - Chip_noPI	limma	0.185287	0.358111	FALSE	no hit	2705739		0.732156
HACD2	Q6Y1H2	Very-long-chain (3R)-3-hydroxyacyl-CoA dehydratase 2	Homo sapiens	1	1	2	3	2	2	774658	-0.144352	14.6918	-1.55447	0.185396	0.358111	-6.16059	0.516929	0.929477	1	Chip_PI - Chip_noPI	limma	0.185396	0.358111	FALSE	no hit	774658		0.7319
CLPB	Q9H078	Caseinolytic peptidase B protein homolog	Homo sapiens	1	1	2	3	11	11	4846317	0.125766	17.6073	1.55256	0.18584	0.358687	-6.16295	0.517445	0.929542	1	Chip_PI - Chip_noPI	limma	0.18584	0.358687	FALSE	no hit	4846317		0.730862
STT3A	P46977	Dolichyl-diphosphooligosaccharide--protein glycosyltransferase subunit STT3A	Homo sapiens	1	1	2	3	9	9	14846287	-0.118595	18.8247	-1.54896	0.18668	0.360025	-6.1674	0.518419	0.929665	1	Chip_PI - Chip_noPI	limma	0.18668	0.360025	FALSE	no hit	14846287		0.728903
LGALS7B	P47929	Galectin-7	Homo sapiens	1	1	2	3	2	2	646268	-0.817706	14.841	-1.5456	0.187464	0.361254	-6.17153	0.519324	0.929779	1	Chip_PI - Chip_noPI	limma	0.187464	0.361254	FALSE	no hit	646268		0.727082
RDH11	Q8TC12	Retinol dehydrogenase 11	Homo sapiens	1	1	2	3	3	3	1766689	-0.113084	16.3702	-1.54493	0.187622	0.361276	-6.17236	0.519507	0.929802	1	Chip_PI - Chip_noPI	limma	0.187622	0.361276	FALSE	no hit	1766689		0.726716
P4HB	P07237	Protein disulfide-isomerase	Homo sapiens	1	1	2	3	21	21	15745635	0.204544	20.2333	1.54161	0.188403	0.362273	-6.17645	0.520405	0.929915	1	Chip_PI - Chip_noPI	limma	0.188403	0.362273	FALSE	no hit	15745635		0.724911
TMPO	P42166	Lamina-associated polypeptide 2, isoform alpha	Homo sapiens	1	1	2	3	12	12	10632454	0.228126	18.7424	1.54147	0.188435	0.362273	-6.17662	0.520441	0.929919	1	Chip_PI - Chip_noPI	limma	0.188435	0.362273	FALSE	no hit	10632454		0.724838
SRP19	P09132	Signal recognition particle 19 kDa protein	Homo sapiens	1	1	2	3	4	4	2772728	0.11823	16.6748	1.53804	0.189246	0.363548	-6.18084	0.521371	0.930035	1	Chip_PI - Chip_noPI	limma	0.189246	0.363548	FALSE	no hit	2772728		0.722973
PPID	Q08752	Peptidyl-prolyl cis-trans isomerase D	Homo sapiens	1	1	2	3	2	2	0	-0.182285	14.4097	-1.53739	0.1894	0.363559	-6.18164	0.521547	0.930057	1	Chip_PI - Chip_noPI	limma	0.1894	0.363559	FALSE	no hit	0		0.72262
NARS1	O43776	Asparagine--tRNA ligase, cytoplasmic	Homo sapiens	1	1	2	3	18	18	20422505	-0.118323	20.3863	-1.53564	0.189814	0.36407	-6.18379	0.522021	0.930116	1	Chip_PI - Chip_noPI	limma	0.189814	0.36407	FALSE	no hit	20422505		0.721671
ALDOA	P04075	Fructose-bisphosphate aldolase A	Homo sapiens	1	1	2	3	18	22	51683458	0.11518	21.2266	1.53443	0.190102	0.364338	-6.18528	0.522349	0.930157	1	Chip_PI - Chip_noPI	limma	0.190102	0.364338	FALSE	no hit	51683458		0.721013
POLR2E	P19388	DNA-directed RNA polymerases I, II, and III subunit RPABC1	Homo sapiens	1	1	2	3	5	5	3915751	-0.142466	17.2414	-1.53317	0.190403	0.364629	-6.18683	0.522692	0.9302	1	Chip_PI - Chip_noPI	limma	0.190403	0.364629	FALSE	no hit	3915751		0.720327
ANAPC1	Q9H1A4	Anaphase-promoting complex subunit 1	Homo sapiens	1	1	2	3	2	2	828291	0.161262	16.5195	1.52906	0.191383	0.366221	-6.19188	0.523806	0.930338	1	Chip_PI - Chip_noPI	limma	0.191383	0.366221	FALSE	no hit	828291		0.718097
FHL1	Q13642	Four and a half LIM domains protein 1	Homo sapiens	1	1	2	3	7	7	27163192	-0.132255	19.1646	-1.52515	0.19232	0.367369	-6.19667	0.524867	0.930469	1	Chip_PI - Chip_noPI	limma	0.19232	0.367369	FALSE	no hit	27163192		0.715976
EIF2D	P41214	Eukaryotic translation initiation factor 2D	Homo sapiens	1	1	2	3	6	6	663770	-0.152591	14.3729	-1.52497	0.192363	0.367369	-6.19689	0.524916	0.930475	1	Chip_PI - Chip_noPI	limma	0.192363	0.367369	FALSE	no hit	663770		0.715878
DBT	P11182	Lipoamide acyltransferase component of branched-chain alpha-keto acid dehydrogenase complex, mitochondrial	Homo sapiens	1	1	2	3	8	8	17125666	0.115192	18.1678	1.52469	0.192431	0.367369	-6.19724	0.524993	0.930484	1	Chip_PI - Chip_noPI	limma	0.192431	0.367369	FALSE	no hit	17125666		0.715724
TACO1	Q9BSH4	Translational activator of cytochrome c oxidase 1	Homo sapiens	1	1	2	3	4	4	8645739	-0.124184	17.04	-1.52283	0.192879	0.367402	-6.19952	0.525499	0.930547	1	Chip_PI - Chip_noPI	limma	0.192879	0.367402	FALSE	no hit	8645739		0.714715
NAT10	Q9H0A0	RNA cytidine acetyltransferase	Homo sapiens	1	1	2	3	21	21	19206752	0.175613	19.7004	1.52187	0.193111	0.367402	-6.2007	0.52576	0.930579	1	Chip_PI - Chip_noPI	limma	0.193111	0.367402	FALSE	no hit	19206752		0.714194
NAMPT	P43490	Nicotinamide phosphoribosyltransferase	Homo sapiens	1	1	2	3	14	14	7951407	-0.124289	18.417	-1.5213	0.193247	0.367402	-6.20139	0.525913	0.930598	1	Chip_PI - Chip_noPI	limma	0.193247	0.367402	FALSE	no hit	7951407		0.713887
RAB13	P51153	Ras-related protein Rab-13	Homo sapiens	1	1	2	3	2	4	5575506	-0.396887	16.8562	-1.52086	0.193354	0.367402	-6.20193	0.526034	0.930612	1	Chip_PI - Chip_noPI	limma	0.193354	0.367402	FALSE	no hit	5575506		0.713646
HS2ST1	Q7LGA3	Heparan sulfate 2-O-sulfotransferase 1	Homo sapiens	1	1	2	3	2	2	1231163	0.122369	15.6711	1.52037	0.193473	0.367402	-6.20253	0.526167	0.930629	1	Chip_PI - Chip_noPI	limma	0.193473	0.367402	FALSE	no hit	1231163		0.71338
WDR37	Q9Y2I8	WD repeat-containing protein 37	Homo sapiens	1	1	2	3	2	2	2732720	0.361283	14.6165	1.51918	0.193761	0.367402	-6.20399	0.526492	0.930669	1	Chip_PI - Chip_noPI	limma	0.193761	0.367402	FALSE	no hit	2732720		0.712733
EXOSC4	Q9NPD3	Exosome complex component RRP41	Homo sapiens	1	1	2	3	2	2	2714927	-0.131492	16.1852	-1.51851	0.193924	0.367402	-6.20481	0.526674	0.930691	1	Chip_PI - Chip_noPI	limma	0.193924	0.367402	FALSE	no hit	2714927		0.712368
MTA2	O94776	Metastasis-associated protein MTA2	Homo sapiens	1	1	2	3	16	18	14678838	-0.111977	19.4928	-1.5176	0.194145	0.367402	-6.20593	0.526922	0.930721	1	Chip_PI - Chip_noPI	limma	0.194145	0.367402	FALSE	no hit	14678838		0.711875
FUBP3	Q96I24	Far upstream element-binding protein 3	Homo sapiens	1	1	2	3	13	15	44193311	-0.112894	19.6477	-1.51721	0.19424	0.367402	-6.20641	0.527029	0.930734	1	Chip_PI - Chip_noPI	limma	0.19424	0.367402	FALSE	no hit	44193311		0.711662
ALDH6A1	Q02252	Methylmalonate-semialdehyde dehydrogenase [acylating], mitochondrial	Homo sapiens	1	1	2	3	2	2	1389470	-0.237878	15.1528	-1.51574	0.194596	0.367402	-6.2082	0.527428	0.930783	1	Chip_PI - Chip_noPI	limma	0.194596	0.367402	FALSE	no hit	1389470		0.710866
NDUFS7	O75251	NADH dehydrogenase [ubiquinone] iron-sulfur protein 7, mitochondrial	Homo sapiens	1	1	2	3	3	3	3712894	-0.130554	17.6928	-1.51438	0.194928	0.367402	-6.20987	0.5278	0.930829	1	Chip_PI - Chip_noPI	limma	0.194928	0.367402	FALSE	no hit	3712894		0.710125
CCDC88A	Q3V6T2	Girdin	Homo sapiens	1	1	2	3	4	4	0	0.229531	15.4294	1.51431	0.194944	0.367402	-6.20995	0.527817	0.930831	1	Chip_PI - Chip_noPI	limma	0.194944	0.367402	FALSE	no hit	0		0.71009
MRM3	Q9HC36	rRNA methyltransferase 3, mitochondrial	Homo sapiens	1	1	2	3	3	3	1158583	-0.129194	16.2589	-1.51377	0.195077	0.367402	-6.21062	0.527966	0.930849	1	Chip_PI - Chip_noPI	limma	0.195077	0.367402	FALSE	no hit	1158583		0.709795
DDX56	Q9NY93	Probable ATP-dependent RNA helicase DDX56	Homo sapiens	1	1	2	3	7	7	5504095	0.152717	17.2385	1.51362	0.195113	0.367402	-6.2108	0.528007	0.930854	1	Chip_PI - Chip_noPI	limma	0.195113	0.367402	FALSE	no hit	5504095		0.709713
PIP	P12273	Prolactin-inducible protein	Homo sapiens	1	1	2	3	3	3	0	0.22143	15.0249	1.51262	0.195357	0.367402	-6.21202	0.528279	0.930887	1	Chip_PI - Chip_noPI	limma	0.195357	0.367402	FALSE	no hit	0		0.709171
EZH2	Q15910	Histone-lysine N-methyltransferase EZH2	Homo sapiens	1	1	2	3	3	6	2804456	-0.140359	16.0409	-1.51246	0.195395	0.367402	-6.21222	0.528322	0.930892	1	Chip_PI - Chip_noPI	limma	0.195395	0.367402	FALSE	no hit	2804456		0.709086
LRRC59	Q96AG4	Leucine-rich repeat-containing protein 59	Homo sapiens	1	1	2	3	6	6	4467020	0.402079	17.5794	1.51238	0.195414	0.367402	-6.21231	0.528343	0.930895	1	Chip_PI - Chip_noPI	limma	0.195414	0.367402	FALSE	no hit	4467020		0.709044
UTP15	Q8TED0	U3 small nucleolar RNA-associated protein 15 homolog	Homo sapiens	1	1	2	3	7	7	1428350	0.166798	16.6373	1.51179	0.19556	0.367402	-6.21304	0.528506	0.930915	1	Chip_PI - Chip_noPI	limma	0.19556	0.367402	FALSE	no hit	1428350		0.708719
CD2AP	Q9Y5K6	CD2-associated protein	Homo sapiens	1	1	2	3	4	4	1566882	-0.235529	14.3529	-1.51169	0.195584	0.367402	-6.21316	0.528532	0.930918	1	Chip_PI - Chip_noPI	limma	0.195584	0.367402	FALSE	no hit	1566882		0.708668
RPL10	P27635	60S ribosomal protein L10	Homo sapiens	1	1	2	3	6	8	47163852	0.20348	19.7986	1.51144	0.195645	0.367402	-6.21347	0.528601	0.930926	1	Chip_PI - Chip_noPI	limma	0.195645	0.367402	FALSE	no hit	47163852		0.70853
RAC1	P63000	Ras-related C3 botulinum toxin substrate 1	Homo sapiens	1	1	2	3	1	2	2173450	-0.201473	15.5141	-1.51131	0.195676	0.367402	-6.21362	0.528635	0.93093	1	Chip_PI - Chip_noPI	limma	0.195676	0.367402	FALSE	no hit	2173450		0.708462
OTUD4	Q01804	OTU domain-containing protein 4	Homo sapiens	1	1	2	3	4	4	2397888	0.168777	15.8948	1.51106	0.195738	0.367402	-6.21393	0.528704	0.930939	1	Chip_PI - Chip_noPI	limma	0.195738	0.367402	FALSE	no hit	2397888		0.708324
TMX2	Q9Y320	Thioredoxin-related transmembrane protein 2	Homo sapiens	1	1	2	3	2	2	6072671	-0.122762	16.8058	-1.50731	0.196656	0.368843	-6.21851	0.529726	0.931063	1	Chip_PI - Chip_noPI	limma	0.196656	0.368843	FALSE	no hit	6072671		0.706292
RPS6KA1	Q15418	Ribosomal protein S6 kinase alpha-1	Homo sapiens	1	1	2	3	4	4	5921987	0.180203	15.2672	1.50635	0.196894	0.369008	-6.21969	0.529991	0.931095	1	Chip_PI - Chip_noPI	limma	0.196894	0.369008	FALSE	no hit	5921987		0.705767
MOB2	Q70IA6	MOB kinase activator 2	Homo sapiens	1	1	2	3	2	2	0	-0.379702	14.3641	-1.50478	0.19728	0.369412	-6.2216	0.530418	0.931146	1	Chip_PI - Chip_noPI	limma	0.19728	0.369412	FALSE	no hit	0		0.704917
KRR1	Q13601	KRR1 small subunit processome component homolog	Homo sapiens	1	1	2	3	5	5	7827109	0.208251	16.8564	1.50425	0.197411	0.369412	-6.22225	0.530563	0.931164	1	Chip_PI - Chip_noPI	limma	0.197411	0.369412	FALSE	no hit	7827109		0.704629
FASN	P49327	Fatty acid synthase	Homo sapiens	1	1	2	3	73	73	43632626	-0.123839	22.0531	-1.50312	0.19769	0.369606	-6.22363	0.530872	0.931201	1	Chip_PI - Chip_noPI	limma	0.19769	0.369606	FALSE	no hit	43632626		0.704015
DNAAF5	Q86Y56	Dynein axonemal assembly factor 5	Homo sapiens	1	1	2	3	2	2	575317	0.178766	15.4549	1.50237	0.197876	0.369606	-6.22455	0.531078	0.931226	1	Chip_PI - Chip_noPI	limma	0.197876	0.369606	FALSE	no hit	575317		0.703607
AKAP8	O43823	A-kinase anchor protein 8	Homo sapiens	1	1	2	3	4	4	4397826	0.132167	15.9664	1.502	0.197966	0.369606	-6.22499	0.531177	0.931238	1	Chip_PI - Chip_noPI	limma	0.197966	0.369606	FALSE	no hit	4397826		0.70341
HSPD1	P10809	60 kDa heat shock protein, mitochondrial	Homo sapiens	1	1	2	3	38	38	59708940	0.303148	21.528	1.499	0.198709	0.370457	-6.22865	0.531997	0.931337	1	Chip_PI - Chip_noPI	limma	0.198709	0.370457	FALSE	no hit	59708940		0.701782
RNF31	Q96EP0	E3 ubiquitin-protein ligase RNF31	Homo sapiens	1	1	2	3	2	2	440918	-0.224671	13.995	-1.49843	0.198853	0.370457	-6.22936	0.532156	0.931356	1	Chip_PI - Chip_noPI	limma	0.198853	0.370457	FALSE	no hit	440918		0.701468
BAZ2A	Q9UIF9	Bromodomain adjacent to zinc finger domain protein 2A	Homo sapiens	1	1	2	3	3	3	2931975	0.285857	14.7419	1.49817	0.198917	0.370457	-6.22967	0.532226	0.931364	1	Chip_PI - Chip_noPI	limma	0.198917	0.370457	FALSE	no hit	2931975		0.701328
DNTTIP2	Q5QJE6	Deoxynucleotidyltransferase terminal-interacting protein 2	Homo sapiens	1	1	2	3	9	9	2578685	0.196898	17.4611	1.49773	0.199025	0.370457	-6.2302	0.532345	0.931379	1	Chip_PI - Chip_noPI	limma	0.199025	0.370457	FALSE	no hit	2578685		0.701093
U2AF2	P26368	Splicing factor U2AF 65 kDa subunit	Homo sapiens	1	1	2	3	10	10	164784632	0.216406	19.1374	1.49578	0.199511	0.370906	-6.23258	0.53288	0.931443	1	Chip_PI - Chip_noPI	limma	0.199511	0.370906	FALSE	no hit	164784632		0.700032
HAUS6	Q7Z4H7	HAUS augmin-like complex subunit 6	Homo sapiens	1	1	2	3	4	4	653200	-0.121933	15.4242	-1.49555	0.199568	0.370906	-6.23286	0.532942	0.93145	1	Chip_PI - Chip_noPI	limma	0.199568	0.370906	FALSE	no hit	653200		0.69991
SMC1A	Q14683	Structural maintenance of chromosomes protein 1A	Homo sapiens	1	1	2	3	53	55	93059240	0.125022	21.6514	1.49378	0.200011	0.371449	-6.23502	0.533429	0.931508	1	Chip_PI - Chip_noPI	limma	0.200011	0.371449	FALSE	no hit	93059240		0.698946
AGAP3	Q96P47	Arf-GAP with GTPase, ANK repeat and PH domain-containing protein 3	Homo sapiens	1	1	2	3	3	5	14277734	0.357956	16.4555	1.49117	0.200665	0.372382	-6.2382	0.534144	0.931594	1	Chip_PI - Chip_noPI	limma	0.200665	0.372382	FALSE	no hit	14277734		0.697529
SPCS2	Q15005	Signal peptidase complex subunit 2	Homo sapiens	1	1	2	3	4	4	3154021	0.468202	17.3341	1.49033	0.200874	0.372489	-6.23922	0.534373	0.931621	1	Chip_PI - Chip_noPI	limma	0.200874	0.372489	FALSE	no hit	3154021		0.697076
RNPEP	Q9H4A4	Aminopeptidase B	Homo sapiens	1	1	2	3	12	12	8478724	-0.131565	18.705	-1.48424	0.202409	0.375052	-6.24663	0.536046	0.93182	1	Chip_PI - Chip_noPI	limma	0.202409	0.375052	FALSE	no hit	8478724		0.69377
PACSIN2	Q9UNF0	Protein kinase C and casein kinase substrate in neurons protein 2	Homo sapiens	1	1	2	3	5	5	2512256	0.225685	17.0609	1.48281	0.202769	0.375437	-6.24836	0.536437	0.931866	1	Chip_PI - Chip_noPI	limma	0.202769	0.375437	FALSE	no hit	2512256		0.692998
EIF3F	O00303	Eukaryotic translation initiation factor 3 subunit F	Homo sapiens	1	1	2	3	4	4	10732385	-0.145956	17.3693	-1.47952	0.203607	0.376613	-6.25237	0.537344	0.931974	1	Chip_PI - Chip_noPI	limma	0.203607	0.376613	FALSE	no hit	10732385		0.691208
KYAT3	Q6YP21	Kynurenine--oxoglutarate transaminase 3	Homo sapiens	1	1	2	3	2	3	2891679	-0.120496	17.1379	-1.4791	0.203711	0.376613	-6.25287	0.537457	0.931987	1	Chip_PI - Chip_noPI	limma	0.203711	0.376613	FALSE	no hit	2891679		0.690985
CAPZA1	P52907	F-actin-capping protein subunit alpha-1	Homo sapiens	1	1	2	3	10	11	20924018	-0.129623	18.7919	-1.47757	0.204101	0.376861	-6.25472	0.537878	0.932036	1	Chip_PI - Chip_noPI	limma	0.204101	0.376861	FALSE	no hit	20924018		0.690155
WNK1	Q9H4A3	Serine/threonine-protein kinase WNK1	Homo sapiens	1	1	2	3	13	14	4904248	0.146924	18.8563	1.47737	0.204152	0.376861	-6.25497	0.537934	0.932043	1	Chip_PI - Chip_noPI	limma	0.204152	0.376861	FALSE	no hit	4904248		0.690046
PRKAR1A	P10644	cAMP-dependent protein kinase type I-alpha regulatory subunit	Homo sapiens	1	1	2	3	3	5	5120019	0.124656	17.0033	1.47365	0.205103	0.377837	-6.25948	0.538958	0.932163	1	Chip_PI - Chip_noPI	limma	0.205103	0.377837	FALSE	no hit	5120019		0.688028
POLDIP3	Q9BY77	Polymerase delta-interacting protein 3	Homo sapiens	1	1	2	3	13	13	16869150	0.111468	19.1704	1.4734	0.205168	0.377837	-6.25979	0.539027	0.932172	1	Chip_PI - Chip_noPI	limma	0.205168	0.377837	FALSE	no hit	16869150		0.687891
GTF3C1	Q12789	General transcription factor 3C polypeptide 1	Homo sapiens	1	1	2	3	7	7	59596637	0.113355	17.8318	1.47337	0.205176	0.377837	-6.25983	0.539036	0.932173	1	Chip_PI - Chip_noPI	limma	0.205176	0.377837	FALSE	no hit	59596637		0.687874
RBM15	Q96T37	RNA-binding protein 15	Homo sapiens	1	1	2	3	11	12	4752550	0.123304	17.7107	1.4729	0.205296	0.377837	-6.26039	0.539165	0.932188	1	Chip_PI - Chip_noPI	limma	0.205296	0.377837	FALSE	no hit	4752550		0.68762
MARCKS	P29966	Myristoylated alanine-rich C-kinase substrate	Homo sapiens	1	1	2	3	4	4	4093620	0.474907	16.7316	1.47166	0.205613	0.378138	-6.26189	0.539506	0.932228	1	Chip_PI - Chip_noPI	limma	0.205613	0.378138	FALSE	no hit	4093620		0.686949
TRA2B	P62995	Transformer-2 protein homolog beta	Homo sapiens	1	1	2	3	6	8	15421428	0.169979	18.4842	1.46901	0.206295	0.379107	-6.2651	0.540237	0.932313	1	Chip_PI - Chip_noPI	limma	0.206295	0.379107	FALSE	no hit	15421428		0.685511
EGLN1	Q9GZT9	Egl nine homolog 1	Homo sapiens	1	1	2	3	3	3	1548086	-0.156401	15.9379	-1.46782	0.206601	0.379158	-6.26654	0.540564	0.932351	1	Chip_PI - Chip_noPI	limma	0.206601	0.379158	FALSE	no hit	1548086		0.684867
WDR46	O15213	WD repeat-containing protein 46	Homo sapiens	1	1	2	3	2	2	683980	0.336304	15.2651	1.46725	0.206748	0.379158	-6.26723	0.540721	0.93237	1	Chip_PI - Chip_noPI	limma	0.206748	0.379158	FALSE	no hit	683980		0.684559
ALDH18A1	P54886	Delta-1-pyrroline-5-carboxylate synthase	Homo sapiens	1	1	2	3	17	17	14919574	-0.122317	19.6447	-1.46679	0.206869	0.379158	-6.2678	0.540851	0.932385	1	Chip_PI - Chip_noPI	limma	0.206869	0.379158	FALSE	no hit	14919574		0.684304
KIF5B	P33176	Kinesin-1 heavy chain	Homo sapiens	1	1	2	3	30	39	11296007	0.118348	20.5177	1.4664	0.20697	0.379158	-6.26827	0.540958	0.932397	1	Chip_PI - Chip_noPI	limma	0.20697	0.379158	FALSE	no hit	11296007		0.684093
STRN4	Q9NRL3	Striatin-4	Homo sapiens	1	1	2	3	4	4	479850	0.606084	15.5214	1.46537	0.207236	0.379158	-6.26951	0.541242	0.93243	1	Chip_PI - Chip_noPI	limma	0.207236	0.379158	FALSE	no hit	479850		0.683535
DRG1	Q9Y295	Developmentally-regulated GTP-binding protein 1	Homo sapiens	1	1	2	3	7	7	7197429	0.113946	17.6997	1.46532	0.207249	0.379158	-6.26957	0.541256	0.932432	1	Chip_PI - Chip_noPI	limma	0.207249	0.379158	FALSE	no hit	7197429		0.683508
ARID1A	O14497	AT-rich interactive domain-containing protein 1A	Homo sapiens	1	1	2	3	2	2	458597	0.135249	15.7712	1.46452	0.207456	0.379255	-6.27054	0.541477	0.932458	1	Chip_PI - Chip_noPI	limma	0.207456	0.379255	FALSE	no hit	458597		0.683074
SPTLC2	O15270	Serine palmitoyltransferase 2	Homo sapiens	1	1	2	3	5	5	2672101	-0.121447	15.9351	-1.46237	0.208012	0.379988	-6.27313	0.542069	0.932526	1	Chip_PI - Chip_noPI	limma	0.208012	0.379988	FALSE	no hit	2672101		0.681912
DHX38	Q92620	Pre-mRNA-splicing factor ATP-dependent RNA helicase PRP16	Homo sapiens	1	1	2	3	6	6	1678871	0.12418	16.3344	1.45619	0.209624	0.382649	-6.28061	0.543779	0.932724	1	Chip_PI - Chip_noPI	limma	0.209624	0.382649	FALSE	no hit	1678871		0.678559
SPRR1B	P22528	Cornifin-B	Homo sapiens	1	1	2	3	0	3	4730091	0.572362	18.1229	1.45164	0.210817	0.384542	-6.2861	0.545038	0.932869	1	Chip_PI - Chip_noPI	limma	0.210817	0.384542	FALSE	no hit	4730091		0.676094
MRTO4	Q9UKD2	mRNA turnover protein 4 homolog	Homo sapiens	1	1	2	3	8	8	5526462	0.139036	17.7579	1.43843	0.21432	0.390245	-6.30199	0.548702	0.933288	1	Chip_PI - Chip_noPI	limma	0.21432	0.390245	FALSE	no hit	5526462		0.668937
PDIA4	P13667	Protein disulfide-isomerase A4	Homo sapiens	1	1	2	3	17	17	5531603	0.342065	19.0992	1.43775	0.214503	0.390245	-6.30282	0.548893	0.933309	1	Chip_PI - Chip_noPI	limma	0.214503	0.390245	FALSE	no hit	5531603		0.668566
LIMD1	Q9UGP4	LIM domain-containing protein 1	Homo sapiens	1	1	2	3	4	4	1870243	-0.311184	15.2265	-1.43755	0.214556	0.390245	-6.30305	0.548947	0.933316	1	Chip_PI - Chip_noPI	limma	0.214556	0.390245	FALSE	no hit	1870243		0.66846
NOL11	Q9H8H0	Nucleolar protein 11	Homo sapiens	1	1	2	3	6	6	1131387	-0.165988	16.2187	-1.43746	0.214579	0.390245	-6.30316	0.548972	0.933318	1	Chip_PI - Chip_noPI	limma	0.214579	0.390245	FALSE	no hit	1131387		0.668412
GCC2	Q8IWJ2	GRIP and coiled-coil domain-containing protein 2	Homo sapiens	1	1	2	3	5	5	6716578	0.210046	14.9688	1.43643	0.214856	0.39046	-6.3044	0.549259	0.933351	1	Chip_PI - Chip_noPI	limma	0.214856	0.39046	FALSE	no hit	6716578		0.667852
RAI14	Q9P0K7	Ankycorbin	Homo sapiens	1	1	2	3	6	6	1275920	0.120644	15.8625	1.43441	0.215398	0.390947	-6.30683	0.549821	0.933414	1	Chip_PI - Chip_noPI	limma	0.215398	0.390947	FALSE	no hit	1275920		0.666758
GAPVD1	Q14C86	GTPase-activating protein and VPS9 domain-containing protein 1	Homo sapiens	1	1	2	3	10	10	3200230	0.108363	17.5799	1.43418	0.215459	0.390947	-6.3071	0.549884	0.933422	1	Chip_PI - Chip_noPI	limma	0.215459	0.390947	FALSE	no hit	3200230		0.666634
NOMO3	P69849	Nodal modulator 3	Homo sapiens	1	1	2	3	0	5	1981731	0.182957	16.4491	1.43365	0.215602	0.390947	-6.30773	0.550032	0.933438	1	Chip_PI - Chip_noPI	limma	0.215602	0.390947	FALSE	no hit	1981731		0.666348
VPS26B	Q4G0F5	Vacuolar protein sorting-associated protein 26B	Homo sapiens	1	1	2	3	3	3	2345823	0.147069	15.8912	1.42988	0.216619	0.392502	-6.31226	0.551082	0.933557	1	Chip_PI - Chip_noPI	limma	0.216619	0.392502	FALSE	no hit	2345823		0.664304
SART1	O43290	U4/U6,U5 tri-snRNP-associated protein 1	Homo sapiens	1	1	2	3	4	4	1715605	-0.189936	15.1942	-1.42914	0.216819	0.392574	-6.31315	0.551288	0.93358	1	Chip_PI - Chip_noPI	limma	0.216819	0.392574	FALSE	no hit	1715605		0.663903
PHB2	Q99623	Prohibitin-2	Homo sapiens	1	1	2	3	21	21	47428705	0.229142	21.0778	1.42728	0.217322	0.393196	-6.31538	0.551806	0.933638	1	Chip_PI - Chip_noPI	limma	0.217322	0.393196	FALSE	no hit	47428705		0.662897
HNRNPLL	Q8WVV9	Heterogeneous nuclear ribonucleoprotein L-like	Homo sapiens	1	1	2	3	6	6	4923975	-0.128694	17.3146	-1.41999	0.219304	0.39649	-6.32409	0.553838	0.933865	1	Chip_PI - Chip_noPI	limma	0.219304	0.39649	FALSE	no hit	4923975		0.658954
NARS2	Q96I59	Probable asparagine--tRNA ligase, mitochondrial	Homo sapiens	1	1	2	3	3	3	2061076	0.208195	15.7064	1.41626	0.220327	0.398046	-6.32856	0.554881	0.933982	1	Chip_PI - Chip_noPI	limma	0.220327	0.398046	FALSE	no hit	2061076		0.656933
SMARCE1	Q969G3	SWI/SNF-related matrix-associated actin-dependent regulator of chromatin subfamily E member 1	Homo sapiens	1	1	2	3	4	4	2211867	0.24582	16.5094	1.41246	0.221373	0.399642	-6.33309	0.555943	0.934099	1	Chip_PI - Chip_noPI	limma	0.221373	0.399642	FALSE	no hit	2211867		0.654876
POP1	Q99575	Ribonucleases P/MRP protein subunit POP1	Homo sapiens	1	1	2	3	2	2	7741728	0.119628	15.5723	1.4094	0.222217	0.400872	-6.33674	0.556798	0.934194	1	Chip_PI - Chip_noPI	limma	0.222217	0.400872	FALSE	no hit	7741728		0.653223
XPO5	Q9HAV4	Exportin-5	Homo sapiens	1	1	2	3	4	4	2396033	0.171802	15.0015	1.40843	0.222487	0.401065	-6.3379	0.557071	0.934224	1	Chip_PI - Chip_noPI	limma	0.222487	0.401065	FALSE	no hit	2396033		0.652695
COPB2	P35606	Coatomer subunit beta'	Homo sapiens	1	1	2	3	22	22	27452564	-0.141399	20.4108	-1.40606	0.223145	0.401955	-6.34072	0.557734	0.934297	1	Chip_PI - Chip_noPI	limma	0.223145	0.401955	FALSE	no hit	27452564		0.651414
DHX36	Q9H2U1	ATP-dependent DNA/RNA helicase DHX36	Homo sapiens	1	1	2	3	11	12	4056777	0.11591	18.5	1.40525	0.223371	0.402068	-6.34169	0.557963	0.934322	1	Chip_PI - Chip_noPI	limma	0.223371	0.402068	FALSE	no hit	4056777		0.650973
EXOSC3	Q9NQT5	Exosome complex component RRP40	Homo sapiens	1	1	2	3	5	5	537719	-0.17721	16.369	-1.40439	0.223608	0.4022	-6.3427	0.558201	0.934348	1	Chip_PI - Chip_noPI	limma	0.223608	0.4022	FALSE	no hit	537719		0.650512
DLST	P36957	Dihydrolipoyllysine-residue succinyltransferase component of 2-oxoglutarate dehydrogenase complex, mitochondrial	Homo sapiens	1	1	2	3	14	14	25092002	0.157283	19.8914	1.40359	0.223831	0.402307	-6.34366	0.558426	0.934373	1	Chip_PI - Chip_noPI	limma	0.223831	0.402307	FALSE	no hit	25092002		0.650079
AIMP2	Q13155	Aminoacyl tRNA synthase complex-interacting multifunctional protein 2	Homo sapiens	1	1	2	3	3	3	3559920	-0.16418	17.1473	-1.40266	0.224091	0.402479	-6.34477	0.558687	0.934402	1	Chip_PI - Chip_noPI	limma	0.224091	0.402479	FALSE	no hit	3559920		0.649576
ARIH2	O95376	E3 ubiquitin-protein ligase ARIH2	Homo sapiens	1	1	2	3	6	6	3011659	-0.1436	14.6238	-1.39772	0.225474	0.404668	-6.35064	0.560073	0.934554	1	Chip_PI - Chip_noPI	limma	0.225474	0.404668	FALSE	no hit	3011659		0.646903
MTHFD1L	Q6UB35	Monofunctional C1-tetrahydrofolate synthase, mitochondrial	Homo sapiens	1	1	2	3	17	17	26079495	0.172035	19.4463	1.39491	0.226265	0.405791	-6.35398	0.560863	0.93464	1	Chip_PI - Chip_noPI	limma	0.226265	0.405791	FALSE	no hit	26079495		0.645382
TIAL1	Q01085	Nucleolysin TIAR	Homo sapiens	1	1	2	3	3	3	2337201	-0.144079	15.0733	-1.39276	0.226871	0.406581	-6.35653	0.561467	0.934705	1	Chip_PI - Chip_noPI	limma	0.226871	0.406581	FALSE	no hit	2337201		0.644221
MAZ	P56270	Myc-associated zinc finger protein	Homo sapiens	1	1	2	3	1	2	7106101	0.133699	17.6245	1.39202	0.227081	0.40666	-6.35741	0.561675	0.934728	1	Chip_PI - Chip_noPI	limma	0.227081	0.40666	FALSE	no hit	7106101		0.64382
STRN	O43815	Striatin	Homo sapiens	1	1	2	3	3	3	387982	-0.179015	13.9369	-1.39109	0.227342	0.406832	-6.35851	0.561935	0.934756	1	Chip_PI - Chip_noPI	limma	0.227342	0.406832	FALSE	no hit	387982		0.64332
ALYREF	Q86V81	THO complex subunit 4	Homo sapiens	1	1	2	3	6	6	25624182	-0.153602	19.1507	-1.38733	0.228409	0.408428	-6.36297	0.562993	0.934871	1	Chip_PI - Chip_noPI	limma	0.228409	0.408428	FALSE	no hit	25624182		0.641287
ABCF3	Q9NUQ8	ATP-binding cassette sub-family F member 3	Homo sapiens	1	1	2	3	5	5	1974801	-0.14362	16.4689	-1.38678	0.228567	0.408428	-6.36363	0.563149	0.934888	1	Chip_PI - Chip_noPI	limma	0.228567	0.408428	FALSE	no hit	1974801		0.640987
XIAP	P98170	E3 ubiquitin-protein ligase XIAP	Homo sapiens	1	1	2	3	5	5	4420873	-0.115538	15.2274	-1.3808	0.230271	0.411175	-6.37069	0.564831	0.935069	1	Chip_PI - Chip_noPI	limma	0.230271	0.411175	FALSE	no hit	4420873		0.63776
NEDD1	Q8NHV4	Protein NEDD1	Homo sapiens	1	1	2	3	3	3	1189143	0.100547	14.9293	1.37753	0.231211	0.412552	-6.37456	0.565754	0.935168	1	Chip_PI - Chip_noPI	limma	0.231211	0.412552	FALSE	no hit	1189143		0.635992
RNF40	O75150	E3 ubiquitin-protein ligase BRE1B	Homo sapiens	1	1	2	3	19	26	13606341	0.115861	20.299	1.37649	0.23151	0.412601	-6.37579	0.566047	0.9352	1	Chip_PI - Chip_noPI	limma	0.23151	0.412601	FALSE	no hit	13606341		0.63543
PGM1	P36871	Phosphoglucomutase-1	Homo sapiens	1	1	2	3	22	22	11136122	-0.101671	19.6504	-1.37627	0.231574	0.412601	-6.37605	0.56611	0.935206	1	Chip_PI - Chip_noPI	limma	0.231574	0.412601	FALSE	no hit	11136122		0.635311
CRLF3	Q8IUI8	Cytokine receptor-like factor 3	Homo sapiens	1	1	2	3	4	4	2079445	0.628931	16.2873	1.37221	0.232746	0.414388	-6.38084	0.567256	0.935329	1	Chip_PI - Chip_noPI	limma	0.232746	0.414388	FALSE	no hit	2079445		0.633118
RABGGTA	Q92696	Geranylgeranyl transferase type-2 subunit alpha	Homo sapiens	1	1	2	3	6	6	2534763	-0.13553	16.8117	-1.37027	0.233307	0.415086	-6.38312	0.567803	0.935387	1	Chip_PI - Chip_noPI	limma	0.233307	0.415086	FALSE	no hit	2534763		0.632073
CPSF3	Q9UKF6	Cleavage and polyadenylation specificity factor subunit 3	Homo sapiens	1	1	2	3	5	5	4768360	-0.127851	17.4242	-1.36668	0.234353	0.416643	-6.38736	0.56882	0.935495	1	Chip_PI - Chip_noPI	limma	0.234353	0.416643	FALSE	no hit	4768360		0.63013
SNRPA	P09012	U1 small nuclear ribonucleoprotein A	Homo sapiens	1	1	2	3	3	3	4003926	0.288696	15.6752	1.3661	0.234521	0.416643	-6.38804	0.568983	0.935512	1	Chip_PI - Chip_noPI	limma	0.234521	0.416643	FALSE	no hit	4003926		0.629819
LRRC1	Q9BTT6	Leucine-rich repeat-containing protein 1	Homo sapiens	1	1	2	3	2	2	1289174	0.269675	13.5447	1.36469	0.234933	0.417073	-6.3897	0.569383	0.935555	1	Chip_PI - Chip_noPI	limma	0.234933	0.417073	FALSE	no hit	1289174		0.629057
MCM5	P33992	DNA replication licensing factor MCM5	Homo sapiens	1	1	2	3	34	34	36365474	-0.104301	20.7288	-1.36379	0.235195	0.417237	-6.39076	0.569637	0.935582	1	Chip_PI - Chip_noPI	limma	0.235195	0.417237	FALSE	no hit	36365474		0.628573
MRPS9	P82933	28S ribosomal protein S9, mitochondrial	Homo sapiens	1	1	2	3	12	12	17277310	0.11244	19.2846	1.36194	0.235737	0.417898	-6.39294	0.570162	0.935637	1	Chip_PI - Chip_noPI	limma	0.235737	0.417898	FALSE	no hit	17277310		0.627572
YWHAZ	P63104	14-3-3 protein zeta/delta	Homo sapiens	1	1	2	3	10	11	47548906	-0.20601	19.4594	-1.36111	0.235981	0.417946	-6.39391	0.570397	0.935662	1	Chip_PI - Chip_noPI	limma	0.235981	0.417946	FALSE	no hit	47548906		0.627124
YWHAB	P31946	14-3-3 protein beta/alpha	Homo sapiens	1	1	2	3	6	6	70320732	-0.239688	17.5903	-1.36068	0.236105	0.417946	-6.39441	0.570516	0.935674	1	Chip_PI - Chip_noPI	limma	0.236105	0.417946	FALSE	no hit	70320732		0.626896
IPO9	Q96P70	Importin-9	Homo sapiens	1	1	2	3	7	8	5311733	0.100011	18.2531	1.35793	0.236914	0.41906	-6.39765	0.571297	0.935757	1	Chip_PI - Chip_noPI	limma	0.236914	0.41906	FALSE	no hit	5311733		0.625409
WDR4	P57081	tRNA (guanine-N(7)-)-methyltransferase non-catalytic subunit WDR4	Homo sapiens	1	1	2	3	2	2	564533	-0.138959	15.6601	-1.35738	0.237075	0.41906	-6.39829	0.571452	0.935773	1	Chip_PI - Chip_noPI	limma	0.237075	0.41906	FALSE	no hit	564533		0.625114
CBX5	P45973	Chromobox protein homolog 5	Homo sapiens	1	1	2	3	4	4	8232887	-0.109384	18.2887	-1.35662	0.237299	0.419153	-6.39918	0.571667	0.935796	1	Chip_PI - Chip_noPI	limma	0.237299	0.419153	FALSE	no hit	8232887		0.624705
GRSF1	Q12849	G-rich sequence factor 1	Homo sapiens	1	1	2	3	5	5	3658331	0.102081	16.4612	1.35451	0.237922	0.419954	-6.40166	0.572266	0.935859	1	Chip_PI - Chip_noPI	limma	0.237922	0.419954	FALSE	no hit	3658331		0.623565
H3-7	Q5TEC6	Histone H3-7	Homo sapiens	1	1	2	3	1	3	2884959168	-0.278927	19.1111	-1.35237	0.238554	0.419986	-6.40416	0.572872	0.935922	1	Chip_PI - Chip_noPI	limma	0.238554	0.419986	FALSE	no hit	2884959168		0.622413
CHEK1	O14757	Serine/threonine-protein kinase Chk1	Homo sapiens	1	1	2	3	7	7	1578334	-0.104819	16.5188	-1.35225	0.238592	0.419986	-6.40431	0.572908	0.935926	1	Chip_PI - Chip_noPI	limma	0.238592	0.419986	FALSE	no hit	1578334		0.622345
SEH1L	Q96EE3	Nucleoporin SEH1	Homo sapiens	1	1	2	3	7	7	7836517	-0.115528	17.9176	-1.35194	0.238682	0.419986	-6.40467	0.572994	0.935935	1	Chip_PI - Chip_noPI	limma	0.238682	0.419986	FALSE	no hit	7836517		0.622181
PPP1CA	P62136	Serine/threonine-protein phosphatase PP1-alpha catalytic subunit	Homo sapiens	1	1	2	3	6	14	12959814	-0.113899	18.5693	-1.35098	0.238967	0.419986	-6.40579	0.573267	0.935963	1	Chip_PI - Chip_noPI	limma	0.238967	0.419986	FALSE	no hit	12959814		0.621662
TRIM25	Q14258	E3 ubiquitin/ISG15 ligase TRIM25	Homo sapiens	1	1	2	3	5	5	3338663	-0.143199	17.0348	-1.35092	0.238987	0.419986	-6.40587	0.573286	0.935965	1	Chip_PI - Chip_noPI	limma	0.238987	0.419986	FALSE	no hit	3338663		0.621627
TIPRL	O75663	TIP41-like protein	Homo sapiens	1	1	2	3	6	6	6979184	-0.124508	18.4054	-1.35013	0.239221	0.419986	-6.40679	0.57351	0.935989	1	Chip_PI - Chip_noPI	limma	0.239221	0.419986	FALSE	no hit	6979184		0.6212
UNC13B	O14795	Protein unc-13 homolog B	Homo sapiens	1	1	2	3	1	2	2589622	0.104599	15.0515	1.35012	0.239224	0.419986	-6.40681	0.573513	0.935989	1	Chip_PI - Chip_noPI	limma	0.239224	0.419986	FALSE	no hit	2589622		0.621195
LAMP1	P11279	Lysosome-associated membrane glycoprotein 1	Homo sapiens	1	1	2	3	2	2	1839778	0.308243	15.8065	1.34983	0.239308	0.419986	-6.40714	0.573593	0.935997	1	Chip_PI - Chip_noPI	limma	0.239308	0.419986	FALSE	no hit	1839778		0.621042
EFHD2	Q96C19	EF-hand domain-containing protein D2	Homo sapiens	1	1	2	3	3	4	1717194	-0.191058	16.7522	-1.34862	0.239669	0.420011	-6.40856	0.573938	0.936033	1	Chip_PI - Chip_noPI	limma	0.239669	0.420011	FALSE	no hit	1717194		0.620389
RRP9	O43818	U3 small nucleolar RNA-interacting protein 2	Homo sapiens	1	1	2	3	2	2	1028403	0.231481	15.2697	1.3484	0.239735	0.420011	-6.40882	0.574001	0.93604	1	Chip_PI - Chip_noPI	limma	0.239735	0.420011	FALSE	no hit	1028403		0.620269
CTPS2	Q9NRF8	CTP synthase 2	Homo sapiens	1	1	2	3	3	3	17667941	-0.109462	15.8773	-1.34711	0.240118	0.420011	-6.41032	0.574366	0.936078	1	Chip_PI - Chip_noPI	limma	0.240118	0.420011	FALSE	no hit	17667941		0.619575
CHCHD3	Q9NX63	MICOS complex subunit MIC19	Homo sapiens	1	1	2	3	12	12	10752174	-0.118089	19.0608	-1.34686	0.240194	0.420011	-6.41062	0.574438	0.936086	1	Chip_PI - Chip_noPI	limma	0.240194	0.420011	FALSE	no hit	10752174		0.619438
ATP6V0A1	Q93050	V-type proton ATPase 116 kDa subunit a 1	Homo sapiens	1	1	2	3	4	4	3770530	-0.112629	16.7075	-1.34656	0.240284	0.420011	-6.41097	0.574524	0.936095	1	Chip_PI - Chip_noPI	limma	0.240284	0.420011	FALSE	no hit	3770530		0.619276
TBL1XR1	Q9BZK7	F-box-like/WD repeat-containing protein TBL1XR1	Homo sapiens	1	1	2	3	3	6	3445724	0.13539	17.759	1.34634	0.240348	0.420011	-6.41122	0.574585	0.936101	1	Chip_PI - Chip_noPI	limma	0.240348	0.420011	FALSE	no hit	3445724		0.61916
AARSD1	Q9BTE6	Alanyl-tRNA editing protein Aarsd1	Homo sapiens	1	1	2	3	6	6	877955	-0.160644	16.2661	-1.34469	0.24084	0.420195	-6.41315	0.575053	0.93615	1	Chip_PI - Chip_noPI	limma	0.24084	0.420195	FALSE	no hit	877955		0.618272
NDUFA9	Q16795	NADH dehydrogenase [ubiquinone] 1 alpha subcomplex subunit 9, mitochondrial	Homo sapiens	1	1	2	3	4	4	0	0.128036	16.2559	1.34413	0.241008	0.420195	-6.41381	0.575213	0.936166	1	Chip_PI - Chip_noPI	limma	0.241008	0.420195	FALSE	no hit	0		0.617969
GET4	Q7L5D6	Golgi to ER traffic protein 4 homolog	Homo sapiens	1	1	2	3	5	5	1746087	0.0982144	16.6963	1.34401	0.241046	0.420195	-6.41395	0.575249	0.93617	1	Chip_PI - Chip_noPI	limma	0.241046	0.420195	FALSE	no hit	1746087		0.617901
RBM26	Q5T8P6	RNA-binding protein 26	Homo sapiens	1	1	2	3	4	5	2506512	-0.171063	17.1559	-1.3437	0.241138	0.420195	-6.41431	0.575336	0.936179	1	Chip_PI - Chip_noPI	limma	0.241138	0.420195	FALSE	no hit	2506512		0.617735
ROCK1	Q13464	Rho-associated protein kinase 1	Homo sapiens	1	1	2	3	7	7	3489643	0.106434	17.3015	1.3408	0.242005	0.421267	-6.4177	0.576159	0.936264	1	Chip_PI - Chip_noPI	limma	0.242005	0.421267	FALSE	no hit	3489643		0.616175
ATP5F1A	P25705	ATP synthase subunit alpha, mitochondrial	Homo sapiens	1	1	2	3	30	30	154973836	-0.102219	21.9202	-1.3405	0.242096	0.421267	-6.41805	0.576245	0.936273	1	Chip_PI - Chip_noPI	limma	0.242096	0.421267	FALSE	no hit	154973836		0.616013
SMCHD1	A6NHR9	Structural maintenance of chromosomes flexible hinge domain-containing protein 1	Homo sapiens	1	1	2	3	20	20	4612091	-0.132319	19.3071	-1.3399	0.242278	0.421286	-6.41875	0.576418	0.936291	1	Chip_PI - Chip_noPI	limma	0.242278	0.421286	FALSE	no hit	4612091		0.615686
RTCB	Q9Y3I0	RNA-splicing ligase RtcB homolog	Homo sapiens	1	1	2	3	16	16	26632566	-0.0998229	19.803	-1.3382	0.242789	0.421875	-6.42073	0.576901	0.936341	1	Chip_PI - Chip_noPI	limma	0.242789	0.421875	FALSE	no hit	26632566		0.614772
SSB	P05455	Lupus La protein	Homo sapiens	1	1	2	3	13	13	19230148	0.396328	19.7513	1.33736	0.243042	0.422017	-6.42171	0.57714	0.936366	1	Chip_PI - Chip_noPI	limma	0.243042	0.422017	FALSE	no hit	19230148		0.614319
CMBL	Q96DG6	Carboxymethylenebutenolidase homolog	Homo sapiens	1	1	2	3	2	2	1813890	-0.0972214	16.0422	-1.33657	0.24328	0.422132	-6.42263	0.577364	0.936389	1	Chip_PI - Chip_noPI	limma	0.24328	0.422132	FALSE	no hit	1813890		0.613894
PES 1,00	O00541	Pescadillo homolog	Homo sapiens	1	1	2	3	8	8	6356680	-0.108763	18.0633	-1.33542	0.243628	0.422357	-6.42398	0.577693	0.936423	1	Chip_PI - Chip_noPI	limma	0.243628	0.422357	FALSE	no hit	6356680		0.613273
DDX27	Q96GQ7	Probable ATP-dependent RNA helicase DDX27	Homo sapiens	1	1	2	3	10	10	3481586	0.264239	17.5495	1.335	0.243753	0.422357	-6.42446	0.577811	0.936435	1	Chip_PI - Chip_noPI	limma	0.243753	0.422357	FALSE	no hit	3481586		0.613049
TCF20	Q9UGU0	Transcription factor 20	Homo sapiens	1	1	2	3	5	5	0	-0.177038	15.2065	-1.33394	0.244076	0.422617	-6.4257	0.578115	0.936466	1	Chip_PI - Chip_noPI	limma	0.244076	0.422617	FALSE	no hit	0		0.612476
DCD	P81605	Dermcidin	Homo sapiens	1	1	2	3	4	4	5752712	0.461952	15.5079	1.33262	0.244475	0.422923	-6.42724	0.578491	0.936505	1	Chip_PI - Chip_noPI	limma	0.244475	0.422923	FALSE	no hit	5752712		0.611765
EIF4A2	Q14240	Eukaryotic initiation factor 4A-II	Homo sapiens	1	1	2	3	4	4	121738816	-0.136257	16.0571	-1.33167	0.244763	0.422923	-6.42834	0.578761	0.936533	1	Chip_PI - Chip_noPI	limma	0.244763	0.422923	FALSE	no hit	121738816		0.611254
PRDX6	P30041	Peroxiredoxin-6	Homo sapiens	1	1	2	3	6	6	4598856	0.556606	17.9151	1.33165	0.244769	0.422923	-6.42837	0.578766	0.936533	1	Chip_PI - Chip_noPI	limma	0.244769	0.422923	FALSE	no hit	4598856		0.611244
GLUD1	P00367	Glutamate dehydrogenase 1, mitochondrial	Homo sapiens	1	1	2	3	5	6	6714288	0.287223	17.678	1.32991	0.245297	0.423281	-6.43039	0.579262	0.936584	1	Chip_PI - Chip_noPI	limma	0.245297	0.423281	FALSE	no hit	6714288		0.610308
NUP155	O75694	Nuclear pore complex protein Nup155	Homo sapiens	1	1	2	3	18	18	6377932	-0.100174	19.253	-1.32984	0.24532	0.423281	-6.43048	0.579284	0.936586	1	Chip_PI - Chip_noPI	limma	0.24532	0.423281	FALSE	no hit	6377932		0.610266
PALS2	Q9NZW5	Protein PALS2	Homo sapiens	1	1	2	3	2	2	1378811	0.462682	16.7821	1.32608	0.246467	0.42496	-6.43485	0.580357	0.936696	1	Chip_PI - Chip_noPI	limma	0.246467	0.42496	FALSE	no hit	1378811		0.608242
IPO7	O95373	Importin-7	Homo sapiens	1	1	2	3	10	10	8733352	0.123563	18.5784	1.32411	0.247069	0.4257	-6.43714	0.580919	0.936754	1	Chip_PI - Chip_noPI	limma	0.247069	0.4257	FALSE	no hit	8733352		0.607182
EEF1B2	P24534	Elongation factor 1-beta	Homo sapiens	1	1	2	3	4	4	7672332	-0.165611	16.1793	-1.32078	0.24809	0.42716	-6.441	0.58187	0.93685	1	Chip_PI - Chip_noPI	limma	0.24809	0.42716	FALSE	no hit	7672332		0.605391
FUCA2	Q9BTY2	Plasma alpha-L-fucosidase	Homo sapiens	1	1	2	3	2	2	946926	-0.117686	16.4961	-1.31911	0.248604	0.427745	-6.44294	0.582348	0.936899	1	Chip_PI - Chip_noPI	limma	0.248604	0.427745	FALSE	no hit	946926		0.604492
MLF 2,00	Q15773	Myeloid leukemia factor 2	Homo sapiens	1	1	2	3	4	5	3818244	-0.169824	17.2344	-1.31796	0.248959	0.428057	-6.44427	0.582677	0.936932	1	Chip_PI - Chip_noPI	limma	0.248959	0.428057	FALSE	no hit	3818244		0.603872
PRKDC	P78527	DNA-dependent protein kinase catalytic subunit	Homo sapiens	1	1	2	3	104	104	39707652	0.113514	22.3403	1.31612	0.249525	0.42873	-6.44639	0.583202	0.936985	1	Chip_PI - Chip_noPI	limma	0.249525	0.42873	FALSE	no hit	39707652		0.602885
FABP5	Q01469	Fatty acid-binding protein 5	Homo sapiens	1	1	2	3	6	6	12893854	-0.0971729	17.9977	-1.31319	0.250434	0.42949	-6.44979	0.584042	0.93707	1	Chip_PI - Chip_noPI	limma	0.250434	0.42949	FALSE	no hit	12893854		0.601307
ANXA1	P04083	Annexin A1	Homo sapiens	1	1	2	3	3	3	0	0.232549	14.3577	1.31309	0.250466	0.42949	-6.44991	0.584071	0.937073	1	Chip_PI - Chip_noPI	limma	0.250466	0.42949	FALSE	no hit	0		0.601252
LIN28B	Q6ZN17	Protein lin-28 homolog B	Homo sapiens	1	1	2	3	6	6	3960496	-0.110364	17.7821	-1.31296	0.250505	0.42949	-6.45006	0.584108	0.937077	1	Chip_PI - Chip_noPI	limma	0.250505	0.42949	FALSE	no hit	3960496		0.601183
OAT	P04181	Ornithine aminotransferase, mitochondrial	Homo sapiens	1	1	2	3	6	6	2547024	0.103185	16.7452	1.31194	0.250823	0.42949	-6.45124	0.584401	0.937107	1	Chip_PI - Chip_noPI	limma	0.250823	0.42949	FALSE	no hit	2547024		0.600633
HMG20A	Q9NP66	High mobility group protein 20A	Homo sapiens	1	1	2	3	4	4	2618401	-0.128593	16.0699	-1.31188	0.250842	0.42949	-6.45131	0.584418	0.937108	1	Chip_PI - Chip_noPI	limma	0.250842	0.42949	FALSE	no hit	2618401		0.6006
RABEPK	Q7Z6M1	Rab9 effector protein with kelch motifs	Homo sapiens	1	1	2	3	2	2	713562	-0.119287	16.6366	-1.30911	0.251704	0.430459	-6.45451	0.585212	0.937188	1	Chip_PI - Chip_noPI	limma	0.251704	0.430459	FALSE	no hit	713562		0.59911
ILKAP	Q9H0C8	Integrin-linked kinase-associated serine/threonine phosphatase 2C	Homo sapiens	1	1	2	3	11	11	6110232	-0.103536	18.3559	-1.3085	0.251891	0.430459	-6.45521	0.585384	0.937206	1	Chip_PI - Chip_noPI	limma	0.251891	0.430459	FALSE	no hit	6110232		0.598787
SAR1A	Q9NR31	GTP-binding protein SAR1a	Homo sapiens	1	1	2	3	1	3	1178215	-0.108768	14.7923	-1.30837	0.251933	0.430459	-6.45536	0.585423	0.93721	1	Chip_PI - Chip_noPI	limma	0.251933	0.430459	FALSE	no hit	1178215		0.598714
PREB	Q9HCU5	Prolactin regulatory element-binding protein	Homo sapiens	1	1	2	3	3	3	2243577	-0.197174	13.4366	-1.3067	0.252454	0.431009	-6.45729	0.585901	0.937258	1	Chip_PI - Chip_noPI	limma	0.252454	0.431009	FALSE	no hit	2243577		0.597818
SDHA	P31040	Succinate dehydrogenase [ubiquinone] flavoprotein subunit, mitochondrial	Homo sapiens	1	1	2	3	12	12	18900374	-0.107662	19.7848	-1.30526	0.252905	0.431009	-6.45895	0.586314	0.937299	1	Chip_PI - Chip_noPI	limma	0.252905	0.431009	FALSE	no hit	18900374		0.597043
TRIM28	Q13263	Transcription intermediary factor 1-beta	Homo sapiens	1	1	2	3	20	20	202634612	0.0951549	20.2728	1.30521	0.25292	0.431009	-6.45901	0.586329	0.9373	1	Chip_PI - Chip_noPI	limma	0.25292	0.431009	FALSE	no hit	202634612		0.597016
ABCE1	P61221	ATP-binding cassette sub-family E member 1	Homo sapiens	1	1	2	3	17	17	17092404	-0.0987508	19.9695	-1.30509	0.252957	0.431009	-6.45914	0.586362	0.937304	1	Chip_PI - Chip_noPI	limma	0.252957	0.431009	FALSE	no hit	17092404		0.596954
GYS1	P13807	Glycogen [starch] synthase, muscle	Homo sapiens	1	1	2	3	4	5	3877094	-0.135789	17.0032	-1.30435	0.25319	0.431107	-6.46	0.586575	0.937325	1	Chip_PI - Chip_noPI	limma	0.25319	0.431107	FALSE	no hit	3877094		0.596554
PELO	Q9BRX2	Protein pelota homolog	Homo sapiens	1	1	2	3	6	6	4743117	-0.104368	17.1957	-1.30284	0.253665	0.431323	-6.46175	0.58701	0.937369	1	Chip_PI - Chip_noPI	limma	0.253665	0.431323	FALSE	no hit	4743117		0.59574
ATG16L1	Q676U5	Autophagy-related protein 16-1	Homo sapiens	1	1	2	3	2	2	556133	-0.161086	14.6256	-1.30239	0.253803	0.431323	-6.46225	0.587137	0.937381	1	Chip_PI - Chip_noPI	limma	0.253803	0.431323	FALSE	no hit	556133		0.595503
RFC5	P40937	Replication factor C subunit 5	Homo sapiens	1	1	2	3	6	6	3558414	-0.12068	17.3475	-1.30227	0.253843	0.431323	-6.4624	0.587173	0.937385	1	Chip_PI - Chip_noPI	limma	0.253843	0.431323	FALSE	no hit	3558414		0.595435
MID1	O15344	E3 ubiquitin-protein ligase Midline-1	Homo sapiens	1	1	2	3	3	5	2786174	-0.131491	15.6459	-1.30084	0.254291	0.431786	-6.46404	0.587583	0.937426	1	Chip_PI - Chip_noPI	limma	0.254291	0.431786	FALSE	no hit	2786174		0.594668
MTA1	Q13330	Metastasis-associated protein MTA1	Homo sapiens	1	1	2	3	11	15	6586085	0.108985	18.5255	1.29952	0.254709	0.43215	-6.46557	0.587964	0.937464	1	Chip_PI - Chip_noPI	limma	0.254709	0.43215	FALSE	no hit	6586085		0.593955
ACTL6A	O96019	Actin-like protein 6A	Homo sapiens	1	1	2	3	3	5	5862394	0.102456	16.4872	1.29904	0.254857	0.43215	-6.46611	0.588099	0.937477	1	Chip_PI - Chip_noPI	limma	0.254857	0.43215	FALSE	no hit	5862394		0.593703
PSMD2	Q13200	26S proteasome non-ATPase regulatory subunit 2	Homo sapiens	1	1	2	3	27	27	16823334	-0.0987242	20.3108	-1.29824	0.25511	0.432258	-6.46703	0.588329	0.9375	1	Chip_PI - Chip_noPI	limma	0.25511	0.432258	FALSE	no hit	16823334		0.593273
USP47	Q96K76	Ubiquitin carboxyl-terminal hydrolase 47	Homo sapiens	1	1	2	3	5	5	9862682	0.107303	17.6038	1.29773	0.255273	0.432258	-6.46763	0.588477	0.937515	1	Chip_PI - Chip_noPI	limma	0.255273	0.432258	FALSE	no hit	9862682		0.592995
NOB1	Q9ULX3	RNA-binding protein NOB1	Homo sapiens	1	1	2	3	9	9	9409607	-0.511526	18.4017	-1.29711	0.255468	0.432289	-6.46834	0.588654	0.937533	1	Chip_PI - Chip_noPI	limma	0.255468	0.432289	FALSE	no hit	9409607		0.592664
SNRPE	P62304	Small nuclear ribonucleoprotein E	Homo sapiens	1	1	2	3	2	2	3330347	0.13732	16.2015	1.29476	0.256213	0.433205	-6.47104	0.589331	0.9376	1	Chip_PI - Chip_noPI	limma	0.256213	0.433205	FALSE	no hit	3330347		0.5914
HSDL1	Q3SXM5	Inactive hydroxysteroid dehydrogenase-like protein 1	Homo sapiens	1	1	2	3	3	3	2398703	-0.122019	16.2597	-1.29429	0.256361	0.433205	-6.47158	0.589466	0.937613	1	Chip_PI - Chip_noPI	limma	0.256361	0.433205	FALSE	no hit	2398703		0.591148
NEK9	Q8TD19	Serine/threonine-protein kinase Nek9	Homo sapiens	1	1	2	3	5	5	2725435	-0.110304	16.7919	-1.29359	0.256584	0.433284	-6.47239	0.589668	0.937633	1	Chip_PI - Chip_noPI	limma	0.256584	0.433284	FALSE	no hit	2725435		0.59077
SRPRB	Q9Y5M8	Signal recognition particle receptor subunit beta	Homo sapiens	1	1	2	3	5	5	4406660	-0.101187	17.3105	-1.29222	0.257019	0.43372	-6.47396	0.590062	0.937672	1	Chip_PI - Chip_noPI	limma	0.257019	0.43372	FALSE	no hit	4406660		0.590035
SMC2	O95347	Structural maintenance of chromosomes protein 2	Homo sapiens	1	1	2	3	50	50	20648062	0.118206	21.4441	1.29104	0.257394	0.434054	-6.47532	0.590401	0.937706	1	Chip_PI - Chip_noPI	limma	0.257394	0.434054	FALSE	no hit	20648062		0.589402
NCOR1	O75376	Nuclear receptor corepressor 1	Homo sapiens	1	1	2	3	2	3	587230	0.152276	14.8139	1.28871	0.258137	0.435008	-6.47799	0.591072	0.937772	1	Chip_PI - Chip_noPI	limma	0.258137	0.435008	FALSE	no hit	587230		0.58815
DSCC1	Q9BVC3	Sister chromatid cohesion protein DCC1	Homo sapiens	1	1	2	3	2	2	830629	0.277127	14.933	1.28721	0.258613	0.435513	-6.4797	0.591502	0.937815	1	Chip_PI - Chip_noPI	limma	0.258613	0.435513	FALSE	no hit	830629		0.587349
CHAF1B	Q13112	Chromatin assembly factor 1 subunit B	Homo sapiens	1	1	2	3	4	4	5308660	-0.119384	16.8731	-1.28387	0.259683	0.436556	-6.48353	0.592464	0.937909	1	Chip_PI - Chip_noPI	limma	0.259683	0.436556	FALSE	no hit	5308660		0.585556
OGA	O60502	Protein O-GlcNAcase	Homo sapiens	1	1	2	3	6	6	4539651	-0.112194	17.831	-1.28384	0.259695	0.436556	-6.48357	0.592475	0.937911	1	Chip_PI - Chip_noPI	limma	0.259695	0.436556	FALSE	no hit	4539651		0.585536
CCT4	P50991	T-complex protein 1 subunit delta	Homo sapiens	1	1	2	3	28	28	100682750	-0.109879	22.114	-1.28362	0.259766	0.436556	-6.48382	0.592539	0.937917	1	Chip_PI - Chip_noPI	limma	0.259766	0.436556	FALSE	no hit	100682750		0.585417
CLIC1	O00299	Chloride intracellular channel protein 1	Homo sapiens	1	1	2	3	6	6	4250604	-0.108277	17.2373	-1.28152	0.260439	0.437389	-6.48622	0.593143	0.937976	1	Chip_PI - Chip_noPI	limma	0.260439	0.437389	FALSE	no hit	4250604		0.584293
MAP2K1	Q02750	Dual specificity mitogen-activated protein kinase kinase 1	Homo sapiens	1	1	2	3	4	4	21316139	0.282636	17.4528	1.28003	0.26092	0.437896	-6.48793	0.593573	0.938018	1	Chip_PI - Chip_noPI	limma	0.26092	0.437896	FALSE	no hit	21316139		0.583493
FKBP4	Q02790	Peptidyl-prolyl cis-trans isomerase FKBP4	Homo sapiens	1	1	2	3	15	15	7969474	0.362611	19.3237	1.27838	0.261453	0.438342	-6.48982	0.59405	0.938065	1	Chip_PI - Chip_noPI	limma	0.261453	0.438342	FALSE	no hit	7969474		0.582607
DNAJB1	P25685	DnaJ homolog subfamily B member 1	Homo sapiens	1	1	2	3	14	15	10724036	0.0962952	20.0939	1.2781	0.261542	0.438342	-6.49013	0.59413	0.938073	1	Chip_PI - Chip_noPI	limma	0.261542	0.438342	FALSE	no hit	10724036		0.582458
NDUFS2	O75306	NADH dehydrogenase [ubiquinone] iron-sulfur protein 2, mitochondrial	Homo sapiens	1	1	2	3	10	10	6830682	0.109511	17.3917	1.27548	0.26239	0.439462	-6.49312	0.594886	0.938147	1	Chip_PI - Chip_noPI	limma	0.26239	0.439462	FALSE	no hit	6830682		0.581053
ZMYND8	Q9ULU4	Protein kinase C-binding protein 1	Homo sapiens	1	1	2	3	5	5	3109760	0.0963857	17.499	1.27445	0.262725	0.439724	-6.4943	0.595185	0.938176	1	Chip_PI - Chip_noPI	limma	0.262725	0.439724	FALSE	no hit	3109760		0.580498
CAD	P27708	CAD protein	Homo sapiens	1	1	2	3	39	42	32615559	0.138468	20.699	1.27388	0.26291	0.439734	-6.49495	0.595349	0.938192	1	Chip_PI - Chip_noPI	limma	0.26291	0.439734	FALSE	no hit	32615559		0.580194
YWHAQ	P27348	14-3-3 protein theta	Homo sapiens	1	1	2	3	3	6	70320732	-0.228864	19.4415	-1.2721	0.263488	0.440218	-6.49698	0.595864	0.938242	1	Chip_PI - Chip_noPI	limma	0.263488	0.440218	FALSE	no hit	70320732		0.579239
G6PD	P11413	Glucose-6-phosphate 1-dehydrogenase	Homo sapiens	1	1	2	3	14	14	8373022	-0.114974	19.1261	-1.27188	0.263558	0.440218	-6.49723	0.595926	0.938248	1	Chip_PI - Chip_noPI	limma	0.263558	0.440218	FALSE	no hit	8373022		0.579124
H2BC20P	Q6DN03	Putative histone H2B type 2-C	Homo sapiens	1	1	2	3	0	4	605399940	-0.258335	20.9451	-1.26934	0.264387	0.441232	-6.50013	0.596661	0.938319	1	Chip_PI - Chip_noPI	limma	0.264387	0.441232	FALSE	no hit	605399940		0.57776
NUP93	Q8N1F7	Nuclear pore complex protein Nup93	Homo sapiens	1	1	2	3	26	26	10933456	-0.0936274	20.2872	-1.2687	0.264595	0.441232	-6.50085	0.596846	0.938337	1	Chip_PI - Chip_noPI	limma	0.264595	0.441232	FALSE	no hit	10933456		0.577419
RFC1	P35251	Replication factor C subunit 1	Homo sapiens	1	1	2	3	20	20	5024375	0.0978286	18.7762	1.26837	0.264704	0.441232	-6.50123	0.596942	0.938347	1	Chip_PI - Chip_noPI	limma	0.264704	0.441232	FALSE	no hit	5024375		0.57724
KIF14	Q15058	Kinesin-like protein KIF14	Homo sapiens	1	1	2	3	3	3	10296743	0.31478	14.5675	1.26593	0.265502	0.442263	-6.50401	0.597648	0.938415	1	Chip_PI - Chip_noPI	limma	0.265502	0.442263	FALSE	no hit	10296743		0.575933
CNOT4	O95628	CCR4-NOT transcription complex subunit 4	Homo sapiens	1	1	2	3	2	2	1356057	0.153253	16.0217	1.2648	0.265872	0.44258	-6.50529	0.597975	0.938446	1	Chip_PI - Chip_noPI	limma	0.265872	0.44258	FALSE	no hit	1356057		0.575327
CELF1	Q92879	CUGBP Elav-like family member 1	Homo sapiens	1	1	2	3	3	5	7131043	-0.108792	17.7859	-1.26369	0.266236	0.442885	-6.50655	0.598296	0.938477	1	Chip_PI - Chip_noPI	limma	0.266236	0.442885	FALSE	no hit	7131043		0.574734
CORO1A	P31146	Coronin-1A	Homo sapiens	1	1	2	3	3	3	5408029	-0.108384	17.0262	-1.2624	0.26666	0.443291	-6.50802	0.59867	0.938514	1	Chip_PI - Chip_noPI	limma	0.26666	0.443291	FALSE	no hit	5408029		0.574042
U2SURP	O15042	U2 snRNP-associated SURP motif-containing protein	Homo sapiens	1	1	2	3	9	9	2403054	0.191483	16.2893	1.26032	0.267345	0.444129	-6.51038	0.599273	0.938572	1	Chip_PI - Chip_noPI	limma	0.267345	0.444129	FALSE	no hit	2403054		0.572927
ECH1	Q13011	Delta(3,5)-Delta(2,4)-dienoyl-CoA isomerase, mitochondrial	Homo sapiens	1	1	2	3	5	5	4767244	0.251374	16.9418	1.25886	0.267825	0.444255	-6.51203	0.599694	0.938612	1	Chip_PI - Chip_noPI	limma	0.267825	0.444255	FALSE	no hit	4767244		0.572149
LMF2	Q9BU23	Lipase maturation factor 2	Homo sapiens	1	1	2	3	2	2	727144	-0.140334	16.1509	-1.25884	0.267833	0.444255	-6.51205	0.599701	0.938613	1	Chip_PI - Chip_noPI	limma	0.267833	0.444255	FALSE	no hit	727144		0.572136
HAT1	O14929	Histone acetyltransferase type B catalytic subunit	Homo sapiens	1	1	2	3	6	6	11087791	-0.115986	17.6183	-1.25844	0.267963	0.444255	-6.5125	0.599815	0.938624	1	Chip_PI - Chip_noPI	limma	0.267963	0.444255	FALSE	no hit	11087791		0.571925
FERMT2	Q96AC1	Fermitin family homolog 2	Homo sapiens	1	1	2	3	2	3	688654	-0.223564	14.8605	-1.25419	0.269372	0.446289	-6.51732	0.601049	0.938742	1	Chip_PI - Chip_noPI	limma	0.269372	0.446289	FALSE	no hit	688654		0.569648
MTPAP	Q9NVV4	Poly(A) RNA polymerase, mitochondrial	Homo sapiens	1	1	2	3	4	4	4440849	0.13488	14.8583	1.2529	0.269799	0.446569	-6.51878	0.601422	0.938778	1	Chip_PI - Chip_noPI	limma	0.269799	0.446569	FALSE	no hit	4440849		0.56896
UBR4	Q5T4S7	E3 ubiquitin-protein ligase UBR4	Homo sapiens	1	1	2	3	19	19	4322063	0.103312	18.2982	1.25259	0.269904	0.446569	-6.51913	0.601514	0.938786	1	Chip_PI - Chip_noPI	limma	0.269904	0.446569	FALSE	no hit	4322063		0.568791
RRAS2	P62070	Ras-related protein R-Ras2	Homo sapiens	1	1	2	3	2	3	667219	-0.11365	14.4057	-1.25102	0.270425	0.446837	-6.52091	0.601968	0.93883	1	Chip_PI - Chip_noPI	limma	0.270425	0.446837	FALSE	no hit	667219		0.567953
GPSM1	Q86YR5	G-protein-signaling modulator 1	Homo sapiens	1	1	2	3	4	5	993070	-0.105302	15.8565	-1.25101	0.27043	0.446837	-6.52092	0.601972	0.93883	1	Chip_PI - Chip_noPI	limma	0.27043	0.446837	FALSE	no hit	993070		0.567945
IKBIP	Q70UQ0	Inhibitor of nuclear factor kappa-B kinase-interacting protein	Homo sapiens	1	1	2	3	2	2	555992	0.208942	15.505	1.24325	0.273027	0.450825	-6.52968	0.604228	0.939045	1	Chip_PI - Chip_noPI	limma	0.273027	0.450825	FALSE	no hit	555992		0.563794
NSUN2	Q08J23	RNA cytosine C(5)-methyltransferase NSUN2	Homo sapiens	1	1	2	3	19	19	28876089	-0.107098	19.6095	-1.2422	0.273379	0.450959	-6.53086	0.604532	0.939073	1	Chip_PI - Chip_noPI	limma	0.273379	0.450959	FALSE	no hit	28876089		0.563235
GCLM	P48507	Glutamate--cysteine ligase regulatory subunit	Homo sapiens	1	1	2	3	3	3	2392670	-0.100906	16.4817	-1.24191	0.273476	0.450959	-6.53118	0.604615	0.939081	1	Chip_PI - Chip_noPI	limma	0.273476	0.450959	FALSE	no hit	2392670		0.563081
SENP1	Q9P0U3	Sentrin-specific protease 1	Homo sapiens	1	1	2	3	4	4	463507	-0.0903436	15.7347	-1.24011	0.274082	0.451657	-6.53321	0.605139	0.939131	1	Chip_PI - Chip_noPI	limma	0.274082	0.451657	FALSE	no hit	463507		0.562119
COPS2	P61201	COP9 signalosome complex subunit 2	Homo sapiens	1	1	2	3	3	3	630068	0.133661	14.9326	1.23737	0.27501	0.452882	-6.5363	0.605939	0.939206	1	Chip_PI - Chip_noPI	limma	0.27501	0.452882	FALSE	no hit	630068		0.560651
GNB2	P62879	Guanine nucleotide-binding protein G(I)/G(S)/G(T) subunit beta-2	Homo sapiens	1	1	2	3	1	2	36632079	-0.206642	14.0021	-1.23479	0.275884	0.453524	-6.5392	0.60669	0.939277	1	Chip_PI - Chip_noPI	limma	0.275884	0.453524	FALSE	no hit	36632079		0.559273
MRI1	Q9BV20	Methylthioribose-1-phosphate isomerase	Homo sapiens	1	1	2	3	6	6	10102532	-0.153555	18.9483	-1.23476	0.275895	0.453524	-6.53924	0.606699	0.939278	1	Chip_PI - Chip_noPI	limma	0.275895	0.453524	FALSE	no hit	10102532		0.559257
CEP170	Q5SW79	Centrosomal protein of 170 kDa	Homo sapiens	1	1	2	3	8	11	3353109	0.105259	17.4284	1.23458	0.275954	0.453524	-6.53943	0.60675	0.939283	1	Chip_PI - Chip_noPI	limma	0.275954	0.453524	FALSE	no hit	3353109		0.559164
SMARCA2	P51531	Probable global transcription activator SNF2L2	Homo sapiens	1	1	2	3	5	5	3362030	0.105848	17.0212	1.23361	0.276286	0.453652	-6.54053	0.607035	0.939309	1	Chip_PI - Chip_noPI	limma	0.276286	0.453652	FALSE	no hit	3362030		0.558641
PI4KA	P42356	Phosphatidylinositol 4-kinase alpha	Homo sapiens	1	1	2	3	2	3	737811	0.0910116	15.2801	1.23325	0.276408	0.453652	-6.54093	0.607139	0.939319	1	Chip_PI - Chip_noPI	limma	0.276408	0.453652	FALSE	no hit	737811		0.55845
KRI1	Q8N9T8	Protein KRI1 homolog	Homo sapiens	1	1	2	3	3	3	2622797	0.169333	16.9081	1.23272	0.276585	0.453652	-6.54152	0.607292	0.939333	1	Chip_PI - Chip_noPI	limma	0.276585	0.453652	FALSE	no hit	2622797		0.558171
PHKA1	P46020	Phosphorylase b kinase regulatory subunit alpha, skeletal muscle isoform	Homo sapiens	1	1	2	3	1	2	5746433	0.208182	14.2695	1.23141	0.277032	0.453869	-6.54299	0.607674	0.939369	1	Chip_PI - Chip_noPI	limma	0.277032	0.453869	FALSE	no hit	5746433		0.55747
FHL3	Q13643	Four and a half LIM domains protein 3	Homo sapiens	1	1	2	3	2	2	517023	0.243988	16.6302	1.23125	0.277087	0.453869	-6.54317	0.607721	0.939374	1	Chip_PI - Chip_noPI	limma	0.277087	0.453869	FALSE	no hit	517023		0.557384
SCFD1	Q8WVM8	Sec1 family domain-containing protein 1	Homo sapiens	1	1	2	3	12	12	5476834	0.096144	16.9963	1.22802	0.27819	0.455145	-6.54679	0.608664	0.939462	1	Chip_PI - Chip_noPI	limma	0.27819	0.455145	FALSE	no hit	5476834		0.555659
METTL16	Q86W50	RNA N6-adenosine-methyltransferase METTL16	Homo sapiens	1	1	2	3	2	2	865505	-0.129864	14.148	-1.22784	0.278251	0.455145	-6.54699	0.608716	0.939467	1	Chip_PI - Chip_noPI	limma	0.278251	0.455145	FALSE	no hit	865505		0.555563
ADPRS	Q9NX46	ADP-ribosylhydrolase ARH3	Homo sapiens	1	1	2	3	3	3	882013	0.118129	15.7549	1.22734	0.278422	0.455145	-6.54755	0.608862	0.93948	1	Chip_PI - Chip_noPI	limma	0.278422	0.455145	FALSE	no hit	882013		0.555296
RBM5	P52756	RNA-binding protein 5	Homo sapiens	1	1	2	3	2	2	481790	0.249562	14.169	1.22099	0.280603	0.45795	-6.55466	0.610717	0.939653	1	Chip_PI - Chip_noPI	limma	0.280603	0.45795	FALSE	no hit	481790		0.551907
GATAD2B	Q8WXI9	Transcriptional repressor p66-beta	Homo sapiens	1	1	2	3	8	8	4603976	-0.139644	17.1988	-1.21987	0.280989	0.45795	-6.5559	0.611043	0.939683	1	Chip_PI - Chip_noPI	limma	0.280989	0.45795	FALSE	no hit	4603976		0.551311
EZR	P15311	Ezrin	Homo sapiens	1	1	2	3	6	15	34810599	0.171208	20.2101	1.21982	0.281008	0.45795	-6.55597	0.61106	0.939685	1	Chip_PI - Chip_noPI	limma	0.281008	0.45795	FALSE	no hit	34810599		0.551281
SNX27	Q96L92	Sorting nexin-27	Homo sapiens	1	1	2	3	6	6	6941895	-0.0916678	17.9569	-1.21975	0.281031	0.45795	-6.55604	0.611079	0.939687	1	Chip_PI - Chip_noPI	limma	0.281031	0.45795	FALSE	no hit	6941895		0.551245
PSPC1	Q8WXF1	Paraspeckle component 1	Homo sapiens	1	1	2	3	16	16	135948136	-0.0917295	19.7027	-1.21964	0.28107	0.45795	-6.55617	0.611112	0.93969	1	Chip_PI - Chip_noPI	limma	0.28107	0.45795	FALSE	no hit	135948136		0.551186
GGCT	O75223	Gamma-glutamylcyclotransferase	Homo sapiens	1	1	2	3	6	6	5233869	0.232459	17.2361	1.21887	0.281333	0.458076	-6.55702	0.611335	0.939711	1	Chip_PI - Chip_noPI	limma	0.281333	0.458076	FALSE	no hit	5233869		0.550779
BLMH	Q13867	Bleomycin hydrolase	Homo sapiens	1	1	2	3	6	6	14305397	0.378825	17.7569	1.21686	0.282031	0.45867	-6.55927	0.611924	0.939765	1	Chip_PI - Chip_noPI	limma	0.282031	0.45867	FALSE	no hit	14305397		0.549704
HEATR1	Q9H583	HEAT repeat-containing protein 1	Homo sapiens	1	1	2	3	8	8	6206934	0.0978605	18.3628	1.21674	0.282072	0.45867	-6.5594	0.611959	0.939768	1	Chip_PI - Chip_noPI	limma	0.282072	0.45867	FALSE	no hit	6206934		0.549641
ATP2B1	P20020	Plasma membrane calcium-transporting ATPase 1	Homo sapiens	1	1	2	3	7	15	5566679	-0.11202	18.4089	-1.21489	0.282712	0.459406	-6.56146	0.612499	0.939818	1	Chip_PI - Chip_noPI	limma	0.282712	0.459406	FALSE	no hit	5566679		0.548656
GSK3B	P49841	Glycogen synthase kinase-3 beta	Homo sapiens	1	1	2	3	4	4	1762355	-0.233987	13.8504	-1.21357	0.283172	0.459851	-6.56293	0.612887	0.939854	1	Chip_PI - Chip_noPI	limma	0.283172	0.459851	FALSE	no hit	1762355		0.54795
SLK	Q9H2G2	STE20-like serine/threonine-protein kinase	Homo sapiens	1	1	2	3	20	21	10246603	0.111064	19.7432	1.20954	0.284575	0.461749	-6.56741	0.614066	0.939963	1	Chip_PI - Chip_noPI	limma	0.284575	0.461749	FALSE	no hit	10246603		0.545804
KAT7	O95251	Histone acetyltransferase KAT7	Homo sapiens	1	1	2	3	6	6	4104464	0.10836	17.6557	1.20849	0.284943	0.461749	-6.56859	0.614375	0.939991	1	Chip_PI - Chip_noPI	limma	0.284943	0.461749	FALSE	no hit	4104464		0.545242
GTF2H4	Q92759	General transcription factor IIH subunit 4	Homo sapiens	1	1	2	3	2	2	0	0.212675	15.4197	1.20826	0.285022	0.461749	-6.56883	0.614441	0.939997	1	Chip_PI - Chip_noPI	limma	0.285022	0.461749	FALSE	no hit	0		0.545122
PGAM1	P18669	Phosphoglycerate mutase 1	Homo sapiens	1	1	2	3	3	5	1104658	-0.19025	17.2268	-1.2076	0.285255	0.461749	-6.56958	0.614636	0.940015	1	Chip_PI - Chip_noPI	limma	0.285255	0.461749	FALSE	no hit	1104658		0.544767
HNRNPF	P52597	Heterogeneous nuclear ribonucleoprotein F	Homo sapiens	1	1	2	3	10	10	113838722	-0.110122	19.7038	-1.20752	0.285281	0.461749	-6.56966	0.614658	0.940017	1	Chip_PI - Chip_noPI	limma	0.285281	0.461749	FALSE	no hit	113838722		0.544727
SIN3A	Q96ST3	Paired amphipathic helix protein Sin3a	Homo sapiens	1	1	2	3	7	7	3759733	0.215556	17.9235	1.20686	0.285513	0.461821	-6.5704	0.614853	0.940035	1	Chip_PI - Chip_noPI	limma	0.285513	0.461821	FALSE	no hit	3759733		0.544374
FAM91A1	Q658Y4	Protein FAM91A1	Homo sapiens	1	1	2	3	2	2	862322	-0.106619	15.6207	-1.20555	0.285972	0.462259	-6.57185	0.615237	0.94007	1	Chip_PI - Chip_noPI	limma	0.285972	0.462259	FALSE	no hit	862322		0.543676
NOL10	Q9BSC4	Nucleolar protein 10	Homo sapiens	1	1	2	3	3	3	448493	-0.109343	16.3745	-1.20439	0.286377	0.462609	-6.57313	0.615575	0.940101	1	Chip_PI - Chip_noPI	limma	0.286377	0.462609	FALSE	no hit	448493		0.543062
LLGL1	Q15334	Lethal(2) giant larvae protein homolog 1	Homo sapiens	1	1	2	3	4	4	7549830	0.387485	17.8174	1.20133	0.287456	0.464046	-6.57653	0.616474	0.940183	1	Chip_PI - Chip_noPI	limma	0.287456	0.464046	FALSE	no hit	7549830		0.541429
AARS1	P49588	Alanine--tRNA ligase, cytoplasmic	Homo sapiens	1	1	2	3	16	16	7933554	0.156528	19.5168	1.19922	0.288199	0.464833	-6.57886	0.617093	0.940239	1	Chip_PI - Chip_noPI	limma	0.288199	0.464833	FALSE	no hit	7933554		0.540307
TOR1AIP1	Q5JTV8	Torsin-1A-interacting protein 1	Homo sapiens	1	1	2	3	6	6	2715816	-0.108154	16.389	-1.19858	0.288424	0.464833	-6.57957	0.61728	0.940256	1	Chip_PI - Chip_noPI	limma	0.288424	0.464833	FALSE	no hit	2715816		0.539968
SEPTIN7	Q16181	Septin-7	Homo sapiens	1	1	2	3	7	7	7483849	0.152045	18.199	1.19834	0.288511	0.464833	-6.57984	0.617352	0.940263	1	Chip_PI - Chip_noPI	limma	0.288511	0.464833	FALSE	no hit	7483849		0.539838
SERBP1	Q8NC51	Plasminogen activator inhibitor 1 RNA-binding protein	Homo sapiens	1	1	2	3	11	11	20808658	0.333288	19.4222	1.19405	0.290031	0.466899	-6.58458	0.618612	0.940377	1	Chip_PI - Chip_noPI	limma	0.290031	0.466899	FALSE	no hit	20808658		0.537556
DYNC2H1	Q8NCM8	Cytoplasmic dynein 2 heavy chain 1	Homo sapiens	1	1	2	3	3	3	1303744	0.137851	14.4977	1.19344	0.290246	0.466899	-6.58525	0.61879	0.940394	1	Chip_PI - Chip_noPI	limma	0.290246	0.466899	FALSE	no hit	1303744		0.537234
HDAC1	Q13547	Histone deacetylase 1	Homo sapiens	1	1	2	3	6	6	43218570	-0.0893582	18.6132	-1.19311	0.290363	0.466899	-6.58561	0.618887	0.940402	1	Chip_PI - Chip_noPI	limma	0.290363	0.466899	FALSE	no hit	43218570		0.537059
VAV2	P52735	Guanine nucleotide exchange factor VAV2	Homo sapiens	1	1	2	3	1	2	1020336	0.214732	15.9764	1.19188	0.290803	0.467301	-6.58697	0.619251	0.940435	1	Chip_PI - Chip_noPI	limma	0.290803	0.467301	FALSE	no hit	1020336		0.536401
RPS28	P62857	40S ribosomal protein S28	Homo sapiens	1	1	2	3	3	3	3639613	0.108712	15.7355	1.1909	0.291151	0.467426	-6.58805	0.619538	0.940461	1	Chip_PI - Chip_noPI	limma	0.291151	0.467426	FALSE	no hit	3639613		0.535882
MTMR1	Q13613	Myotubularin-related protein 1	Homo sapiens	1	1	2	3	3	3	1917742	-0.170635	15.1527	-1.19059	0.291262	0.467426	-6.58839	0.619629	0.940469	1	Chip_PI - Chip_noPI	limma	0.291262	0.467426	FALSE	no hit	1917742		0.535717
HNRNPH1	P31943	Heterogeneous nuclear ribonucleoprotein H	Homo sapiens	1	1	2	3	8	16	179597088	-0.0898637	20.4933	-1.18987	0.291516	0.467515	-6.58918	0.619839	0.940488	1	Chip_PI - Chip_noPI	limma	0.291516	0.467515	FALSE	no hit	179597088		0.535337
RHOA	P61586	Transforming protein RhoA	Homo sapiens	1	1	2	3	2	2	1717077	-0.135953	16.3989	-1.18888	0.291871	0.467515	-6.59027	0.620131	0.940515	1	Chip_PI - Chip_noPI	limma	0.291871	0.467515	FALSE	no hit	1717077		0.534809
EIF4A1	P60842	Eukaryotic initiation factor 4A-I	Homo sapiens	1	1	2	3	12	22	126986410	-0.102563	21.3384	-1.18883	0.291888	0.467515	-6.59033	0.620145	0.940516	1	Chip_PI - Chip_noPI	limma	0.291888	0.467515	FALSE	no hit	126986410		0.534784
FLII	Q13045	Protein flightless-1 homolog	Homo sapiens	1	1	2	3	13	13	3851701	-0.0864551	18.0776	-1.18772	0.292285	0.467746	-6.59155	0.620472	0.940546	1	Chip_PI - Chip_noPI	limma	0.292285	0.467746	FALSE	no hit	3851701		0.534194
TLN1	Q9Y490	Talin-1	Homo sapiens	1	1	2	3	54	62	29585958	0.108115	21.5885	1.18737	0.292413	0.467746	-6.59194	0.620577	0.940555	1	Chip_PI - Chip_noPI	limma	0.292413	0.467746	FALSE	no hit	29585958		0.534004
SMU1	Q2TAY7	WD40 repeat-containing protein SMU1	Homo sapiens	1	1	2	3	13	13	15961906	0.0863534	18.9829	1.1862	0.292829	0.468108	-6.59322	0.620919	0.940586	1	Chip_PI - Chip_noPI	limma	0.292829	0.468108	FALSE	no hit	15961906		0.533385
COQ8A	Q8NI60	Atypical kinase COQ8A, mitochondrial	Homo sapiens	1	1	2	3	5	5	2818291	0.11033	17.5329	1.18533	0.293142	0.468304	-6.59418	0.621177	0.940609	1	Chip_PI - Chip_noPI	limma	0.293142	0.468304	FALSE	no hit	2818291		0.532921
MAGED1	Q9Y5V3	Melanoma-associated antigen D1	Homo sapiens	1	1	2	3	5	5	4373222	-0.0889567	15.9404	-1.18446	0.293456	0.468499	-6.59514	0.621433	0.940632	1	Chip_PI - Chip_noPI	limma	0.293456	0.468499	FALSE	no hit	4373222		0.532458
PAK4	O96013	Serine/threonine-protein kinase PAK 4	Homo sapiens	1	1	2	3	4	5	1564583	-0.0970334	16.1671	-1.18328	0.293878	0.46887	-6.59644	0.62178	0.940663	1	Chip_PI - Chip_noPI	limma	0.293878	0.46887	FALSE	no hit	1564583		0.531832
DHX37	Q8IY37	Probable ATP-dependent RNA helicase DHX37	Homo sapiens	1	1	2	3	10	10	25666591	0.0874487	17.6783	1.18206	0.294318	0.469267	-6.59778	0.62214	0.940696	1	Chip_PI - Chip_noPI	limma	0.294318	0.469267	FALSE	no hit	25666591		0.531183
ARL 2,00	P36404	ADP-ribosylation factor-like protein 2	Homo sapiens	1	1	2	3	4	4	4228992	-0.211124	16.0806	-1.17908	0.295392	0.470673	-6.60105	0.623018	0.940774	1	Chip_PI - Chip_noPI	limma	0.295392	0.470673	FALSE	no hit	4228992		0.529601
SMARCC1	Q92922	SWI/SNF complex subunit SMARCC1	Homo sapiens	1	1	2	3	7	7	77742683	0.098123	17.9501	1.17806	0.295761	0.470956	-6.60217	0.623319	0.940801	1	Chip_PI - Chip_noPI	limma	0.295761	0.470956	FALSE	no hit	77742683		0.529059
ETF1	P62495	Eukaryotic peptide chain release factor subunit 1	Homo sapiens	1	1	2	3	12	12	15573248	-0.125587	19.8235	-1.17531	0.296757	0.471364	-6.60518	0.624131	0.940873	1	Chip_PI - Chip_noPI	limma	0.296757	0.471364	FALSE	no hit	15573248		0.527599
CDC37	Q16543	Hsp90 co-chaperone Cdc37	Homo sapiens	1	1	2	3	9	9	11158912	-0.098022	17.984	-1.17508	0.296841	0.471364	-6.60544	0.624199	0.94088	1	Chip_PI - Chip_noPI	limma	0.296841	0.471364	FALSE	no hit	11158912		0.527476
EIF3I	Q13347	Eukaryotic translation initiation factor 3 subunit I	Homo sapiens	1	1	2	3	10	10	27337050	0.103939	19.218	1.17471	0.296973	0.471364	-6.60583	0.624306	0.940889	1	Chip_PI - Chip_noPI	limma	0.296973	0.471364	FALSE	no hit	27337050		0.527282
CKAP5	Q14008	Cytoskeleton-associated protein 5	Homo sapiens	1	1	2	3	32	32	26517212	0.0874433	20.3077	1.17444	0.297071	0.471364	-6.60613	0.624386	0.940896	1	Chip_PI - Chip_noPI	limma	0.297071	0.471364	FALSE	no hit	26517212		0.527139
PCBP2	Q15366	Poly(rC)-binding protein 2	Homo sapiens	1	1	2	3	6	6	28006819	-0.104849	18.1973	-1.17432	0.297116	0.471364	-6.60627	0.624423	0.940899	1	Chip_PI - Chip_noPI	limma	0.297116	0.471364	FALSE	no hit	28006819		0.527073
ELOA	Q14241	Elongin-A	Homo sapiens	1	1	2	3	7	7	3232089	-0.135379	17.5165	-1.17384	0.297289	0.471364	-6.60679	0.624563	0.940912	1	Chip_PI - Chip_noPI	limma	0.297289	0.471364	FALSE	no hit	3232089		0.526821
GLB1	P16278	Beta-galactosidase	Homo sapiens	1	1	2	3	3	3	456008	-0.119198	16.0834	-1.17364	0.29736	0.471364	-6.607	0.624621	0.940917	1	Chip_PI - Chip_noPI	limma	0.29736	0.471364	FALSE	no hit	456008		0.526717
ARPC1A	Q92747	Actin-related protein 2/3 complex subunit 1A	Homo sapiens	1	1	2	3	6	6	10648930	-0.125125	18.7262	-1.17275	0.297684	0.47154	-6.60798	0.624884	0.940941	1	Chip_PI - Chip_noPI	limma	0.297684	0.47154	FALSE	no hit	10648930		0.526244
HARS2	P49590	Histidine--tRNA ligase, mitochondrial	Homo sapiens	1	1	2	3	3	3	2089744	0.566157	15.8954	1.17228	0.297855	0.47154	-6.60849	0.625023	0.940953	1	Chip_PI - Chip_noPI	limma	0.297855	0.47154	FALSE	no hit	2089744		0.525995
CMAS	Q8NFW8	N-acylneuraminate cytidylyltransferase	Homo sapiens	1	1	2	3	8	8	12892733	-0.107351	17.7893	-1.17083	0.298386	0.472006	-6.61008	0.625453	0.940991	1	Chip_PI - Chip_noPI	limma	0.298386	0.472006	FALSE	no hit	12892733		0.525222
SSBP1	Q04837	Single-stranded DNA-binding protein, mitochondrial	Homo sapiens	1	1	2	3	8	8	11844527	0.232171	18.9867	1.17042	0.298534	0.472006	-6.61053	0.625573	0.941002	1	Chip_PI - Chip_noPI	limma	0.298534	0.472006	FALSE	no hit	11844527		0.525007
DEK	P35659	Protein DEK	Homo sapiens	1	1	2	3	5	6	5876455	0.27631	18.099	1.16919	0.298981	0.472409	-6.61186	0.625935	0.941034	1	Chip_PI - Chip_noPI	limma	0.298981	0.472409	FALSE	no hit	5876455		0.524356
EIF3D	O15371	Eukaryotic translation initiation factor 3 subunit D	Homo sapiens	1	1	2	3	14	14	23521290	-0.0982481	20.3901	-1.16608	0.300121	0.473403	-6.61526	0.626856	0.941115	1	Chip_PI - Chip_noPI	limma	0.300121	0.473403	FALSE	no hit	23521290		0.522704
GATD3B	A0A0B4J2D5	Putative glutamine amidotransferase-like class 1 domain-containing protein 3B, mitochondrial	Homo sapiens	1	1	2	3	0	4	9242942	-0.0862808	17.3314	-1.16602	0.300141	0.473403	-6.61532	0.626872	0.941117	1	Chip_PI - Chip_noPI	limma	0.300141	0.473403	FALSE	no hit	9242942		0.522675
LARP4	Q71RC2	La-related protein 4	Homo sapiens	1	1	2	3	7	7	9941431	-0.104774	16.1924	-1.16553	0.300321	0.473403	-6.61586	0.627018	0.94113	1	Chip_PI - Chip_noPI	limma	0.300321	0.473403	FALSE	no hit	9941431		0.522414
HMMR	O75330	Hyaluronan mediated motility receptor	Homo sapiens	1	1	2	3	4	4	0	0.226079	13.5139	1.16518	0.300451	0.473403	-6.61625	0.627122	0.941139	1	Chip_PI - Chip_noPI	limma	0.300451	0.473403	FALSE	no hit	0		0.522226
IGF2BP2	Q9Y6M1	Insulin-like growth factor 2 mRNA-binding protein 2	Homo sapiens	1	1	2	3	19	21	16408136	0.123789	20.3837	1.16484	0.300573	0.473403	-6.61661	0.627221	0.941148	1	Chip_PI - Chip_noPI	limma	0.300573	0.473403	FALSE	no hit	16408136		0.522049
EIF3G	O75821	Eukaryotic translation initiation factor 3 subunit G	Homo sapiens	1	1	2	3	15	15	12680880	0.0950447	19.5262	1.16233	0.301498	0.474374	-6.61935	0.627965	0.941213	1	Chip_PI - Chip_noPI	limma	0.301498	0.474374	FALSE	no hit	12680880		0.520716
PFKL	P17858	ATP-dependent 6-phosphofructokinase, liver type	Homo sapiens	1	1	2	3	7	8	12208438	-0.0851731	18.3452	-1.16155	0.301784	0.474374	-6.6202	0.628195	0.941234	1	Chip_PI - Chip_noPI	limma	0.301784	0.474374	FALSE	no hit	12208438		0.520303
CCT2	P78371	T-complex protein 1 subunit beta	Homo sapiens	1	1	2	3	25	25	24159023	0.149566	20.6101	1.1615	0.301801	0.474374	-6.62025	0.628209	0.941235	1	Chip_PI - Chip_noPI	limma	0.301801	0.474374	FALSE	no hit	24159023		0.520279
VPS29	Q9UBQ0	Vacuolar protein sorting-associated protein 29	Homo sapiens	1	1	2	3	2	2	1181285	-0.13907	15.628	-1.16106	0.301962	0.474374	-6.62072	0.628338	0.941246	1	Chip_PI - Chip_noPI	limma	0.301962	0.474374	FALSE	no hit	1181285		0.520047
PA2G4	Q9UQ80	Proliferation-associated protein 2G4	Homo sapiens	1	1	2	3	20	20	110065432	-0.092196	20.3917	-1.15862	0.302865	0.475319	-6.62338	0.629063	0.94131	1	Chip_PI - Chip_noPI	limma	0.302865	0.475319	FALSE	no hit	110065432		0.51875
PLK1	P53350	Serine/threonine-protein kinase PLK1	Homo sapiens	1	1	2	3	6	6	5154551	0.113272	17.5831	1.1583	0.302983	0.475319	-6.62373	0.629157	0.941318	1	Chip_PI - Chip_noPI	limma	0.302983	0.475319	FALSE	no hit	5154551		0.518582
NCBP2	P52298	Nuclear cap-binding protein subunit 2	Homo sapiens	1	1	2	3	7	8	8687574	-0.151688	18.4062	-1.15786	0.303144	0.475319	-6.6242	0.629286	0.941329	1	Chip_PI - Chip_noPI	limma	0.303144	0.475319	FALSE	no hit	8687574		0.518351
SCAMP1	O15126	Secretory carrier-associated membrane protein 1	Homo sapiens	1	1	2	3	3	3	925909	0.145814	13.2767	1.15642	0.303678	0.475853	-6.62577	0.629714	0.941367	1	Chip_PI - Chip_noPI	limma	0.303678	0.475853	FALSE	no hit	925909		0.517587
PSMC1	P62191	26S proteasome regulatory subunit 4	Homo sapiens	1	1	2	3	20	20	20238550	0.0847118	20.5244	1.15488	0.304248	0.476105	-6.62744	0.630169	0.941407	1	Chip_PI - Chip_noPI	limma	0.304248	0.476105	FALSE	no hit	20238550		0.516773
ZMPSTE24	O75844	CAAX prenyl protease 1 homolog	Homo sapiens	1	1	2	3	2	2	431647	0.195356	15.0524	1.15486	0.304254	0.476105	-6.62746	0.630174	0.941407	1	Chip_PI - Chip_noPI	limma	0.304254	0.476105	FALSE	no hit	431647		0.516764
APEH	P13798	Acylamino-acid-releasing enzyme	Homo sapiens	1	1	2	3	7	7	2450376	-0.131001	17.2423	-1.15442	0.30442	0.476105	-6.62794	0.630307	0.941419	1	Chip_PI - Chip_noPI	limma	0.30442	0.476105	FALSE	no hit	2450376		0.516526
PCNP	Q8WW12	PEST proteolytic signal-containing nuclear protein	Homo sapiens	1	1	2	3	5	5	6825588	-0.192172	18.4115	-1.15384	0.304634	0.476136	-6.62857	0.630478	0.941434	1	Chip_PI - Chip_noPI	limma	0.304634	0.476136	FALSE	no hit	6825588		0.516221
NANS	Q9NR45	Sialic acid synthase	Homo sapiens	1	1	2	3	9	9	19675344	-0.0942611	18.3791	-1.15156	0.30548	0.477155	-6.63103	0.631152	0.941493	1	Chip_PI - Chip_noPI	limma	0.30548	0.477155	FALSE	no hit	19675344		0.515017
MCMBP	Q9BTE3	Mini-chromosome maintenance complex-binding protein	Homo sapiens	1	1	2	3	6	6	5147174	0.0917093	17.0398	1.14956	0.306225	0.477733	-6.6332	0.631745	0.941544	1	Chip_PI - Chip_noPI	limma	0.306225	0.477733	FALSE	no hit	5147174		0.513959
PSMC6	P62333	26S proteasome regulatory subunit 10B	Homo sapiens	1	1	2	3	19	19	14126916	-0.0926793	20.5515	-1.14953	0.306239	0.477733	-6.63324	0.631756	0.941545	1	Chip_PI - Chip_noPI	limma	0.306239	0.477733	FALSE	no hit	14126916		0.51394
PRPF4	O43172	U4/U6 small nuclear ribonucleoprotein Prp4	Homo sapiens	1	1	2	3	11	11	5200988	-0.110773	18.648	-1.14552	0.307738	0.47948	-6.63757	0.632946	0.941649	1	Chip_PI - Chip_noPI	limma	0.307738	0.47948	FALSE	no hit	5200988		0.511819
TCEA1	P23193	Transcription elongation factor A protein 1	Homo sapiens	1	1	2	3	3	3	2324392	-0.112219	17.2395	-1.14531	0.307814	0.47948	-6.63779	0.633006	0.941654	1	Chip_PI - Chip_noPI	limma	0.307814	0.47948	FALSE	no hit	2324392		0.511712
PRDX1	Q06830	Peroxiredoxin-1	Homo sapiens	1	1	2	3	1	6	9586513	-0.209517	18.4073	-1.14497	0.307945	0.47948	-6.63817	0.633109	0.941663	1	Chip_PI - Chip_noPI	limma	0.307945	0.47948	FALSE	no hit	9586513		0.511527
UPF1	Q92900	Regulator of nonsense transcripts 1	Homo sapiens	1	1	2	3	30	30	7780192	0.0862757	19.8843	1.14153	0.309236	0.481186	-6.64187	0.63413	0.941752	1	Chip_PI - Chip_noPI	limma	0.309236	0.481186	FALSE	no hit	7780192		0.50971
DPF2	Q92785	Zinc finger protein ubi-d4	Homo sapiens	1	1	2	3	6	6	2465852	0.153433	16.499	1.13967	0.309936	0.48197	-6.64388	0.634683	0.941799	1	Chip_PI - Chip_noPI	limma	0.309936	0.48197	FALSE	no hit	2465852		0.508728
SMAP	O00193	Small acidic protein	Homo sapiens	1	1	2	3	2	2	1774369	0.250611	17.2686	1.13765	0.310699	0.482851	-6.64605	0.635283	0.941851	1	Chip_PI - Chip_noPI	limma	0.310699	0.482851	FALSE	no hit	1774369		0.50766
RECQL	P46063	ATP-dependent DNA helicase Q1	Homo sapiens	1	1	2	3	13	14	12014910	-0.0863544	19.4438	-1.13686	0.310997	0.483009	-6.6469	0.635518	0.941871	1	Chip_PI - Chip_noPI	limma	0.310997	0.483009	FALSE	no hit	12014910		0.507244
THUMPD1	Q9NXG2	THUMP domain-containing protein 1	Homo sapiens	1	1	2	3	10	10	5354390	-0.0887692	18.3814	-1.13607	0.311297	0.483169	-6.64775	0.635753	0.941892	1	Chip_PI - Chip_noPI	limma	0.311297	0.483169	FALSE	no hit	5354390		0.506825
TRIP13	Q15645	Pachytene checkpoint protein 2 homolog	Homo sapiens	1	1	2	3	11	11	8082420	-0.0887599	18.6115	-1.13397	0.31209	0.484094	-6.65	0.636376	0.941945	1	Chip_PI - Chip_noPI	limma	0.31209	0.484094	FALSE	no hit	8082420		0.505721
HK1	P19367	Hexokinase-1	Homo sapiens	1	1	2	3	26	31	17105098	-0.0834758	20.7787	-1.13318	0.31239	0.484254	-6.65085	0.636611	0.941965	1	Chip_PI - Chip_noPI	limma	0.31239	0.484254	FALSE	no hit	17105098		0.505302
GNAI1	P63096	Guanine nucleotide-binding protein G(i) subunit alpha-1	Homo sapiens	1	1	2	3	2	2	6212093	-0.225946	15.3988	-1.12781	0.314437	0.486794	-6.65661	0.638212	0.942102	1	Chip_PI - Chip_noPI	limma	0.314437	0.486794	FALSE	no hit	6212093		0.502466
CSNK1A1	P48729	Casein kinase I isoform alpha	Homo sapiens	1	1	2	3	3	4	3299284	-0.0897635	16.9454	-1.12778	0.314446	0.486794	-6.65663	0.638218	0.942103	1	Chip_PI - Chip_noPI	limma	0.314446	0.486794	FALSE	no hit	3299284		0.502455
AACS	Q86V21	Acetoacetyl-CoA synthetase	Homo sapiens	1	1	2	3	3	3	0	-0.188908	13.2686	-1.12727	0.31464	0.486794	-6.65718	0.63837	0.942116	1	Chip_PI - Chip_noPI	limma	0.31464	0.486794	FALSE	no hit	0		0.502185
FECH	P22830	Ferrochelatase, mitochondrial	Homo sapiens	1	1	2	3	2	2	770557	-0.11004	14.2406	-1.1268	0.314821	0.486794	-6.65768	0.638511	0.942128	1	Chip_PI - Chip_noPI	limma	0.314821	0.486794	FALSE	no hit	770557		0.501936
LARS2	Q15031	Leucine--tRNA ligase, mitochondrial	Homo sapiens	1	1	2	3	9	10	3370104	-0.103307	18.0981	-1.12506	0.315486	0.487516	-6.65954	0.639029	0.942172	1	Chip_PI - Chip_noPI	limma	0.315486	0.487516	FALSE	no hit	3370104		0.50102
TMEM106B	Q9NUM4	Transmembrane protein 106B	Homo sapiens	1	1	2	3	2	2	1183791	-0.173655	15.4442	-1.12427	0.315789	0.487677	-6.66039	0.639265	0.942192	1	Chip_PI - Chip_noPI	limma	0.315789	0.487677	FALSE	no hit	1183791		0.500603
SPATA5L1	Q9BVQ7	Ribosome biogenesis protein SPATA5L1	Homo sapiens	1	1	2	3	2	2	1260961	-0.201535	13.0208	-1.12345	0.316103	0.487855	-6.66126	0.639508	0.942213	1	Chip_PI - Chip_noPI	limma	0.316103	0.487855	FALSE	no hit	1260961		0.500171
PABPC1	P11940	Polyadenylate-binding protein 1	Homo sapiens	1	1	2	3	3	23	13115794	-0.1498	20.3671	-1.12231	0.316541	0.488225	-6.66248	0.639849	0.942242	1	Chip_PI - Chip_noPI	limma	0.316541	0.488225	FALSE	no hit	13115794		0.499569
DIMT1	Q9UNQ2	Probable dimethyladenosine transferase	Homo sapiens	1	1	2	3	2	2	1044508	-0.184025	17.0466	-1.12128	0.316936	0.488434	-6.66357	0.640155	0.942268	1	Chip_PI - Chip_noPI	limma	0.316936	0.488434	FALSE	no hit	1044508		0.499029
GTPBP1	O00178	GTP-binding protein 1	Homo sapiens	1	1	2	3	7	8	5611470	0.0843863	17.9714	1.12092	0.317075	0.488434	-6.66396	0.640262	0.942277	1	Chip_PI - Chip_noPI	limma	0.317075	0.488434	FALSE	no hit	5611470		0.498839
BAIAP2L1	Q9UHR4	Brain-specific angiogenesis inhibitor 1-associated protein 2-like protein 1	Homo sapiens	1	1	2	3	3	3	756977	0.0981626	14.9817	1.11944	0.317648	0.48901	-6.66555	0.640706	0.942315	1	Chip_PI - Chip_noPI	limma	0.317648	0.48901	FALSE	no hit	756977		0.498054
RARS2	Q5T160	Probable arginine--tRNA ligase, mitochondrial	Homo sapiens	1	1	2	3	3	3	2320384	-0.0977204	15.5836	-1.1181	0.318161	0.489259	-6.66696	0.641104	0.942349	1	Chip_PI - Chip_noPI	limma	0.318161	0.489259	FALSE	no hit	2320384		0.497353
SRP54	P61011	Signal recognition particle 54 kDa protein	Homo sapiens	1	1	2	3	15	15	9254135	-0.0860238	19.085	-1.11798	0.318207	0.489259	-6.66709	0.64114	0.942352	1	Chip_PI - Chip_noPI	limma	0.318207	0.489259	FALSE	no hit	9254135		0.49729
AKAP13	Q12802	A-kinase anchor protein 13	Homo sapiens	1	1	2	3	2	2	261037	0.107036	13.7362	1.11703	0.318576	0.48936	-6.66811	0.641425	0.942376	1	Chip_PI - Chip_noPI	limma	0.318576	0.48936	FALSE	no hit	261037		0.496787
DYNC1I2	Q13409	Cytoplasmic dynein 1 intermediate chain 2	Homo sapiens	1	1	2	3	10	11	11558356	-0.163398	18.7016	-1.11678	0.318672	0.48936	-6.66837	0.641498	0.942382	1	Chip_PI - Chip_noPI	limma	0.318672	0.48936	FALSE	no hit	11558356		0.496657
KDM3B	Q7LBC6	Lysine-specific demethylase 3B	Homo sapiens	1	1	2	3	7	7	3068363	0.0871736	17.3957	1.11617	0.318908	0.489417	-6.66902	0.641681	0.942397	1	Chip_PI - Chip_noPI	limma	0.318908	0.489417	FALSE	no hit	3068363		0.496335
PGM2	Q96G03	Phosphopentomutase	Homo sapiens	1	1	2	3	12	12	6271359	-0.0820282	18.802	-1.11545	0.319188	0.489541	-6.66979	0.641897	0.942416	1	Chip_PI - Chip_noPI	limma	0.319188	0.489541	FALSE	no hit	6271359		0.495953
DCAF7	P61962	DDB1- and CUL4-associated factor 7	Homo sapiens	1	1	2	3	3	3	2989508	-0.0849934	15.5633	-1.11301	0.320132	0.490682	-6.67238	0.642624	0.942477	1	Chip_PI - Chip_noPI	limma	0.320132	0.490682	FALSE	no hit	2989508		0.494671
MYO1D	O94832	Unconventional myosin-Id	Homo sapiens	1	1	2	3	8	8	2463898	0.218521	15.5758	1.10906	0.321666	0.492448	-6.67657	0.643804	0.942576	1	Chip_PI - Chip_noPI	limma	0.321666	0.492448	FALSE	no hit	2463898		0.492594
OSBPL9	Q96SU4	Oxysterol-binding protein-related protein 9	Homo sapiens	1	1	2	3	3	3	1257912	-0.0968871	15.2669	-1.10902	0.321685	0.492448	-6.67662	0.643818	0.942578	1	Chip_PI - Chip_noPI	limma	0.321685	0.492448	FALSE	no hit	1257912		0.49257
NAE1	Q13564	NEDD8-activating enzyme E1 regulatory subunit	Homo sapiens	1	1	2	3	6	6	6639966	0.0901941	17.8926	1.10718	0.322403	0.493064	-6.67857	0.644368	0.942624	1	Chip_PI - Chip_noPI	limma	0.322403	0.493064	FALSE	no hit	6639966		0.491602
OSGEP	Q9NPF4	tRNA N6-adenosine threonylcarbamoyltransferase	Homo sapiens	1	1	2	3	4	4	4271407	-0.0895874	16.6881	-1.10696	0.322489	0.493064	-6.6788	0.644434	0.942629	1	Chip_PI - Chip_noPI	limma	0.322489	0.493064	FALSE	no hit	4271407		0.491486
PIK3R4	Q99570	Phosphoinositide 3-kinase regulatory subunit 4	Homo sapiens	1	1	2	3	5	5	1176557	-0.224102	13.6726	-1.10538	0.323103	0.493696	-6.68046	0.644904	0.942669	1	Chip_PI - Chip_noPI	limma	0.323103	0.493696	FALSE	no hit	1176557		0.490659
SRSF2	Q01130	Serine/arginine-rich splicing factor 2	Homo sapiens	1	1	2	3	2	4	11576141	0.118885	18.1522	1.10296	0.324053	0.49484	-6.68303	0.64563	0.94273	1	Chip_PI - Chip_noPI	limma	0.324053	0.49484	FALSE	no hit	11576141		0.489384
STAT1	P42224	Signal transducer and activator of transcription 1-alpha/beta	Homo sapiens	1	1	2	3	16	17	5561844	-0.0847335	18.4981	-1.1009	0.324859	0.495764	-6.6852	0.646245	0.942781	1	Chip_PI - Chip_noPI	limma	0.324859	0.495764	FALSE	no hit	5561844		0.488305
RHEB	Q15382	GTP-binding protein Rheb	Homo sapiens	1	1	2	3	2	2	1811944	-0.111105	15.7466	-1.09976	0.32531	0.496143	-6.68641	0.646588	0.94281	1	Chip_PI - Chip_noPI	limma	0.32531	0.496143	FALSE	no hit	1811944		0.487703
SCARB2	Q14108	Lysosome membrane protein 2	Homo sapiens	1	1	2	3	3	3	1049563	0.364931	15.6299	1.09887	0.32566	0.496368	-6.68734	0.646854	0.942832	1	Chip_PI - Chip_noPI	limma	0.32566	0.496368	FALSE	no hit	1049563		0.487236
PURA	Q00577	Transcriptional activator protein Pur-alpha	Homo sapiens	1	1	2	3	2	2	1942699	0.19538	15.9683	1.09806	0.325978	0.496546	-6.6882	0.647096	0.942852	1	Chip_PI - Chip_noPI	limma	0.325978	0.496546	FALSE	no hit	1942699		0.486812
ACSL1	P33121	Long-chain-fatty-acid--CoA ligase 1	Homo sapiens	1	1	2	3	2	3	868017	-0.145096	15.7072	-1.09284	0.328043	0.499254	-6.69369	0.648662	0.942982	1	Chip_PI - Chip_noPI	limma	0.328043	0.499254	FALSE	no hit	868017		0.484069
PTPRF	P10586	Receptor-type tyrosine-protein phosphatase F	Homo sapiens	1	1	2	3	1	2	582822	0.0870681	14.2476	1.09254	0.328162	0.499254	-6.69401	0.648752	0.942989	1	Chip_PI - Chip_noPI	limma	0.328162	0.499254	FALSE	no hit	582822		0.483911
KPNA1	P52294	Importin subunit alpha-5	Homo sapiens	1	1	2	3	4	7	8021016	-0.0827966	18.1738	-1.08671	0.33048	0.502469	-6.70012	0.6505	0.943134	1	Chip_PI - Chip_noPI	limma	0.33048	0.502469	FALSE	no hit	8021016		0.480855
KIF22	Q14807	Kinesin-like protein KIF22	Homo sapiens	1	1	2	3	7	7	2033549	0.146084	17.6928	1.08603	0.330753	0.502573	-6.70084	0.650706	0.943151	1	Chip_PI - Chip_noPI	limma	0.330753	0.502573	FALSE	no hit	2033549		0.480496
CUL3	Q13618	Cullin-3	Homo sapiens	1	1	2	3	18	18	5232471	-0.0814842	18.8252	-1.08548	0.33097	0.502592	-6.70141	0.650869	0.943164	1	Chip_PI - Chip_noPI	limma	0.33097	0.502592	FALSE	no hit	5232471		0.480211
WDR70	Q9NW82	WD repeat-containing protein 70	Homo sapiens	1	1	2	3	3	3	3272907	-0.0942598	16.612	-1.08019	0.333091	0.505499	-6.70694	0.652459	0.943295	1	Chip_PI - Chip_noPI	limma	0.333091	0.505499	FALSE	no hit	3272907		0.477438
RPS6KA3	P51812	Ribosomal protein S6 kinase alpha-3	Homo sapiens	1	1	2	3	7	11	5929836	-0.0797034	18.5538	-1.07791	0.334008	0.506345	-6.70932	0.653145	0.943351	1	Chip_PI - Chip_noPI	limma	0.334008	0.506345	FALSE	no hit	5929836		0.476243
EIF2S2	P20042	Eukaryotic translation initiation factor 2 subunit 2	Homo sapiens	1	1	2	3	13	13	34430142	-0.0787033	19.5092	-1.07778	0.33406	0.506345	-6.70945	0.653184	0.943354	1	Chip_PI - Chip_noPI	limma	0.33406	0.506345	FALSE	no hit	34430142		0.476175
RIOK2	Q9BVS4	Serine/threonine-protein kinase RIO2	Homo sapiens	1	1	2	3	7	7	3692511	0.0925611	17.8408	1.07635	0.334637	0.506906	-6.71095	0.653614	0.94339	1	Chip_PI - Chip_noPI	limma	0.334637	0.506906	FALSE	no hit	3692511		0.475427
MTCH2	Q9Y6C9	Mitochondrial carrier homolog 2	Homo sapiens	1	1	2	3	3	3	5520416	-0.101176	16.8179	-1.07456	0.335356	0.507684	-6.7128	0.654151	0.943433	1	Chip_PI - Chip_noPI	limma	0.335356	0.507684	FALSE	no hit	5520416		0.474493
IPO8	O15397	Importin-8	Homo sapiens	1	1	2	3	4	4	1636734	0.078321	15.5696	1.07338	0.335835	0.508095	-6.71403	0.654507	0.943462	1	Chip_PI - Chip_noPI	limma	0.335835	0.508095	FALSE	no hit	1636734		0.473874
KLC4	Q9NSK0	Kinesin light chain 4	Homo sapiens	1	1	2	3	3	3	3916716	0.0966987	15.9007	1.0724	0.33623	0.50838	-6.71505	0.654801	0.943486	1	Chip_PI - Chip_noPI	limma	0.33623	0.50838	FALSE	no hit	3916716		0.473363
C7orf25	Q9BPX7	UPF0415 protein C7orf25	Homo sapiens	1	1	2	3	2	2	23164482	-0.141871	15.5497	-1.07001	0.337199	0.509385	-6.71753	0.65552	0.943545	1	Chip_PI - Chip_noPI	limma	0.337199	0.509385	FALSE	no hit	23164482		0.472114
GGH	Q92820	Gamma-glutamyl hydrolase	Homo sapiens	1	1	2	3	2	2	1080084	0.161096	15.5797	1.06974	0.337309	0.509385	-6.71781	0.655602	0.943552	1	Chip_PI - Chip_noPI	limma	0.337309	0.509385	FALSE	no hit	1080084		0.471972
TLE4	Q04727	Transducin-like enhancer protein 4	Homo sapiens	1	1	2	3	2	5	8549074	0.100608	18.2432	1.06882	0.337686	0.509641	-6.71877	0.655881	0.943574	1	Chip_PI - Chip_noPI	limma	0.337686	0.509641	FALSE	no hit	8549074		0.471487
NEFM	P07197	Neurofilament medium polypeptide	Homo sapiens	1	1	2	3	23	26	83491018	0.180779	20.4905	1.06643	0.338657	0.510791	-6.72124	0.656599	0.943632	1	Chip_PI - Chip_noPI	limma	0.338657	0.510791	FALSE	no hit	83491018		0.470241
PRRC2B	Q5JSZ5	Protein PRRC2B	Homo sapiens	1	1	2	3	6	6	1560382	0.108214	15.642	1.06591	0.338869	0.510799	-6.72178	0.656757	0.943645	1	Chip_PI - Chip_noPI	limma	0.338869	0.510799	FALSE	no hit	1560382		0.469968
CALU	O43852	Calumenin	Homo sapiens	1	1	2	3	2	2	948202	0.114051	15.509	1.06504	0.339225	0.510989	-6.72269	0.657019	0.943666	1	Chip_PI - Chip_noPI	limma	0.339225	0.510989	FALSE	no hit	948202		0.469513
SRRT	Q9BXP5	Serrate RNA effector molecule homolog	Homo sapiens	1	1	2	3	13	13	11412470	0.0780341	18.7782	1.06422	0.339558	0.510989	-6.72353	0.657266	0.943686	1	Chip_PI - Chip_noPI	limma	0.339558	0.510989	FALSE	no hit	11412470		0.469086
NPC1	O15118	NPC intracellular cholesterol transporter 1	Homo sapiens	1	1	2	3	3	3	680988	-0.115385	15.7269	-1.06406	0.339622	0.510989	-6.72369	0.657313	0.94369	1	Chip_PI - Chip_noPI	limma	0.339622	0.510989	FALSE	no hit	680988		0.469004
TPM3	P06753	Tropomyosin alpha-3 chain	Homo sapiens	1	1	2	3	5	9	9130048	0.215699	19.037	1.06356	0.339827	0.510989	-6.72421	0.657464	0.943702	1	Chip_PI - Chip_noPI	limma	0.339827	0.510989	FALSE	no hit	9130048		0.468742
SEC61B	P60468	Protein transport protein Sec61 subunit beta	Homo sapiens	1	1	2	3	2	2	1596522	0.185496	16.8531	1.06092	0.340909	0.512302	-6.72694	0.658261	0.943767	1	Chip_PI - Chip_noPI	limma	0.340909	0.512302	FALSE	no hit	1596522		0.467361
GCN1	Q92616	eIF-2-alpha kinase activator GCN1	Homo sapiens	1	1	2	3	40	40	8506088	0.0903845	20.0448	1.05896	0.341712	0.513194	-6.72896	0.658851	0.943814	1	Chip_PI - Chip_noPI	limma	0.341712	0.513194	FALSE	no hit	8506088		0.46634
LARP4B	Q92615	La-related protein 4B	Homo sapiens	1	1	2	3	10	11	9966544	-0.0771485	18.6676	-1.05735	0.342374	0.513306	-6.73062	0.659338	0.943853	1	Chip_PI - Chip_noPI	limma	0.342374	0.513306	FALSE	no hit	9966544		0.465499
ARF4	P18085	ADP-ribosylation factor 4	Homo sapiens	1	1	2	3	2	2	9621820	-0.112664	17.8367	-1.05723	0.342425	0.513306	-6.73075	0.659375	0.943856	1	Chip_PI - Chip_noPI	limma	0.342425	0.513306	FALSE	no hit	9621820		0.465434
HP1BP3	Q5SSJ5	Heterochromatin protein 1-binding protein 3	Homo sapiens	1	1	2	3	6	6	3756848	-0.0917263	17.4359	-1.05682	0.342593	0.513306	-6.73117	0.659498	0.943866	1	Chip_PI - Chip_noPI	limma	0.342593	0.513306	FALSE	no hit	3756848		0.465222
HK2	P52789	Hexokinase-2	Homo sapiens	1	1	2	3	7	8	5728433	-0.0784722	17.0385	-1.05675	0.342622	0.513306	-6.73124	0.65952	0.943868	1	Chip_PI - Chip_noPI	limma	0.342622	0.513306	FALSE	no hit	5728433		0.465185
MYBBP1A	Q9BQG0	Myb-binding protein 1A	Homo sapiens	1	1	2	3	7	7	2370702	0.0943607	17.4021	1.0562	0.342848	0.513331	-6.73181	0.659685	0.943881	1	Chip_PI - Chip_noPI	limma	0.342848	0.513331	FALSE	no hit	2370702		0.464899
SUGP2	Q8IX01	SURP and G-patch domain-containing protein 2	Homo sapiens	1	1	2	3	10	10	5397845	0.0910303	17.663	1.05435	0.343612	0.513872	-6.73371	0.660245	0.943926	1	Chip_PI - Chip_noPI	limma	0.343612	0.513872	FALSE	no hit	5397845		0.463932
PRPS2	P11908	Ribose-phosphate pyrophosphokinase 2	Homo sapiens	1	1	2	3	3	10	24660196	-0.105854	19.3831	-1.05417	0.343685	0.513872	-6.7339	0.660298	0.943931	1	Chip_PI - Chip_noPI	limma	0.343685	0.513872	FALSE	no hit	24660196		0.46384
TARS1	P26639	Threonine--tRNA ligase 1, cytoplasmic	Homo sapiens	1	1	2	3	23	24	28087756	-0.108939	20.166	-1.05335	0.344022	0.513872	-6.73474	0.660545	0.94395	1	Chip_PI - Chip_noPI	limma	0.344022	0.513872	FALSE	no hit	28087756		0.463413
TWF2	Q6IBS0	Twinfilin-2	Homo sapiens	1	1	2	3	4	4	2931988	0.0771521	16.199	1.0533	0.344045	0.513872	-6.73479	0.660562	0.943952	1	Chip_PI - Chip_noPI	limma	0.344045	0.513872	FALSE	no hit	2931988		0.463385
BCR	P11274	Breakpoint cluster region protein	Homo sapiens	1	1	2	3	2	2	624954	-0.116794	14.8737	-1.05003	0.345397	0.515578	-6.73815	0.661549	0.944031	1	Chip_PI - Chip_noPI	limma	0.345397	0.515578	FALSE	no hit	624954		0.461681
SLC25A20	O43772	Mitochondrial carnitine/acylcarnitine carrier protein	Homo sapiens	1	1	2	3	3	3	2532466	-0.0998042	16.438	-1.04851	0.346026	0.516203	-6.7397	0.662008	0.944067	1	Chip_PI - Chip_noPI	limma	0.346026	0.516203	FALSE	no hit	2532466		0.460891
GOPC	Q9HD26	Golgi-associated PDZ and coiled-coil motif-containing protein	Homo sapiens	1	1	2	3	2	2	0	0.123969	15.5717	1.04661	0.346818	0.517033	-6.74166	0.662584	0.944113	1	Chip_PI - Chip_noPI	limma	0.346818	0.517033	FALSE	no hit	0		0.459899
ZC3H7A	Q8IWR0	Zinc finger CCCH domain-containing protein 7A	Homo sapiens	1	1	2	3	2	2	1459441	-0.126707	14.9014	-1.04553	0.347268	0.517033	-6.74276	0.662911	0.944139	1	Chip_PI - Chip_noPI	limma	0.347268	0.517033	FALSE	no hit	1459441		0.459335
GNAS	Q5JWF2	Guanine nucleotide-binding protein G(s) subunit alpha isoforms XLas	Homo sapiens	1	1	2	3	9	10	8519918	0.0894315	18.4025	1.04534	0.347347	0.517033	-6.74296	0.662968	0.944144	1	Chip_PI - Chip_noPI	limma	0.347347	0.517033	FALSE	no hit	8519918		0.459236
ZC3H15	Q8WU90	Zinc finger CCCH domain-containing protein 15	Homo sapiens	1	1	2	3	12	12	9666161	0.150996	19.5399	1.04494	0.347515	0.517033	-6.74337	0.66309	0.944153	1	Chip_PI - Chip_noPI	limma	0.347515	0.517033	FALSE	no hit	9666161		0.459027
XPOT	O43592	Exportin-T	Homo sapiens	1	1	2	3	7	7	2239761	0.0952165	16.9922	1.04465	0.347635	0.517033	-6.74366	0.663177	0.94416	1	Chip_PI - Chip_noPI	limma	0.347635	0.517033	FALSE	no hit	2239761		0.458877
SMC6	Q96SB8	Structural maintenance of chromosomes protein 6	Homo sapiens	1	1	2	3	10	10	3902464	0.0848328	18.0415	1.04404	0.347889	0.517098	-6.74429	0.663362	0.944175	1	Chip_PI - Chip_noPI	limma	0.347889	0.517098	FALSE	no hit	3902464		0.458559
YARS1	P54577	Tyrosine--tRNA ligase, cytoplasmic	Homo sapiens	1	1	2	3	18	18	12023455	-0.114333	19.51	-1.04269	0.348452	0.517453	-6.74567	0.66377	0.944207	1	Chip_PI - Chip_noPI	limma	0.348452	0.517453	FALSE	no hit	12023455		0.457857
USP28	Q96RU2	Ubiquitin carboxyl-terminal hydrolase 28	Homo sapiens	1	1	2	3	3	3	3210494	0.0953722	16.3362	1.0422	0.348658	0.517453	-6.74617	0.663919	0.944219	1	Chip_PI - Chip_noPI	limma	0.348658	0.517453	FALSE	no hit	3210494		0.4576
AFG3L2	Q9Y4W6	AFG3-like protein 2	Homo sapiens	1	1	2	3	17	18	10193611	-0.0835308	19.7092	-1.04146	0.348967	0.517453	-6.74692	0.664143	0.944237	1	Chip_PI - Chip_noPI	limma	0.348967	0.517453	FALSE	no hit	10193611		0.457215
AKR7A2	O43488	Aflatoxin B1 aldehyde reductase member 2	Homo sapiens	1	1	2	3	2	3	491153	-0.113479	15.125	-1.04145	0.34897	0.517453	-6.74693	0.664145	0.944237	1	Chip_PI - Chip_noPI	limma	0.34897	0.517453	FALSE	no hit	491153		0.457212
SUMO2	P61956	Small ubiquitin-related modifier 2	Homo sapiens	1	1	2	3	2	2	39220310	0.612141	18.3235	1.04013	0.349524	0.517961	-6.74828	0.664546	0.944269	1	Chip_PI - Chip_noPI	limma	0.349524	0.517961	FALSE	no hit	39220310		0.456524
HSP90AB1	P08238	Heat shock protein HSP 90-beta	Homo sapiens	1	1	2	3	11	39	170596736	-0.108798	21.9365	-1.03904	0.349978	0.518052	-6.74939	0.664874	0.944295	1	Chip_PI - Chip_noPI	limma	0.349978	0.518052	FALSE	no hit	170596736		0.455959
UGP2	Q16851	UTP--glucose-1-phosphate uridylyltransferase	Homo sapiens	1	1	2	3	4	4	716941	0.097708	16.7036	1.03897	0.350006	0.518052	-6.74946	0.664895	0.944297	1	Chip_PI - Chip_noPI	limma	0.350006	0.518052	FALSE	no hit	716941		0.455924
PSMD1	Q99460	26S proteasome non-ATPase regulatory subunit 1	Homo sapiens	1	1	2	3	17	17	15321840	-0.0871603	19.7777	-1.03799	0.350419	0.51835	-6.75046	0.665193	0.94432	1	Chip_PI - Chip_noPI	limma	0.350419	0.51835	FALSE	no hit	15321840		0.455412
MRPL16	Q9NX20	39S ribosomal protein L16, mitochondrial	Homo sapiens	1	1	2	3	2	2	4104240	-0.0957744	16.0545	-1.03675	0.350939	0.518807	-6.75172	0.665568	0.94435	1	Chip_PI - Chip_noPI	limma	0.350939	0.518807	FALSE	no hit	4104240		0.454768
SHMT2	P34897	Serine hydroxymethyltransferase, mitochondrial	Homo sapiens	1	1	2	3	14	15	16730754	-0.0809531	20.2139	-1.03533	0.351538	0.519381	-6.75317	0.666	0.944384	1	Chip_PI - Chip_noPI	limma	0.351538	0.519381	FALSE	no hit	16730754		0.454027
ITGB1	P05556	Integrin beta-1	Homo sapiens	1	1	2	3	3	3	399476	-0.234405	14.6629	-1.03384	0.352163	0.519754	-6.75468	0.666449	0.944419	1	Chip_PI - Chip_noPI	limma	0.352163	0.519754	FALSE	no hit	399476		0.453256
H2AC21	Q8IUE6	Histone H2A type 2-B	Homo sapiens	1	1	2	3	2	2	4886557824	-0.119441	18.5588	-1.03372	0.352214	0.519754	-6.7548	0.666486	0.944422	1	Chip_PI - Chip_noPI	limma	0.352214	0.519754	FALSE	no hit	4886557824		0.453193
STXBP2	Q15833	Syntaxin-binding protein 2	Homo sapiens	1	1	2	3	5	5	1344335	-0.0822458	15.5998	-1.03244	0.352753	0.520236	-6.7561	0.666873	0.944453	1	Chip_PI - Chip_noPI	limma	0.352753	0.520236	FALSE	no hit	1344335		0.452529
RELA	Q04206	Transcription factor p65	Homo sapiens	1	1	2	3	7	7	5864129	-0.075786	18.3883	-1.03064	0.353515	0.520847	-6.75793	0.667421	0.944496	1	Chip_PI - Chip_noPI	limma	0.353515	0.520847	FALSE	no hit	5864129		0.451592
HCFC1	P51610	Host cell factor 1	Homo sapiens	1	1	2	3	12	13	5813517	-0.0759201	18.5486	-1.03046	0.353591	0.520847	-6.75811	0.667475	0.9445	1	Chip_PI - Chip_noPI	limma	0.353591	0.520847	FALSE	no hit	5813517		0.451499
DIS3	Q9Y2L1	Exosome complex exonuclease RRP44	Homo sapiens	1	1	2	3	22	22	13539420	-0.0890967	19.8047	-1.0295	0.353998	0.521135	-6.75909	0.667767	0.944523	1	Chip_PI - Chip_noPI	limma	0.353998	0.521135	FALSE	no hit	13539420		0.450999
VPS26A	O75436	Vacuolar protein sorting-associated protein 26A	Homo sapiens	1	1	2	3	5	5	4052168	0.0821667	17.1134	1.02793	0.354662	0.521755	-6.76067	0.668242	0.94456	1	Chip_PI - Chip_noPI	limma	0.354662	0.521755	FALSE	no hit	4052168		0.450186
HMGB3	O15347	High mobility group protein B3	Homo sapiens	1	1	2	3	3	3	8460068	0.42074	15.2484	1.02739	0.354893	0.521755	-6.76123	0.668408	0.944573	1	Chip_PI - Chip_noPI	limma	0.354893	0.521755	FALSE	no hit	8460068		0.449902
POLA2	Q14181	DNA polymerase alpha subunit B	Homo sapiens	1	1	2	3	2	2	0	0.106287	14.6299	1.02656	0.355244	0.521755	-6.76206	0.668659	0.944593	1	Chip_PI - Chip_noPI	limma	0.355244	0.521755	FALSE	no hit	0		0.449473
POLR1C	O15160	DNA-directed RNA polymerases I and III subunit RPAC1	Homo sapiens	1	1	2	3	9	9	7303300	-0.122013	18.1584	-1.02624	0.355379	0.521755	-6.76238	0.668755	0.9446	1	Chip_PI - Chip_noPI	limma	0.355379	0.521755	FALSE	no hit	7303300		0.449309
CBX1	P83916	Chromobox protein homolog 1	Homo sapiens	1	1	2	3	3	3	2170861	-0.188533	15.3074	-1.026	0.355481	0.521755	-6.76263	0.668828	0.944606	1	Chip_PI - Chip_noPI	limma	0.355481	0.521755	FALSE	no hit	2170861		0.449183
ACOT7	O00154	Cytosolic acyl coenzyme A thioester hydrolase	Homo sapiens	1	1	2	3	9	9	9994814	-0.107021	18.8235	-1.0251	0.355862	0.522002	-6.76353	0.669101	0.944627	1	Chip_PI - Chip_noPI	limma	0.355862	0.522002	FALSE	no hit	9994814		0.448718
MSTO1	Q9BUK6	Protein misato homolog 1	Homo sapiens	1	1	2	3	2	2	615649	0.340377	14.8486	1.02446	0.356136	0.522093	-6.76419	0.669296	0.944643	1	Chip_PI - Chip_noPI	limma	0.356136	0.522093	FALSE	no hit	615649		0.448384
EIF4B	P23588	Eukaryotic translation initiation factor 4B	Homo sapiens	1	1	2	3	9	9	7157812	0.275018	17.7873	1.02278	0.356852	0.52278	-6.76588	0.669807	0.944682	1	Chip_PI - Chip_noPI	limma	0.356852	0.52278	FALSE	no hit	7157812		0.447511
IARS1	P41252	Isoleucine--tRNA ligase, cytoplasmic	Homo sapiens	1	1	2	3	33	33	650348202	-0.0825096	21.0605	-1.02236	0.357031	0.52278	-6.76631	0.669934	0.944692	1	Chip_PI - Chip_noPI	limma	0.357031	0.52278	FALSE	no hit	650348202		0.447294
FARSA	Q9Y285	Phenylalanine--tRNA ligase alpha subunit	Homo sapiens	1	1	2	3	14	14	11075460	-0.0841567	18.7249	-1.0206	0.357784	0.523571	-6.76809	0.67047	0.944734	1	Chip_PI - Chip_noPI	limma	0.357784	0.523571	FALSE	no hit	11075460		0.446379
SMC5	Q8IY18	Structural maintenance of chromosomes protein 5	Homo sapiens	1	1	2	3	7	7	3089514	-0.110263	17.8013	-1.01976	0.358141	0.523782	-6.76893	0.670724	0.944754	1	Chip_PI - Chip_noPI	limma	0.358141	0.523782	FALSE	no hit	3089514		0.445945
NUP153	P49790	Nuclear pore complex protein Nup153	Homo sapiens	1	1	2	3	25	25	12666068	0.0773338	20.0248	1.01714	0.359264	0.525111	-6.77157	0.671521	0.944816	1	Chip_PI - Chip_noPI	limma	0.359264	0.525111	FALSE	no hit	12666068		0.444586
SRCAP	Q6ZRS2	Helicase SRCAP	Homo sapiens	1	1	2	3	7	7	1877617	-0.0856645	16.8731	-1.01139	0.361734	0.528406	-6.77734	0.673269	0.944951	1	Chip_PI - Chip_noPI	limma	0.361734	0.528406	FALSE	no hit	1877617		0.441611
SMARCD2	Q92925	SWI/SNF-related matrix-associated actin-dependent regulator of chromatin subfamily D member 2	Homo sapiens	1	1	2	3	1	2	1508528	-0.107059	13.717	-1.00939	0.362596	0.529351	-6.77934	0.673877	0.944998	1	Chip_PI - Chip_noPI	limma	0.362596	0.529351	FALSE	no hit	1508528		0.440577
HDLBP	Q00341	Vigilin	Homo sapiens	1	1	2	3	23	24	12008518	0.0794353	19.6509	1.00682	0.363708	0.530659	-6.78191	0.67466	0.945059	1	Chip_PI - Chip_noPI	limma	0.363708	0.530659	FALSE	no hit	12008518		0.439247
GNPAT	O15228	Dihydroxyacetone phosphate acyltransferase	Homo sapiens	1	1	2	3	2	2	0	-0.132064	14.206	-1.005	0.364498	0.531497	-6.78373	0.675215	0.945101	1	Chip_PI - Chip_noPI	limma	0.364498	0.531497	FALSE	no hit	0		0.438305
NBN	O60934	Nibrin	Homo sapiens	1	1	2	3	10	10	2443930	0.0948993	17.3699	1.00449	0.364721	0.531506	-6.78424	0.675371	0.945113	1	Chip_PI - Chip_noPI	limma	0.364721	0.531506	FALSE	no hit	2443930		0.43804
HACD3	Q9P035	Very-long-chain (3R)-3-hydroxyacyl-CoA dehydratase 3	Homo sapiens	1	1	2	3	8	8	11999021	-0.0751002	18.7101	-1.00074	0.366349	0.533563	-6.78797	0.676513	0.945201	1	Chip_PI - Chip_noPI	limma	0.366349	0.533563	FALSE	no hit	11999021		0.436105
MYCBP2	O75592	E3 ubiquitin-protein ligase MYCBP2	Homo sapiens	1	1	2	3	7	7	1684767	0.0856824	16.4071	0.999774	0.366772	0.533862	-6.78894	0.676808	0.945223	1	Chip_PI - Chip_noPI	limma	0.366772	0.533862	FALSE	no hit	1684767		0.435604
GTF3C5	Q9Y5Q8	General transcription factor 3C polypeptide 5	Homo sapiens	1	1	2	3	8	8	3670986	-0.118141	16.3219	-0.997003	0.367982	0.535306	-6.79169	0.677654	0.945288	1	Chip_PI - Chip_noPI	limma	0.367982	0.535306	FALSE	no hit	3670986		0.434173
NDUFA12	Q9UI09	NADH dehydrogenase [ubiquinone] 1 alpha subcomplex subunit 12	Homo sapiens	1	1	2	3	2	2	450870	-0.110741	14.8516	-0.995677	0.368562	0.535833	-6.79301	0.678058	0.945319	1	Chip_PI - Chip_noPI	limma	0.368562	0.535833	FALSE	no hit	450870		0.433489
HSD17B4	P51659	Peroxisomal multifunctional enzyme type 2	Homo sapiens	1	1	2	3	20	20	15872114	-0.0746593	19.9206	-0.992838	0.369808	0.537326	-6.79582	0.678925	0.945385	1	Chip_PI - Chip_noPI	limma	0.369808	0.537326	FALSE	no hit	15872114		0.432024
NUP133	Q8WUM0	Nuclear pore complex protein Nup133	Homo sapiens	1	1	2	3	19	21	4966583	-0.0881402	19.356	-0.989647	0.371212	0.539047	-6.79898	0.6799	0.945459	1	Chip_PI - Chip_noPI	limma	0.371212	0.539047	FALSE	no hit	4966583		0.430378
CLUH	O75153	Clustered mitochondria protein homolog	Homo sapiens	1	1	2	3	20	20	6030256	-0.0978456	19.3312	-0.9871	0.372335	0.540359	-6.80149	0.680678	0.945518	1	Chip_PI - Chip_noPI	limma	0.372335	0.540359	FALSE	no hit	6030256		0.429066
RBBP4	Q09028	Histone-binding protein RBBP4	Homo sapiens	1	1	2	3	4	8	32349594	0.0756278	18.9608	0.986226	0.372722	0.540597	-6.80235	0.680945	0.945538	1	Chip_PI - Chip_noPI	limma	0.372722	0.540597	FALSE	no hit	32349594		0.428616
DDX5	P17844	Probable ATP-dependent RNA helicase DDX5	Homo sapiens	1	1	2	3	28	36	145068800	-0.0861704	22.1963	-0.985733	0.372939	0.540597	-6.80284	0.681096	0.945549	1	Chip_PI - Chip_noPI	limma	0.372939	0.540597	FALSE	no hit	145068800		0.428362
EFL1	Q7Z2Z2	Elongation factor-like GTPase 1	Homo sapiens	1	1	2	3	2	2	330489	0.238565	14.0341	0.982897	0.374196	0.542006	-6.80563	0.681963	0.945615	1	Chip_PI - Chip_noPI	limma	0.374196	0.542006	FALSE	no hit	330489		0.426901
KPNA6	O60684	Importin subunit alpha-7	Homo sapiens	1	1	2	3	5	5	7053902	0.155541	17.9615	0.982543	0.374353	0.542006	-6.80598	0.682071	0.945623	1	Chip_PI - Chip_noPI	limma	0.374353	0.542006	FALSE	no hit	7053902		0.426719
LTA4H	P09960	Leukotriene A-4 hydrolase	Homo sapiens	1	1	2	3	17	17	11956625	-0.0732445	18.8009	-0.980389	0.37531	0.543072	-6.8081	0.68273	0.945673	1	Chip_PI - Chip_noPI	limma	0.37531	0.543072	FALSE	no hit	11956625		0.42561
ACAD11	Q709F0	Acyl-CoA dehydrogenase family member 11	Homo sapiens	1	1	2	3	7	7	4001134	0.0839497	17.6603	0.979885	0.375534	0.543076	-6.80859	0.682884	0.945684	1	Chip_PI - Chip_noPI	limma	0.375534	0.543076	FALSE	no hit	4001134		0.425351
CRTAP	O75718	Cartilage-associated protein	Homo sapiens	1	1	2	3	3	3	2830978	-0.0846827	16.6817	-0.978651	0.376083	0.54324	-6.80981	0.683262	0.945713	1	Chip_PI - Chip_noPI	limma	0.376083	0.54324	FALSE	no hit	2830978		0.424716
PYGL	P06737	Glycogen phosphorylase, liver form	Homo sapiens	1	1	2	3	31	38	27408436	-0.0712485	20.7289	-0.978637	0.376089	0.54324	-6.80982	0.683266	0.945713	1	Chip_PI - Chip_noPI	limma	0.376089	0.54324	FALSE	no hit	27408436		0.424709
RBM27	Q9P2N5	RNA-binding protein 27	Homo sapiens	1	1	2	3	2	2	1277590	-0.101331	13.7804	-0.977293	0.376689	0.543652	-6.81114	0.683678	0.945744	1	Chip_PI - Chip_noPI	limma	0.376689	0.543652	FALSE	no hit	1277590		0.424018
DUSP12	Q9UNI6	Dual specificity protein phosphatase 12	Homo sapiens	1	1	2	3	3	3	481806	-0.115637	13.8546	-0.97697	0.376833	0.543652	-6.81145	0.683777	0.945751	1	Chip_PI - Chip_noPI	limma	0.376833	0.543652	FALSE	no hit	481806		0.423852
SARNP	P82979	SAP domain-containing ribonucleoprotein	Homo sapiens	1	1	2	3	6	6	4325526	0.121105	17.3229	0.976509	0.377039	0.543652	-6.81191	0.683918	0.945762	1	Chip_PI - Chip_noPI	limma	0.377039	0.543652	FALSE	no hit	4325526		0.423614
SLU7	O95391	Pre-mRNA-splicing factor SLU7	Homo sapiens	1	1	2	3	5	5	0	0.0812657	15.8419	0.974547	0.377915	0.544596	-6.81383	0.684519	0.945807	1	Chip_PI - Chip_noPI	limma	0.377915	0.544596	FALSE	no hit	0		0.422606
PCBP1	Q15365	Poly(rC)-binding protein 1	Homo sapiens	1	1	2	3	4	9	34162734	0.0734731	19.6909	0.971748	0.379169	0.546083	-6.81656	0.685376	0.945871	1	Chip_PI - Chip_noPI	limma	0.379169	0.546083	FALSE	no hit	34162734		0.421168
[truncated: 751 more rows]

## Sheet: P3023_full dataset
P3023_fulldataset
channel_126	Chip_noPI	rep1
channel_127N	Chip_noPI	rep2
channel_128C	Chip_noPI	rep3
channel_129N	Chip_PI	rep1
[truncated: 2,462 more rows]
