# Supplementary material for: A ubiquitin-specific, proximity-based labeling approach for the identification of ubiquitin ligase substrates
Source: Sci Adv. 2024 Aug 9;10(32):eadp3000. doi: 10.1126/sciadv.adp3000 (PMC11313854; doi:10.1126/sciadv.adp3000)
Supplement: Supplementary file 2 — Tables S1 to S12 [file sciadv.adp3000_tables_s1_to_s12.zip › adp3000_table_s7.xlsx]

## Sheet: P2154_limma_used in_4B
P2154_limma file_for volano plot in Figure 4D_CHIP-GSGS-BirA-HA [+MG132]-HA-BirA [+MG132]_shorter biotin
Control stands for HA-BirA [+MG132]
WT stands for CHIP-GSGS-BirA-HA [+MG132]
gene_name	protein_id	description	found,in,files	found,in,file_fractionated_merged_results_20220719_1929_proteins,txt	found,in,conditions	found,in,reps	max,qupm	average,top3	logFC	AveExpr	t	pvalue,limma	fdr,limma	B	pvalue,fdrtool	qval,fdrtool	lfdr,fdrtool	comparison	hit_annotation_method	pvalue	fdr	hit	hit_annotation	top3		minuslog10pvalue
STUB1	Q9UNE7	E3 ubiquitin-protein ligase CHIP OS=Homo sapiens GN=STUB1 PE=1 SV=2	1	1	3	3	19	8.4152	2.23137	28.0103	31.9844	2.30258e-10	7.12878e-07	12.1102	2.22045e-16	6.56494e-13	6.56494e-13	WT - Control	limma	2.30258e-10	7.12878e-07	TRUE	enriched hit	8.4152		9.63779
P2154_HABirA	P2154_HABirA	NA	1	1	3	3	4	8.0659	3.52638	26.1289	15.2509	1.3356e-07	0.000188204	7.99268	3.32179e-13	4.91057e-10	5.71806e-09	WT - Control	limma	1.3356e-07	0.000188204	TRUE	enriched hit	8.0659		6.87432
PPP1R10	Q96QC0	Serine/threonine-protein phosphatase 1 regulatory subunit 10 OS=Homo sapiens GN=PPP1R10 PE=1 SV=1	1	1	3	3	14	6.82538	-1.23188	25.8646	-14.6987	1.82368e-07	0.000188204	7.73282	2.26619e-12	2.23339e-09	4.15544e-06	WT - Control	limma	1.82368e-07	0.000188204	FALSE	no hit	6.82538		6.73905
SET	A0A0C4DFV9|Q01105|Q01105-2|Q01105-3|Q01105-4	Protein SET OS=Homo sapiens GN=SET PE=1 SV=1|Protein SET OS=Homo sapiens GN=SET PE=1 SV=3|Isoform 2 of Protein SET OS=Homo sapiens GN=SET|Isoform 3 of Protein SET OS=Homo sapiens GN=SET|Isoform 4 of Protein SET OS=Homo sapiens GN=SET	1	1	3	3	4	7.04844	0.952101	25.1618	12.6826	6.28501e-07	0.000460526	6.6585	1.40775e-09	1.04053e-06	4.61073e-06	WT - Control	limma	6.28501e-07	0.000460526	FALSE	enriched candidate	7.04844		6.20169
SQSTM1	Q13501|Q13501-2	Sequestosome-1 OS=Homo sapiens GN=SQSTM1 PE=1 SV=1|Isoform 2 of Sequestosome-1 OS=Homo sapiens GN=SQSTM1	1	1	3	3	2	5.8612	0.720721	21.289	12.4288	7.43744e-07	0.000460526	6.50753	2.96723e-09	1.75457e-06	4.21111e-05	WT - Control	limma	7.43744e-07	0.000460526	FALSE	enriched candidate	5.8612		6.12858
VCP	P55072	Transitional endoplasmic reticulum ATPase OS=Homo sapiens GN=VCP PE=1 SV=4	1	1	3	3	22	7.42019	0.711541	27.7054	11.8098	1.1363e-06	0.000586328	6.12283	1.72104e-08	8.48066e-06	0.000605891	WT - Control	limma	1.1363e-06	0.000586328	FALSE	enriched candidate	7.42019		5.94451
FLNA	P21333|P21333-2	Filamin-A OS=Homo sapiens GN=FLNA PE=1 SV=4|Isoform 2 of Filamin-A OS=Homo sapiens GN=FLNA	1	1	3	3	32	6.73144	-0.845677	27.4321	-10.8502	2.28376e-06	0.00101007	5.47575	2.2214e-07	9.3825e-05	0.00598277	WT - Control	limma	2.28376e-06	0.00101007	FALSE	no hit	6.73144		5.64135
CYCS	C9JFR7|P99999	Cytochrome c (Fragment) OS=Homo sapiens GN=CYCS PE=1 SV=1|Cytochrome c OS=Homo sapiens GN=CYCS PE=1 SV=2	1	1	3	3	3	6.77968	1.02794	24.2042	9.67685	5.79224e-06	0.0020701	4.5899	3.84372e-06	0.00129291	0.00598277	WT - Control	limma	5.79224e-06	0.0020701	TRUE	enriched hit	6.77968		5.23715
ANKRD13A	Q8IZ07	Ankyrin repeat domain-containing protein 13A OS=Homo sapiens GN=ANKRD13A PE=1 SV=3	1	1	3	3	6	6.07201	0.653803	24.2168	9.63112	6.01774e-06	0.0020701	4.55304	4.26922e-06	0.00140248	0.0121444	WT - Control	limma	6.01774e-06	0.0020701	FALSE	enriched candidate	6.07201		5.22057
HMGN1	P05114	Non-histone chromosomal protein HMG-14 OS=Homo sapiens GN=HMGN1 PE=1 SV=3	1	1	3	3	6	6.89595	1.17144	25.5422	9.23692	8.41842e-06	0.00255176	4.22748	1.03544e-05	0.00292076	0.0121444	WT - Control	limma	8.41842e-06	0.00255176	TRUE	enriched hit	6.89595		5.07477
NACA	E9PAV3|E9PAV3-2	Nascent polypeptide-associated complex subunit alpha, muscle-specific form OS=Homo sapiens GN=NACA PE=1 SV=1|Isoform 2 of Nascent polypeptide-associated complex subunit alpha, muscle-specific form OS=Homo sapiens GN=NACA	1	1	3	3	4	6.77828	0.966817	25.2447	9.1517	9.06632e-06	0.00255176	4.1552	1.24844e-05	0.00335556	0.0182205	WT - Control	limma	9.06632e-06	0.00255176	FALSE	enriched candidate	6.77828		5.04257
SYNCRIP	O60506|O60506-2|O60506-4	Heterogeneous nuclear ribonucleoprotein Q OS=Homo sapiens GN=SYNCRIP PE=1 SV=2|Isoform 2 of Heterogeneous nuclear ribonucleoprotein Q OS=Homo sapiens GN=SYNCRIP|Isoform 4 of Heterogeneous nuclear ribonucleoprotein Q OS=Homo sapiens GN=SYNCRIP	1	1	3	3	19	7.79717	0.712837	27.556	8.83604	1.19924e-05	0.00286539	3.88142	2.46196e-05	0.00561254	0.0182205	WT - Control	limma	1.19924e-05	0.00286539	FALSE	enriched candidate	7.79717		4.92109
C1orf174	Q8IYL3	UPF0688 protein C1orf174 OS=Homo sapiens GN=C1orf174 PE=1 SV=2	1	1	3	3	2	5.73634	0.728129	21.1218	8.8324	1.20317e-05	0.00286539	3.87821	2.48098e-05	0.00564248	0.0208659	WT - Control	limma	1.20317e-05	0.00286539	FALSE	enriched candidate	5.73634		4.91967
PSMA1	P25786|P25786-2	Proteasome subunit alpha type-1 OS=Homo sapiens GN=PSMA1 PE=1 SV=1|Isoform Long of Proteasome subunit alpha type-1 OS=Homo sapiens GN=PSMA1	1	1	3	3	8	6.94502	0.579441	25.3035	8.71336	1.33992e-05	0.00296313	3.77237	3.18672e-05	0.00672986	0.0344035	WT - Control	limma	1.33992e-05	0.00296313	FALSE	no hit	6.94502		4.87292
ZBTB33	Q86T24	Transcriptional regulator Kaiso OS=Homo sapiens GN=ZBTB33 PE=1 SV=2	1	1	3	3	17	7.38935	-0.961342	27.8072	-8.50463	1.62303e-05	0.00334994	3.5833	4.90632e-05	0.0093721	0.0344035	WT - Control	limma	1.62303e-05	0.00334994	FALSE	no hit	7.38935		4.78967
UBA1	P22314|P22314-2	Ubiquitin-like modifier-activating enzyme 1 OS=Homo sapiens GN=UBA1 PE=1 SV=3|Isoform 2 of Ubiquitin-like modifier-activating enzyme 1 OS=Homo sapiens GN=UBA1	1	1	3	3	21	7.11159	0.782519	27.4047	8.33566	1.90076e-05	0.00346229	3.42693	6.90941e-05	0.0118774	0.0344035	WT - Control	limma	1.90076e-05	0.00346229	FALSE	enriched candidate	7.11159		4.72107
HSPA5	P11021	78 kDa glucose-regulated protein OS=Homo sapiens GN=HSPA5 PE=1 SV=2	1	1	3	3	32	7.77623	0.518258	28.7271	8.33546	1.90113e-05	0.00346229	3.42674	6.91223e-05	0.0118806	0.0344035	WT - Control	limma	1.90113e-05	0.00346229	FALSE	no hit	7.77623		4.72099
PPIB	P23284	Peptidyl-prolyl cis-trans isomerase B OS=Homo sapiens GN=PPIB PE=1 SV=2	1	1	3	3	6	7.14143	0.734248	25.2803	8.27244	2.01782e-05	0.00347065	3.36764	7.84121e-05	0.0128796	0.0462817	WT - Control	limma	2.01782e-05	0.00347065	FALSE	enriched candidate	7.14143		4.69512
MKL2	Q9ULH7|Q9ULH7-4|Q9ULH7-5	MKL/myocardin-like protein 2 OS=Homo sapiens GN=MKL2 PE=1 SV=3|Isoform 4 of MKL/myocardin-like protein 2 OS=Homo sapiens GN=MKL2|Isoform 5 of MKL/myocardin-like protein 2 OS=Homo sapiens GN=MKL2	1	1	3	3	3	5.75429	-0.577274	23.9069	-8.18071	2.20204e-05	0.00358816	3.28084	9.40659e-05	0.0146376	0.0775011	WT - Control	limma	2.20204e-05	0.00358816	FALSE	no hit	5.75429		4.65718
PSMB4	P28070	Proteasome subunit beta type-4 OS=Homo sapiens GN=PSMB4 PE=1 SV=4	1	1	3	3	5	6.75451	0.460508	25.4978	8.0247	2.55937e-05	0.00396191	3.1311	0.000127659	0.0186098	0.0775011	WT - Control	limma	2.55937e-05	0.00396191	FALSE	no hit	6.75451		4.59187
PPIF	P30405	Peptidyl-prolyl cis-trans isomerase F, mitochondrial OS=Homo sapiens GN=PPIF PE=1 SV=1	1	1	3	3	4	6.77706	0.96537	24.5822	7.92051	2.83338e-05	0.0041772	3.0296	0.000156078	0.0215981	0.0775011	WT - Control	limma	2.83338e-05	0.0041772	FALSE	enriched candidate	6.77706		4.5477
PSMB3	P49720	Proteasome subunit beta type-3 OS=Homo sapiens GN=PSMB3 PE=1 SV=2	1	1	3	3	5	6.81412	0.472371	24.7567	7.8219	3.12271e-05	0.0043945	2.93239	0.000188374	0.024646	0.0775011	WT - Control	limma	3.12271e-05	0.0043945	FALSE	no hit	6.81412		4.50547
MAGEB2	O15479	Melanoma-associated antigen B2 OS=Homo sapiens GN=MAGEB2 PE=1 SV=3	1	1	3	3	4	6.59395	0.565198	24.2674	7.77117	3.2841e-05	0.00442068	2.88194	0.000207341	0.0262859	0.0775011	WT - Control	limma	3.2841e-05	0.00442068	FALSE	no hit	6.59395		4.48358
RPL19	J3KTE4|J3QR09|P84098	Ribosomal protein L19 OS=Homo sapiens GN=RPL19 PE=1 SV=1|Ribosomal protein L19 OS=Homo sapiens GN=RPL19 PE=1 SV=1|60S ribosomal protein L19 OS=Homo sapiens GN=RPL19 PE=1 SV=1	1	1	3	3	6	7.82407	0.506993	27.2566	7.72741	3.43072e-05	0.00442563	2.83818	0.000225131	0.0277341	0.0781968	WT - Control	limma	3.43072e-05	0.00442563	FALSE	no hit	7.82407		4.46461
PSMB6	P28072	Proteasome subunit beta type-6 OS=Homo sapiens GN=PSMB6 PE=1 SV=4	1	1	3	3	4	7.0737	0.560063	25.6559	7.63345	3.77044e-05	0.00466931	2.74348	0.000268276	0.0309458	0.0781968	WT - Control	limma	3.77044e-05	0.00466931	FALSE	no hit	7.0737		4.42361
UBE2L3	P68036	Ubiquitin-conjugating enzyme E2 L3 OS=Homo sapiens GN=UBE2L3 PE=1 SV=1	1	1	3	3	2	6.28953	0.671845	23.2294	7.57204	4.01237e-05	0.00471741	2.68102	0.000300539	0.0330924	0.0781968	WT - Control	limma	4.01237e-05	0.00471741	FALSE	enriched candidate	6.28953		4.3966
SRP72	O76094|O76094-2	Signal recognition particle subunit SRP72 OS=Homo sapiens GN=SRP72 PE=1 SV=3|Isoform 2 of Signal recognition particle subunit SRP72 OS=Homo sapiens GN=SRP72	1	1	3	3	16	7.18174	0.432733	26.9339	7.52476	4.21026e-05	0.00471741	2.63263	0.000327817	0.0347608	0.0781968	WT - Control	limma	4.21026e-05	0.00471741	FALSE	no hit	7.18174		4.37569
PSMA4	P25789	Proteasome subunit alpha type-4 OS=Homo sapiens GN=PSMA4 PE=1 SV=1	1	1	3	3	8	7.31167	0.451559	26.782	7.48279	4.39493e-05	0.00471741	2.58945	0.000353954	0.0362476	0.0781968	WT - Control	limma	4.39493e-05	0.00471741	FALSE	no hit	7.31167		4.35705
PSMB7	Q99436	Proteasome subunit beta type-7 OS=Homo sapiens GN=PSMB7 PE=1 SV=1	1	1	3	3	5	7.15254	0.482109	25.0424	7.47752	4.41876e-05	0.00471741	2.58401	0.000357373	0.0364346	0.104485	WT - Control	limma	4.41876e-05	0.00471741	FALSE	no hit	7.15254		4.3547
SCAMP3	O14828	Secretory carrier-associated membrane protein 3 OS=Homo sapiens GN=SCAMP3 PE=1 SV=3	1	1	3	3	5	6.3986	0.765735	23.8664	7.42561	4.66102e-05	0.00481018	2.53028	0.000392713	0.038703	0.149832	WT - Control	limma	4.66102e-05	0.00481018	FALSE	enriched candidate	6.3986		4.33152
TNPO1	Q92973|Q92973-2	Transportin-1 OS=Homo sapiens GN=TNPO1 PE=1 SV=2|Isoform 2 of Transportin-1 OS=Homo sapiens GN=TNPO1	1	1	3	3	5	6.47401	0.469528	24.2957	7.22747	5.72938e-05	0.00560723	2.32212	0.000559882	0.0497118	0.149832	WT - Control	limma	5.72938e-05	0.00560723	FALSE	no hit	6.47401		4.24189
EDF1	O60869|O60869-2|O60869-3	Endothelial differentiation-related factor 1 OS=Homo sapiens GN=EDF1 PE=1 SV=1|Isoform 2 of Endothelial differentiation-related factor 1 OS=Homo sapiens GN=EDF1|Isoform 3 of Endothelial differentiation-related factor 1 OS=Homo sapiens GN=EDF1	1	1	3	3	6	6.72987	1.00482	25.1311	7.21655	5.79558e-05	0.00560723	2.31051	0.000570787	0.0503547	0.149832	WT - Control	limma	5.79558e-05	0.00560723	TRUE	enriched hit	6.72987		4.2369
RBM12	Q9NTZ6	RNA-binding protein 12 OS=Homo sapiens GN=RBM12 PE=1 SV=1	1	1	3	3	22	7.59027	0.483186	28.3067	7.13114	6.34368e-05	0.00566813	2.21916	0.000663211	0.0554887	0.149832	WT - Control	limma	6.34368e-05	0.00566813	FALSE	no hit	7.59027		4.19766
PDIA4	P13667	Protein disulfide-isomerase A4 OS=Homo sapiens GN=PDIA4 PE=1 SV=2	1	1	3	3	16	6.98166	0.664517	26.5957	7.12832	6.3627e-05	0.00566813	2.21613	0.000666484	0.0556608	0.149832	WT - Control	limma	6.3627e-05	0.00566813	FALSE	enriched candidate	6.98166		4.19636
ATPIF1	Q9UII2	ATPase inhibitor, mitochondrial OS=Homo sapiens GN=ATPIF1 PE=1 SV=1	1	1	3	3	3	7.12119	1.12604	25.0904	7.10301	6.53646e-05	0.00566813	2.18887	0.000696577	0.0572143	0.149832	WT - Control	limma	6.53646e-05	0.00566813	TRUE	enriched hit	7.12119		4.18466
TMA16	D6RA57|H0Y9X1|Q96EY4	Translation machinery-associated protein 16 OS=Homo sapiens GN=TMA16 PE=1 SV=1|Translation machinery-associated protein 16 (Fragment) OS=Homo sapiens GN=TMA16 PE=1 SV=1|Translation machinery-associated protein 16 OS=Homo sapiens GN=TMA16 PE=1 SV=2	1	1	3	3	2	6.49934	0.778167	23.1729	7.09523	6.59085e-05	0.00566813	2.18049	0.000706068	0.0576937	0.149832	WT - Control	limma	6.59085e-05	0.00566813	FALSE	enriched candidate	6.49934		4.18106
NEFL	P07196	Neurofilament light polypeptide OS=Homo sapiens GN=NEFL PE=1 SV=3	1	1	3	3	6	6.60545	-0.442636	25.0069	-7.06125	6.83457e-05	0.00571887	2.14373	0.000748992	0.0598012	0.149832	WT - Control	limma	6.83457e-05	0.00571887	FALSE	no hit	6.60545		4.16529
ATP5O	P48047	ATP synthase subunit O, mitochondrial OS=Homo sapiens GN=ATP5O PE=1 SV=1	1	1	3	3	2	6.32564	0.588135	23.8239	7.01597	7.17477e-05	0.00584555	2.09452	0.00080995	0.0626337	0.149832	WT - Control	limma	7.17477e-05	0.00584555	FALSE	enriched candidate	6.32564		4.14419
C19orf53	Q9UNZ5	Leydig cell tumor 10 kDa protein homolog OS=Homo sapiens GN=C19orf53 PE=1 SV=1	1	1	3	3	6	7.04875	0.840499	25.6502	6.96567	7.5746e-05	0.00593151	2.03955	0.000883044	0.0658037	0.149832	WT - Control	limma	7.5746e-05	0.00593151	FALSE	enriched candidate	7.04875		4.12064
BCAP31	P51572|P51572-2	B-cell receptor-associated protein 31 OS=Homo sapiens GN=BCAP31 PE=1 SV=3|Isoform 2 of B-cell receptor-associated protein 31 OS=Homo sapiens GN=BCAP31	1	1	3	3	9	7.62615	0.660816	26.8445	6.95489	7.66345e-05	0.00593151	2.02773	0.000899488	0.0664853	0.171064	WT - Control	limma	7.66345e-05	0.00593151	FALSE	enriched candidate	7.62615		4.11558
DLG1	A0A0C4DFT3|Q12959|Q12959-2|Q12959-3|Q12959-4|Q12959-5|Q12959-6|Q12959-7	Disks large homolog 1 OS=Homo sapiens GN=DLG1 PE=1 SV=1|Disks large homolog 1 OS=Homo sapiens GN=DLG1 PE=1 SV=2|Isoform 2 of Disks large homolog 1 OS=Homo sapiens GN=DLG1|Isoform 3 of Disks large homolog 1 OS=Homo sapiens GN=DLG1|Isoform 4 of Disks large homolog 1 OS=Homo sapiens GN=DLG1|Isoform 5 of Disks large homolog 1 OS=Homo sapiens GN=DLG1|Isoform 6 of Disks large homolog 1 OS=Homo sapiens …	1	1	3	3	2	5.65461	-0.792768	22.4207	-6.91835	7.97314e-05	0.00602069	1.98755	0.000957346	0.069036	0.206731	WT - Control	limma	7.97314e-05	0.00602069	FALSE	no hit	5.65461		4.09837
HNRNPA1	F8W6I7|P09651|P09651-2	Heterogeneous nuclear ribonucleoprotein A1 OS=Homo sapiens GN=HNRNPA1 PE=1 SV=2|Heterogeneous nuclear ribonucleoprotein A1 OS=Homo sapiens GN=HNRNPA1 PE=1 SV=5|Isoform A1-A of Heterogeneous nuclear ribonucleoprotein A1 OS=Homo sapiens GN=HNRNPA1	1	1	3	3	15	8.00469	0.398308	28.3355	6.86833	8.41964e-05	0.00620648	1.93224	0.00104217	0.0729929	0.206731	WT - Control	limma	8.41964e-05	0.00620648	FALSE	no hit	8.00469		4.07471
COX4I1	P13073	Cytochrome c oxidase subunit 4 isoform 1, mitochondrial OS=Homo sapiens GN=COX4I1 PE=1 SV=1	1	1	3	3	4	7.21835	0.925782	24.5094	6.82712	8.80807e-05	0.00634181	1.88644	0.00111721	0.0763087	0.206731	WT - Control	limma	8.80807e-05	0.00634181	FALSE	enriched candidate	7.21835		4.05512
NUP37	Q8NFH4	Nucleoporin Nup37 OS=Homo sapiens GN=NUP37 PE=1 SV=1	1	1	3	3	2	6.41334	-0.398715	24.4399	-6.80111	9.06332e-05	0.00637728	1.85741	0.00116711	0.0784243	0.27994	WT - Control	limma	9.06332e-05	0.00637728	FALSE	no hit	6.41334		4.04271
PSMB5	P28074	Proteasome subunit beta type-5 OS=Homo sapiens GN=PSMB5 PE=1 SV=3	1	1	3	3	7	6.83485	0.390293	25.6855	6.67481	0.000104235	0.0071714	1.7152	0.00144004	0.0908143	0.27994	WT - Control	limma	0.000104235	0.0071714	FALSE	no hit	6.83485		3.98198
RPL37	P61927	60S ribosomal protein L37 OS=Homo sapiens GN=RPL37 PE=1 SV=2	1	1	3	3	7	7.92276	0.499614	26.6963	6.64259	0.000108053	0.00727245	1.67858	0.00151852	0.0940996	0.27994	WT - Control	limma	0.000108053	0.00727245	FALSE	no hit	7.92276		3.96636
PSIP1	O75475	PC4 and SFRS1-interacting protein OS=Homo sapiens GN=PSIP1 PE=1 SV=1	1	1	3	3	11	7.16035	0.636711	26.6147	6.5703	0.000117188	0.0076626	1.59591	0.00170913	0.101624	0.27994	WT - Control	limma	0.000117188	0.0076626	FALSE	enriched candidate	7.16035		3.93112
CS	B4DJV2|O75390	Citrate synthase OS=Homo sapiens GN=CS PE=1 SV=1|Citrate synthase, mitochondrial OS=Homo sapiens GN=CS PE=1 SV=2	1	1	3	3	7	7.2626	0.649964	25.6465	6.54581	0.000120471	0.0076626	1.56775	0.00177853	0.104214	0.27994	WT - Control	limma	0.000120471	0.0076626	FALSE	enriched candidate	7.2626		3.91912
MECP2	A0A087WXF0|P51608|P51608-2	Methyl-CpG-binding protein 2 OS=Homo sapiens GN=MECP2 PE=1 SV=1|Methyl-CpG-binding protein 2 OS=Homo sapiens GN=MECP2 PE=1 SV=1|Isoform B of Methyl-CpG-binding protein 2 OS=Homo sapiens GN=MECP2	1	1	3	3	6	6.31098	0.456695	24.5275	6.53992	0.000121275	0.0076626	1.56097	0.00179559	0.104839	0.27994	WT - Control	limma	0.000121275	0.0076626	FALSE	no hit	6.31098		3.91623
ANP32B	Q92688|Q92688-2	Acidic leucine-rich nuclear phosphoprotein 32 family member B OS=Homo sapiens GN=ANP32B PE=1 SV=1|Isoform 2 of Acidic leucine-rich nuclear phosphoprotein 32 family member B OS=Homo sapiens GN=ANP32B	1	1	3	3	7	6.93576	0.437776	25.9682	6.51086	0.000125332	0.00769228	1.52741	0.00188206	0.107941	0.27994	WT - Control	limma	0.000125332	0.00769228	FALSE	no hit	6.93576		3.90194
CIRBP	Q14011	Cold-inducible RNA-binding protein OS=Homo sapiens GN=CIRBP PE=1 SV=1	1	1	3	3	5	6.85031	0.5652	25.1588	6.50064	0.000126795	0.00769228	1.51558	0.00191338	0.109038	0.27994	WT - Control	limma	0.000126795	0.00769228	FALSE	no hit	6.85031		3.8969
LRRC59	Q96AG4	Leucine-rich repeat-containing protein 59 OS=Homo sapiens GN=LRRC59 PE=1 SV=1	1	1	3	3	7	7.06568	0.646593	25.6723	6.48411	0.000129199	0.00769228	1.49642	0.00196503	0.110816	0.27994	WT - Control	limma	0.000129199	0.00769228	FALSE	enriched candidate	7.06568		3.88874
RAB11A|RAB11B	H3BMH2|H3BSC1|P62491|P62491-2|Q15907|Q15907-2	Ras-related protein Rab-11A (Fragment) OS=Homo sapiens GN=RAB11A PE=4 SV=1|Ras-related protein Rab-11A OS=Homo sapiens GN=RAB11A PE=1 SV=1|Ras-related protein Rab-11A OS=Homo sapiens GN=RAB11A PE=1 SV=3|Isoform 2 of Ras-related protein Rab-11A OS=Homo sapiens GN=RAB11A|Ras-related protein Rab-11B OS=Homo sapiens GN=RAB11B PE=1 SV=4|Isoform 2 of Ras-related protein Rab-11B OS=Homo sapiens GN=RAB11B	1	1	3	3	4	6.97258	0.745511	24.9982	6.467	0.00013174	0.00769559	1.47655	0.00201984	0.112663	0.27994	WT - Control	limma	0.00013174	0.00769559	FALSE	enriched candidate	6.97258		3.88028
RPL38	P63173	60S ribosomal protein L38 OS=Homo sapiens GN=RPL38 PE=1 SV=2	1	1	3	3	6	7.7767	0.472707	26.9712	6.41622	0.00013961	0.0079044	1.41732	0.00219091	0.118177	0.27994	WT - Control	limma	0.00013961	0.0079044	FALSE	no hit	7.7767		3.85508
SLC25A24	Q6NUK1	Calcium-binding mitochondrial carrier protein SCaMC-1 OS=Homo sapiens GN=SLC25A24 PE=1 SV=2	1	1	3	3	6	6.57636	0.620664	25.0032	6.41116	0.000140421	0.0079044	1.41141	0.00220863	0.118727	0.331212	WT - Control	limma	0.000140421	0.0079044	FALSE	enriched candidate	6.57636		3.85257
ANXA6	P08133	Annexin A6 OS=Homo sapiens GN=ANXA6 PE=1 SV=3	1	1	3	3	18	7.28246	0.768865	27.0598	6.37083	0.00014708	0.00813141	1.36409	0.00235492	0.123655	0.331212	WT - Control	limma	0.00014708	0.00813141	FALSE	enriched candidate	7.28246		3.83245
MYDGF	Q969H8	Myeloid-derived growth factor OS=Homo sapiens GN=MYDGF PE=1 SV=1	1	1	3	3	2	6.09302	0.697873	23.4895	6.34362	0.000151766	0.00824331	1.33205	0.00245854	0.12701	0.331212	WT - Control	limma	0.000151766	0.00824331	FALSE	enriched candidate	6.09302		3.81882
PDAP1	Q13442	28 kDa heat- and acid-stable phosphoprotein OS=Homo sapiens GN=PDAP1 PE=1 SV=1	1	1	3	3	4	6.31747	0.623915	24.243	6.23859	0.000171451	0.00915193	1.20736	0.00289895	0.140135	0.331212	WT - Control	limma	0.000171451	0.00915193	FALSE	enriched candidate	6.31747		3.76586
DIEXF	Q68CQ4	Digestive organ expansion factor homolog OS=Homo sapiens GN=DIEXF PE=1 SV=2	1	1	3	3	7	6.20334	0.563464	24.362	6.19257	0.000180939	0.0094947	1.15225	0.00311366	0.145941	0.331212	WT - Control	limma	0.000180939	0.0094947	FALSE	no hit	6.20334		3.74247
MCCC1	Q96RQ3	Methylcrotonoyl-CoA carboxylase subunit alpha, mitochondrial OS=Homo sapiens GN=MCCC1 PE=1 SV=3	1	1	3	3	31	8.62465	-0.973541	29.5299	-6.17565	0.000184571	0.00952385	1.13191	0.00319619	0.14808	0.331212	WT - Control	limma	0.000184571	0.00952385	FALSE	no hit	8.62465		3.73384
TOMM70	O94826	Mitochondrial import receptor subunit TOM70 OS=Homo sapiens GN=TOMM70 PE=1 SV=1	1	1	3	3	14	6.9335	0.535935	26.4966	6.14251	0.000191917	0.00966228	1.09195	0.00336365	0.152272	0.331212	WT - Control	limma	0.000191917	0.00966228	FALSE	no hit	6.9335		3.71689
TFAM	H7BYN3|Q00059	Transcription factor A, mitochondrial (Fragment) OS=Homo sapiens GN=TFAM PE=1 SV=1|Transcription factor A, mitochondrial OS=Homo sapiens GN=TFAM PE=1 SV=1	1	1	3	3	7	6.79877	0.638185	25.4517	6.13106	0.000194529	0.00966228	1.07811	0.00342333	0.15372	0.331212	WT - Control	limma	0.000194529	0.00966228	FALSE	enriched candidate	6.79877		3.71102
SLC29A1	Q99808|Q99808-2	Equilibrative nucleoside transporter 1 OS=Homo sapiens GN=SLC29A1 PE=1 SV=3|Isoform 2 of Equilibrative nucleoside transporter 1 OS=Homo sapiens GN=SLC29A1	1	1	3	3	3	6.05893	0.63122	23.2368	6.12203	0.000196616	0.00966228	1.06718	0.00347108	0.154861	0.331212	WT - Control	limma	0.000196616	0.00966228	FALSE	enriched candidate	6.05893		3.70638
PSMA3	P25788|P25788-2	Proteasome subunit alpha type-3 OS=Homo sapiens GN=PSMA3 PE=1 SV=2|Isoform 2 of Proteasome subunit alpha type-3 OS=Homo sapiens GN=PSMA3	1	1	3	3	10	7.31629	0.460566	26.5626	6.10079	0.000201624	0.00972384	1.04142	0.00358583	0.157545	0.331212	WT - Control	limma	0.000201624	0.00972384	FALSE	no hit	7.31629		3.69546
HMGA1	P17096|P17096-2	High mobility group protein HMG-I/HMG-Y OS=Homo sapiens GN=HMGA1 PE=1 SV=3|Isoform HMG-Y of High mobility group protein HMG-I/HMG-Y OS=Homo sapiens GN=HMGA1	1	1	3	3	4	7.44964	0.938694	25.703	6.08191	0.000206189	0.00972384	1.01848	0.00369063	0.159927	0.331212	WT - Control	limma	0.000206189	0.00972384	FALSE	enriched candidate	7.44964		3.68574
VDAC1	P21796	Voltage-dependent anion-selective channel protein 1 OS=Homo sapiens GN=VDAC1 PE=1 SV=2	1	1	3	3	12	7.17094	0.726102	27.0604	6.07134	0.000208797	0.00972384	1.0056	0.00375059	0.16126	0.331212	WT - Control	limma	0.000208797	0.00972384	FALSE	enriched candidate	7.17094		3.68028
NDUFAF2	Q8N183	Mimitin, mitochondrial OS=Homo sapiens GN=NDUFAF2 PE=1 SV=1	1	1	3	3	6	6.47975	0.674444	24.1449	6.05992	0.000211653	0.00972384	0.991682	0.00381631	0.162697	0.331212	WT - Control	limma	0.000211653	0.00972384	FALSE	enriched candidate	6.47975		3.67438
DNAJB2	C9JRD2|C9JXB9|P25686|P25686-2	DnaJ homolog subfamily B member 2 (Fragment) OS=Homo sapiens GN=DNAJB2 PE=1 SV=1|DnaJ homolog subfamily B member 2 (Fragment) OS=Homo sapiens GN=DNAJB2 PE=1 SV=1|DnaJ homolog subfamily B member 2 OS=Homo sapiens GN=DNAJB2 PE=1 SV=3|Isoform 2 of DnaJ homolog subfamily B member 2 OS=Homo sapiens GN=DNAJB2	1	1	3	3	2	6.25092	0.465396	23.7507	6.05233	0.000213573	0.00972384	0.982428	0.00386052	0.163651	0.331212	WT - Control	limma	0.000213573	0.00972384	FALSE	no hit	6.25092		3.67045
GOT2	P00505	Aspartate aminotransferase, mitochondrial OS=Homo sapiens GN=GOT2 PE=1 SV=3	1	1	3	3	13	7.34608	0.947617	26.7858	6.01147	0.000224252	0.0099757	0.932414	0.00410691	0.168773	0.331212	WT - Control	limma	0.000224252	0.0099757	FALSE	enriched candidate	7.34608		3.64926
PRKCSH	K7ELL7|P14314|P14314-2	Glucosidase 2 subunit beta OS=Homo sapiens GN=PRKCSH PE=1 SV=1|Glucosidase 2 subunit beta OS=Homo sapiens GN=PRKCSH PE=1 SV=2|Isoform 2 of Glucosidase 2 subunit beta OS=Homo sapiens GN=PRKCSH	1	1	3	3	6	6.89587	0.869274	24.8339	5.98588	0.000231234	0.0099757	0.900975	0.00426836	0.171964	0.331212	WT - Control	limma	0.000231234	0.0099757	FALSE	enriched candidate	6.89587		3.63595
CLCC1	Q96S66	Chloride channel CLIC-like protein 1 OS=Homo sapiens GN=CLCC1 PE=1 SV=1	1	1	3	3	3	6.47646	0.468747	23.7027	5.98295	0.00023205	0.0099757	0.897365	0.00428723	0.172328	0.331212	WT - Control	limma	0.00023205	0.0099757	FALSE	no hit	6.47646		3.63442
PSMA7	O14818	Proteasome subunit alpha type-7 OS=Homo sapiens GN=PSMA7 PE=1 SV=1	1	1	3	3	8	7.16312	0.513025	26.6977	5.97144	0.000235281	0.0099757	0.883181	0.00436205	0.173758	0.331212	WT - Control	limma	0.000235281	0.0099757	FALSE	no hit	7.16312		3.62841
HNRNPR	O43390	Heterogeneous nuclear ribonucleoprotein R OS=Homo sapiens GN=HNRNPR PE=1 SV=1	1	1	3	3	20	7.87255	0.412137	28.0547	5.97	0.000235689	0.0099757	0.881405	0.00437149	0.173936	0.331212	WT - Control	limma	0.000235689	0.0099757	FALSE	no hit	7.87255		3.62766
COPG2	Q9UBF2|Q9UBF2-2	Coatomer subunit gamma-2 OS=Homo sapiens GN=COPG2 PE=1 SV=1|Isoform 2 of Coatomer subunit gamma-2 OS=Homo sapiens GN=COPG2	1	1	3	3	5	6.24959	-0.372422	24.1177	-5.96036	0.000238437	0.0099757	0.869516	0.00443515	0.17513	0.331212	WT - Control	limma	0.000238437	0.0099757	FALSE	no hit	6.24959		3.62263
MLLT4	A8MQ02|J3KN01|P55196|P55196-3|P55196-5	Afadin OS=Homo sapiens GN=MLLT4 PE=1 SV=2|Afadin OS=Homo sapiens GN=MLLT4 PE=1 SV=1|Afadin OS=Homo sapiens GN=MLLT4 PE=1 SV=3|Isoform 3 of Afadin OS=Homo sapiens GN=MLLT4|Isoform 5 of Afadin OS=Homo sapiens GN=MLLT4	1	1	3	3	13	6.36432	-0.45157	25.4695	-5.94867	0.000241817	0.00998219	0.85508	0.00451347	0.176574	0.331212	WT - Control	limma	0.000241817	0.00998219	FALSE	no hit	6.36432		3.61651
VIM	P08670	Vimentin OS=Homo sapiens GN=VIM PE=1 SV=4	1	1	3	3	25	7.98792	-0.386757	28.533	-5.93459	0.000245956	0.0099998	0.837666	0.00460947	0.178308	0.331212	WT - Control	limma	0.000245956	0.0099998	FALSE	no hit	7.98792		3.60914
ALYREF	Q86V81	THO complex subunit 4 OS=Homo sapiens GN=ALYREF PE=1 SV=3	1	1	3	3	10	7.8703	0.558896	27.4277	5.92539	0.000248703	0.0099998	0.826272	0.00467319	0.179437	0.443407	WT - Control	limma	0.000248703	0.0099998	FALSE	no hit	7.8703		3.60432
DBT	P11182	Lipoamide acyltransferase component of branched-chain alpha-keto acid dehydrogenase complex, mitochondrial OS=Homo sapiens GN=DBT PE=1 SV=3	1	1	3	3	13	7.3608	-0.484892	26.9894	-5.88462	0.000261286	0.0102529	0.775624	0.00496531	0.18595	0.443407	WT - Control	limma	0.000261286	0.0102529	FALSE	no hit	7.3608		3.58288
CTNNB1	P35222	Catenin beta-1 OS=Homo sapiens GN=CTNNB1 PE=1 SV=1	1	1	3	3	17	7.00449	0.451144	26.7123	5.88356	0.000261622	0.0102529	0.774303	0.00497313	0.18612	0.611577	WT - Control	limma	0.000261622	0.0102529	FALSE	no hit	7.00449		3.58233
HSP90B1	P14625	Endoplasmin OS=Homo sapiens GN=HSP90B1 PE=1 SV=1	1	1	3	3	23	7.60448	0.489569	28.1934	5.84356	0.000274662	0.0106294	0.724372	0.0052761	0.193865	0.611577	WT - Control	limma	0.000274662	0.0106294	FALSE	no hit	7.60448		3.5612
IMPDH2	H0Y4R1|P12268	Inosine-5'-monophosphate dehydrogenase 2 (Fragment) OS=Homo sapiens GN=IMPDH2 PE=1 SV=1|Inosine-5'-monophosphate dehydrogenase 2 OS=Homo sapiens GN=IMPDH2 PE=1 SV=2	1	1	3	3	11	6.98492	0.330872	25.9015	5.80089	0.000289359	0.0110599	0.670844	0.00561764	0.202263	0.611577	WT - Control	limma	0.000289359	0.0110599	FALSE	no hit	6.98492		3.53856
BTF3	P20290|P20290-2	Transcription factor BTF3 OS=Homo sapiens GN=BTF3 PE=1 SV=1|Isoform 2 of Transcription factor BTF3 OS=Homo sapiens GN=BTF3	1	1	3	3	2	7.05601	0.776864	24.9721	5.76272	0.000303232	0.0114489	0.622737	0.00593989	0.209884	0.611577	WT - Control	limma	0.000303232	0.0114489	FALSE	enriched candidate	7.05601		3.51823
RSBN1	A0A087WWP8|A0A0C4DGT8|Q5VWQ0	Round spermatid basic protein 1 OS=Homo sapiens GN=RSBN1 PE=1 SV=1|Round spermatid basic protein 1 OS=Homo sapiens GN=RSBN1 PE=1 SV=1|Round spermatid basic protein 1 OS=Homo sapiens GN=RSBN1 PE=1 SV=2	1	1	3	3	2	6.03835	0.391433	22.9906	5.71801	0.000320412	0.0119518	0.566108	0.00633854	0.218928	0.611577	WT - Control	limma	0.000320412	0.0119518	FALSE	no hit	6.03835		3.49429
CKMT1A	P12532	Creatine kinase U-type, mitochondrial OS=Homo sapiens GN=CKMT1A PE=1 SV=1	1	1	3	3	10	7.13774	0.463117	26.1949	5.69316	0.000330416	0.0121782	0.534509	0.00657034	0.224002	0.611577	WT - Control	limma	0.000330416	0.0121782	FALSE	no hit	7.13774		3.48094
ITGB1	P05556	Integrin beta-1 OS=Homo sapiens GN=ITGB1 PE=1 SV=2	1	1	3	3	4	6.37006	0.434723	24.2546	5.64563	0.000350508	0.0127667	0.473818	0.00703502	0.233788	0.611577	WT - Control	limma	0.000350508	0.0127667	FALSE	no hit	6.37006		3.4553
APOOL	A0A087WUX8|A0A087WYF7|Q6UXV4	MICOS complex subunit OS=Homo sapiens GN=APOOL PE=1 SV=1|MICOS complex subunit OS=Homo sapiens GN=APOOL PE=1 SV=1|MICOS complex subunit MIC27 OS=Homo sapiens GN=APOOL PE=1 SV=1	1	1	3	3	2	5.8829	0.495965	22.5003	5.62754	0.000358502	0.0129061	0.450629	0.00721951	0.237538	0.611577	WT - Control	limma	0.000358502	0.0129061	FALSE	no hit	5.8829		3.44551
PGAM1	P18669	Phosphoglycerate mutase 1 OS=Homo sapiens GN=PGAM1 PE=1 SV=2	1	1	3	3	3	6.31157	0.443832	23.932	5.60752	0.00036758	0.0130808	0.424909	0.00742874	0.241701	0.611577	WT - Control	limma	0.00036758	0.0130808	FALSE	no hit	6.31157		3.43465
TALDO1	F2Z393|P37837	Transaldolase OS=Homo sapiens GN=TALDO1 PE=1 SV=1|Transaldolase OS=Homo sapiens GN=TALDO1 PE=1 SV=2	1	1	3	3	4	6.10258	0.353276	23.7297	5.58547	0.000377868	0.013223	0.396516	0.00766542	0.246301	0.611577	WT - Control	limma	0.000377868	0.013223	FALSE	no hit	6.10258		3.42266
RAI14	Q9P0K7|Q9P0K7-2|Q9P0K7-3|Q9P0K7-4	Ankycorbin OS=Homo sapiens GN=RAI14 PE=1 SV=2|Isoform 2 of Ankycorbin OS=Homo sapiens GN=RAI14|Isoform 3 of Ankycorbin OS=Homo sapiens GN=RAI14|Isoform 4 of Ankycorbin OS=Homo sapiens GN=RAI14	1	1	3	3	5	5.85238	-0.435567	23.8798	-5.57677	0.000382015	0.013223	0.385288	0.0077607	0.24812	0.611577	WT - Control	limma	0.000382015	0.013223	FALSE	no hit	5.85238		3.41792
APMAP	Q9HDC9|Q9HDC9-2	Adipocyte plasma membrane-associated protein OS=Homo sapiens GN=APMAP PE=1 SV=2|Isoform 2 of Adipocyte plasma membrane-associated protein OS=Homo sapiens GN=APMAP	1	1	3	3	6	6.86063	0.499132	24.999	5.57183	0.000384389	0.013223	0.378914	0.00781522	0.249153	0.611577	WT - Control	limma	0.000384389	0.013223	FALSE	no hit	6.86063		3.41523
AKAP17A	Q02040|Q02040-2|Q02040-3|X6RAJ1	A-kinase anchor protein 17A OS=Homo sapiens GN=AKAP17A PE=1 SV=2|Isoform 2 of A-kinase anchor protein 17A OS=Homo sapiens GN=AKAP17A|Isoform 3 of A-kinase anchor protein 17A OS=Homo sapiens GN=AKAP17A|A-kinase anchor protein 17A OS=Homo sapiens GN=AKAP17A PE=1 SV=1	1	1	3	3	8	6.95095	0.407796	26.3905	5.55148	0.000394344	0.0132417	0.352608	0.00804352	0.253415	0.611577	WT - Control	limma	0.000394344	0.0132417	FALSE	no hit	6.95095		3.40412
CTNNA1	P35221|P35221-2	Catenin alpha-1 OS=Homo sapiens GN=CTNNA1 PE=1 SV=1|Isoform 2 of Catenin alpha-1 OS=Homo sapiens GN=CTNNA1	1	1	3	3	13	6.9588	0.401471	26.3577	5.54741	0.000396371	0.0132417	0.347332	0.00808995	0.25427	0.611577	WT - Control	limma	0.000396371	0.0132417	FALSE	no hit	6.9588		3.4019
PABPC1	P11940	Polyadenylate-binding protein 1 OS=Homo sapiens GN=PABPC1 PE=1 SV=2	1	1	3	3	11	7.06714	0.3433	26.3906	5.54462	0.000397765	0.0132417	0.343722	0.00812185	0.254855	0.611577	WT - Control	limma	0.000397765	0.0132417	FALSE	no hit	7.06714		3.40037
CISD1	Q9NZ45	CDGSH iron-sulfur domain-containing protein 1 OS=Homo sapiens GN=CISD1 PE=1 SV=1	1	1	3	3	2	6.51972	0.549064	23.0155	5.52097	0.000409803	0.0134973	0.31304	0.0083971	0.259823	0.611577	WT - Control	limma	0.000409803	0.0134973	FALSE	no hit	6.51972		3.38742
ALDOA	J3KPS3|P04075|P04075-2	Fructose-bisphosphate aldolase OS=Homo sapiens GN=ALDOA PE=1 SV=1|Fructose-bisphosphate aldolase A OS=Homo sapiens GN=ALDOA PE=1 SV=2|Isoform 2 of Fructose-bisphosphate aldolase A OS=Homo sapiens GN=ALDOA	1	1	3	3	13	7.41352	0.475887	26.8044	5.49834	0.000421692	0.0137427	0.283607	0.00866823	0.264582	0.611577	WT - Control	limma	0.000421692	0.0137427	FALSE	no hit	7.41352		3.375
ORC2	Q13416	Origin recognition complex subunit 2 OS=Homo sapiens GN=ORC2 PE=1 SV=2	1	1	3	3	2	5.95921	-0.424482	22.6256	-5.44573	0.000450808	0.0143983	0.214877	0.00932908	0.275662	0.611577	WT - Control	limma	0.000450808	0.0143983	FALSE	no hit	5.95921		3.34601
ZCCHC17	A0A087WXF8|A0A0D9SEW3|E7EPF0|Q9NP64|Q9NP64-2|Q9NP64-3	Nucleolar protein of 40 kDa OS=Homo sapiens GN=ZCCHC17 PE=1 SV=1|Nucleolar protein of 40 kDa OS=Homo sapiens GN=ZCCHC17 PE=1 SV=1|Nucleolar protein of 40 kDa OS=Homo sapiens GN=ZCCHC17 PE=1 SV=2|Nucleolar protein of 40 kDa OS=Homo sapiens GN=ZCCHC17 PE=1 SV=1|Isoform 2 of Nucleolar protein of 40 kDa OS=Homo sapiens GN=ZCCHC17|Isoform 3 of Nucleolar protein of 40 kDa OS=Homo sapiens GN=ZCCHC17	1	1	3	3	7	6.93979	0.422943	26.2191	5.43921	0.00045457	0.0143983	0.206321	0.00941412	0.277036	0.611577	WT - Control	limma	0.00045457	0.0143983	FALSE	no hit	6.93979		3.3424
HUWE1	Q7Z6Z7|Q7Z6Z7-2	E3 ubiquitin-protein ligase HUWE1 OS=Homo sapiens GN=HUWE1 PE=1 SV=3|Isoform 2 of E3 ubiquitin-protein ligase HUWE1 OS=Homo sapiens GN=HUWE1	1	1	3	3	22	6.55802	0.35373	25.9795	5.43716	0.00045576	0.0143983	0.20363	0.009441	0.277468	0.611577	WT - Control	limma	0.00045576	0.0143983	FALSE	no hit	6.55802		3.34126
FAM213A	Q9BRX8|Q9BRX8-2	Redox-regulatory protein FAM213A OS=Homo sapiens GN=FAM213A PE=1 SV=3|Isoform 2 of Redox-regulatory protein FAM213A OS=Homo sapiens GN=FAM213A	1	1	3	3	3	6.007	0.458868	23.659	5.41457	0.000469081	0.0144257	0.173966	0.00974143	0.282223	0.611577	WT - Control	limma	0.000469081	0.0144257	FALSE	no hit	6.007		3.32875
VCAN	P13611|P13611-2|P13611-5	Versican core protein OS=Homo sapiens GN=VCAN PE=1 SV=3|Isoform V1 of Versican core protein OS=Homo sapiens GN=VCAN|Isoform Vint of Versican core protein OS=Homo sapiens GN=VCAN	1	1	3	3	6	6.49099	-0.511147	25.0014	-5.41221	0.000470499	0.0144257	0.170858	0.00977334	0.28272	0.611577	WT - Control	limma	0.000470499	0.0144257	FALSE	no hit	6.49099		3.32744
VCL	P18206|P18206-2	Vinculin OS=Homo sapiens GN=VCL PE=1 SV=4|Isoform 1 of Vinculin OS=Homo sapiens GN=VCL	1	1	3	3	6	5.92408	-0.788213	25.437	-5.41203	0.000470605	0.0144257	0.170625	0.00977574	0.282758	0.611577	WT - Control	limma	0.000470605	0.0144257	FALSE	no hit	5.92408		3.32734
HMGA2	F5H2A4|F5H2U8|P52926	High mobility group protein HMGI-C OS=Homo sapiens GN=HMGA2 PE=1 SV=1|High mobility group protein HMGI-C OS=Homo sapiens GN=HMGA2 PE=1 SV=1|High mobility group protein HMGI-C OS=Homo sapiens GN=HMGA2 PE=1 SV=1	1	1	3	3	5	6.80105	0.684038	24.7506	5.40221	0.000476548	0.0144646	0.157702	0.00990939	0.284823	0.611577	WT - Control	limma	0.000476548	0.0144646	FALSE	enriched candidate	6.80105		3.32189
ZNF207	J3QRS9|O43670|O43670-2|O43670-4|X6R4W8	BUB3-interacting and GLEBS motif-containing protein ZNF207 OS=Homo sapiens GN=ZNF207 PE=1 SV=1|BUB3-interacting and GLEBS motif-containing protein ZNF207 OS=Homo sapiens GN=ZNF207 PE=1 SV=1|Isoform 2 of BUB3-interacting and GLEBS motif-containing protein ZNF207 OS=Homo sapiens GN=ZNF207|Isoform 4 of BUB3-interacting and GLEBS motif-containing protein ZNF207 OS=Homo sapiens GN=ZNF207|BUB3-interact…	1	1	3	3	3	6.31315	0.433155	23.9503	5.35488	0.000506361	0.0152203	0.095205	0.0105767	0.29476	0.611577	WT - Control	limma	0.000506361	0.0152203	FALSE	no hit	6.31315		3.29554
ATP5B	P06576	ATP synthase subunit beta, mitochondrial OS=Homo sapiens GN=ATP5B PE=1 SV=3	1	1	3	3	18	7.60782	0.60044	27.7731	5.34137	0.000515239	0.0153383	0.0773014	0.0107745	0.297589	0.611577	WT - Control	limma	0.000515239	0.0153383	FALSE	enriched candidate	7.60782		3.28799
BCKDHB	P21953	2-oxoisovalerate dehydrogenase subunit beta, mitochondrial OS=Homo sapiens GN=BCKDHB PE=1 SV=2	1	1	3	3	2	6.90265	-0.344015	24.65	-5.31356	0.000534049	0.0157468	0.0403619	0.0111918	0.303397	0.611577	WT - Control	limma	0.000534049	0.0157468	FALSE	no hit	6.90265		3.27242
PCCA	P05165	Propionyl-CoA carboxylase alpha chain, mitochondrial OS=Homo sapiens GN=PCCA PE=1 SV=4	1	1	3	3	36	8.12299	-0.914276	29.3423	-5.30085	0.000542891	0.0158565	0.0234439	0.0113872	0.306044	0.611577	WT - Control	limma	0.000542891	0.0158565	FALSE	no hit	8.12299		3.26529
NDUFS4	O43181	NADH dehydrogenase [ubiquinone] iron-sulfur protein 4, mitochondrial OS=Homo sapiens GN=NDUFS4 PE=1 SV=1	1	1	3	3	3	6.55212	0.608148	24.4593	5.28291	0.000555641	0.0160772	-0.000475041	0.0116682	0.309771	0.611577	WT - Control	limma	0.000555641	0.0160772	FALSE	enriched candidate	6.55212		3.25521
GPI	A0A0A0MTS2|P06744|P06744-2	Glucose-6-phosphate isomerase (Fragment) OS=Homo sapiens GN=GPI PE=1 SV=1|Glucose-6-phosphate isomerase OS=Homo sapiens GN=GPI PE=1 SV=4|Isoform 2 of Glucose-6-phosphate isomerase OS=Homo sapiens GN=GPI	1	1	3	3	4	6.50171	0.424846	24.5036	5.22334	0.000600376	0.0170989	-0.080272	0.0126461	0.322061	0.611577	WT - Control	limma	0.000600376	0.0170989	FALSE	no hit	6.50171		3.22158
PCCB	C9JQS9|E7EX59|E9PDR0|P05166|P05166-2	Propionyl-CoA carboxylase beta chain, mitochondrial OS=Homo sapiens GN=PCCB PE=1 SV=1|Propionyl-CoA carboxylase beta chain, mitochondrial OS=Homo sapiens GN=PCCB PE=1 SV=1|Propionyl-CoA carboxylase beta chain, mitochondrial OS=Homo sapiens GN=PCCB PE=1 SV=1|Propionyl-CoA carboxylase beta chain, mitochondrial OS=Homo sapiens GN=PCCB PE=1 SV=3|Isoform 2 of Propionyl-CoA carboxylase beta chain, mito…	1	1	3	3	20	7.6979	-0.643374	27.9925	-5.18947	0.000627531	0.0170989	-0.125868	0.0132338	0.328976	0.611577	WT - Control	limma	0.000627531	0.0170989	FALSE	no hit	7.6979		3.20236
PC	P11498	Pyruvate carboxylase, mitochondrial OS=Homo sapiens GN=PC PE=1 SV=2	1	1	3	3	48	8.59983	-0.875357	29.9736	-5.18792	0.00062881	0.0170989	-0.127967	0.0132613	0.329293	0.611577	WT - Control	limma	0.00062881	0.0170989	FALSE	no hit	8.59983		3.20148
TOMM20	Q15388	Mitochondrial import receptor subunit TOM20 homolog OS=Homo sapiens GN=TOMM20 PE=1 SV=1	1	1	3	3	2	6.15315	0.422975	23.3312	5.18585	0.000630512	0.0170989	-0.130752	0.013298	0.329712	0.611577	WT - Control	limma	0.000630512	0.0170989	FALSE	no hit	6.15315		3.20031
RAB5C	P51148|P51148-2	Ras-related protein Rab-5C OS=Homo sapiens GN=RAB5C PE=1 SV=2|Isoform 2 of Ras-related protein Rab-5C OS=Homo sapiens GN=RAB5C	1	1	3	3	2	6.18418	0.591867	21.6349	5.17994	0.000635417	0.0170989	-0.13874	0.0134036	0.330913	0.611577	WT - Control	limma	0.000635417	0.0170989	FALSE	enriched candidate	6.18418		3.19694
MMAB	A0A087X114|F5H4Z7|Q96EY8|S4R3Z1	Cob(I)yrinic acid a,c-diamide adenosyltransferase, mitochondrial OS=Homo sapiens GN=MMAB PE=1 SV=1|Cob(I)yrinic acid a,c-diamide adenosyltransferase, mitochondrial OS=Homo sapiens GN=MMAB PE=1 SV=1|Cob(I)yrinic acid a,c-diamide adenosyltransferase, mitochondrial OS=Homo sapiens GN=MMAB PE=1 SV=1|Cob(I)yrinic acid a,c-diamide adenosyltransferase, mitochondrial OS=Homo sapiens GN=MMAB PE=1 SV=1	1	1	3	3	2	6.34818	0.500983	23.3339	5.17607	0.000638646	0.0170989	-0.143965	0.013473	0.331697	0.611577	WT - Control	limma	0.000638646	0.0170989	FALSE	no hit	6.34818		3.19474
HSP90AA1	P07900|P07900-2	Heat shock protein HSP 90-alpha OS=Homo sapiens GN=HSP90AA1 PE=1 SV=5|Isoform 2 of Heat shock protein HSP 90-alpha OS=Homo sapiens GN=HSP90AA1	1	1	3	3	18	7.36534	0.325683	27.357	5.17252	0.000641624	0.0170989	-0.148762	0.0135369	0.332416	0.611577	WT - Control	limma	0.000641624	0.0170989	FALSE	no hit	7.36534		3.19272
RPL29	P47914	60S ribosomal protein L29 OS=Homo sapiens GN=RPL29 PE=1 SV=2	1	1	3	3	8	8.32561	0.403415	28.3149	5.17079	0.000643077	0.0170989	-0.151093	0.0135681	0.332765	0.611577	WT - Control	limma	0.000643077	0.0170989	FALSE	no hit	8.32561		3.19174
MARCKSL1	P49006	MARCKS-related protein OS=Homo sapiens GN=MARCKSL1 PE=1 SV=2	1	1	3	3	3	6.44241	0.619421	24.32	5.16594	0.000647187	0.0170989	-0.15766	0.0136563	0.333748	0.611577	WT - Control	limma	0.000647187	0.0170989	FALSE	enriched candidate	6.44241		3.18897
ECH1	Q13011	Delta(3,5)-Delta(2,4)-dienoyl-CoA isomerase, mitochondrial OS=Homo sapiens GN=ECH1 PE=1 SV=2	1	1	3	3	3	6.61234	0.430682	24.2784	5.16098	0.000651411	0.0170989	-0.164367	0.0137468	0.334749	0.611577	WT - Control	limma	0.000651411	0.0170989	FALSE	no hit	6.61234		3.18614
NDUFB5	H0Y886|O43674	NADH dehydrogenase [ubiquinone] 1 beta subcomplex subunit 5, mitochondrial (Fragment) OS=Homo sapiens GN=NDUFB5 PE=1 SV=1|NADH dehydrogenase [ubiquinone] 1 beta subcomplex subunit 5, mitochondrial OS=Homo sapiens GN=NDUFB5 PE=1 SV=1	1	1	3	3	2	6.22031	0.813976	22.6173	5.16064	0.000651702	0.0170989	-0.164827	0.013753	0.334817	0.611577	WT - Control	limma	0.000651702	0.0170989	FALSE	enriched candidate	6.22031		3.18595
THOC1	A0A087WWS1|Q96FV9	THO complex subunit 1 OS=Homo sapiens GN=THOC1 PE=1 SV=1|THO complex subunit 1 OS=Homo sapiens GN=THOC1 PE=1 SV=1	1	1	3	3	3	5.715	0.461415	22.2176	5.1378	0.000671563	0.0174719	-0.195776	0.0141769	0.33941	0.611577	WT - Control	limma	0.000671563	0.0174719	FALSE	no hit	5.715		3.17291
CCT8	P50990	T-complex protein 1 subunit theta OS=Homo sapiens GN=CCT8 PE=1 SV=4	1	1	3	3	24	7.24122	-0.349626	27.4253	-5.11997	0.000687529	0.0175031	-0.22	0.014516	0.342976	0.611577	WT - Control	limma	0.000687529	0.0175031	FALSE	no hit	7.24122		3.16271
SH3GLB1	A0A087WW40|Q9Y371|Q9Y371-2	Endophilin-B1 OS=Homo sapiens GN=SH3GLB1 PE=1 SV=1|Endophilin-B1 OS=Homo sapiens GN=SH3GLB1 PE=1 SV=1|Isoform 2 of Endophilin-B1 OS=Homo sapiens GN=SH3GLB1	1	1	3	3	3	5.73734	0.380344	22.9394	5.11536	0.000691718	0.0175031	-0.226263	0.0146047	0.343893	0.611577	WT - Control	limma	0.000691718	0.0175031	FALSE	no hit	5.73734		3.16007
LAMP1	P11279	Lysosome-associated membrane glycoprotein 1 OS=Homo sapiens GN=LAMP1 PE=1 SV=3	1	1	3	3	2	6.60681	0.472296	23.7828	5.11267	0.000694178	0.0175031	-0.229924	0.0146568	0.344428	0.611577	WT - Control	limma	0.000694178	0.0175031	FALSE	no hit	6.60681		3.15853
ABHD10	Q9NUJ1|Q9NUJ1-3	Mycophenolic acid acyl-glucuronide esterase, mitochondrial OS=Homo sapiens GN=ABHD10 PE=1 SV=1|Isoform 3 of Mycophenolic acid acyl-glucuronide esterase, mitochondrial OS=Homo sapiens GN=ABHD10	1	1	3	3	2	6.01114	0.650926	22.4805	5.11137	0.000695374	0.0175031	-0.231697	0.014682	0.344687	0.611577	WT - Control	limma	0.000695374	0.0175031	FALSE	enriched candidate	6.01114		3.15778
EPB41L3	Q9Y2J2-2	Isoform 2 of Band 4,1-like protein 3 OS=Homo sapiens GN=EPB41L3	1	1	3	3	17	6.93488	-0.295487	26.5041	-5.09586	0.000709763	0.0176706	-0.252815	0.0149856	0.347762	0.611577	WT - Control	limma	0.000709763	0.0176706	FALSE	no hit	6.93488		3.14889
SEC62	F8WCJ7|F8WF48|Q99442	Translocation protein SEC62 OS=Homo sapiens GN=SEC62 PE=1 SV=1|Translocation protein SEC62 OS=Homo sapiens GN=SEC62 PE=1 SV=1|Translocation protein SEC62 OS=Homo sapiens GN=SEC62 PE=1 SV=1	1	1	3	3	2	6.17214	0.42242	22.762	5.09073	0.000714599	0.0176706	-0.259818	0.0150874	0.348776	0.611577	WT - Control	limma	0.000714599	0.0176706	FALSE	no hit	6.17214		3.14594
TMED10	P49755	Transmembrane emp24 domain-containing protein 10 OS=Homo sapiens GN=TMED10 PE=1 SV=2	1	1	3	3	4	7.021	0.406509	25.1153	5.07566	0.000728993	0.0176706	-0.28038	0.0153893	0.351742	0.611577	WT - Control	limma	0.000728993	0.0176706	FALSE	no hit	7.021		3.13728
ALDH6A1	Q02252	Methylmalonate-semialdehyde dehydrogenase [acylating], mitochondrial OS=Homo sapiens GN=ALDH6A1 PE=1 SV=2	1	1	3	3	15	7.17765	-0.415852	26.8384	-5.07415	0.000730457	0.0176706	-0.28245	0.01542	0.35204	0.611577	WT - Control	limma	0.000730457	0.0176706	FALSE	no hit	7.17765		3.13641
ANXA5	P08758	Annexin A5 OS=Homo sapiens GN=ANXA5 PE=1 SV=2	1	1	3	3	10	7.167	0.632166	25.5942	5.07404	0.000730567	0.0176706	-0.282605	0.0154223	0.352062	0.611577	WT - Control	limma	0.000730567	0.0176706	FALSE	enriched candidate	7.167		3.13634
WDR33	Q9C0J8	pre-mRNA 3' end processing protein WDR33 OS=Homo sapiens GN=WDR33 PE=1 SV=2	1	1	3	3	17	6.86943	-0.304857	26.2215	-5.04029	0.00076404	0.0183198	-0.328802	0.0161195	0.358644	0.611577	WT - Control	limma	0.00076404	0.0183198	FALSE	no hit	6.86943		3.11688
MOGS	Q13724|Q13724-2	Mannosyl-oligosaccharide glucosidase OS=Homo sapiens GN=MOGS PE=1 SV=5|Isoform 2 of Mannosyl-oligosaccharide glucosidase OS=Homo sapiens GN=MOGS	1	1	3	3	6	6.48484	0.431951	24.5898	5.02809	0.000776554	0.0183198	-0.345555	0.0163784	0.361005	0.611577	WT - Control	limma	0.000776554	0.0183198	FALSE	no hit	6.48484		3.10983
CDK11B|CDC2L1	A0A0D9SEI3|A0A0D9SEN2|A0A0D9SER5|B7ZVY7|J3QR44|P21127|P21127-2|P21127-3|P21127-8	Cyclin-dependent kinase 11B OS=Homo sapiens GN=CDK11B PE=1 SV=1|Cyclin-dependent kinase 11B OS=Homo sapiens GN=CDK11B PE=1 SV=1|Cyclin-dependent kinase 11B OS=Homo sapiens GN=CDK11B PE=1 SV=1|Cell division cycle 2-like 1 (PITSLRE proteins) OS=Homo sapiens GN=CDC2L1 PE=1 SV=1|Cyclin-dependent kinase 11B OS=Homo sapiens GN=CDK11B PE=1 SV=2|Cyclin-dependent kinase 11B OS=Homo sapiens GN=CDK11B PE=1 …	1	1	3	3	12	6.94346	0.319268	26.7339	5.02683	0.000777857	0.0183198	-0.347284	0.0164053	0.361247	0.611577	WT - Control	limma	0.000777857	0.0183198	FALSE	no hit	6.94346		3.1091
HTRA2	O43464	Serine protease HTRA2, mitochondrial OS=Homo sapiens GN=HTRA2 PE=1 SV=2	1	1	3	3	2	5.8318	0.651225	21.6011	5.02373	0.000781078	0.0183198	-0.351545	0.0164718	0.361845	0.611577	WT - Control	limma	0.000781078	0.0183198	FALSE	enriched candidate	5.8318		3.10731
PTGES3	A0A087WYT3|B4DDC6|Q15185|Q15185-3|Q15185-4	Prostaglandin E synthase 3 OS=Homo sapiens GN=PTGES3 PE=1 SV=1|Prostaglandin E synthase 3 OS=Homo sapiens GN=PTGES3 PE=1 SV=1|Prostaglandin E synthase 3 OS=Homo sapiens GN=PTGES3 PE=1 SV=1|Isoform 3 of Prostaglandin E synthase 3 OS=Homo sapiens GN=PTGES3|Isoform 4 of Prostaglandin E synthase 3 OS=Homo sapiens GN=PTGES3	1	1	3	3	2	7.51533	-0.432423	25.612	-5.01097	0.000794482	0.0183201	-0.369093	0.0167478	0.364297	0.611577	WT - Control	limma	0.000794482	0.0183201	FALSE	no hit	7.51533		3.09992
FLNC	Q14315|Q14315-2	Filamin-C OS=Homo sapiens GN=FLNC PE=1 SV=3|Isoform 2 of Filamin-C OS=Homo sapiens GN=FLNC	1	1	3	3	4	5.72816	0.304087	23.9062	5.00817	0.000797448	0.0183201	-0.372936	0.0168087	0.364831	0.611577	WT - Control	limma	0.000797448	0.0183201	FALSE	no hit	5.72816		3.0983
PSMA6	G3V295|G3V5Z7|P60900	Proteasome subunit alpha type OS=Homo sapiens GN=PSMA6 PE=1 SV=1|Proteasome subunit alpha type OS=Homo sapiens GN=PSMA6 PE=1 SV=1|Proteasome subunit alpha type-6 OS=Homo sapiens GN=PSMA6 PE=1 SV=1	1	1	3	3	7	7.09022	0.472527	25.7897	5.00687	0.000798841	0.0183201	-0.374737	0.0168373	0.365082	0.611577	WT - Control	limma	0.000798841	0.0183201	FALSE	no hit	7.09022		3.09754
DIABLO	A0A024RBT2|F5H796|Q9NR28|Q9NR28-2	Diablo homolog, mitochondrial OS=Homo sapiens GN=DIABLO PE=1 SV=1|Diablo homolog, mitochondrial (Fragment) OS=Homo sapiens GN=DIABLO PE=1 SV=7|Diablo homolog, mitochondrial OS=Homo sapiens GN=DIABLO PE=1 SV=1|Isoform 2 of Diablo homolog, mitochondrial OS=Homo sapiens GN=DIABLO	1	1	3	3	4	6.33098	0.468653	23.9805	5.00017	0.000806018	0.0183343	-0.383961	0.0169845	0.366361	0.611577	WT - Control	limma	0.000806018	0.0183343	FALSE	no hit	6.33098		3.09366
HNRNPH2	P55795	Heterogeneous nuclear ribonucleoprotein H2 OS=Homo sapiens GN=HNRNPH2 PE=1 SV=1	1	1	3	3	9	7.62163	-0.354309	26.4085	-4.99291	0.000813876	0.0183343	-0.393966	0.0171453	0.367744	0.611577	WT - Control	limma	0.000813876	0.0183343	FALSE	no hit	7.62163		3.08944
DHODH	Q02127	Dihydroorotate dehydrogenase (quinone), mitochondrial OS=Homo sapiens GN=DHODH PE=1 SV=3	1	1	3	3	2	5.37869	0.52333	21.2875	4.98984	0.000817225	0.0183343	-0.398202	0.0172137	0.368327	0.611577	WT - Control	limma	0.000817225	0.0183343	FALSE	no hit	5.37869		3.08766
NUDC	Q9Y266	Nuclear migration protein nudC OS=Homo sapiens GN=NUDC PE=1 SV=1	1	1	3	3	5	6.40862	0.343893	24.1166	4.97518	0.000833416	0.018563	-0.418436	0.0175435	0.371103	0.611577	WT - Control	limma	0.000833416	0.018563	FALSE	no hit	6.40862		3.07914
VDAC2	P45880|P45880-1|P45880-2	Voltage-dependent anion-selective channel protein 2 OS=Homo sapiens GN=VDAC2 PE=1 SV=2|Isoform 1 of Voltage-dependent anion-selective channel protein 2 OS=Homo sapiens GN=VDAC2|Isoform 2 of Voltage-dependent anion-selective channel protein 2 OS=Homo sapiens GN=VDAC2	1	1	3	3	10	7.33503	0.674178	26.9561	4.96482	0.000845073	0.0186882	-0.432762	0.0177801	0.373054	0.611577	WT - Control	limma	0.000845073	0.0186882	FALSE	enriched candidate	7.33503		3.07311
SOD2	A0A0C4DFU2|F5GYZ5|F5H3C5|F5H4R2|P04179|P04179-4	Superoxide dismutase OS=Homo sapiens GN=SOD2 PE=1 SV=1|Superoxide dismutase (Fragment) OS=Homo sapiens GN=SOD2 PE=1 SV=1|Superoxide dismutase (Fragment) OS=Homo sapiens GN=SOD2 PE=1 SV=1|Superoxide dismutase (Fragment) OS=Homo sapiens GN=SOD2 PE=1 SV=1|Superoxide dismutase [Mn], mitochondrial OS=Homo sapiens GN=SOD2 PE=1 SV=2|Isoform 4 of Superoxide dismutase [Mn], mitochondrial OS=Homo sapiens G…	1	1	3	3	2	6.25615	0.926875	22.8964	4.95447	0.000856884	0.0187587	-0.447077	0.018019	0.374993	0.611577	WT - Control	limma	0.000856884	0.0187587	FALSE	enriched candidate	6.25615		3.06708
IKBIP	Q70UQ0|Q70UQ0-4	Inhibitor of nuclear factor kappa-B kinase-interacting protein OS=Homo sapiens GN=IKBIP PE=1 SV=1|Isoform 4 of Inhibitor of nuclear factor kappa-B kinase-interacting protein OS=Homo sapiens GN=IKBIP	1	1	3	3	10	6.56366	0.458385	25.0858	4.94821	0.000864115	0.0187587	-0.455745	0.0181649	0.376162	0.611577	WT - Control	limma	0.000864115	0.0187587	FALSE	no hit	6.56366		3.06343
ERO1A	Q96HE7	ERO1-like protein alpha OS=Homo sapiens GN=ERO1A PE=1 SV=2	1	1	3	3	3	6.08355	0.41494	22.9694	4.94621	0.000866441	0.0187587	-0.458517	0.0182117	0.376535	0.677647	WT - Control	limma	0.000866441	0.0187587	FALSE	no hit	6.08355		3.06226
BRD2	A0A0G2JK44|A0A140T9E9|H0Y6K2|P25440|P25440-2	Bromodomain-containing protein 2 OS=Homo sapiens GN=BRD2 PE=1 SV=1|Bromodomain-containing protein 2 (Fragment) OS=Homo sapiens GN=BRD2 PE=1 SV=1|Bromodomain-containing protein 2 (Fragment) OS=Homo sapiens GN=BRD2 PE=1 SV=1|Bromodomain-containing protein 2 OS=Homo sapiens GN=BRD2 PE=1 SV=2|Isoform 2 of Bromodomain-containing protein 2 OS=Homo sapiens GN=BRD2	1	1	3	3	10	6.36433	0.305881	24.8941	4.92576	0.000890615	0.0191482	-0.486901	0.0186969	0.380927	0.677647	WT - Control	limma	0.000890615	0.0191482	FALSE	no hit	6.36433		3.05031
PPP2R1A	B3KQV6|P30153	Serine/threonine-protein phosphatase 2A 65 kDa regulatory subunit A alpha isoform OS=Homo sapiens GN=PPP2R1A PE=1 SV=1|Serine/threonine-protein phosphatase 2A 65 kDa regulatory subunit A alpha isoform OS=Homo sapiens GN=PPP2R1A PE=1 SV=4	1	1	3	3	3	6.47587	0.303172	24.2886	4.88378	0.000942532	0.0200085	-0.545343	0.0197281	0.38985	0.677647	WT - Control	limma	0.000942532	0.0200085	FALSE	no hit	6.47587		3.0257
TOMM40	O96008|O96008-2	Mitochondrial import receptor subunit TOM40 homolog OS=Homo sapiens GN=TOMM40 PE=1 SV=1|Isoform 2 of Mitochondrial import receptor subunit TOM40 homolog OS=Homo sapiens GN=TOMM40	1	1	3	3	4	6.46082	0.410935	24.5096	4.88298	0.000943552	0.0200085	-0.546458	0.0197483	0.390019	0.677647	WT - Control	limma	0.000943552	0.0200085	FALSE	no hit	6.46082		3.02523
FAM120A	Q9NZB2|Q9NZB2-6	Constitutive coactivator of PPAR-gamma-like protein 1 OS=Homo sapiens GN=FAM120A PE=1 SV=2|Isoform F of Constitutive coactivator of PPAR-gamma-like protein 1 OS=Homo sapiens GN=FAM120A	1	1	3	3	13	6.70439	-0.378284	26.3336	-4.87703	0.000951181	0.020033	-0.554765	0.0198985	0.391273	0.677647	WT - Control	limma	0.000951181	0.020033	FALSE	no hit	6.70439		3.02174
WDR55	Q9H6Y2	WD repeat-containing protein 55 OS=Homo sapiens GN=WDR55 PE=1 SV=2	1	1	3	3	2	5.95907	0.309749	21.5923	4.83166	0.00101157	0.0209074	-0.618264	0.0210772	0.400743	0.677647	WT - Control	limma	0.00101157	0.0209074	FALSE	no hit	5.95907		2.995
STIP1	P31948|P31948-2	Stress-induced-phosphoprotein 1 OS=Homo sapiens GN=STIP1 PE=1 SV=1|Isoform 2 of Stress-induced-phosphoprotein 1 OS=Homo sapiens GN=STIP1	1	1	3	3	6	6.73803	0.498058	25.3933	4.83084	0.0010127	0.0209074	-0.619414	0.021099	0.400913	0.677647	WT - Control	limma	0.0010127	0.0209074	FALSE	no hit	6.73803		2.99452
SEC23IP	Q9Y6Y8|Q9Y6Y8-2	SEC23-interacting protein OS=Homo sapiens GN=SEC23IP PE=1 SV=1|Isoform 2 of SEC23-interacting protein OS=Homo sapiens GN=SEC23IP	1	1	3	3	3	5.76494	0.323465	23.1154	4.83066	0.00101296	0.0209074	-0.619674	0.0211039	0.400951	0.677647	WT - Control	limma	0.00101296	0.0209074	FALSE	no hit	5.76494		2.99441
GNB1	P62873|P62873-2	Guanine nucleotide-binding protein G(I)/G(S)/G(T) subunit beta-1 OS=Homo sapiens GN=GNB1 PE=1 SV=3|Isoform 2 of Guanine nucleotide-binding protein G(I)/G(S)/G(T) subunit beta-1 OS=Homo sapiens GN=GNB1	1	1	3	3	6	7.74374	-0.350301	26.0841	-4.81046	0.00104121	0.0213483	-0.648054	0.0216487	0.405114	0.677647	WT - Control	limma	0.00104121	0.0213483	FALSE	no hit	7.74374		2.98246
CYB5B	H3BUX2|J3KNF8|O43169	Cytochrome b5 type B OS=Homo sapiens GN=CYB5B PE=1 SV=1|Cytochrome b5 type B OS=Homo sapiens GN=CYB5B PE=1 SV=1|Cytochrome b5 type B OS=Homo sapiens GN=CYB5B PE=1 SV=2	1	1	3	3	2	6.53128	0.876998	23.2058	4.7999	0.00105631	0.0215154	-0.662908	0.0219382	0.407275	0.677647	WT - Control	limma	0.00105631	0.0215154	FALSE	enriched candidate	6.53128		2.97621
U2AF1L5|U2AF1	P0DN76|Q01081	Splicing factor U2AF 35 kDa subunit-like protein OS=Homo sapiens GN=U2AF1L5 PE=1 SV=1|Splicing factor U2AF 35 kDa subunit OS=Homo sapiens GN=U2AF1 PE=1 SV=3	1	1	3	3	5	7.19634	-0.289108	25.6149	-4.7808	0.00108425	0.0216436	-0.689832	0.0224707	0.411162	0.677647	WT - Control	limma	0.00108425	0.0216436	FALSE	no hit	7.19634		2.96487
PCYOX1	F8W8W4|Q9UHG3	Prenylcysteine oxidase 1 OS=Homo sapiens GN=PCYOX1 PE=1 SV=1|Prenylcysteine oxidase 1 OS=Homo sapiens GN=PCYOX1 PE=1 SV=3	1	1	3	3	3	6.0203	0.672202	23.0537	4.7783	0.00108796	0.0216436	-0.693357	0.0225411	0.411668	0.677647	WT - Control	limma	0.00108796	0.0216436	FALSE	enriched candidate	6.0203		2.96339
PSMA5	P28066	Proteasome subunit alpha type-5 OS=Homo sapiens GN=PSMA5 PE=1 SV=3	1	1	3	3	6	6.97069	0.323173	25.6483	4.77786	0.00108861	0.0216436	-0.693977	0.0225535	0.411757	0.677647	WT - Control	limma	0.00108861	0.0216436	FALSE	no hit	6.97069		2.96313
MRPS35	P82673	28S ribosomal protein S35, mitochondrial OS=Homo sapiens GN=MRPS35 PE=1 SV=1	1	1	3	3	13	7.77362	-0.324682	27.4984	-4.77654	0.00109057	0.0216436	-0.695831	0.0225907	0.412023	0.677647	WT - Control	limma	0.00109057	0.0216436	FALSE	no hit	7.77362		2.96235
LUC7L2	Q9Y383	Putative RNA-binding protein Luc7-like 2 OS=Homo sapiens GN=LUC7L2 PE=1 SV=2	1	1	3	3	5	6.71603	0.397754	25.5499	4.76237	0.00111194	0.0218781	-0.715851	0.0229948	0.414881	0.677647	WT - Control	limma	0.00111194	0.0218781	FALSE	no hit	6.71603		2.95392
MARCKS	A0A087WZH7|P29966	Myristoylated alanine-rich C-kinase substrate OS=Homo sapiens GN=MARCKS PE=1 SV=1|Myristoylated alanine-rich C-kinase substrate OS=Homo sapiens GN=MARCKS PE=1 SV=4	1	1	3	3	4	6.80877	0.530899	24.7452	4.75203	0.00112782	0.0218781	-0.730473	0.0232935	0.416955	0.677647	WT - Control	limma	0.00112782	0.0218781	FALSE	no hit	6.80877		2.94776
DZIP3	Q86Y13	E3 ubiquitin-protein ligase DZIP3 OS=Homo sapiens GN=DZIP3 PE=1 SV=2	1	1	3	3	4	5.86008	0.313315	22.6128	4.75035	0.00113043	0.0218781	-0.732859	0.0233426	0.417292	0.677647	WT - Control	limma	0.00113043	0.0218781	FALSE	no hit	5.86008		2.94676
TMED9	Q9BVK6	Transmembrane emp24 domain-containing protein 9 OS=Homo sapiens GN=TMED9 PE=1 SV=2	1	1	3	3	3	6.37451	0.435634	23.3789	4.7502	0.00113065	0.0218781	-0.733064	0.0233468	0.417321	0.677647	WT - Control	limma	0.00113065	0.0218781	FALSE	no hit	6.37451		2.94667
CAPRIN1	Q14444|Q14444-2	Caprin-1 OS=Homo sapiens GN=CAPRIN1 PE=1 SV=2|Isoform 2 of Caprin-1 OS=Homo sapiens GN=CAPRIN1	1	1	3	3	7	6.74191	0.467582	25.1368	4.73168	0.00115979	0.0223025	-0.759306	0.0238915	0.421009	0.677647	WT - Control	limma	0.00115979	0.0223025	FALSE	no hit	6.74191		2.93562
DDX17	H3BLZ8	Probable ATP-dependent RNA helicase DDX17 OS=Homo sapiens GN=DDX17 PE=1 SV=1	1	1	3	3	22	8.42319	-0.309587	28.8003	-4.72053	0.00117771	0.0223477	-0.775125	0.0242247	0.423213	0.677647	WT - Control	limma	0.00117771	0.0223477	FALSE	no hit	8.42319		2.92896
NEK9	Q8TD19	Serine/threonine-protein kinase Nek9 OS=Homo sapiens GN=NEK9 PE=1 SV=2	1	1	3	3	3	6.05691	-0.285106	23.5701	-4.71715	0.00118321	0.0223477	-0.779933	0.0243266	0.42388	0.677647	WT - Control	limma	0.00118321	0.0223477	FALSE	no hit	6.05691		2.92694
CSTF3	Q12996	Cleavage stimulation factor subunit 3 OS=Homo sapiens GN=CSTF3 PE=1 SV=1	1	1	3	3	4	6.0894	0.494254	23.4247	4.71679	0.00118379	0.0223477	-0.78044	0.0243374	0.42395	0.677647	WT - Control	limma	0.00118379	0.0223477	FALSE	no hit	6.0894		2.92672
ATXN2	H0YH87|Q99700|Q99700-2|Q99700-4|V9GY86	Ataxin-2 (Fragment) OS=Homo sapiens GN=ATXN2 PE=1 SV=1|Ataxin-2 OS=Homo sapiens GN=ATXN2 PE=1 SV=2|Isoform 2 of Ataxin-2 OS=Homo sapiens GN=ATXN2|Isoform 4 of Ataxin-2 OS=Homo sapiens GN=ATXN2|Ataxin-2 OS=Homo sapiens GN=ATXN2 PE=1 SV=1	1	1	3	3	6	6.48147	0.305162	25.7039	4.7103	0.00119442	0.0224117	-0.78966	0.024534	0.425226	0.677647	WT - Control	limma	0.00119442	0.0224117	FALSE	no hit	6.48147		2.92284
PPP1CA	P62136	Serine/threonine-protein phosphatase PP1-alpha catalytic subunit OS=Homo sapiens GN=PPP1CA PE=1 SV=1	1	1	3	3	5	7.02155	-0.277358	25.0582	-4.70077	0.00121023	0.0224522	-0.80322	0.0248253	0.427092	0.677647	WT - Control	limma	0.00121023	0.0224522	FALSE	no hit	7.02155		2.91713
PELP1	Q8IZL8	Proline-, glutamic acid- and leucine-rich protein 1 OS=Homo sapiens GN=PELP1 PE=1 SV=2	1	1	3	3	9	6.77195	0.300023	25.7197	4.70025	0.00121108	0.0224522	-0.803951	0.024841	0.427193	0.677647	WT - Control	limma	0.00121108	0.0224522	FALSE	no hit	6.77195		2.91683
DDX18	Q9NVP1	ATP-dependent RNA helicase DDX18 OS=Homo sapiens GN=DDX18 PE=1 SV=2	1	1	3	3	21	8.064	0.355982	28.0761	4.69231	0.00122443	0.0225645	-0.815255	0.0250861	0.42874	0.677647	WT - Control	limma	0.00122443	0.0225645	FALSE	no hit	8.064		2.91207
HNRNPD	Q14103-3	Isoform 3 of Heterogeneous nuclear ribonucleoprotein D0 OS=Homo sapiens GN=HNRNPD	1	1	3	3	15	8.03039	-0.308783	28.0327	-4.68505	0.00123677	0.0225659	-0.825596	0.0253119	0.43015	0.677647	WT - Control	limma	0.00123677	0.0225659	FALSE	no hit	8.03039		2.90771
VAPA	Q9P0L0|Q9P0L0-2	Vesicle-associated membrane protein-associated protein A OS=Homo sapiens GN=VAPA PE=1 SV=3|Isoform 2 of Vesicle-associated membrane protein-associated protein A OS=Homo sapiens GN=VAPA	1	1	3	3	3	6.49845	0.393497	23.9876	4.6837	0.00123909	0.0225659	-0.827529	0.0253543	0.430413	0.677647	WT - Control	limma	0.00123909	0.0225659	FALSE	no hit	6.49845		2.9069
CSTF1	Q05048	Cleavage stimulation factor subunit 1 OS=Homo sapiens GN=CSTF1 PE=1 SV=1	1	1	3	3	9	7.07861	-0.308441	26.3816	-4.67451	0.00125493	0.0226515	-0.840636	0.0256431	0.432189	0.677647	WT - Control	limma	0.00125493	0.0226515	FALSE	no hit	7.07861		2.90138
SCAF1	Q9H7N4	Splicing factor, arginine/serine-rich 19 OS=Homo sapiens GN=SCAF1 PE=1 SV=3	1	1	3	3	6	6.46284	0.345022	24.6306	4.67023	0.00126238	0.0226515	-0.846739	0.0257785	0.433013	0.677647	WT - Control	limma	0.00126238	0.0226515	FALSE	no hit	6.46284		2.89881
NDUFA4	O00483	Cytochrome c oxidase subunit NDUFA4 OS=Homo sapiens GN=NDUFA4 PE=1 SV=1	1	1	3	3	2	6.41988	-0.35524	23.913	-4.66831	0.00126573	0.0226515	-0.849477	0.0258394	0.433382	0.677647	WT - Control	limma	0.00126573	0.0226515	FALSE	no hit	6.41988		2.89766
MMTAG2	Q9BU76|Q9BU76-4	Multiple myeloma tumor-associated protein 2 OS=Homo sapiens GN=MMTAG2 PE=1 SV=1|Isoform 4 of Multiple myeloma tumor-associated protein 2 OS=Homo sapiens GN=MMTAG2	1	1	3	3	6	7.2433	0.449876	26.7425	4.65813	0.0012837	0.0227793	-0.864018	0.0261648	0.435333	0.677647	WT - Control	limma	0.0012837	0.0227793	FALSE	no hit	7.2433		2.89154
SLC39A14	E5RFZ8|E5RGA7|E5RIP4|E5RJ40|E5RJG5|Q15043|Q15043-2|Q15043-3	Zinc transporter ZIP14 (Fragment) OS=Homo sapiens GN=SLC39A14 PE=1 SV=1|Zinc transporter ZIP14 (Fragment) OS=Homo sapiens GN=SLC39A14 PE=1 SV=1|Zinc transporter ZIP14 (Fragment) OS=Homo sapiens GN=SLC39A14 PE=1 SV=2|Zinc transporter ZIP14 (Fragment) OS=Homo sapiens GN=SLC39A14 PE=1 SV=1|Zinc transporter ZIP14 (Fragment) OS=Homo sapiens GN=SLC39A14 PE=1 SV=1|Zinc transporter ZIP14 OS=Homo sapiens …	1	1	3	3	2	6.29669	0.436665	23.0707	4.65595	0.00128759	0.0227793	-0.867135	0.026235	0.43575	0.677647	WT - Control	limma	0.00128759	0.0227793	FALSE	no hit	6.29669		2.89022
CRYZ	A6NP24|Q08257	Quinone oxidoreductase (Fragment) OS=Homo sapiens GN=CRYZ PE=1 SV=1|Quinone oxidoreductase OS=Homo sapiens GN=CRYZ PE=1 SV=1	1	1	3	3	3	6.37303	0.425227	23.8903	4.6494	0.00129933	0.0228565	-0.876501	0.0264467	0.436998	0.677647	WT - Control	limma	0.00129933	0.0228565	FALSE	no hit	6.37303		2.88628
MAPRE1	Q15691	Microtubule-associated protein RP/EB family member 1 OS=Homo sapiens GN=MAPRE1 PE=1 SV=3	1	1	3	3	2	6.43068	0.302394	23.5765	4.63193	0.00133122	0.0232851	-0.901509	0.0270185	0.440308	0.677647	WT - Control	limma	0.00133122	0.0232851	FALSE	no hit	6.43068		2.87575
PPP3CA	E7ETC2|Q08209|Q08209-2|Q08209-5	Serine/threonine-protein phosphatase OS=Homo sapiens GN=PPP3CA PE=1 SV=1|Serine/threonine-protein phosphatase 2B catalytic subunit alpha isoform OS=Homo sapiens GN=PPP3CA PE=1 SV=1|Isoform 2 of Serine/threonine-protein phosphatase 2B catalytic subunit alpha isoform OS=Homo sapiens GN=PPP3CA|Isoform 5 of Serine/threonine-protein phosphatase 2B catalytic subunit alpha isoform OS=Homo sapiens GN=PPP…	1	1	3	3	2	6.43604	-0.301186	23.502	-4.62431	0.00134539	0.0233355	-0.912432	0.0272712	0.441742	0.677647	WT - Control	limma	0.00134539	0.0233355	FALSE	no hit	6.43604		2.87115
KPNB1	Q14974	Importin subunit beta-1 OS=Homo sapiens GN=KPNB1 PE=1 SV=2	1	1	3	3	11	7.23381	0.281576	25.9932	4.61941	0.0013546	0.0233355	-0.919465	0.027435	0.442661	0.677647	WT - Control	limma	0.0013546	0.0233355	FALSE	no hit	7.23381		2.86819
ACACA	Q13085	Acetyl-CoA carboxylase 1 OS=Homo sapiens GN=ACACA PE=1 SV=2	1	1	3	3	40	7.10382	-0.593463	27.9108	-4.61431	0.00136426	0.0233355	-0.926791	0.0276063	0.443616	0.677647	WT - Control	limma	0.00136426	0.0233355	FALSE	no hit	7.10382		2.8651
LMAN1	P49257	Protein ERGIC-53 OS=Homo sapiens GN=LMAN1 PE=1 SV=2	1	1	3	3	8	6.49403	0.366151	24.9011	4.61399	0.00136487	0.0233355	-0.927252	0.0276171	0.443676	0.677647	WT - Control	limma	0.00136487	0.0233355	FALSE	no hit	6.49403		2.86491
API5	G3V1C3|Q9BZZ5|Q9BZZ5-2|Q9BZZ5-3	Apoptosis inhibitor 5 OS=Homo sapiens GN=API5 PE=1 SV=1|Apoptosis inhibitor 5 OS=Homo sapiens GN=API5 PE=1 SV=3|Isoform 2 of Apoptosis inhibitor 5 OS=Homo sapiens GN=API5|Isoform 3 of Apoptosis inhibitor 5 OS=Homo sapiens GN=API5	1	1	3	3	5	6.47113	0.375436	24.3334	4.60451	0.00138301	0.0233355	-0.94087	0.0279379	0.445442	0.677647	WT - Control	limma	0.00138301	0.0233355	FALSE	no hit	6.47113		2.85918
RRP1B	Q14684	Ribosomal RNA processing protein 1 homolog B OS=Homo sapiens GN=RRP1B PE=1 SV=3	1	1	3	3	19	7.38882	0.362899	27.5881	4.60422	0.00138356	0.0233355	-0.941282	0.0279477	0.445495	0.677647	WT - Control	limma	0.00138356	0.0233355	FALSE	no hit	7.38882		2.859
YBX3	P16989|P16989-2	Y-box-binding protein 3 OS=Homo sapiens GN=YBX3 PE=1 SV=4|Isoform 2 of Y-box-binding protein 3 OS=Homo sapiens GN=YBX3	1	1	3	3	5	7.29402	0.369774	25.2976	4.6025	0.00138687	0.0233355	-0.943745	0.028006	0.445814	0.677647	WT - Control	limma	0.00138687	0.0233355	FALSE	no hit	7.29402		2.85797
CALR	P27797	Calreticulin OS=Homo sapiens GN=CALR PE=1 SV=1	1	1	3	3	6	7.36282	0.699783	25.1856	4.59773	0.00139613	0.0233643	-0.950608	0.0281691	0.446698	0.677647	WT - Control	limma	0.00139613	0.0233643	FALSE	enriched candidate	7.36282		2.85508
MDH1	P40925|P40925-2|P40925-3	Malate dehydrogenase, cytoplasmic OS=Homo sapiens GN=MDH1 PE=1 SV=4|Isoform 2 of Malate dehydrogenase, cytoplasmic OS=Homo sapiens GN=MDH1|Isoform 3 of Malate dehydrogenase, cytoplasmic OS=Homo sapiens GN=MDH1	1	1	3	3	2	6.29517	0.319268	23.005	4.5852	0.00142076	0.0235098	-0.968645	0.0286013	0.44901	0.677647	WT - Control	limma	0.00142076	0.0235098	FALSE	no hit	6.29517		2.84748
NDUFB7	P17568	NADH dehydrogenase [ubiquinone] 1 beta subcomplex subunit 7 OS=Homo sapiens GN=NDUFB7 PE=1 SV=4	1	1	3	3	2	6.44151	0.642826	23.308	4.57863	0.00143384	0.0235098	-0.9781	0.0288298	0.450215	0.677647	WT - Control	limma	0.00143384	0.0235098	FALSE	enriched candidate	6.44151		2.8435
B4DLN1	B4DLN1	Uncharacterized protein OS=Homo sapiens PE=2 SV=1	1	1	3	3	3	6.47569	-0.331992	24.1816	-4.57845	0.00143421	0.0235098	-0.978362	0.0288362	0.450248	0.677647	WT - Control	limma	0.00143421	0.0235098	FALSE	no hit	6.47569		2.84339
SERBP1	Q8NC51|Q8NC51-3	Plasminogen activator inhibitor 1 RNA-binding protein OS=Homo sapiens GN=SERBP1 PE=1 SV=2|Isoform 3 of Plasminogen activator inhibitor 1 RNA-binding protein OS=Homo sapiens GN=SERBP1	1	1	3	3	15	7.60497	0.515896	27.3046	4.57796	0.00143519	0.0235098	-0.979068	0.0288533	0.450338	0.677647	WT - Control	limma	0.00143519	0.0235098	FALSE	no hit	7.60497		2.84309
FKBP3	Q00688	Peptidyl-prolyl cis-trans isomerase FKBP3 OS=Homo sapiens GN=FKBP3 PE=1 SV=1	1	1	3	3	3	6.23534	0.604211	22.9698	4.56646	0.00145845	0.0237651	-0.995651	0.0292579	0.452436	0.677647	WT - Control	limma	0.00145845	0.0237651	FALSE	enriched candidate	6.23534		2.83611
HNRNPH1	G8JLB6|P31943	Heterogeneous nuclear ribonucleoprotein H OS=Homo sapiens GN=HNRNPH1 PE=1 SV=1|Heterogeneous nuclear ribonucleoprotein H OS=Homo sapiens GN=HNRNPH1 PE=1 SV=4	1	1	3	3	9	7.47793	-0.318038	28.0949	-4.55844	0.00147492	0.0238029	-1.00723	0.029543	0.453892	0.677647	WT - Control	limma	0.00147492	0.0238029	FALSE	no hit	7.47793		2.83123
MTCH2	Q9Y6C9	Mitochondrial carrier homolog 2 OS=Homo sapiens GN=MTCH2 PE=1 SV=1	1	1	3	3	4	6.86466	0.480306	24.6051	4.55784	0.00147615	0.0238029	-1.00809	0.0295641	0.453999	0.677647	WT - Control	limma	0.00147615	0.0238029	FALSE	no hit	6.86466		2.83087
ZFYVE21	Q9BQ24|Q9BQ24-2	Zinc finger FYVE domain-containing protein 21 OS=Homo sapiens GN=ZFYVE21 PE=1 SV=1|Isoform 2 of Zinc finger FYVE domain-containing protein 21 OS=Homo sapiens GN=ZFYVE21	1	1	3	3	2	6.351	-0.286499	23.8848	-4.55157	0.00148917	0.0238885	-1.01715	0.0297889	0.455132	0.677647	WT - Control	limma	0.00148917	0.0238885	FALSE	no hit	6.351		2.82705
PABPN1|BCL2L2	B4DEH8|G3V4T2|Q86U42|Q86U42-2|Q92843-2	Polyadenylate-binding protein 2 OS=Homo sapiens GN=PABPN1 PE=1 SV=1|Polyadenylate-binding protein 2 OS=Homo sapiens GN=PABPN1 PE=1 SV=1|Polyadenylate-binding protein 2 OS=Homo sapiens GN=PABPN1 PE=1 SV=3|Isoform 2 of Polyadenylate-binding protein 2 OS=Homo sapiens GN=PABPN1|Isoform 3 of Bcl-2-like protein 2 OS=Homo sapiens GN=BCL2L2	1	1	3	3	2	6.47691	0.39634	23.4642	4.54077	0.0015119	0.0241189	-1.03277	0.0301793	0.457074	0.677647	WT - Control	limma	0.0015119	0.0241189	FALSE	no hit	6.47691		2.82048
CHAMP1	Q96JM3	Chromosome alignment-maintaining phosphoprotein 1 OS=Homo sapiens GN=CHAMP1 PE=1 SV=2	1	1	3	3	7	6.35492	-0.279189	24.69	-4.53737	0.00151911	0.0241189	-1.03768	0.0303028	0.457682	0.677647	WT - Control	limma	0.00151911	0.0241189	FALSE	no hit	6.35492		2.81841
NDUFA12	Q9UI09	NADH dehydrogenase [ubiquinone] 1 alpha subcomplex subunit 12 OS=Homo sapiens GN=NDUFA12 PE=1 SV=1	1	1	3	3	2	5.7121	0.520461	21.0097	4.52627	0.00154299	0.024373	-1.05376	0.0307103	0.459661	0.677647	WT - Control	limma	0.00154299	0.024373	FALSE	no hit	5.7121		2.81164
LUC7L3	J3KPP4|O95232	Cisplatin resistance-associated overexpressed protein, isoform CRA_b OS=Homo sapiens GN=LUC7L3 PE=1 SV=1|Luc7-like protein 3 OS=Homo sapiens GN=LUC7L3 PE=1 SV=2	1	1	3	3	2	6.4546	0.314926	22.6155	4.52225	0.00155173	0.0243866	-1.05958	0.0308589	0.460374	0.677647	WT - Control	limma	0.00155173	0.0243866	FALSE	no hit	6.4546		2.80918
CDH2	P19022|P19022-2	Cadherin-2 OS=Homo sapiens GN=CDH2 PE=1 SV=4|Isoform 2 of Cadherin-2 OS=Homo sapiens GN=CDH2	1	1	3	3	9	6.57133	0.367335	25.0877	4.51036	0.00157789	0.0246725	-1.07682	0.031302	0.462473	0.677647	WT - Control	limma	0.00157789	0.0246725	FALSE	no hit	6.57133		2.80192
MRPS14	O60783	28S ribosomal protein S14, mitochondrial OS=Homo sapiens GN=MRPS14 PE=1 SV=1	1	1	3	3	4	7.43165	-0.323192	26.068	-4.49948	0.00160225	0.024819	-1.09262	0.0317123	0.464381	0.677647	WT - Control	limma	0.00160225	0.024819	FALSE	no hit	7.43165		2.79527
YBX1	P67809	Nuclease-sensitive element-binding protein 1 OS=Homo sapiens GN=YBX1 PE=1 SV=3	1	1	3	3	5	7.28652	0.432896	25.1562	4.49902	0.00160329	0.024819	-1.09329	0.0317299	0.464462	0.677647	WT - Control	limma	0.00160329	0.024819	FALSE	no hit	7.28652		2.79499
CHTOP	Q9Y3Y2|Q9Y3Y2-3|Q9Y3Y2-4	Chromatin target of PRMT1 protein OS=Homo sapiens GN=CHTOP PE=1 SV=2|Isoform 2 of Chromatin target of PRMT1 protein OS=Homo sapiens GN=CHTOP|Isoform 3 of Chromatin target of PRMT1 protein OS=Homo sapiens GN=CHTOP	1	1	3	3	7	7.35622	0.432747	27.0985	4.48552	0.00163409	0.0251646	-1.1129	0.0322454	0.46681	0.677647	WT - Control	limma	0.00163409	0.0251646	FALSE	no hit	7.35622		2.78673
UBA6	A0AVT1	Ubiquitin-like modifier-activating enzyme 6 OS=Homo sapiens GN=UBA6 PE=1 SV=1	1	1	3	3	2	6.35142	0.39362	23.0084	4.48215	0.00164187	0.0251646	-1.11781	0.0323753	0.467393	0.677647	WT - Control	limma	0.00164187	0.0251646	FALSE	no hit	6.35142		2.78466
NR2C2	P49116	Nuclear receptor subfamily 2 group C member 2 OS=Homo sapiens GN=NR2C2 PE=1 SV=1	1	1	3	3	3	5.78912	-0.37944	23.0644	-4.47267	0.001664	0.025378	-1.1316	0.0327429	0.469027	0.677647	WT - Control	limma	0.001664	0.025378	FALSE	no hit	5.78912		2.77885
DDX5	J3KTA4|P17844	Probable ATP-dependent RNA helicase DDX5 OS=Homo sapiens GN=DDX5 PE=1 SV=1|Probable ATP-dependent RNA helicase DDX5 OS=Homo sapiens GN=DDX5 PE=1 SV=1	1	1	3	3	21	8.34665	-0.287677	28.9626	-4.46498	0.0016822	0.0255298	-1.14282	0.0330442	0.470347	0.677647	WT - Control	limma	0.0016822	0.0255298	FALSE	no hit	8.34665		2.77412
MRPS9	P82933	28S ribosomal protein S9, mitochondrial OS=Homo sapiens GN=MRPS9 PE=1 SV=2	1	1	3	3	21	7.77033	-0.313912	28.2623	-4.44814	0.00172276	0.0256691	-1.16738	0.0337113	0.473212	0.677647	WT - Control	limma	0.00172276	0.0256691	FALSE	no hit	7.77033		2.76378
CECR5	Q9BXW7|Q9BXW7-2	Cat eye syndrome critical region protein 5 OS=Homo sapiens GN=CECR5 PE=1 SV=1|Isoform 1 of Cat eye syndrome critical region protein 5 OS=Homo sapiens GN=CECR5	1	1	3	3	11	7.23653	-0.321212	26.339	-4.44721	0.00172502	0.0256691	-1.16874	0.0337483	0.473369	0.677647	WT - Control	limma	0.00172502	0.0256691	FALSE	no hit	7.23653		2.76321
MTOR	P42345	Serine/threonine-protein kinase mTOR OS=Homo sapiens GN=MTOR PE=1 SV=1	1	1	3	3	3	5.62	0.315055	21.7951	4.44484	0.00173082	0.0256691	-1.1722	0.0338432	0.473769	0.677647	WT - Control	limma	0.00173082	0.0256691	FALSE	no hit	5.62		2.76175
HNRNPK	P61978-3	Isoform 3 of Heterogeneous nuclear ribonucleoprotein K OS=Homo sapiens GN=HNRNPK	1	1	3	3	26	8.93142	-0.560051	29.3413	-4.44475	0.00173105	0.0256691	-1.17234	0.0338471	0.473785	0.677647	WT - Control	limma	0.00173105	0.0256691	FALSE	no hit	8.93142		2.76169
RPL31	P62899	60S ribosomal protein L31 OS=Homo sapiens GN=RPL31 PE=1 SV=1	1	1	3	3	9	8.28684	0.349858	27.556	4.44083	0.00174069	0.0256691	-1.17806	0.0340045	0.474446	0.677647	WT - Control	limma	0.00174069	0.0256691	FALSE	no hit	8.28684		2.75928
PCK2	H0YM31|Q16822	Phosphoenolpyruvate carboxykinase [GTP], mitochondrial OS=Homo sapiens GN=PCK2 PE=1 SV=2|Phosphoenolpyruvate carboxykinase [GTP], mitochondrial OS=Homo sapiens GN=PCK2 PE=1 SV=3	1	1	3	3	15	7.30284	-0.502138	26.9006	-4.4386	0.00174619	0.0256691	-1.18131	0.0340942	0.474821	0.677647	WT - Control	limma	0.00174619	0.0256691	FALSE	no hit	7.30284		2.75791
TUBB6	Q9BUF5	Tubulin beta-6 chain OS=Homo sapiens GN=TUBB6 PE=1 SV=1	1	1	3	3	4	6.34851	-0.445229	24.3596	-4.4373	0.00174942	0.0256691	-1.18321	0.0341467	0.47504	0.677647	WT - Control	limma	0.00174942	0.0256691	FALSE	no hit	6.34851		2.75711
CORO7-PAM16|CORO7	A0A0A6YYL4|P57737-3	Coronin OS=Homo sapiens GN=CORO7-PAM16 PE=3 SV=1|Isoform 3 of Coronin-7 OS=Homo sapiens GN=CORO7	1	1	3	3	2	5.96871	0.390625	22.5712	4.42791	0.00177287	0.0258427	-1.19694	0.0345279	0.476613	0.677647	WT - Control	limma	0.00177287	0.0258427	FALSE	no hit	5.96871		2.75132
DSC2	Q02487	Desmocollin-2 OS=Homo sapiens GN=DSC2 PE=1 SV=1	1	1	3	3	2	6.68495	-0.300057	23.444	-4.42287	0.00178561	0.0258427	-1.20432	0.034734	0.477453	0.677647	WT - Control	limma	0.00178561	0.0258427	FALSE	no hit	6.68495		2.74821
RPS12	P25398	40S ribosomal protein S12 OS=Homo sapiens GN=RPS12 PE=1 SV=3	1	1	3	3	2	7.84617	0.429278	25.7965	4.42215	0.00178742	0.0258427	-1.20537	0.0347634	0.477573	0.677647	WT - Control	limma	0.00178742	0.0258427	FALSE	no hit	7.84617		2.74777
ATF4	P18848	Cyclic AMP-dependent transcription factor ATF-4 OS=Homo sapiens GN=ATF4 PE=1 SV=3	1	1	3	3	5	6.95169	0.395135	25.3326	4.41932	0.00179463	0.0258427	-1.20952	0.0348799	0.478044	0.677647	WT - Control	limma	0.00179463	0.0258427	FALSE	no hit	6.95169		2.74602
PSMD12	O00232|O00232-2	26S proteasome non-ATPase regulatory subunit 12 OS=Homo sapiens GN=PSMD12 PE=1 SV=3|Isoform 2 of 26S proteasome non-ATPase regulatory subunit 12 OS=Homo sapiens GN=PSMD12	1	1	3	3	4	6.25932	0.376448	24.0387	4.41108	0.00181578	0.0260162	-1.22159	0.0352204	0.479409	0.677647	WT - Control	limma	0.00181578	0.0260162	FALSE	no hit	6.25932		2.74094
NDUFA10	A0A087WXC5|O95299	NADH dehydrogenase [ubiquinone] 1 alpha subcomplex subunit 10, mitochondrial OS=Homo sapiens GN=NDUFA10 PE=1 SV=1|NADH dehydrogenase [ubiquinone] 1 alpha subcomplex subunit 10, mitochondrial OS=Homo sapiens GN=NDUFA10 PE=1 SV=1	1	1	3	3	6	7.11828	-0.306523	27.3297	-4.4081	0.00182349	0.0260162	-1.22596	0.0353442	0.479901	0.677647	WT - Control	limma	0.00182349	0.0260162	FALSE	no hit	7.11828		2.7391
PRIM1	P49642	DNA primase small subunit OS=Homo sapiens GN=PRIM1 PE=1 SV=1	1	1	3	3	2	5.91749	0.337375	23.1829	4.40436	0.00183321	0.026035	-1.23144	0.0355001	0.480517	0.677647	WT - Control	limma	0.00183321	0.026035	FALSE	no hit	5.91749		2.73679
SUCLA2	Q9P2R7|Q9P2R7-2	Succinyl-CoA ligase [ADP-forming] subunit beta, mitochondrial OS=Homo sapiens GN=SUCLA2 PE=1 SV=3|Isoform 2 of Succinyl-CoA ligase [ADP-forming] subunit beta, mitochondrial OS=Homo sapiens GN=SUCLA2	1	1	3	3	12	7.56249	-0.372232	27.282	-4.3982	0.00184933	0.026144	-1.24047	0.0357579	0.481526	0.677647	WT - Control	limma	0.00184933	0.026144	FALSE	no hit	7.56249		2.73298
HNRNPF	P52597	Heterogeneous nuclear ribonucleoprotein F OS=Homo sapiens GN=HNRNPF PE=1 SV=3	1	1	3	3	14	8.07163	-0.328237	28.2952	-4.39296	0.0018632	0.0261988	-1.24816	0.0359789	0.482384	0.677647	WT - Control	limma	0.0018632	0.0261988	FALSE	no hit	8.07163		2.72974
G3BP2	Q9UN86|Q9UN86-2	Ras GTPase-activating protein-binding protein 2 OS=Homo sapiens GN=G3BP2 PE=1 SV=2|Isoform B of Ras GTPase-activating protein-binding protein 2 OS=Homo sapiens GN=G3BP2	1	1	3	3	5	6.84191	0.339828	25.0487	4.39035	0.00187014	0.0261988	-1.252	0.0360892	0.482809	0.788304	WT - Control	limma	0.00187014	0.0261988	FALSE	no hit	6.84191		2.72813
DHRS7	A0A087X0Z7|H0YJ66|Q9Y394|Q9Y394-2	Dehydrogenase/reductase SDR family member 7 OS=Homo sapiens GN=DHRS7 PE=1 SV=1|Dehydrogenase/reductase SDR family member 7 (Fragment) OS=Homo sapiens GN=DHRS7 PE=1 SV=1|Dehydrogenase/reductase SDR family member 7 OS=Homo sapiens GN=DHRS7 PE=1 SV=1|Isoform 2 of Dehydrogenase/reductase SDR family member 7 OS=Homo sapiens GN=DHRS7	1	1	3	3	3	6.38164	0.312891	23.246	4.37645	0.00190758	0.0265148	-1.27243	0.0366823	0.485853	0.788304	WT - Control	limma	0.00190758	0.0265148	FALSE	no hit	6.38164		2.71952
TET1	Q8NFU7	Methylcytosine dioxygenase TET1 OS=Homo sapiens GN=TET1 PE=1 SV=2	1	1	3	3	8	6.13	-0.332653	24.4981	-4.37562	0.00190982	0.0265148	-1.27364	0.0367177	0.486033	0.788304	WT - Control	limma	0.00190982	0.0265148	FALSE	no hit	6.13		2.71901
C2orf47	Q8WWC4	Uncharacterized protein C2orf47, mitochondrial OS=Homo sapiens GN=C2orf47 PE=1 SV=1	1	1	3	3	2	6.95772	-0.344137	25.5112	-4.36843	0.00192951	0.0266686	-1.28421	0.0370277	0.487599	0.788304	WT - Control	limma	0.00192951	0.0266686	FALSE	no hit	6.95772		2.71455
SUGP2	M0R2Z9|Q8IX01|Q8IX01-4	SURP and G-patch domain-containing protein 2 OS=Homo sapiens GN=SUGP2 PE=1 SV=1|SURP and G-patch domain-containing protein 2 OS=Homo sapiens GN=SUGP2 PE=1 SV=2|Isoform 4 of SURP and G-patch domain-containing protein 2 OS=Homo sapiens GN=SUGP2	1	1	3	3	25	7.20674	-0.268987	27.8738	-4.36497	0.00193908	0.0266818	-1.28931	0.037178	0.488352	0.788304	WT - Control	limma	0.00193908	0.0266818	FALSE	no hit	7.20674		2.7124
GPATCH4	Q5T3I0|Q5T3I0-3	G patch domain-containing protein 4 OS=Homo sapiens GN=GPATCH4 PE=1 SV=2|Isoform 3 of G patch domain-containing protein 4 OS=Homo sapiens GN=GPATCH4	1	1	3	3	16	7.40395	0.286799	27.1241	4.34575	0.00199311	0.0273038	-1.31762	0.0380209	0.492506	0.788304	WT - Control	limma	0.00199311	0.0273038	FALSE	no hit	7.40395		2.70047
RAN	B5MDF5|J3KQE5|P62826	GTP-binding nuclear protein Ran OS=Homo sapiens GN=RAN PE=1 SV=1|GTP-binding nuclear protein Ran (Fragment) OS=Homo sapiens GN=RAN PE=1 SV=1|GTP-binding nuclear protein Ran OS=Homo sapiens GN=RAN PE=1 SV=3	1	1	3	3	4	7.07446	0.375547	26.4457	4.34229	0.00200301	0.0273186	-1.32273	0.0381746	0.493251	0.788304	WT - Control	limma	0.00200301	0.0273186	FALSE	no hit	7.07446		2.69832
GRPEL1	Q9HAV7	GrpE protein homolog 1, mitochondrial OS=Homo sapiens GN=GRPEL1 PE=1 SV=2	1	1	3	3	7	7.14477	0.347206	25.9455	4.33484	0.00202448	0.0274903	-1.33372	0.0385065	0.494848	0.788304	WT - Control	limma	0.00202448	0.0274903	FALSE	no hit	7.14477		2.69369
GULP1	Q9UBP9|Q9UBP9-4	PTB domain-containing engulfment adapter protein 1 OS=Homo sapiens GN=GULP1 PE=1 SV=1|Isoform 4 of PTB domain-containing engulfment adapter protein 1 OS=Homo sapiens GN=GULP1	1	1	3	3	3	6.12764	-0.304113	23.5764	-4.32811	0.00204411	0.0275328	-1.34366	0.038809	0.496288	0.788304	WT - Control	limma	0.00204411	0.0275328	FALSE	no hit	6.12764		2.68949
VAPB	O95292	Vesicle-associated membrane protein-associated protein B/C OS=Homo sapiens GN=VAPB PE=1 SV=3	1	1	3	3	4	6.28281	0.432696	23.9993	4.32767	0.0020454	0.0275328	-1.34431	0.0388287	0.496381	0.788304	WT - Control	limma	0.0020454	0.0275328	FALSE	no hit	6.28281		2.68922
ANXA2	P07355|P07355-2	Annexin A2 OS=Homo sapiens GN=ANXA2 PE=1 SV=2|Isoform 2 of Annexin A2 OS=Homo sapiens GN=ANXA2	1	1	3	3	9	7.19057	0.584116	26.1296	4.30576	0.00211074	0.0282894	-1.37671	0.039827	0.501032	0.788304	WT - Control	limma	0.00211074	0.0282894	FALSE	no hit	7.19057		2.67556
HSP90AB1	P08238	Heat shock protein HSP 90-beta OS=Homo sapiens GN=HSP90AB1 PE=1 SV=4	1	1	3	3	16	7.5416	0.302852	27.5231	4.30028	0.00212744	0.0283904	-1.38483	0.0400803	0.502188	0.788304	WT - Control	limma	0.00212744	0.0283904	FALSE	no hit	7.5416		2.67214
OCLN	A0A0G2JMZ8|Q16625|Q16625-2|Q16625-3|Q16625-4|Q16625-5	Occludin OS=Homo sapiens GN=OCLN PE=1 SV=1|Occludin OS=Homo sapiens GN=OCLN PE=1 SV=1|Isoform 2 of Occludin OS=Homo sapiens GN=OCLN|Isoform 3 of Occludin OS=Homo sapiens GN=OCLN|Isoform 4 of Occludin OS=Homo sapiens GN=OCLN|Isoform 5 of Occludin OS=Homo sapiens GN=OCLN	1	1	3	3	2	6.22763	0.528111	23.4258	4.29621	0.00213993	0.0284344	-1.39086	0.0402691	0.503045	0.788304	WT - Control	limma	0.00213993	0.0284344	FALSE	no hit	6.22763		2.6696
XBP1	P17861|P17861-2	X-box-binding protein 1 OS=Homo sapiens GN=XBP1 PE=1 SV=2|Isoform 2 of X-box-binding protein 1 OS=Homo sapiens GN=XBP1	1	1	3	3	7	6.55108	0.316537	23.9908	4.28478	0.00217542	0.0287825	-1.4078	0.0408035	0.50544	0.788304	WT - Control	limma	0.00217542	0.0287825	FALSE	no hit	6.55108		2.66246
OXCT1	P55809	Succinyl-CoA:3-ketoacid coenzyme A transferase 1, mitochondrial OS=Homo sapiens GN=OXCT1 PE=1 SV=1	1	1	3	3	9	7.22403	-0.304225	26.8439	-4.27771	0.00219768	0.0289532	-1.41829	0.0411368	0.506914	0.788304	WT - Control	limma	0.00219768	0.0289532	FALSE	no hit	7.22403		2.65804
UNC45A	Q9H3U1|Q9H3U1-2	Protein unc-45 homolog A OS=Homo sapiens GN=UNC45A PE=1 SV=1|Isoform 2 of Protein unc-45 homolog A OS=Homo sapiens GN=UNC45A	1	1	3	3	3	6.00474	0.251749	23.347	4.26759	0.00222997	0.0291807	-1.43331	0.0416182	0.509016	0.788304	WT - Control	limma	0.00222997	0.0291807	FALSE	no hit	6.00474		2.6517
TMED5	Q9Y3A6	Transmembrane emp24 domain-containing protein 5 OS=Homo sapiens GN=TMED5 PE=1 SV=1	1	1	3	3	4	6.42514	0.321333	24.1386	4.26633	0.00223404	0.0291807	-1.43519	0.0416787	0.509278	0.788304	WT - Control	limma	0.00223404	0.0291807	FALSE	no hit	6.42514		2.65091
UBE2K	D6RDM7|P61086|P61086-3	Ubiquitin-conjugating enzyme E2 K (Fragment) OS=Homo sapiens GN=UBE2K PE=1 SV=1|Ubiquitin-conjugating enzyme E2 K OS=Homo sapiens GN=UBE2K PE=1 SV=3|Isoform 3 of Ubiquitin-conjugating enzyme E2 K OS=Homo sapiens GN=UBE2K	1	1	3	3	2	5.97945	0.425632	22.3735	4.26349	0.00224322	0.0291807	-1.43941	0.0418149	0.509865	0.788304	WT - Control	limma	0.00224322	0.0291807	FALSE	no hit	5.97945		2.64913
TSFM	P43897	Elongation factor Ts, mitochondrial OS=Homo sapiens GN=TSFM PE=1 SV=2	1	1	3	3	7	7.24357	-0.288314	26.1427	-4.25982	0.00225513	0.0292129	-1.44487	0.0419913	0.510623	0.788304	WT - Control	limma	0.00225513	0.0292129	FALSE	no hit	7.24357		2.64683
KIAA0391	O15091|O15091-2	Mitochondrial ribonuclease P protein 3 OS=Homo sapiens GN=KIAA0391 PE=1 SV=2|Isoform 2 of Mitochondrial ribonuclease P protein 3 OS=Homo sapiens GN=KIAA0391	1	1	3	3	6	6.66573	-0.304855	24.8986	-4.2434	0.00230926	0.0297894	-1.4693	0.0427885	0.513996	0.788304	WT - Control	limma	0.00230926	0.0297894	FALSE	no hit	6.66573		2.63653
DAP3	P51398|P51398-2|P51398-3	28S ribosomal protein S29, mitochondrial OS=Homo sapiens GN=DAP3 PE=1 SV=1|Isoform 2 of 28S ribosomal protein S29, mitochondrial OS=Homo sapiens GN=DAP3|Isoform 3 of 28S ribosomal protein S29, mitochondrial OS=Homo sapiens GN=DAP3	1	1	3	3	12	7.76763	-0.302308	27.0839	-4.23819	0.00232673	0.0298903	-1.47706	0.0430442	0.515061	0.788304	WT - Control	limma	0.00232673	0.0298903	FALSE	no hit	7.76763		2.63325
SEC11A	H0YNG3|P67812|P67812-3|P67812-4	Signal peptidase complex catalytic subunit SEC11 OS=Homo sapiens GN=SEC11A PE=1 SV=1|Signal peptidase complex catalytic subunit SEC11A OS=Homo sapiens GN=SEC11A PE=1 SV=1|Isoform 3 of Signal peptidase complex catalytic subunit SEC11A OS=Homo sapiens GN=SEC11A|Isoform 4 of Signal peptidase complex catalytic subunit SEC11A OS=Homo sapiens GN=SEC11A	1	1	3	3	3	6.2664	0.431546	22.9587	4.23022	0.00235373	0.0300151	-1.48894	0.0434379	0.516684	0.788304	WT - Control	limma	0.00235373	0.0300151	FALSE	no hit	6.2664		2.62824
ANK3	Q12955	Ankyrin-3 OS=Homo sapiens GN=ANK3 PE=1 SV=3	1	1	3	3	5	6.10258	-0.259168	23.7879	-4.2296	0.00235584	0.0300151	-1.48986	0.0434685	0.51681	0.788304	WT - Control	limma	0.00235584	0.0300151	FALSE	no hit	6.10258		2.62785
RBM17	Q96I25	Splicing factor 45 OS=Homo sapiens GN=RBM17 PE=1 SV=1	1	1	3	3	15	6.70706	-0.251344	26.1638	-4.2257	0.00236919	0.0300616	-1.49568	0.0436625	0.517602	0.788304	WT - Control	limma	0.00236919	0.0300616	FALSE	no hit	6.70706		2.6254
ABCC4	O15439|O15439-2	Multidrug resistance-associated protein 4 OS=Homo sapiens GN=ABCC4 PE=1 SV=3|Isoform 2 of Multidrug resistance-associated protein 4 OS=Homo sapiens GN=ABCC4	1	1	3	3	2	5.70421	0.411522	21.9092	4.21671	0.00240024	0.0302441	-1.50909	0.0441117	0.519418	0.788304	WT - Control	limma	0.00240024	0.0302441	FALSE	no hit	5.70421		2.61975
ING4	Q9UNL4|Q9UNL4-2|Q9UNL4-4|Q9UNL4-5|Q9UNL4-6|Q9UNL4-7|Q9UNL4-8	Inhibitor of growth protein 4 OS=Homo sapiens GN=ING4 PE=1 SV=1|Isoform 2 of Inhibitor of growth protein 4 OS=Homo sapiens GN=ING4|Isoform 4 of Inhibitor of growth protein 4 OS=Homo sapiens GN=ING4|Isoform 5 of Inhibitor of growth protein 4 OS=Homo sapiens GN=ING4|Isoform 6 of Inhibitor of growth protein 4 OS=Homo sapiens GN=ING4|Isoform 7 of Inhibitor of growth protein 4 OS=Homo sapiens GN=ING4|…	1	1	3	3	5	7.30371	-0.270613	25.7425	-4.21393	0.00240996	0.0302441	-1.51325	0.0442519	0.51998	0.788304	WT - Control	limma	0.00240996	0.0302441	FALSE	no hit	7.30371		2.61799
BIRC6	Q9NR09	Baculoviral IAP repeat-containing protein 6 OS=Homo sapiens GN=BIRC6 PE=1 SV=2	1	1	3	3	2	5.6943	0.253476	22.0014	4.21309	0.00241289	0.0302441	-1.5145	0.0442941	0.520148	0.788304	WT - Control	limma	0.00241289	0.0302441	FALSE	no hit	5.6943		2.61746
PKN2	Q16513|Q16513-2	Serine/threonine-protein kinase N2 OS=Homo sapiens GN=PKN2 PE=1 SV=1|Isoform 2 of Serine/threonine-protein kinase N2 OS=Homo sapiens GN=PKN2	1	1	3	3	9	6.38322	-0.247765	24.6463	-4.20754	0.00243239	0.0303656	-1.52279	0.0445744	0.521263	0.788304	WT - Control	limma	0.00243239	0.0303656	FALSE	no hit	6.38322		2.61397
PRDX3	P30048|P30048-2	Thioredoxin-dependent peroxide reductase, mitochondrial OS=Homo sapiens GN=PRDX3 PE=1 SV=3|Isoform 2 of Thioredoxin-dependent peroxide reductase, mitochondrial OS=Homo sapiens GN=PRDX3	1	1	3	3	6	7.52609	0.360536	26.7023	4.18996	0.00249531	0.031026	-1.54908	0.0454729	0.524776	0.788304	WT - Control	limma	0.00249531	0.031026	FALSE	no hit	7.52609		2.60288
NIPSNAP3A	Q9UFN0	Protein NipSnap homolog 3A OS=Homo sapiens GN=NIPSNAP3A PE=1 SV=2	1	1	3	3	5	6.07881	0.599645	23.809	4.17827	0.0025381	0.0311999	-1.56658	0.0460786	0.527092	0.788304	WT - Control	limma	0.0025381	0.0311999	FALSE	enriched candidate	6.07881		2.59549
RSBN1L	Q6PCB5	Round spermatid basic protein 1-like protein OS=Homo sapiens GN=RSBN1L PE=1 SV=2	1	1	3	3	12	6.57177	0.248503	25.924	4.17681	0.00254346	0.0311999	-1.56876	0.0461542	0.527379	0.788304	WT - Control	limma	0.00254346	0.0311999	FALSE	no hit	6.57177		2.59457
SRSF5	Q13243	Serine/arginine-rich splicing factor 5 OS=Homo sapiens GN=SRSF5 PE=1 SV=1	1	1	3	3	6	7.91904	0.524757	27.1729	4.1755	0.00254832	0.0311999	-1.57072	0.0462227	0.527637	0.788304	WT - Control	limma	0.00254832	0.0311999	FALSE	no hit	7.91904		2.59375
NEDD4L	Q96PU5|Q96PU5-2|Q96PU5-4|Q96PU5-5|Q96PU5-6|Q96PU5-7|Q96PU5-9	E3 ubiquitin-protein ligase NEDD4-like OS=Homo sapiens GN=NEDD4L PE=1 SV=2|Isoform 2 of E3 ubiquitin-protein ligase NEDD4-like OS=Homo sapiens GN=NEDD4L|Isoform 4 of E3 ubiquitin-protein ligase NEDD4-like OS=Homo sapiens GN=NEDD4L|Isoform 5 of E3 ubiquitin-protein ligase NEDD4-like OS=Homo sapiens GN=NEDD4L|Isoform 6 of E3 ubiquitin-protein ligase NEDD4-like OS=Homo sapiens GN=NEDD4L|Isoform 7 of…	1	1	3	3	2	5.87184	0.402053	22.5413	4.17516	0.00254961	0.0311999	-1.57124	0.0462408	0.527705	0.788304	WT - Control	limma	0.00254961	0.0311999	FALSE	no hit	5.87184		2.59353
SSB	P05455	Lupus La protein OS=Homo sapiens GN=SSB PE=1 SV=2	1	1	3	3	9	6.74208	0.344981	25.9885	4.14563	0.00266175	0.0324441	-1.61554	0.0478055	0.533478	0.788304	WT - Control	limma	0.00266175	0.0324441	FALSE	no hit	6.74208		2.57483
TUBB4A	P04350	Tubulin beta-4A chain OS=Homo sapiens GN=TUBB4A PE=1 SV=2	1	1	3	3	2	6.25964	-0.542222	23.4221	-4.14096	0.00267996	0.0325379	-1.62256	0.0480569	0.534382	0.788304	WT - Control	limma	0.00267996	0.0325379	FALSE	no hit	6.25964		2.57187
SRSF4	Q08170	Serine/arginine-rich splicing factor 4 OS=Homo sapiens GN=SRSF4 PE=1 SV=2	1	1	3	3	6	7.02649	0.597594	26.3005	4.13217	0.00271461	0.0328298	-1.63578	0.0485335	0.536077	0.788304	WT - Control	limma	0.00271461	0.0328298	FALSE	enriched candidate	7.02649		2.56629
TMEM214	Q6NUQ4|Q6NUQ4-2	Transmembrane protein 214 OS=Homo sapiens GN=TMEM214 PE=1 SV=2|Isoform 2 of Transmembrane protein 214 OS=Homo sapiens GN=TMEM214	1	1	3	3	5	6.10135	0.312207	23.6715	4.12812	0.00273074	0.0328964	-1.64187	0.0487544	0.536855	0.788304	WT - Control	limma	0.00273074	0.0328964	FALSE	no hit	6.10135		2.56372
SRRM1	A9Z1X7|Q8IYB3|Q8IYB3-2	Serine/arginine repetitive matrix protein 1 OS=Homo sapiens GN=SRRM1 PE=1 SV=1|Serine/arginine repetitive matrix protein 1 OS=Homo sapiens GN=SRRM1 PE=1 SV=2|Isoform 2 of Serine/arginine repetitive matrix protein 1 OS=Homo sapiens GN=SRRM1	1	1	3	3	7	6.67506	0.458635	25.0301	4.11852	0.00276937	0.0329712	-1.65633	0.0492813	0.538693	0.788304	WT - Control	limma	0.00276937	0.0329712	FALSE	no hit	6.67506		2.55762
ALDH9A1	P49189	4-trimethylaminobutyraldehyde dehydrogenase OS=Homo sapiens GN=ALDH9A1 PE=1 SV=3	1	1	3	3	13	7.49779	-0.303519	26.8206	-4.11752	0.00277341	0.0329712	-1.65783	0.0493362	0.538882	0.788304	WT - Control	limma	0.00277341	0.0329712	FALSE	no hit	7.49779		2.55699
VDAC3	Q9Y277|Q9Y277-2	Voltage-dependent anion-selective channel protein 3 OS=Homo sapiens GN=VDAC3 PE=1 SV=1|Isoform 2 of Voltage-dependent anion-selective channel protein 3 OS=Homo sapiens GN=VDAC3	1	1	3	3	6	7.33089	0.53428	26.1428	4.11382	0.0027885	0.0329712	-1.66341	0.0495411	0.539588	0.788304	WT - Control	limma	0.0027885	0.0329712	FALSE	no hit	7.33089		2.55463
ACTN4	O43707	Alpha-actinin-4 OS=Homo sapiens GN=ACTN4 PE=1 SV=2	1	1	3	3	14	6.72509	0.382107	25.9909	4.11341	0.00279016	0.0329712	-1.66402	0.0495635	0.539666	0.788304	WT - Control	limma	0.00279016	0.0329712	FALSE	no hit	6.72509		2.55437
HMGB3	E7EQU1|E7ES08|E9PES6|O15347	High mobility group protein B3 (Fragment) OS=Homo sapiens GN=HMGB3 PE=1 SV=1|High mobility group protein B3 (Fragment) OS=Homo sapiens GN=HMGB3 PE=1 SV=1|High mobility group protein B3 (Fragment) OS=Homo sapiens GN=HMGB3 PE=1 SV=1|High mobility group protein B3 OS=Homo sapiens GN=HMGB3 PE=1 SV=4	1	1	3	3	2	6.18905	0.475687	23.358	4.11226	0.00279487	0.0329712	-1.66576	0.0496274	0.539885	0.788304	WT - Control	limma	0.00279487	0.0329712	FALSE	no hit	6.18905		2.55364
G3BP1	Q13283	Ras GTPase-activating protein-binding protein 1 OS=Homo sapiens GN=G3BP1 PE=1 SV=1	1	1	3	3	6	6.73315	0.319708	24.1764	4.1108	0.00280084	0.0329712	-1.66795	0.0497083	0.540162	0.788304	WT - Control	limma	0.00280084	0.0329712	FALSE	no hit	6.73315		2.55271
ANXA4	P09525|Q6P452	Annexin A4 OS=Homo sapiens GN=ANXA4 PE=1 SV=4|Annexin OS=Homo sapiens GN=ANXA4 PE=1 SV=1	1	1	3	3	4	6.33794	0.403891	24.2135	4.10499	0.00282478	0.0329946	-1.67671	0.0500316	0.541263	0.788304	WT - Control	limma	0.00282478	0.0329946	FALSE	no hit	6.33794		2.54901
RTN4	F8W914|Q9NQC3|Q9NQC3-2|Q9NQC3-5	Reticulon OS=Homo sapiens GN=RTN4 PE=1 SV=1|Reticulon-4 OS=Homo sapiens GN=RTN4 PE=1 SV=2|Isoform 2 of Reticulon-4 OS=Homo sapiens GN=RTN4|Isoform 5 of Reticulon-4 OS=Homo sapiens GN=RTN4	1	1	3	3	3	6.48565	0.337204	24.7628	4.10492	0.0028251	0.0329946	-1.67682	0.0500359	0.541277	0.788304	WT - Control	limma	0.0028251	0.0329946	FALSE	no hit	6.48565		2.54897
DNAJC7	Q99615	DnaJ homolog subfamily C member 7 OS=Homo sapiens GN=DNAJC7 PE=1 SV=2	1	1	3	3	6	6.46292	0.295865	25.095	4.10203	0.00283706	0.0329946	-1.68117	0.0501971	0.541823	0.788304	WT - Control	limma	0.00283706	0.0329946	FALSE	no hit	6.46292		2.54713
UIMC1	Q96RL1|Q96RL1-3	BRCA1-A complex subunit RAP80 OS=Homo sapiens GN=UIMC1 PE=1 SV=2|Isoform 3 of BRCA1-A complex subunit RAP80 OS=Homo sapiens GN=UIMC1	1	1	3	3	2	6.02506	0.325507	23.487	4.10002	0.00284546	0.0329946	-1.68421	0.05031	0.542203	0.788304	WT - Control	limma	0.00284546	0.0329946	FALSE	no hit	6.02506		2.54585
EPHX1	P07099	Epoxide hydrolase 1 OS=Homo sapiens GN=EPHX1 PE=1 SV=1	1	1	3	3	6	6.63113	0.553207	24.3915	4.09488	0.002867	0.0331203	-1.69197	0.0505991	0.543172	0.788304	WT - Control	limma	0.002867	0.0331203	FALSE	no hit	6.63113		2.54257
ADAR	P55265|P55265-4	Double-stranded RNA-specific adenosine deaminase OS=Homo sapiens GN=ADAR PE=1 SV=4|Isoform 4 of Double-stranded RNA-specific adenosine deaminase OS=Homo sapiens GN=ADAR	1	1	3	3	32	7.5754	-0.253926	28.5339	-4.09128	0.00288219	0.033172	-1.69741	0.0508024	0.543849	0.788304	WT - Control	limma	0.00288219	0.033172	FALSE	no hit	7.5754		2.54028
COMT	P21964|P21964-2	Catechol O-methyltransferase OS=Homo sapiens GN=COMT PE=1 SV=2|Isoform Soluble of Catechol O-methyltransferase OS=Homo sapiens GN=COMT	1	1	3	3	3	6.77238	-0.302727	26.2257	-4.08662	0.00290195	0.033187	-1.70444	0.0510662	0.544721	0.788304	WT - Control	limma	0.00290195	0.033187	FALSE	no hit	6.77238		2.53731
PMPCB	O75439	Mitochondrial-processing peptidase subunit beta OS=Homo sapiens GN=PMPCB PE=1 SV=2	1	1	3	3	11	7.38744	-0.259507	26.8307	-4.08592	0.00290494	0.033187	-1.70549	0.051106	0.544852	0.788304	WT - Control	limma	0.00290494	0.033187	FALSE	no hit	7.38744		2.53686
NDUFB10	H3BPJ9|O96000	NADH dehydrogenase [ubiquinone] 1 beta subcomplex subunit 10 OS=Homo sapiens GN=NDUFB10 PE=1 SV=1|NADH dehydrogenase [ubiquinone] 1 beta subcomplex subunit 10 OS=Homo sapiens GN=NDUFB10 PE=1 SV=3	1	1	3	3	3	6.70504	0.355833	23.8334	4.07534	0.00295045	0.0335542	-1.72148	0.0517104	0.546826	0.788304	WT - Control	limma	0.00295045	0.0335542	FALSE	no hit	6.70504		2.53011
NDUFA9	Q16795	NADH dehydrogenase [ubiquinone] 1 alpha subcomplex subunit 9, mitochondrial OS=Homo sapiens GN=NDUFA9 PE=1 SV=2	1	1	3	3	5	6.41442	0.365938	24.3045	4.07343	0.00295875	0.0335542	-1.72437	0.0518201	0.547181	0.788304	WT - Control	limma	0.00295875	0.0335542	FALSE	no hit	6.41442		2.52889
NEFM	E7ESP9|P07197	Neurofilament medium polypeptide OS=Homo sapiens GN=NEFM PE=1 SV=1|Neurofilament medium polypeptide OS=Homo sapiens GN=NEFM PE=1 SV=3	1	1	3	3	13	6.96958	-0.269675	26.6068	-4.06801	0.00298243	0.0336993	-1.73257	0.0521325	0.548186	0.788304	WT - Control	limma	0.00298243	0.0336993	FALSE	no hit	6.96958		2.52543
RNASEH2A	O75792	Ribonuclease H2 subunit A OS=Homo sapiens GN=RNASEH2A PE=1 SV=2	1	1	3	3	5	6.34119	0.253777	24.1266	4.0646	0.00299744	0.0337457	-1.73773	0.05233	0.548817	0.788304	WT - Control	limma	0.00299744	0.0337457	FALSE	no hit	6.34119		2.52325
ATP5J2-PTCD1	G3V325	Protein ATP5J2-PTCD1 OS=Homo sapiens GN=ATP5J2-PTCD1 PE=4 SV=1	1	1	3	3	3	5.87863	0.27668	23.351	4.062	0.00300892	0.0337523	-1.74167	0.0524809	0.549297	0.788304	WT - Control	limma	0.00300892	0.0337523	FALSE	no hit	5.87863		2.52159
RAB2A	P61019	Ras-related protein Rab-2A OS=Homo sapiens GN=RAB2A PE=1 SV=1	1	1	3	3	5	6.82688	0.56014	24.6159	4.05172	0.00305482	0.0341434	-1.75723	0.0530811	0.551186	0.788304	WT - Control	limma	0.00305482	0.0341434	FALSE	no hit	6.82688		2.51501
AMFR	Q9UKV5	E3 ubiquitin-protein ligase AMFR OS=Homo sapiens GN=AMFR PE=1 SV=2	1	1	3	3	5	6.50856	0.235881	23.7025	4.04674	0.00307733	0.0342713	-1.76478	0.0533741	0.552098	0.788304	WT - Control	limma	0.00307733	0.0342713	FALSE	no hit	6.50856		2.51183
HSPE1	B8ZZL8|P61604	10 kDa heat shock protein, mitochondrial OS=Homo sapiens GN=HSPE1 PE=1 SV=1|10 kDa heat shock protein, mitochondrial OS=Homo sapiens GN=HSPE1 PE=1 SV=2	1	1	3	3	5	6.80721	0.641857	24.0746	4.04068	0.00310493	0.0344547	-1.77396	0.053732	0.553202	0.788304	WT - Control	limma	0.00310493	0.0344547	FALSE	enriched candidate	6.80721		2.50795
ZNF622	Q969S3	Zinc finger protein 622 OS=Homo sapiens GN=ZNF622 PE=1 SV=1	1	1	3	3	6	6.35931	0.24677	24.1423	4.03692	0.00312219	0.0344609	-1.77966	0.0539551	0.553885	0.788304	WT - Control	limma	0.00312219	0.0344609	FALSE	no hit	6.35931		2.50554
PLS3	A0A0A0MSQ0|P13797|P13797-2	Plastin-3 OS=Homo sapiens GN=PLS3 PE=1 SV=1|Plastin-3 OS=Homo sapiens GN=PLS3 PE=1 SV=4|Isoform 2 of Plastin-3 OS=Homo sapiens GN=PLS3	1	1	3	3	10	6.58679	0.310945	25.432	4.03259	0.0031422	0.0344609	-1.78623	0.054213	0.55467	0.788304	WT - Control	limma	0.0031422	0.0344609	FALSE	no hit	6.58679		2.50277
NONO	Q15233	Non-POU domain-containing octamer-binding protein OS=Homo sapiens GN=NONO PE=1 SV=4	1	1	3	3	21	7.98227	-0.272607	28.824	-4.03137	0.00314791	0.0344609	-1.78809	0.0542865	0.554892	0.788304	WT - Control	limma	0.00314791	0.0344609	FALSE	no hit	7.98227		2.50198
TAX1BP1	B8ZZD4|Q86VP1|Q86VP1-2	Tax1-binding protein 1 OS=Homo sapiens GN=TAX1BP1 PE=1 SV=1|Tax1-binding protein 1 OS=Homo sapiens GN=TAX1BP1 PE=1 SV=2|Isoform 2 of Tax1-binding protein 1 OS=Homo sapiens GN=TAX1BP1	1	1	3	3	3	5.93255	0.275037	22.6995	4.03006	0.00315397	0.0344609	-1.79007	0.0543644	0.555128	0.788304	WT - Control	limma	0.00315397	0.0344609	FALSE	no hit	5.93255		2.50114
RAP2A|RAP2B|RAP2C	F6U784|P10114|P61225|Q9Y3L5	Ras-related protein Rap-2a OS=Homo sapiens GN=RAP2A PE=4 SV=1|Ras-related protein Rap-2a OS=Homo sapiens GN=RAP2A PE=1 SV=1|Ras-related protein Rap-2b OS=Homo sapiens GN=RAP2B PE=1 SV=1|Ras-related protein Rap-2c OS=Homo sapiens GN=RAP2C PE=1 SV=1	1	1	3	3	2	6.69877	0.370694	24.4703	4.02852	0.00316114	0.0344609	-1.79241	0.0544566	0.555406	0.788304	WT - Control	limma	0.00316114	0.0344609	FALSE	no hit	6.69877		2.50016
PPAT	Q06203	Amidophosphoribosyltransferase OS=Homo sapiens GN=PPAT PE=1 SV=1	1	1	3	3	3	5.84484	0.264222	22.5373	4.02514	0.00317696	0.0345118	-1.79754	0.0546594	0.556016	0.788304	WT - Control	limma	0.00317696	0.0345118	FALSE	no hit	5.84484		2.49799
EIF4E2	B8ZZ50|B9A044|C9JEL3|O60573|O60573-2	Eukaryotic translation initiation factor 4E type 2 OS=Homo sapiens GN=EIF4E2 PE=1 SV=1|Eukaryotic translation initiation factor 4E type 2 OS=Homo sapiens GN=EIF4E2 PE=1 SV=1|Eukaryotic translation initiation factor 4E type 2 (Fragment) OS=Homo sapiens GN=EIF4E2 PE=1 SV=1|Eukaryotic translation initiation factor 4E type 2 OS=Homo sapiens GN=EIF4E2 PE=1 SV=1|Isoform 2 of Eukaryotic translation init…	1	1	3	3	2	5.87839	-0.301586	22.3403	-4.01705	0.00321519	0.034805	-1.80984	0.055148	0.557471	0.788304	WT - Control	limma	0.00321519	0.034805	FALSE	no hit	5.87839		2.49279
CD63	F8VNT9|F8VV56|F8VWK8|F8W022|P08962|P08962-2|P08962-3	CD63 antigen (Fragment) OS=Homo sapiens GN=CD63 PE=1 SV=1|CD63 antigen OS=Homo sapiens GN=CD63 PE=1 SV=1|Tetraspanin (Fragment) OS=Homo sapiens GN=CD63 PE=1 SV=1|Tetraspanin (Fragment) OS=Homo sapiens GN=CD63 PE=1 SV=1|CD63 antigen OS=Homo sapiens GN=CD63 PE=1 SV=2|Isoform 2 of CD63 antigen OS=Homo sapiens GN=CD63|Isoform 3 of CD63 antigen OS=Homo sapiens GN=CD63	1	1	3	3	2	6.0733	0.416918	23.237	4.00571	0.00326957	0.0352703	-1.82707	0.0558383	0.559496	0.788304	WT - Control	limma	0.00326957	0.0352703	FALSE	no hit	6.0733		2.48551
EMD	P50402	Emerin OS=Homo sapiens GN=EMD PE=1 SV=1	1	1	3	3	12	7.7208	-0.26683	27.7731	-3.99276	0.00333284	0.0357364	-1.84677	0.0566352	0.561791	0.788304	WT - Control	limma	0.00333284	0.0357364	FALSE	no hit	7.7208		2.47719
ZRANB2	A0A0C4DGV5|O95218|O95218-2	Zinc finger Ran-binding domain-containing protein 2 OS=Homo sapiens GN=ZRANB2 PE=1 SV=1|Zinc finger Ran-binding domain-containing protein 2 OS=Homo sapiens GN=ZRANB2 PE=1 SV=2|Isoform 2 of Zinc finger Ran-binding domain-containing protein 2 OS=Homo sapiens GN=ZRANB2	1	1	3	3	4	6.70958	0.461432	25.2878	3.98996	0.0033467	0.0357364	-1.85104	0.0568088	0.562284	0.788304	WT - Control	limma	0.0033467	0.0357364	FALSE	no hit	6.70958		2.47538
CLPX	O76031	ATP-dependent Clp protease ATP-binding subunit clpX-like, mitochondrial OS=Homo sapiens GN=CLPX PE=1 SV=2	1	1	3	3	16	6.75144	-0.271835	26.9227	-3.98982	0.0033474	0.0357364	-1.85125	0.0568177	0.56231	0.788304	WT - Control	limma	0.0033474	0.0357364	FALSE	no hit	6.75144		2.47529
XPO1	O14980	Exportin-1 OS=Homo sapiens GN=XPO1 PE=1 SV=1	1	1	3	3	11	6.58507	0.295563	25.5246	3.98236	0.00338462	0.0359906	-1.86261	0.0572822	0.56362	0.788304	WT - Control	limma	0.00338462	0.0359906	FALSE	no hit	6.58507		2.47049
LAMTOR3	Q9UHA4	Ragulator complex protein LAMTOR3 OS=Homo sapiens GN=LAMTOR3 PE=1 SV=1	1	1	3	3	2	5.73452	0.483869	21.1434	3.97809	0.00340613	0.0359906	-1.86912	0.0575497	0.564368	0.788304	WT - Control	limma	0.00340613	0.0359906	FALSE	no hit	5.73452		2.46774
C11orf57	Q6ZUT1|Q6ZUT1-2|Q6ZUT1-3	Uncharacterized protein C11orf57 OS=Homo sapiens GN=C11orf57 PE=1 SV=2|Isoform 2 of Uncharacterized protein C11orf57 OS=Homo sapiens GN=C11orf57|Isoform 3 of Uncharacterized protein C11orf57 OS=Homo sapiens GN=C11orf57	1	1	3	3	2	6.05732	0.474308	21.7677	3.97624	0.00341552	0.0359906	-1.87195	0.0576664	0.564692	0.788304	WT - Control	limma	0.00341552	0.0359906	FALSE	no hit	6.05732		2.46654
GTPBP6	H0Y2S1|O43824	Putative GTP-binding protein 6 OS=Homo sapiens GN=GTPBP6 PE=1 SV=2|Putative GTP-binding protein 6 OS=Homo sapiens GN=GTPBP6 PE=2 SV=3	1	1	3	3	3	6.09037	-0.274305	23.8895	-3.9758	0.00341771	0.0359906	-1.87261	0.0576935	0.564768	0.788304	WT - Control	limma	0.00341771	0.0359906	FALSE	no hit	6.09037		2.46626
ACAA2	P42765	3-ketoacyl-CoA thiolase, mitochondrial OS=Homo sapiens GN=ACAA2 PE=1 SV=2	1	1	3	3	14	7.44623	-0.35134	26.7441	-3.96617	0.00346697	0.0363856	-1.88732	0.0583023	0.566445	0.788304	WT - Control	limma	0.00346697	0.0363856	FALSE	no hit	7.44623		2.46005
CAMK2D	D6R938|E9PBG7|E9PF82|Q13557|Q13557-10|Q13557-11|Q13557-12|Q13557-3|Q13557-4|Q13557-5|Q13557-6|Q13557-8|Q13557-9	Calcium/calmodulin-dependent protein kinase (CaM kinase) II delta, isoform CRA_e OS=Homo sapiens GN=CAMK2D PE=1 SV=1|Calcium/calmodulin-dependent protein kinase type II subunit delta OS=Homo sapiens GN=CAMK2D PE=1 SV=1|Calcium/calmodulin-dependent protein kinase type II subunit delta OS=Homo sapiens GN=CAMK2D PE=1 SV=1|Calcium/calmodulin-dependent protein kinase type II subunit delta OS=Homo sapi…	1	1	3	3	3	6.08476	-0.311069	24.3096	-3.962	0.0034885	0.0364878	-1.89367	0.0585671	0.567166	0.788304	WT - Control	limma	0.0034885	0.0364878	FALSE	no hit	6.08476		2.45736
ADCK4	Q96D53	AarF domain-containing protein kinase 4 OS=Homo sapiens GN=ADCK4 PE=1 SV=2	1	1	3	3	2	6.06088	-0.363343	22.2713	-3.95556	0.00352205	0.0367147	-1.90351	0.0589783	0.568278	0.788304	WT - Control	limma	0.00352205	0.0367147	FALSE	no hit	6.06088		2.4532
UTRN	P46939	Utrophin OS=Homo sapiens GN=UTRN PE=1 SV=2	1	1	3	3	9	6.16233	-0.27	23.9131	-3.95286	0.00353619	0.0367384	-1.90762	0.0591511	0.568742	0.788304	WT - Control	limma	0.00353619	0.0367384	FALSE	no hit	6.16233		2.45146
XRCC5	P13010	X-ray repair cross-complementing protein 5 OS=Homo sapiens GN=XRCC5 PE=1 SV=3	1	1	3	3	11	7.09662	0.41405	26.6511	3.94703	0.003567	0.0369345	-1.91653	0.0595265	0.569742	0.788304	WT - Control	limma	0.003567	0.0369345	FALSE	no hit	7.09662		2.4477
NME2|NME1-NME2	P22392-2|Q32Q12	Isoform 3 of Nucleoside diphosphate kinase B OS=Homo sapiens GN=NME2|Nucleoside diphosphate kinase OS=Homo sapiens GN=NME1-NME2 PE=1 SV=1	1	1	3	3	4	6.96702	0.378159	24.7283	3.93857	0.00361222	0.0372781	-1.92947	0.0600748	0.571188	0.788304	WT - Control	limma	0.00361222	0.0372781	FALSE	no hit	6.96702		2.44223
MRPS23	Q9Y3D9	28S ribosomal protein S23, mitochondrial OS=Homo sapiens GN=MRPS23 PE=1 SV=2	1	1	3	3	14	7.58295	-0.302362	27.6314	-3.93455	0.00363392	0.0373774	-1.93562	0.0603368	0.571872	0.788304	WT - Control	limma	0.00363392	0.0373774	FALSE	no hit	7.58295		2.43962
HIBCH	A0A087WXI1|Q6NVY1	3-hydroxyisobutyryl-CoA hydrolase, mitochondrial OS=Homo sapiens GN=HIBCH PE=1 SV=1|3-hydroxyisobutyryl-CoA hydrolase, mitochondrial OS=Homo sapiens GN=HIBCH PE=1 SV=2	1	1	3	3	10	7.08086	-0.259402	26.564	-3.93202	0.00364762	0.0373942	-1.93949	0.0605019	0.5723	0.788304	WT - Control	limma	0.00364762	0.0373942	FALSE	no hit	7.08086		2.43799
SPRTN	Q9H040	SprT-like domain-containing protein Spartan OS=Homo sapiens GN=SPRTN PE=1 SV=2	1	1	3	3	3	5.89133	0.231465	22.3298	3.92507	0.00368562	0.0376113	-1.95013	0.0609582	0.573477	0.788304	WT - Control	limma	0.00368562	0.0376113	FALSE	no hit	5.89133		2.43349
MTO1	Q9Y2Z2|Q9Y2Z2-4|Q9Y2Z2-5|Q9Y2Z2-6	Protein MTO1 homolog, mitochondrial OS=Homo sapiens GN=MTO1 PE=1 SV=2|Isoform 5 of Protein MTO1 homolog, mitochondrial OS=Homo sapiens GN=MTO1|Isoform 6 of Protein MTO1 homolog, mitochondrial OS=Homo sapiens GN=MTO1|Isoform 7 of Protein MTO1 homolog, mitochondrial OS=Homo sapiens GN=MTO1	1	1	3	3	6	6.19519	-0.295109	23.9631	-3.92229	0.00370095	0.0376113	-1.9544	0.0611416	0.573946	0.788304	WT - Control	limma	0.00370095	0.0376113	FALSE	no hit	6.19519		2.43169
HSPH1	Q92598|Q92598-2	Heat shock protein 105 kDa OS=Homo sapiens GN=HSPH1 PE=1 SV=1|Isoform Beta of Heat shock protein 105 kDa OS=Homo sapiens GN=HSPH1	1	1	3	3	7	6.28828	0.324334	24.2276	3.91648	0.00373313	0.0376113	-1.96328	0.0615255	0.574921	0.788304	WT - Control	limma	0.00373313	0.0376113	FALSE	no hit	6.28828		2.42793
BCLAF1	E9PK91|Q9NYF8|Q9NYF8-2|Q9NYF8-3	Bcl-2-associated transcription factor 1 OS=Homo sapiens GN=BCLAF1 PE=1 SV=1|Bcl-2-associated transcription factor 1 OS=Homo sapiens GN=BCLAF1 PE=1 SV=2|Isoform 2 of Bcl-2-associated transcription factor 1 OS=Homo sapiens GN=BCLAF1|Isoform 3 of Bcl-2-associated transcription factor 1 OS=Homo sapiens GN=BCLAF1	1	1	3	3	20	7.32675	0.379918	27.057	3.91642	0.00373349	0.0376113	-1.96338	0.0615298	0.574932	0.788304	WT - Control	limma	0.00373349	0.0376113	FALSE	no hit	7.32675		2.42789
SARAF	E5RFJ9|E5RHW0|H0YBH7|Q96BY9	Store-operated calcium entry-associated regulatory factor (Fragment) OS=Homo sapiens GN=SARAF PE=1 SV=1|Store-operated calcium entry-associated regulatory factor (Fragment) OS=Homo sapiens GN=SARAF PE=1 SV=1|Store-operated calcium entry-associated regulatory factor (Fragment) OS=Homo sapiens GN=SARAF PE=1 SV=1|Store-operated calcium entry-associated regulatory factor OS=Homo sapiens GN=SARAF PE=1…	1	1	3	3	2	6.2955	0.327551	23.5701	3.91352	0.00374966	0.0376113	-1.96782	0.0617221	0.575418	0.788304	WT - Control	limma	0.00374966	0.0376113	FALSE	no hit	6.2955		2.42601
GATB	D6REA0|O75879	Glutamyl-tRNA(Gln) amidotransferase subunit B, mitochondrial OS=Homo sapiens GN=GATB PE=1 SV=1|Glutamyl-tRNA(Gln) amidotransferase subunit B, mitochondrial OS=Homo sapiens GN=GATB PE=1 SV=1	1	1	3	3	5	6.37523	-0.308331	24.5301	-3.91092	0.00376423	0.0376113	-1.9718	0.0618951	0.575852	0.788304	WT - Control	limma	0.00376423	0.0376113	FALSE	no hit	6.37523		2.42432
CDCA8	Q53HL2	Borealin OS=Homo sapiens GN=CDCA8 PE=1 SV=2	1	1	3	3	3	6.12492	0.31576	23.3873	3.90997	0.00376962	0.0376113	-1.97327	0.061959	0.576012	0.788304	WT - Control	limma	0.00376962	0.0376113	FALSE	no hit	6.12492		2.4237
MDH2	P40926	Malate dehydrogenase, mitochondrial OS=Homo sapiens GN=MDH2 PE=1 SV=3	1	1	3	3	10	7.47968	0.59344	27.2294	3.90979	0.00377062	0.0376113	-1.97355	0.0619709	0.576042	0.788304	WT - Control	limma	0.00377062	0.0376113	FALSE	enriched candidate	7.47968		2.42359
NEMF	O60524|O60524-3|O60524-4	Nuclear export mediator factor NEMF OS=Homo sapiens GN=NEMF PE=1 SV=4|Isoform 3 of Nuclear export mediator factor NEMF OS=Homo sapiens GN=NEMF|Isoform 4 of Nuclear export mediator factor NEMF OS=Homo sapiens GN=NEMF	1	1	3	3	9	6.41344	0.246653	25.4058	3.90835	0.00377872	0.0376113	-1.97575	0.0620669	0.576282	0.788304	WT - Control	limma	0.00377872	0.0376113	FALSE	no hit	6.41344		2.42265
PGRMC1	O00264	Membrane-associated progesterone receptor component 1 OS=Homo sapiens GN=PGRMC1 PE=1 SV=3	1	1	3	3	8	7.35729	0.397325	26.0404	3.9063	0.00379028	0.0376113	-1.97889	0.0622037	0.576623	0.788304	WT - Control	limma	0.00379028	0.0376113	FALSE	no hit	7.35729		2.42133
SRSF7	A0A0B4J1Z1|C9JAB2|Q16629|Q16629-2|Q16629-3|Q16629-4	Serine/arginine-rich-splicing factor 7 OS=Homo sapiens GN=SRSF7 PE=1 SV=1|Serine/arginine-rich-splicing factor 7 OS=Homo sapiens GN=SRSF7 PE=1 SV=1|Serine/arginine-rich splicing factor 7 OS=Homo sapiens GN=SRSF7 PE=1 SV=1|Isoform 2 of Serine/arginine-rich splicing factor 7 OS=Homo sapiens GN=SRSF7|Isoform 3 of Serine/arginine-rich splicing factor 7 OS=Homo sapiens GN=SRSF7|Isoform 4 of Serine/arg…	1	1	3	3	6	7.57469	0.448197	25.9025	3.9008	0.00382156	0.0378005	-1.98732	0.0625728	0.577538	0.788304	WT - Control	limma	0.00382156	0.0378005	FALSE	no hit	7.57469		2.41776
PDHA1	P08559|P08559-2|P08559-3|P08559-4	Pyruvate dehydrogenase E1 component subunit alpha, somatic form, mitochondrial OS=Homo sapiens GN=PDHA1 PE=1 SV=3|Isoform 2 of Pyruvate dehydrogenase E1 component subunit alpha, somatic form, mitochondrial OS=Homo sapiens GN=PDHA1|Isoform 3 of Pyruvate dehydrogenase E1 component subunit alpha, somatic form, mitochondrial OS=Homo sapiens GN=PDHA1|Isoform 4 of Pyruvate dehydrogenase E1 component su…	1	1	3	3	17	7.85895	-0.302033	28.0047	-3.89424	0.00385925	0.0380517	-1.9974	0.0630157	0.578625	0.788304	WT - Control	limma	0.00385925	0.0380517	FALSE	no hit	7.85895		2.4135
CRABP2	P29373	Cellular retinoic acid-binding protein 2 OS=Homo sapiens GN=CRABP2 PE=1 SV=2	1	1	3	3	4	6.92161	-0.239851	25.737	-3.89124	0.00387662	0.0381017	-2.00201	0.0632192	0.579121	0.788304	WT - Control	limma	0.00387662	0.0381017	FALSE	no hit	6.92161		2.41155
RIOK3	B4E1Q4|O14730	Serine/threonine-protein kinase RIO3 OS=Homo sapiens GN=RIOK3 PE=1 SV=1|Serine/threonine-protein kinase RIO3 OS=Homo sapiens GN=RIOK3 PE=1 SV=2	1	1	3	3	3	6.30742	0.300113	24.2987	3.88363	0.00392101	0.0382907	-2.01369	0.0637372	0.580373	0.788304	WT - Control	limma	0.00392101	0.0382907	FALSE	no hit	6.30742		2.4066
WDR61	H0YL19|H0YN81|Q9GZS3	WD repeat-containing protein 61 OS=Homo sapiens GN=WDR61 PE=1 SV=1|WD repeat-containing protein 61 (Fragment) OS=Homo sapiens GN=WDR61 PE=1 SV=1|WD repeat-containing protein 61 OS=Homo sapiens GN=WDR61 PE=1 SV=1	1	1	3	3	2	6.15437	-0.279567	23.3398	-3.88175	0.00393205	0.0382907	-2.01658	0.0638655	0.580681	0.788304	WT - Control	limma	0.00393205	0.0382907	FALSE	no hit	6.15437		2.40538
DNAJB9	Q9UBS3	DnaJ homolog subfamily B member 9 OS=Homo sapiens GN=DNAJB9 PE=1 SV=1	1	1	3	3	4	6.05808	0.320163	23.885	3.88159	0.00393296	0.0382907	-2.01682	0.0638761	0.580706	0.788304	WT - Control	limma	0.00393296	0.0382907	FALSE	no hit	6.05808		2.40528
CCNB1	E9PC90|P14635	G2/mitotic-specific cyclin-B1 (Fragment) OS=Homo sapiens GN=CCNB1 PE=1 SV=1|G2/mitotic-specific cyclin-B1 OS=Homo sapiens GN=CCNB1 PE=1 SV=1	1	1	3	3	3	5.98877	0.290569	23.2737	3.8794	0.00394587	0.038296	-2.02018	0.064026	0.581064	0.788304	WT - Control	limma	0.00394587	0.038296	FALSE	no hit	5.98877		2.40386
RAB7A	P51149	Ras-related protein Rab-7a OS=Homo sapiens GN=RAB7A PE=1 SV=1	1	1	3	3	9	7.23005	0.411061	26.0329	3.87627	0.00396443	0.0383558	-2.025	0.0642411	0.581576	0.788304	WT - Control	limma	0.00396443	0.0383558	FALSE	no hit	7.23005		2.40182
RNF216	Q9NWF9|Q9NWF9-1	E3 ubiquitin-protein ligase RNF216 OS=Homo sapiens GN=RNF216 PE=1 SV=3|Isoform 2 of E3 ubiquitin-protein ligase RNF216 OS=Homo sapiens GN=RNF216	1	1	3	3	2	6.2035	0.304644	22.8617	3.86788	0.00401461	0.0386994	-2.0379	0.0648203	0.582942	0.788304	WT - Control	limma	0.00401461	0.0386994	FALSE	no hit	6.2035		2.39636
HDGF	P51858	Hepatoma-derived growth factor OS=Homo sapiens GN=HDGF PE=1 SV=1	1	1	3	3	2	5.99928	0.510587	22.642	3.86616	0.00402494	0.0386994	-2.04054	0.0649391	0.58322	0.788304	WT - Control	limma	0.00402494	0.0386994	FALSE	no hit	5.99928		2.39524
P3H1	H7C2W6|Q32P28|Q32P28-3|Q32P28-4	Prolyl 3-hydroxylase 1 (Fragment) OS=Homo sapiens GN=P3H1 PE=1 SV=1|Prolyl 3-hydroxylase 1 OS=Homo sapiens GN=P3H1 PE=1 SV=2|Isoform 3 of Prolyl 3-hydroxylase 1 OS=Homo sapiens GN=P3H1|Isoform 4 of Prolyl 3-hydroxylase 1 OS=Homo sapiens GN=P3H1	1	1	3	3	3	6.0326	0.236722	23.3034	3.8638	0.00403921	0.0387076	-2.04417	0.0651031	0.583602	0.788304	WT - Control	limma	0.00403921	0.0387076	FALSE	no hit	6.0326		2.3937
PDS5A	Q29RF7	Sister chromatid cohesion protein PDS5 homolog A OS=Homo sapiens GN=PDS5A PE=1 SV=1	1	1	3	3	2	5.63605	0.448611	21.0468	3.85797	0.00407467	0.0387076	-2.05314	0.0655092	0.584543	0.788304	WT - Control	limma	0.00407467	0.0387076	FALSE	no hit	5.63605		2.38991
NOA1	Q8NC60	Nitric oxide-associated protein 1 OS=Homo sapiens GN=NOA1 PE=1 SV=2	1	1	3	3	12	6.66598	-0.257541	25.7566	-3.85687	0.00408139	0.0387076	-2.05483	0.065586	0.58472	0.788304	WT - Control	limma	0.00408139	0.0387076	FALSE	no hit	6.66598		2.38919
DDX3X	A0A0D9SF53|A0A0D9SFB3|A0A0D9SG12|O00571	ATP-dependent RNA helicase DDX3X OS=Homo sapiens GN=DDX3X PE=1 SV=1|ATP-dependent RNA helicase DDX3X OS=Homo sapiens GN=DDX3X PE=1 SV=1|ATP-dependent RNA helicase DDX3X OS=Homo sapiens GN=DDX3X PE=1 SV=1|ATP-dependent RNA helicase DDX3X OS=Homo sapiens GN=DDX3X PE=1 SV=3	1	1	3	3	25	7.87047	-0.232673	28.5314	-3.85454	0.00409573	0.0387076	-2.05843	0.0657496	0.585096	0.788304	WT - Control	limma	0.00409573	0.0387076	FALSE	no hit	7.87047		2.38767
KIF20B	Q96Q89|Q96Q89-2|Q96Q89-3|Q96Q89-4	Kinesin-like protein KIF20B OS=Homo sapiens GN=KIF20B PE=1 SV=3|Isoform 2 of Kinesin-like protein KIF20B OS=Homo sapiens GN=KIF20B|Isoform 3 of Kinesin-like protein KIF20B OS=Homo sapiens GN=KIF20B|Isoform 4 of Kinesin-like protein KIF20B OS=Homo sapiens GN=KIF20B	1	1	3	3	7	6.19662	-0.223421	24.3884	-3.85244	0.00410862	0.0387076	-2.06166	0.0658964	0.585433	0.788304	WT - Control	limma	0.00410862	0.0387076	FALSE	no hit	6.19662		2.3863
GADD45GIP1	Q8TAE8	Growth arrest and DNA damage-inducible proteins-interacting protein 1 OS=Homo sapiens GN=GADD45GIP1 PE=1 SV=1	1	1	3	3	5	6.37185	-0.248112	24.026	-3.84955	0.00412652	0.0387076	-2.06612	0.0660999	0.585897	0.788304	WT - Control	limma	0.00412652	0.0387076	FALSE	no hit	6.37185		2.38442
FMR1	A8MQB8|G3V0J0|Q06787|Q06787-2|Q06787-3|Q06787-4|Q06787-5|Q06787-6|Q06787-7|Q06787-8|Q06787-9	Fragile X mental retardation protein 1 OS=Homo sapiens GN=FMR1 PE=1 SV=1|Fragile X mental retardation 1, isoform CRA_e OS=Homo sapiens GN=FMR1 PE=1 SV=1|Synaptic functional regulator FMR1 OS=Homo sapiens GN=FMR1 PE=1 SV=1|Isoform 1 of Synaptic functional regulator FMR1 OS=Homo sapiens GN=FMR1|Isoform 2 of Synaptic functional regulator FMR1 OS=Homo sapiens GN=FMR1|Isoform 3 of Synaptic functional …	1	1	3	3	4	6.49146	0.368783	23.964	3.84794	0.0041365	0.0387076	-2.0686	0.0662133	0.586155	0.788304	WT - Control	limma	0.0041365	0.0387076	FALSE	no hit	6.49146		2.38337
WTAP	Q15007	Pre-mRNA-splicing regulator WTAP OS=Homo sapiens GN=WTAP PE=1 SV=2	1	1	3	3	5	6.00682	0.317761	23.3289	3.84665	0.00414452	0.0387076	-2.07058	0.0663042	0.586361	0.788304	WT - Control	limma	0.00414452	0.0387076	FALSE	no hit	6.00682		2.38253
CHERP	J3QK89|Q8IWX8	Calcium homeostasis endoplasmic reticulum protein OS=Homo sapiens GN=CHERP PE=1 SV=1|Calcium homeostasis endoplasmic reticulum protein OS=Homo sapiens GN=CHERP PE=1 SV=3	1	1	3	3	8	6.8386	-0.315873	25.7463	-3.84629	0.00414677	0.0387076	-2.07114	0.0663298	0.586419	0.788304	WT - Control	limma	0.00414677	0.0387076	FALSE	no hit	6.8386		2.38229
METAP1	P53582	Methionine aminopeptidase 1 OS=Homo sapiens GN=METAP1 PE=1 SV=2	1	1	3	3	5	6.8992	-0.247484	25.304	-3.84564	0.00415081	0.0387076	-2.07214	0.0663755	0.586522	0.788304	WT - Control	limma	0.00415081	0.0387076	FALSE	no hit	6.8992		2.38187
SCCPDH	Q8NBX0	Saccharopine dehydrogenase-like oxidoreductase OS=Homo sapiens GN=SCCPDH PE=1 SV=1	1	1	3	3	3	5.89242	0.37342	23.1229	3.84001	0.00418607	0.038746	-2.08081	0.0667741	0.58742	0.788304	WT - Control	limma	0.00418607	0.038746	FALSE	no hit	5.89242		2.37819
EEF1E1-BLOC1S5|EEF1E1	C9J1V9|D6RBD7|H0YAL7|O43324|O43324-2	HCG2043275 OS=Homo sapiens GN=EEF1E1-BLOC1S5 PE=4 SV=2|Eukaryotic translation elongation factor 1 epsilon-1 OS=Homo sapiens GN=EEF1E1 PE=4 SV=1|Eukaryotic translation elongation factor 1 epsilon-1 (Fragment) OS=Homo sapiens GN=EEF1E1 PE=4 SV=1|Eukaryotic translation elongation factor 1 epsilon-1 OS=Homo sapiens GN=EEF1E1 PE=1 SV=1|Isoform 2 of Eukaryotic translation elongation factor 1 epsilon-1 …	1	1	3	3	2	6.06742	0.276971	23.1355	3.83978	0.00418751	0.038746	-2.08117	0.0667903	0.587456	0.788304	WT - Control	limma	0.00418751	0.038746	FALSE	no hit	6.06742		2.37804
SAP18	O00422|X6RAL5	Histone deacetylase complex subunit SAP18 OS=Homo sapiens GN=SAP18 PE=1 SV=1|Histone deacetylase complex subunit SAP18 OS=Homo sapiens GN=SAP18 PE=1 SV=1	1	1	3	3	9	7.62143	-0.48274	26.9941	-3.83696	0.00420527	0.038746	-2.08551	0.0669904	0.587904	0.788304	WT - Control	limma	0.00420527	0.038746	FALSE	no hit	7.62143		2.37621
ALDH1B1	A0A0U1RQK9|P30837	Aldehyde dehydrogenase X, mitochondrial (Fragment) OS=Homo sapiens GN=ALDH1B1 PE=1 SV=1|Aldehyde dehydrogenase X, mitochondrial OS=Homo sapiens GN=ALDH1B1 PE=1 SV=3	1	1	3	3	11	7.15215	-0.352783	26.1563	-3.83529	0.00421588	0.038746	-2.0881	0.0671099	0.58817	0.788304	WT - Control	limma	0.00421588	0.038746	FALSE	no hit	7.15215		2.37511
USP11	G5E9A6|P51784	Ubiquitin carboxyl-terminal hydrolase 11 OS=Homo sapiens GN=USP11 PE=1 SV=1|Ubiquitin carboxyl-terminal hydrolase 11 OS=Homo sapiens GN=USP11 PE=1 SV=3	1	1	3	3	3	6.0727	0.271808	23.0882	3.83501	0.00421765	0.038746	-2.08853	0.0671298	0.588214	0.788304	WT - Control	limma	0.00421765	0.038746	FALSE	no hit	6.0727		2.37493
CDK13	Q14004-2	Isoform 2 of Cyclin-dependent kinase 13 OS=Homo sapiens GN=CDK13	1	1	3	3	17	6.81551	0.244854	26.5073	3.83258	0.00423308	0.038746	-2.09227	0.0673031	0.588599	0.788304	WT - Control	limma	0.00423308	0.038746	FALSE	no hit	6.81551		2.37334
MRPS16	Q9Y3D3	28S ribosomal protein S16, mitochondrial OS=Homo sapiens GN=MRPS16 PE=1 SV=1	1	1	3	3	3	7.38839	-0.340482	24.6337	-3.82736	0.00426644	0.038746	-2.10032	0.0676767	0.589423	0.788304	WT - Control	limma	0.00426644	0.038746	FALSE	no hit	7.38839		2.36993
COA1	Q9GZY4	Cytochrome c oxidase assembly factor 1 homolog OS=Homo sapiens GN=COA1 PE=1 SV=1	1	1	3	3	2	5.93016	0.331443	22.2772	3.82671	0.00427059	0.038746	-2.10132	0.0677232	0.589525	1	WT - Control	limma	0.00427059	0.038746	FALSE	no hit	5.93016		2.36951
IARS2	Q9NSE4	Isoleucine--tRNA ligase, mitochondrial OS=Homo sapiens GN=IARS2 PE=1 SV=2	1	1	3	3	22	7.20843	-0.280202	27.828	-3.82663	0.00427111	0.038746	-2.10144	0.0677289	0.589546	1	WT - Control	limma	0.00427111	0.038746	FALSE	no hit	7.20843		2.36946
SRSF3	P84103|P84103-2	Serine/arginine-rich splicing factor 3 OS=Homo sapiens GN=SRSF3 PE=1 SV=1|Isoform 2 of Serine/arginine-rich splicing factor 3 OS=Homo sapiens GN=SRSF3	1	1	3	3	5	6.96367	0.451022	26.6281	3.82476	0.00428313	0.038746	-2.10433	0.0678632	0.590025	1	WT - Control	limma	0.00428313	0.038746	FALSE	no hit	6.96367		2.36824
YARS	P54577	Tyrosine--tRNA ligase, cytoplasmic OS=Homo sapiens GN=YARS PE=1 SV=4	1	1	3	3	11	6.48946	0.231126	25.6963	3.82161	0.00430349	0.038746	-2.10919	0.0680901	0.590832	1	WT - Control	limma	0.00430349	0.038746	FALSE	no hit	6.48946		2.36618
PHF5A	Q7RTV0	PHD finger-like domain-containing protein 5A OS=Homo sapiens GN=PHF5A PE=1 SV=1	1	1	3	3	3	7.09228	-0.280411	25.8855	-3.81961	0.00431647	0.038746	-2.11228	0.0682345	0.591344	1	WT - Control	limma	0.00431647	0.038746	FALSE	no hit	7.09228		2.36487
RBM6	P78332	RNA-binding protein 6 OS=Homo sapiens GN=RBM6 PE=1 SV=5	1	1	3	3	20	6.75291	0.233595	26.768	3.81943	0.00431763	0.038746	-2.11255	0.0682474	0.59139	1	WT - Control	limma	0.00431763	0.038746	FALSE	no hit	6.75291		2.36475
SCP2	P22307|P22307-7	Non-specific lipid-transfer protein OS=Homo sapiens GN=SCP2 PE=1 SV=2|Isoform 7 of Non-specific lipid-transfer protein OS=Homo sapiens GN=SCP2	1	1	3	3	7	6.79177	-0.242373	25.807	-3.81711	0.00433274	0.0387693	-2.11614	0.0684153	0.591983	1	WT - Control	limma	0.00433274	0.0387693	FALSE	no hit	6.79177		2.36324
MYBBP1A	Q9BQG0|Q9BQG0-2	Myb-binding protein 1A OS=Homo sapiens GN=MYBBP1A PE=1 SV=2|Isoform 2 of Myb-binding protein 1A OS=Homo sapiens GN=MYBBP1A	1	1	3	3	30	7.51722	0.240011	28.2601	3.80834	0.00439037	0.0391717	-2.12969	0.0690528	0.594222	1	WT - Control	limma	0.00439037	0.0391717	FALSE	no hit	7.51722		2.3575
BUB3	O43684|O43684-2	Mitotic checkpoint protein BUB3 OS=Homo sapiens GN=BUB3 PE=1 SV=1|Isoform 2 of Mitotic checkpoint protein BUB3 OS=Homo sapiens GN=BUB3	1	1	3	3	9	7.47317	-0.230417	26.5228	-3.79861	0.00445526	0.0396039	-2.14473	0.0697658	0.596696	1	WT - Control	limma	0.00445526	0.0396039	FALSE	no hit	7.47317		2.35113
F8W031	F8W031	Uncharacterized protein (Fragment) OS=Homo sapiens PE=1 SV=1	1	1	3	3	3	6.32157	0.457326	24.0248	3.79725	0.00446439	0.0396039	-2.14683	0.0698657	0.59704	1	WT - Control	limma	0.00446439	0.0396039	FALSE	no hit	6.32157		2.35024
SNX9	A0A087WYU1|Q9Y5X1	Sorting nexin OS=Homo sapiens GN=SNX9 PE=1 SV=1|Sorting nexin-9 OS=Homo sapiens GN=SNX9 PE=1 SV=1	1	1	3	3	2	6.11732	-0.301496	23.1822	-3.77074	0.00464677	0.041104	-2.18787	0.0718412	0.60373	1	WT - Control	limma	0.00464677	0.041104	FALSE	no hit	6.11732		2.33285
RDX	P35241|P35241-5	Radixin OS=Homo sapiens GN=RDX PE=1 SV=1|Isoform 5 of Radixin OS=Homo sapiens GN=RDX	1	1	3	3	2	6.26598	0.420831	22.1425	3.7684	0.00466325	0.0411323	-2.1915	0.0720179	0.604318	1	WT - Control	limma	0.00466325	0.0411323	FALSE	no hit	6.26598		2.33131
TARS2	Q9BW92	Threonine--tRNA ligase, mitochondrial OS=Homo sapiens GN=TARS2 PE=1 SV=1	1	1	3	3	14	7.2713	-0.28482	26.9861	-3.76429	0.00469232	0.0412643	-2.19787	0.0723287	0.605347	1	WT - Control	limma	0.00469232	0.0412643	FALSE	no hit	7.2713		2.32861
CPS1	P31327|P31327-3	Carbamoyl-phosphate synthase [ammonia], mitochondrial OS=Homo sapiens GN=CPS1 PE=1 SV=2|Isoform 3 of Carbamoyl-phosphate synthase [ammonia], mitochondrial OS=Homo sapiens GN=CPS1	1	1	3	3	4	6.03301	-0.307074	23.39	-3.76252	0.00470487	0.0412643	-2.20061	0.0724625	0.605789	1	WT - Control	limma	0.00470487	0.0412643	FALSE	no hit	6.03301		2.32745
PGRMC2	O15173|O15173-2	Membrane-associated progesterone receptor component 2 OS=Homo sapiens GN=PGRMC2 PE=1 SV=1|Isoform 2 of Membrane-associated progesterone receptor component 2 OS=Homo sapiens GN=PGRMC2	1	1	3	3	4	6.15464	0.377628	24.1689	3.75664	0.00474696	0.0415158	-2.20973	0.0729103	0.607259	1	WT - Control	limma	0.00474696	0.0415158	FALSE	no hit	6.15464		2.32358
GPC3	P51654|P51654-3	Glypican-3 OS=Homo sapiens GN=GPC3 PE=1 SV=1|Isoform 3 of Glypican-3 OS=Homo sapiens GN=GPC3	1	1	3	3	6	6.9838	-0.238873	25.4987	-3.74725	0.00481493	0.0418149	-2.2243	0.0736293	0.609597	1	WT - Control	limma	0.00481493	0.0418149	FALSE	no hit	6.9838		2.31741
MRPS7	J3QLS3|Q9Y2R9	28S ribosomal protein S7, mitochondrial OS=Homo sapiens GN=MRPS7 PE=1 SV=1|28S ribosomal protein S7, mitochondrial OS=Homo sapiens GN=MRPS7 PE=1 SV=2	1	1	3	3	14	7.65369	-0.2622	27.4271	-3.74631	0.0048218	0.0418149	-2.22576	0.0737016	0.60983	1	WT - Control	limma	0.0048218	0.0418149	FALSE	no hit	7.65369		2.31679
EIF5B	A0A087WUT6|O60841	Eukaryotic translation initiation factor 5B OS=Homo sapiens GN=EIF5B PE=1 SV=1|Eukaryotic translation initiation factor 5B OS=Homo sapiens GN=EIF5B PE=1 SV=4	1	1	3	3	4	6.0878	0.221429	23.5592	3.74533	0.004829	0.0418149	-2.22729	0.0737775	0.610075	1	WT - Control	limma	0.004829	0.0418149	FALSE	no hit	6.0878		2.31614
RPL9	P32969	60S ribosomal protein L9 OS=Homo sapiens GN=RPL9 PE=1 SV=1	1	1	3	3	6	7.78957	0.331003	27.8565	3.74448	0.00483519	0.0418149	-2.2286	0.0738426	0.610285	1	WT - Control	limma	0.00483519	0.0418149	FALSE	no hit	7.78957		2.31559
QRSL1	Q9H0R6|Q9H0R6-2|X6R772	Glutamyl-tRNA(Gln) amidotransferase subunit A, mitochondrial OS=Homo sapiens GN=QRSL1 PE=1 SV=2|Isoform 2 of Glutamyl-tRNA(Gln) amidotransferase subunit A, mitochondrial OS=Homo sapiens GN=QRSL1|Glutamyl-tRNA(Gln) amidotransferase subunit A, mitochondrial OS=Homo sapiens GN=QRSL1 PE=1 SV=1	1	1	3	3	2	5.63878	-0.268832	21.4182	-3.74222	0.00485178	0.0418415	-2.23211	0.074017	0.610846	1	WT - Control	limma	0.00485178	0.0418415	FALSE	no hit	5.63878		2.3141
RPS28	P62857	40S ribosomal protein S28 OS=Homo sapiens GN=RPS28 PE=1 SV=1	1	1	3	3	2	7.26213	0.481993	25.4808	3.73961	0.00487104	0.041891	-2.23617	0.0742191	0.611494	1	WT - Control	limma	0.00487104	0.041891	FALSE	no hit	7.26213		2.31238
F5H5P2|BCKDHA	F5H5P2|P12694	Uncharacterized protein OS=Homo sapiens PE=4 SV=1|2-oxoisovalerate dehydrogenase subunit alpha, mitochondrial OS=Homo sapiens GN=BCKDHA PE=1 SV=2	1	1	3	3	10	6.77943	-0.255828	25.6607	-3.73521	0.00490361	0.0419633	-2.24299	0.0745598	0.612581	1	WT - Control	limma	0.00490361	0.0419633	FALSE	no hit	6.77943		2.30948
ME2	P23368	NAD-dependent malic enzyme, mitochondrial OS=Homo sapiens GN=ME2 PE=1 SV=1	1	1	3	3	3	6.23515	0.445701	23.2037	3.73482	0.00490656	0.0419633	-2.24361	0.0745906	0.612679	1	WT - Control	limma	0.00490656	0.0419633	FALSE	no hit	6.23515		2.30922
SDC2	E7ESK6|E9PBI9|P34741	Syndecan OS=Homo sapiens GN=SDC2 PE=1 SV=1|Syndecan OS=Homo sapiens GN=SDC2 PE=1 SV=1|Syndecan-2 OS=Homo sapiens GN=SDC2 PE=1 SV=2	1	1	3	3	3	6.38937	-0.328686	24.3782	-3.72665	0.0049677	0.0423691	-2.25629	0.0752271	0.614694	1	WT - Control	limma	0.0049677	0.0423691	FALSE	no hit	6.38937		2.30385
SSU72	Q9NP77	RNA polymerase II subunit A C-terminal domain phosphatase SSU72 OS=Homo sapiens GN=SSU72 PE=1 SV=1	1	1	3	3	3	6.04777	-0.26308	23.7028	-3.71838	0.0050305	0.0427869	-2.26916	0.0758769	0.616729	1	WT - Control	limma	0.0050305	0.0427869	FALSE	no hit	6.04777		2.29839
FECH	P22830|P22830-2	Ferrochelatase, mitochondrial OS=Homo sapiens GN=FECH PE=1 SV=2|Isoform 2 of Ferrochelatase, mitochondrial OS=Homo sapiens GN=FECH	1	1	3	3	12	7.01209	-0.3345	26.1631	-3.71513	0.00505536	0.0428295	-2.27421	0.076133	0.617525	1	WT - Control	limma	0.00505536	0.0428295	FALSE	no hit	7.01209		2.29625
RPS17	P08708	40S ribosomal protein S17 OS=Homo sapiens GN=RPS17 PE=1 SV=2	1	1	3	3	8	7.74719	0.330371	27.8116	3.71412	0.00506318	0.0428295	-2.27579	0.0762134	0.617774	1	WT - Control	limma	0.00506318	0.0428295	FALSE	no hit	7.74719		2.29558
HSDL2	Q6YN16	Hydroxysteroid dehydrogenase-like protein 2 OS=Homo sapiens GN=HSDL2 PE=1 SV=1	1	1	3	3	6	7.14473	-0.397537	26.474	-3.7074	0.00511514	0.0430912	-2.28624	0.0767463	0.619418	1	WT - Control	limma	0.00511514	0.0430912	FALSE	no hit	7.14473		2.29114
LIMA1	Q9UHB6|Q9UHB6-4	LIM domain and actin-binding protein 1 OS=Homo sapiens GN=LIMA1 PE=1 SV=1|Isoform 4 of LIM domain and actin-binding protein 1 OS=Homo sapiens GN=LIMA1	1	1	3	3	14	7.00096	-0.313271	26.6849	-3.706	0.00512603	0.0430912	-2.28842	0.0768576	0.61976	1	WT - Control	limma	0.00512603	0.0430912	FALSE	no hit	7.00096		2.29022
PSMD1	A0A087WW66|Q99460|Q99460-2	26S proteasome non-ATPase regulatory subunit 1 OS=Homo sapiens GN=PSMD1 PE=1 SV=1|26S proteasome non-ATPase regulatory subunit 1 OS=Homo sapiens GN=PSMD1 PE=1 SV=2|Isoform 2 of 26S proteasome non-ATPase regulatory subunit 1 OS=Homo sapiens GN=PSMD1	1	1	3	3	7	6.52595	0.23879	25.1841	3.70474	0.00513586	0.0430912	-2.29038	0.076958	0.620067	1	WT - Control	limma	0.00513586	0.0430912	FALSE	no hit	6.52595		2.28939
COPE	A0A087X0I4|M0QXB4|O14579	Coatomer subunit epsilon OS=Homo sapiens GN=COPE PE=1 SV=1|Coatomer protein complex, subunit epsilon, isoform CRA_g OS=Homo sapiens GN=COPE PE=1 SV=1|Coatomer subunit epsilon OS=Homo sapiens GN=COPE PE=1 SV=3	1	1	3	3	5	6.85262	-0.221686	25.2108	-3.70148	0.00516142	0.0431885	-2.29546	0.0772185	0.620863	1	WT - Control	limma	0.00516142	0.0431885	FALSE	no hit	6.85262		2.28723
ALDH5A1	P51649|P51649-2	Succinate-semialdehyde dehydrogenase, mitochondrial OS=Homo sapiens GN=ALDH5A1 PE=1 SV=2|Isoform 2 of Succinate-semialdehyde dehydrogenase, mitochondrial OS=Homo sapiens GN=ALDH5A1	1	1	3	3	8	7.08158	-0.298377	26.3341	-3.69481	0.00521406	0.0434263	-2.30585	0.0777532	0.622486	1	WT - Control	limma	0.00521406	0.0434263	FALSE	no hit	7.08158		2.28282
ALDH1L2	Q3SY69	Mitochondrial 10-formyltetrahydrofolate dehydrogenase OS=Homo sapiens GN=ALDH1L2 PE=1 SV=2	1	1	3	3	22	6.90911	-0.31003	27.129	-3.69433	0.00521789	0.0434263	-2.3066	0.077792	0.622603	1	WT - Control	limma	0.00521789	0.0434263	FALSE	no hit	6.90911		2.28251
RPL13	P26373	60S ribosomal protein L13 OS=Homo sapiens GN=RPL13 PE=1 SV=4	1	1	3	3	17	8.72418	0.324544	29.0224	3.6878	0.00527002	0.0437426	-2.31678	0.0783185	0.624187	1	WT - Control	limma	0.00527002	0.0437426	FALSE	no hit	8.72418		2.27819
RAB1A	P62820	Ras-related protein Rab-1A OS=Homo sapiens GN=RAB1A PE=1 SV=3	1	1	3	3	5	6.72853	0.44471	25.1638	3.6812	0.00532325	0.0440662	-2.32706	0.0788535	0.625783	1	WT - Control	limma	0.00532325	0.0440662	FALSE	no hit	6.72853		2.27382
DEK	P35659	Protein DEK OS=Homo sapiens GN=DEK PE=1 SV=1	1	1	3	3	12	6.79014	0.462468	25.6616	3.67643	0.00536205	0.0442691	-2.3345	0.0792419	0.626932	1	WT - Control	limma	0.00536205	0.0442691	FALSE	no hit	6.79014		2.27067
TMEM109	Q9BVC6	Transmembrane protein 109 OS=Homo sapiens GN=TMEM109 PE=1 SV=1	1	1	3	3	4	6.74059	0.411699	24.6703	3.66782	0.00543294	0.0447351	-2.34794	0.0799476	0.629004	1	WT - Control	limma	0.00543294	0.0447351	FALSE	no hit	6.74059		2.26496
RBM22	Q9NW64|Q9NW64-2	Pre-mRNA-splicing factor RBM22 OS=Homo sapiens GN=RBM22 PE=1 SV=1|Isoform 2 of Pre-mRNA-splicing factor RBM22 OS=Homo sapiens GN=RBM22	1	1	3	3	11	7.01497	-0.225067	27.0411	-3.66605	0.0054476	0.0447368	-2.35069	0.0800929	0.629427	1	WT - Control	limma	0.0054476	0.0447368	FALSE	no hit	7.01497		2.26379
PRDX6	P30041	Peroxiredoxin-6 OS=Homo sapiens GN=PRDX6 PE=1 SV=3	1	1	3	3	5	6.75785	0.255928	24.9034	3.66046	0.00549434	0.0450013	-2.35944	0.0805551	0.630768	1	WT - Control	limma	0.00549434	0.0450013	FALSE	no hit	6.75785		2.26008
IDH2	P48735	Isocitrate dehydrogenase [NADP], mitochondrial OS=Homo sapiens GN=IDH2 PE=1 SV=2	1	1	3	3	13	7.2564	-0.271431	26.9651	-3.65586	0.00553306	0.0451516	-2.36662	0.0809363	0.631867	1	WT - Control	limma	0.00553306	0.0451516	FALSE	no hit	7.2564		2.25703
THOC7	Q6I9Y2	THO complex subunit 7 homolog OS=Homo sapiens GN=THOC7 PE=1 SV=3	1	1	3	3	5	6.35772	0.389918	24.2479	3.65458	0.00554388	0.0451516	-2.36862	0.0810427	0.632173	1	WT - Control	limma	0.00554388	0.0451516	FALSE	no hit	6.35772		2.25619
NOC2L	Q9Y3T9	Nucleolar complex protein 2 homolog OS=Homo sapiens GN=NOC2L PE=1 SV=4	1	1	3	3	8	6.75219	0.31044	25.4541	3.65135	0.00557124	0.0451516	-2.37365	0.0813111	0.632941	1	WT - Control	limma	0.00557124	0.0451516	FALSE	no hit	6.75219		2.25405
ZMYND8	Q9ULU4-11|Q9ULU4-12|Q9ULU4-13|Q9ULU4-19|Q9ULU4-4|Q9ULU4-7|Q9ULU4-9	Isoform 11 of Protein kinase C-binding protein 1 OS=Homo sapiens GN=ZMYND8|Isoform 12 of Protein kinase C-binding protein 1 OS=Homo sapiens GN=ZMYND8|Isoform 13 of Protein kinase C-binding protein 1 OS=Homo sapiens GN=ZMYND8|Isoform 19 of Protein kinase C-binding protein 1 OS=Homo sapiens GN=ZMYND8|Isoform 4 of Protein kinase C-binding protein 1 OS=Homo sapiens GN=ZMYND8|Isoform 7 of Protein kina…	1	1	3	3	29	7.29162	-0.217839	27.5183	-3.64886	0.00559253	0.0451516	-2.37756	0.0815195	0.633536	1	WT - Control	limma	0.00559253	0.0451516	FALSE	no hit	7.29162		2.25239
CCT2	P78371|P78371-2	T-complex protein 1 subunit beta OS=Homo sapiens GN=CCT2 PE=1 SV=4|Isoform 2 of T-complex protein 1 subunit beta OS=Homo sapiens GN=CCT2	1	1	3	3	10	6.67058	0.268736	26.02	3.64877	0.00559324	0.0451516	-2.37769	0.0815263	0.633555	1	WT - Control	limma	0.00559324	0.0451516	FALSE	no hit	6.67058		2.25234
ACACB	O00763|O00763-2|O00763-3	Acetyl-CoA carboxylase 2 OS=Homo sapiens GN=ACACB PE=1 SV=3|Isoform 2 of Acetyl-CoA carboxylase 2 OS=Homo sapiens GN=ACACB|Isoform 3 of Acetyl-CoA carboxylase 2 OS=Homo sapiens GN=ACACB	1	1	3	3	2	5.94954	-0.388293	22.7574	-3.64796	0.0056002	0.0451516	-2.37896	0.0815943	0.633749	1	WT - Control	limma	0.0056002	0.0451516	FALSE	no hit	5.94954		2.2518
HDGFRP2	Q7Z4V5|Q7Z4V5-2	Hepatoma-derived growth factor-related protein 2 OS=Homo sapiens GN=HDGFRP2 PE=1 SV=1|Isoform 2 of Hepatoma-derived growth factor-related protein 2 OS=Homo sapiens GN=HDGFRP2	1	1	3	3	7	6.67476	0.386442	25.0094	3.64325	0.00564066	0.0452226	-2.38632	0.0819889	0.634868	1	WT - Control	limma	0.00564066	0.0452226	FALSE	no hit	6.67476		2.24867
MRPS12	O15235	28S ribosomal protein S12, mitochondrial OS=Homo sapiens GN=MRPS12 PE=1 SV=1	1	1	3	3	2	6.91654	-0.233901	24.0534	-3.64295	0.00564324	0.0452226	-2.38679	0.0820141	0.634939	1	WT - Control	limma	0.00564324	0.0452226	FALSE	no hit	6.91654		2.24847
TFRC	P02786	Transferrin receptor protein 1 OS=Homo sapiens GN=TFRC PE=1 SV=2	1	1	3	3	14	6.79447	0.282712	26.5644	3.64184	0.00565282	0.0452226	-2.38852	0.0821073	0.635202	1	WT - Control	limma	0.00565282	0.0452226	FALSE	no hit	6.79447		2.24773
RHOG	P84095	Rho-related GTP-binding protein RhoG OS=Homo sapiens GN=RHOG PE=1 SV=1	1	1	3	3	5	6.56555	-0.257711	24.5666	-3.63735	0.00569174	0.0453079	-2.39554	0.082485	0.636265	1	WT - Control	limma	0.00569174	0.0453079	FALSE	no hit	6.56555		2.24475
AP2A1	O95782|O95782-2	AP-2 complex subunit alpha-1 OS=Homo sapiens GN=AP2A1 PE=1 SV=3|Isoform B of AP-2 complex subunit alpha-1 OS=Homo sapiens GN=AP2A1	1	1	3	3	10	6.71514	-0.2398	25.8532	-3.63724	0.00569276	0.0453079	-2.39572	0.0824949	0.636293	1	WT - Control	limma	0.00569276	0.0453079	FALSE	no hit	6.71514		2.24468
CKAP4	Q07065	Cytoskeleton-associated protein 4 OS=Homo sapiens GN=CKAP4 PE=1 SV=2	1	1	3	3	23	7.28868	0.336932	27.4641	3.62386	0.00581053	0.0460718	-2.41666	0.08363	0.63945	1	WT - Control	limma	0.00581053	0.0460718	FALSE	no hit	7.28868		2.23578
KIF2A	O00139|O00139-1|O00139-2|O00139-4|O00139-5	Kinesin-like protein KIF2A OS=Homo sapiens GN=KIF2A PE=1 SV=3|Isoform 1 of Kinesin-like protein KIF2A OS=Homo sapiens GN=KIF2A|Isoform 2 of Kinesin-like protein KIF2A OS=Homo sapiens GN=KIF2A|Isoform 4 of Kinesin-like protein KIF2A OS=Homo sapiens GN=KIF2A|Isoform 5 of Kinesin-like protein KIF2A OS=Homo sapiens GN=KIF2A	1	1	3	3	10	7.1579	-0.251502	26.1618	-3.62296	0.00581849	0.0460718	-2.41806	0.0837063	0.63966	1	WT - Control	limma	0.00581849	0.0460718	FALSE	no hit	7.1579		2.23519
SETDB1	E9PRF4	Histone-lysine N-methyltransferase SETDB1 (Fragment) OS=Homo sapiens GN=SETDB1 PE=1 SV=1	1	1	3	3	2	5.83634	0.223594	21.9041	3.61898	0.00585412	0.0462356	-2.4243	0.084047	0.640596	1	WT - Control	limma	0.00585412	0.0462356	FALSE	no hit	5.83634		2.23254
FKBP8	Q14318|Q14318-2	Peptidyl-prolyl cis-trans isomerase FKBP8 OS=Homo sapiens GN=FKBP8 PE=1 SV=2|Isoform 2 of Peptidyl-prolyl cis-trans isomerase FKBP8 OS=Homo sapiens GN=FKBP8	1	1	3	3	2	6.42159	0.364059	22.5793	3.61731	0.00586906	0.0462356	-2.42691	0.0841896	0.640986	1	WT - Control	limma	0.00586906	0.0462356	FALSE	no hit	6.42159		2.23143
HIST1H1D	P16402	Histone H1,3 OS=Homo sapiens GN=HIST1H1D PE=1 SV=2	1	1	3	3	6	8.71464	-0.2528	27.2143	-3.61226	0.00591463	0.0464077	-2.43482	0.0846234	0.642168	1	WT - Control	limma	0.00591463	0.0464077	FALSE	no hit	8.71464		2.22807
GGH	Q92820	Gamma-glutamyl hydrolase OS=Homo sapiens GN=GGH PE=1 SV=2	1	1	3	3	2	5.7076	0.296855	21.8654	3.61157	0.00592088	0.0464077	-2.43589	0.0846828	0.642329	1	WT - Control	limma	0.00592088	0.0464077	FALSE	no hit	5.7076		2.22761
BZW1	Q7L1Q6|Q7L1Q6-3|Q7L1Q6-4	Basic leucine zipper and W2 domain-containing protein 1 OS=Homo sapiens GN=BZW1 PE=1 SV=1|Isoform 3 of Basic leucine zipper and W2 domain-containing protein 1 OS=Homo sapiens GN=BZW1|Isoform 4 of Basic leucine zipper and W2 domain-containing protein 1 OS=Homo sapiens GN=BZW1	1	1	3	3	6	6.23011	0.238918	24.6985	3.60814	0.00595215	0.0464633	-2.44128	0.0849793	0.643131	1	WT - Control	limma	0.00595215	0.0464633	FALSE	no hit	6.23011		2.22533
PSMA2	A0A024RA52|P25787	Proteasome subunit alpha type OS=Homo sapiens GN=PSMA2 PE=1 SV=1|Proteasome subunit alpha type-2 OS=Homo sapiens GN=PSMA2 PE=1 SV=2	1	1	3	3	2	7.04589	0.328194	23.423	3.60598	0.00597184	0.0464633	-2.44466	0.0851656	0.643634	1	WT - Control	limma	0.00597184	0.0464633	FALSE	no hit	7.04589		2.22389
TUBA1C|TUBA1B|TUBA1A	F5H5D3|P68363|Q71U36|Q71U36-2|Q9BQE3	Tubulin alpha-1C chain OS=Homo sapiens GN=TUBA1C PE=1 SV=1|Tubulin alpha-1B chain OS=Homo sapiens GN=TUBA1B PE=1 SV=1|Tubulin alpha-1A chain OS=Homo sapiens GN=TUBA1A PE=1 SV=1|Isoform 2 of Tubulin alpha-1A chain OS=Homo sapiens GN=TUBA1A|Tubulin alpha-1C chain OS=Homo sapiens GN=TUBA1C PE=1 SV=1	1	1	3	3	4	7.04827	-0.527757	27.8871	-3.60586	0.005973	0.0464633	-2.44485	0.0851765	0.643663	1	WT - Control	limma	0.005973	0.0464633	FALSE	no hit	7.04827		2.22381
IFRD1	O00458|O00458-2	Interferon-related developmental regulator 1 OS=Homo sapiens GN=IFRD1 PE=1 SV=4|Isoform 2 of Interferon-related developmental regulator 1 OS=Homo sapiens GN=IFRD1	1	1	3	3	4	6.21795	0.239846	23.9307	3.60005	0.00602644	0.0467189	-2.45396	0.0856805	0.645015	1	WT - Control	limma	0.00602644	0.0467189	FALSE	no hit	6.21795		2.21994
ANKLE2	Q86XL3|Q86XL3-3	Ankyrin repeat and LEM domain-containing protein 2 OS=Homo sapiens GN=ANKLE2 PE=1 SV=4|Isoform 3 of Ankyrin repeat and LEM domain-containing protein 2 OS=Homo sapiens GN=ANKLE2	1	1	3	3	9	6.07183	0.208986	25.0448	3.59901	0.00603603	0.0467189	-2.45558	0.0857707	0.645256	1	WT - Control	limma	0.00603603	0.0467189	FALSE	no hit	6.07183		2.21925
YWHAE	P62258	14-3-3 protein epsilon OS=Homo sapiens GN=YWHAE PE=1 SV=1	1	1	3	3	9	7.35334	0.218798	27.0701	3.58546	0.00616294	0.0475822	-2.47684	0.0869572	0.648395	1	WT - Control	limma	0.00616294	0.0475822	FALSE	no hit	7.35334		2.21021
SUGP1	Q8IWZ8	SURP and G-patch domain-containing protein 1 OS=Homo sapiens GN=SUGP1 PE=1 SV=2	1	1	3	3	4	5.96173	-0.342662	23.9322	-3.58302	0.00618604	0.0476417	-2.48067	0.0871718	0.648956	1	WT - Control	limma	0.00618604	0.0476417	FALSE	no hit	5.96173		2.20859
PTCD3	Q96EY7	Pentatricopeptide repeat domain-containing protein 3, mitochondrial OS=Homo sapiens GN=PTCD3 PE=1 SV=3	1	1	3	3	23	7.81699	-0.239058	28.3752	-3.58002	0.00621469	0.0476884	-2.48539	0.0874374	0.649649	1	WT - Control	limma	0.00621469	0.0476884	FALSE	no hit	7.81699		2.20658
NDUFS7	F5GXJ1|F5H5N1|O75251|O75251-2	NADH dehydrogenase [ubiquinone] iron-sulfur protein 7, mitochondrial OS=Homo sapiens GN=NDUFS7 PE=1 SV=1|NADH dehydrogenase [ubiquinone] iron-sulfur protein 7, mitochondrial OS=Homo sapiens GN=NDUFS7 PE=1 SV=1|NADH dehydrogenase [ubiquinone] iron-sulfur protein 7, mitochondrial OS=Homo sapiens GN=NDUFS7 PE=1 SV=3|Isoform 2 of NADH dehydrogenase [ubiquinone] iron-sulfur protein 7, mitochondrial OS…	1	1	3	3	2	6.59522	0.289107	23.8601	3.57916	0.0062229	0.0476884	-2.48674	0.0875134	0.649847	1	WT - Control	limma	0.0062229	0.0476884	FALSE	no hit	6.59522		2.20601
PABPC4	Q13310-2|Q13310-3	Isoform 2 of Polyadenylate-binding protein 4 OS=Homo sapiens GN=PABPC4|Isoform 3 of Polyadenylate-binding protein 4 OS=Homo sapiens GN=PABPC4	1	1	3	3	10	6.60842	0.225933	25.8323	3.57253	0.00628657	0.0480574	-2.49714	0.088101	0.651368	1	WT - Control	limma	0.00628657	0.0480574	FALSE	no hit	6.60842		2.20159
MRRF	Q96E11|Q96E11-2|Q96E11-3|Q96E11-8	Ribosome-recycling factor, mitochondrial OS=Homo sapiens GN=MRRF PE=1 SV=1|Isoform 2 of Ribosome-recycling factor, mitochondrial OS=Homo sapiens GN=MRRF|Isoform 3 of Ribosome-recycling factor, mitochondrial OS=Homo sapiens GN=MRRF|Isoform 8 of Ribosome-recycling factor, mitochondrial OS=Homo sapiens GN=MRRF	1	1	3	3	2	5.89958	0.476922	22.1027	3.56545	0.00635541	0.0483818	-2.50826	0.0887327	0.652989	1	WT - Control	limma	0.00635541	0.0483818	FALSE	no hit	5.89958		2.19686
MORF4L2	Q15014	Mortality factor 4-like protein 2 OS=Homo sapiens GN=MORF4L2 PE=1 SV=1	1	1	3	3	4	6.55987	0.271378	24.9338	3.56496	0.00636027	0.0483818	-2.50904	0.0887772	0.653102	1	WT - Control	limma	0.00636027	0.0483818	FALSE	no hit	6.55987		2.19652
AARS2	Q5JTZ9	Alanine--tRNA ligase, mitochondrial OS=Homo sapiens GN=AARS2 PE=1 SV=1	1	1	3	3	20	6.68664	-0.307874	26.6617	-3.56184	0.00639079	0.0484948	-2.51393	0.089056	0.653812	1	WT - Control	limma	0.00639079	0.0484948	FALSE	no hit	6.68664		2.19445
THAP11	Q96EK4	THAP domain-containing protein 11 OS=Homo sapiens GN=THAP11 PE=1 SV=2	1	1	3	3	2	6.36753	-0.232615	22.1279	-3.55569	0.00645158	0.0488364	-2.5236	0.0896093	0.655213	1	WT - Control	limma	0.00645158	0.0488364	FALSE	no hit	6.36753		2.19033
MRPS31	Q92665	28S ribosomal protein S31, mitochondrial OS=Homo sapiens GN=MRPS31 PE=1 SV=3	1	1	3	3	14	8.04015	-0.281178	27.7427	-3.55026	0.00650585	0.0491271	-2.53215	0.0901009	0.656448	1	WT - Control	limma	0.00650585	0.0491271	FALSE	no hit	8.04015		2.1867
RRP12	Q5JTH9	RRP12-like protein OS=Homo sapiens GN=RRP12 PE=1 SV=2	1	1	3	3	14	6.87844	0.345709	26.3225	3.54479	0.00656087	0.049422	-2.54075	0.0905971	0.657685	1	WT - Control	limma	0.00656087	0.049422	FALSE	no hit	6.87844		2.18304
HADHA	P40939	Trifunctional enzyme subunit alpha, mitochondrial OS=Homo sapiens GN=HADHA PE=1 SV=2	1	1	3	3	29	7.67576	-0.295849	28.9296	-3.54275	0.00658156	0.0494576	-2.54396	0.0907832	0.658147	1	WT - Control	limma	0.00658156	0.0494576	FALSE	no hit	7.67576		2.18167
CALCOCO2	D6REB0|Q13137|Q13137-3|Q13137-4|Q13137-5	Calcium-binding and coiled-coil domain-containing protein 2 (Fragment) OS=Homo sapiens GN=CALCOCO2 PE=1 SV=1|Calcium-binding and coiled-coil domain-containing protein 2 OS=Homo sapiens GN=CALCOCO2 PE=1 SV=1|Isoform 3 of Calcium-binding and coiled-coil domain-containing protein 2 OS=Homo sapiens GN=CALCOCO2|Isoform 4 of Calcium-binding and coiled-coil domain-containing protein 2 OS=Homo sapiens GN…	1	1	3	3	2	5.83555	0.256384	21.9641	3.53951	0.00661447	0.0495845	-2.54905	0.0910785	0.658877	1	WT - Control	limma	0.00661447	0.0495845	FALSE	no hit	5.83555		2.17951
BASP1	P80723	Brain acid soluble protein 1 OS=Homo sapiens GN=BASP1 PE=1 SV=2	1	1	3	3	3	6.33655	0.567645	23.5216	3.53679	0.00664231	0.0496729	-2.55334	0.0913277	0.659491	1	WT - Control	limma	0.00664231	0.0496729	FALSE	no hit	6.33655		2.17768
GPATCH8	Q9UKJ3	G patch domain-containing protein 8 OS=Homo sapiens GN=GPATCH8 PE=1 SV=2	1	1	3	3	5	6.29007	0.271608	24.3746	3.5258	0.00675589	0.0502602	-2.57065	0.0923386	0.661959	1	WT - Control	limma	0.00675589	0.0502602	FALSE	no hit	6.29007		2.17032
ACAT1	E9PKF3|P24752	Acetyl-CoA acetyltransferase, mitochondrial (Fragment) OS=Homo sapiens GN=ACAT1 PE=1 SV=1|Acetyl-CoA acetyltransferase, mitochondrial OS=Homo sapiens GN=ACAT1 PE=1 SV=1	1	1	3	3	15	7.61375	-0.262324	27.4463	-3.52521	0.00676198	0.0502602	-2.57157	0.0923926	0.66209	1	WT - Control	limma	0.00676198	0.0502602	FALSE	no hit	7.61375		2.16993
ACAA1	C9JDE9|P09110	3-ketoacyl-CoA thiolase, peroxisomal OS=Homo sapiens GN=ACAA1 PE=1 SV=1|3-ketoacyl-CoA thiolase, peroxisomal OS=Homo sapiens GN=ACAA1 PE=1 SV=2	1	1	3	3	2	6.06824	-0.977421	22.8259	-3.52449	0.00676954	0.0502602	-2.57271	0.0924595	0.662252	1	WT - Control	limma	0.00676954	0.0502602	FALSE	no hit	6.06824		2.16944
GLG1	Q92896|Q92896-2|Q92896-3	Golgi apparatus protein 1 OS=Homo sapiens GN=GLG1 PE=1 SV=2|Isoform 2 of Golgi apparatus protein 1 OS=Homo sapiens GN=GLG1|Isoform 3 of Golgi apparatus protein 1 OS=Homo sapiens GN=GLG1	1	1	3	3	3	6.19448	0.329452	23.3302	3.5217	0.00679874	0.0502885	-2.5771	0.0927176	0.662875	1	WT - Control	limma	0.00679874	0.0502885	FALSE	no hit	6.19448		2.16757
MSX2	P35548	Homeobox protein MSX-2 OS=Homo sapiens GN=MSX2 PE=1 SV=3	1	1	3	3	2	6.44299	0.218195	22.7997	3.52058	0.00681047	0.0502885	-2.57886	0.0928212	0.663124	1	WT - Control	limma	0.00681047	0.0502885	FALSE	no hit	6.44299		2.16682
THEM4	Q5T1C6	Acyl-coenzyme A thioesterase THEM4 OS=Homo sapiens GN=THEM4 PE=1 SV=1	1	1	3	3	2	5.93255	-0.260602	22.3414	-3.51948	0.00682209	0.0502885	-2.5806	0.0929237	0.663371	1	WT - Control	limma	0.00682209	0.0502885	FALSE	no hit	5.93255		2.16608
NOL12|V9GYY5	Q9UGY1|V9GYY5	Nucleolar protein 12 OS=Homo sapiens GN=NOL12 PE=1 SV=1|Uncharacterized protein (Fragment) OS=Homo sapiens PE=4 SV=1	1	1	3	3	6	7.56006	0.289583	25.2243	3.51067	0.00691549	0.0507623	-2.59447	0.093744	0.665331	1	WT - Control	limma	0.00691549	0.0507623	FALSE	no hit	7.56006		2.16018
SERPINB12	Q96P63|Q96P63-2	Serpin B12 OS=Homo sapiens GN=SERPINB12 PE=1 SV=1|Isoform 2 of Serpin B12 OS=Homo sapiens GN=SERPINB12	1	1	3	3	2	5.84259	-0.779376	21.9666	-3.51033	0.00691915	0.0507623	-2.59501	0.093776	0.665407	1	WT - Control	limma	0.00691915	0.0507623	FALSE	no hit	5.84259		2.15995
SATB2	C9JR56|Q9UPW6|Q9UPW6-2	DNA-binding protein SATB OS=Homo sapiens GN=SATB2 PE=1 SV=1|DNA-binding protein SATB2 OS=Homo sapiens GN=SATB2 PE=1 SV=2|Isoform 2 of DNA-binding protein SATB2 OS=Homo sapiens GN=SATB2	1	1	3	3	2	5.71126	0.410242	21.3452	3.50806	0.00694351	0.0508206	-2.5986	0.0939889	0.665912	1	WT - Control	limma	0.00694351	0.0508206	FALSE	no hit	5.71126		2.15842
BRD4	O60885	Bromodomain-containing protein 4 OS=Homo sapiens GN=BRD4 PE=1 SV=2	1	1	3	3	2	6.06415	-0.512619	22.0941	-3.4991	0.00704035	0.0514079	-2.61273	0.0948315	0.667894	1	WT - Control	limma	0.00704035	0.0514079	FALSE	no hit	6.06415		2.15241
ACOT13	Q9NPJ3|Q9NPJ3-2	Acyl-coenzyme A thioesterase 13 OS=Homo sapiens GN=ACOT13 PE=1 SV=1|Isoform 2 of Acyl-coenzyme A thioesterase 13 OS=Homo sapiens GN=ACOT13	1	1	3	3	3	6.26598	0.296044	24.5864	3.49181	0.00712014	0.0518215	-2.62422	0.0955211	0.669499	1	WT - Control	limma	0.00712014	0.0518215	FALSE	no hit	6.26598		2.14751
IDH3G	P51553	Isocitrate dehydrogenase [NAD] subunit gamma, mitochondrial OS=Homo sapiens GN=IDH3G PE=1 SV=1	1	1	3	3	8	7.07247	-0.225676	25.6065	-3.49088	0.00713047	0.0518215	-2.6257	0.0956101	0.669705	1	WT - Control	limma	0.00713047	0.0518215	FALSE	no hit	7.07247		2.14688
UBE3C	Q15386	Ubiquitin-protein ligase E3C OS=Homo sapiens GN=UBE3C PE=1 SV=3	1	1	3	3	3	5.69253	0.239087	22.7763	3.48665	0.00717723	0.0520356	-2.63237	0.0960119	0.670632	1	WT - Control	limma	0.00717723	0.0520356	FALSE	no hit	5.69253		2.14404
SLC7A5	Q01650	Large neutral amino acids transporter small subunit 1 OS=Homo sapiens GN=SLC7A5 PE=1 SV=2	1	1	3	3	5	6.65729	0.298576	24.835	3.4845	0.00720118	0.0520356	-2.63576	0.0962172	0.671104	1	WT - Control	limma	0.00720118	0.0520356	FALSE	no hit	6.65729		2.1426
DNAJC8	O75937	DnaJ homolog subfamily C member 8 OS=Homo sapiens GN=DNAJC8 PE=1 SV=2	1	1	3	3	4	6.27041	0.393235	24.119	3.48368	0.00721036	0.0520356	-2.63706	0.0962958	0.671284	1	WT - Control	limma	0.00721036	0.0520356	FALSE	no hit	6.27041		2.14204
EIF3L	B0QY89|Q9Y262|Q9Y262-2	Eukaryotic translation initiation factor 3 subunit L OS=Homo sapiens GN=EIF3L PE=1 SV=1|Eukaryotic translation initiation factor 3 subunit L OS=Homo sapiens GN=EIF3L PE=1 SV=1|Isoform 2 of Eukaryotic translation initiation factor 3 subunit L OS=Homo sapiens GN=EIF3L	1	1	3	3	7	6.36555	0.313686	24.8153	3.48021	0.0072492	0.0521291	-2.64254	0.0966277	0.672043	1	WT - Control	limma	0.0072492	0.0521291	FALSE	no hit	6.36555		2.13971
MRPL57	Q9BQC6	Ribosomal protein 63, mitochondrial OS=Homo sapiens GN=MRPL57 PE=1 SV=1	1	1	3	3	2	7.18757	-0.253274	24.5906	-3.47952	0.00725699	0.0521291	-2.64363	0.0966941	0.672194	1	WT - Control	limma	0.00725699	0.0521291	FALSE	no hit	7.18757		2.13924
TEX10	Q9NXF1|Q9NXF1-2	Testis-expressed sequence 10 protein OS=Homo sapiens GN=TEX10 PE=1 SV=2|Isoform 2 of Testis-expressed sequence 10 protein OS=Homo sapiens GN=TEX10	1	1	3	3	5	6.13939	0.261967	23.7077	3.47498	0.00730817	0.0523459	-2.6508	0.0971298	0.673184	1	WT - Control	limma	0.00730817	0.0523459	FALSE	no hit	6.13939		2.13619
SDF4	Q9BRK5	45 kDa calcium-binding protein OS=Homo sapiens GN=SDF4 PE=1 SV=1	1	1	3	3	7	6.82467	-0.280597	24.9151	-3.47385	0.00732099	0.0523459	-2.65259	0.0972387	0.673431	1	WT - Control	limma	0.00732099	0.0523459	FALSE	no hit	6.82467		2.13543
PIGA	P37287|P37287-3	Phosphatidylinositol N-acetylglucosaminyltransferase subunit A OS=Homo sapiens GN=PIGA PE=1 SV=1|Isoform 3 of Phosphatidylinositol N-acetylglucosaminyltransferase subunit A OS=Homo sapiens GN=PIGA	1	1	3	3	3	5.97712	-0.20399	23.0667	-3.47089	0.00735467	0.0524655	-2.65726	0.0975242	0.674075	1	WT - Control	limma	0.00735467	0.0524655	FALSE	no hit	5.97712		2.13344
MECOM	E7EQ57|E7EUL6|Q03112|Q03112-3|Q03112-5	MDS1 and EVI1 complex locus protein EVI1 OS=Homo sapiens GN=MECOM PE=1 SV=1|MDS1 and EVI1 complex locus protein EVI1 OS=Homo sapiens GN=MECOM PE=1 SV=1|MDS1 and EVI1 complex locus protein EVI1 OS=Homo sapiens GN=MECOM PE=1 SV=2|Isoform 2 of MDS1 and EVI1 complex locus protein EVI1 OS=Homo sapiens GN=MECOM|Isoform 5 of MDS1 and EVI1 complex locus protein EVI1 OS=Homo sapiens GN=MECOM	1	1	3	3	5	6.02943	-0.253104	23.5419	-3.46909	0.00737517	0.0524909	-2.6601	0.0976977	0.674465	1	WT - Control	limma	0.00737517	0.0524909	FALSE	no hit	6.02943		2.13223
TSR1	Q2NL82	Pre-rRNA-processing protein TSR1 homolog OS=Homo sapiens GN=TSR1 PE=1 SV=1	1	1	3	3	5	6.09305	0.243	23.7667	3.4643	0.00743016	0.0527609	-2.66767	0.0981616	0.675505	1	WT - Control	limma	0.00743016	0.0527609	FALSE	no hit	6.09305		2.129
TP53	A0A0U1RQC9|P04637|P04637-4	Cellular tumor antigen p53 OS=Homo sapiens GN=TP53 PE=1 SV=1|Cellular tumor antigen p53 OS=Homo sapiens GN=TP53 PE=1 SV=4|Isoform 4 of Cellular tumor antigen p53 OS=Homo sapiens GN=TP53	1	1	3	3	6	7.02326	-0.216291	25.3124	-3.46227	0.00745364	0.0528066	-2.67089	0.0983592	0.675945	1	WT - Control	limma	0.00745364	0.0528066	FALSE	no hit	7.02326		2.12763
RANBP2	P49792	E3 SUMO-protein ligase RanBP2 OS=Homo sapiens GN=RANBP2 PE=1 SV=2	1	1	3	3	35	7.26735	-0.227843	27.9064	-3.46039	0.00747539	0.0528135	-2.67386	0.0985419	0.676352	1	WT - Control	limma	0.00747539	0.0528135	FALSE	no hit	7.26735		2.12637
HSPA4	P34932	Heat shock 70 kDa protein 4 OS=Homo sapiens GN=HSPA4 PE=1 SV=4	1	1	3	3	14	6.75269	0.225149	26.1205	3.45924	0.00748873	0.0528135	-2.67568	0.0986538	0.6766	1	WT - Control	limma	0.00748873	0.0528135	FALSE	no hit	6.75269		2.12559
ABCF2	Q9UG63|Q9UG63-2	ATP-binding cassette sub-family F member 2 OS=Homo sapiens GN=ABCF2 PE=1 SV=2|Isoform 2 of ATP-binding cassette sub-family F member 2 OS=Homo sapiens GN=ABCF2	1	1	3	3	21	7.3711	0.235693	27.8994	3.45611	0.00752517	0.0529498	-2.68062	0.098959	0.677276	1	WT - Control	limma	0.00752517	0.0529498	FALSE	no hit	7.3711		2.12348
ITGA5	P08648	Integrin alpha-5 OS=Homo sapiens GN=ITGA5 PE=1 SV=2	1	1	3	3	2	5.73075	0.357288	20.9491	3.45379	0.00755232	0.0530204	-2.68429	0.0991859	0.677776	1	WT - Control	limma	0.00755232	0.0530204	FALSE	no hit	5.73075		2.12192
EP400	Q96L91|Q96L91-2|Q96L91-3|Q96L91-4|Q96L91-5	E1A-binding protein p400 OS=Homo sapiens GN=EP400 PE=1 SV=4|Isoform 2 of E1A-binding protein p400 OS=Homo sapiens GN=EP400|Isoform 3 of E1A-binding protein p400 OS=Homo sapiens GN=EP400|Isoform 4 of E1A-binding protein p400 OS=Homo sapiens GN=EP400|Isoform 5 of E1A-binding protein p400 OS=Homo sapiens GN=EP400	1	1	3	3	3	5.75564	-0.206344	22.1106	-3.45106	0.00758442	0.0531252	-2.68862	0.0994534	0.678364	1	WT - Control	limma	0.00758442	0.0531252	FALSE	no hit	5.75564		2.12008
ETHE1	M0QXB5|O95571	Persulfide dioxygenase ETHE1, mitochondrial OS=Homo sapiens GN=ETHE1 PE=1 SV=1|Persulfide dioxygenase ETHE1, mitochondrial OS=Homo sapiens GN=ETHE1 PE=1 SV=2	1	1	3	3	4	6.60689	-0.339798	24.2822	-3.44726	0.00762925	0.0532262	-2.69462	0.0998262	0.67918	1	WT - Control	limma	0.00762925	0.0532262	FALSE	no hit	6.60689		2.11752
PSMB1	P20618	Proteasome subunit beta type-1 OS=Homo sapiens GN=PSMB1 PE=1 SV=2	1	1	3	3	8	7.06645	0.236768	26.0156	3.4469	0.00763355	0.0532262	-2.69519	0.0998618	0.679257	1	WT - Control	limma	0.00763355	0.0532262	FALSE	no hit	7.06645		2.11727
PDIA3	H7BZJ3|P30101	Protein disulfide-isomerase A3 (Fragment) OS=Homo sapiens GN=PDIA3 PE=1 SV=1|Protein disulfide-isomerase A3 OS=Homo sapiens GN=PDIA3 PE=1 SV=4	1	1	3	3	18	7.28753	0.435947	27.1476	3.44548	0.0076504	0.0532262	-2.69744	0.100002	0.679562	1	WT - Control	limma	0.0076504	0.0532262	FALSE	no hit	7.28753		2.11632
ATP5D	P30049	ATP synthase subunit delta, mitochondrial OS=Homo sapiens GN=ATP5D PE=1 SV=2	1	1	3	3	2	6.75024	0.739039	24.7757	3.44133	0.00769988	0.0534503	-2.70401	0.100411	0.680451	1	WT - Control	limma	0.00769988	0.0534503	FALSE	enriched candidate	6.75024		2.11352
XRCC6	B1AHC9|P12956	X-ray repair cross-complementing protein 6 OS=Homo sapiens GN=XRCC6 PE=1 SV=1|X-ray repair cross-complementing protein 6 OS=Homo sapiens GN=XRCC6 PE=1 SV=2	1	1	3	3	26	7.358	0.279743	27.8331	3.43436	0.00778372	0.0539114	-2.71504	0.101101	0.681939	1	WT - Control	limma	0.00778372	0.0539114	FALSE	no hit	7.358		2.10881
GPT2	Q8TD30	Alanine aminotransferase 2 OS=Homo sapiens GN=GPT2 PE=1 SV=1	1	1	3	3	13	6.77428	-0.250671	25.8799	-3.43048	0.00783081	0.0541106	-2.72118	0.101487	0.682765	1	WT - Control	limma	0.00783081	0.0541106	FALSE	no hit	6.77428		2.10619
ECHS1	P30084	Enoyl-CoA hydratase, mitochondrial OS=Homo sapiens GN=ECHS1 PE=1 SV=4	1	1	3	3	12	7.90095	-0.240289	27.7635	-3.42911	0.00784743	0.0541106	-2.72334	0.101623	0.683055	1	WT - Control	limma	0.00784743	0.0541106	FALSE	no hit	7.90095		2.10527
L2HGDH	C9JVN9|Q9H9P8|Q9H9P8-2	L-2-hydroxyglutarate dehydrogenase, mitochondrial OS=Homo sapiens GN=L2HGDH PE=1 SV=1|L-2-hydroxyglutarate dehydrogenase, mitochondrial OS=Homo sapiens GN=L2HGDH PE=1 SV=3|Isoform 2 of L-2-hydroxyglutarate dehydrogenase, mitochondrial OS=Homo sapiens GN=L2HGDH	1	1	3	3	5	6.64488	-0.205994	25.457	-3.42701	0.00787316	0.0541673	-2.72668	0.101834	0.683502	1	WT - Control	limma	0.00787316	0.0541673	FALSE	no hit	6.64488		2.10385
ZZZ3	Q8IYH5|Q8IYH5-2	ZZ-type zinc finger-containing protein 3 OS=Homo sapiens GN=ZZZ3 PE=1 SV=1|Isoform 2 of ZZ-type zinc finger-containing protein 3 OS=Homo sapiens GN=ZZZ3	1	1	3	3	3	6.02951	-0.322954	23.4974	-3.42353	0.00791587	0.0542943	-2.73219	0.102182	0.68424	1	WT - Control	limma	0.00791587	0.0542943	FALSE	no hit	6.02951		2.1015
ZMAT2	Q96NC0	Zinc finger matrin-type protein 2 OS=Homo sapiens GN=ZMAT2 PE=1 SV=1	1	1	3	3	4	7.03329	-0.306678	25.2251	-3.42265	0.00792669	0.0542943	-2.73358	0.10227	0.684426	1	WT - Control	limma	0.00792669	0.0542943	FALSE	no hit	7.03329		2.10091
MPP6	Q9NZW5	MAGUK p55 subfamily member 6 OS=Homo sapiens GN=MPP6 PE=1 SV=2	1	1	3	3	6	6.15328	0.207893	24.4251	3.41647	0.00800331	0.0546981	-2.74337	0.102891	0.685732	1	WT - Control	limma	0.00800331	0.0546981	FALSE	no hit	6.15328		2.09673
HSPD1	P10809	60 kDa heat shock protein, mitochondrial OS=Homo sapiens GN=HSPD1 PE=1 SV=2	1	1	3	3	25	8.0485	0.300164	28.5784	3.41351	0.00804021	0.0548293	-2.74806	0.103189	0.686355	1	WT - Control	limma	0.00804021	0.0548293	FALSE	no hit	8.0485		2.09473
RPN1	P04843	Dolichyl-diphosphooligosaccharide--protein glycosyltransferase subunit 1 OS=Homo sapiens GN=RPN1 PE=1 SV=1	1	1	3	3	18	7.33174	0.364943	27.3885	3.4	0.00821118	0.0556901	-2.76948	0.10456	0.68919	1	WT - Control	limma	0.00821118	0.0556901	FALSE	no hit	7.33174		2.08559
DSP	P15924	Desmoplakin OS=Homo sapiens GN=DSP PE=1 SV=3	1	1	3	3	53	6.97733	-0.287651	28.41	-3.39913	0.00822238	0.0556901	-2.77086	0.104649	0.689373	1	WT - Control	limma	0.00822238	0.0556901	FALSE	no hit	6.97733		2.085
MYO1B	E9PDF6|O43795|O43795-2	Unconventional myosin-Ib OS=Homo sapiens GN=MYO1B PE=1 SV=1|Unconventional myosin-Ib OS=Homo sapiens GN=MYO1B PE=1 SV=3|Isoform 2 of Unconventional myosin-Ib OS=Homo sapiens GN=MYO1B	1	1	3	3	12	7.14895	-0.268457	26.6798	-3.39854	0.00822994	0.0556901	-2.7718	0.10471	0.689496	1	WT - Control	limma	0.00822994	0.0556901	FALSE	no hit	7.14895		2.0846
MRPS27	G5EA06|Q92552|Q92552-2	28S ribosomal protein S27, mitochondrial OS=Homo sapiens GN=MRPS27 PE=1 SV=1|28S ribosomal protein S27, mitochondrial OS=Homo sapiens GN=MRPS27 PE=1 SV=3|Isoform 2 of 28S ribosomal protein S27, mitochondrial OS=Homo sapiens GN=MRPS27	1	1	3	3	13	7.44074	-0.213151	27.3778	-3.39732	0.00824561	0.0556901	-2.77373	0.104834	0.689751	1	WT - Control	limma	0.00824561	0.0556901	FALSE	no hit	7.44074		2.08378
DHRS4	Q9BTZ2	Dehydrogenase/reductase SDR family member 4 OS=Homo sapiens GN=DHRS4 PE=1 SV=3	1	1	3	3	4	6.9126	-0.270093	25.5097	-3.39648	0.00825638	0.0556901	-2.77506	0.10492	0.689926	1	WT - Control	limma	0.00825638	0.0556901	FALSE	no hit	6.9126		2.08321
HS2ST1	Q7LGA3|Q7LGA3-2|Q7LGA3-3	Heparan sulfate 2-O-sulfotransferase 1 OS=Homo sapiens GN=HS2ST1 PE=1 SV=1|Isoform 2 of Heparan sulfate 2-O-sulfotransferase 1 OS=Homo sapiens GN=HS2ST1|Isoform 3 of Heparan sulfate 2-O-sulfotransferase 1 OS=Homo sapiens GN=HS2ST1	1	1	3	3	3	6.10244	0.260565	23.7573	3.39246	0.00830824	0.0558412	-2.78143	0.105332	0.690763	1	WT - Control	limma	0.00830824	0.0558412	FALSE	no hit	6.10244		2.08049
PURA	Q00577	Transcriptional activator protein Pur-alpha OS=Homo sapiens GN=PURA PE=1 SV=2	1	1	3	3	2	6.42465	0.254584	23.4873	3.39195	0.00831485	0.0558412	-2.78224	0.105384	0.690869	1	WT - Control	limma	0.00831485	0.0558412	FALSE	no hit	6.42465		2.08015
ST13	P50502	Hsc70-interacting protein OS=Homo sapiens GN=ST13 PE=1 SV=2	1	1	3	3	5	6.53141	0.377812	24.4128	3.38901	0.00835316	0.0559674	-2.78692	0.105687	0.691482	1	WT - Control	limma	0.00835316	0.0559674	FALSE	no hit	6.53141		2.07815
AP2A2	A0A0G2JS82|O94973|O94973-2	AP-2 complex subunit alpha-2 (Fragment) OS=Homo sapiens GN=AP2A2 PE=1 SV=1|AP-2 complex subunit alpha-2 OS=Homo sapiens GN=AP2A2 PE=1 SV=2|Isoform 2 of AP-2 complex subunit alpha-2 OS=Homo sapiens GN=AP2A2	1	1	3	3	7	6.33466	-0.211328	24.9007	-3.38773	0.00836981	0.0559674	-2.78895	0.105818	0.691747	1	WT - Control	limma	0.00836981	0.0559674	FALSE	no hit	6.33466		2.07728
CCDC8	Q9H0W5	Coiled-coil domain-containing protein 8 OS=Homo sapiens GN=CCDC8 PE=1 SV=2	1	1	3	3	3	5.85384	-0.282083	22.3789	-3.38357	0.00842434	0.0562107	-2.79555	0.106248	0.69261	1	WT - Control	limma	0.00842434	0.0562107	FALSE	no hit	5.85384		2.07446
SMARCAL1	Q9NZC9	SWI/SNF-related matrix-associated actin-dependent regulator of chromatin subfamily A-like protein 1 OS=Homo sapiens GN=SMARCAL1 PE=1 SV=1	1	1	3	3	2	5.6666	0.197365	21.0474	3.37885	0.00848659	0.0563968	-2.80304	0.106736	0.693586	1	WT - Control	limma	0.00848659	0.0563968	FALSE	no hit	5.6666		2.07127
SNRPD1	P62314	Small nuclear ribonucleoprotein Sm D1 OS=Homo sapiens GN=SNRPD1 PE=1 SV=1	1	1	3	3	3	7.5401	0.224073	24.7565	3.37869	0.00848866	0.0563968	-2.80329	0.106753	0.693618	1	WT - Control	limma	0.00848866	0.0563968	FALSE	no hit	7.5401		2.07116
SUCLG1	P53597	Succinyl-CoA ligase [ADP/GDP-forming] subunit alpha, mitochondrial OS=Homo sapiens GN=SUCLG1 PE=1 SV=4	1	1	3	3	7	7.72912	-0.258955	26.5887	-3.3765	0.00851774	0.0564688	-2.80677	0.10698	0.69407	1	WT - Control	limma	0.00851774	0.0564688	FALSE	no hit	7.72912		2.06968
EMC3	Q9P0I2	ER membrane protein complex subunit 3 OS=Homo sapiens GN=EMC3 PE=1 SV=3	1	1	3	3	4	6.07846	0.341823	23.3299	3.36721	0.00864224	0.0570529	-2.82153	0.107949	0.695981	1	WT - Control	limma	0.00864224	0.0570529	FALSE	no hit	6.07846		2.06337
ENO1	P06733	Alpha-enolase OS=Homo sapiens GN=ENO1 PE=1 SV=2	1	1	3	3	15	7.53359	0.240504	27.1043	3.36717	0.0086427	0.0570529	-2.82158	0.107953	0.695988	1	WT - Control	limma	0.0086427	0.0570529	FALSE	no hit	7.53359		2.06335
STX12	Q86Y82	Syntaxin-12 OS=Homo sapiens GN=STX12 PE=1 SV=1	1	1	3	3	3	6.21365	0.357535	23.5617	3.36229	0.00870883	0.0572907	-2.82934	0.108464	0.696988	1	WT - Control	limma	0.00870883	0.0572907	FALSE	no hit	6.21365		2.06004
UBE2S	Q16763	Ubiquitin-conjugating enzyme E2 S OS=Homo sapiens GN=UBE2S PE=1 SV=2	1	1	3	3	3	6.14649	0.390759	23.3047	3.36179	0.00871574	0.0572907	-2.83014	0.108518	0.697092	1	WT - Control	limma	0.00871574	0.0572907	FALSE	no hit	6.14649		2.0597
NAA15	A0A0B4J1W3|Q9BXJ9	N-alpha-acetyltransferase 15, NatA auxiliary subunit OS=Homo sapiens GN=NAA15 PE=1 SV=1|N-alpha-acetyltransferase 15, NatA auxiliary subunit OS=Homo sapiens GN=NAA15 PE=1 SV=1	1	1	3	3	7	6.48165	0.227564	25.0106	3.35657	0.00878708	0.0576373	-2.83843	0.109067	0.698156	1	WT - Control	limma	0.00878708	0.0576373	FALSE	no hit	6.48165		2.05616
GLDC	P23378	Glycine dehydrogenase (decarboxylating), mitochondrial OS=Homo sapiens GN=GLDC PE=1 SV=2	1	1	3	3	11	6.85089	-0.223993	25.9678	-3.35381	0.00882505	0.057764	-2.84281	0.109358	0.698718	1	WT - Control	limma	0.00882505	0.057764	FALSE	no hit	6.85089		2.05428
NDUFAB1	I3L505|O14561	Acyl carrier protein (Fragment) OS=Homo sapiens GN=NDUFAB1 PE=1 SV=1|Acyl carrier protein, mitochondrial OS=Homo sapiens GN=NDUFAB1 PE=1 SV=3	1	1	3	3	2	6.72012	0.539115	24.1284	3.35024	0.00887455	0.0579654	-2.8485	0.109737	0.699445	1	WT - Control	limma	0.00887455	0.0579654	FALSE	no hit	6.72012		2.05185
ATP5F1	P24539|Q5QNZ2	ATP synthase F(0) complex subunit B1, mitochondrial OS=Homo sapiens GN=ATP5F1 PE=1 SV=2|ATP synthase F(0) complex subunit B1, mitochondrial OS=Homo sapiens GN=ATP5F1 PE=1 SV=1	1	1	3	3	6	7.13367	0.645735	25.5298	3.34539	0.00894207	0.0582835	-2.85621	0.110251	0.700428	1	WT - Control	limma	0.00894207	0.0582835	FALSE	enriched candidate	7.13367		2.04856
ZCCHC3	Q9NUD5	Zinc finger CCHC domain-containing protein 3 OS=Homo sapiens GN=ZCCHC3 PE=1 SV=1	1	1	3	3	5	6.79768	0.272596	24.5403	3.34281	0.00897824	0.0583963	-2.86031	0.110526	0.70095	1	WT - Control	limma	0.00897824	0.0583963	FALSE	no hit	6.79768		2.04681
RBM3	P98179	RNA-binding protein 3 OS=Homo sapiens GN=RBM3 PE=1 SV=1	1	1	3	3	2	6.57332	0.298201	23.1718	3.33716	0.00905802	0.0587262	-2.8693	0.11113	0.702091	1	WT - Control	limma	0.00905802	0.0587262	FALSE	no hit	6.57332		2.04297
UGGT1	Q9NYU2|Q9NYU2-2	UDP-glucose:glycoprotein glucosyltransferase 1 OS=Homo sapiens GN=UGGT1 PE=1 SV=3|Isoform 2 of UDP-glucose:glycoprotein glucosyltransferase 1 OS=Homo sapiens GN=UGGT1	1	1	3	3	8	6.28362	0.27326	24.6372	3.335	0.00908863	0.0587262	-2.87273	0.111361	0.702525	1	WT - Control	limma	0.00908863	0.0587262	FALSE	no hit	6.28362		2.0415
EPB41L2	O43491|O43491-4	Band 4,1-like protein 2 OS=Homo sapiens GN=EPB41L2 PE=1 SV=1|Isoform 4 of Band 4,1-like protein 2 OS=Homo sapiens GN=EPB41L2	1	1	3	3	23	6.99989	-0.209393	27.3868	-3.33426	0.00909921	0.0587262	-2.87391	0.111441	0.702675	1	WT - Control	limma	0.00909921	0.0587262	FALSE	no hit	6.99989		2.041
STX5	Q13190|Q13190-2|Q13190-3|Q13190-4	Syntaxin-5 OS=Homo sapiens GN=STX5 PE=1 SV=2|Isoform 2 of Syntaxin-5 OS=Homo sapiens GN=STX5|Isoform 3 of Syntaxin-5 OS=Homo sapiens GN=STX5|Isoform 4 of Syntaxin-5 OS=Homo sapiens GN=STX5	1	1	3	3	5	6.21508	0.223413	24.4151	3.33386	0.00910483	0.0587262	-2.87454	0.111483	0.702754	1	WT - Control	limma	0.00910483	0.0587262	FALSE	no hit	6.21508		2.04073
PSAT1	Q9Y617	Phosphoserine aminotransferase OS=Homo sapiens GN=PSAT1 PE=1 SV=2	1	1	3	3	7	6.66502	0.253285	24.899	3.33242	0.00912545	0.0587368	-2.87684	0.111638	0.703045	1	WT - Control	limma	0.00912545	0.0587368	FALSE	no hit	6.66502		2.03975
RABL3	Q5HYI8	Rab-like protein 3 OS=Homo sapiens GN=RABL3 PE=1 SV=1	1	1	3	3	2	6.35608	-0.223452	23.5181	-3.32425	0.00924289	0.0591943	-2.88983	0.112518	0.704681	1	WT - Control	limma	0.00924289	0.0591943	FALSE	no hit	6.35608		2.03419
GLE1	Q53GS7|Q53GS7-2	Nucleoporin GLE1 OS=Homo sapiens GN=GLE1 PE=1 SV=2|Isoform 2 of Nucleoporin GLE1 OS=Homo sapiens GN=GLE1	1	1	3	3	3	6.02189	0.217893	23.1074	3.32358	0.00925259	0.0591943	-2.89089	0.112591	0.704815	1	WT - Control	limma	0.00925259	0.0591943	FALSE	no hit	6.02189		2.03374
ADNP	Q9H2P0	Activity-dependent neuroprotector homeobox protein OS=Homo sapiens GN=ADNP PE=1 SV=1	1	1	3	3	25	6.947	-0.195908	27.096	-3.3235	0.00925388	0.0591943	-2.89104	0.112601	0.704833	1	WT - Control	limma	0.00925388	0.0591943	FALSE	no hit	6.947		2.03368
EIF3A	Q14152	Eukaryotic translation initiation factor 3 subunit A OS=Homo sapiens GN=EIF3A PE=1 SV=1	1	1	3	3	12	6.68276	0.200573	26.0628	3.31769	0.00933845	0.059612	-2.90028	0.11323	0.705991	1	WT - Control	limma	0.00933845	0.059612	FALSE	no hit	6.68276		2.02973
BLVRA	P53004	Biliverdin reductase A OS=Homo sapiens GN=BLVRA PE=1 SV=2	1	1	3	3	3	6.25361	-0.236311	24.203	-3.31532	0.00937323	0.0596406	-2.90405	0.113488	0.706464	1	WT - Control	limma	0.00937323	0.0596406	FALSE	no hit	6.25361		2.02811
EIF3G	K7EL20|K7ER90|O75821	Eukaryotic translation initiation factor 3 subunit G (Fragment) OS=Homo sapiens GN=EIF3G PE=1 SV=7|Eukaryotic translation initiation factor 3 subunit G (Fragment) OS=Homo sapiens GN=EIF3G PE=1 SV=1|Eukaryotic translation initiation factor 3 subunit G OS=Homo sapiens GN=EIF3G PE=1 SV=2	1	1	3	3	3	6.24748	0.271759	23.534	3.31476	0.00938144	0.0596406	-2.90494	0.113549	0.706575	1	WT - Control	limma	0.00938144	0.0596406	FALSE	no hit	6.24748		2.02773
EIF2AK2	P19525	Interferon-induced, double-stranded RNA-activated protein kinase OS=Homo sapiens GN=EIF2AK2 PE=1 SV=2	1	1	3	3	13	7.30908	-0.204892	27.1529	-3.31107	0.00943594	0.0598641	-2.91083	0.113952	0.707309	1	WT - Control	limma	0.00943594	0.0598641	FALSE	no hit	7.30908		2.02521
ATF3	A0A0A0MRJ2|P18847|P18847-5|Q5VTZ4	Cyclic AMP-dependent transcription factor ATF-3 (Fragment) OS=Homo sapiens GN=ATF3 PE=1 SV=1|Cyclic AMP-dependent transcription factor ATF-3 OS=Homo sapiens GN=ATF3 PE=1 SV=2|Isoform 5 of Cyclic AMP-dependent transcription factor ATF-3 OS=Homo sapiens GN=ATF3|Cyclic AMP-dependent transcription factor ATF-3 (Fragment) OS=Homo sapiens GN=ATF3 PE=1 SV=1	1	1	3	3	3	6.55459	0.291431	24.4271	3.29415	0.00968975	0.0613486	-2.93777	0.115811	0.710648	1	WT - Control	limma	0.00968975	0.0613486	FALSE	no hit	6.55459		2.01369
MRPL13	Q9BYD1	39S ribosomal protein L13, mitochondrial OS=Homo sapiens GN=MRPL13 PE=1 SV=1	1	1	3	3	6	6.69883	-0.213903	24.9323	-3.28258	0.00986746	0.0623462	-2.95622	0.117096	0.712912	1	WT - Control	limma	0.00986746	0.0623462	FALSE	no hit	6.69883		2.00579
ISG20L2	Q9H9L3	Interferon-stimulated 20 kDa exonuclease-like 2 OS=Homo sapiens GN=ISG20L2 PE=1 SV=1	1	1	3	3	12	7.25963	0.241663	26.8366	3.27091	0.0100502	0.0633034	-2.97483	0.118404	0.71518	1	WT - Control	limma	0.0100502	0.0633034	FALSE	no hit	7.25963		1.99783
BAG2	O95816|O95816-2	BAG family molecular chaperone regulator 2 OS=Homo sapiens GN=BAG2 PE=1 SV=1|Isoform 2 of BAG family molecular chaperone regulator 2 OS=Homo sapiens GN=BAG2	1	1	3	3	4	6.25401	0.275644	24.0205	3.26983	0.0100671	0.0633034	-2.97655	0.118525	0.715388	1	WT - Control	limma	0.0100671	0.0633034	FALSE	no hit	6.25401		1.99709
HNRNPDL	A0A087WUK2|O14979|O14979-3	Heterogeneous nuclear ribonucleoprotein D-like OS=Homo sapiens GN=HNRNPDL PE=1 SV=1|Heterogeneous nuclear ribonucleoprotein D-like OS=Homo sapiens GN=HNRNPDL PE=1 SV=3|Isoform 3 of Heterogeneous nuclear ribonucleoprotein D-like OS=Homo sapiens GN=HNRNPDL	1	1	3	3	19	8.48837	-0.196681	28.212	-3.26777	0.0100998	0.0633034	-2.97983	0.118758	0.715787	1	WT - Control	limma	0.0100998	0.0633034	FALSE	no hit	8.48837		1.99569
SCO1	J3QL56|O75880	Protein SCO1 homolog, mitochondrial OS=Homo sapiens GN=SCO1 PE=1 SV=1|Protein SCO1 homolog, mitochondrial OS=Homo sapiens GN=SCO1 PE=1 SV=1	1	1	3	3	3	6.73378	0.287647	24.6008	3.26642	0.0101213	0.0633034	-2.98199	0.11891	0.716048	1	WT - Control	limma	0.0101213	0.0633034	FALSE	no hit	6.73378		1.99476
RBFOX2	O43251-6|O43251-8	Isoform 6 of RNA binding protein fox-1 homolog 2 OS=Homo sapiens GN=RBFOX2|Isoform 8 of RNA binding protein fox-1 homolog 2 OS=Homo sapiens GN=RBFOX2	1	1	3	3	4	6.78774	-0.185896	24.8472	-3.26623	0.0101243	0.0633034	-2.98229	0.118931	0.716084	1	WT - Control	limma	0.0101243	0.0633034	FALSE	no hit	6.78774		1.99464
CDCA7L	Q96GN5|Q96GN5-2|Q96GN5-4	Cell division cycle-associated 7-like protein OS=Homo sapiens GN=CDCA7L PE=1 SV=2|Isoform 2 of Cell division cycle-associated 7-like protein OS=Homo sapiens GN=CDCA7L|Isoform 3 of Cell division cycle-associated 7-like protein OS=Homo sapiens GN=CDCA7L	1	1	3	3	5	6.49754	-0.201005	25.0016	-3.26514	0.0101416	0.0633034	-2.98403	0.119054	0.716294	1	WT - Control	limma	0.0101416	0.0633034	FALSE	no hit	6.49754		1.99389
DNAJA3	Q96EY1	DnaJ homolog subfamily A member 3, mitochondrial OS=Homo sapiens GN=DNAJA3 PE=1 SV=2	1	1	3	3	4	6.9662	-0.292271	25.5697	-3.26254	0.0101833	0.063417	-2.98818	0.119349	0.716796	1	WT - Control	limma	0.0101833	0.063417	FALSE	no hit	6.9662		1.99211
MRPL45	A0A087X2D5|Q9BRJ2	39S ribosomal protein L45, mitochondrial OS=Homo sapiens GN=MRPL45 PE=1 SV=1|39S ribosomal protein L45, mitochondrial OS=Homo sapiens GN=MRPL45 PE=1 SV=2	1	1	3	3	10	7.05878	-0.260245	26.6423	-3.26145	0.0102008	0.063417	-2.98993	0.119473	0.717007	1	WT - Control	limma	0.0102008	0.063417	FALSE	no hit	7.05878		1.99137
BEND3	Q5T5X7	BEN domain-containing protein 3 OS=Homo sapiens GN=BEND3 PE=1 SV=1	1	1	3	3	3	5.67459	-0.379006	21.6035	-3.25846	0.0102489	0.0635562	-2.9947	0.119812	0.717581	1	WT - Control	limma	0.0102489	0.0635562	FALSE	no hit	5.67459		1.98932
FASTKD5	Q7L8L6	FAST kinase domain-containing protein 5, mitochondrial OS=Homo sapiens GN=FASTKD5 PE=1 SV=1	1	1	3	3	6	6.35722	-0.203094	24.7652	-3.25649	0.0102807	0.0635562	-2.99784	0.120036	0.71796	1	WT - Control	limma	0.0102807	0.0635562	FALSE	no hit	6.35722		1.98798
ILVBL	A1L0T0	Acetolactate synthase-like protein OS=Homo sapiens GN=ILVBL PE=1 SV=2	1	1	3	3	3	6.79466	-0.209202	24.1938	-3.25624	0.0102848	0.0635562	-2.99824	0.120064	0.718008	1	WT - Control	limma	0.0102848	0.0635562	FALSE	no hit	6.79466		1.98781
NDC80	O14777	Kinetochore protein NDC80 homolog OS=Homo sapiens GN=NDC80 PE=1 SV=1	1	1	3	3	2	5.41314	0.274879	21.264	3.25207	0.0103524	0.0637673	-3.00489	0.120539	0.718806	1	WT - Control	limma	0.0103524	0.0637673	FALSE	no hit	5.41314		1.98496
FIS1	Q9Y3D6	Mitochondrial fission 1 protein OS=Homo sapiens GN=FIS1 PE=1 SV=2	1	1	3	3	2	6.14418	0.280899	23.2495	3.2516	0.0103601	0.0637673	-3.00564	0.120593	0.718896	1	WT - Control	limma	0.0103601	0.0637673	FALSE	no hit	6.14418		1.98464
NECTIN2	K7EKE8|Q92692|Q92692-2	Protein NECTIN2 (Fragment) OS=Homo sapiens GN=NECTIN2 PE=1 SV=1|Nectin-2 OS=Homo sapiens GN=NECTIN2 PE=1 SV=1|Isoform Alpha of Nectin-2 OS=Homo sapiens GN=NECTIN2	1	1	3	3	2	6.1995	0.330106	21.5278	3.24712	0.0104334	0.0640632	-3.01279	0.121105	0.719752	1	WT - Control	limma	0.0104334	0.0640632	FALSE	no hit	6.1995		1.98157
PKM	P14618	Pyruvate kinase PKM OS=Homo sapiens GN=PKM PE=1 SV=4	1	1	3	3	27	7.80173	-0.215543	28.3976	-3.24532	0.0104631	0.0640632	-3.01567	0.121312	0.720096	1	WT - Control	limma	0.0104631	0.0640632	FALSE	no hit	7.80173		1.98034
PITRM1	Q5JRX3|Q5JRX3-2	Presequence protease, mitochondrial OS=Homo sapiens GN=PITRM1 PE=1 SV=3|Isoform 2 of Presequence protease, mitochondrial OS=Homo sapiens GN=PITRM1	1	1	3	3	22	6.9319	-0.226463	27.1426	-3.24488	0.0104703	0.0640632	-3.01637	0.121362	0.720179	1	WT - Control	limma	0.0104703	0.0640632	FALSE	no hit	6.9319		1.98004
AARS	P49588|P49588-2	Alanine--tRNA ligase, cytoplasmic OS=Homo sapiens GN=AARS PE=1 SV=2|Isoform 2 of Alanine--tRNA ligase, cytoplasmic OS=Homo sapiens GN=AARS	1	1	3	3	9	6.46797	0.185044	25.484	3.23949	0.0105596	0.0644823	-3.02498	0.121982	0.721205	1	WT - Control	limma	0.0105596	0.0644823	FALSE	no hit	6.46797		1.97635
ATP6V1A	P38606|P38606-2	V-type proton ATPase catalytic subunit A OS=Homo sapiens GN=ATP6V1A PE=1 SV=2|Isoform 2 of V-type proton ATPase catalytic subunit A OS=Homo sapiens GN=ATP6V1A	1	1	3	3	3	5.90939	0.207015	23.5625	3.23757	0.0105916	0.0645505	-3.02804	0.122203	0.721569	1	WT - Control	limma	0.0105916	0.0645505	FALSE	no hit	5.90939		1.97504
NISCH	Q9Y2I1	Nischarin OS=Homo sapiens GN=NISCH PE=1 SV=3	1	1	3	3	3	5.59819	0.23067	22.3419	3.23454	0.0106423	0.0647318	-3.03288	0.122553	0.722143	1	WT - Control	limma	0.0106423	0.0647318	FALSE	no hit	5.59819		1.97297
PPP1R8	Q12972	Nuclear inhibitor of protein phosphatase 1 OS=Homo sapiens GN=PPP1R8 PE=1 SV=2	1	1	3	3	3	6.25085	-0.206668	23.9933	-3.22821	0.010749	0.0652529	-3.043	0.123287	0.723339	1	WT - Control	limma	0.010749	0.0652529	FALSE	no hit	6.25085		1.96863
TMED2	Q15363	Transmembrane emp24 domain-containing protein 2 OS=Homo sapiens GN=TMED2 PE=1 SV=1	1	1	3	3	2	5.8985	0.430162	22.0183	3.22345	0.01083	0.0656058	-3.0506	0.12384	0.724235	1	WT - Control	limma	0.01083	0.0656058	FALSE	no hit	5.8985		1.96537
SUV39H1	O43463|O43463-2	Histone-lysine N-methyltransferase SUV39H1 OS=Homo sapiens GN=SUV39H1 PE=1 SV=1|Isoform 2 of Histone-lysine N-methyltransferase SUV39H1 OS=Homo sapiens GN=SUV39H1	1	1	3	3	6	6.44504	-0.20059	24.968	-3.2221	0.0108531	0.0656058	-3.05276	0.123998	0.724489	1	WT - Control	limma	0.0108531	0.0656058	FALSE	no hit	6.44504		1.96445
VAT1	Q99536	Synaptic vesicle membrane protein VAT-1 homolog OS=Homo sapiens GN=VAT1 PE=1 SV=2	1	1	3	3	3	6.06772	0.316248	22.9008	3.22107	0.0108707	0.0656058	-3.0544	0.124118	0.724682	1	WT - Control	limma	0.0108707	0.0656058	FALSE	no hit	6.06772		1.96374
RPL34	P49207	60S ribosomal protein L34 OS=Homo sapiens GN=RPL34 PE=1 SV=3	1	1	3	3	5	8.58216	0.24262	27.9325	3.2177	0.0109287	0.0657342	-3.05979	0.124512	0.725314	1	WT - Control	limma	0.0109287	0.0657342	FALSE	no hit	8.58216		1.96143
CARS	B4DKY1|P49589|P49589-2|P49589-3	Cysteine--tRNA ligase, cytoplasmic OS=Homo sapiens GN=CARS PE=1 SV=1|Cysteine--tRNA ligase, cytoplasmic OS=Homo sapiens GN=CARS PE=1 SV=3|Isoform 2 of Cysteine--tRNA ligase, cytoplasmic OS=Homo sapiens GN=CARS|Isoform 3 of Cysteine--tRNA ligase, cytoplasmic OS=Homo sapiens GN=CARS	1	1	3	3	3	5.74059	0.275016	22.4294	3.21499	0.0109755	0.0657342	-3.06412	0.12483	0.725821	1	WT - Control	limma	0.0109755	0.0657342	FALSE	no hit	5.74059		1.95957
SORT1	Q99523|Q99523-2	Sortilin OS=Homo sapiens GN=SORT1 PE=1 SV=3|Isoform 2 of Sortilin OS=Homo sapiens GN=SORT1	1	1	3	3	3	5.90239	0.205281	22.5358	3.21427	0.010988	0.0657342	-3.06527	0.124914	0.725956	1	WT - Control	limma	0.010988	0.0657342	FALSE	no hit	5.90239		1.95908
TUFM	P49411	Elongation factor Tu, mitochondrial OS=Homo sapiens GN=TUFM PE=1 SV=2	1	1	3	3	24	8.08461	-0.247281	29.027	-3.21374	0.0109972	0.0657342	-3.06612	0.124976	0.726055	1	WT - Control	limma	0.0109972	0.0657342	FALSE	no hit	8.08461		1.95872
EBF3	Q9H4W6|Q9H4W6-2	Transcription factor COE3 OS=Homo sapiens GN=EBF3 PE=1 SV=2|Isoform Short of Transcription factor COE3 OS=Homo sapiens GN=EBF3	1	1	3	3	2	5.66506	0.216286	21.9821	3.21369	0.0109982	0.0657342	-3.06621	0.124983	0.726065	1	WT - Control	limma	0.0109982	0.0657342	FALSE	no hit	5.66506		1.95868
ETFA	P13804|P13804-2	Electron transfer flavoprotein subunit alpha, mitochondrial OS=Homo sapiens GN=ETFA PE=1 SV=1|Isoform 2 of Electron transfer flavoprotein subunit alpha, mitochondrial OS=Homo sapiens GN=ETFA	1	1	3	3	9	7.44868	-0.277716	26.6608	-3.21105	0.011044	0.0658809	-3.07042	0.125292	0.726557	1	WT - Control	limma	0.011044	0.0658809	FALSE	no hit	7.44868		1.95687
RPS9	A0A024R4M0|P46781	40S ribosomal protein S9 OS=Homo sapiens GN=RPS9 PE=1 SV=1|40S ribosomal protein S9 OS=Homo sapiens GN=RPS9 PE=1 SV=3	1	1	3	3	20	8.73437	0.315904	29.7684	3.20932	0.0110742	0.0659343	-3.07319	0.125496	0.72688	1	WT - Control	limma	0.0110742	0.0659343	FALSE	no hit	8.73437		1.95569
NAPA	M0R0Y2|P54920	Alpha-soluble NSF attachment protein OS=Homo sapiens GN=NAPA PE=1 SV=1|Alpha-soluble NSF attachment protein OS=Homo sapiens GN=NAPA PE=1 SV=3	1	1	3	3	3	6.34219	0.304965	23.5202	3.20593	0.0111337	0.0661613	-3.07862	0.125897	0.727512	1	WT - Control	limma	0.0111337	0.0661613	FALSE	no hit	6.34219		1.95336
ADCK3	Q8NI60|Q8NI60-3	Atypical kinase ADCK3, mitochondrial OS=Homo sapiens GN=ADCK3 PE=1 SV=1|Isoform 3 of Atypical kinase ADCK3, mitochondrial OS=Homo sapiens GN=ADCK3	1	1	3	3	5	6.43294	-0.224003	24.5553	-3.20197	0.0112034	0.0664078	-3.08493	0.126364	0.728246	1	WT - Control	limma	0.0112034	0.0664078	FALSE	no hit	6.43294		1.95065
THOC6	Q86W42|Q86W42-2|Q86W42-3	THO complex subunit 6 homolog OS=Homo sapiens GN=THOC6 PE=1 SV=1|Isoform 2 of THO complex subunit 6 homolog OS=Homo sapiens GN=THOC6|Isoform 3 of THO complex subunit 6 homolog OS=Homo sapiens GN=THOC6	1	1	3	3	5	6.75096	-0.198931	24.9172	-3.20115	0.0112181	0.0664078	-3.08626	0.126462	0.728399	1	WT - Control	limma	0.0112181	0.0664078	FALSE	no hit	6.75096		1.95008
PTBP1	P26599|P26599-2|P26599-3	Polypyrimidine tract-binding protein 1 OS=Homo sapiens GN=PTBP1 PE=1 SV=1|Isoform 2 of Polypyrimidine tract-binding protein 1 OS=Homo sapiens GN=PTBP1|Isoform 3 of Polypyrimidine tract-binding protein 1 OS=Homo sapiens GN=PTBP1	1	1	3	3	7	6.87	0.301982	24.5322	3.19742	0.0112844	0.0665593	-3.09223	0.126905	0.72909	1	WT - Control	limma	0.0112844	0.0665593	FALSE	no hit	6.87		1.94752
PSAP	C9JIZ6|P07602|P07602-2|P07602-3	Prosaposin OS=Homo sapiens GN=PSAP PE=1 SV=2|Prosaposin OS=Homo sapiens GN=PSAP PE=1 SV=2|Isoform Sap-mu-6 of Prosaposin OS=Homo sapiens GN=PSAP|Isoform Sap-mu-9 of Prosaposin OS=Homo sapiens GN=PSAP	1	1	3	3	3	6.22595	0.40788	23.5013	3.19729	0.0112867	0.0665593	-3.09243	0.12692	0.729114	1	WT - Control	limma	0.0112867	0.0665593	FALSE	no hit	6.22595		1.94743
MLEC	Q14165	Malectin OS=Homo sapiens GN=MLEC PE=1 SV=1	1	1	3	3	5	6.55903	0.369498	24.4624	3.18999	0.0114175	0.067033	-3.1041	0.127789	0.730459	1	WT - Control	limma	0.0114175	0.067033	FALSE	no hit	6.55903		1.94243
PKP2	Q99959|Q99959-2	Plakophilin-2 OS=Homo sapiens GN=PKP2 PE=1 SV=2|Isoform 1 of Plakophilin-2 OS=Homo sapiens GN=PKP2	1	1	3	3	7	6.25801	-0.197761	24.3345	-3.18967	0.0114234	0.067033	-3.10461	0.127827	0.730518	1	WT - Control	limma	0.0114234	0.067033	FALSE	no hit	6.25801		1.94221
SNRNP70	P08621	U1 small nuclear ribonucleoprotein 70 kDa OS=Homo sapiens GN=SNRNP70 PE=1 SV=2	1	1	3	3	16	7.84342	0.243542	27.8316	3.18919	0.011432	0.067033	-3.10538	0.127885	0.730606	1	WT - Control	limma	0.011432	0.067033	FALSE	no hit	7.84342		1.94188
IPO7	O95373	Importin-7 OS=Homo sapiens GN=IPO7 PE=1 SV=1	1	1	3	3	5	6.35722	0.196664	24.0613	3.17994	0.0116005	0.0678925	-3.12019	0.128994	0.732304	1	WT - Control	limma	0.0116005	0.0678925	FALSE	no hit	6.35722		1.93552
HNRNPM	A0A087X0X3|M0QZM1|P52272|P52272-2	Heterogeneous nuclear ribonucleoprotein M OS=Homo sapiens GN=HNRNPM PE=1 SV=1|Heterogeneous nuclear ribonucleoprotein M (Fragment) OS=Homo sapiens GN=HNRNPM PE=1 SV=1|Heterogeneous nuclear ribonucleoprotein M OS=Homo sapiens GN=HNRNPM PE=1 SV=3|Isoform 2 of Heterogeneous nuclear ribonucleoprotein M OS=Homo sapiens GN=HNRNPM	1	1	3	3	53	8.73048	0.242632	30.6922	3.17446	0.0117015	0.0682826	-3.12895	0.129655	0.733304	1	WT - Control	limma	0.0117015	0.0682826	FALSE	no hit	8.73048		1.93176
PLEKHA5	Q9HAU0|Q9HAU0-2|Q9HAU0-3|Q9HAU0-4|Q9HAU0-5|Q9HAU0-6	Pleckstrin homology domain-containing family A member 5 OS=Homo sapiens GN=PLEKHA5 PE=1 SV=1|Isoform 2 of Pleckstrin homology domain-containing family A member 5 OS=Homo sapiens GN=PLEKHA5|Isoform 3 of Pleckstrin homology domain-containing family A member 5 OS=Homo sapiens GN=PLEKHA5|Isoform 4 of Pleckstrin homology domain-containing family A member 5 OS=Homo sapiens GN=PLEKHA5|Isoform 5 of Pleck…	1	1	3	3	3	6.51585	-0.193975	23.528	-3.17374	0.0117149	0.0682826	-3.13012	0.129743	0.733436	1	WT - Control	limma	0.0117149	0.0682826	FALSE	no hit	6.51585		1.93126
PDE12	F6T1Q0|Q6L8Q7|Q6L8Q7-2	2',5'-phosphodiesterase 12 OS=Homo sapiens GN=PDE12 PE=1 SV=1|2',5'-phosphodiesterase 12 OS=Homo sapiens GN=PDE12 PE=1 SV=2|Isoform 2 of 2',5'-phosphodiesterase 12 OS=Homo sapiens GN=PDE12	1	1	3	3	4	6.76841	-0.187143	24.5047	-3.17274	0.0117333	0.0682826	-3.13171	0.129863	0.733617	1	WT - Control	limma	0.0117333	0.0682826	FALSE	no hit	6.76841		1.93058
WAC	Q9BTA9|Q9BTA9-2	WW domain-containing adapter protein with coiled-coil OS=Homo sapiens GN=WAC PE=1 SV=3|Isoform 2 of WW domain-containing adapter protein with coiled-coil OS=Homo sapiens GN=WAC	1	1	3	3	2	5.92307	0.257095	22.7847	3.171	0.0117656	0.0683423	-3.13449	0.130073	0.733933	1	WT - Control	limma	0.0117656	0.0683423	FALSE	no hit	5.92307		1.92938
PEBP1	P30086	Phosphatidylethanolamine-binding protein 1 OS=Homo sapiens GN=PEBP1 PE=1 SV=3	1	1	3	3	2	5.84588	0.560876	21.3927	3.16347	0.0119069	0.068951	-3.14656	0.130988	0.7353	1	WT - Control	limma	0.0119069	0.068951	FALSE	no hit	5.84588		1.9242
PSMB2	P49721	Proteasome subunit beta type-2 OS=Homo sapiens GN=PSMB2 PE=1 SV=1	1	1	3	3	3	6.78269	0.48646	24.6634	3.16304	0.011915	0.068951	-3.14725	0.131041	0.735378	1	WT - Control	limma	0.011915	0.068951	FALSE	no hit	6.78269		1.92391
SAP30BP	J3QQJ0|Q9UHR5|Q9UHR5-2	SAP30-binding protein (Fragment) OS=Homo sapiens GN=SAP30BP PE=1 SV=1|SAP30-binding protein OS=Homo sapiens GN=SAP30BP PE=1 SV=1|Isoform 2 of SAP30-binding protein OS=Homo sapiens GN=SAP30BP	1	1	3	3	4	6.19536	-0.360904	24.5612	-3.15428	0.0120813	0.0697829	-3.16126	0.13211	0.736957	1	WT - Control	limma	0.0120813	0.0697829	FALSE	no hit	6.19536		1.91789
GALK1	P51570|P51570-2	Galactokinase OS=Homo sapiens GN=GALK1 PE=1 SV=1|Isoform 2 of Galactokinase OS=Homo sapiens GN=GALK1	1	1	3	3	3	6.21534	-0.184654	23.325	-3.15033	0.0121571	0.0700901	-3.16759	0.132595	0.737666	1	WT - Control	limma	0.0121571	0.0700901	FALSE	no hit	6.21534		1.91517
ACOT1	Q86TX2	Acyl-coenzyme A thioesterase 1 OS=Homo sapiens GN=ACOT1 PE=1 SV=1	1	1	3	3	9	7.2202	-0.250361	26.041	-3.14879	0.012187	0.0701317	-3.17007	0.132786	0.737944	1	WT - Control	limma	0.012187	0.0701317	FALSE	no hit	7.2202		1.9141
POLR1C	O15160|O15160-2	DNA-directed RNA polymerases I and III subunit RPAC1 OS=Homo sapiens GN=POLR1C PE=1 SV=1|Isoform 2 of DNA-directed RNA polymerases I and III subunit RPAC1 OS=Homo sapiens GN=POLR1C	1	1	3	3	5	6.68854	-0.202881	24.3456	-3.14716	0.0122184	0.0701818	-3.17267	0.132985	0.738235	1	WT - Control	limma	0.0122184	0.0701818	FALSE	no hit	6.68854		1.91299
PPP1CB	P62140	Serine/threonine-protein phosphatase PP1-beta catalytic subunit OS=Homo sapiens GN=PPP1CB PE=1 SV=3	1	1	3	3	2	6.6753	-0.217063	23.3732	-3.1435	0.0122895	0.0702445	-3.17854	0.133437	0.73889	1	WT - Control	limma	0.0122895	0.0702445	FALSE	no hit	6.6753		1.91047
RAB8A	P61006	Ras-related protein Rab-8A OS=Homo sapiens GN=RAB8A PE=1 SV=1	1	1	3	3	3	6.02164	0.527095	23.1276	3.14166	0.0123255	0.0702445	-3.18149	0.133665	0.739219	1	WT - Control	limma	0.0123255	0.0702445	FALSE	no hit	6.02164		1.9092
CXorf56	Q9H5V9|Q9H5V9-2|Q9H5V9-3	UPF0428 protein CXorf56 OS=Homo sapiens GN=CXorf56 PE=1 SV=1|Isoform 2 of UPF0428 protein CXorf56 OS=Homo sapiens GN=CXorf56|Isoform 3 of UPF0428 protein CXorf56 OS=Homo sapiens GN=CXorf56	1	1	3	3	2	6.25898	-0.243754	23.0057	-3.14126	0.0123331	0.0702445	-3.18212	0.133714	0.739289	1	WT - Control	limma	0.0123331	0.0702445	FALSE	no hit	6.25898		1.90893
PPTC7	Q8NI37	Protein phosphatase PTC7 homolog OS=Homo sapiens GN=PPTC7 PE=2 SV=1	1	1	3	3	3	6.0168	-0.24388	22.4353	-3.14049	0.0123483	0.0702445	-3.18336	0.13381	0.739427	1	WT - Control	limma	0.0123483	0.0702445	FALSE	no hit	6.0168		1.90839
SPCS2	A0A087WUC6|E9PI68|E9PL01|Q15005	Signal peptidase complex subunit 2 OS=Homo sapiens GN=SPCS2 PE=1 SV=1|Signal peptidase complex subunit 2 OS=Homo sapiens GN=SPCS2 PE=1 SV=1|Signal peptidase complex subunit 2 OS=Homo sapiens GN=SPCS2 PE=1 SV=1|Signal peptidase complex subunit 2 OS=Homo sapiens GN=SPCS2 PE=1 SV=3	1	1	3	3	5	6.88641	0.299924	24.4023	3.14031	0.0123519	0.0702445	-3.18365	0.133833	0.73946	1	WT - Control	limma	0.0123519	0.0702445	FALSE	no hit	6.88641		1.90827
COX5B	P10606	Cytochrome c oxidase subunit 5B, mitochondrial OS=Homo sapiens GN=COX5B PE=1 SV=2	1	1	3	3	2	6.1712	0.380974	22.6929	3.13942	0.0123693	0.0702445	-3.18508	0.133943	0.739618	1	WT - Control	limma	0.0123693	0.0702445	FALSE	no hit	6.1712		1.90765
ETF1	B7Z7P8|P62495|P62495-2	Eukaryotic peptide chain release factor subunit 1 OS=Homo sapiens GN=ETF1 PE=1 SV=1|Eukaryotic peptide chain release factor subunit 1 OS=Homo sapiens GN=ETF1 PE=1 SV=3|Isoform 2 of Eukaryotic peptide chain release factor subunit 1 OS=Homo sapiens GN=ETF1	1	1	3	3	5	6.42552	0.247126	24.5471	3.13846	0.0123881	0.0702445	-3.18661	0.134061	0.739789	1	WT - Control	limma	0.0123881	0.0702445	FALSE	no hit	6.42552		1.907
PUF60	A0A0J9YVP6|A0A0J9YYL3|Q9UHX1-2|Q9UHX1-4|Q9UHX1-6	Poly(U)-binding-splicing factor PUF60 (Fragment) OS=Homo sapiens GN=PUF60 PE=1 SV=1|Poly(U)-binding-splicing factor PUF60 (Fragment) OS=Homo sapiens GN=PUF60 PE=1 SV=1|Isoform 2 of Poly(U)-binding-splicing factor PUF60 OS=Homo sapiens GN=PUF60|Isoform 4 of Poly(U)-binding-splicing factor PUF60 OS=Homo sapiens GN=PUF60|Isoform 6 of Poly(U)-binding-splicing factor PUF60 OS=Homo sapiens GN=PUF60	1	1	3	3	11	6.82811	-0.241873	26.1239	-3.13414	0.0124732	0.0705977	-3.19353	0.134597	0.740556	1	WT - Control	limma	0.0124732	0.0705977	FALSE	no hit	6.82811		1.90402
C7orf50	Q9BRJ6	Uncharacterized protein C7orf50 OS=Homo sapiens GN=C7orf50 PE=1 SV=1	1	1	3	3	7	7.54654	0.279656	25.7142	3.13122	0.0125311	0.0707964	-3.19821	0.134961	0.741074	1	WT - Control	limma	0.0125311	0.0707964	FALSE	no hit	7.54654		1.90201
DCAKD	K7ESP4|Q8WVC6	Dephospho-CoA kinase domain-containing protein (Fragment) OS=Homo sapiens GN=DCAKD PE=1 SV=1|Dephospho-CoA kinase domain-containing protein OS=Homo sapiens GN=DCAKD PE=1 SV=1	1	1	3	3	4	6.11092	0.211332	23.3772	3.1241	0.0126735	0.071415	-3.20963	0.135851	0.742333	1	WT - Control	limma	0.0126735	0.071415	FALSE	no hit	6.11092		1.8971
GPKOW	Q92917	G patch domain and KOW motifs-containing protein OS=Homo sapiens GN=GPKOW PE=1 SV=2	1	1	3	3	2	5.8767	-0.205904	22.8698	-3.12344	0.0126868	0.071415	-3.21068	0.135933	0.742449	1	WT - Control	limma	0.0126868	0.071415	FALSE	no hit	5.8767		1.89665
PSMD6	Q15008|Q15008-4	26S proteasome non-ATPase regulatory subunit 6 OS=Homo sapiens GN=PSMD6 PE=1 SV=1|Isoform 4 of 26S proteasome non-ATPase regulatory subunit 6 OS=Homo sapiens GN=PSMD6	1	1	3	3	5	6.48097	0.262814	24.7956	3.12143	0.0127272	0.0715127	-3.2139	0.136185	0.742803	1	WT - Control	limma	0.0127272	0.0715127	FALSE	no hit	6.48097		1.89527
HSPA4L	O95757	Heat shock 70 kDa protein 4L OS=Homo sapiens GN=HSPA4L PE=1 SV=3	1	1	3	3	10	6.85608	0.2146	26.5101	3.11726	0.0128119	0.071858	-3.22059	0.13671	0.743537	1	WT - Control	limma	0.0128119	0.071858	FALSE	no hit	6.85608		1.89239
SRSF11	Q05519|Q05519-2|Q5T760	Serine/arginine-rich splicing factor 11 OS=Homo sapiens GN=SRSF11 PE=1 SV=1|Isoform 2 of Serine/arginine-rich splicing factor 11 OS=Homo sapiens GN=SRSF11|Serine/arginine-rich-splicing factor 11 (Fragment) OS=Homo sapiens GN=SRSF11 PE=1 SV=1	1	1	3	3	3	5.91717	0.198035	22.9311	3.10901	0.0129808	0.0726738	-3.23382	0.137751	0.744981	1	WT - Control	limma	0.0129808	0.0726738	FALSE	no hit	5.91717		1.8867
HMGN4	O00479	High mobility group nucleosome-binding domain-containing protein 4 OS=Homo sapiens GN=HMGN4 PE=1 SV=3	1	1	3	3	2	6.11561	0.356702	23.0548	3.10574	0.0130483	0.0729198	-3.23906	0.138165	0.745551	1	WT - Control	limma	0.0130483	0.0729198	FALSE	no hit	6.11561		1.88445
HSD17B10	Q99714	3-hydroxyacyl-CoA dehydrogenase type-2 OS=Homo sapiens GN=HSD17B10 PE=1 SV=3	1	1	3	3	5	7.12813	0.347923	25.2477	3.10379	0.0130889	0.0730146	-3.24219	0.138413	0.745891	1	WT - Control	limma	0.0130889	0.0730146	FALSE	no hit	7.12813		1.8831
PYCR1	P32322|P32322-3	Pyrroline-5-carboxylate reductase 1, mitochondrial OS=Homo sapiens GN=PYCR1 PE=1 SV=2|Isoform 3 of Pyrroline-5-carboxylate reductase 1, mitochondrial OS=Homo sapiens GN=PYCR1	1	1	3	3	9	7.03471	-0.245054	25.9865	-3.10021	0.0131635	0.0732537	-3.24792	0.138868	0.746513	1	WT - Control	limma	0.0131635	0.0732537	FALSE	no hit	7.03471		1.88063
YWHAQ	P27348	14-3-3 protein theta OS=Homo sapiens GN=YWHAQ PE=1 SV=1	1	1	3	3	2	6.23091	0.269629	24.207	3.09853	0.0131987	0.0732537	-3.25062	0.139082	0.746804	1	WT - Control	limma	0.0131987	0.0732537	FALSE	no hit	6.23091		1.87947
C11orf98	A0A0B4J220	Chromosome 11 open reading frame 48, isoform CRA_c OS=Homo sapiens GN=C11orf98 PE=1 SV=1	1	1	3	3	10	7.72252	0.201204	27.3976	3.09834	0.0132027	0.0732537	-3.25093	0.139107	0.746838	1	WT - Control	limma	0.0132027	0.0732537	FALSE	no hit	7.72252		1.87934
TKT	P29401|P29401-2	Transketolase OS=Homo sapiens GN=TKT PE=1 SV=3|Isoform 2 of Transketolase OS=Homo sapiens GN=TKT	1	1	3	3	8	6.98553	0.371372	25.4263	3.09684	0.0132341	0.0732967	-3.25333	0.139298	0.747097	1	WT - Control	limma	0.0132341	0.0732967	FALSE	no hit	6.98553		1.8783
ANAPC7	H0YIW2|Q9UJX3|Q9UJX3-2	Anaphase-promoting complex subunit 7 (Fragment) OS=Homo sapiens GN=ANAPC7 PE=1 SV=1|Anaphase-promoting complex subunit 7 OS=Homo sapiens GN=ANAPC7 PE=1 SV=4|Isoform 2 of Anaphase-promoting complex subunit 7 OS=Homo sapiens GN=ANAPC7	1	1	3	3	2	6.18449	0.2172	22.4232	3.09403	0.0132936	0.0734815	-3.25785	0.139658	0.747585	1	WT - Control	limma	0.0132936	0.0734815	FALSE	no hit	6.18449		1.87636
FOXRED1	Q96CU9|Q96CU9-3	FAD-dependent oxidoreductase domain-containing protein 1 OS=Homo sapiens GN=FOXRED1 PE=1 SV=2|Isoform 3 of FAD-dependent oxidoreductase domain-containing protein 1 OS=Homo sapiens GN=FOXRED1	1	1	3	3	3	6.06213	-0.274535	23.7605	-3.09301	0.013315	0.0734815	-3.25948	0.139788	0.74776	1	WT - Control	limma	0.013315	0.0734815	FALSE	no hit	6.06213		1.87566
KPNA6	O60684	Importin subunit alpha-7 OS=Homo sapiens GN=KPNA6 PE=1 SV=1	1	1	3	3	3	6.1555	-0.202641	22.5079	-3.08343	0.0135194	0.0744713	-3.27485	0.141019	0.74941	1	WT - Control	limma	0.0135194	0.0744713	FALSE	no hit	6.1555		1.86904
MTPAP	Q9NVV4	Poly(A) RNA polymerase, mitochondrial OS=Homo sapiens GN=MTPAP PE=1 SV=1	1	1	3	3	14	7.0081	-0.185964	26.8775	-3.08236	0.0135424	0.0744713	-3.27656	0.141157	0.749593	1	WT - Control	limma	0.0135424	0.0744713	FALSE	no hit	7.0081		1.8683
SLC12A2	P55011|P55011-3	Solute carrier family 12 member 2 OS=Homo sapiens GN=SLC12A2 PE=1 SV=1|Isoform 2 of Solute carrier family 12 member 2 OS=Homo sapiens GN=SLC12A2	1	1	3	3	13	6.60002	0.207098	25.598	3.08121	0.0135672	0.0744754	-3.27841	0.141305	0.749791	1	WT - Control	limma	0.0135672	0.0744754	FALSE	no hit	6.60002		1.86751
DDX42	A0A0A0MSJ0|Q86XP3|Q86XP3-2	ATP-dependent RNA helicase DDX42 OS=Homo sapiens GN=DDX42 PE=1 SV=1|ATP-dependent RNA helicase DDX42 OS=Homo sapiens GN=DDX42 PE=1 SV=1|Isoform 2 of ATP-dependent RNA helicase DDX42 OS=Homo sapiens GN=DDX42	1	1	3	3	3	6.43751	0.189369	23.0462	3.07827	0.0136309	0.0746928	-3.28314	0.141686	0.750295	1	WT - Control	limma	0.0136309	0.0746928	FALSE	no hit	6.43751		1.86547
MRPS10	P82664	28S ribosomal protein S10, mitochondrial OS=Homo sapiens GN=MRPS10 PE=1 SV=2	1	1	3	3	7	7.35138	-0.22041	26.433	-3.07613	0.0136773	0.0748146	-3.28656	0.141962	0.75066	1	WT - Control	limma	0.0136773	0.0748146	FALSE	no hit	7.35138		1.864
MORC4	Q8TE76|Q8TE76-2|Q8TE76-3	MORC family CW-type zinc finger protein 4 OS=Homo sapiens GN=MORC4 PE=1 SV=2|Isoform 2 of MORC family CW-type zinc finger protein 4 OS=Homo sapiens GN=MORC4|Isoform 3 of MORC family CW-type zinc finger protein 4 OS=Homo sapiens GN=MORC4	1	1	3	3	4	6.08265	0.209346	22.7281	3.07409	0.0137217	0.0748421	-3.28983	0.142226	0.751008	1	WT - Control	limma	0.0137217	0.0748421	FALSE	no hit	6.08265		1.86259
RBMX	H3BUY5|P38159|P38159-2	RNA-binding motif protein, X chromosome OS=Homo sapiens GN=RBMX PE=1 SV=1|RNA-binding motif protein, X chromosome OS=Homo sapiens GN=RBMX PE=1 SV=3|Isoform 2 of RNA-binding motif protein, X chromosome OS=Homo sapiens GN=RBMX	1	1	3	3	11	8.34378	-0.223784	27.888	-3.07368	0.0137307	0.0748421	-3.29049	0.14228	0.751078	1	WT - Control	limma	0.0137307	0.0748421	FALSE	no hit	8.34378		1.86231
PI4K2A	Q9BTU6	Phosphatidylinositol 4-kinase type 2-alpha OS=Homo sapiens GN=PI4K2A PE=1 SV=1	1	1	3	3	2	5.9471	0.30972	22.3133	3.07199	0.0137677	0.074912	-3.29321	0.1425	0.751366	1	WT - Control	limma	0.0137677	0.074912	FALSE	no hit	5.9471		1.86114
HIST1H1B	P16401	Histone H1,5 OS=Homo sapiens GN=HIST1H1B PE=1 SV=3	1	1	3	3	2	5.87552	-1.60134	23.1315	-3.06983	0.0138151	0.075038	-3.29667	0.14278	0.751734	1	WT - Control	limma	0.0138151	0.075038	FALSE	no hit	5.87552		1.85964
PDHX	O00330|O00330-3	Pyruvate dehydrogenase protein X component, mitochondrial OS=Homo sapiens GN=PDHX PE=1 SV=3|Isoform 3 of Pyruvate dehydrogenase protein X component, mitochondrial OS=Homo sapiens GN=PDHX	1	1	3	3	10	6.67611	-0.250252	25.5754	-3.06724	0.0138723	0.0752163	-3.30083	0.143118	0.752174	1	WT - Control	limma	0.0138723	0.0752163	FALSE	no hit	6.67611		1.85785
RIOK2	Q9BVS4|Q9BVS4-2	Serine/threonine-protein kinase RIO2 OS=Homo sapiens GN=RIOK2 PE=1 SV=2|Isoform 2 of Serine/threonine-protein kinase RIO2 OS=Homo sapiens GN=RIOK2	1	1	3	3	3	5.72079	-0.201911	22.6397	-3.06311	0.0139638	0.0755055	-3.30746	0.143657	0.752875	1	WT - Control	limma	0.0139638	0.0755055	FALSE	no hit	5.72079		1.855
MRPS2	Q9Y399	28S ribosomal protein S2, mitochondrial OS=Homo sapiens GN=MRPS2 PE=1 SV=1	1	1	3	3	10	7.46614	-0.219194	26.5208	-3.06263	0.0139744	0.0755055	-3.30823	0.14372	0.752955	1	WT - Control	limma	0.0139744	0.0755055	FALSE	no hit	7.46614		1.85467
NUP214	P35658|P35658-3	Nuclear pore complex protein Nup214 OS=Homo sapiens GN=NUP214 PE=1 SV=2|Isoform 3 of Nuclear pore complex protein Nup214 OS=Homo sapiens GN=NUP214	1	1	3	3	18	6.72883	-0.194177	26.319	-3.0607	0.0140175	0.0755386	-3.31133	0.143973	0.753283	1	WT - Control	limma	0.0140175	0.0755386	FALSE	no hit	6.72883		1.85333
ARPC1B	O15143	Actin-related protein 2/3 complex subunit 1B OS=Homo sapiens GN=ARPC1B PE=1 SV=3	1	1	3	3	2	6.50406	-0.199916	23.4304	-3.06017	0.0140293	0.0755386	-3.31218	0.144042	0.753372	1	WT - Control	limma	0.0140293	0.0755386	FALSE	no hit	6.50406		1.85296
ZNF624	Q9P2J8	Zinc finger protein 624 OS=Homo sapiens GN=ZNF624 PE=1 SV=3	1	1	3	3	2	6.06752	0.221056	22.5885	3.05243	0.0142034	0.0763433	-3.32461	0.145059	0.754677	1	WT - Control	limma	0.0142034	0.0763433	FALSE	no hit	6.06752		1.84761
HADH	A0A0A0MSE2|E9PF18|Q16836|Q16836-2|Q16836-3	Hydroxyacyl-coenzyme A dehydrogenase, mitochondrial OS=Homo sapiens GN=HADH PE=1 SV=1|Hydroxyacyl-coenzyme A dehydrogenase, mitochondrial OS=Homo sapiens GN=HADH PE=1 SV=1|Hydroxyacyl-coenzyme A dehydrogenase, mitochondrial OS=Homo sapiens GN=HADH PE=1 SV=3|Isoform 2 of Hydroxyacyl-coenzyme A dehydrogenase, mitochondrial OS=Homo sapiens GN=HADH|Isoform 3 of Hydroxyacyl-coenzyme A dehydrogenase, m…	1	1	3	3	7	7.24401	-0.219093	26.3714	-3.04707	0.0143252	0.0768318	-3.33321	0.145766	0.755577	1	WT - Control	limma	0.0143252	0.0768318	FALSE	no hit	7.24401		1.8439
GDAP1	Q8TB36	Ganglioside-induced differentiation-associated protein 1 OS=Homo sapiens GN=GDAP1 PE=1 SV=3	1	1	3	3	6	6.59894	-0.180666	25.3484	-3.04625	0.0143439	0.0768318	-3.33453	0.145875	0.755714	1	WT - Control	limma	0.0143439	0.0768318	FALSE	no hit	6.59894		1.84333
ANKHD1	Q8IWZ3|Q8IWZ3-4|Q8IWZ3-6	Ankyrin repeat and KH domain-containing protein 1 OS=Homo sapiens GN=ANKHD1 PE=1 SV=1|Isoform 4 of Ankyrin repeat and KH domain-containing protein 1 OS=Homo sapiens GN=ANKHD1|Isoform 6 of Ankyrin repeat and KH domain-containing protein 1 OS=Homo sapiens GN=ANKHD1	1	1	3	3	9	6.21593	0.175977	24.9509	3.04293	0.0144202	0.0771067	-3.33987	0.146315	0.75627	1	WT - Control	limma	0.0144202	0.0771067	FALSE	no hit	6.21593		1.84103
ILF2	B4DY09|Q12905	Interleukin enhancer-binding factor 2 OS=Homo sapiens GN=ILF2 PE=1 SV=1|Interleukin enhancer-binding factor 2 OS=Homo sapiens GN=ILF2 PE=1 SV=2	1	1	3	3	10	7.29225	0.256622	26.2172	3.04066	0.0144723	0.0772522	-3.34351	0.146616	0.756648	1	WT - Control	limma	0.0144723	0.0772522	FALSE	no hit	7.29225		1.83946
A2M	P01023	Alpha-2-macroglobulin OS=Homo sapiens GN=A2M PE=1 SV=3	1	1	3	3	2	5.86461	0.186878	22.6604	3.0389	0.014513	0.0773358	-3.34633	0.14685	0.756942	1	WT - Control	limma	0.014513	0.0773358	FALSE	no hit	5.86461		1.83824
TUBB	P07437|Q5JP53	Tubulin beta chain OS=Homo sapiens GN=TUBB PE=1 SV=2|Tubulin beta chain OS=Homo sapiens GN=TUBB PE=1 SV=1	1	1	3	3	3	6.76677	-0.518955	26.4696	-3.0353	0.0145965	0.0776472	-3.35211	0.147329	0.75754	1	WT - Control	limma	0.0145965	0.0776472	FALSE	no hit	6.76677		1.83575
PSMC2	P35998	26S protease regulatory subunit 7 OS=Homo sapiens GN=PSMC2 PE=1 SV=3	1	1	3	3	17	7.02385	0.194936	26.9082	3.02995	0.0147216	0.0781784	-3.36071	0.148044	0.758428	1	WT - Control	limma	0.0147216	0.0781784	FALSE	no hit	7.02385		1.83205
ZNF106	Q9H2Y7	Zinc finger protein 106 OS=Homo sapiens GN=ZNF106 PE=1 SV=1	1	1	3	3	5	5.96612	-0.188189	23.5598	-3.02488	0.0148412	0.0786785	-3.36885	0.148723	0.759266	1	WT - Control	limma	0.0148412	0.0786785	FALSE	no hit	5.96612		1.82853
UBR5	O95071|O95071-2	E3 ubiquitin-protein ligase UBR5 OS=Homo sapiens GN=UBR5 PE=1 SV=2|Isoform 2 of E3 ubiquitin-protein ligase UBR5 OS=Homo sapiens GN=UBR5	1	1	3	3	13	6.27914	0.188225	25.0552	3.02357	0.0148723	0.0786798	-3.37096	0.1489	0.759483	1	WT - Control	limma	0.0148723	0.0786798	FALSE	no hit	6.27914		1.82762
ZNF318	Q5VUA4	Zinc finger protein 318 OS=Homo sapiens GN=ZNF318 PE=1 SV=2	1	1	3	3	6	6.02056	-0.272713	24.027	-3.02273	0.0148922	0.0786798	-3.37231	0.149013	0.759621	1	WT - Control	limma	0.0148922	0.0786798	FALSE	no hit	6.02056		1.82704
NNT	Q13423	NAD(P) transhydrogenase, mitochondrial OS=Homo sapiens GN=NNT PE=1 SV=3	1	1	3	3	11	6.63589	0.356717	25.7684	3.01867	0.014989	0.079056	-3.37883	0.149559	0.760289	1	WT - Control	limma	0.014989	0.079056	FALSE	no hit	6.63589		1.82423
ADD1	P35611|P35611-3	Alpha-adducin OS=Homo sapiens GN=ADD1 PE=1 SV=2|Isoform 3 of Alpha-adducin OS=Homo sapiens GN=ADD1	1	1	3	3	7	6.45612	-0.194515	24.9255	-3.00698	0.0152713	0.0804078	-3.3976	0.151141	0.762202	1	WT - Control	limma	0.0152713	0.0804078	FALSE	no hit	6.45612		1.81613
GLTSCR2	Q9NZM5	Glioma tumor suppressor candidate region gene 2 protein OS=Homo sapiens GN=GLTSCR2 PE=1 SV=2	1	1	3	3	6	7.14937	0.189351	25.8239	3.00539	0.0153103	0.0804764	-3.40017	0.151358	0.762462	1	WT - Control	limma	0.0153103	0.0804764	FALSE	no hit	7.14937		1.81502
RAB14	P61106	Ras-related protein Rab-14 OS=Homo sapiens GN=RAB14 PE=1 SV=4	1	1	3	3	4	6.35726	0.503907	24.1037	3.00423	0.0153385	0.0804881	-3.40202	0.151515	0.76265	1	WT - Control	limma	0.0153385	0.0804881	FALSE	no hit	6.35726		1.81422
YWHAZ	P63104	14-3-3 protein zeta/delta OS=Homo sapiens GN=YWHAZ PE=1 SV=1	1	1	3	3	7	7.07381	0.213074	26.412	3.00281	0.0153733	0.0805345	-3.4043	0.151709	0.762881	1	WT - Control	limma	0.0153733	0.0805345	FALSE	no hit	7.07381		1.81323
TMED4	Q7Z7H5|Q7Z7H5-2|Q7Z7H5-3	Transmembrane emp24 domain-containing protein 4 OS=Homo sapiens GN=TMED4 PE=1 SV=1|Isoform 2 of Transmembrane emp24 domain-containing protein 4 OS=Homo sapiens GN=TMED4|Isoform 3 of Transmembrane emp24 domain-containing protein 4 OS=Homo sapiens GN=TMED4	1	1	3	3	2	6.13509	0.286998	22.1258	2.99528	0.0155595	0.0812522	-3.41641	0.152739	0.764102	1	WT - Control	limma	0.0155595	0.0812522	FALSE	no hit	6.13509		1.808
YY1	P25490	Transcriptional repressor protein YY1 OS=Homo sapiens GN=YY1 PE=1 SV=2	1	1	3	3	8	7.10278	-0.21043	25.7915	-2.99515	0.0155628	0.0812522	-3.41663	0.152757	0.764124	1	WT - Control	limma	0.0155628	0.0812522	FALSE	no hit	7.10278		1.80791
DSG2	Q14126	Desmoglein-2 OS=Homo sapiens GN=DSG2 PE=1 SV=2	1	1	3	3	22	7.27632	-0.179481	26.9353	-2.98842	0.015731	0.0818042	-3.42743	0.153681	0.765208	1	WT - Control	limma	0.015731	0.0818042	FALSE	no hit	7.27632		1.80324
STAG2	Q8N3U4|Q8N3U4-2	Cohesin subunit SA-2 OS=Homo sapiens GN=STAG2 PE=1 SV=3|Isoform 2 of Cohesin subunit SA-2 OS=Homo sapiens GN=STAG2	1	1	3	3	5	6.24448	0.344435	24.0082	2.98816	0.0157376	0.0818042	-3.42785	0.153717	0.765251	1	WT - Control	limma	0.0157376	0.0818042	FALSE	no hit	6.24448		1.80306
HAX1	O00165|O00165-2	HCLS1-associated protein X-1 OS=Homo sapiens GN=HAX1 PE=1 SV=2|Isoform 2 of HCLS1-associated protein X-1 OS=Homo sapiens GN=HAX1	1	1	3	3	6	6.84118	-0.217993	25.0733	-2.98745	0.0157554	0.0818042	-3.42899	0.153814	0.765365	1	WT - Control	limma	0.0157554	0.0818042	FALSE	no hit	6.84118		1.80257
NKTR	P30414	NK-tumor recognition protein OS=Homo sapiens GN=NKTR PE=1 SV=2	1	1	3	3	23	6.98583	0.251657	27.0837	2.9867	0.0157743	0.0818042	-3.43019	0.153917	0.765485	1	WT - Control	limma	0.0157743	0.0818042	FALSE	no hit	6.98583		1.80205
WDR82	Q6UXN9	WD repeat-containing protein 82 OS=Homo sapiens GN=WDR82 PE=1 SV=1	1	1	3	3	7	6.98927	-0.188812	25.5017	-2.98377	0.0158485	0.0820518	-3.43491	0.154323	0.765957	1	WT - Control	limma	0.0158485	0.0820518	FALSE	no hit	6.98927		1.80001
WDR74	Q6RFH5|Q6RFH5-2	WD repeat-containing protein 74 OS=Homo sapiens GN=WDR74 PE=1 SV=1|Isoform 2 of WD repeat-containing protein 74 OS=Homo sapiens GN=WDR74	1	1	3	3	3	6.11399	-0.217328	23.7314	-2.98117	0.0159145	0.0821255	-3.43909	0.154682	0.766373	1	WT - Control	limma	0.0159145	0.0821255	FALSE	no hit	6.11399		1.79821
OGT	O15294	UDP-N-acetylglucosamine--peptide N-acetylglucosaminyltransferase 110 kDa subunit OS=Homo sapiens GN=OGT PE=1 SV=3	1	1	3	3	4	6.21295	0.173316	23.6294	2.98112	0.0159158	0.0821255	-3.43917	0.154689	0.766381	1	WT - Control	limma	0.0159158	0.0821255	FALSE	no hit	6.21295		1.79817
PPIL2	Q13356	Peptidyl-prolyl cis-trans isomerase-like 2 OS=Homo sapiens GN=PPIL2 PE=1 SV=1	1	1	3	3	7	6.33553	-0.173661	25.041	-2.9769	0.0160236	0.0825442	-3.44596	0.155274	0.767056	1	WT - Control	limma	0.0160236	0.0825442	FALSE	no hit	6.33553		1.79524
WDR36	A0A0A0MTB8|Q8NI36	WD repeat-containing protein 36 OS=Homo sapiens GN=WDR36 PE=1 SV=1|WD repeat-containing protein 36 OS=Homo sapiens GN=WDR36 PE=1 SV=1	1	1	3	3	6	6.44175	-0.193027	24.2893	-2.97359	0.0161086	0.0828441	-3.45127	0.155733	0.767584	1	WT - Control	limma	0.0161086	0.0828441	FALSE	no hit	6.44175		1.79294
GDI2	P50395	Rab GDP dissociation inhibitor beta OS=Homo sapiens GN=GDI2 PE=1 SV=2	1	1	3	3	3	6.30046	0.203414	23.9939	2.9715	0.0161626	0.0829378	-3.45464	0.156024	0.767917	1	WT - Control	limma	0.0161626	0.0829378	FALSE	no hit	6.30046		1.79149
MRPL41	Q8IXM3	39S ribosomal protein L41, mitochondrial OS=Homo sapiens GN=MRPL41 PE=1 SV=1	1	1	3	3	3	7.05345	-0.213635	24.5848	-2.97081	0.0161804	0.0829378	-3.45574	0.15612	0.768026	1	WT - Control	limma	0.0161804	0.0829378	FALSE	no hit	7.05345		1.79101
ATF7IP	Q6VMQ6|Q6VMQ6-2|Q6VMQ6-4|Q6VMQ6-5	Activating transcription factor 7-interacting protein 1 OS=Homo sapiens GN=ATF7IP PE=1 SV=3|Isoform 2 of Activating transcription factor 7-interacting protein 1 OS=Homo sapiens GN=ATF7IP|Isoform 3 of Activating transcription factor 7-interacting protein 1 OS=Homo sapiens GN=ATF7IP|Isoform 4 of Activating transcription factor 7-interacting protein 1 OS=Homo sapiens GN=ATF7IP	1	1	3	3	2	6.40944	-0.245689	23.9104	-2.96599	0.0163056	0.0833232	-3.46348	0.156792	0.768791	1	WT - Control	limma	0.0163056	0.0833232	FALSE	no hit	6.40944		1.78766
RPA1	P27694	Replication protein A 70 kDa DNA-binding subunit OS=Homo sapiens GN=RPA1 PE=1 SV=2	1	1	3	3	13	7.1189	-0.183227	26.8366	-2.96575	0.0163119	0.0833232	-3.46388	0.156826	0.768829	1	WT - Control	limma	0.0163119	0.0833232	FALSE	no hit	7.1189		1.78749
ABCB7	A0A087WW65|O75027|O75027-2|O75027-3	ATP-binding cassette sub-family B member 7, mitochondrial OS=Homo sapiens GN=ABCB7 PE=1 SV=1|ATP-binding cassette sub-family B member 7, mitochondrial OS=Homo sapiens GN=ABCB7 PE=1 SV=2|Isoform 2 of ATP-binding cassette sub-family B member 7, mitochondrial OS=Homo sapiens GN=ABCB7|Isoform 3 of ATP-binding cassette sub-family B member 7, mitochondrial OS=Homo sapiens GN=ABCB7	1	1	3	3	2	6.2094	0.239264	23.1356	2.96481	0.0163363	0.0833232	-3.46538	0.156957	0.768977	1	WT - Control	limma	0.0163363	0.0833232	FALSE	no hit	6.2094		1.78685
HADHB	P55084	Trifunctional enzyme subunit beta, mitochondrial OS=Homo sapiens GN=HADHB PE=1 SV=3	1	1	3	3	16	7.7931	-0.209688	27.6952	-2.95981	0.0164678	0.0838556	-3.47343	0.157659	0.769769	1	WT - Control	limma	0.0164678	0.0838556	FALSE	no hit	7.7931		1.78337
GOLGA2	A0A0C4DGS5|Q08379	Golgi autoantigen, golgin subfamily a, 2, isoform CRA_a OS=Homo sapiens GN=GOLGA2 PE=1 SV=1|Golgin subfamily A member 2 OS=Homo sapiens GN=GOLGA2 PE=1 SV=3	1	1	3	3	6	6.23489	-0.256732	24.6478	-2.95584	0.0165728	0.084131	-3.47981	0.158217	0.770394	1	WT - Control	limma	0.0165728	0.084131	FALSE	no hit	6.23489		1.78061
FLNB	O75369|O75369-2|O75369-8|O75369-9	Filamin-B OS=Homo sapiens GN=FLNB PE=1 SV=2|Isoform 2 of Filamin-B OS=Homo sapiens GN=FLNB|Isoform 8 of Filamin-B OS=Homo sapiens GN=FLNB|Isoform 9 of Filamin-B OS=Homo sapiens GN=FLNB	1	1	3	3	9	6.03143	0.198805	24.7258	2.95571	0.0165762	0.084131	-3.48002	0.158235	0.770415	1	WT - Control	limma	0.0165762	0.084131	FALSE	no hit	6.03143		1.78052
JUN	P05412	Transcription factor AP-1 OS=Homo sapiens GN=JUN PE=1 SV=2	1	1	3	3	2	5.86335	0.381717	22.7246	2.95152	0.0166876	0.0845579	-3.48674	0.158825	0.771072	1	WT - Control	limma	0.0166876	0.0845579	FALSE	no hit	5.86335		1.77761
HARS	P12081|P12081-4	Histidine--tRNA ligase, cytoplasmic OS=Homo sapiens GN=HARS PE=1 SV=2|Isoform 4 of Histidine--tRNA ligase, cytoplasmic OS=Homo sapiens GN=HARS	1	1	3	3	4	5.95063	0.194976	23.0536	2.94688	0.0168123	0.0850266	-3.49421	0.159482	0.7718	1	WT - Control	limma	0.0168123	0.0850266	FALSE	no hit	5.95063		1.77437
AGRN	O00468|O00468-3|O00468-4|O00468-5|O00468-6|O00468-7	Agrin OS=Homo sapiens GN=AGRN PE=1 SV=5|Isoform 3 of Agrin OS=Homo sapiens GN=AGRN|Isoform 4 of Agrin OS=Homo sapiens GN=AGRN|Isoform 5 of Agrin OS=Homo sapiens GN=AGRN|Isoform 6 of Agrin OS=Homo sapiens GN=AGRN|Isoform 7 of Agrin OS=Homo sapiens GN=AGRN	1	1	3	3	8	6.57539	-0.219748	25.4093	-2.94603	0.0168351	0.0850266	-3.49557	0.159601	0.771932	1	WT - Control	limma	0.0168351	0.0850266	FALSE	no hit	6.57539		1.77379
ADPGK	Q9BRR6|Q9BRR6-2	ADP-dependent glucokinase OS=Homo sapiens GN=ADPGK PE=1 SV=1|Isoform 2 of ADP-dependent glucokinase OS=Homo sapiens GN=ADPGK	1	1	3	3	3	6.06673	0.224106	23.311	2.94297	0.0169178	0.0853054	-3.5005	0.160036	0.77241	1	WT - Control	limma	0.0169178	0.0853054	FALSE	no hit	6.06673		1.77166
SRSF6	Q13247|Q13247-3	Serine/arginine-rich splicing factor 6 OS=Homo sapiens GN=SRSF6 PE=1 SV=2|Isoform SRP55-3 of Serine/arginine-rich splicing factor 6 OS=Homo sapiens GN=SRSF6	1	1	3	3	12	7.73848	0.340051	27.0947	2.93209	0.0172152	0.0861371	-3.51798	0.161585	0.7741	1	WT - Control	limma	0.0172152	0.0861371	FALSE	no hit	7.73848		1.76409
DCD	P81605|P81605-2	Dermcidin OS=Homo sapiens GN=DCD PE=1 SV=2|Isoform 2 of Dermcidin OS=Homo sapiens GN=DCD	1	1	3	3	2	6.68346	-0.96764	23.8373	-2.93169	0.0172265	0.0861371	-3.51864	0.161644	0.774163	1	WT - Control	limma	0.0172265	0.0861371	FALSE	no hit	6.68346		1.7638
METAP2	P50579|P50579-3	Methionine aminopeptidase 2 OS=Homo sapiens GN=METAP2 PE=1 SV=1|Isoform 3 of Methionine aminopeptidase 2 OS=Homo sapiens GN=METAP2	1	1	3	3	5	6.2687	0.190873	24.4561	2.9312	0.0172398	0.0861371	-3.51942	0.161713	0.774237	1	WT - Control	limma	0.0172398	0.0861371	FALSE	no hit	6.2687		1.76347
RPS27L	H0YMV8|Q71UM5	40S ribosomal protein S27 OS=Homo sapiens GN=RPS27L PE=1 SV=1|40S ribosomal protein S27-like OS=Homo sapiens GN=RPS27L PE=1 SV=3	1	1	3	3	2	6.89967	0.410926	24.8735	2.93105	0.0172441	0.0861371	-3.51966	0.161735	0.774261	1	WT - Control	limma	0.0172441	0.0861371	FALSE	no hit	6.89967		1.76336
RHOC|RHOA	P08134|P61586|Q5JR08	Rho-related GTP-binding protein RhoC OS=Homo sapiens GN=RHOC PE=1 SV=1|Transforming protein RhoA OS=Homo sapiens GN=RHOA PE=1 SV=1|Rho-related GTP-binding protein RhoC (Fragment) OS=Homo sapiens GN=RHOC PE=1 SV=7	1	1	3	3	3	6.30511	-0.261118	24.7679	-2.93098	0.017246	0.0861371	-3.51978	0.161745	0.774272	1	WT - Control	limma	0.017246	0.0861371	FALSE	no hit	6.30511		1.76331
PNPLA6	Q8IY17|Q8IY17-2|Q8IY17-3|Q8IY17-4	Neuropathy target esterase OS=Homo sapiens GN=PNPLA6 PE=1 SV=2|Isoform 2 of Neuropathy target esterase OS=Homo sapiens GN=PNPLA6|Isoform 3 of Neuropathy target esterase OS=Homo sapiens GN=PNPLA6|Isoform 4 of Neuropathy target esterase OS=Homo sapiens GN=PNPLA6	1	1	3	3	3	5.91848	-0.184799	23.4609	-2.93085	0.0172497	0.0861371	-3.51999	0.161764	0.774293	1	WT - Control	limma	0.0172497	0.0861371	FALSE	no hit	5.91848		1.76322
RCN2	Q14257|Q14257-2	Reticulocalbin-2 OS=Homo sapiens GN=RCN2 PE=1 SV=1|Isoform 2 of Reticulocalbin-2 OS=Homo sapiens GN=RCN2	1	1	3	3	11	7.78548	-0.23458	27.1302	-2.92548	0.0173988	0.0867098	-3.52862	0.162533	0.775121	1	WT - Control	limma	0.0173988	0.0867098	FALSE	no hit	7.78548		1.75948
MRPL42	J3KPP0|Q9Y6G3|S4R2Z7|S4R360	39S ribosomal protein L42, mitochondrial OS=Homo sapiens GN=MRPL42 PE=1 SV=1|39S ribosomal protein L42, mitochondrial OS=Homo sapiens GN=MRPL42 PE=1 SV=1|39S ribosomal protein L42, mitochondrial OS=Homo sapiens GN=MRPL42 PE=1 SV=1|39S ribosomal protein L42, mitochondrial OS=Homo sapiens GN=MRPL42 PE=1 SV=1	1	1	3	3	2	6.65919	-0.211669	24.1445	-2.9247	0.0174204	0.0867098	-3.52987	0.162645	0.77524	1	WT - Control	limma	0.0174204	0.0867098	FALSE	no hit	6.65919		1.75894
WDR11	Q9BZH6	WD repeat-containing protein 11 OS=Homo sapiens GN=WDR11 PE=1 SV=1	1	1	3	3	6	6.5137	-0.203726	25.221	-2.91767	0.017618	0.0872774	-3.54118	0.163658	0.776321	1	WT - Control	limma	0.017618	0.0872774	FALSE	no hit	6.5137		1.75404
SCARB1	B7ZKQ9|F5H4X0|Q8WTV0|Q8WTV0-2|Q8WTV0-4|Q8WTV0-5	SCARB1 protein OS=Homo sapiens GN=SCARB1 PE=1 SV=1|Scavenger receptor class B member 1 OS=Homo sapiens GN=SCARB1 PE=1 SV=1|Scavenger receptor class B member 1 OS=Homo sapiens GN=SCARB1 PE=1 SV=1|Isoform 1 of Scavenger receptor class B member 1 OS=Homo sapiens GN=SCARB1|Isoform 4 of Scavenger receptor class B member 1 OS=Homo sapiens GN=SCARB1|Isoform 5 of Scavenger receptor class B member 1 OS=Ho…	1	1	3	3	3	5.99532	0.256307	24.1436	2.91726	0.0176297	0.0872774	-3.54184	0.163718	0.776384	1	WT - Control	limma	0.0176297	0.0872774	FALSE	no hit	5.99532		1.75376
RLF	Q13129	Zinc finger protein Rlf OS=Homo sapiens GN=RLF PE=1 SV=2	1	1	3	3	6	6.18279	-0.183707	24.2965	-2.91683	0.0176418	0.0872774	-3.54253	0.16378	0.77645	1	WT - Control	limma	0.0176418	0.0872774	FALSE	no hit	6.18279		1.75346
MAGOH|MAGOHB	P61326|Q96A72	Protein mago nashi homolog OS=Homo sapiens GN=MAGOH PE=1 SV=1|Protein mago nashi homolog 2 OS=Homo sapiens GN=MAGOHB PE=1 SV=1	1	1	3	3	6	7.17647	-0.272499	26.3865	-2.91664	0.0176472	0.0872774	-3.54284	0.163807	0.776479	1	WT - Control	limma	0.0176472	0.0872774	FALSE	no hit	7.17647		1.75332
HNRNPA0	Q13151	Heterogeneous nuclear ribonucleoprotein A0 OS=Homo sapiens GN=HNRNPA0 PE=1 SV=1	1	1	3	3	6	8.20828	-0.27863	28.2012	-2.90697	0.017923	0.0884926	-3.55838	0.165208	0.777954	1	WT - Control	limma	0.017923	0.0884926	FALSE	no hit	8.20828		1.74659
RBM8A	Q9Y5S9|Q9Y5S9-2	RNA-binding protein 8A OS=Homo sapiens GN=RBM8A PE=1 SV=1|Isoform 2 of RNA-binding protein 8A OS=Homo sapiens GN=RBM8A	1	1	3	3	5	7.02183	-0.346029	25.6747	-2.90573	0.0179587	0.0884926	-3.56038	0.165389	0.778142	1	WT - Control	limma	0.0179587	0.0884926	FALSE	no hit	7.02183		1.74573
XPNPEP3	Q9NQH7|Q9NQH7-4	Probable Xaa-Pro aminopeptidase 3 OS=Homo sapiens GN=XPNPEP3 PE=1 SV=1|Isoform 4 of Probable Xaa-Pro aminopeptidase 3 OS=Homo sapiens GN=XPNPEP3	1	1	3	3	8	6.5164	-0.173062	25.1992	-2.90504	0.0179786	0.0884926	-3.56149	0.165489	0.778247	1	WT - Control	limma	0.0179786	0.0884926	FALSE	no hit	6.5164		1.74524
EEF2	P13639	Elongation factor 2 OS=Homo sapiens GN=EEF2 PE=1 SV=4	1	1	3	3	19	7.34454	0.199525	27.8804	2.90294	0.0180392	0.0885348	-3.56486	0.165795	0.778565	1	WT - Control	limma	0.0180392	0.0885348	FALSE	no hit	7.34454		1.74378
MRPL9	Q9BYD2	39S ribosomal protein L9, mitochondrial OS=Homo sapiens GN=MRPL9 PE=1 SV=2	1	1	3	3	9	7.34275	-0.196314	26.5792	-2.90276	0.0180444	0.0885348	-3.56515	0.165821	0.778592	1	WT - Control	limma	0.0180444	0.0885348	FALSE	no hit	7.34275		1.74366
RPRD1A	Q96P16|Q96P16-3	Regulation of nuclear pre-mRNA domain-containing protein 1A OS=Homo sapiens GN=RPRD1A PE=1 SV=1|Isoform 2 of Regulation of nuclear pre-mRNA domain-containing protein 1A OS=Homo sapiens GN=RPRD1A	1	1	3	3	4	6.33373	0.287589	23.7318	2.9001	0.0181216	0.0887728	-3.56943	0.166209	0.778995	1	WT - Control	limma	0.0181216	0.0887728	FALSE	no hit	6.33373		1.7418
EIF3B	P55884|P55884-2	Eukaryotic translation initiation factor 3 subunit B OS=Homo sapiens GN=EIF3B PE=1 SV=3|Isoform 2 of Eukaryotic translation initiation factor 3 subunit B OS=Homo sapiens GN=EIF3B	1	1	3	3	6	6.57581	0.19581	24.7376	2.89856	0.0181664	0.0888034	-3.5719	0.166434	0.779228	1	WT - Control	limma	0.0181664	0.0888034	FALSE	no hit	6.57581		1.74073
PSMD11	O00231|O00231-2	26S proteasome non-ATPase regulatory subunit 11 OS=Homo sapiens GN=PSMD11 PE=1 SV=3|Isoform 2 of 26S proteasome non-ATPase regulatory subunit 11 OS=Homo sapiens GN=PSMD11	1	1	3	3	5	6.14104	0.202923	23.3053	2.89792	0.0181852	0.0888034	-3.57294	0.166528	0.779325	1	WT - Control	limma	0.0181852	0.0888034	FALSE	no hit	6.14104		1.74028
ARG1	P05089|P05089-2	Arginase-1 OS=Homo sapiens GN=ARG1 PE=1 SV=2|Isoform 2 of Arginase-1 OS=Homo sapiens GN=ARG1	1	1	3	3	2	5.95423	-0.367478	22.4382	-2.89533	0.0182608	0.0890206	-3.57709	0.166907	0.779716	1	WT - Control	limma	0.0182608	0.0890206	FALSE	no hit	5.95423		1.73848
BAT3|BAG6	A0A024RCR6|A0A0G2JK23|P46379|P46379-2|P46379-3	HLA-B associated transcript 3, isoform CRA_a OS=Homo sapiens GN=BAT3 PE=1 SV=1|Large proline-rich protein BAG6 OS=Homo sapiens GN=BAG6 PE=1 SV=1|Large proline-rich protein BAG6 OS=Homo sapiens GN=BAG6 PE=1 SV=2|Isoform 2 of Large proline-rich protein BAG6 OS=Homo sapiens GN=BAG6|Isoform 3 of Large proline-rich protein BAG6 OS=Homo sapiens GN=BAG6	1	1	3	3	14	6.71355	0.25971	25.505	2.89444	0.0182872	0.0890206	-3.57854	0.167039	0.779851	1	WT - Control	limma	0.0182872	0.0890206	FALSE	no hit	6.71355		1.73785
ACOT8	O14734	Acyl-coenzyme A thioesterase 8 OS=Homo sapiens GN=ACOT8 PE=1 SV=1	1	1	3	3	5	6.395	-0.202898	24.3373	-2.89062	0.0183997	0.0893633	-3.58468	0.167599	0.780426	1	WT - Control	limma	0.0183997	0.0893633	FALSE	no hit	6.395		1.73519
NLE1	Q9NVX2	Notchless protein homolog 1 OS=Homo sapiens GN=NLE1 PE=1 SV=4	1	1	3	3	6	6.94936	-0.191757	25.7401	-2.88981	0.0184234	0.0893633	-3.58597	0.167718	0.780547	1	WT - Control	limma	0.0184234	0.0893633	FALSE	no hit	6.94936		1.73463
FBXO28	Q9NVF7	F-box only protein 28 OS=Homo sapiens GN=FBXO28 PE=1 SV=1	1	1	3	3	2	6.09609	0.213653	22.2011	2.88911	0.0184442	0.0893633	-3.5871	0.167821	0.780652	1	WT - Control	limma	0.0184442	0.0893633	FALSE	no hit	6.09609		1.73414
SDCBP	O00560-2|O00560-3	Isoform 2 of Syntenin-1 OS=Homo sapiens GN=SDCBP|Isoform 3 of Syntenin-1 OS=Homo sapiens GN=SDCBP	1	1	3	3	6	7.21942	0.172595	25.1266	2.88289	0.0186293	0.0899237	-3.5971	0.168738	0.781583	1	WT - Control	limma	0.0186293	0.0899237	FALSE	no hit	7.21942		1.7298
TIAL1	Q01085-2	Isoform 2 of Nucleolysin TIAR OS=Homo sapiens GN=TIAL1	1	1	3	3	6	6.92312	-0.186102	25.6976	-2.88213	0.0186523	0.0899237	-3.59833	0.168851	0.781698	1	WT - Control	limma	0.0186523	0.0899237	FALSE	no hit	6.92312		1.72927
UBE2O	Q9C0C9	(E3-independent) E2 ubiquitin-conjugating enzyme OS=Homo sapiens GN=UBE2O PE=1 SV=3	1	1	3	3	5	6.08853	0.165814	23.4951	2.88172	0.0186645	0.0899237	-3.59899	0.168911	0.781759	1	WT - Control	limma	0.0186645	0.0899237	FALSE	no hit	6.08853		1.72898
GBA	A0A0G2JLB3|A0A0G2JNZ5|P04062|P04062-2|P04062-4	Glucosylceramidase OS=Homo sapiens GN=GBA PE=1 SV=1|Glucosylceramidase OS=Homo sapiens GN=GBA PE=1 SV=1|Glucosylceramidase OS=Homo sapiens GN=GBA PE=1 SV=3|Isoform Short of Glucosylceramidase OS=Homo sapiens GN=GBA|Isoform 4 of Glucosylceramidase OS=Homo sapiens GN=GBA	1	1	3	3	3	5.96246	0.239305	23.0565	2.88133	0.018676	0.0899237	-3.59961	0.168968	0.781816	1	WT - Control	limma	0.018676	0.0899237	FALSE	no hit	5.96246		1.72872
CHORDC1	E9PPQ5|Q9UHD1|Q9UHD1-2	Cysteine and histidine-rich domain-containing protein 1 OS=Homo sapiens GN=CHORDC1 PE=1 SV=1|Cysteine and histidine-rich domain-containing protein 1 OS=Homo sapiens GN=CHORDC1 PE=1 SV=2|Isoform 2 of Cysteine and histidine-rich domain-containing protein 1 OS=Homo sapiens GN=CHORDC1	1	1	3	3	2	6.08324	0.592942	23.9016	2.87789	0.0187795	0.0902814	-3.60514	0.169477	0.782329	1	WT - Control	limma	0.0187795	0.0902814	FALSE	enriched candidate	6.08324		1.72632
CKAP5	Q14008|Q14008-2|Q14008-3	Cytoskeleton-associated protein 5 OS=Homo sapiens GN=CKAP5 PE=1 SV=3|Isoform 2 of Cytoskeleton-associated protein 5 OS=Homo sapiens GN=CKAP5|Isoform 3 of Cytoskeleton-associated protein 5 OS=Homo sapiens GN=CKAP5	1	1	3	3	19	7.06459	-0.194976	26.5877	-2.87466	0.0188774	0.0906117	-3.61035	0.169958	0.782811	1	WT - Control	limma	0.0188774	0.0906117	FALSE	no hit	7.06459		1.72406
LEMD3	Q9Y2U8	Inner nuclear membrane protein Man1 OS=Homo sapiens GN=LEMD3 PE=1 SV=2	1	1	3	3	7	6.42643	-0.215344	24.8603	-2.87317	0.0189226	0.0906535	-3.61274	0.170179	0.783032	1	WT - Control	limma	0.0189226	0.0906535	FALSE	no hit	6.42643		1.72302
CLPTM1	O96005|O96005-4	Cleft lip and palate transmembrane protein 1 OS=Homo sapiens GN=CLPTM1 PE=1 SV=1|Isoform 3 of Cleft lip and palate transmembrane protein 1 OS=Homo sapiens GN=CLPTM1	1	1	3	3	2	5.85903	0.308698	23.4535	2.87244	0.0189447	0.0906535	-3.61391	0.170287	0.78314	1	WT - Control	limma	0.0189447	0.0906535	FALSE	no hit	5.85903		1.72251
AHNAK	Q09666	Neuroblast differentiation-associated protein AHNAK OS=Homo sapiens GN=AHNAK PE=1 SV=2	1	1	3	3	63	7.15973	-0.28864	28.4486	-2.87009	0.0190164	0.0908562	-3.61769	0.170637	0.783488	1	WT - Control	limma	0.0190164	0.0908562	FALSE	no hit	7.15973		1.72087
PDCD6IP	Q8WUM4	Programmed cell death 6-interacting protein OS=Homo sapiens GN=PDCD6IP PE=1 SV=1	1	1	3	3	11	6.72585	0.182507	25.8183	2.86775	0.019088	0.0910575	-3.62145	0.170985	0.783834	1	WT - Control	limma	0.019088	0.0910575	FALSE	no hit	6.72585		1.71924
MICU1	A0A0U1RRK1|F6XEV2|Q9BPX6|Q9BPX6-2|Q9BPX6-3	Calcium uptake protein 1, mitochondrial OS=Homo sapiens GN=MICU1 PE=1 SV=1|Calcium uptake protein 1, mitochondrial OS=Homo sapiens GN=MICU1 PE=1 SV=2|Calcium uptake protein 1, mitochondrial OS=Homo sapiens GN=MICU1 PE=1 SV=1|Isoform 2 of Calcium uptake protein 1, mitochondrial OS=Homo sapiens GN=MICU1|Isoform 3 of Calcium uptake protein 1, mitochondrial OS=Homo sapiens GN=MICU1	1	1	3	3	4	6.03608	0.205629	23.4995	2.86572	0.0191504	0.0912149	-3.62471	0.171289	0.784135	1	WT - Control	limma	0.0191504	0.0912149	FALSE	no hit	6.03608		1.71782
SPATS2L	A0A0A0MSG5|B8ZZZ7|Q9NUQ6|Q9NUQ6-2|Q9NUQ6-3|Q9NUQ6-4	SPATS2-like protein OS=Homo sapiens GN=SPATS2L PE=1 SV=1|DNA polymerase-transactivated protein 6, isoform CRA_b OS=Homo sapiens GN=SPATS2L PE=1 SV=1|SPATS2-like protein OS=Homo sapiens GN=SPATS2L PE=1 SV=2|Isoform 2 of SPATS2-like protein OS=Homo sapiens GN=SPATS2L|Isoform 3 of SPATS2-like protein OS=Homo sapiens GN=SPATS2L|Isoform 4 of SPATS2-like protein OS=Homo sapiens GN=SPATS2L	1	1	3	3	6	6.28957	0.176244	24.6496	2.86359	0.0192161	0.0913871	-3.62814	0.171607	0.784449	1	WT - Control	limma	0.0192161	0.0913871	FALSE	no hit	6.28957		1.71633
TFG	C9JJP5|Q05BK6|Q92734|Q92734-2|Q92734-3|Q92734-4	Protein TFG (Fragment) OS=Homo sapiens GN=TFG PE=1 SV=1|Protein TFG OS=Homo sapiens GN=TFG PE=1 SV=1|Protein TFG OS=Homo sapiens GN=TFG PE=1 SV=2|Isoform 2 of Protein TFG OS=Homo sapiens GN=TFG|Isoform 3 of Protein TFG OS=Homo sapiens GN=TFG|Isoform 4 of Protein TFG OS=Homo sapiens GN=TFG	1	1	3	3	2	5.92128	0.218475	22.9608	2.86148	0.0192815	0.0915577	-3.63154	0.171924	0.78476	1	WT - Control	limma	0.0192815	0.0915577	FALSE	no hit	5.92128		1.71486
WDR70	Q9NW82	WD repeat-containing protein 70 OS=Homo sapiens GN=WDR70 PE=1 SV=1	1	1	3	3	4	6.57259	-0.222034	24.3731	-2.85993	0.0193294	0.0916447	-3.63402	0.172155	0.784987	1	WT - Control	limma	0.0193294	0.0916447	FALSE	no hit	6.57259		1.71378
GFM2	Q969S9|Q969S9-2|Q969S9-3	Ribosome-releasing factor 2, mitochondrial OS=Homo sapiens GN=GFM2 PE=1 SV=1|Isoform 2 of Ribosome-releasing factor 2, mitochondrial OS=Homo sapiens GN=GFM2|Isoform 3 of Ribosome-releasing factor 2, mitochondrial OS=Homo sapiens GN=GFM2	1	1	3	3	6	6.34079	-0.176299	24.4006	-2.85684	0.0194258	0.0919606	-3.63899	0.17262	0.785442	1	WT - Control	limma	0.0194258	0.0919606	FALSE	no hit	6.34079		1.71162
IMPAD1	Q9NX62	Inositol monophosphatase 3 OS=Homo sapiens GN=IMPAD1 PE=1 SV=1	1	1	3	3	2	6.07742	-0.277697	21.7621	-2.85249	0.0195621	0.0924647	-3.64599	0.173274	0.786079	1	WT - Control	limma	0.0195621	0.0924647	FALSE	no hit	6.07742		1.70858
H2AFX	P16104	Histone H2AX OS=Homo sapiens GN=H2AFX PE=1 SV=2	1	1	3	3	6	8.35684	-0.274598	28.1836	-2.85038	0.0196285	0.0926369	-3.64938	0.173592	0.786387	1	WT - Control	limma	0.0196285	0.0926369	FALSE	no hit	8.35684		1.70711
CISD2	Q8N5K1	CDGSH iron-sulfur domain-containing protein 2 OS=Homo sapiens GN=CISD2 PE=1 SV=1	1	1	3	3	2	6.01693	0.400575	22.2402	2.847	0.0197357	0.092983	-3.65482	0.174103	0.78688	1	WT - Control	limma	0.0197357	0.092983	FALSE	no hit	6.01693		1.70475
TACO1	Q9BSH4	Translational activator of cytochrome c oxidase 1 OS=Homo sapiens GN=TACO1 PE=1 SV=1	1	1	3	3	6	6.98589	-0.181251	25.3845	-2.84617	0.0197619	0.092983	-3.65615	0.174228	0.787001	1	WT - Control	limma	0.0197619	0.092983	FALSE	no hit	6.98589		1.70417
PPP4C	I3L4X0|P60510	Protein phosphatase 4 (Formerly X), catalytic subunit, isoform CRA_b OS=Homo sapiens GN=PPP4C PE=1 SV=1|Serine/threonine-protein phosphatase 4 catalytic subunit OS=Homo sapiens GN=PPP4C PE=1 SV=1	1	1	3	3	2	5.95485	0.210333	21.9687	2.84315	0.0198583	0.0932948	-3.66101	0.174687	0.787441	1	WT - Control	limma	0.0198583	0.0932948	FALSE	no hit	5.95485		1.70206
PNMA1	Q8ND90	Paraneoplastic antigen Ma1 OS=Homo sapiens GN=PNMA1 PE=1 SV=2	1	1	3	3	2	5.99273	-0.242815	22.2018	-2.84199	0.0198953	0.0933268	-3.66287	0.174862	0.787609	1	WT - Control	limma	0.0198953	0.0933268	FALSE	no hit	5.99273		1.70125
MYEF2	A0A0A0MQW0|A0A0A0MR39	Myelin expression factor 2 OS=Homo sapiens GN=MYEF2 PE=1 SV=1|Myelin expression factor 2 OS=Homo sapiens GN=MYEF2 PE=1 SV=1	1	1	3	3	8	6.59717	-0.189346	25.5923	-2.84086	0.0199314	0.0933366	-3.66468	0.175033	0.787772	1	WT - Control	limma	0.0199314	0.0933366	FALSE	no hit	6.59717		1.70046
HNRNPAB	Q99729-3	Isoform 3 of Heterogeneous nuclear ribonucleoprotein A/B OS=Homo sapiens GN=HNRNPAB	1	1	3	3	7	7.28473	0.310841	25.7986	2.84005	0.0199576	0.0933366	-3.666	0.175157	0.787891	1	WT - Control	limma	0.0199576	0.0933366	FALSE	no hit	7.28473		1.69989
SUCLG2	Q96I99	Succinyl-CoA ligase [GDP-forming] subunit beta, mitochondrial OS=Homo sapiens GN=SUCLG2 PE=1 SV=2	1	1	3	3	15	6.77475	-0.215549	26.7973	-2.83018	0.0202769	0.0946869	-3.68186	0.176661	0.789316	1	WT - Control	limma	0.0202769	0.0946869	FALSE	no hit	6.77475		1.693
ALKBH5	Q6P6C2|Q6P6C2-1|Q6P6C2-3	RNA demethylase ALKBH5 OS=Homo sapiens GN=ALKBH5 PE=1 SV=2|Isoform 1 of RNA demethylase ALKBH5 OS=Homo sapiens GN=ALKBH5|Isoform 3 of RNA demethylase ALKBH5 OS=Homo sapiens GN=ALKBH5	1	1	3	3	2	6.34087	-0.177083	23.2281	-2.82895	0.0203172	0.094732	-3.68384	0.176849	0.789493	1	WT - Control	limma	0.0203172	0.094732	FALSE	no hit	6.34087		1.69214
SKAP2	C9JQ17|O75563	Src kinase-associated phosphoprotein 2 (Fragment) OS=Homo sapiens GN=SKAP2 PE=1 SV=1|Src kinase-associated phosphoprotein 2 OS=Homo sapiens GN=SKAP2 PE=1 SV=1	1	1	3	3	2	6.32688	-0.468715	23.7602	-2.82539	0.0204339	0.0950671	-3.68956	0.177395	0.790004	1	WT - Control	limma	0.0204339	0.0950671	FALSE	no hit	6.32688		1.68965
RPL37A	P61513	60S ribosomal protein L37a OS=Homo sapiens GN=RPL37A PE=1 SV=2	1	1	3	3	5	8.07003	0.268102	26.4883	2.8241	0.0204764	0.0950671	-3.69164	0.177593	0.790189	1	WT - Control	limma	0.0204764	0.0950671	FALSE	no hit	8.07003		1.68875
NCAPH	E9PHA2|Q15003	Condensin complex subunit 2 OS=Homo sapiens GN=NCAPH PE=1 SV=1|Condensin complex subunit 2 OS=Homo sapiens GN=NCAPH PE=1 SV=3	1	1	3	3	8	6.43413	-0.190509	24.9884	-2.82336	0.0205009	0.0950671	-3.69283	0.177707	0.790295	1	WT - Control	limma	0.0205009	0.0950671	FALSE	no hit	6.43413		1.68823
LETM1	O95202	LETM1 and EF-hand domain-containing protein 1, mitochondrial OS=Homo sapiens GN=LETM1 PE=1 SV=1	1	1	3	3	11	6.72644	0.270677	25.4576	2.82263	0.020525	0.0950671	-3.694	0.177819	0.7904	1	WT - Control	limma	0.020525	0.0950671	FALSE	no hit	6.72644		1.68772
WDR45B	Q5MNZ6	WD repeat domain phosphoinositide-interacting protein 3 OS=Homo sapiens GN=WDR45B PE=2 SV=2	1	1	3	3	2	5.84379	-0.25924	22.1851	-2.8221	0.0205426	0.0950671	-3.69486	0.177901	0.790476	1	WT - Control	limma	0.0205426	0.0950671	FALSE	no hit	5.84379		1.68734
PIK3R1	P27986|P27986-4	Phosphatidylinositol 3-kinase regulatory subunit alpha OS=Homo sapiens GN=PIK3R1 PE=1 SV=2|Isoform 4 of Phosphatidylinositol 3-kinase regulatory subunit alpha OS=Homo sapiens GN=PIK3R1	1	1	3	3	3	6.0367	-0.20944	23.5794	-2.81792	0.020681	0.0955648	-3.70156	0.178542	0.791072	1	WT - Control	limma	0.020681	0.0955648	FALSE	no hit	6.0367		1.68443
PDHB	P11177|P11177-2	Pyruvate dehydrogenase E1 component subunit beta, mitochondrial OS=Homo sapiens GN=PDHB PE=1 SV=3|Isoform 2 of Pyruvate dehydrogenase E1 component subunit beta, mitochondrial OS=Homo sapiens GN=PDHB	1	1	3	3	11	7.6925	-0.183227	27.9682	-2.81019	0.0209401	0.0965356	-3.71399	0.179737	0.792172	1	WT - Control	limma	0.0209401	0.0965356	FALSE	no hit	7.6925		1.67902
POLB	E5RIJ0|P06746	DNA polymerase beta OS=Homo sapiens GN=POLB PE=1 SV=1|DNA polymerase beta OS=Homo sapiens GN=POLB PE=1 SV=3	1	1	3	3	4	6.22857	0.247729	23.8842	2.8098	0.0209535	0.0965356	-3.71463	0.179798	0.792228	1	WT - Control	limma	0.0209535	0.0965356	FALSE	no hit	6.22857		1.67874
NUP54	Q7Z3B4|Q7Z3B4-2|Q7Z3B4-3	Nucleoporin p54 OS=Homo sapiens GN=NUP54 PE=1 SV=2|Isoform 2 of Nucleoporin p54 OS=Homo sapiens GN=NUP54|Isoform 3 of Nucleoporin p54 OS=Homo sapiens GN=NUP54	1	1	3	3	3	5.72779	0.251621	22.0026	2.80885	0.0209854	0.0965389	-3.71615	0.179945	0.792362	1	WT - Control	limma	0.0209854	0.0965389	FALSE	no hit	5.72779		1.67808
TEFM	Q96QE5	Transcription elongation factor, mitochondrial OS=Homo sapiens GN=TEFM PE=1 SV=1	1	1	3	3	3	6.11589	-0.200851	23.1624	-2.80668	0.021059	0.0967341	-3.71964	0.180282	0.79267	1	WT - Control	limma	0.021059	0.0967341	FALSE	no hit	6.11589		1.67656
AGK	E9PC15|Q53H12	Acylglycerol kinase, mitochondrial OS=Homo sapiens GN=AGK PE=1 SV=1|Acylglycerol kinase, mitochondrial OS=Homo sapiens GN=AGK PE=1 SV=2	1	1	3	3	7	6.74409	0.268444	25.0619	2.80546	0.0211002	0.0967798	-3.7216	0.180471	0.792842	1	WT - Control	limma	0.0211002	0.0967798	FALSE	no hit	6.74409		1.67571
PEX5	B4E0T2|P50542|P50542-2|P50542-3|P50542-4	Peroxisomal targeting signal 1 receptor OS=Homo sapiens GN=PEX5 PE=1 SV=1|Peroxisomal targeting signal 1 receptor OS=Homo sapiens GN=PEX5 PE=1 SV=3|Isoform 2 of Peroxisomal targeting signal 1 receptor OS=Homo sapiens GN=PEX5|Isoform 3 of Peroxisomal targeting signal 1 receptor OS=Homo sapiens GN=PEX5|Isoform 4 of Peroxisomal targeting signal 1 receptor OS=Homo sapiens GN=PEX5	1	1	3	3	2	5.84093	0.237209	21.7882	2.80347	0.0211683	0.0969481	-3.72481	0.180781	0.793124	1	WT - Control	limma	0.0211683	0.0969481	FALSE	no hit	5.84093		1.67431
CCDC86	Q9H6F5	Coiled-coil domain-containing protein 86 OS=Homo sapiens GN=CCDC86 PE=1 SV=1	1	1	3	3	17	7.77594	0.274142	28.2183	2.8021	0.021215	0.0970187	-3.72701	0.180994	0.793317	1	WT - Control	limma	0.021215	0.0970187	FALSE	no hit	7.77594		1.67336
SRSF2	J3KP15|Q01130	Serine/arginine-rich-splicing factor 2 (Fragment) OS=Homo sapiens GN=SRSF2 PE=1 SV=7|Serine/arginine-rich splicing factor 2 OS=Homo sapiens GN=SRSF2 PE=1 SV=4	1	1	3	3	4	7.04807	0.436058	25.1712	2.79904	0.0213196	0.0970465	-3.73191	0.18147	0.793747	1	WT - Control	limma	0.0213196	0.0970465	FALSE	no hit	7.04807		1.67122
NDUFA13	Q9P0J0|Q9P0J0-2	NADH dehydrogenase [ubiquinone] 1 alpha subcomplex subunit 13 OS=Homo sapiens GN=NDUFA13 PE=1 SV=3|Isoform 2 of NADH dehydrogenase [ubiquinone] 1 alpha subcomplex subunit 13 OS=Homo sapiens GN=NDUFA13	1	1	3	3	4	7.03862	0.231832	24.8411	2.7981	0.0213521	0.0970465	-3.73343	0.181618	0.79388	1	WT - Control	limma	0.0213521	0.0970465	FALSE	no hit	7.03862		1.67056
GFM1	Q96RP9|Q96RP9-2	Elongation factor G, mitochondrial OS=Homo sapiens GN=GFM1 PE=1 SV=2|Isoform 2 of Elongation factor G, mitochondrial OS=Homo sapiens GN=GFM1	1	1	3	3	22	7.20913	-0.188485	27.4507	-2.79783	0.0213612	0.0970465	-3.73386	0.181659	0.793918	1	WT - Control	limma	0.0213612	0.0970465	FALSE	no hit	7.20913		1.67037
SNX2	O60749|O60749-2	Sorting nexin-2 OS=Homo sapiens GN=SNX2 PE=1 SV=2|Isoform 2 of Sorting nexin-2 OS=Homo sapiens GN=SNX2	1	1	3	3	2	5.75311	0.22277	21.8988	2.79758	0.0213698	0.0970465	-3.73426	0.181698	0.793953	1	WT - Control	limma	0.0213698	0.0970465	FALSE	no hit	5.75311		1.6702
CPSF4	O95639	Cleavage and polyadenylation specificity factor subunit 4 OS=Homo sapiens GN=CPSF4 PE=1 SV=1	1	1	3	3	5	6.39637	-0.17674	22.9031	-2.79735	0.0213778	0.0970465	-3.73463	0.181734	0.793985	1	WT - Control	limma	0.0213778	0.0970465	FALSE	no hit	6.39637		1.67004
NUCKS1	Q9H1E3	Nuclear ubiquitous casein and cyclin-dependent kinase substrate 1 OS=Homo sapiens GN=NUCKS1 PE=1 SV=1	1	1	3	3	4	7.10554	0.333873	25.1697	2.79638	0.0214113	0.097056	-3.73619	0.181886	0.794122	1	WT - Control	limma	0.0214113	0.097056	FALSE	no hit	7.10554		1.66936
ZNF664	Q8N3J9	Zinc finger protein 664 OS=Homo sapiens GN=ZNF664 PE=2 SV=1	1	1	3	3	2	6.53055	-0.201082	24.1579	-2.79473	0.0214683	0.0971725	-3.73885	0.182144	0.794354	1	WT - Control	limma	0.0214683	0.0971725	FALSE	no hit	6.53055		1.6682
ZBTB48	P10074	Zinc finger and BTB domain-containing protein 48 OS=Homo sapiens GN=ZBTB48 PE=1 SV=2	1	1	3	3	2	5.86495	0.227126	22.1427	2.79274	0.0215373	0.0972095	-3.74205	0.182456	0.794633	1	WT - Control	limma	0.0215373	0.0972095	FALSE	no hit	5.86495		1.66681
ZNF148	Q9UQR1	Zinc finger protein 148 OS=Homo sapiens GN=ZNF148 PE=1 SV=2	1	1	3	3	7	6.19401	-0.195445	24.7325	-2.79268	0.0215393	0.0972095	-3.74214	0.182465	0.794641	1	WT - Control	limma	0.0215393	0.0972095	FALSE	no hit	6.19401		1.66677
NUP98	P52948|P52948-5|P52948-6	Nuclear pore complex protein Nup98-Nup96 OS=Homo sapiens GN=NUP98 PE=1 SV=4|Isoform 5 of Nuclear pore complex protein Nup98-Nup96 OS=Homo sapiens GN=NUP98|Isoform 6 of Nuclear pore complex protein Nup98-Nup96 OS=Homo sapiens GN=NUP98	1	1	3	3	23	7.14041	-0.179883	27.0274	-2.78766	0.0217142	0.097856	-3.7502	0.183251	0.795342	1	WT - Control	limma	0.0217142	0.097856	FALSE	no hit	7.14041		1.66326
FDXR	J3QQX3|P22570-7	NADPH:adrenodoxin oxidoreductase, mitochondrial OS=Homo sapiens GN=FDXR PE=1 SV=2|Isoform 7 of NADPH:adrenodoxin oxidoreductase, mitochondrial OS=Homo sapiens GN=FDXR	1	1	3	3	9	6.71616	-0.174641	25.3016	-2.78336	0.0218655	0.0983947	-3.75713	0.183929	0.795943	1	WT - Control	limma	0.0218655	0.0983947	FALSE	no hit	6.71616		1.66024
RBM7	J3KPD3|Q9Y580	RNA binding motif protein 7, isoform CRA_c OS=Homo sapiens GN=RBM7 PE=1 SV=1|RNA-binding protein 7 OS=Homo sapiens GN=RBM7 PE=1 SV=1	1	1	3	3	4	6.30401	-0.179684	24.0325	-2.78024	0.0219756	0.0987467	-3.76213	0.184421	0.796376	1	WT - Control	limma	0.0219756	0.0987467	FALSE	no hit	6.30401		1.65806
NGDN	Q8NEJ9|Q8NEJ9-2	Neuroguidin OS=Homo sapiens GN=NGDN PE=1 SV=1|Isoform 2 of Neuroguidin OS=Homo sapiens GN=NGDN	1	1	3	3	8	7.20947	-0.206634	26.0411	-2.77052	0.0223226	0.0999147	-3.77775	0.185959	0.79772	1	WT - Control	limma	0.0223226	0.0999147	FALSE	no hit	7.20947		1.65125
RPS23	P62266	40S ribosomal protein S23 OS=Homo sapiens GN=RPS23 PE=1 SV=3	1	1	3	3	8	8.42239	0.279186	28.4441	2.77017	0.0223353	0.0999147	-3.77831	0.186015	0.797768	1	WT - Control	limma	0.0223353	0.0999147	FALSE	no hit	8.42239		1.65101
DARS2	Q6PI48	Aspartate--tRNA ligase, mitochondrial OS=Homo sapiens GN=DARS2 PE=1 SV=1	1	1	3	3	23	7.49681	-0.231605	27.8998	-2.76991	0.0223448	0.0999147	-3.77873	0.186057	0.797804	1	WT - Control	limma	0.0223448	0.0999147	FALSE	no hit	7.49681		1.65082
RALA	H7C3P7|P11233	Ras-related protein Ral-A (Fragment) OS=Homo sapiens GN=RALA PE=1 SV=1|Ras-related protein Ral-A OS=Homo sapiens GN=RALA PE=1 SV=1	1	1	3	3	2	6.28648	0.321588	23.1361	2.76936	0.0223646	0.0999147	-3.77962	0.186145	0.79788	1	WT - Control	limma	0.0223646	0.0999147	FALSE	no hit	6.28648		1.65044
EPS15L1	M0R165|Q9UBC2|Q9UBC2-2|Q9UBC2-3	Epidermal growth factor receptor substrate 15-like 1 OS=Homo sapiens GN=EPS15L1 PE=1 SV=1|Epidermal growth factor receptor substrate 15-like 1 OS=Homo sapiens GN=EPS15L1 PE=1 SV=1|Isoform 2 of Epidermal growth factor receptor substrate 15-like 1 OS=Homo sapiens GN=EPS15L1|Isoform 3 of Epidermal growth factor receptor substrate 15-like 1 OS=Homo sapiens GN=EPS15L1	1	1	3	3	8	6.00153	0.238243	24.0216	2.76666	0.0224621	0.100205	-3.78395	0.186574	0.798251	1	WT - Control	limma	0.0224621	0.100205	FALSE	no hit	6.00153		1.64855
HOXB9	P17482	Homeobox protein Hox-B9 OS=Homo sapiens GN=HOXB9 PE=1 SV=2	1	1	3	3	2	6.54701	0.175929	24.334	2.76413	0.0225539	0.10047	-3.78801	0.186976	0.798598	1	WT - Control	limma	0.0225539	0.10047	FALSE	no hit	6.54701		1.64678
ABCF1	Q8NE71	ATP-binding cassette sub-family F member 1 OS=Homo sapiens GN=ABCF1 PE=1 SV=2	1	1	3	3	14	6.85388	0.22433	26.3362	2.75758	0.0227935	0.101392	-3.79854	0.188023	0.799495	1	WT - Control	limma	0.0227935	0.101392	FALSE	no hit	6.85388		1.64219
ELMOD2	D6RBS5|Q8IZ81	ELMO domain-containing protein 2 (Fragment) OS=Homo sapiens GN=ELMOD2 PE=1 SV=7|ELMO domain-containing protein 2 OS=Homo sapiens GN=ELMOD2 PE=1 SV=1	1	1	3	3	2	6.02334	0.34646	23.1299	2.75324	0.0229536	0.101957	-3.8055	0.188719	0.800086	1	WT - Control	limma	0.0229536	0.101957	FALSE	no hit	6.02334		1.63915
ATAD3A	Q9NVI7-2	Isoform 2 of ATPase family AAA domain-containing protein 3A OS=Homo sapiens GN=ATAD3A	1	1	3	3	7	6.77486	0.234873	24.9403	2.75067	0.023049	0.10219	-3.80963	0.189132	0.800436	1	WT - Control	limma	0.023049	0.10219	FALSE	no hit	6.77486		1.63735
DDRGK1	A0A0A0MRX2|Q96HY6|Q96HY6-2	DDRGK domain-containing protein 1 OS=Homo sapiens GN=DDRGK1 PE=1 SV=1|DDRGK domain-containing protein 1 OS=Homo sapiens GN=DDRGK1 PE=1 SV=2|Isoform 2 of DDRGK domain-containing protein 1 OS=Homo sapiens GN=DDRGK1	1	1	3	3	2	6.40182	0.339858	22.7229	2.75005	0.023072	0.10219	-3.81062	0.189232	0.80052	1	WT - Control	limma	0.023072	0.10219	FALSE	no hit	6.40182		1.63691
GIGYF2	Q6Y7W6|Q6Y7W6-4|Q6Y7W6-5	PERQ amino acid-rich with GYF domain-containing protein 2 OS=Homo sapiens GN=GIGYF2 PE=1 SV=1|Isoform 3 of PERQ amino acid-rich with GYF domain-containing protein 2 OS=Homo sapiens GN=GIGYF2|Isoform 4 of PERQ amino acid-rich with GYF domain-containing protein 2 OS=Homo sapiens GN=GIGYF2	1	1	3	3	4	6.44278	-0.329311	23.8765	-2.74705	0.023184	0.102539	-3.81544	0.189715	0.800927	1	WT - Control	limma	0.023184	0.102539	FALSE	no hit	6.44278		1.63481
RPS15	A0A0B4J2B4|K7ELC2|K7EM56|P62841|S4R417	40S ribosomal protein S15 OS=Homo sapiens GN=RPS15 PE=1 SV=1|40S ribosomal protein S15 OS=Homo sapiens GN=RPS15 PE=1 SV=1|40S ribosomal protein S15 OS=Homo sapiens GN=RPS15 PE=1 SV=2|40S ribosomal protein S15 OS=Homo sapiens GN=RPS15 PE=1 SV=2|40S ribosomal protein S15 OS=Homo sapiens GN=RPS15 PE=1 SV=1	1	1	3	3	8	7.94736	0.248858	28.0405	2.7438	0.0233059	0.102932	-3.82066	0.190239	0.801366	1	WT - Control	limma	0.0233059	0.102932	FALSE	no hit	7.94736		1.63253
SSBP1	A0A0G2JLD8|E7EUY5|Q04837	Single-stranded DNA-binding protein, mitochondrial (Fragment) OS=Homo sapiens GN=SSBP1 PE=1 SV=1|Single-stranded DNA-binding protein, mitochondrial (Fragment) OS=Homo sapiens GN=SSBP1 PE=1 SV=1|Single-stranded DNA-binding protein, mitochondrial OS=Homo sapiens GN=SSBP1 PE=1 SV=1	1	1	3	3	5	7.56553	0.302524	26.5811	2.74092	0.0234145	0.103149	-3.82529	0.190705	0.801755	1	WT - Control	limma	0.0234145	0.103149	FALSE	no hit	7.56553		1.63051
SHC1	P29353|P29353-2|P29353-3|P29353-5|P29353-6|P29353-7|X6R6D0	SHC-transforming protein 1 OS=Homo sapiens GN=SHC1 PE=1 SV=4|Isoform p52Shc of SHC-transforming protein 1 OS=Homo sapiens GN=SHC1|Isoform p46Shc of SHC-transforming protein 1 OS=Homo sapiens GN=SHC1|Isoform 5 of SHC-transforming protein 1 OS=Homo sapiens GN=SHC1|Isoform 6 of SHC-transforming protein 1 OS=Homo sapiens GN=SHC1|Isoform 7 of SHC-transforming protein 1 OS=Homo sapiens GN=SHC1|SHC-tran…	1	1	3	3	4	5.6155	-0.176866	21.6967	-2.74025	0.0234399	0.103149	-3.82637	0.190814	0.801846	1	WT - Control	limma	0.0234399	0.103149	FALSE	no hit	5.6155		1.63004
TIMM44	O43615	Mitochondrial import inner membrane translocase subunit TIM44 OS=Homo sapiens GN=TIMM44 PE=1 SV=2	1	1	3	3	15	7.37479	-0.182773	27.7387	-2.73985	0.023455	0.103149	-3.82701	0.190878	0.8019	1	WT - Control	limma	0.023455	0.103149	FALSE	no hit	7.37479		1.62976
CDK5RAP3	Q96JB5	CDK5 regulatory subunit-associated protein 3 OS=Homo sapiens GN=CDK5RAP3 PE=1 SV=2	1	1	3	3	5	6.06357	0.164462	24.3934	2.73786	0.0235307	0.103335	-3.83021	0.191202	0.802168	1	WT - Control	limma	0.0235307	0.103335	FALSE	no hit	6.06357		1.62837
TEX264	A0A087WTU3|Q9Y6I9	Testis-expressed sequence 264 protein OS=Homo sapiens GN=TEX264 PE=1 SV=1|Testis-expressed sequence 264 protein OS=Homo sapiens GN=TEX264 PE=1 SV=1	1	1	3	3	3	6.64705	-0.190182	24.6489	-2.73481	0.0236467	0.103697	-3.8351	0.191696	0.802578	1	WT - Control	limma	0.0236467	0.103697	FALSE	no hit	6.64705		1.62623
PRDX1	A0A0A0MSI0|Q06830	Peroxiredoxin-1 (Fragment) OS=Homo sapiens GN=PRDX1 PE=1 SV=1|Peroxiredoxin-1 OS=Homo sapiens GN=PRDX1 PE=1 SV=1	1	1	3	3	2	6.49497	0.273453	24.0582	2.73058	0.0238087	0.10426	-3.84189	0.192384	0.803145	1	WT - Control	limma	0.0238087	0.10426	FALSE	no hit	6.49497		1.62326
NCAPG	Q9BPX3	Condensin complex subunit 3 OS=Homo sapiens GN=NCAPG PE=1 SV=1	1	1	3	3	3	5.85175	0.244555	23.3584	2.72861	0.0238846	0.104386	-3.84506	0.192705	0.803408	1	WT - Control	limma	0.0238846	0.104386	FALSE	no hit	5.85175		1.62188
MRPS18B	Q9Y676	28S ribosomal protein S18b, mitochondrial OS=Homo sapiens GN=MRPS18B PE=1 SV=1	1	1	3	3	7	7.61515	-0.207172	26.0725	-2.72739	0.0239317	0.104386	-3.84701	0.192904	0.803571	1	WT - Control	limma	0.0239317	0.104386	FALSE	no hit	7.61515		1.62103
SPG7	Q9UQ90	Paraplegin OS=Homo sapiens GN=SPG7 PE=1 SV=2	1	1	3	3	4	5.87163	-0.185098	23.156	-2.72721	0.0239386	0.104386	-3.8473	0.192933	0.803595	1	WT - Control	limma	0.0239386	0.104386	FALSE	no hit	5.87163		1.6209
EIF2A	Q9BY44|Q9BY44-3	Eukaryotic translation initiation factor 2A OS=Homo sapiens GN=EIF2A PE=1 SV=3|Isoform 3 of Eukaryotic translation initiation factor 2A OS=Homo sapiens GN=EIF2A	1	1	3	3	13	6.92729	0.224463	26.3427	2.72442	0.0240467	0.104474	-3.85178	0.193389	0.803967	1	WT - Control	limma	0.0240467	0.104474	FALSE	no hit	6.92729		1.61894
SNRPB2	P08579	U2 small nuclear ribonucleoprotein B'' OS=Homo sapiens GN=SNRPB2 PE=1 SV=1	1	1	3	3	4	6.67766	0.213506	24.3929	2.72435	0.0240494	0.104474	-3.85189	0.1934	0.803976	1	WT - Control	limma	0.0240494	0.104474	FALSE	no hit	6.67766		1.6189
MRPL30	Q8TCC3|Q8TCC3-2|Q8TCC3-3	39S ribosomal protein L30, mitochondrial OS=Homo sapiens GN=MRPL30 PE=1 SV=1|Isoform 2 of 39S ribosomal protein L30, mitochondrial OS=Homo sapiens GN=MRPL30|Isoform 3 of 39S ribosomal protein L30, mitochondrial OS=Homo sapiens GN=MRPL30	1	1	3	3	3	7.08485	-0.24912	24.892	-2.72408	0.02406	0.104474	-3.85233	0.193445	0.804013	1	WT - Control	limma	0.02406	0.104474	FALSE	no hit	7.08485		1.6187
NBPF9|NBPF10|NBPF8	A0A075B761|A0A075B762|A0A087WUH2|A0A087WW47|A0A087WYQ9|A0A087WZE1|Q3BBV2	Neuroblastoma breakpoint family member 9 OS=Homo sapiens GN=NBPF9 PE=4 SV=1|Neuroblastoma breakpoint family member 10 OS=Homo sapiens GN=NBPF10 PE=4 SV=3|Neuroblastoma breakpoint family member 10 OS=Homo sapiens GN=NBPF10 PE=4 SV=1|Neuroblastoma breakpoint family member 10 OS=Homo sapiens GN=NBPF10 PE=4 SV=1|Neuroblastoma breakpoint family member 9 OS=Homo sapiens GN=NBPF9 PE=4 SV=1|Neuroblastoma…	1	1	3	3	2	6.07132	-0.219274	25.9252	-2.71992	0.0242222	0.105031	-3.85901	0.194126	0.804566	1	WT - Control	limma	0.0242222	0.105031	FALSE	no hit	6.07132		1.61579
TMEM11	P17152	Transmembrane protein 11, mitochondrial OS=Homo sapiens GN=TMEM11 PE=1 SV=1	1	1	3	3	5	6.81793	-0.211636	25.2123	-2.71793	0.0243002	0.105222	-3.8622	0.194453	0.80483	1	WT - Control	limma	0.0243002	0.105222	FALSE	no hit	6.81793		1.61439
SCML2	Q9UQR0	Sex comb on midleg-like protein 2 OS=Homo sapiens GN=SCML2 PE=1 SV=1	1	1	3	3	11	6.59222	-0.171425	24.8342	-2.71697	0.0243378	0.105237	-3.86374	0.19461	0.804957	1	WT - Control	limma	0.0243378	0.105237	FALSE	no hit	6.59222		1.61372
GTPBP10	A4D1E9	GTP-binding protein 10 OS=Homo sapiens GN=GTPBP10 PE=1 SV=1	1	1	3	3	5	6.20604	0.238962	24.3373	2.71606	0.0243736	0.105245	-3.8652	0.194759	0.805078	1	WT - Control	limma	0.0243736	0.105245	FALSE	no hit	6.20604		1.61308
MAP4K4	O95819-2|O95819-3|O95819-4|O95819-5	Isoform 2 of Mitogen-activated protein kinase kinase kinase kinase 4 OS=Homo sapiens GN=MAP4K4|Isoform 3 of Mitogen-activated protein kinase kinase kinase kinase 4 OS=Homo sapiens GN=MAP4K4|Isoform 4 of Mitogen-activated protein kinase kinase kinase kinase 4 OS=Homo sapiens GN=MAP4K4|Isoform 5 of Mitogen-activated protein kinase kinase kinase kinase 4 OS=Homo sapiens GN=MAP4K4	1	1	3	3	5	6.23778	-0.194511	23.4525	-2.71454	0.0244337	0.105358	-3.86765	0.19501	0.80528	1	WT - Control	limma	0.0244337	0.105358	FALSE	no hit	6.23778		1.61201
HYOU1	A0A087X054|Q9Y4L1	Hypoxia up-regulated protein 1 OS=Homo sapiens GN=HYOU1 PE=1 SV=1|Hypoxia up-regulated protein 1 OS=Homo sapiens GN=HYOU1 PE=1 SV=1	1	1	3	3	16	6.82297	0.197122	26.4613	2.71101	0.0245734	0.105813	-3.87331	0.195591	0.805746	1	WT - Control	limma	0.0245734	0.105813	FALSE	no hit	6.82297		1.60953
HECTD1	A0A087X2H1|Q9ULT8	E3 ubiquitin-protein ligase HECTD1 OS=Homo sapiens GN=HECTD1 PE=1 SV=1|E3 ubiquitin-protein ligase HECTD1 OS=Homo sapiens GN=HECTD1 PE=1 SV=3	1	1	3	3	3	6.27692	-0.165147	24.0036	-2.70712	0.0247281	0.106331	-3.87954	0.196232	0.806257	1	WT - Control	limma	0.0247281	0.106331	FALSE	no hit	6.27692		1.60681
P4HB	H7BZ94|P07237	Protein disulfide-isomerase OS=Homo sapiens GN=P4HB PE=1 SV=2|Protein disulfide-isomerase OS=Homo sapiens GN=P4HB PE=1 SV=3	1	1	3	3	21	7.34367	0.199045	27.8775	2.70167	0.0249469	0.107123	-3.88829	0.197135	0.806973	1	WT - Control	limma	0.0249469	0.107123	FALSE	no hit	7.34367		1.60298
HMGB1	P09429|Q5T7C4	High mobility group protein B1 OS=Homo sapiens GN=HMGB1 PE=1 SV=3|High mobility group protein B1 OS=Homo sapiens GN=HMGB1 PE=1 SV=1	1	1	3	3	4	6.81148	0.352253	24.2618	2.70075	0.024984	0.107134	-3.88977	0.197287	0.807094	1	WT - Control	limma	0.024984	0.107134	FALSE	no hit	6.81148		1.60234
PRPF4B	Q13523	Serine/threonine-protein kinase PRP4 homolog OS=Homo sapiens GN=PRPF4B PE=1 SV=3	1	1	3	3	20	7.05677	0.403276	27.366	2.69428	0.0252466	0.10811	-3.90014	0.198363	0.807939	1	WT - Control	limma	0.0252466	0.10811	FALSE	no hit	7.05677		1.5978
MTDH	Q86UE4	Protein LYRIC OS=Homo sapiens GN=MTDH PE=1 SV=2	1	1	3	3	12	6.77617	0.222053	25.8376	2.69262	0.0253146	0.108251	-3.90282	0.19864	0.808155	1	WT - Control	limma	0.0253146	0.108251	FALSE	no hit	6.77617		1.59663
TMEM263	Q8WUH6	Transmembrane protein 263 OS=Homo sapiens GN=TMEM263 PE=1 SV=1	1	1	3	3	4	6.59061	-0.485292	24.5883	-2.69108	0.0253777	0.108371	-3.90529	0.198897	0.808356	1	WT - Control	limma	0.0253777	0.108371	FALSE	no hit	6.59061		1.59555
NUBPL	Q8TB37	Iron-sulfur protein NUBPL OS=Homo sapiens GN=NUBPL PE=1 SV=3	1	1	3	3	3	6.24862	-0.225489	23.876	-2.68876	0.0254731	0.108629	-3.90901	0.199285	0.808657	1	WT - Control	limma	0.0254731	0.108629	FALSE	no hit	6.24862		1.59392
AGPS	O00116	Alkyldihydroxyacetonephosphate synthase, peroxisomal OS=Homo sapiens GN=AGPS PE=1 SV=1	1	1	3	3	12	6.99601	-0.199005	26.9923	-2.67974	0.0258471	0.110072	-3.92347	0.200796	0.809823	1	WT - Control	limma	0.0258471	0.110072	FALSE	no hit	6.99601		1.58759
TOM1	O60784|O60784-2|O60784-3|O60784-4	Target of Myb protein 1 OS=Homo sapiens GN=TOM1 PE=1 SV=2|Isoform 2 of Target of Myb protein 1 OS=Homo sapiens GN=TOM1|Isoform 3 of Target of Myb protein 1 OS=Homo sapiens GN=TOM1|Isoform 4 of Target of Myb protein 1 OS=Homo sapiens GN=TOM1	1	1	3	3	3	6.3992	0.185477	23.0101	2.67548	0.0260258	0.110681	-3.9303	0.201513	0.810372	1	WT - Control	limma	0.0260258	0.110681	FALSE	no hit	6.3992		1.5846
RSF1	Q96T23	Remodeling and spacing factor 1 OS=Homo sapiens GN=RSF1 PE=1 SV=2	1	1	3	3	48	7.77936	-0.256783	29.3725	-2.67458	0.0260636	0.11069	-3.93174	0.201664	0.810487	1	WT - Control	limma	0.0260636	0.11069	FALSE	no hit	7.77936		1.58397
MIPEP	Q99797	Mitochondrial intermediate peptidase OS=Homo sapiens GN=MIPEP PE=1 SV=2	1	1	3	3	6	6.19947	-0.175238	24.3106	-2.67179	0.0261815	0.111038	-3.93622	0.202135	0.810845	1	WT - Control	limma	0.0261815	0.111038	FALSE	no hit	6.19947		1.58201
HMOX2	A0A087WT44|P30519|P30519-2	Heme oxygenase 2 OS=Homo sapiens GN=HMOX2 PE=1 SV=1|Heme oxygenase 2 OS=Homo sapiens GN=HMOX2 PE=1 SV=2|Isoform 2 of Heme oxygenase 2 OS=Homo sapiens GN=HMOX2	1	1	3	3	6	6.53278	0.275459	24.5792	2.66909	0.0262961	0.111372	-3.94054	0.202592	0.811191	1	WT - Control	limma	0.0262961	0.111372	FALSE	no hit	6.53278		1.58011
SHOC2	Q9UQ13|Q9UQ13-2	Leucine-rich repeat protein SHOC-2 OS=Homo sapiens GN=SHOC2 PE=1 SV=2|Isoform 2 of Leucine-rich repeat protein SHOC-2 OS=Homo sapiens GN=SHOC2	1	1	3	3	5	6.1885	-0.248838	24.3116	-2.66527	0.0264587	0.111907	-3.94666	0.203237	0.811678	1	WT - Control	limma	0.0264587	0.111907	FALSE	no hit	6.1885		1.57743
RPL30	P62888	60S ribosomal protein L30 OS=Homo sapiens GN=RPL30 PE=1 SV=2	1	1	3	3	8	8.08805	0.222858	28.4353	2.66374	0.0265246	0.112033	-3.94912	0.203498	0.811874	1	WT - Control	limma	0.0265246	0.112033	FALSE	no hit	8.08805		1.57635
HIST2H2AB	Q8IUE6	Histone H2A type 2-B OS=Homo sapiens GN=HIST2H2AB PE=1 SV=3	1	1	3	3	2	7.85348	-0.476121	25.7525	-2.66286	0.0265622	0.112039	-3.95052	0.203647	0.811985	1	WT - Control	limma	0.0265622	0.112039	FALSE	no hit	7.85348		1.57574
ABT1	Q9ULW3	Activator of basal transcription 1 OS=Homo sapiens GN=ABT1 PE=1 SV=1	1	1	3	3	4	6.55789	-0.216956	24.4304	-2.66021	0.0266762	0.112367	-3.95476	0.204097	0.812322	1	WT - Control	limma	0.0266762	0.112367	FALSE	no hit	6.55789		1.57388
HSDL1	Q3SXM5	Inactive hydroxysteroid dehydrogenase-like protein 1 OS=Homo sapiens GN=HSDL1 PE=1 SV=3	1	1	3	3	3	6.15572	-0.216218	23.4534	-2.65456	0.0269213	0.113245	-3.96383	0.20506	0.813039	1	WT - Control	limma	0.0269213	0.113245	FALSE	no hit	6.15572		1.5699
NAP1L1	F5H4R6|F8VY35|F8W020|F8W0J6|F8W118|H0YIV4|P55209|P55209-2	Nucleosome assembly protein 1-like 1 OS=Homo sapiens GN=NAP1L1 PE=1 SV=1|Nucleosome assembly protein 1-like 1 (Fragment) OS=Homo sapiens GN=NAP1L1 PE=1 SV=1|Nucleosome assembly protein 1-like 1 (Fragment) OS=Homo sapiens GN=NAP1L1 PE=1 SV=1|Nucleosome assembly protein 1-like 1 OS=Homo sapiens GN=NAP1L1 PE=1 SV=1|Nucleosome assembly protein 1-like 1 (Fragment) OS=Homo sapiens GN=NAP1L1 PE=1 SV=1|N…	1	1	3	3	6	6.67235	0.170706	24.5337	2.65155	0.0270528	0.113644	-3.96865	0.205575	0.813419	1	WT - Control	limma	0.0270528	0.113644	FALSE	no hit	6.67235		1.56779
CDKAL1	Q5VV42	Threonylcarbamoyladenosine tRNA methylthiotransferase OS=Homo sapiens GN=CDKAL1 PE=1 SV=1	1	1	3	3	6	6.61622	-0.220756	25.5347	-2.64732	0.0272382	0.113983	-3.97541	0.206297	0.813951	1	WT - Control	limma	0.0272382	0.113983	FALSE	no hit	6.61622		1.56482
HIST1H1E	P10412	Histone H1,4 OS=Homo sapiens GN=HIST1H1E PE=1 SV=2	1	1	3	3	10	8.87421	-0.380706	29.713	-2.64724	0.027242	0.113983	-3.97555	0.206312	0.813962	1	WT - Control	limma	0.027242	0.113983	FALSE	no hit	8.87421		1.56476
OPA1	O60313|O60313-2	Dynamin-like 120 kDa protein, mitochondrial OS=Homo sapiens GN=OPA1 PE=1 SV=3|Isoform 2 of Dynamin-like 120 kDa protein, mitochondrial OS=Homo sapiens GN=OPA1	1	1	3	3	10	6.40626	0.209709	25.2402	2.64669	0.0272663	0.113983	-3.97644	0.206407	0.814031	1	WT - Control	limma	0.0272663	0.113983	FALSE	no hit	6.40626		1.56437
PPAN-P2RY11|PPAN	A0A0A6YYI3|A0A0B4J1V8|Q9NQ55|Q9NQ55-2|Q9NQ55-3	Protein PPAN-P2RY11 OS=Homo sapiens GN=PPAN-P2RY11 PE=4 SV=1|HCG2039996 OS=Homo sapiens GN=PPAN-P2RY11 PE=3 SV=1|Suppressor of SWI4 1 homolog OS=Homo sapiens GN=PPAN PE=2 SV=1|Isoform 2 of Suppressor of SWI4 1 homolog OS=Homo sapiens GN=PPAN|Isoform 3 of Suppressor of SWI4 1 homolog OS=Homo sapiens GN=PPAN	1	1	3	3	12	7.44923	0.267347	26.7478	2.64597	0.0272979	0.113983	-3.97758	0.206529	0.814121	1	WT - Control	limma	0.0272979	0.113983	FALSE	no hit	7.44923		1.56387
DHFR	P00374	Dihydrofolate reductase OS=Homo sapiens GN=DHFR PE=1 SV=2	1	1	3	3	7	6.89883	0.161885	25.2314	2.64552	0.0273177	0.113983	-3.9783	0.206606	0.814178	1	WT - Control	limma	0.0273177	0.113983	FALSE	no hit	6.89883		1.56356
EXOSC2	Q13868|Q13868-3	Exosome complex component RRP4 OS=Homo sapiens GN=EXOSC2 PE=1 SV=2|Isoform 3 of Exosome complex component RRP4 OS=Homo sapiens GN=EXOSC2	1	1	3	3	4	6.14241	0.164145	23.8281	2.64426	0.0273735	0.114033	-3.98032	0.206823	0.814336	1	WT - Control	limma	0.0273735	0.114033	FALSE	no hit	6.14241		1.56267
AATF	Q9NY61	Protein AATF OS=Homo sapiens GN=AATF PE=1 SV=1	1	1	3	3	14	7.24504	-0.206151	26.5514	-2.64359	0.0274034	0.114033	-3.9814	0.206938	0.814421	1	WT - Control	limma	0.0274034	0.114033	FALSE	no hit	7.24504		1.5622
EIF3M	H0YCQ8|Q7L2H7|Q7L2H7-2	Eukaryotic translation initiation factor 3 subunit M (Fragment) OS=Homo sapiens GN=EIF3M PE=1 SV=7|Eukaryotic translation initiation factor 3 subunit M OS=Homo sapiens GN=EIF3M PE=1 SV=1|Isoform 2 of Eukaryotic translation initiation factor 3 subunit M OS=Homo sapiens GN=EIF3M	1	1	3	3	2	5.72412	0.201873	22.2573	2.64067	0.027533	0.114198	-3.98607	0.20744	0.814786	1	WT - Control	limma	0.027533	0.114198	FALSE	no hit	5.72412		1.56015
TMLHE	Q9NVH6|Q9NVH6-2|Q9NVH6-3|Q9NVH6-4|Q9NVH6-5|Q9NVH6-6|Q9NVH6-7|Q9NVH6-8	Trimethyllysine dioxygenase, mitochondrial OS=Homo sapiens GN=TMLHE PE=1 SV=1|Isoform 4 of Trimethyllysine dioxygenase, mitochondrial OS=Homo sapiens GN=TMLHE|Isoform 2 of Trimethyllysine dioxygenase, mitochondrial OS=Homo sapiens GN=TMLHE|Isoform 3 of Trimethyllysine dioxygenase, mitochondrial OS=Homo sapiens GN=TMLHE|Isoform 5 of Trimethyllysine dioxygenase, mitochondrial OS=Homo sapiens GN=TML…	1	1	3	3	3	6.34282	-0.212046	23.9007	-2.63985	0.0275694	0.114198	-3.98738	0.20758	0.814888	1	WT - Control	limma	0.0275694	0.114198	FALSE	no hit	6.34282		1.55957
FASN	A0A0U1RQF0|P49327	Fatty acid synthase OS=Homo sapiens GN=FASN PE=1 SV=1|Fatty acid synthase OS=Homo sapiens GN=FASN PE=1 SV=3	1	1	3	3	39	7.06817	-0.150677	27.8176	-2.63983	0.0275704	0.114198	-3.98741	0.207584	0.814891	1	WT - Control	limma	0.0275704	0.114198	FALSE	no hit	7.06817		1.55956
RPS27	P42677	40S ribosomal protein S27 OS=Homo sapiens GN=RPS27 PE=1 SV=3	1	1	3	3	2	8.446	0.215473	25.4645	2.63857	0.0276267	0.114198	-3.98943	0.207801	0.815049	1	WT - Control	limma	0.0276267	0.114198	FALSE	no hit	8.446		1.55867
PRKRA	O75569|O75569-2|O75569-3	Interferon-inducible double-stranded RNA-dependent protein kinase activator A OS=Homo sapiens GN=PRKRA PE=1 SV=1|Isoform 2 of Interferon-inducible double-stranded RNA-dependent protein kinase activator A OS=Homo sapiens GN=PRKRA|Isoform 3 of Interferon-inducible double-stranded RNA-dependent protein kinase activator A OS=Homo sapiens GN=PRKRA	1	1	3	3	2	6.37814	-0.254494	24.0235	-2.63855	0.0276275	0.114198	-3.98946	0.207804	0.815051	1	WT - Control	limma	0.0276275	0.114198	FALSE	no hit	6.37814		1.55866
RAB6A	P20340|P20340-2	Ras-related protein Rab-6A OS=Homo sapiens GN=RAB6A PE=1 SV=3|Isoform 2 of Ras-related protein Rab-6A OS=Homo sapiens GN=RAB6A	1	1	3	3	4	6.63849	0.271733	24.1118	2.63735	0.0276811	0.114268	-3.99138	0.208011	0.815201	1	WT - Control	limma	0.0276811	0.114268	FALSE	no hit	6.63849		1.55782
MTIF2	P46199	Translation initiation factor IF-2, mitochondrial OS=Homo sapiens GN=MTIF2 PE=1 SV=2	1	1	3	3	8	6.43321	-0.181271	24.9628	-2.63578	0.0277519	0.114407	-3.99391	0.208283	0.815398	1	WT - Control	limma	0.0277519	0.114407	FALSE	no hit	6.43321		1.55671
ZFX	E9PEP7|P17010|P17010-2|P17010-3	Zinc finger X-chromosomal protein OS=Homo sapiens GN=ZFX PE=1 SV=1|Zinc finger X-chromosomal protein OS=Homo sapiens GN=ZFX PE=2 SV=2|Isoform 2 of Zinc finger X-chromosomal protein OS=Homo sapiens GN=ZFX|Isoform 3 of Zinc finger X-chromosomal protein OS=Homo sapiens GN=ZFX	1	1	3	3	4	7.00999	-0.226718	25.148	-2.63451	0.0278088	0.114489	-3.99593	0.208502	0.815556	1	WT - Control	limma	0.0278088	0.114489	FALSE	no hit	7.00999		1.55582
ARL 2,00	P36404	ADP-ribosylation factor-like protein 2 OS=Homo sapiens GN=ARL2 PE=1 SV=4	1	1	3	3	4	6.55361	-0.176919	24.3329	-2.63207	0.0279189	0.114633	-3.99984	0.208924	0.815859	1	WT - Control	limma	0.0279189	0.114633	FALSE	no hit	6.55361		1.5541
MRPS26	Q9BYN8	28S ribosomal protein S26, mitochondrial OS=Homo sapiens GN=MRPS26 PE=1 SV=1	1	1	3	3	10	7.64327	-0.185159	27.2406	-2.63169	0.0279359	0.114633	-4.00044	0.208989	0.815906	1	WT - Control	limma	0.0279359	0.114633	FALSE	no hit	7.64327		1.55384
RAB35	Q15286	Ras-related protein Rab-35 OS=Homo sapiens GN=RAB35 PE=1 SV=1	1	1	3	3	3	6.12399	0.368819	23.6088	2.63127	0.0279548	0.114633	-4.00111	0.209061	0.815958	1	WT - Control	limma	0.0279548	0.114633	FALSE	no hit	6.12399		1.55354
SPATA5	Q8NB90	Spermatogenesis-associated protein 5 OS=Homo sapiens GN=SPATA5 PE=1 SV=3	1	1	3	3	2	5.87276	0.231064	22.0958	2.62903	0.0280567	0.114869	-4.00471	0.20945	0.816237	1	WT - Control	limma	0.0280567	0.114869	FALSE	no hit	5.87276		1.55196
MAN1B1	Q9UKM7	Endoplasmic reticulum mannosyl-oligosaccharide 1,2-alpha-mannosidase OS=Homo sapiens GN=MAN1B1 PE=1 SV=2	1	1	3	3	2	5.82404	-0.17299	22.2453	-2.62837	0.0280865	0.114869	-4.00576	0.209564	0.816319	1	WT - Control	limma	0.0280865	0.114869	FALSE	no hit	5.82404		1.5515
ICT1	Q14197	Peptidyl-tRNA hydrolase ICT1, mitochondrial OS=Homo sapiens GN=ICT1 PE=1 SV=1	1	1	3	3	6	7.12828	-0.191671	26.3002	-2.62676	0.0281597	0.115016	-4.00834	0.209843	0.816518	1	WT - Control	limma	0.0281597	0.115016	FALSE	no hit	7.12828		1.55037
CNP	P09543|P09543-2	2',3'-cyclic-nucleotide 3'-phosphodiesterase OS=Homo sapiens GN=CNP PE=1 SV=2|Isoform CNPI of 2',3'-cyclic-nucleotide 3'-phosphodiesterase OS=Homo sapiens GN=CNP	1	1	3	3	11	7.16568	-0.171423	26.5083	-2.62448	0.0282637	0.115016	-4.01198	0.210239	0.8168	1	WT - Control	limma	0.0282637	0.115016	FALSE	no hit	7.16568		1.54877
AURKB	J3KTD6|Q96GD4|Q96GD4-5	Aurora kinase B (Fragment) OS=Homo sapiens GN=AURKB PE=1 SV=1|Aurora kinase B OS=Homo sapiens GN=AURKB PE=1 SV=3|Isoform 5 of Aurora kinase B OS=Homo sapiens GN=AURKB	1	1	3	3	6	6.37244	0.224922	24.1121	2.62423	0.0282755	0.115016	-4.0124	0.210284	0.816832	1	WT - Control	limma	0.0282755	0.115016	FALSE	no hit	6.37244		1.54859
PRMT5	O14744|O14744-2|O14744-3|O14744-5	Protein arginine N-methyltransferase 5 OS=Homo sapiens GN=PRMT5 PE=1 SV=4|Isoform 2 of Protein arginine N-methyltransferase 5 OS=Homo sapiens GN=PRMT5|Isoform 3 of Protein arginine N-methyltransferase 5 OS=Homo sapiens GN=PRMT5|Isoform 5 of Protein arginine N-methyltransferase 5 OS=Homo sapiens GN=PRMT5	1	1	3	3	4	6.41018	0.219741	24.3604	2.62404	0.0282841	0.115016	-4.01269	0.210316	0.816855	1	WT - Control	limma	0.0282841	0.115016	FALSE	no hit	6.41018		1.54846
CHUK	O15111	Inhibitor of nuclear factor kappa-B kinase subunit alpha OS=Homo sapiens GN=CHUK PE=1 SV=2	1	1	3	3	2	5.7302	-0.153157	23.42	-2.62351	0.0283083	0.115016	-4.01354	0.210408	0.816921	1	WT - Control	limma	0.0283083	0.115016	FALSE	no hit	5.7302		1.54809
ZNF100	A0A075B7G6|A0A0A0MTN5|Q8IYN0	Zinc finger protein 100 OS=Homo sapiens GN=ZNF100 PE=1 SV=2|Zinc finger protein 100 OS=Homo sapiens GN=ZNF100 PE=1 SV=1|Zinc finger protein 100 OS=Homo sapiens GN=ZNF100 PE=2 SV=2	1	1	3	3	2	6.09735	-0.186665	23.249	-2.62234	0.0283619	0.115083	-4.01541	0.210611	0.817065	1	WT - Control	limma	0.0283619	0.115083	FALSE	no hit	6.09735		1.54726
MT-CO2	P00403	Cytochrome c oxidase subunit 2 OS=Homo sapiens GN=MT-CO2 PE=1 SV=1	1	1	3	3	4	7.01546	0.247422	24.6246	2.61933	0.0285005	0.11536	-4.02023	0.211136	0.817436	1	WT - Control	limma	0.0285005	0.11536	FALSE	no hit	7.01546		1.54515
SENP1	Q9P0U3|Q9P0U3-2	Sentrin-specific protease 1 OS=Homo sapiens GN=SENP1 PE=1 SV=2|Isoform 2 of Sentrin-specific protease 1 OS=Homo sapiens GN=SENP1	1	1	3	3	4	6.41889	-0.18223	24.045	-2.61788	0.0285674	0.11536	-4.02255	0.211388	0.817615	1	WT - Control	limma	0.0285674	0.11536	FALSE	no hit	6.41889		1.54413
MRPS28	Q9Y2Q9	28S ribosomal protein S28, mitochondrial OS=Homo sapiens GN=MRPS28 PE=1 SV=1	1	1	3	3	4	6.98949	-0.157462	24.8882	-2.61763	0.0285789	0.11536	-4.02295	0.211432	0.817645	1	WT - Control	limma	0.0285789	0.11536	FALSE	no hit	6.98949		1.54395
A0A096LPI6	A0A096LPI6	Uncharacterized protein (Fragment) OS=Homo sapiens PE=4 SV=2	1	1	3	3	8	7.31344	-0.217083	26.49	-2.61742	0.0285887	0.11536	-4.02328	0.211468	0.817671	1	WT - Control	limma	0.0285887	0.11536	FALSE	no hit	7.31344		1.54381
RPS19BP1	Q86WX3	Active regulator of SIRT1 OS=Homo sapiens GN=RPS19BP1 PE=1 SV=1	1	1	3	3	7	6.92751	-0.21423	25.931	-2.61682	0.0286163	0.11536	-4.02424	0.211573	0.817745	1	WT - Control	limma	0.0286163	0.11536	FALSE	no hit	6.92751		1.54339
CTSD	P07339	Cathepsin D OS=Homo sapiens GN=CTSD PE=1 SV=1	1	1	3	3	8	7.05253	-0.18062	25.8823	-2.61404	0.0287456	0.115453	-4.02869	0.212059	0.818087	1	WT - Control	limma	0.0287456	0.115453	FALSE	no hit	7.05253		1.54143
BPHL	Q86WA6|Q86WA6-2	Valacyclovir hydrolase OS=Homo sapiens GN=BPHL PE=1 SV=1|Isoform 2 of Valacyclovir hydrolase OS=Homo sapiens GN=BPHL	1	1	3	3	3	6.12095	-0.217269	23.2579	-2.61341	0.0287748	0.115453	-4.0297	0.212169	0.818164	1	WT - Control	limma	0.0287748	0.115453	FALSE	no hit	6.12095		1.54099
CAPN2	P17655	Calpain-2 catalytic subunit OS=Homo sapiens GN=CAPN2 PE=1 SV=6	1	1	3	3	6	7.49276	-0.189535	25.4766	-2.61322	0.0287838	0.115453	-4.03001	0.212203	0.818187	1	WT - Control	limma	0.0287838	0.115453	FALSE	no hit	7.49276		1.54085
LONP1	K7EKE6|P36776|P36776-2	Lon protease homolog, mitochondrial OS=Homo sapiens GN=LONP1 PE=1 SV=1|Lon protease homolog, mitochondrial OS=Homo sapiens GN=LONP1 PE=1 SV=2|Isoform 2 of Lon protease homolog, mitochondrial OS=Homo sapiens GN=LONP1	1	1	3	3	22	7.10918	-0.178998	27.7158	-2.61288	0.0287998	0.115453	-4.03056	0.212263	0.81823	1	WT - Control	limma	0.0287998	0.115453	FALSE	no hit	7.10918		1.54061
DRG1	Q9Y295	Developmentally-regulated GTP-binding protein 1 OS=Homo sapiens GN=DRG1 PE=1 SV=1	1	1	3	3	6	6.62264	0.175466	25.4548	2.61232	0.0288258	0.115453	-4.03145	0.21236	0.818298	1	WT - Control	limma	0.0288258	0.115453	FALSE	no hit	6.62264		1.54022
THOC3	Q96J01	THO complex subunit 3 OS=Homo sapiens GN=THOC3 PE=1 SV=1	1	1	3	3	8	7.32647	-0.158564	26.191	-2.60977	0.0289449	0.11578	-4.03552	0.212806	0.81861	1	WT - Control	limma	0.0289449	0.11578	FALSE	no hit	7.32647		1.53843
PPP2CA	P67775|P67775-2	Serine/threonine-protein phosphatase 2A catalytic subunit alpha isoform OS=Homo sapiens GN=PPP2CA PE=1 SV=1|Isoform 2 of Serine/threonine-protein phosphatase 2A catalytic subunit alpha isoform OS=Homo sapiens GN=PPP2CA	1	1	3	3	2	6.35399	-0.152666	22.9897	-2.60625	0.0291106	0.116292	-4.04116	0.213425	0.81904	1	WT - Control	limma	0.0291106	0.116292	FALSE	no hit	6.35399		1.53595
BNIP3	A0A0J9YW18|F6RP06|Q12983	BCL2/adenovirus E1B 19 kDa protein-interacting protein 3 (Fragment) OS=Homo sapiens GN=BNIP3 PE=1 SV=1|BCL2/adenovirus E1B 19 kDa protein-interacting protein 3 (Fragment) OS=Homo sapiens GN=BNIP3 PE=1 SV=1|BCL2/adenovirus E1B 19 kDa protein-interacting protein 3 OS=Homo sapiens GN=BNIP3 PE=1 SV=2	1	1	3	3	2	6.62362	-0.182696	24.2351	-2.60266	0.0292799	0.116747	-4.04689	0.214055	0.819477	1	WT - Control	limma	0.0292799	0.116747	FALSE	no hit	6.62362		1.53343
USP33	Q8TEY7|Q8TEY7-2|Q8TEY7-3	Ubiquitin carboxyl-terminal hydrolase 33 OS=Homo sapiens GN=USP33 PE=1 SV=2|Isoform 2 of Ubiquitin carboxyl-terminal hydrolase 33 OS=Homo sapiens GN=USP33|Isoform 3 of Ubiquitin carboxyl-terminal hydrolase 33 OS=Homo sapiens GN=USP33	1	1	3	3	2	5.86055	-0.195471	22.2264	-2.60224	0.0292999	0.116747	-4.04756	0.214129	0.819528	1	WT - Control	limma	0.0292999	0.116747	FALSE	no hit	5.86055		1.53313
SLC1A3	A0A087WT87|A0A087X0U3|P43003|P43003-2	Excitatory amino acid transporter 1 OS=Homo sapiens GN=SLC1A3 PE=1 SV=1|Excitatory amino acid transporter 1 OS=Homo sapiens GN=SLC1A3 PE=1 SV=1|Excitatory amino acid transporter 1 OS=Homo sapiens GN=SLC1A3 PE=1 SV=1|Isoform 2 of Excitatory amino acid transporter 1 OS=Homo sapiens GN=SLC1A3	1	1	3	3	3	6.2506	0.19685	23.3168	2.59406	0.0296905	0.117596	-4.06064	0.215573	0.82052	1	WT - Control	limma	0.0296905	0.117596	FALSE	no hit	6.2506		1.52738
RPL23	P62829	60S ribosomal protein L23 OS=Homo sapiens GN=RPL23 PE=1 SV=1	1	1	3	3	5	8.05739	0.174398	27.6938	2.59384	0.0297012	0.117596	-4.06099	0.215612	0.820547	1	WT - Control	limma	0.0297012	0.117596	FALSE	no hit	8.05739		1.52723
TMEM181	Q9P2C4	Transmembrane protein 181 OS=Homo sapiens GN=TMEM181 PE=1 SV=2	1	1	3	3	2	5.84384	0.196652	22.2142	2.59203	0.0297882	0.117596	-4.06388	0.215932	0.820765	1	WT - Control	limma	0.0297882	0.117596	FALSE	no hit	5.84384		1.52596
NASP	P49321|P49321-3|P49321-4	Nuclear autoantigenic sperm protein OS=Homo sapiens GN=NASP PE=1 SV=2|Isoform 3 of Nuclear autoantigenic sperm protein OS=Homo sapiens GN=NASP|Isoform 4 of Nuclear autoantigenic sperm protein OS=Homo sapiens GN=NASP	1	1	3	3	5	6.32207	-0.26153	24.3711	-2.59159	0.0298094	0.117596	-4.06459	0.21601	0.820818	1	WT - Control	limma	0.0298094	0.117596	FALSE	no hit	6.32207		1.52565
USP14	A6NJA2|P54578|P54578-2|P54578-3	Ubiquitin carboxyl-terminal hydrolase 14 OS=Homo sapiens GN=USP14 PE=1 SV=2|Ubiquitin carboxyl-terminal hydrolase 14 OS=Homo sapiens GN=USP14 PE=1 SV=3|Isoform 2 of Ubiquitin carboxyl-terminal hydrolase 14 OS=Homo sapiens GN=USP14|Isoform 3 of Ubiquitin carboxyl-terminal hydrolase 14 OS=Homo sapiens GN=USP14	1	1	3	3	3	6.18208	0.172682	23.4924	2.59037	0.0298686	0.117596	-4.06654	0.216227	0.820966	1	WT - Control	limma	0.0298686	0.117596	FALSE	no hit	6.18208		1.52478
GNS	F6S8M0|H7C3P4|P15586|P15586-2	N-acetylglucosamine-6-sulfatase OS=Homo sapiens GN=GNS PE=1 SV=1|N-acetylglucosamine-6-sulfatase OS=Homo sapiens GN=GNS PE=1 SV=1|N-acetylglucosamine-6-sulfatase OS=Homo sapiens GN=GNS PE=1 SV=3|Isoform 2 of N-acetylglucosamine-6-sulfatase OS=Homo sapiens GN=GNS	1	1	3	3	2	5.79195	0.213426	22.0966	2.59034	0.0298702	0.117596	-4.0666	0.216233	0.82097	1	WT - Control	limma	0.0298702	0.117596	FALSE	no hit	5.79195		1.52476
RBMXL1	Q96E39	RNA binding motif protein, X-linked-like-1 OS=Homo sapiens GN=RBMXL1 PE=1 SV=1	1	1	3	3	4	7.17034	-0.201339	25.3798	-2.58939	0.0299159	0.117596	-4.0681	0.2164	0.821083	1	WT - Control	limma	0.0299159	0.117596	FALSE	no hit	7.17034		1.5241
SSFA2	E7EUL7|E9PHV5|P28290|P28290-2|P28290-3	Sperm-specific antigen 2 OS=Homo sapiens GN=SSFA2 PE=1 SV=1|Sperm-specific antigen 2 OS=Homo sapiens GN=SSFA2 PE=1 SV=1|Sperm-specific antigen 2 OS=Homo sapiens GN=SSFA2 PE=1 SV=3|Isoform 2 of Sperm-specific antigen 2 OS=Homo sapiens GN=SSFA2|Isoform 3 of Sperm-specific antigen 2 OS=Homo sapiens GN=SSFA2	1	1	3	3	2	5.80069	-0.206945	22.1738	-2.58918	0.029926	0.117596	-4.06844	0.216437	0.821108	1	WT - Control	limma	0.029926	0.117596	FALSE	no hit	5.80069		1.52395
ATP1B3	P54709	Sodium/potassium-transporting ATPase subunit beta-3 OS=Homo sapiens GN=ATP1B3 PE=1 SV=1	1	1	3	3	8	7.01878	0.222714	25.5475	2.58818	0.0299748	0.117596	-4.07005	0.216616	0.821229	1	WT - Control	limma	0.0299748	0.117596	FALSE	no hit	7.01878		1.52324
TMEM201	H0Y4R5|Q5SNT2|Q5SNT2-2	Transmembrane protein 201 (Fragment) OS=Homo sapiens GN=TMEM201 PE=1 SV=1|Transmembrane protein 201 OS=Homo sapiens GN=TMEM201 PE=1 SV=1|Isoform SAMP1 of Transmembrane protein 201 OS=Homo sapiens GN=TMEM201	1	1	3	3	2	6.248	0.243983	22.6284	2.58733	0.0300158	0.117596	-4.07139	0.216766	0.821331	1	WT - Control	limma	0.0300158	0.117596	FALSE	no hit	6.248		1.52265
MRPS22	G5E9V5|G5E9W7|P82650	28S ribosomal protein S22, mitochondrial OS=Homo sapiens GN=MRPS22 PE=1 SV=1|28S ribosomal protein S22, mitochondrial OS=Homo sapiens GN=MRPS22 PE=1 SV=1|28S ribosomal protein S22, mitochondrial OS=Homo sapiens GN=MRPS22 PE=1 SV=1	1	1	3	3	14	7.54401	-0.170831	28.2301	-2.58649	0.0300568	0.117596	-4.07274	0.216915	0.821432	1	WT - Control	limma	0.0300568	0.117596	FALSE	no hit	7.54401		1.52206
ANP32A	H0YN26|P39687	Acidic leucine-rich nuclear phosphoprotein 32 family member A OS=Homo sapiens GN=ANP32A PE=1 SV=1|Acidic leucine-rich nuclear phosphoprotein 32 family member A OS=Homo sapiens GN=ANP32A PE=1 SV=1	1	1	3	3	6	6.61871	0.229801	26.0289	2.5861	0.0300757	0.117596	-4.07336	0.216984	0.821479	1	WT - Control	limma	0.0300757	0.117596	FALSE	no hit	6.61871		1.52178
VARS	P26640	Valine--tRNA ligase OS=Homo sapiens GN=VARS PE=1 SV=4	1	1	3	3	10	6.59969	0.150717	24.7973	2.58591	0.0300851	0.117596	-4.07367	0.217019	0.821502	1	WT - Control	limma	0.0300851	0.117596	FALSE	no hit	6.59969		1.52165
SMARCC2	F8VXC8|Q8TAQ2|Q8TAQ2-2|Q8TAQ2-3	SWI/SNF complex subunit SMARCC2 OS=Homo sapiens GN=SMARCC2 PE=1 SV=1|SWI/SNF complex subunit SMARCC2 OS=Homo sapiens GN=SMARCC2 PE=1 SV=1|Isoform 2 of SWI/SNF complex subunit SMARCC2 OS=Homo sapiens GN=SMARCC2|Isoform 3 of SWI/SNF complex subunit SMARCC2 OS=Homo sapiens GN=SMARCC2	1	1	3	3	20	7.06022	-0.158549	27.1948	-2.58544	0.0301079	0.117596	-4.07442	0.217102	0.821558	1	WT - Control	limma	0.0301079	0.117596	FALSE	no hit	7.06022		1.52132
TPM3|DKFZp686J1372	A0A087WWU8|P06753-2|P06753-3|P06753-6|Q5HYB6	Tropomyosin alpha-3 chain OS=Homo sapiens GN=TPM3 PE=1 SV=1|Isoform 2 of Tropomyosin alpha-3 chain OS=Homo sapiens GN=TPM3|Isoform 3 of Tropomyosin alpha-3 chain OS=Homo sapiens GN=TPM3|Isoform 6 of Tropomyosin alpha-3 chain OS=Homo sapiens GN=TPM3|Epididymis luminal protein 189 OS=Homo sapiens GN=DKFZp686J1372 PE=1 SV=1	1	1	3	3	7	6.25029	0.319097	24.5528	2.58519	0.0301203	0.117596	-4.07482	0.217147	0.821589	1	WT - Control	limma	0.0301203	0.117596	FALSE	no hit	6.25029		1.52114
EARS2	H3BTB7|Q5JPH6|Q5JPH6-2	Probable glutamate--tRNA ligase, mitochondrial OS=Homo sapiens GN=EARS2 PE=1 SV=1|Probable glutamate--tRNA ligase, mitochondrial OS=Homo sapiens GN=EARS2 PE=1 SV=2|Isoform 2 of Probable glutamate--tRNA ligase, mitochondrial OS=Homo sapiens GN=EARS2	1	1	3	3	2	6.22784	-0.234422	22.6666	-2.58518	0.0301206	0.117596	-4.07483	0.217148	0.82159	1	WT - Control	limma	0.0301206	0.117596	FALSE	no hit	6.22784		1.52114
PELO	Q9BRX2	Protein pelota homolog OS=Homo sapiens GN=PELO PE=1 SV=2	1	1	3	3	5	6.62617	-0.181733	25.262	-2.58423	0.030167	0.117629	-4.07635	0.217318	0.821704	1	WT - Control	limma	0.030167	0.117629	FALSE	no hit	6.62617		1.52047
DPF2	J3KMZ8|Q92785	Zinc finger protein ubi-d4 OS=Homo sapiens GN=DPF2 PE=1 SV=1|Zinc finger protein ubi-d4 OS=Homo sapiens GN=DPF2 PE=1 SV=2	1	1	3	3	5	6.53228	-0.188967	24.8609	-2.58302	0.030226	0.11771	-4.07828	0.217532	0.821848	1	WT - Control	limma	0.030226	0.11771	FALSE	no hit	6.53228		1.51962
RRP15	Q9Y3B9	RRP15-like protein OS=Homo sapiens GN=RRP15 PE=1 SV=2	1	1	3	3	14	7.76264	0.269746	27.5261	2.5822	0.0302663	0.117719	-4.07959	0.217679	0.821947	1	WT - Control	limma	0.0302663	0.117719	FALSE	no hit	7.76264		1.51904
HSPA1B|HSPA1A	A0A0G2JIW1|P0DMV8|P0DMV9	Heat shock 70 kDa protein 1B OS=Homo sapiens GN=HSPA1B PE=1 SV=1|Heat shock 70 kDa protein 1A OS=Homo sapiens GN=HSPA1A PE=1 SV=1|Heat shock 70 kDa protein 1B OS=Homo sapiens GN=HSPA1B PE=1 SV=1	1	1	3	3	12	8.19753	0.17631	28.3911	2.58078	0.0303361	0.117721	-4.08186	0.217932	0.822117	1	WT - Control	limma	0.0303361	0.117721	FALSE	no hit	8.19753		1.51804
MRPL22	E7ESL0|J3KQY1|Q9NWU5	39S ribosomal protein L22, mitochondrial OS=Homo sapiens GN=MRPL22 PE=1 SV=1|39S ribosomal protein L22, mitochondrial OS=Homo sapiens GN=MRPL22 PE=1 SV=1|39S ribosomal protein L22, mitochondrial OS=Homo sapiens GN=MRPL22 PE=1 SV=1	1	1	3	3	7	7.08997	-0.171386	24.8301	-2.58025	0.0303621	0.117721	-4.08271	0.218027	0.82218	1	WT - Control	limma	0.0303621	0.117721	FALSE	no hit	7.08997		1.51767
CHD3	H7C0J3|Q12873|Q12873-2|Q12873-3	Chromodomain-helicase-DNA-binding protein 3 (Fragment) OS=Homo sapiens GN=CHD3 PE=1 SV=1|Chromodomain-helicase-DNA-binding protein 3 OS=Homo sapiens GN=CHD3 PE=1 SV=3|Isoform 2 of Chromodomain-helicase-DNA-binding protein 3 OS=Homo sapiens GN=CHD3|Isoform 3 of Chromodomain-helicase-DNA-binding protein 3 OS=Homo sapiens GN=CHD3	1	1	3	3	13	6.54813	0.221867	25.7958	2.57987	0.0303809	0.117721	-4.08332	0.218095	0.822226	1	WT - Control	limma	0.0303809	0.117721	FALSE	no hit	6.54813		1.5174
PNN	Q9H307	Pinin OS=Homo sapiens GN=PNN PE=1 SV=4	1	1	3	3	16	7.18128	-0.291296	26.5522	-2.57867	0.0304397	0.117802	-4.08523	0.218308	0.822369	1	WT - Control	limma	0.0304397	0.117802	FALSE	no hit	7.18128		1.51656
MRPL20	Q9BYC9	39S ribosomal protein L20, mitochondrial OS=Homo sapiens GN=MRPL20 PE=1 SV=1	1	1	3	3	3	6.91562	-0.165902	24.9598	-2.5754	0.0306017	0.118281	-4.09046	0.218894	0.82276	1	WT - Control	limma	0.0306017	0.118281	FALSE	no hit	6.91562		1.51425
ZNF354A	O60765	Zinc finger protein 354A OS=Homo sapiens GN=ZNF354A PE=2 SV=2	1	1	3	3	3	6.01594	0.273262	23.406	2.57414	0.0306639	0.118373	-4.09246	0.219118	0.822909	1	WT - Control	limma	0.0306639	0.118373	FALSE	no hit	6.01594		1.51337
POM121C	A0A075B7F8|A8CG34	Nuclear envelope pore membrane protein POM 121C OS=Homo sapiens GN=POM121C PE=1 SV=2|Nuclear envelope pore membrane protein POM 121C OS=Homo sapiens GN=POM121C PE=1 SV=2	1	1	3	3	9	6.59382	-0.171298	25.4456	-2.57232	0.0307545	0.118575	-4.09537	0.219444	0.823126	1	WT - Control	limma	0.0307545	0.118575	FALSE	no hit	6.59382		1.51209
FIP1L1	Q6UN15	Pre-mRNA 3'-end-processing factor FIP1 OS=Homo sapiens GN=FIP1L1 PE=1 SV=1	1	1	3	3	8	7.25847	-0.232983	26.0532	-2.57126	0.0308073	0.118589	-4.09706	0.219634	0.823252	1	WT - Control	limma	0.0308073	0.118589	FALSE	no hit	7.25847		1.51135
SQLE	E7EVQ6|Q14534	Squalene monooxygenase OS=Homo sapiens GN=SQLE PE=1 SV=1|Squalene monooxygenase OS=Homo sapiens GN=SQLE PE=1 SV=3	1	1	3	3	5	6.09861	0.226242	23.6676	2.57027	0.0308569	0.118589	-4.09865	0.219812	0.82337	1	WT - Control	limma	0.0308569	0.118589	FALSE	no hit	6.09861		1.51065
C9orf114	Q5T280	Putative methyltransferase C9orf114 OS=Homo sapiens GN=C9orf114 PE=1 SV=3	1	1	3	3	5	6.9102	-0.163902	25.4513	-2.56921	0.0309101	0.118589	-4.10035	0.220003	0.823496	1	WT - Control	limma	0.0309101	0.118589	FALSE	no hit	6.9102		1.5099
HAUS6	Q5VY60|Q7Z4H7|Q7Z4H7-3	HAUS augmin-like complex subunit 6 OS=Homo sapiens GN=HAUS6 PE=1 SV=1|HAUS augmin-like complex subunit 6 OS=Homo sapiens GN=HAUS6 PE=1 SV=2|Isoform 3 of HAUS augmin-like complex subunit 6 OS=Homo sapiens GN=HAUS6	1	1	3	3	2	5.87142	0.160912	22.1097	2.56918	0.0309114	0.118589	-4.10039	0.220008	0.823499	1	WT - Control	limma	0.0309114	0.118589	FALSE	no hit	5.87142		1.50988
MTHFD1L	B7ZM99|Q6UB35	MTHFD1L protein OS=Homo sapiens GN=MTHFD1L PE=1 SV=1|Monofunctional C1-tetrahydrofolate synthase, mitochondrial OS=Homo sapiens GN=MTHFD1L PE=1 SV=1	1	1	3	3	15	6.91392	-0.211631	26.9926	-2.56685	0.0310285	0.118891	-4.10412	0.220427	0.823776	1	WT - Control	limma	0.0310285	0.118891	FALSE	no hit	6.91392		1.50824
TBL3	J3KNP2|Q12788	Transducin beta-like protein 3 (Fragment) OS=Homo sapiens GN=TBL3 PE=1 SV=1|Transducin beta-like protein 3 OS=Homo sapiens GN=TBL3 PE=1 SV=2	1	1	3	3	9	6.8656	-0.177023	25.3349	-2.56294	0.0312256	0.119495	-4.11036	0.221131	0.824238	1	WT - Control	limma	0.0312256	0.119495	FALSE	no hit	6.8656		1.50549
BYSL	Q13895	Bystin OS=Homo sapiens GN=BYSL PE=1 SV=3	1	1	3	3	4	6.29657	0.155579	23.9361	2.56219	0.0312632	0.119495	-4.11154	0.221265	0.824326	1	WT - Control	limma	0.0312632	0.119495	FALSE	no hit	6.29657		1.50497
AKAP8	O43823	A-kinase anchor protein 8 OS=Homo sapiens GN=AKAP8 PE=1 SV=1	1	1	3	3	8	7.09055	-0.241872	26.3352	-2.56129	0.0313089	0.119522	-4.11298	0.221427	0.824432	1	WT - Control	limma	0.0313089	0.119522	FALSE	no hit	7.09055		1.50433
LARP7	Q4G0J3|Q4G0J3-3	La-related protein 7 OS=Homo sapiens GN=LARP7 PE=1 SV=1|Isoform 3 of La-related protein 7 OS=Homo sapiens GN=LARP7	1	1	3	3	15	7.25189	0.166511	26.5567	2.55716	0.0315192	0.120177	-4.11958	0.222173	0.824918	1	WT - Control	limma	0.0315192	0.120177	FALSE	no hit	7.25189		1.50142
ACAT2	Q9BWD1|Q9BWD1-2	Acetyl-CoA acetyltransferase, cytosolic OS=Homo sapiens GN=ACAT2 PE=1 SV=2|Isoform 2 of Acetyl-CoA acetyltransferase, cytosolic OS=Homo sapiens GN=ACAT2	1	1	3	3	3	6.62799	-0.180832	24.0348	-2.55482	0.0316387	0.120484	-4.1233	0.222596	0.825193	1	WT - Control	limma	0.0316387	0.120484	FALSE	no hit	6.62799		1.49978
CDC42BPB	Q9Y5S2	Serine/threonine-protein kinase MRCK beta OS=Homo sapiens GN=CDC42BPB PE=1 SV=2	1	1	3	3	3	5.63861	-0.27807	22.4516	-2.55311	0.0317264	0.120534	-4.12603	0.222906	0.825393	1	WT - Control	limma	0.0317264	0.120534	FALSE	no hit	5.63861		1.49858
KPNA2	P52292	Importin subunit alpha-1 OS=Homo sapiens GN=KPNA2 PE=1 SV=1	1	1	3	3	8	6.9825	0.176276	25.9809	2.55204	0.0317819	0.120534	-4.12775	0.223101	0.825519	1	WT - Control	limma	0.0317819	0.120534	FALSE	no hit	6.9825		1.49782
GBAS	O75323	Protein NipSnap homolog 2 OS=Homo sapiens GN=GBAS PE=1 SV=1	1	1	3	3	2	6.65299	0.268392	23.187	2.55157	0.0318059	0.120534	-4.12849	0.223186	0.825574	1	WT - Control	limma	0.0318059	0.120534	FALSE	no hit	6.65299		1.49749
NUP88	Q99567	Nuclear pore complex protein Nup88 OS=Homo sapiens GN=NUP88 PE=1 SV=2	1	1	3	3	12	6.5218	-0.166439	26.2105	-2.55099	0.0318359	0.120534	-4.12942	0.223291	0.825642	1	WT - Control	limma	0.0318359	0.120534	FALSE	no hit	6.5218		1.49708
CD2BP2	O95400	CD2 antigen cytoplasmic tail-binding protein 2 OS=Homo sapiens GN=CD2BP2 PE=1 SV=1	1	1	3	3	2	5.78772	0.286372	21.1266	2.55071	0.0318504	0.120534	-4.12987	0.223342	0.825675	1	WT - Control	limma	0.0318504	0.120534	FALSE	no hit	5.78772		1.49689
MLLT6	A0A087WW39|P55198	Protein AF-17 OS=Homo sapiens GN=MLLT6 PE=1 SV=1|Protein AF-17 OS=Homo sapiens GN=MLLT6 PE=1 SV=2	1	1	3	3	3	5.44677	0.207534	22.1718	2.55001	0.0318865	0.120534	-4.13099	0.223469	0.825757	1	WT - Control	limma	0.0318865	0.120534	FALSE	no hit	5.44677		1.49639
GSTM3	P21266	Glutathione S-transferase Mu 3 OS=Homo sapiens GN=GSTM3 PE=1 SV=3	1	1	3	3	2	6.47315	-0.163902	23.2644	-2.5489	0.0319437	0.120534	-4.13275	0.22367	0.825886	1	WT - Control	limma	0.0319437	0.120534	FALSE	no hit	6.47315		1.49562
HNRNPL	P14866	Heterogeneous nuclear ribonucleoprotein L OS=Homo sapiens GN=HNRNPL PE=1 SV=2	1	1	3	3	20	8.54306	-0.160092	28.9437	-2.54852	0.0319634	0.120534	-4.13336	0.223739	0.82593	1	WT - Control	limma	0.0319634	0.120534	FALSE	no hit	8.54306		1.49535
MEPCE	Q7L2J0	7SK snRNA methylphosphate capping enzyme OS=Homo sapiens GN=MEPCE PE=1 SV=1	1	1	3	3	8	6.92697	0.158704	25.3997	2.54683	0.0320509	0.120713	-4.13605	0.224046	0.826127	1	WT - Control	limma	0.0320509	0.120713	FALSE	no hit	6.92697		1.49416
POLR1A	O95602	DNA-directed RNA polymerase I subunit RPA1 OS=Homo sapiens GN=POLR1A PE=1 SV=2	1	1	3	3	7	6.45884	-0.16148	24.8428	-2.5461	0.0320889	0.120713	-4.13721	0.224179	0.826212	1	WT - Control	limma	0.0320889	0.120713	FALSE	no hit	6.45884		1.49365
CACYBP	Q9HB71|Q9HB71-3	Calcyclin-binding protein OS=Homo sapiens GN=CACYBP PE=1 SV=2|Isoform 3 of Calcyclin-binding protein OS=Homo sapiens GN=CACYBP	1	1	3	3	3	5.80716	0.271627	22.6939	2.54351	0.032224	0.121075	-4.14135	0.224651	0.826514	1	WT - Control	limma	0.032224	0.121075	FALSE	no hit	5.80716		1.49182
ACAD11	Q709F0|Q709F0-2	Acyl-CoA dehydrogenase family member 11 OS=Homo sapiens GN=ACAD11 PE=1 SV=2|Isoform 2 of Acyl-CoA dehydrogenase family member 11 OS=Homo sapiens GN=ACAD11	1	1	3	3	5	6.53797	-0.171062	24.5827	-2.54193	0.0323068	0.121239	-4.14388	0.22494	0.826698	1	WT - Control	limma	0.0323068	0.121239	FALSE	no hit	6.53797		1.49071
MPP7	Q5T2T1|Q5T2T1-2|S4R337	MAGUK p55 subfamily member 7 OS=Homo sapiens GN=MPP7 PE=1 SV=1|Isoform 2 of MAGUK p55 subfamily member 7 OS=Homo sapiens GN=MPP7|MAGUK p55 subfamily member 7 OS=Homo sapiens GN=MPP7 PE=1 SV=1	1	1	3	3	3	5.9231	-0.224626	23.2803	-2.53688	0.0325719	0.122085	-4.15192	0.225861	0.827283	1	WT - Control	limma	0.0325719	0.122085	FALSE	no hit	5.9231		1.48716
DUSP11	O75319	RNA/RNP complex-1-interacting phosphatase OS=Homo sapiens GN=DUSP11 PE=1 SV=1	1	1	3	3	4	6.25747	-0.167012	24.0109	-2.53434	0.0327063	0.122441	-4.15597	0.226327	0.827577	1	WT - Control	limma	0.0327063	0.122441	FALSE	no hit	6.25747		1.48537
STMN1	P16949|P16949-2	Stathmin OS=Homo sapiens GN=STMN1 PE=1 SV=3|Isoform 2 of Stathmin OS=Homo sapiens GN=STMN1	1	1	3	3	2	5.98387	0.49862	22.0477	2.53091	0.0328885	0.122975	-4.16143	0.226955	0.827973	1	WT - Control	limma	0.0328885	0.122975	FALSE	no hit	5.98387		1.48296
PDPR	Q8NCN5	Pyruvate dehydrogenase phosphatase regulatory subunit, mitochondrial OS=Homo sapiens GN=PDPR PE=1 SV=2	1	1	3	3	8	6.75108	-0.180387	25.5058	-2.52983	0.0329461	0.123021	-4.16315	0.227154	0.828097	1	WT - Control	limma	0.0329461	0.123021	FALSE	no hit	6.75108		1.4822
WDR18	A0A0A0MQU0|Q9BV38|U3KQC1	WD repeat-containing protein 18 (Fragment) OS=Homo sapiens GN=WDR18 PE=1 SV=1|WD repeat-containing protein 18 OS=Homo sapiens GN=WDR18 PE=1 SV=2|WD repeat-containing protein 18 (Fragment) OS=Homo sapiens GN=WDR18 PE=1 SV=1	1	1	3	3	8	7.28713	-0.182116	26.2818	-2.52919	0.0329804	0.123021	-4.16418	0.227272	0.828171	1	WT - Control	limma	0.0329804	0.123021	FALSE	no hit	7.28713		1.48174
NDUFS3	O75489	NADH dehydrogenase [ubiquinone] iron-sulfur protein 3, mitochondrial OS=Homo sapiens GN=NDUFS3 PE=1 SV=1	1	1	3	3	6	6.55837	0.183178	24.5457	2.52774	0.0330582	0.123163	-4.16649	0.227539	0.828338	1	WT - Control	limma	0.0330582	0.123163	FALSE	no hit	6.55837		1.48072
PCYT1A|PCYT1B	C9J050|C9JEJ2|H7BZN1|H7C1T3|P49585|Q9Y5K3|Q9Y5K3-2|Q9Y5K3-3|Q9Y5K3-4	Choline-phosphate cytidylyltransferase A (Fragment) OS=Homo sapiens GN=PCYT1A PE=1 SV=1|Choline-phosphate cytidylyltransferase A OS=Homo sapiens GN=PCYT1A PE=1 SV=1|Choline-phosphate cytidylyltransferase A (Fragment) OS=Homo sapiens GN=PCYT1A PE=1 SV=1|Choline-phosphate cytidylyltransferase A (Fragment) OS=Homo sapiens GN=PCYT1A PE=1 SV=1|Choline-phosphate cytidylyltransferase A OS=Homo sapiens G…	1	1	3	3	2	5.7964	0.249198	21.8639	2.52689	0.0331037	0.123184	-4.16784	0.227695	0.828436	1	WT - Control	limma	0.0331037	0.123184	FALSE	no hit	5.7964		1.48012
C18orf25	Q96B23-2	Isoform 2 of Uncharacterized protein C18orf25 OS=Homo sapiens GN=C18orf25	1	1	3	3	2	5.67013	0.179971	22.002	2.52322	0.0333012	0.12377	-4.17369	0.228371	0.828857	1	WT - Control	limma	0.0333012	0.12377	FALSE	no hit	5.67013		1.47754
CARM1	Q86X55|Q86X55-1|Q86X55-2	Histone-arginine methyltransferase CARM1 OS=Homo sapiens GN=CARM1 PE=1 SV=3|Isoform 1 of Histone-arginine methyltransferase CARM1 OS=Homo sapiens GN=CARM1|Isoform 2 of Histone-arginine methyltransferase CARM1 OS=Homo sapiens GN=CARM1	1	1	3	3	3	6.06398	-0.20572	23.9206	-2.52015	0.033467	0.124237	-4.17857	0.228937	0.829207	1	WT - Control	limma	0.033467	0.124237	FALSE	no hit	6.06398		1.47538
DAGLB	E7ET49|Q8NCG7|Q8NCG7-4	Sn1-specific diacylglycerol lipase beta OS=Homo sapiens GN=DAGLB PE=1 SV=1|Sn1-specific diacylglycerol lipase beta OS=Homo sapiens GN=DAGLB PE=1 SV=2|Isoform 4 of Sn1-specific diacylglycerol lipase beta OS=Homo sapiens GN=DAGLB	1	1	3	3	2	6.04176	-0.173473	22.8079	-2.51799	0.0335847	0.124426	-4.18202	0.229337	0.829455	1	WT - Control	limma	0.0335847	0.124426	FALSE	no hit	6.04176		1.47386
PRKAR2A	P13861|P13861-2	cAMP-dependent protein kinase type II-alpha regulatory subunit OS=Homo sapiens GN=PRKAR2A PE=1 SV=2|Isoform 2 of cAMP-dependent protein kinase type II-alpha regulatory subunit OS=Homo sapiens GN=PRKAR2A	1	1	3	3	3	6.18777	0.184688	23.0369	2.51726	0.033624	0.124426	-4.18317	0.229471	0.829537	1	WT - Control	limma	0.033624	0.124426	FALSE	no hit	6.18777		1.47335
ATP2B1	P20020|P20020-3|P20020-4|P20020-6	Plasma membrane calcium-transporting ATPase 1 OS=Homo sapiens GN=ATP2B1 PE=1 SV=3|Isoform B of Plasma membrane calcium-transporting ATPase 1 OS=Homo sapiens GN=ATP2B1|Isoform C of Plasma membrane calcium-transporting ATPase 1 OS=Homo sapiens GN=ATP2B1|Isoform K of Plasma membrane calcium-transporting ATPase 1 OS=Homo sapiens GN=ATP2B1	1	1	3	3	11	6.7129	-0.159582	25.4713	-2.51675	0.0336518	0.124426	-4.18398	0.229565	0.829595	1	WT - Control	limma	0.0336518	0.124426	FALSE	no hit	6.7129		1.47299
HMGXB4	Q9UGU5	HMG domain-containing protein 4 OS=Homo sapiens GN=HMGXB4 PE=1 SV=2	1	1	3	3	8	6.48395	-0.184298	25.3128	-2.51626	0.0336786	0.124426	-4.18477	0.229656	0.829651	1	WT - Control	limma	0.0336786	0.124426	FALSE	no hit	6.48395		1.47265
PRRC2A	P48634	Protein PRRC2A OS=Homo sapiens GN=PRRC2A PE=1 SV=3	1	1	3	3	20	6.46149	0.209222	25.7862	2.51451	0.0337744	0.124576	-4.18756	0.229981	0.829851	1	WT - Control	limma	0.0337744	0.124576	FALSE	no hit	6.46149		1.47141
TRIM25	Q14258	E3 ubiquitin/ISG15 ligase TRIM25 OS=Homo sapiens GN=TRIM25 PE=1 SV=2	1	1	3	3	11	6.70123	-0.183812	25.8125	-2.51328	0.0338417	0.124576	-4.18951	0.230208	0.82999	1	WT - Control	limma	0.0338417	0.124576	FALSE	no hit	6.70123		1.47055
FARS2	O95363	Phenylalanine--tRNA ligase, mitochondrial OS=Homo sapiens GN=FARS2 PE=1 SV=1	1	1	3	3	2	5.65155	0.216757	21.5911	2.513	0.0338571	0.124576	-4.18996	0.23026	0.830022	1	WT - Control	limma	0.0338571	0.124576	FALSE	no hit	5.65155		1.47035
ACADVL	P49748|P49748-2|P49748-3	Very long-chain specific acyl-CoA dehydrogenase, mitochondrial OS=Homo sapiens GN=ACADVL PE=1 SV=1|Isoform 2 of Very long-chain specific acyl-CoA dehydrogenase, mitochondrial OS=Homo sapiens GN=ACADVL|Isoform 3 of Very long-chain specific acyl-CoA dehydrogenase, mitochondrial OS=Homo sapiens GN=ACADVL	1	1	3	3	5	5.86485	0.267635	23.1377	2.51204	0.03391	0.124576	-4.1915	0.230439	0.830132	1	WT - Control	limma	0.03391	0.124576	FALSE	no hit	5.86485		1.46967
EIF4G1	E7EUU4|E7EX73|E9PGM1|Q04637|Q04637-3|Q04637-4|Q04637-5|Q04637-8|Q04637-9	Eukaryotic translation initiation factor 4 gamma 1 OS=Homo sapiens GN=EIF4G1 PE=1 SV=1|Eukaryotic translation initiation factor 4 gamma 1 OS=Homo sapiens GN=EIF4G1 PE=1 SV=1|Eukaryotic translation initiation factor 4 gamma 1 OS=Homo sapiens GN=EIF4G1 PE=1 SV=1|Eukaryotic translation initiation factor 4 gamma 1 OS=Homo sapiens GN=EIF4G1 PE=1 SV=4|Isoform B of Eukaryotic translation initiation fact…	1	1	3	3	16	6.79158	0.15055	26.0403	2.51185	0.0339204	0.124576	-4.1918	0.230474	0.830153	1	WT - Control	limma	0.0339204	0.124576	FALSE	no hit	6.79158		1.46954
NXF1	Q9UBU9	Nuclear RNA export factor 1 OS=Homo sapiens GN=NXF1 PE=1 SV=1	1	1	3	3	17	7.39546	-0.170111	27.6449	-2.51106	0.0339638	0.124583	-4.19305	0.230621	0.830243	1	WT - Control	limma	0.0339638	0.124583	FALSE	no hit	7.39546		1.46898
VTI1B	Q9UEU0	Vesicle transport through interaction with t-SNAREs homolog 1B OS=Homo sapiens GN=VTI1B PE=1 SV=3	1	1	3	3	2	6.27458	0.272855	21.9472	2.51035	0.0340029	0.124583	-4.19418	0.230753	0.830323	1	WT - Control	limma	0.0340029	0.124583	FALSE	no hit	6.27458		1.46848
UFL1	O94874	E3 UFM1-protein ligase 1 OS=Homo sapiens GN=UFL1 PE=1 SV=2	1	1	3	3	11	6.44184	0.176409	25.2783	2.50816	0.0341236	0.124878	-4.19766	0.231159	0.830571	1	WT - Control	limma	0.0341236	0.124878	FALSE	no hit	6.44184		1.46695
UTP11	Q9Y3A2	Probable U3 small nucleolar RNA-associated protein 11 OS=Homo sapiens GN=UTP11 PE=1 SV=2	1	1	3	3	11	7.19896	-0.171337	26.435	-2.5067	0.0342048	0.125027	-4.19999	0.231432	0.830737	1	WT - Control	limma	0.0342048	0.125027	FALSE	no hit	7.19896		1.46591
CHD6	Q8TD26	Chromodomain-helicase-DNA-binding protein 6 OS=Homo sapiens GN=CHD6 PE=1 SV=4	1	1	3	3	7	6.12791	0.224881	24.3026	2.50231	0.0344488	0.125545	-4.20698	0.232249	0.831232	1	WT - Control	limma	0.0344488	0.125545	FALSE	no hit	6.12791		1.46283
TARDBP	A0A087WX29|Q13148	TAR DNA-binding protein 43 (Fragment) OS=Homo sapiens GN=TARDBP PE=1 SV=1|TAR DNA-binding protein 43 OS=Homo sapiens GN=TARDBP PE=1 SV=1	1	1	3	3	4	6.94447	-0.179068	26.1047	-2.50225	0.0344522	0.125545	-4.20707	0.232261	0.831239	1	WT - Control	limma	0.0344522	0.125545	FALSE	no hit	6.94447		1.46278
PYCR2	A0A087WTV6|Q96C36	Pyrroline-5-carboxylate reductase 2 OS=Homo sapiens GN=PYCR2 PE=1 SV=1|Pyrroline-5-carboxylate reductase 2 OS=Homo sapiens GN=PYCR2 PE=1 SV=1	1	1	3	3	6	7.2991	-0.181326	25.8981	-2.50197	0.034468	0.125545	-4.20752	0.232314	0.831271	1	WT - Control	limma	0.034468	0.125545	FALSE	no hit	7.2991		1.46258
CTH	P32929|P32929-2|P32929-3	Cystathionine gamma-lyase OS=Homo sapiens GN=CTH PE=1 SV=3|Isoform 2 of Cystathionine gamma-lyase OS=Homo sapiens GN=CTH|Isoform 3 of Cystathionine gamma-lyase OS=Homo sapiens GN=CTH	1	1	3	3	3	5.74988	0.191859	22.6094	2.49768	0.0347084	0.126149	-4.21434	0.233115	0.831753	1	WT - Control	limma	0.0347084	0.126149	FALSE	no hit	5.74988		1.45957
GNAI3	P08754	Guanine nucleotide-binding protein G(k) subunit alpha OS=Homo sapiens GN=GNAI3 PE=1 SV=3	1	1	3	3	3	6.84578	-0.171969	25.0106	-2.49755	0.0347156	0.126149	-4.21455	0.233139	0.831768	1	WT - Control	limma	0.0347156	0.126149	FALSE	no hit	6.84578		1.45948
FANCI	Q9NVI1	Fanconi anemia group I protein OS=Homo sapiens GN=FANCI PE=1 SV=4	1	1	3	3	11	6.56636	0.196585	25.3991	2.49549	0.0348316	0.126414	-4.21782	0.233524	0.831999	1	WT - Control	limma	0.0348316	0.126414	FALSE	no hit	6.56636		1.45803
EIF1|EIF1B	K7EM18|O60739|P41567	Eukaryotic translation initiation factor 1 OS=Homo sapiens GN=EIF1 PE=1 SV=1|Eukaryotic translation initiation factor 1b OS=Homo sapiens GN=EIF1B PE=1 SV=2|Eukaryotic translation initiation factor 1 OS=Homo sapiens GN=EIF1 PE=1 SV=1	1	1	3	3	2	5.83394	0.230603	21.7307	2.49481	0.0348701	0.126414	-4.2189	0.233652	0.832075	1	WT - Control	limma	0.0348701	0.126414	FALSE	no hit	5.83394		1.45755
NFX1	Q12986|Q12986-2	Transcriptional repressor NF-X1 OS=Homo sapiens GN=NFX1 PE=1 SV=2|Isoform 2 of Transcriptional repressor NF-X1 OS=Homo sapiens GN=NFX1	1	1	3	3	5	6.45262	0.147137	23.9183	2.49167	0.0350479	0.12691	-4.2239	0.234241	0.832427	1	WT - Control	limma	0.0350479	0.12691	FALSE	no hit	6.45262		1.45534
ERI3	H0Y4B0|O43414|O43414-2|O43414-3	ERI1 exoribonuclease 3 (Fragment) OS=Homo sapiens GN=ERI3 PE=1 SV=1|ERI1 exoribonuclease 3 OS=Homo sapiens GN=ERI3 PE=1 SV=2|Isoform 2 of ERI1 exoribonuclease 3 OS=Homo sapiens GN=ERI3|Isoform 3 of ERI1 exoribonuclease 3 OS=Homo sapiens GN=ERI3	1	1	3	3	2	6.30574	-0.202289	23.8971	-2.48821	0.035245	0.127475	-4.2294	0.234891	0.832813	1	WT - Control	limma	0.035245	0.127475	FALSE	no hit	6.30574		1.4529
RAB9A	P51151	Ras-related protein Rab-9A OS=Homo sapiens GN=RAB9A PE=1 SV=1	1	1	3	3	4	6.20946	0.181959	24.0568	2.48637	0.0353501	0.127646	-4.23232	0.235237	0.833018	1	WT - Control	limma	0.0353501	0.127646	FALSE	no hit	6.20946		1.45161
PRRC2C	E7EPN9|Q9Y520|Q9Y520-4|Q9Y520-5|Q9Y520-7	Protein PRRC2C OS=Homo sapiens GN=PRRC2C PE=1 SV=1|Protein PRRC2C OS=Homo sapiens GN=PRRC2C PE=1 SV=4|Isoform 4 of Protein PRRC2C OS=Homo sapiens GN=PRRC2C|Isoform 5 of Protein PRRC2C OS=Homo sapiens GN=PRRC2C|Isoform 7 of Protein PRRC2C OS=Homo sapiens GN=PRRC2C	1	1	3	3	8	6.48758	0.263096	25.1263	2.4856	0.0353947	0.127646	-4.23355	0.235383	0.833104	1	WT - Control	limma	0.0353947	0.127646	FALSE	no hit	6.48758		1.45106
AKAP8L	Q9ULX6	A-kinase anchor protein 8-like OS=Homo sapiens GN=AKAP8L PE=1 SV=3	1	1	3	3	11	7.06658	-0.179436	26.8257	-2.48523	0.035416	0.127646	-4.23414	0.235453	0.833145	1	WT - Control	limma	0.035416	0.127646	FALSE	no hit	7.06658		1.4508
IGHMBP2	P38935	DNA-binding protein SMUBP-2 OS=Homo sapiens GN=IGHMBP2 PE=1 SV=3	1	1	3	3	9	6.66588	0.169136	25.5046	2.48297	0.0355456	0.127934	-4.23772	0.235878	0.833396	1	WT - Control	limma	0.0355456	0.127934	FALSE	no hit	6.66588		1.44921
TGS1	Q96RS0	Trimethylguanosine synthase OS=Homo sapiens GN=TGS1 PE=1 SV=3	1	1	3	3	3	6.05102	0.188716	23.0874	2.4824	0.0355785	0.127934	-4.23863	0.235986	0.833459	1	WT - Control	limma	0.0355785	0.127934	FALSE	no hit	6.05102		1.44881
HSD17B4	P51659	Peroxisomal multifunctional enzyme type 2 OS=Homo sapiens GN=HSD17B4 PE=1 SV=3	1	1	3	3	23	7.44803	-0.16482	27.5842	-2.48126	0.0356442	0.128021	-4.24044	0.236201	0.833586	1	WT - Control	limma	0.0356442	0.128021	FALSE	no hit	7.44803		1.44801
PPP1CC	F8VYE8|P36873|P36873-2	Serine/threonine-protein phosphatase OS=Homo sapiens GN=PPP1CC PE=1 SV=1|Serine/threonine-protein phosphatase PP1-gamma catalytic subunit OS=Homo sapiens GN=PPP1CC PE=1 SV=1|Isoform Gamma-2 of Serine/threonine-protein phosphatase PP1-gamma catalytic subunit OS=Homo sapiens GN=PPP1CC	1	1	3	3	2	6.55188	-0.245455	24.5468	-2.48016	0.0357078	0.128101	-4.24219	0.236408	0.833708	1	WT - Control	limma	0.0357078	0.128101	FALSE	no hit	6.55188		1.44724
POLR1B	Q9H9Y6|Q9H9Y6-2|Q9H9Y6-3	DNA-directed RNA polymerase I subunit RPA2 OS=Homo sapiens GN=POLR1B PE=1 SV=2|Isoform 2 of DNA-directed RNA polymerase I subunit RPA2 OS=Homo sapiens GN=POLR1B|Isoform 3 of DNA-directed RNA polymerase I subunit RPA2 OS=Homo sapiens GN=POLR1B	1	1	3	3	7	6.3463	-0.151201	24.9662	-2.47663	0.0359129	0.128558	-4.2478	0.237077	0.834099	1	WT - Control	limma	0.0359129	0.128558	FALSE	no hit	6.3463		1.44475
LTV1	Q96GA3	Protein LTV1 homolog OS=Homo sapiens GN=LTV1 PE=1 SV=1	1	1	3	3	17	7.16614	-0.1576	27.1889	-2.47654	0.0359183	0.128558	-4.24795	0.237094	0.834109	1	WT - Control	limma	0.0359183	0.128558	FALSE	no hit	7.16614		1.44468
HOXD13	P35453	Homeobox protein Hox-D13 OS=Homo sapiens GN=HOXD13 PE=1 SV=3	1	1	3	3	6	6.67648	-0.154685	25.4166	-2.46997	0.0363025	0.129784	-4.25837	0.23834	0.834833	1	WT - Control	limma	0.0363025	0.129784	FALSE	no hit	6.67648		1.44006
AFG3L2	Q9Y4W6	AFG3-like protein 2 OS=Homo sapiens GN=AFG3L2 PE=1 SV=2	1	1	3	3	20	7.0821	-0.175546	27.3632	-2.4654	0.0365723	0.130452	-4.26563	0.239209	0.835334	1	WT - Control	limma	0.0365723	0.130452	FALSE	no hit	7.0821		1.43685
FSCN1	Q16658	Fascin OS=Homo sapiens GN=FSCN1 PE=1 SV=3	1	1	3	3	5	6.71713	-0.158297	25.0357	-2.46538	0.0365739	0.130452	-4.26567	0.239214	0.835337	1	WT - Control	limma	0.0365739	0.130452	FALSE	no hit	6.71713		1.43683
CDC5L	Q99459	Cell division cycle 5-like protein OS=Homo sapiens GN=CDC5L PE=1 SV=2	1	1	3	3	29	7.09418	-0.160554	27.8426	-2.46329	0.0366978	0.130744	-4.26898	0.239612	0.835565	1	WT - Control	limma	0.0366978	0.130744	FALSE	no hit	7.09418		1.43536
MSH6	P52701	DNA mismatch repair protein Msh6 OS=Homo sapiens GN=MSH6 PE=1 SV=2	1	1	3	3	20	6.75477	0.185451	26.5973	2.45968	0.0369131	0.13136	-4.27471	0.240302	0.83596	1	WT - Control	limma	0.0369131	0.13136	FALSE	no hit	6.75477		1.43282
ANXA7	P20073|P20073-2	Annexin A7 OS=Homo sapiens GN=ANXA7 PE=1 SV=3|Isoform 2 of Annexin A7 OS=Homo sapiens GN=ANXA7	1	1	3	3	9	6.60841	0.166373	25.2081	2.45775	0.0370286	0.13162	-4.27777	0.24067	0.83617	1	WT - Control	limma	0.0370286	0.13162	FALSE	no hit	6.60841		1.43146
MDC 1,00	Q14676	Mediator of DNA damage checkpoint protein 1 OS=Homo sapiens GN=MDC1 PE=1 SV=3	1	1	3	3	18	6.73434	-0.239678	26.064	-2.45408	0.0372497	0.132254	-4.28359	0.241374	0.836569	1	WT - Control	limma	0.0372497	0.132254	FALSE	no hit	6.73434		1.42888
DNM2	P50570|P50570-2|P50570-3|P50570-4|P50570-5	Dynamin-2 OS=Homo sapiens GN=DNM2 PE=1 SV=2|Isoform 2 of Dynamin-2 OS=Homo sapiens GN=DNM2|Isoform 3 of Dynamin-2 OS=Homo sapiens GN=DNM2|Isoform 4 of Dynamin-2 OS=Homo sapiens GN=DNM2|Isoform 5 of Dynamin-2 OS=Homo sapiens GN=DNM2	1	1	3	3	2	6.1237	0.188438	22.0193	2.44095	0.0380509	0.134883	-4.30441	0.243901	0.837988	1	WT - Control	limma	0.0380509	0.134883	FALSE	no hit	6.1237		1.41964
ERCC3	P19447	TFIIH basal transcription factor complex helicase XPB subunit OS=Homo sapiens GN=ERCC3 PE=1 SV=1	1	1	3	3	7	6.40056	-0.176309	25.127	-2.44052	0.0380776	0.134883	-4.30509	0.243985	0.838035	1	WT - Control	limma	0.0380776	0.134883	FALSE	no hit	6.40056		1.41933
FYTTD1	Q96QD9	UAP56-interacting factor OS=Homo sapiens GN=FYTTD1 PE=1 SV=3	1	1	3	3	10	7.36754	-0.158159	26.7713	-2.43873	0.0381881	0.135057	-4.30793	0.24433	0.838227	1	WT - Control	limma	0.0381881	0.135057	FALSE	no hit	7.36754		1.41807
CENPP	Q6IPU0	Centromere protein P OS=Homo sapiens GN=CENPP PE=1 SV=1	1	1	3	3	2	6.1495	0.145521	23.5653	2.43831	0.0382138	0.135057	-4.30859	0.244411	0.838272	1	WT - Control	limma	0.0382138	0.135057	FALSE	no hit	6.1495		1.41778
LPCAT1	Q8NF37	Lysophosphatidylcholine acyltransferase 1 OS=Homo sapiens GN=LPCAT1 PE=1 SV=2	1	1	3	3	6	6.76539	-0.141708	24.8375	-2.43714	0.0382867	0.135093	-4.31045	0.244638	0.838398	1	WT - Control	limma	0.0382867	0.135093	FALSE	no hit	6.76539		1.41695
SEC16A	F1T0I1|J3KNL6|O15027|O15027-2|O15027-3|O15027-4|O15027-5	Protein transport protein Sec16A OS=Homo sapiens GN=SEC16A PE=1 SV=1|Protein transport protein Sec16A OS=Homo sapiens GN=SEC16A PE=1 SV=1|Protein transport protein Sec16A OS=Homo sapiens GN=SEC16A PE=1 SV=3|Isoform 2 of Protein transport protein Sec16A OS=Homo sapiens GN=SEC16A|Isoform 3 of Protein transport protein Sec16A OS=Homo sapiens GN=SEC16A|Isoform 4 of Protein transport protein Sec16A OS…	1	1	3	3	6	6.06446	-0.183712	23.9299	-2.43674	0.0383112	0.135093	-4.31107	0.244715	0.83844	1	WT - Control	limma	0.0383112	0.135093	FALSE	no hit	6.06446		1.41667
SCAP	Q12770|Q12770-3	Sterol regulatory element-binding protein cleavage-activating protein OS=Homo sapiens GN=SCAP PE=1 SV=4|Isoform 3 of Sterol regulatory element-binding protein cleavage-activating protein OS=Homo sapiens GN=SCAP	1	1	3	3	2	5.66173	0.413192	22.4145	2.43577	0.0383716	0.135152	-4.31261	0.244903	0.838544	1	WT - Control	limma	0.0383716	0.135152	FALSE	no hit	5.66173		1.41599
2002-03-01	Q969Z3	Mitochondrial amidoxime reducing component 2 OS=Homo sapiens GN=MARC2 PE=1 SV=1	1	1	3	3	2	6.40407	-0.200066	24.1735	-2.43375	0.0384974	0.135441	-4.31581	0.245294	0.83876	1	WT - Control	limma	0.0384974	0.135441	FALSE	no hit	6.40407		1.41457
MRPL43	B1AL05|H0Y6Y8|Q8N983|Q8N983-2|Q8N983-3|Q8N983-4|Q8N983-6|Q8N983-7	39S ribosomal protein L43, mitochondrial OS=Homo sapiens GN=MRPL43 PE=1 SV=1|39S ribosomal protein L43, mitochondrial (Fragment) OS=Homo sapiens GN=MRPL43 PE=1 SV=1|39S ribosomal protein L43, mitochondrial OS=Homo sapiens GN=MRPL43 PE=1 SV=1|Isoform 2 of 39S ribosomal protein L43, mitochondrial OS=Homo sapiens GN=MRPL43|Isoform 3 of 39S ribosomal protein L43, mitochondrial OS=Homo sapiens GN=MRPL…	1	1	3	3	3	6.22691	-0.263972	23.902	-2.43156	0.0386341	0.135767	-4.31928	0.245719	0.838994	1	WT - Control	limma	0.0386341	0.135767	FALSE	no hit	6.22691		1.41303
CPT2	P23786	Carnitine O-palmitoyltransferase 2, mitochondrial OS=Homo sapiens GN=CPT2 PE=1 SV=2	1	1	3	3	3	5.97612	0.231504	22.7608	2.43006	0.0387283	0.135944	-4.32166	0.246011	0.839154	1	WT - Control	limma	0.0387283	0.135944	FALSE	no hit	5.97612		1.41197
PHC1	J3KQH6|P78364	Polyhomeotic-like protein 1 OS=Homo sapiens GN=PHC1 PE=1 SV=1|Polyhomeotic-like protein 1 OS=Homo sapiens GN=PHC1 PE=1 SV=3	1	1	3	3	9	6.52678	-0.163212	24.7779	-2.42908	0.03879	0.136006	-4.32321	0.246202	0.839259	1	WT - Control	limma	0.03879	0.136006	FALSE	no hit	6.52678		1.41128
IGF2BP1	Q9NZI8	Insulin-like growth factor 2 mRNA-binding protein 1 OS=Homo sapiens GN=IGF2BP1 PE=1 SV=2	1	1	3	3	27	8.10901	-0.140082	28.5225	-2.42539	0.0390228	0.136668	-4.32906	0.24692	0.839652	1	WT - Control	limma	0.0390228	0.136668	FALSE	no hit	8.10901		1.40868
GTSE1	Q9NYZ3	G2 and S phase-expressed protein 1 OS=Homo sapiens GN=GTSE1 PE=1 SV=3	1	1	3	3	6	6.19807	0.176756	23.8986	2.42354	0.0391397	0.136781	-4.33198	0.24728	0.839848	1	WT - Control	limma	0.0391397	0.136781	FALSE	no hit	6.19807		1.40738
ASPH	Q12797|Q12797-10	Aspartyl/asparaginyl beta-hydroxylase OS=Homo sapiens GN=ASPH PE=1 SV=3|Isoform 10 of Aspartyl/asparaginyl beta-hydroxylase OS=Homo sapiens GN=ASPH	1	1	3	3	12	6.5917	-0.174334	25.7533	-2.42348	0.0391434	0.136781	-4.33207	0.247292	0.839854	1	WT - Control	limma	0.0391434	0.136781	FALSE	no hit	6.5917		1.40734
DLAT	P10515	Dihydrolipoyllysine-residue acetyltransferase component of pyruvate dehydrogenase complex, mitochondrial OS=Homo sapiens GN=DLAT PE=1 SV=3	1	1	3	3	8	6.86773	-0.27702	26.648	-2.42185	0.0392473	0.136827	-4.33466	0.247611	0.840027	1	WT - Control	limma	0.0392473	0.136827	FALSE	no hit	6.86773		1.40619
U2AF2	P26368|P26368-2	Splicing factor U2AF 65 kDa subunit OS=Homo sapiens GN=U2AF2 PE=1 SV=4|Isoform 2 of Splicing factor U2AF 65 kDa subunit OS=Homo sapiens GN=U2AF2	1	1	3	3	14	8.01938	-0.361738	28.6129	-2.42161	0.0392626	0.136827	-4.33504	0.247658	0.840053	1	WT - Control	limma	0.0392626	0.136827	FALSE	no hit	8.01938		1.40602
TFIP11	Q9UBB9	Tuftelin-interacting protein 11 OS=Homo sapiens GN=TFIP11 PE=1 SV=1	1	1	3	3	9	6.41715	-0.171157	25.3915	-2.42119	0.0392891	0.136827	-4.3357	0.247739	0.840097	1	WT - Control	limma	0.0392891	0.136827	FALSE	no hit	6.41715		1.40573
ERH	P84090	Enhancer of rudimentary homolog OS=Homo sapiens GN=ERH PE=1 SV=1	1	1	3	3	2	6.53823	0.277699	23.187	2.42022	0.0393508	0.136888	-4.33723	0.247928	0.840199	1	WT - Control	limma	0.0393508	0.136888	FALSE	no hit	6.53823		1.40505
NAXE	Q8NCW5|Q8NCW5-2	NAD(P)H-hydrate epimerase OS=Homo sapiens GN=NAXE PE=1 SV=2|Isoform 2 of NAD(P)H-hydrate epimerase OS=Homo sapiens GN=NAXE	1	1	3	3	2	6.45824	-0.234796	23.2929	-2.41734	0.0395347	0.137315	-4.34178	0.248491	0.840504	1	WT - Control	limma	0.0395347	0.137315	FALSE	no hit	6.45824		1.40302
TRMT10C	Q7L0Y3	Mitochondrial ribonuclease P protein 1 OS=Homo sapiens GN=TRMT10C PE=1 SV=2	1	1	3	3	16	7.61115	-0.16816	27.5457	-2.41531	0.0396651	0.137315	-4.345	0.248889	0.840718	1	WT - Control	limma	0.0396651	0.137315	FALSE	no hit	7.61115		1.40159
SLC25A22	E9PJH7|Q9H936	Mitochondrial glutamate carrier 1 (Fragment) OS=Homo sapiens GN=SLC25A22 PE=1 SV=5|Mitochondrial glutamate carrier 1 OS=Homo sapiens GN=SLC25A22 PE=1 SV=1	1	1	3	3	3	6.68589	-0.1924	24.9806	-2.41529	0.0396669	0.137315	-4.34504	0.248894	0.840721	1	WT - Control	limma	0.0396669	0.137315	FALSE	no hit	6.68589		1.40157
ELAVL1	Q15717|Q15717-2	ELAV-like protein 1 OS=Homo sapiens GN=ELAVL1 PE=1 SV=2|Isoform 2 of ELAV-like protein 1 OS=Homo sapiens GN=ELAVL1	1	1	3	3	13	8.07392	-0.158964	27.8881	-2.41474	0.0397017	0.137315	-4.3459	0.249	0.840778	1	WT - Control	limma	0.0397017	0.137315	FALSE	no hit	8.07392		1.40119
CCAR2	Q8N163|Q8N163-2	Cell cycle and apoptosis regulator protein 2 OS=Homo sapiens GN=CCAR2 PE=1 SV=2|Isoform 2 of Cell cycle and apoptosis regulator protein 2 OS=Homo sapiens GN=CCAR2	1	1	3	3	9	6.61542	-0.148839	25.9811	-2.41462	0.0397094	0.137315	-4.34609	0.249024	0.840791	1	WT - Control	limma	0.0397094	0.137315	FALSE	no hit	6.61542		1.40111
OTUB1	F5GYN4|J3KR44|Q96FW1	Ubiquitin thioesterase OTUB1 OS=Homo sapiens GN=OTUB1 PE=1 SV=1|Ubiquitin thioesterase OTUB1 OS=Homo sapiens GN=OTUB1 PE=1 SV=2|Ubiquitin thioesterase OTUB1 OS=Homo sapiens GN=OTUB1 PE=1 SV=2	1	1	3	3	5	6.55509	-0.192082	24.6125	-2.41416	0.0397396	0.137315	-4.34683	0.249116	0.84084	1	WT - Control	limma	0.0397396	0.137315	FALSE	no hit	6.55509		1.40078
BCS1L	Q9Y276	Mitochondrial chaperone BCS1 OS=Homo sapiens GN=BCS1L PE=1 SV=1	1	1	3	3	6	6.92104	-0.182628	25.6397	-2.41195	0.0398817	0.137493	-4.35031	0.249548	0.841072	1	WT - Control	limma	0.0398817	0.137493	FALSE	no hit	6.92104		1.39923
PGAM5	Q96HS1	Serine/threonine-protein phosphatase PGAM5, mitochondrial OS=Homo sapiens GN=PGAM5 PE=1 SV=2	1	1	3	3	14	7.9125	-0.155683	27.198	-2.41148	0.0399125	0.137493	-4.35106	0.249641	0.841122	1	WT - Control	limma	0.0399125	0.137493	FALSE	no hit	7.9125		1.39889
DDX23	Q9BUQ8	Probable ATP-dependent RNA helicase DDX23 OS=Homo sapiens GN=DDX23 PE=1 SV=3	1	1	3	3	11	6.97469	0.183267	26.0566	2.41129	0.0399244	0.137493	-4.35135	0.249677	0.841141	1	WT - Control	limma	0.0399244	0.137493	FALSE	no hit	6.97469		1.39876
ASCC1	Q8N9N2-2	Isoform 2 of Activating signal cointegrator 1 complex subunit 1 OS=Homo sapiens GN=ASCC1	1	1	3	3	3	6.28916	-0.159825	23.9073	-2.40666	0.0402249	0.138287	-4.35867	0.250587	0.841627	1	WT - Control	limma	0.0402249	0.138287	FALSE	no hit	6.28916		1.3955
OLA1	Q9NTK5|Q9NTK5-2|Q9NTK5-3	Obg-like ATPase 1 OS=Homo sapiens GN=OLA1 PE=1 SV=2|Isoform 2 of Obg-like ATPase 1 OS=Homo sapiens GN=OLA1|Isoform 3 of Obg-like ATPase 1 OS=Homo sapiens GN=OLA1	1	1	3	3	5	6.40359	0.160594	24.6767	2.40637	0.0402444	0.138287	-4.35914	0.250646	0.841658	1	WT - Control	limma	0.0402444	0.138287	FALSE	no hit	6.40359		1.39529
ZNF638	Q14966|Q14966-3	Zinc finger protein 638 OS=Homo sapiens GN=ZNF638 PE=1 SV=2|Isoform 3 of Zinc finger protein 638 OS=Homo sapiens GN=ZNF638	1	1	3	3	38	6.92525	-0.146054	27.8501	-2.40187	0.0405383	0.139143	-4.36624	0.251532	0.842127	1	WT - Control	limma	0.0405383	0.139143	FALSE	no hit	6.92525		1.39213
NDUFV1	G3V0I5|P49821|P49821-2	NADH dehydrogenase (Ubiquinone) flavoprotein 1, 51kDa, isoform CRA_c OS=Homo sapiens GN=NDUFV1 PE=1 SV=1|NADH dehydrogenase [ubiquinone] flavoprotein 1, mitochondrial OS=Homo sapiens GN=NDUFV1 PE=1 SV=4|Isoform 2 of NADH dehydrogenase [ubiquinone] flavoprotein 1, mitochondrial OS=Homo sapiens GN=NDUFV1	1	1	3	3	6	6.7974	0.292442	25.1481	2.39966	0.0406842	0.139334	-4.36974	0.251969	0.842358	1	WT - Control	limma	0.0406842	0.139334	FALSE	no hit	6.7974		1.39057
SPG20	Q8N0X7	Spartin OS=Homo sapiens GN=SPG20 PE=1 SV=1	1	1	3	3	4	5.86596	0.15088	24.0386	2.39872	0.0407463	0.139334	-4.37123	0.252155	0.842456	1	WT - Control	limma	0.0407463	0.139334	FALSE	no hit	5.86596		1.38991
NOL8	Q76FK4|Q76FK4-2|Q76FK4-4	Nucleolar protein 8 OS=Homo sapiens GN=NOL8 PE=1 SV=1|Isoform 2 of Nucleolar protein 8 OS=Homo sapiens GN=NOL8|Isoform 4 of Nucleolar protein 8 OS=Homo sapiens GN=NOL8	1	1	3	3	8	6.69739	-0.148922	25.7829	-2.39785	0.0408036	0.139334	-4.3726	0.252327	0.842547	1	WT - Control	limma	0.0408036	0.139334	FALSE	no hit	6.69739		1.3893
GAPVD1	F8W9S7|Q14C86|Q14C86-2|Q14C86-3|Q14C86-4|Q14C86-5|Q14C86-6	GTPase-activating protein and VPS9 domain-containing protein 1 OS=Homo sapiens GN=GAPVD1 PE=1 SV=1|GTPase-activating protein and VPS9 domain-containing protein 1 OS=Homo sapiens GN=GAPVD1 PE=1 SV=2|Isoform 2 of GTPase-activating protein and VPS9 domain-containing protein 1 OS=Homo sapiens GN=GAPVD1|Isoform 3 of GTPase-activating protein and VPS9 domain-containing protein 1 OS=Homo sapiens GN=GAPV…	1	1	3	3	2	5.77906	-0.147652	23.5657	-2.39671	0.040879	0.139334	-4.3744	0.252552	0.842665	1	WT - Control	limma	0.040879	0.139334	FALSE	no hit	5.77906		1.3885
GLUD1	P00367	Glutamate dehydrogenase 1, mitochondrial OS=Homo sapiens GN=GLUD1 PE=1 SV=2	1	1	3	3	13	7.0079	0.29887	26.3514	2.39662	0.0408849	0.139334	-4.37454	0.25257	0.842674	1	WT - Control	limma	0.0408849	0.139334	FALSE	no hit	7.0079		1.38844
ACBD3	Q9H3P7	Golgi resident protein GCP60 OS=Homo sapiens GN=ACBD3 PE=1 SV=4	1	1	3	3	4	6.67838	-0.189698	24.965	-2.39637	0.0409016	0.139334	-4.37494	0.25262	0.8427	1	WT - Control	limma	0.0409016	0.139334	FALSE	no hit	6.67838		1.38826
PLEK	P08567	Pleckstrin OS=Homo sapiens GN=PLEK PE=1 SV=3	1	1	3	3	2	6.51728	-0.214014	23.0227	-2.39626	0.040909	0.139334	-4.37512	0.252642	0.842712	1	WT - Control	limma	0.040909	0.139334	FALSE	no hit	6.51728		1.38818
PPA2	Q9H2U2|Q9H2U2-2|Q9H2U2-3	Inorganic pyrophosphatase 2, mitochondrial OS=Homo sapiens GN=PPA2 PE=1 SV=2|Isoform 2 of Inorganic pyrophosphatase 2, mitochondrial OS=Homo sapiens GN=PPA2|Isoform 3 of Inorganic pyrophosphatase 2, mitochondrial OS=Homo sapiens GN=PPA2	1	1	3	3	4	6.08159	0.293112	24.7124	2.39434	0.0410365	0.139468	-4.37815	0.253023	0.842911	1	WT - Control	limma	0.0410365	0.139468	FALSE	no hit	6.08159		1.38683
NPM3	O75607	Nucleoplasmin-3 OS=Homo sapiens GN=NPM3 PE=1 SV=3	1	1	3	3	2	7.26178	-0.266805	24.8708	-2.39431	0.0410385	0.139468	-4.37819	0.253028	0.842914	1	WT - Control	limma	0.0410385	0.139468	FALSE	no hit	7.26178		1.38681
ACADSB	P45954	Short/branched chain specific acyl-CoA dehydrogenase, mitochondrial OS=Homo sapiens GN=ACADSB PE=1 SV=1	1	1	3	3	8	6.37216	-0.178069	24.9098	-2.39256	0.0411547	0.139709	-4.38095	0.253375	0.843095	1	WT - Control	limma	0.0411547	0.139709	FALSE	no hit	6.37216		1.38558
THYN1	Q9P016	Thymocyte nuclear protein 1 OS=Homo sapiens GN=THYN1 PE=1 SV=1	1	1	3	3	2	6.31467	0.414134	23.4695	2.39079	0.0412727	0.139957	-4.38374	0.253725	0.843278	1	WT - Control	limma	0.0412727	0.139957	FALSE	no hit	6.31467		1.38434
EMC1	Q8N766|Q8N766-2|Q8N766-3|Q8N766-4	ER membrane protein complex subunit 1 OS=Homo sapiens GN=EMC1 PE=1 SV=1|Isoform 2 of ER membrane protein complex subunit 1 OS=Homo sapiens GN=EMC1|Isoform 3 of ER membrane protein complex subunit 1 OS=Homo sapiens GN=EMC1|Isoform 4 of ER membrane protein complex subunit 1 OS=Homo sapiens GN=EMC1	1	1	3	3	6	6.29455	0.239968	24.3955	2.38713	0.0415188	0.140637	-4.38953	0.254455	0.843657	1	WT - Control	limma	0.0415188	0.140637	FALSE	no hit	6.29455		1.38176
EXD2	Q9NVH0	Exonuclease 3'-5' domain-containing protein 2 OS=Homo sapiens GN=EXD2 PE=1 SV=2	1	1	3	3	5	6.16289	-0.175446	23.9291	-2.38477	0.0416773	0.141019	-4.39324	0.254923	0.8439	1	WT - Control	limma	0.0416773	0.141019	FALSE	no hit	6.16289		1.3801
TPI1	P60174|P60174-1	Triosephosphate isomerase OS=Homo sapiens GN=TPI1 PE=1 SV=3|Isoform 2 of Triosephosphate isomerase OS=Homo sapiens GN=TPI1	1	1	3	3	4	7.12969	0.247648	25.3175	2.38137	0.0419078	0.141645	-4.39861	0.255602	0.84425	1	WT - Control	limma	0.0419078	0.141645	FALSE	no hit	7.12969		1.37771
OCIAD1	D6RBN5|D6RDK6|Q9NX40	OCIA domain-containing protein 1 OS=Homo sapiens GN=OCIAD1 PE=1 SV=1|OCIA domain-containing protein 1 (Fragment) OS=Homo sapiens GN=OCIAD1 PE=1 SV=1|OCIA domain-containing protein 1 OS=Homo sapiens GN=OCIAD1 PE=1 SV=1	1	1	3	3	3	6.32359	0.263184	24.3671	2.38032	0.0419788	0.14173	-4.40026	0.25581	0.844357	1	WT - Control	limma	0.0419788	0.14173	FALSE	no hit	6.32359		1.37697
RER1	A0A0A0MR06|O15258|Q5T091|Q5T092|Q5T093|Q9P0H9	Protein RER1 (Fragment) OS=Homo sapiens GN=RER1 PE=1 SV=1|Protein RER1 OS=Homo sapiens GN=RER1 PE=1 SV=1|Protein RER1 OS=Homo sapiens GN=RER1 PE=1 SV=1|Protein RER1 (Fragment) OS=Homo sapiens GN=RER1 PE=1 SV=1|Protein RER1 OS=Homo sapiens GN=RER1 PE=1 SV=1|Protein RER1 OS=Homo sapiens GN=RER1 PE=1 SV=1	1	1	3	3	2	5.96638	0.286876	21.5051	2.37722	0.0421906	0.14229	-4.40516	0.256431	0.844675	1	WT - Control	limma	0.0421906	0.14229	FALSE	no hit	5.96638		1.37478
CNOT10	Q9H9A5|Q9H9A5-2|Q9H9A5-3|Q9H9A5-4|Q9H9A5-6	CCR4-NOT transcription complex subunit 10 OS=Homo sapiens GN=CNOT10 PE=1 SV=1|Isoform 2 of CCR4-NOT transcription complex subunit 10 OS=Homo sapiens GN=CNOT10|Isoform 3 of CCR4-NOT transcription complex subunit 10 OS=Homo sapiens GN=CNOT10|Isoform 4 of CCR4-NOT transcription complex subunit 10 OS=Homo sapiens GN=CNOT10|Isoform 6 of CCR4-NOT transcription complex subunit 10 OS=Homo sapiens GN=CNOT…	1	1	3	3	2	5.75695	0.14863	22.3757	2.37632	0.042252	0.142342	-4.40658	0.256611	0.844767	1	WT - Control	limma	0.042252	0.142342	FALSE	no hit	5.75695		1.37415
MRPL32	Q9BYC8	39S ribosomal protein L32, mitochondrial OS=Homo sapiens GN=MRPL32 PE=1 SV=1	1	1	3	3	2	6.76796	-0.197562	23.8447	-2.37474	0.0423601	0.142551	-4.40906	0.256927	0.844928	1	WT - Control	limma	0.0423601	0.142551	FALSE	no hit	6.76796		1.37304
ARPC1A	Q92747	Actin-related protein 2/3 complex subunit 1A OS=Homo sapiens GN=ARPC1A PE=1 SV=2	1	1	3	3	3	6.73385	-0.182054	24.7962	-2.37263	0.0425054	0.142765	-4.41239	0.25735	0.845144	1	WT - Control	limma	0.0425054	0.142765	FALSE	no hit	6.73385		1.37156
ACIN1	E7EQT4|Q9UKV3-5|S4R3H4	Apoptotic chromatin condensation inducer in the nucleus OS=Homo sapiens GN=ACIN1 PE=1 SV=2|Isoform 4 of Apoptotic chromatin condensation inducer in the nucleus OS=Homo sapiens GN=ACIN1|Apoptotic chromatin condensation inducer in the nucleus OS=Homo sapiens GN=ACIN1 PE=1 SV=1	1	1	3	3	34	7.57875	-0.352252	28.3754	-2.37248	0.0425159	0.142765	-4.41264	0.257381	0.84516	1	WT - Control	limma	0.0425159	0.142765	FALSE	no hit	7.57875		1.37145
CXADR	P78310	Coxsackievirus and adenovirus receptor OS=Homo sapiens GN=CXADR PE=1 SV=1	1	1	3	3	7	6.49877	0.21531	24.8972	2.36903	0.0427542	0.14341	-4.41807	0.258074	0.845511	1	WT - Control	limma	0.0427542	0.14341	FALSE	no hit	6.49877		1.36902
KIRREL	Q96J84|Q96J84-2	Kin of IRRE-like protein 1 OS=Homo sapiens GN=KIRREL PE=1 SV=2|Isoform 2 of Kin of IRRE-like protein 1 OS=Homo sapiens GN=KIRREL	1	1	3	3	2	5.85819	-0.216634	22.4593	-2.36074	0.043332	0.14519	-4.43113	0.259743	0.846351	1	WT - Control	limma	0.043332	0.14519	FALSE	no hit	5.85819		1.36319
UBA2	Q9UBT2	SUMO-activating enzyme subunit 2 OS=Homo sapiens GN=UBA2 PE=1 SV=2	1	1	3	3	3	6.24593	0.137178	23.7619	2.35828	0.0435046	0.145611	-4.43499	0.260238	0.846599	1	WT - Control	limma	0.0435046	0.145611	FALSE	no hit	6.24593		1.36147
TMEM33	D6RAA6|P57088	Transmembrane protein 33 (Fragment) OS=Homo sapiens GN=TMEM33 PE=1 SV=1|Transmembrane protein 33 OS=Homo sapiens GN=TMEM33 PE=1 SV=2	1	1	3	3	3	6.77282	-0.192232	23.7607	-2.35734	0.0435712	0.145676	-4.43648	0.26043	0.846694	1	WT - Control	limma	0.0435712	0.145676	FALSE	no hit	6.77282		1.3608
PUS1	F5H1S9|G8JLB3|Q9Y606|Q9Y606-2	tRNA pseudouridine synthase OS=Homo sapiens GN=PUS1 PE=1 SV=1|tRNA pseudouridine synthase (Fragment) OS=Homo sapiens GN=PUS1 PE=1 SV=1|tRNA pseudouridine synthase A, mitochondrial OS=Homo sapiens GN=PUS1 PE=1 SV=3|Isoform 2 of tRNA pseudouridine synthase A, mitochondrial OS=Homo sapiens GN=PUS1	1	1	3	3	8	6.76797	-0.174513	25.2985	-2.35663	0.0436213	0.145687	-4.4376	0.260573	0.846766	1	WT - Control	limma	0.0436213	0.145687	FALSE	no hit	6.76797		1.3603
BRIX1	Q8TDN6	Ribosome biogenesis protein BRX1 homolog OS=Homo sapiens GN=BRIX1 PE=1 SV=2	1	1	3	3	10	7.63791	0.227991	26.4869	2.34842	0.0442051	0.147477	-4.45051	0.262237	0.84759	1	WT - Control	limma	0.0442051	0.147477	FALSE	no hit	7.63791		1.35453
SALL2	Q9Y467	Sal-like protein 2 OS=Homo sapiens GN=SALL2 PE=1 SV=4	1	1	3	3	2	5.78331	0.18749	22.2258	2.34651	0.0443419	0.147775	-4.45351	0.262625	0.847781	1	WT - Control	limma	0.0443419	0.147775	FALSE	no hit	5.78331		1.35319
U2SURP	O15042|O15042-2	U2 snRNP-associated SURP motif-containing protein OS=Homo sapiens GN=U2SURP PE=1 SV=2|Isoform 2 of U2 snRNP-associated SURP motif-containing protein OS=Homo sapiens GN=U2SURP	1	1	3	3	14	6.85386	-0.142867	25.8546	-2.34487	0.04446	0.14787	-4.4561	0.262959	0.847945	1	WT - Control	limma	0.04446	0.14787	FALSE	no hit	6.85386		1.35203
SNRPB|SNRPN	A8MT02|J3QLE5|P14678|P14678-2|P14678-3|P63162|P63162-2	Small nuclear ribonucleoprotein-associated proteins B and B' OS=Homo sapiens GN=SNRPB PE=1 SV=3|Small nuclear ribonucleoprotein-associated protein N (Fragment) OS=Homo sapiens GN=SNRPN PE=1 SV=1|Small nuclear ribonucleoprotein-associated proteins B and B' OS=Homo sapiens GN=SNRPB PE=1 SV=2|Isoform SM-B of Small nuclear ribonucleoprotein-associated proteins B and B' OS=Homo sapiens GN=SNRPB|Isofor…	1	1	3	3	3	7.73054	0.188215	26.1124	2.34479	0.0444661	0.14787	-4.45623	0.262977	0.847953	1	WT - Control	limma	0.0444661	0.14787	FALSE	no hit	7.73054		1.35197
QTRTD1	Q9H974|Q9H974-2|Q9H974-3|Q9H974-4	Queuine tRNA-ribosyltransferase subunit QTRTD1 OS=Homo sapiens GN=QTRTD1 PE=1 SV=1|Isoform 2 of Queuine tRNA-ribosyltransferase subunit QTRTD1 OS=Homo sapiens GN=QTRTD1|Isoform 3 of Queuine tRNA-ribosyltransferase subunit QTRTD1 OS=Homo sapiens GN=QTRTD1|Isoform 4 of Queuine tRNA-ribosyltransferase subunit QTRTD1 OS=Homo sapiens GN=QTRTD1	1	1	3	3	2	6.00112	-0.250727	22.7759	-2.34167	0.044691	0.148459	-4.46113	0.263611	0.848264	1	WT - Control	limma	0.044691	0.148459	FALSE	no hit	6.00112		1.34978
ARID1A	O14497|O14497-3	AT-rich interactive domain-containing protein 1A OS=Homo sapiens GN=ARID1A PE=1 SV=3|Isoform 3 of AT-rich interactive domain-containing protein 1A OS=Homo sapiens GN=ARID1A	1	1	3	3	2	5.99262	0.18352	22.4023	2.34008	0.0448064	0.148677	-4.46363	0.263936	0.848422	1	WT - Control	limma	0.0448064	0.148677	FALSE	no hit	5.99262		1.34866
WDR89	Q96FK6	WD repeat-containing protein 89 OS=Homo sapiens GN=WDR89 PE=2 SV=1	1	1	3	3	8	6.77409	-0.135386	25.0857	-2.33906	0.0448806	0.148677	-4.46524	0.264145	0.848524	1	WT - Control	limma	0.0448806	0.148677	FALSE	no hit	6.77409		1.34794
FAM98A	Q8NCA5|Q8NCA5-2	Protein FAM98A OS=Homo sapiens GN=FAM98A PE=1 SV=1|Isoform 2 of Protein FAM98A OS=Homo sapiens GN=FAM98A	1	1	3	3	4	6.95271	-0.13615	24.9022	-2.33878	0.0449008	0.148677	-4.46567	0.264202	0.848552	1	WT - Control	limma	0.0449008	0.148677	FALSE	no hit	6.95271		1.34775
GTF2I	P78347|P78347-2|P78347-3|P78347-4	General transcription factor II-I OS=Homo sapiens GN=GTF2I PE=1 SV=2|Isoform 2 of General transcription factor II-I OS=Homo sapiens GN=GTF2I|Isoform 3 of General transcription factor II-I OS=Homo sapiens GN=GTF2I|Isoform 4 of General transcription factor II-I OS=Homo sapiens GN=GTF2I	1	1	3	3	21	6.97378	0.14022	27.0543	2.33697	0.0450325	0.148954	-4.46852	0.264571	0.848731	1	WT - Control	limma	0.0450325	0.148954	FALSE	no hit	6.97378		1.34647
NCSTN	Q92542|Q92542-2	Nicastrin OS=Homo sapiens GN=NCSTN PE=1 SV=2|Isoform 2 of Nicastrin OS=Homo sapiens GN=NCSTN	1	1	3	3	4	6.46066	0.145271	24.1222	2.33249	0.0453603	0.149657	-4.47556	0.265488	0.849175	1	WT - Control	limma	0.0453603	0.149657	FALSE	no hit	6.46066		1.34332
COTL1	Q14019	Coactosin-like protein OS=Homo sapiens GN=COTL1 PE=1 SV=3	1	1	3	3	4	6.65268	-0.147707	25.1203	-2.33164	0.0454226	0.149657	-4.47689	0.265662	0.849259	1	WT - Control	limma	0.0454226	0.149657	FALSE	no hit	6.65268		1.34273
CORO1B	Q9BR76	Coronin-1B OS=Homo sapiens GN=CORO1B PE=1 SV=1	1	1	3	3	3	6.211	-0.144205	23.9848	-2.33121	0.0454545	0.149657	-4.47757	0.265751	0.849301	1	WT - Control	limma	0.0454545	0.149657	FALSE	no hit	6.211		1.34242
SMC4	E9PD53|Q9NTJ3	Structural maintenance of chromosomes protein OS=Homo sapiens GN=SMC4 PE=1 SV=1|Structural maintenance of chromosomes protein 4 OS=Homo sapiens GN=SMC4 PE=1 SV=2	1	1	3	3	19	6.94581	0.172703	26.2769	2.33105	0.0454663	0.149657	-4.47782	0.265784	0.849317	1	WT - Control	limma	0.0454663	0.149657	FALSE	no hit	6.94581		1.34231
PITPNB	A0A0A0MSW4|P48739|P48739-2|P48739-3	Phosphatidylinositol transfer protein beta isoform OS=Homo sapiens GN=PITPNB PE=1 SV=1|Phosphatidylinositol transfer protein beta isoform OS=Homo sapiens GN=PITPNB PE=1 SV=2|Isoform 2 of Phosphatidylinositol transfer protein beta isoform OS=Homo sapiens GN=PITPNB|Isoform 3 of Phosphatidylinositol transfer protein beta isoform OS=Homo sapiens GN=PITPNB	1	1	3	3	2	6.19008	0.162364	23.3572	2.33041	0.0455133	0.149657	-4.47882	0.265915	0.84938	1	WT - Control	limma	0.0455133	0.149657	FALSE	no hit	6.19008		1.34186
MRPS33	C9JBY7|Q9Y291	28S ribosomal protein S33, mitochondrial OS=Homo sapiens GN=MRPS33 PE=1 SV=1|28S ribosomal protein S33, mitochondrial OS=Homo sapiens GN=MRPS33 PE=1 SV=1	1	1	3	3	5	7.36915	-0.270536	26.5611	-2.33011	0.0455353	0.149657	-4.47929	0.265976	0.84941	1	WT - Control	limma	0.0455353	0.149657	FALSE	no hit	7.36915		1.34165
RNH1	P13489	Ribonuclease inhibitor OS=Homo sapiens GN=RNH1 PE=1 SV=2	1	1	3	3	3	6.60368	-0.194468	24.5666	-2.32923	0.0456002	0.149712	-4.48067	0.266156	0.849496	1	WT - Control	limma	0.0456002	0.149712	FALSE	no hit	6.60368		1.34103
NID1	P14543|P14543-2	Nidogen-1 OS=Homo sapiens GN=NID1 PE=1 SV=3|Isoform 2 of Nidogen-1 OS=Homo sapiens GN=NID1	1	1	3	3	2	6.21338	-0.181478	22.7215	-2.32765	0.0457173	0.149937	-4.48316	0.266482	0.849653	1	WT - Control	limma	0.0457173	0.149937	FALSE	no hit	6.21338		1.33992
NPTN	Q9Y639|Q9Y639-1|Q9Y639-3|Q9Y639-5	Neuroplastin OS=Homo sapiens GN=NPTN PE=1 SV=2|Isoform 1 of Neuroplastin OS=Homo sapiens GN=NPTN|Isoform 3 of Neuroplastin OS=Homo sapiens GN=NPTN|Isoform 5 of Neuroplastin OS=Homo sapiens GN=NPTN	1	1	3	3	2	6.17028	0.182238	22.7536	2.3223	0.0461147	0.150936	-4.49155	0.267582	0.850178	1	WT - Control	limma	0.0461147	0.150936	FALSE	no hit	6.17028		1.33616
INTS3	Q68E01|Q68E01-2	Integrator complex subunit 3 OS=Homo sapiens GN=INTS3 PE=1 SV=1|Isoform 2 of Integrator complex subunit 3 OS=Homo sapiens GN=INTS3	1	1	3	3	4	5.83007	0.147686	22.3234	2.32187	0.0461467	0.150936	-4.49222	0.26767	0.85022	1	WT - Control	limma	0.0461467	0.150936	FALSE	no hit	5.83007		1.33586
TRIM28	Q13263	Transcription intermediary factor 1-beta OS=Homo sapiens GN=TRIM28 PE=1 SV=5	1	1	3	3	24	7.73432	-0.157066	28.2766	-2.32158	0.0461681	0.150936	-4.49267	0.267729	0.850248	1	WT - Control	limma	0.0461681	0.150936	FALSE	no hit	7.73432		1.33566
ALDH18A1	P54886|P54886-2	Delta-1-pyrroline-5-carboxylate synthase OS=Homo sapiens GN=ALDH18A1 PE=1 SV=2|Isoform Short of Delta-1-pyrroline-5-carboxylate synthase OS=Homo sapiens GN=ALDH18A1	1	1	3	3	25	7.53608	-0.173555	27.7884	-2.3195	0.0463241	0.151286	-4.49594	0.268159	0.850452	1	WT - Control	limma	0.0463241	0.151286	FALSE	no hit	7.53608		1.33419
ZFR	Q96KR1	Zinc finger RNA-binding protein OS=Homo sapiens GN=ZFR PE=1 SV=2	1	1	3	3	19	7.51367	-0.150541	27.3691	-2.31733	0.0464869	0.151658	-4.49934	0.268606	0.850664	1	WT - Control	limma	0.0464869	0.151658	FALSE	no hit	7.51367		1.33267
SNW1	Q13573	SNW domain-containing protein 1 OS=Homo sapiens GN=SNW1 PE=1 SV=1	1	1	3	3	18	7.47333	-0.180452	27.6447	-2.31348	0.0467775	0.152445	-4.50538	0.269402	0.85104	1	WT - Control	limma	0.0467775	0.152445	FALSE	no hit	7.47333		1.32996
DYNC2H1	Q8NCM8|Q8NCM8-2	Cytoplasmic dynein 2 heavy chain 1 OS=Homo sapiens GN=DYNC2H1 PE=1 SV=4|Isoform 2 of Cytoplasmic dynein 2 heavy chain 1 OS=Homo sapiens GN=DYNC2H1	1	1	3	3	2	5.50692	0.139734	21.758	2.3126	0.0468448	0.152504	-4.50677	0.269586	0.851126	1	WT - Control	limma	0.0468448	0.152504	FALSE	no hit	5.50692		1.32934
EIF2S1	P05198	Eukaryotic translation initiation factor 2 subunit 1 OS=Homo sapiens GN=EIF2S1 PE=1 SV=3	1	1	3	3	11	7.3081	-0.154369	26.6427	-2.31117	0.0469529	0.152695	-4.509	0.269881	0.851265	1	WT - Control	limma	0.0469529	0.152695	FALSE	no hit	7.3081		1.32834
EPB41	P11171|P11171-2|P11171-3|P11171-4|Q4VB86	Protein 4,1 OS=Homo sapiens GN=EPB41 PE=1 SV=4|Isoform 2 of Protein 4,1 OS=Homo sapiens GN=EPB41|Isoform 3 of Protein 4,1 OS=Homo sapiens GN=EPB41|Isoform 4 of Protein 4,1 OS=Homo sapiens GN=EPB41|EPB41 protein OS=Homo sapiens GN=EPB41 PE=1 SV=2	1	1	3	3	12	6.7509	-0.173552	25.6221	-2.30051	0.0477696	0.155132	-4.5257	0.272096	0.852297	1	WT - Control	limma	0.0477696	0.155132	FALSE	no hit	6.7509		1.32085
RUVBL2	Q9Y230	RuvB-like 2 OS=Homo sapiens GN=RUVBL2 PE=1 SV=3	1	1	3	3	16	7.0072	-0.138577	26.7994	-2.30009	0.0478025	0.155132	-4.52636	0.272184	0.852338	1	WT - Control	limma	0.0478025	0.155132	FALSE	no hit	7.0072		1.32055
NOL7	Q9UMY1	Nucleolar protein 7 OS=Homo sapiens GN=NOL7 PE=1 SV=2	1	1	3	3	3	6.40045	-0.174433	24.5478	-2.29863	0.0479152	0.155204	-4.52864	0.272488	0.852478	1	WT - Control	limma	0.0479152	0.155204	FALSE	no hit	6.40045		1.31953
SCRIB	A0A0G2JNZ2|A0A0G2JPP5|Q14160|Q14160-3	Protein scribble homolog OS=Homo sapiens GN=SCRIB PE=1 SV=1|Protein scribble homolog OS=Homo sapiens GN=SCRIB PE=1 SV=1|Protein scribble homolog OS=Homo sapiens GN=SCRIB PE=1 SV=4|Isoform 3 of Protein scribble homolog OS=Homo sapiens GN=SCRIB	1	1	3	3	16	6.60417	-0.156117	25.8877	-2.29851	0.0479248	0.155204	-4.52884	0.272514	0.85249	1	WT - Control	limma	0.0479248	0.155204	FALSE	no hit	6.60417		1.31944
GOLIM4	O00461	Golgi integral membrane protein 4 OS=Homo sapiens GN=GOLIM4 PE=1 SV=1	1	1	3	3	5	6.59463	-0.219139	25.62	-2.29423	0.0482574	0.155816	-4.53553	0.273407	0.852901	1	WT - Control	limma	0.0482574	0.155816	FALSE	no hit	6.59463		1.31644
CSNK2A2	P19784	Casein kinase II subunit alpha' OS=Homo sapiens GN=CSNK2A2 PE=1 SV=1	1	1	3	3	7	6.58309	0.138751	25.286	2.29416	0.0482632	0.155816	-4.53564	0.273422	0.852908	1	WT - Control	limma	0.0482632	0.155816	FALSE	no hit	6.58309		1.31638
ZC3H11A	O75152	Zinc finger CCCH domain-containing protein 11A OS=Homo sapiens GN=ZC3H11A PE=1 SV=3	1	1	3	3	28	7.31971	-0.143579	27.6177	-2.294	0.0482759	0.155816	-4.5359	0.273456	0.852923	1	WT - Control	limma	0.0482759	0.155816	FALSE	no hit	7.31971		1.31627
FAHD1	Q6P587|Q6P587-2|Q6P587-3	Acylpyruvase FAHD1, mitochondrial OS=Homo sapiens GN=FAHD1 PE=1 SV=2|Isoform 2 of Acylpyruvase FAHD1, mitochondrial OS=Homo sapiens GN=FAHD1|Isoform 3 of Acylpyruvase FAHD1, mitochondrial OS=Homo sapiens GN=FAHD1	1	1	3	3	3	6.72373	-0.270458	24.1494	-2.2935	0.0483151	0.155816	-4.53668	0.273561	0.852971	1	WT - Control	limma	0.0483151	0.155816	FALSE	no hit	6.72373		1.31592
MSH3	P20585	DNA mismatch repair protein Msh3 OS=Homo sapiens GN=MSH3 PE=1 SV=4	1	1	3	3	4	6.05314	0.165623	23.6196	2.29011	0.0485806	0.156448	-4.54198	0.27427	0.853296	1	WT - Control	limma	0.0485806	0.156448	FALSE	no hit	6.05314		1.31354
GPX8	E7ETY7|Q8TED1	Glutathione peroxidase OS=Homo sapiens GN=GPX8 PE=1 SV=1|Probable glutathione peroxidase 8 OS=Homo sapiens GN=GPX8 PE=1 SV=2	1	1	3	3	4	6.35782	-0.144568	24.2181	-2.28971	0.048612	0.156448	-4.54261	0.274354	0.853334	1	WT - Control	limma	0.048612	0.156448	FALSE	no hit	6.35782		1.31326
GPC4	O75487	Glypican-4 OS=Homo sapiens GN=GPC4 PE=1 SV=4	1	1	3	3	7	6.87131	-0.145149	25.6292	-2.28769	0.0487713	0.156798	-4.54577	0.274778	0.853527	1	WT - Control	limma	0.0487713	0.156798	FALSE	no hit	6.87131		1.31184
BAP1	F8W6N3|Q92560	Ubiquitin carboxyl-terminal hydrolase OS=Homo sapiens GN=BAP1 PE=1 SV=1|Ubiquitin carboxyl-terminal hydrolase BAP1 OS=Homo sapiens GN=BAP1 PE=1 SV=2	1	1	3	3	2	5.80733	0.156268	22.0606	2.28537	0.0489541	0.157222	-4.54939	0.275264	0.853748	1	WT - Control	limma	0.0489541	0.157222	FALSE	no hit	5.80733		1.31021
STXBP3	O00186	Syntaxin-binding protein 3 OS=Homo sapiens GN=STXBP3 PE=1 SV=2	1	1	3	3	7	7.03163	-0.145983	25.627	-2.28197	0.0492248	0.157927	-4.55472	0.27598	0.854072	1	WT - Control	limma	0.0492248	0.157927	FALSE	no hit	7.03163		1.30782
MRPL1	Q9BYD6	39S ribosomal protein L1, mitochondrial OS=Homo sapiens GN=MRPL1 PE=1 SV=2	1	1	3	3	8	7.28329	-0.178692	26.4601	-2.28073	0.0493234	0.158008	-4.55665	0.276241	0.85419	1	WT - Control	limma	0.0493234	0.158008	FALSE	no hit	7.28329		1.30695
UFSP2	Q9NUQ7	Ufm1-specific protease 2 OS=Homo sapiens GN=UFSP2 PE=1 SV=3	1	1	3	3	3	6.02585	-0.158431	22.9939	-2.27962	0.0494116	0.158008	-4.55838	0.276474	0.854295	1	WT - Control	limma	0.0494116	0.158008	FALSE	no hit	6.02585		1.30617
IBTK	E7EPI0|Q9P2D0	Inhibitor of Bruton tyrosine kinase OS=Homo sapiens GN=IBTK PE=1 SV=1|Inhibitor of Bruton tyrosine kinase OS=Homo sapiens GN=IBTK PE=1 SV=3	1	1	3	3	3	6.10551	0.284407	23.5822	2.27898	0.0494628	0.158008	-4.55938	0.276608	0.854355	1	WT - Control	limma	0.0494628	0.158008	FALSE	no hit	6.10551		1.30572
CAND1	Q86VP6	Cullin-associated NEDD8-dissociated protein 1 OS=Homo sapiens GN=CAND1 PE=1 SV=2	1	1	3	3	8	6.42131	0.194252	25.0937	2.27888	0.049471	0.158008	-4.55954	0.27663	0.854365	1	WT - Control	limma	0.049471	0.158008	FALSE	no hit	6.42131		1.30565
TBCB	Q99426	Tubulin-folding cofactor B OS=Homo sapiens GN=TBCB PE=1 SV=2	1	1	3	3	3	6.56786	-0.151496	24.8502	-2.27788	0.0495512	0.158008	-4.5611	0.276841	0.85446	1	WT - Control	limma	0.0495512	0.158008	FALSE	no hit	6.56786		1.30495
SARS	P49591|Q5T5C7	Serine--tRNA ligase, cytoplasmic OS=Homo sapiens GN=SARS PE=1 SV=3|Serine--tRNA ligase, cytoplasmic OS=Homo sapiens GN=SARS PE=1 SV=1	1	1	3	3	3	6.2538	0.16544	23.3161	2.27782	0.0495563	0.158008	-4.5612	0.276855	0.854466	1	WT - Control	limma	0.0495563	0.158008	FALSE	no hit	6.2538		1.3049
PSPC1	Q8WXF1	Paraspeckle component 1 OS=Homo sapiens GN=PSPC1 PE=1 SV=1	1	1	3	3	10	6.91428	-0.190295	26.323	-2.27629	0.0496786	0.158209	-4.56358	0.277176	0.85461	1	WT - Control	limma	0.0496786	0.158209	FALSE	no hit	6.91428		1.30383
USP16	Q9Y5T5|Q9Y5T5-2|Q9Y5T5-3	Ubiquitin carboxyl-terminal hydrolase 16 OS=Homo sapiens GN=USP16 PE=1 SV=1|Isoform 2 of Ubiquitin carboxyl-terminal hydrolase 16 OS=Homo sapiens GN=USP16|Isoform 3 of Ubiquitin carboxyl-terminal hydrolase 16 OS=Homo sapiens GN=USP16	1	1	3	3	6	6.29528	0.161955	25.1077	2.27576	0.0497214	0.158209	-4.56441	0.277289	0.854661	1	WT - Control	limma	0.0497214	0.158209	FALSE	no hit	6.29528		1.30346
RBM14	Q96PK6	RNA-binding protein 14 OS=Homo sapiens GN=RBM14 PE=1 SV=2	1	1	3	3	21	7.62768	-0.184396	27.9341	-2.27402	0.0498617	0.158493	-4.56713	0.277657	0.854825	1	WT - Control	limma	0.0498617	0.158493	FALSE	no hit	7.62768		1.30223
ILF3	Q12906|Q12906-7	Interleukin enhancer-binding factor 3 OS=Homo sapiens GN=ILF3 PE=1 SV=3|Isoform 7 of Interleukin enhancer-binding factor 3 OS=Homo sapiens GN=ILF3	1	1	3	3	35	8.38992	-0.164134	29.1837	-2.27215	0.0500124	0.158809	-4.57005	0.278051	0.855001	1	WT - Control	limma	0.0500124	0.158809	FALSE	no hit	8.38992		1.30092
ABI2	A0A0C4DG21|B7Z836|E7EP65|E7EW77|E9PEZ7|F8WAL6|Q9NYB9|Q9NYB9-2|Q9NYB9-3|Q9NYB9-4	Abl interactor 2 OS=Homo sapiens GN=ABI2 PE=1 SV=1|Abl interactor 2 OS=Homo sapiens GN=ABI2 PE=1 SV=1|Abl interactor 2 (Fragment) OS=Homo sapiens GN=ABI2 PE=1 SV=1|Abl interactor 2 OS=Homo sapiens GN=ABI2 PE=1 SV=1|Abl interactor 2 OS=Homo sapiens GN=ABI2 PE=1 SV=1|Abl interactor 2 OS=Homo sapiens GN=ABI2 PE=1 SV=2|Abl interactor 2 OS=Homo sapiens GN=ABI2 PE=1 SV=1|Isoform 2 of Abl interactor 2 O…	1	1	3	3	3	6.00147	-0.220145	23.8558	-2.26966	0.050214	0.159285	-4.57393	0.278578	0.855236	1	WT - Control	limma	0.050214	0.159285	FALSE	no hit	6.00147		1.29918
FDFT1	E9PNM1|P37268|P37268-2|P37268-5	Squalene synthase OS=Homo sapiens GN=FDFT1 PE=1 SV=1|Squalene synthase OS=Homo sapiens GN=FDFT1 PE=1 SV=1|Isoform 2 of Squalene synthase OS=Homo sapiens GN=FDFT1|Isoform 5 of Squalene synthase OS=Homo sapiens GN=FDFT1	1	1	3	3	2	5.4947	0.234425	20.8135	2.26388	0.0506855	0.160616	-4.58295	0.279804	0.855779	1	WT - Control	limma	0.0506855	0.160616	FALSE	no hit	5.4947		1.29512
DCTN2	H0YI98|Q13561|Q13561-2|Q13561-3	Dynactin subunit 2 (Fragment) OS=Homo sapiens GN=DCTN2 PE=1 SV=1|Dynactin subunit 2 OS=Homo sapiens GN=DCTN2 PE=1 SV=4|Isoform 2 of Dynactin subunit 2 OS=Homo sapiens GN=DCTN2|Isoform 3 of Dynactin subunit 2 OS=Homo sapiens GN=DCTN2	1	1	3	3	3	5.99594	-0.185582	23.1974	-2.26184	0.0508531	0.160983	-4.58614	0.280238	0.85597	1	WT - Control	limma	0.0508531	0.160983	FALSE	no hit	5.99594		1.29368
ESF1	Q9H501	ESF1 homolog OS=Homo sapiens GN=ESF1 PE=1 SV=1	1	1	3	3	11	7.02734	-0.143082	26.2614	-2.25889	0.0510957	0.161586	-4.59073	0.280864	0.856245	1	WT - Control	limma	0.0510957	0.161586	FALSE	no hit	7.02734		1.29162
APOB	P04114	Apolipoprotein B-100 OS=Homo sapiens GN=APOB PE=1 SV=2	1	1	3	3	7	6.88455	-0.145605	25.822	-2.25808	0.0511628	0.161633	-4.59199	0.281037	0.856321	1	WT - Control	limma	0.0511628	0.161633	FALSE	no hit	6.88455		1.29105
LIG3	K7EQB6|P49916|P49916-3	DNA ligase 3 (Fragment) OS=Homo sapiens GN=LIG3 PE=1 SV=1|DNA ligase 3 OS=Homo sapiens GN=LIG3 PE=1 SV=2|Isoform 3 of DNA ligase 3 OS=Homo sapiens GN=LIG3	1	1	3	3	21	7.00179	-0.159561	26.9925	-2.25595	0.0513397	0.161877	-4.59532	0.281493	0.85652	1	WT - Control	limma	0.0513397	0.161877	FALSE	no hit	7.00179		1.28955
ASUN	Q9NVM9	Protein asunder homolog OS=Homo sapiens GN=ASUN PE=1 SV=2	1	1	3	3	4	6.33286	-0.151734	23.4763	-2.25589	0.0513448	0.161877	-4.59542	0.281506	0.856525	1	WT - Control	limma	0.0513448	0.161877	FALSE	no hit	6.33286		1.2895
BRD9	Q9H8M2|Q9H8M2-1|Q9H8M2-3|Q9H8M2-6	Bromodomain-containing protein 9 OS=Homo sapiens GN=BRD9 PE=1 SV=2|Isoform 5 of Bromodomain-containing protein 9 OS=Homo sapiens GN=BRD9|Isoform 3 of Bromodomain-containing protein 9 OS=Homo sapiens GN=BRD9|Isoform 6 of Bromodomain-containing protein 9 OS=Homo sapiens GN=BRD9	1	1	3	3	3	5.97856	-0.154236	24.8777	-2.25377	0.0515204	0.162153	-4.59871	0.281956	0.856722	1	WT - Control	limma	0.0515204	0.162153	FALSE	no hit	5.97856		1.28802
ZMPSTE24	O75844	CAAX prenyl protease 1 homolog OS=Homo sapiens GN=ZMPSTE24 PE=1 SV=2	1	1	3	3	6	6.62603	0.25261	25.1248	2.25328	0.0515616	0.162153	-4.59948	0.282062	0.856768	1	WT - Control	limma	0.0515616	0.162153	FALSE	no hit	6.62603		1.28767
UPF3B	Q9BZI7|Q9BZI7-2	Regulator of nonsense transcripts 3B OS=Homo sapiens GN=UPF3B PE=1 SV=1|Isoform 2 of Regulator of nonsense transcripts 3B OS=Homo sapiens GN=UPF3B	1	1	3	3	3	6.0046	0.236714	23.3066	2.25295	0.0515893	0.162153	-4.6	0.282133	0.856799	1	WT - Control	limma	0.0515893	0.162153	FALSE	no hit	6.0046		1.28744
PHB2	Q99623	Prohibitin-2 OS=Homo sapiens GN=PHB2 PE=1 SV=2	1	1	3	3	17	7.75524	0.298924	27.6406	2.25064	0.0517817	0.162522	-4.60358	0.282625	0.857013	1	WT - Control	limma	0.0517817	0.162522	FALSE	no hit	7.75524		1.28582
ZAK	Q9NYL2	Mitogen-activated protein kinase kinase kinase MLT OS=Homo sapiens GN=ZAK PE=1 SV=3	1	1	3	3	9	6.75956	0.32405	25.5601	2.25028	0.0518118	0.162522	-4.60414	0.282702	0.857046	1	WT - Control	limma	0.0518118	0.162522	FALSE	no hit	6.75956		1.28557
MPG	A2IDA3|P29372|P29372-2|P29372-4|P29372-5	DNA-3-methyladenine glycosylase (Fragment) OS=Homo sapiens GN=MPG PE=1 SV=1|DNA-3-methyladenine glycosylase OS=Homo sapiens GN=MPG PE=1 SV=3|Isoform 2 of DNA-3-methyladenine glycosylase OS=Homo sapiens GN=MPG|Isoform 3 of DNA-3-methyladenine glycosylase OS=Homo sapiens GN=MPG|Isoform 4 of DNA-3-methyladenine glycosylase OS=Homo sapiens GN=MPG	1	1	3	3	4	6.94135	-0.148013	25.1594	-2.24866	0.0519483	0.162785	-4.60668	0.283051	0.857197	1	WT - Control	limma	0.0519483	0.162785	FALSE	no hit	6.94135		1.28443
PON2	A0A0J9YXF2|A0A0J9YYG4|J3QT77|Q15165|Q15165-1|Q15165-3	Paraoxonase 2, isoform CRA_a OS=Homo sapiens GN=PON2 PE=1 SV=1|Serum paraoxonase/arylesterase 2 OS=Homo sapiens GN=PON2 PE=1 SV=1|Serum paraoxonase/arylesterase 2 OS=Homo sapiens GN=PON2 PE=1 SV=1|Serum paraoxonase/arylesterase 2 OS=Homo sapiens GN=PON2 PE=1 SV=3|Isoform 1 of Serum paraoxonase/arylesterase 2 OS=Homo sapiens GN=PON2|Isoform 3 of Serum paraoxonase/arylesterase 2 OS=Homo sapiens GN=…	1	1	3	3	2	5.66536	-0.203735	21.349	-2.24692	0.0520941	0.163077	-4.60938	0.283422	0.857357	1	WT - Control	limma	0.0520941	0.163077	FALSE	no hit	5.66536		1.28321
CDC42	P60953|P60953-1	Cell division control protein 42 homolog OS=Homo sapiens GN=CDC42 PE=1 SV=2|Isoform 1 of Cell division control protein 42 homolog OS=Homo sapiens GN=CDC42	1	1	3	3	2	6.97634	-0.165856	24.0692	-2.24534	0.0522271	0.163328	-4.61184	0.283761	0.857503	1	WT - Control	limma	0.0522271	0.163328	FALSE	no hit	6.97634		1.2821
CDCA2	E9PEI0|Q69YH5	Cell division cycle-associated protein 2 OS=Homo sapiens GN=CDCA2 PE=1 SV=1|Cell division cycle-associated protein 2 OS=Homo sapiens GN=CDCA2 PE=1 SV=2	1	1	3	3	5	6.1772	0.185695	24.4961	2.24414	0.0523288	0.163353	-4.61371	0.284019	0.857614	1	WT - Control	limma	0.0523288	0.163353	FALSE	no hit	6.1772		1.28126
RAVER1	A0A087WZ13|E9PAU2	Ribonucleoprotein PTB-binding 1 OS=Homo sapiens GN=RAVER1 PE=1 SV=1|Ribonucleoprotein PTB-binding 1 OS=Homo sapiens GN=RAVER1 PE=1 SV=1	1	1	3	3	2	5.82459	0.182576	22.4287	2.24355	0.0523783	0.163353	-4.61462	0.284144	0.857668	1	WT - Control	limma	0.0523783	0.163353	FALSE	no hit	5.82459		1.28085
MRPL54	Q6P161	39S ribosomal protein L54, mitochondrial OS=Homo sapiens GN=MRPL54 PE=1 SV=1	1	1	3	3	2	6.96152	-0.151766	23.864	-2.24338	0.0523934	0.163353	-4.6149	0.284183	0.857685	1	WT - Control	limma	0.0523934	0.163353	FALSE	no hit	6.96152		1.28072
HTATSF1	O43719	HIV Tat-specific factor 1 OS=Homo sapiens GN=HTATSF1 PE=1 SV=1	1	1	3	3	11	7.04602	-0.160953	26.8931	-2.24275	0.0524465	0.163355	-4.61588	0.284317	0.857742	1	WT - Control	limma	0.0524465	0.163355	FALSE	no hit	7.04602		1.28028
CYP51A1	A0A0C4DFL7|Q16850	Lanosterol 14-alpha demethylase OS=Homo sapiens GN=CYP51A1 PE=1 SV=1|Lanosterol 14-alpha demethylase OS=Homo sapiens GN=CYP51A1 PE=1 SV=3	1	1	3	3	7	6.89517	0.153543	25.0608	2.24114	0.052583	0.163615	-4.61838	0.284663	0.857891	1	WT - Control	limma	0.052583	0.163615	FALSE	no hit	6.89517		1.27915
GEMIN4	I3L2C7|P57678	Gem-associated protein 4 OS=Homo sapiens GN=GEMIN4 PE=1 SV=1|Gem-associated protein 4 OS=Homo sapiens GN=GEMIN4 PE=1 SV=2	1	1	3	3	4	6.32353	0.181078	24.2017	2.2389	0.0527735	0.164014	-4.62186	0.285144	0.858096	1	WT - Control	limma	0.0527735	0.164014	FALSE	no hit	6.32353		1.27758
TRIM27	P14373|P14373-2	Zinc finger protein RFP OS=Homo sapiens GN=TRIM27 PE=1 SV=1|Isoform Beta of Zinc finger protein RFP OS=Homo sapiens GN=TRIM27	1	1	3	3	4	6.65609	-0.143162	24.1243	-2.23839	0.0528172	0.164014	-4.62266	0.285254	0.858143	1	WT - Control	limma	0.0528172	0.164014	FALSE	no hit	6.65609		1.27722
URB2	Q14146	Unhealthy ribosome biogenesis protein 2 homolog OS=Homo sapiens GN=URB2 PE=2 SV=2	1	1	3	3	3	6.12638	0.15787	23.6365	2.23774	0.0528723	0.164021	-4.62366	0.285393	0.858203	1	WT - Control	limma	0.0528723	0.164021	FALSE	no hit	6.12638		1.27677
EMG1	Q92979	Ribosomal RNA small subunit methyltransferase NEP1 OS=Homo sapiens GN=EMG1 PE=1 SV=4	1	1	3	3	2	6.15803	0.302086	23.2043	2.23454	0.0531468	0.164707	-4.62865	0.286084	0.858497	1	WT - Control	limma	0.0531468	0.164707	FALSE	no hit	6.15803		1.27452
TYK2	E9PM19|E9PPF2|P29597	Tyrosine-protein kinase OS=Homo sapiens GN=TYK2 PE=1 SV=1|Tyrosine-protein kinase OS=Homo sapiens GN=TYK2 PE=1 SV=1|Non-receptor tyrosine-protein kinase TYK2 OS=Homo sapiens GN=TYK2 PE=1 SV=3	1	1	3	3	2	5.41831	0.158376	21.1154	2.23288	0.0532889	0.164982	-4.63121	0.286441	0.858648	1	WT - Control	limma	0.0532889	0.164982	FALSE	no hit	5.41831		1.27336
TTC37	Q6PGP7	Tetratricopeptide repeat protein 37 OS=Homo sapiens GN=TTC37 PE=1 SV=1	1	1	3	3	2	5.61222	0.146523	21.9564	2.22878	0.0536435	0.165876	-4.6376	0.287328	0.859023	1	WT - Control	limma	0.0536435	0.165876	FALSE	no hit	5.61222		1.27048
RPS3A	P61247	40S ribosomal protein S3a OS=Homo sapiens GN=RPS3A PE=1 SV=2	1	1	3	3	19	8.5767	0.177917	29.4947	2.2283	0.0536848	0.165876	-4.63834	0.287431	0.859066	1	WT - Control	limma	0.0536848	0.165876	FALSE	no hit	8.5767		1.27015
SUPV3L1	Q8IYB8	ATP-dependent RNA helicase SUPV3L1, mitochondrial OS=Homo sapiens GN=SUPV3L1 PE=1 SV=1	1	1	3	3	11	6.82005	-0.168532	25.6854	-2.22697	0.0538006	0.166068	-4.64041	0.287719	0.859188	1	WT - Control	limma	0.0538006	0.166068	FALSE	no hit	6.82005		1.26921
ZCCHC9	Q8N567	Zinc finger CCHC domain-containing protein 9 OS=Homo sapiens GN=ZCCHC9 PE=1 SV=2	1	1	3	3	3	6.417	-0.263414	24.8883	-2.22469	0.0539992	0.166515	-4.64395	0.288214	0.859395	1	WT - Control	limma	0.0539992	0.166515	FALSE	no hit	6.417		1.26761
ALKBH1	Q13686	DNA demethylase ALKBH1 OS=Homo sapiens GN=ALKBH1 PE=1 SV=2	1	1	3	3	2	6.10667	-0.173262	22.8046	-2.21886	0.0545095	0.167922	-4.653	0.289478	0.859923	1	WT - Control	limma	0.0545095	0.167922	FALSE	no hit	6.10667		1.26353
KIF4A	O95239|O95239-2	Chromosome-associated kinesin KIF4A OS=Homo sapiens GN=KIF4A PE=1 SV=3|Isoform 2 of Chromosome-associated kinesin KIF4A OS=Homo sapiens GN=KIF4A	1	1	3	3	2	5.8063	-0.143747	22.5891	-2.21715	0.0546603	0.168108	-4.65565	0.28985	0.860078	1	WT - Control	limma	0.0546603	0.168108	FALSE	no hit	5.8063		1.26233
MEN1	E7EN32|O00255|O00255-2|O00255-3	Menin OS=Homo sapiens GN=MEN1 PE=1 SV=1|Menin OS=Homo sapiens GN=MEN1 PE=1 SV=4|Isoform 2 of Menin OS=Homo sapiens GN=MEN1|Isoform 3 of Menin OS=Homo sapiens GN=MEN1	1	1	3	3	5	6.53197	-0.15303	24.7681	-2.21657	0.0547118	0.168108	-4.65656	0.289977	0.860131	1	WT - Control	limma	0.0547118	0.168108	FALSE	no hit	6.53197		1.26192
MEAF6	Q9HAF1|Q9HAF1-2|Q9HAF1-3|Q9HAF1-4	Chromatin modification-related protein MEAF6 OS=Homo sapiens GN=MEAF6 PE=1 SV=1|Isoform 2 of Chromatin modification-related protein MEAF6 OS=Homo sapiens GN=MEAF6|Isoform 3 of Chromatin modification-related protein MEAF6 OS=Homo sapiens GN=MEAF6|Isoform 4 of Chromatin modification-related protein MEAF6 OS=Homo sapiens GN=MEAF6	1	1	3	3	8	7.75728	-0.347483	27.3922	-2.21632	0.0547339	0.168108	-4.65694	0.290031	0.860153	1	WT - Control	limma	0.0547339	0.168108	FALSE	no hit	7.75728		1.26174
DNMT3A	Q9Y6K1	DNA (cytosine-5)-methyltransferase 3A OS=Homo sapiens GN=DNMT3A PE=1 SV=4	1	1	3	3	3	5.87162	-0.239118	22.1909	-2.21571	0.0547872	0.168108	-4.65788	0.290163	0.860208	1	WT - Control	limma	0.0547872	0.168108	FALSE	no hit	5.87162		1.26132
MRE11A	F8W7U8|P49959|P49959-3	Double-strand break repair protein MRE11A OS=Homo sapiens GN=MRE11A PE=1 SV=1|Double-strand break repair protein MRE11A OS=Homo sapiens GN=MRE11A PE=1 SV=3|Isoform 3 of Double-strand break repair protein MRE11A OS=Homo sapiens GN=MRE11A	1	1	3	3	11	6.78375	-0.159691	25.7991	-2.21353	0.0549806	0.168535	-4.66126	0.290638	0.860404	1	WT - Control	limma	0.0549806	0.168535	FALSE	no hit	6.78375		1.25979
MRPL19	P49406	39S ribosomal protein L19, mitochondrial OS=Homo sapiens GN=MRPL19 PE=1 SV=2	1	1	3	3	7	6.91718	-0.176683	25.9779	-2.21247	0.0550749	0.168657	-4.66291	0.29087	0.8605	1	WT - Control	limma	0.0550749	0.168657	FALSE	no hit	6.91718		1.25905
BZW2	B5MCE7|B5MCH7|E7ETZ4|Q9Y6E2	Basic leucine zipper and W2 domain-containing protein 2 OS=Homo sapiens GN=BZW2 PE=1 SV=1|Basic leucine zipper and W2 domain-containing protein 2 OS=Homo sapiens GN=BZW2 PE=1 SV=1|Basic leucine zipper and W2 domain-containing protein 2 (Fragment) OS=Homo sapiens GN=BZW2 PE=1 SV=1|Basic leucine zipper and W2 domain-containing protein 2 OS=Homo sapiens GN=BZW2 PE=1 SV=1	1	1	3	3	2	6.07556	0.162937	22.7532	2.20908	0.0553769	0.169414	-4.66816	0.291609	0.860804	1	WT - Control	limma	0.0553769	0.169414	FALSE	no hit	6.07556		1.25667
DLST	P36957	Dihydrolipoyllysine-residue succinyltransferase component of 2-oxoglutarate dehydrogenase complex, mitochondrial OS=Homo sapiens GN=DLST PE=1 SV=4	1	1	3	3	8	7.05742	-0.204429	25.9721	-2.20752	0.0555166	0.169674	-4.67058	0.29195	0.860944	1	WT - Control	limma	0.0555166	0.169674	FALSE	no hit	7.05742		1.25558
CCZ1B|CCZ1	P86790|P86791	Vacuolar fusion protein CCZ1 homolog B OS=Homo sapiens GN=CCZ1B PE=1 SV=1|Vacuolar fusion protein CCZ1 homolog OS=Homo sapiens GN=CCZ1 PE=1 SV=1	1	1	3	3	2	5.92361	0.146016	22.437	2.20627	0.0556289	0.169846	-4.67252	0.292224	0.861057	1	WT - Control	limma	0.0556289	0.169846	FALSE	no hit	5.92361		1.2547
BAX	Q07812|Q07812-2|Q07812-5|Q07812-7|Q07812-8	Apoptosis regulator BAX OS=Homo sapiens GN=BAX PE=1 SV=1|Isoform Beta of Apoptosis regulator BAX OS=Homo sapiens GN=BAX|Isoform Epsilon of Apoptosis regulator BAX OS=Homo sapiens GN=BAX|Isoform Psi of Apoptosis regulator BAX OS=Homo sapiens GN=BAX|Isoform Sigma of Apoptosis regulator BAX OS=Homo sapiens GN=BAX	1	1	3	3	3	6.00857	-0.316482	22.5171	-2.20567	0.0556826	0.169846	-4.67345	0.292355	0.86111	1	WT - Control	limma	0.0556826	0.169846	FALSE	no hit	6.00857		1.25428
SHMT2	P34897|P34897-3	Serine hydroxymethyltransferase, mitochondrial OS=Homo sapiens GN=SHMT2 PE=1 SV=3|Isoform 3 of Serine hydroxymethyltransferase, mitochondrial OS=Homo sapiens GN=SHMT2	1	1	3	3	15	7.56898	-0.177795	27.6392	-2.20456	0.0557823	0.169887	-4.67517	0.292597	0.861209	1	WT - Control	limma	0.0557823	0.169887	FALSE	no hit	7.56898		1.2535
TPX2	Q9ULW0	Targeting protein for Xklp2 OS=Homo sapiens GN=TPX2 PE=1 SV=2	1	1	3	3	6	6.18425	0.233431	24.1526	2.2043	0.0558059	0.169887	-4.67557	0.292655	0.861233	1	WT - Control	limma	0.0558059	0.169887	FALSE	no hit	6.18425		1.25332
CTBP2	P56545|P56545-2|Q5SQP8	C-terminal-binding protein 2 OS=Homo sapiens GN=CTBP2 PE=1 SV=1|Isoform 2 of C-terminal-binding protein 2 OS=Homo sapiens GN=CTBP2|C-terminal-binding protein 2 OS=Homo sapiens GN=CTBP2 PE=1 SV=1	1	1	3	3	3	6.78466	-0.140983	24.7559	-2.20214	0.0560009	0.170169	-4.67892	0.293128	0.861426	1	WT - Control	limma	0.0560009	0.170169	FALSE	no hit	6.78466		1.25181
ZC3HAV1	C9J6P4|Q7Z2W4	Zinc finger CCCH-type antiviral protein 1 OS=Homo sapiens GN=ZC3HAV1 PE=1 SV=1|Zinc finger CCCH-type antiviral protein 1 OS=Homo sapiens GN=ZC3HAV1 PE=1 SV=3	1	1	3	3	19	7.16821	-0.14257	27.1137	-2.20205	0.0560085	0.170169	-4.67905	0.293147	0.861433	1	WT - Control	limma	0.0560085	0.170169	FALSE	no hit	7.16821		1.25175
EDC3	Q96F86	Enhancer of mRNA-decapping protein 3 OS=Homo sapiens GN=EDC3 PE=1 SV=1	1	1	3	3	2	5.9718	-0.18369	22.1031	-2.20073	0.0561279	0.170297	-4.68109	0.293436	0.861551	1	WT - Control	limma	0.0561279	0.170297	FALSE	no hit	5.9718		1.25082
HNRNPLL|HNRPLL	B7WPG3|C9IYN3|D6W592|Q8WVV9|Q8WVV9-4|Q8WVV9-5	Heterogeneous nuclear ribonucleoprotein L-like OS=Homo sapiens GN=HNRNPLL PE=1 SV=1|Heterogeneous nuclear ribonucleoprotein L-like OS=Homo sapiens GN=HNRNPLL PE=1 SV=2|Heterogeneous nuclear ribonucleoprotein L-like OS=Homo sapiens GN=HNRPLL PE=1 SV=1|Heterogeneous nuclear ribonucleoprotein L-like OS=Homo sapiens GN=HNRNPLL PE=1 SV=1|Isoform 4 of Heterogeneous nuclear ribonucleoprotein L-like OS=H…	1	1	3	3	14	7.06427	-0.167091	26.1586	-2.20037	0.0561606	0.170297	-4.68165	0.293515	0.861583	1	WT - Control	limma	0.0561606	0.170297	FALSE	no hit	7.06427		1.25057
ACSF3	Q4G176	Acyl-CoA synthetase family member 3, mitochondrial OS=Homo sapiens GN=ACSF3 PE=1 SV=3	1	1	3	3	2	6.4657	-0.155428	23.5968	-2.19967	0.0562246	0.170324	-4.68275	0.29367	0.861646	1	WT - Control	limma	0.0562246	0.170324	FALSE	no hit	6.4657		1.25007
MRPL17	Q9NRX2	39S ribosomal protein L17, mitochondrial OS=Homo sapiens GN=MRPL17 PE=1 SV=1	1	1	3	3	3	6.33589	-0.236915	22.5662	-2.19875	0.0563078	0.170335	-4.68416	0.293871	0.861728	1	WT - Control	limma	0.0563078	0.170335	FALSE	no hit	6.33589		1.24943
SMC3	Q9UQE7	Structural maintenance of chromosomes protein 3 OS=Homo sapiens GN=SMC3 PE=1 SV=2	1	1	3	3	40	7.07521	-0.130292	28.3899	-2.19842	0.0563381	0.170335	-4.68468	0.293945	0.861758	1	WT - Control	limma	0.0563381	0.170335	FALSE	no hit	7.07521		1.2492
FARP1	C9JME2|Q9Y4F1|Q9Y4F1-2	FERM, RhoGEF and pleckstrin domain-containing protein 1 OS=Homo sapiens GN=FARP1 PE=1 SV=2|FERM, RhoGEF and pleckstrin domain-containing protein 1 OS=Homo sapiens GN=FARP1 PE=1 SV=1|Isoform 2 of FERM, RhoGEF and pleckstrin domain-containing protein 1 OS=Homo sapiens GN=FARP1	1	1	3	3	2	6.16481	-0.153421	22.694	-2.19449	0.0566962	0.17125	-4.69076	0.294808	0.862107	1	WT - Control	limma	0.0566962	0.17125	FALSE	no hit	6.16481		1.24645
CECR2	A0A087WT21|A0A0R4J2E1|B7WPH3|Q9BXF3|Q9BXF3-3	Cat eye syndrome critical region protein 2 OS=Homo sapiens GN=CECR2 PE=1 SV=1|Cat eye syndrome critical region protein 2 OS=Homo sapiens GN=CECR2 PE=1 SV=1|Cat eye syndrome critical region protein 2 OS=Homo sapiens GN=CECR2 PE=1 SV=2|Cat eye syndrome critical region protein 2 OS=Homo sapiens GN=CECR2 PE=1 SV=2|Isoform C of Cat eye syndrome critical region protein 2 OS=Homo sapiens GN=CECR2	1	1	3	3	2	6.05799	-0.147592	23.1534	-2.19266	0.0568635	0.171579	-4.69358	0.29521	0.862268	1	WT - Control	limma	0.0568635	0.171579	FALSE	no hit	6.05799		1.24517
HIST1H4A	P62805	Histone H4 OS=Homo sapiens GN=HIST1H4A PE=1 SV=2	1	1	3	3	12	8.33439	-0.357648	31.3566	-2.19141	0.0569788	0.171579	-4.69553	0.295487	0.86238	1	WT - Control	limma	0.0569788	0.171579	FALSE	no hit	8.33439		1.24429
BCR	H0Y554|P11274|P11274-2	Breakpoint cluster region protein (Fragment) OS=Homo sapiens GN=BCR PE=1 SV=1|Breakpoint cluster region protein OS=Homo sapiens GN=BCR PE=1 SV=2|Isoform 2 of Breakpoint cluster region protein OS=Homo sapiens GN=BCR	1	1	3	3	2	5.48859	0.134803	21.198	2.1912	0.0569979	0.171579	-4.69585	0.295532	0.862398	1	WT - Control	limma	0.0569979	0.171579	FALSE	no hit	5.48859		1.24414
MRPL24	Q96A35	39S ribosomal protein L24, mitochondrial OS=Homo sapiens GN=MRPL24 PE=1 SV=1	1	1	3	3	5	6.90618	-0.161532	25.8097	-2.19089	0.0570266	0.171579	-4.69633	0.295601	0.862426	1	WT - Control	limma	0.0570266	0.171579	FALSE	no hit	6.90618		1.24392
TPD52L1	E9PNK6|E9PPQ1|J3KNE7|Q16890|Q16890-5	Tumor protein D53 OS=Homo sapiens GN=TPD52L1 PE=1 SV=1|Tumor protein D53 OS=Homo sapiens GN=TPD52L1 PE=1 SV=1|Tumor protein D53 OS=Homo sapiens GN=TPD52L1 PE=1 SV=1|Tumor protein D53 OS=Homo sapiens GN=TPD52L1 PE=1 SV=1|Isoform 5 of Tumor protein D53 OS=Homo sapiens GN=TPD52L1	1	1	3	3	2	NA	0.169283	23.6643	2.18525	0.0575473	0.172681	-4.70504	0.296845	0.862923	1	WT - Control	limma	0.0575473	0.172681	FALSE	no hit	NA		1.23998
ESD	P10768|X6RA14	S-formylglutathione hydrolase OS=Homo sapiens GN=ESD PE=1 SV=2|S-formylglutathione hydrolase OS=Homo sapiens GN=ESD PE=1 SV=1	1	1	3	3	5	6.60236	-0.165202	24.9471	-2.1844	0.0576261	0.172681	-4.70635	0.297033	0.862998	1	WT - Control	limma	0.0576261	0.172681	FALSE	no hit	6.60236		1.23938
SLC3A2	F5GZS6|P08195	4F2 cell-surface antigen heavy chain OS=Homo sapiens GN=SLC3A2 PE=1 SV=1|4F2 cell-surface antigen heavy chain OS=Homo sapiens GN=SLC3A2 PE=1 SV=3	1	1	3	3	18	7.37402	0.197177	27.2206	2.1841	0.0576541	0.172681	-4.70682	0.2971	0.863025	1	WT - Control	limma	0.0576541	0.172681	FALSE	no hit	7.37402		1.23917
RPRD1B	Q9NQG5	Regulation of nuclear pre-mRNA domain-containing protein 1B OS=Homo sapiens GN=RPRD1B PE=1 SV=1	1	1	3	3	2	6.01587	0.24028	22.436	2.18398	0.0576651	0.172681	-4.707	0.297126	0.863035	1	WT - Control	limma	0.0576651	0.172681	FALSE	no hit	6.01587		1.23909
SRPK2	P78362-2	Isoform 2 of SRSF protein kinase 2 OS=Homo sapiens GN=SRPK2	1	1	3	3	10	7.12163	0.129607	26.4249	2.18379	0.0576827	0.172681	-4.7073	0.297168	0.863052	1	WT - Control	limma	0.0576827	0.172681	FALSE	no hit	7.12163		1.23895
ABHD16A	A0A0G2JJD3|O95870|O95870-2	HLA-B associated transcript 5, isoform CRA_b OS=Homo sapiens GN=ABHD16A PE=1 SV=1|Protein ABHD16A OS=Homo sapiens GN=ABHD16A PE=1 SV=3|Isoform 2 of Protein ABHD16A OS=Homo sapiens GN=ABHD16A	1	1	3	3	2	5.85169	0.209557	21.7879	2.18331	0.0577278	0.172681	-4.70804	0.297275	0.863094	1	WT - Control	limma	0.0577278	0.172681	FALSE	no hit	5.85169		1.23862
CCDC12	J3KR35|Q8WUD4	Coiled-coil domain containing 12, isoform CRA_a OS=Homo sapiens GN=CCDC12 PE=1 SV=1|Coiled-coil domain-containing protein 12 OS=Homo sapiens GN=CCDC12 PE=1 SV=1	1	1	3	3	3	6.18406	-0.213328	24.0537	-2.18181	0.0578678	0.172714	-4.71036	0.297607	0.863226	1	WT - Control	limma	0.0578678	0.172714	FALSE	no hit	6.18406		1.23756
FADS2	O95864	Fatty acid desaturase 2 OS=Homo sapiens GN=FADS2 PE=1 SV=1	1	1	3	3	2	5.83477	0.159518	22.0919	2.1815	0.0578966	0.172714	-4.71084	0.297676	0.863253	1	WT - Control	limma	0.0578966	0.172714	FALSE	no hit	5.83477		1.23735
SYMPK	Q92797	Symplekin OS=Homo sapiens GN=SYMPK PE=1 SV=2	1	1	3	3	3	6.04068	0.191876	23.1849	2.1814	0.0579059	0.172714	-4.711	0.297698	0.863262	1	WT - Control	limma	0.0579059	0.172714	FALSE	no hit	6.04068		1.23728
NME3	Q13232	Nucleoside diphosphate kinase 3 OS=Homo sapiens GN=NME3 PE=1 SV=2	1	1	3	3	4	6.77395	-0.145029	24.8552	-2.17838	0.0581885	0.173389	-4.71566	0.298367	0.863527	1	WT - Control	limma	0.0581885	0.173389	FALSE	no hit	6.77395		1.23516
PPFIA1	Q13136	Liprin-alpha-1 OS=Homo sapiens GN=PPFIA1 PE=1 SV=1	1	1	3	3	4	5.80449	0.156913	22.9508	2.177	0.058318	0.173608	-4.71779	0.298673	0.863648	1	WT - Control	limma	0.058318	0.173608	FALSE	no hit	5.80449		1.2342
GRK6	F8W9W2|P43250|P43250-2|P43250-3	Protein-serine/threonine kinase OS=Homo sapiens GN=GRK6 PE=1 SV=1|G protein-coupled receptor kinase 6 OS=Homo sapiens GN=GRK6 PE=1 SV=2|Isoform GRK6B of G protein-coupled receptor kinase 6 OS=Homo sapiens GN=GRK6|Isoform GRK6C of G protein-coupled receptor kinase 6 OS=Homo sapiens GN=GRK6	1	1	3	3	3	6.03103	-0.192496	23.0737	-2.17405	0.0585963	0.174204	-4.72235	0.299329	0.863906	1	WT - Control	limma	0.0585963	0.174204	FALSE	no hit	6.03103		1.23213
SEH1L	Q96EE3|Q96EE3-1	Nucleoporin SEH1 OS=Homo sapiens GN=SEH1L PE=1 SV=3|Isoform B of Nucleoporin SEH1 OS=Homo sapiens GN=SEH1L	1	1	3	3	7	7.10226	-0.17935	25.4257	-2.17368	0.0586307	0.174204	-4.72291	0.29941	0.863938	1	WT - Control	limma	0.0586307	0.174204	FALSE	no hit	7.10226		1.23187
PTRH2	J3KQ48|Q9Y3E5	Peptidyl-tRNA hydrolase 2, mitochondrial OS=Homo sapiens GN=PTRH2 PE=1 SV=1|Peptidyl-tRNA hydrolase 2, mitochondrial OS=Homo sapiens GN=PTRH2 PE=1 SV=1	1	1	3	3	2	6.43266	0.222479	23.1297	2.17283	0.0587117	0.174277	-4.72423	0.2996	0.864012	1	WT - Control	limma	0.0587117	0.174277	FALSE	no hit	6.43266		1.23128
PLEC	Q15149	Plectin OS=Homo sapiens GN=PLEC PE=1 SV=3	1	1	3	3	62	6.68151	-0.131786	27.7867	-2.17103	0.0588819	0.174615	-4.727	0.3	0.864169	1	WT - Control	limma	0.0588819	0.174615	FALSE	no hit	6.68151		1.23002
PLD3	Q8IV08	Phospholipase D3 OS=Homo sapiens GN=PLD3 PE=1 SV=1	1	1	3	3	2	6.0517	0.144613	23.2156	2.16688	0.0592766	0.175501	-4.73339	0.300924	0.864529	1	WT - Control	limma	0.0592766	0.175501	FALSE	no hit	6.0517		1.22712
NMT1	P30419	Glycylpeptide N-tetradecanoyltransferase 1 OS=Homo sapiens GN=NMT1 PE=1 SV=2	1	1	3	3	2	6.4548	0.146343	23.6499	2.1667	0.0592939	0.175501	-4.73367	0.300964	0.864545	1	WT - Control	limma	0.0592939	0.175501	FALSE	no hit	6.4548		1.22699
TRA2B	P62995	Transformer-2 protein homolog beta OS=Homo sapiens GN=TRA2B PE=1 SV=1	1	1	3	3	8	7.88163	0.177767	27.1167	2.16181	0.0597631	0.176721	-4.74121	0.302057	0.864969	1	WT - Control	limma	0.0597631	0.176721	FALSE	no hit	7.88163		1.22357
ZNF598	Q86UK7|Q86UK7-2|Q86UK7-3	Zinc finger protein 598 OS=Homo sapiens GN=ZNF598 PE=1 SV=1|Isoform 2 of Zinc finger protein 598 OS=Homo sapiens GN=ZNF598|Isoform 3 of Zinc finger protein 598 OS=Homo sapiens GN=ZNF598	1	1	3	3	8	6.45102	0.12558	26.2046	2.15731	0.0601976	0.177836	-4.74813	0.303064	0.865357	1	WT - Control	limma	0.0601976	0.177836	FALSE	no hit	6.45102		1.22042
GARS	P41250	Glycine--tRNA ligase OS=Homo sapiens GN=GARS PE=1 SV=3	1	1	3	3	14	7.3191	-0.1479	26.6285	-2.15173	0.0607415	0.179266	-4.75673	0.304317	0.865837	1	WT - Control	limma	0.0607415	0.179266	FALSE	no hit	7.3191		1.21651
CASZ1	Q86V15|Q86V15-2	Zinc finger protein castor homolog 1 OS=Homo sapiens GN=CASZ1 PE=1 SV=4|Isoform 2 of Zinc finger protein castor homolog 1 OS=Homo sapiens GN=CASZ1	1	1	3	3	2	5.70877	-0.155855	21.9447	-2.15116	0.0607977	0.179266	-4.75761	0.304446	0.865887	1	WT - Control	limma	0.0607977	0.179266	FALSE	no hit	5.70877		1.21611
ANKRD11	Q6UB99	Ankyrin repeat domain-containing protein 11 OS=Homo sapiens GN=ANKRD11 PE=1 SV=3	1	1	3	3	6	5.92455	-0.167085	23.8023	-2.14932	0.0609779	0.179409	-4.76044	0.30486	0.866044	1	WT - Control	limma	0.0609779	0.179409	FALSE	no hit	5.92455		1.21483
ZMYND11	A0A0A0MRY2|B0QZE2|B7Z2J6|J3QKD2|Q15326|Q15326-2|Q15326-3|Q15326-4|Q15326-6	Zinc finger MYND domain-containing protein 11 OS=Homo sapiens GN=ZMYND11 PE=1 SV=1|Zinc finger MYND domain-containing protein 11 OS=Homo sapiens GN=ZMYND11 PE=1 SV=1|Zinc finger MYND domain-containing protein 11 OS=Homo sapiens GN=ZMYND11 PE=1 SV=1|Zinc finger MYND domain-containing protein 11 OS=Homo sapiens GN=ZMYND11 PE=1 SV=1|Zinc finger MYND domain-containing protein 11 OS=Homo sapiens GN=ZM…	1	1	3	3	6	6.59698	-0.153558	25.1343	-2.1489	0.0610188	0.179409	-4.76108	0.304953	0.86608	1	WT - Control	limma	0.0610188	0.179409	FALSE	no hit	6.59698		1.21454
USP42	Q9H9J4|Q9H9J4-2	Ubiquitin carboxyl-terminal hydrolase 42 OS=Homo sapiens GN=USP42 PE=1 SV=3|Isoform 2 of Ubiquitin carboxyl-terminal hydrolase 42 OS=Homo sapiens GN=USP42	1	1	3	3	12	6.60478	0.171331	25.8443	2.14796	0.0611109	0.179409	-4.76252	0.305164	0.86616	1	WT - Control	limma	0.0611109	0.179409	FALSE	no hit	6.60478		1.21388
ATP6V0A1	Q93050|Q93050-1|Q93050-3	V-type proton ATPase 116 kDa subunit a isoform 1 OS=Homo sapiens GN=ATP6V0A1 PE=1 SV=3|Isoform 2 of V-type proton ATPase 116 kDa subunit a isoform 1 OS=Homo sapiens GN=ATP6V0A1|Isoform 3 of V-type proton ATPase 116 kDa subunit a isoform 1 OS=Homo sapiens GN=ATP6V0A1	1	1	3	3	9	6.57618	0.144042	24.5372	2.14769	0.0611376	0.179409	-4.76294	0.305225	0.866183	1	WT - Control	limma	0.0611376	0.179409	FALSE	no hit	6.57618		1.21369
SLC33A1	O00400	Acetyl-coenzyme A transporter 1 OS=Homo sapiens GN=SLC33A1 PE=1 SV=1	1	1	3	3	3	5.84177	0.158115	23.4691	2.14765	0.061142	0.179409	-4.76301	0.305235	0.866187	1	WT - Control	limma	0.061142	0.179409	FALSE	no hit	5.84177		1.21366
CBX8	Q9HC52	Chromobox protein homolog 8 OS=Homo sapiens GN=CBX8 PE=1 SV=3	1	1	3	3	12	7.15171	-0.140936	26.8285	-2.14712	0.0611937	0.179409	-4.76381	0.305353	0.866232	1	WT - Control	limma	0.0611937	0.179409	FALSE	no hit	7.15171		1.21329
NUSAP1	Q9BXS6|Q9BXS6-2|Q9BXS6-3|Q9BXS6-4|Q9BXS6-5|Q9BXS6-6	Nucleolar and spindle-associated protein 1 OS=Homo sapiens GN=NUSAP1 PE=1 SV=1|Isoform 2 of Nucleolar and spindle-associated protein 1 OS=Homo sapiens GN=NUSAP1|Isoform 3 of Nucleolar and spindle-associated protein 1 OS=Homo sapiens GN=NUSAP1|Isoform 4 of Nucleolar and spindle-associated protein 1 OS=Homo sapiens GN=NUSAP1|Isoform 5 of Nucleolar and spindle-associated protein 1 OS=Homo sapiens GN…	1	1	3	3	4	6.15765	0.140964	23.9771	2.14631	0.061274	0.179474	-4.76507	0.305537	0.866301	1	WT - Control	limma	0.061274	0.179474	FALSE	no hit	6.15765		1.21272
CDK12	Q9NYV4|Q9NYV4-2	Cyclin-dependent kinase 12 OS=Homo sapiens GN=CDK12 PE=1 SV=2|Isoform 2 of Cyclin-dependent kinase 12 OS=Homo sapiens GN=CDK12	1	1	3	3	9	6.35736	0.158207	24.7255	2.14112	0.0617876	0.180807	-4.77303	0.306707	0.866743	1	WT - Control	limma	0.0617876	0.180807	FALSE	no hit	6.35736		1.2091
DSG1	Q02413	Desmoglein-1 OS=Homo sapiens GN=DSG1 PE=1 SV=2	1	1	3	3	5	6.1598	-0.4943	23.9208	-2.13946	0.0619528	0.18112	-4.77558	0.307082	0.866884	1	WT - Control	limma	0.0619528	0.18112	FALSE	no hit	6.1598		1.20794
IGF2BP3	O00425	Insulin-like growth factor 2 mRNA-binding protein 3 OS=Homo sapiens GN=IGF2BP3 PE=1 SV=2	1	1	3	3	15	7.2838	-0.142741	27.5291	-2.13672	0.0622275	0.181751	-4.7798	0.307704	0.867118	1	WT - Control	limma	0.0622275	0.181751	FALSE	no hit	7.2838		1.20602
ZC3H18	E7ERS3|Q86VM9	Zinc finger CCCH domain-containing protein 18 OS=Homo sapiens GN=ZC3H18 PE=1 SV=1|Zinc finger CCCH domain-containing protein 18 OS=Homo sapiens GN=ZC3H18 PE=1 SV=2	1	1	3	3	21	7.49404	-0.18918	28.0396	-2.13376	0.0625244	0.182446	-4.78434	0.308374	0.867368	1	WT - Control	limma	0.0625244	0.182446	FALSE	no hit	7.49404		1.20395
TIMM21	Q9BVV7	Mitochondrial import inner membrane translocase subunit Tim21 OS=Homo sapiens GN=TIMM21 PE=1 SV=1	1	1	3	3	5	6.51178	-0.149113	24.5781	-2.13077	0.0628258	0.183153	-4.78893	0.309052	0.867621	1	WT - Control	limma	0.0628258	0.183153	FALSE	no hit	6.51178		1.20186
DPM1	H0Y368|O60762|Q5QPK2	Dolichol-phosphate mannosyltransferase subunit 1 (Fragment) OS=Homo sapiens GN=DPM1 PE=1 SV=1|Dolichol-phosphate mannosyltransferase subunit 1 OS=Homo sapiens GN=DPM1 PE=1 SV=1|Dolichol-phosphate mannosyltransferase subunit 1 OS=Homo sapiens GN=DPM1 PE=1 SV=1	1	1	3	3	8	7.21497	-0.163505	26.4043	-2.12965	0.0629387	0.18331	-4.79064	0.309305	0.867715	1	WT - Control	limma	0.0629387	0.18331	FALSE	no hit	7.21497		1.20108
PCNA	P12004	Proliferating cell nuclear antigen OS=Homo sapiens GN=PCNA PE=1 SV=1	1	1	3	3	10	7.51715	-0.145669	27.6201	-2.1276	0.0631472	0.183744	-4.79379	0.309772	0.867888	1	WT - Control	limma	0.0631472	0.183744	FALSE	no hit	7.51715		1.19965
GSTZ1	A0A0C4DFM0|G3V267|G3V4T6|G3V5T0|O43708|O43708-2	Glutathione transferase zeta 1 (Maleylacetoacetate isomerase), isoform CRA_c OS=Homo sapiens GN=GSTZ1 PE=1 SV=1|Maleylacetoacetate isomerase OS=Homo sapiens GN=GSTZ1 PE=1 SV=1|Maleylacetoacetate isomerase OS=Homo sapiens GN=GSTZ1 PE=1 SV=1|Maleylacetoacetate isomerase OS=Homo sapiens GN=GSTZ1 PE=1 SV=1|Maleylacetoacetate isomerase OS=Homo sapiens GN=GSTZ1 PE=1 SV=3|Isoform 2 of Maleylacetoacetate…	1	1	3	3	2	6.12397	-0.174299	23.1672	-2.12597	0.0633131	0.183942	-4.79629	0.310144	0.868025	1	WT - Control	limma	0.0633131	0.183942	FALSE	no hit	6.12397		1.19851
ALG2	Q9H553	Alpha-1,3/1,6-mannosyltransferase ALG2 OS=Homo sapiens GN=ALG2 PE=1 SV=1	1	1	3	3	2	5.85968	-0.131425	22.1188	-2.12576	0.0633341	0.183942	-4.79661	0.31019	0.868042	1	WT - Control	limma	0.0633341	0.183942	FALSE	no hit	5.85968		1.19836
ZBTB9	Q96C00	Zinc finger and BTB domain-containing protein 9 OS=Homo sapiens GN=ZBTB9 PE=1 SV=1	1	1	3	3	3	6.14147	-0.175007	23.3111	-2.12028	0.0638952	0.185398	-4.80501	0.31144	0.868502	1	WT - Control	limma	0.0638952	0.185398	FALSE	no hit	6.14147		1.19453
AASS	Q9UDR5	Alpha-aminoadipic semialdehyde synthase, mitochondrial OS=Homo sapiens GN=AASS PE=1 SV=1	1	1	3	3	15	6.63008	-0.163647	26.4795	-2.11129	0.064825	0.18792	-4.81877	0.313495	0.869252	1	WT - Control	limma	0.064825	0.18792	FALSE	no hit	6.63008		1.18826
ERCC6	Q03468	DNA excision repair protein ERCC-6 OS=Homo sapiens GN=ERCC6 PE=1 SV=1	1	1	3	3	3	5.90936	0.173558	22.9392	2.11052	0.0649059	0.187978	-4.81995	0.313673	0.869316	1	WT - Control	limma	0.0649059	0.187978	FALSE	no hit	5.90936		1.18772
HSPA6	P17066	Heat shock 70 kDa protein 6 OS=Homo sapiens GN=HSPA6 PE=1 SV=2	1	1	3	3	2	5.90407	0.173595	22.2993	2.10469	0.0655169	0.18957	-4.82887	0.315012	0.869799	1	WT - Control	limma	0.0655169	0.18957	FALSE	no hit	5.90407		1.18365
VRK1	Q99986	Serine/threonine-protein kinase VRK1 OS=Homo sapiens GN=VRK1 PE=1 SV=1	1	1	3	3	7	6.16972	-0.595632	24.9633	-2.10021	0.0659898	0.190597	-4.8357	0.316042	0.870168	1	WT - Control	limma	0.0659898	0.190597	FALSE	no hit	6.16972		1.18052
MSI1	O43347	RNA-binding protein Musashi homolog 1 OS=Homo sapiens GN=MSI1 PE=1 SV=1	1	1	3	3	5	6.83378	-0.133211	24.3	-2.10016	0.0659948	0.190597	-4.83578	0.316053	0.870172	1	WT - Control	limma	0.0659948	0.190597	FALSE	no hit	6.83378		1.18049
JAM3	Q9BX67|Q9BX67-2	Junctional adhesion molecule C OS=Homo sapiens GN=JAM3 PE=1 SV=1|Isoform 2 of Junctional adhesion molecule C OS=Homo sapiens GN=JAM3	1	1	3	3	2	5.8156	0.250088	21.9019	2.09951	0.0660639	0.190619	-4.83677	0.316203	0.870226	1	WT - Control	limma	0.0660639	0.190619	FALSE	no hit	5.8156		1.18004
SFXN4	Q6P4A7	Sideroflexin-4 OS=Homo sapiens GN=SFXN4 PE=1 SV=1	1	1	3	3	3	6.45617	-0.143526	23.9756	-2.09836	0.0661862	0.190794	-4.83853	0.316469	0.870321	1	WT - Control	limma	0.0661862	0.190794	FALSE	no hit	6.45617		1.17923
GOLGA4	H0Y6I0|Q13439|Q13439-3|Q13439-4|Q13439-5	Golgin subfamily A member 4 (Fragment) OS=Homo sapiens GN=GOLGA4 PE=1 SV=1|Golgin subfamily A member 4 OS=Homo sapiens GN=GOLGA4 PE=1 SV=1|Isoform 3 of Golgin subfamily A member 4 OS=Homo sapiens GN=GOLGA4|Isoform 4 of Golgin subfamily A member 4 OS=Homo sapiens GN=GOLGA4|Isoform 5 of Golgin subfamily A member 4 OS=Homo sapiens GN=GOLGA4	1	1	3	3	2	5.91426	-0.153798	23.1018	-2.09313	0.0667439	0.192143	-4.8465	0.317675	0.87075	1	WT - Control	limma	0.0667439	0.192143	FALSE	no hit	5.91426		1.17559
DNTTIP2	Q5QJE6	Deoxynucleotidyltransferase terminal-interacting protein 2 OS=Homo sapiens GN=DNTTIP2 PE=1 SV=2	1	1	3	3	17	7.12424	-0.136587	27.1674	-2.09277	0.0667827	0.192143	-4.84705	0.317759	0.870779	1	WT - Control	limma	0.0667827	0.192143	FALSE	no hit	7.12424		1.17534
PLOD3	H7C2V1|O60568	Procollagen-lysine,2-oxoglutarate 5-dioxygenase 3 (Fragment) OS=Homo sapiens GN=PLOD3 PE=1 SV=1|Procollagen-lysine,2-oxoglutarate 5-dioxygenase 3 OS=Homo sapiens GN=PLOD3 PE=1 SV=1	1	1	3	3	3	6.38295	0.193657	23.7174	2.09223	0.0668405	0.192143	-4.84788	0.317883	0.870823	1	WT - Control	limma	0.0668405	0.192143	FALSE	no hit	6.38295		1.17496
COPB1	P53618	Coatomer subunit beta OS=Homo sapiens GN=COPB1 PE=1 SV=3	1	1	3	3	12	6.68035	-0.122614	25.2363	-2.09152	0.0669168	0.192184	-4.84896	0.318048	0.870881	1	WT - Control	limma	0.0669168	0.192184	FALSE	no hit	6.68035		1.17446
GNA13	Q14344	Guanine nucleotide-binding protein subunit alpha-13 OS=Homo sapiens GN=GNA13 PE=1 SV=2	1	1	3	3	2	6.27876	0.210626	23.4779	2.08939	0.0671462	0.192529	-4.85221	0.318541	0.871056	1	WT - Control	limma	0.0671462	0.192529	FALSE	no hit	6.27876		1.17298
CXorf57	Q6NSI4	Uncharacterized protein CXorf57 OS=Homo sapiens GN=CXorf57 PE=1 SV=2	1	1	3	3	12	6.82272	0.128863	25.9677	2.08894	0.0671947	0.192529	-4.85289	0.318645	0.871092	1	WT - Control	limma	0.0671947	0.192529	FALSE	no hit	6.82272		1.17266
NOSIP	Q9Y314	Nitric oxide synthase-interacting protein OS=Homo sapiens GN=NOSIP PE=1 SV=1	1	1	3	3	5	6.66177	-0.187448	24.0711	-2.08868	0.0672234	0.192529	-4.8533	0.318707	0.871114	1	WT - Control	limma	0.0672234	0.192529	FALSE	no hit	6.66177		1.17248
MRPL49	Q13405	39S ribosomal protein L49, mitochondrial OS=Homo sapiens GN=MRPL49 PE=1 SV=1	1	1	3	3	6	6.70729	-0.154641	25.9069	-2.08803	0.0672931	0.19255	-4.85428	0.318856	0.871167	1	WT - Control	limma	0.0672931	0.19255	FALSE	no hit	6.70729		1.17203
EIF3I	Q13347	Eukaryotic translation initiation factor 3 subunit I OS=Homo sapiens GN=EIF3I PE=1 SV=1	1	1	3	3	11	6.92443	0.144544	26.1306	2.0867	0.0674372	0.192651	-4.85631	0.319165	0.871275	1	WT - Control	limma	0.0674372	0.192651	FALSE	no hit	6.92443		1.1711
TBL2	E9PF19|Q9Y4P3	Transducin beta-like protein 2 OS=Homo sapiens GN=TBL2 PE=1 SV=1|Transducin beta-like protein 2 OS=Homo sapiens GN=TBL2 PE=1 SV=1	1	1	3	3	8	6.96011	0.157571	25.3498	2.08655	0.0674529	0.192651	-4.85653	0.319199	0.871287	1	WT - Control	limma	0.0674529	0.192651	FALSE	no hit	6.96011		1.171
MCM5	P33992	DNA replication licensing factor MCM5 OS=Homo sapiens GN=MCM5 PE=1 SV=5	1	1	3	3	22	7.00775	-0.141778	26.6777	-2.08581	0.0675337	0.192705	-4.85767	0.319372	0.871348	1	WT - Control	limma	0.0675337	0.192705	FALSE	no hit	7.00775		1.17048
NANS	Q9NR45	Sialic acid synthase OS=Homo sapiens GN=NANS PE=1 SV=2	1	1	3	3	3	6.30251	-0.138025	23.4278	-2.08437	0.0676903	0.192867	-4.85987	0.319707	0.871465	1	WT - Control	limma	0.0676903	0.192867	FALSE	no hit	6.30251		1.16947
PKP4	A0A0D9SF60|Q99569|Q99569-2	Plakophilin-4 OS=Homo sapiens GN=PKP4 PE=1 SV=1|Plakophilin-4 OS=Homo sapiens GN=PKP4 PE=1 SV=2|Isoform 2 of Plakophilin-4 OS=Homo sapiens GN=PKP4	1	1	3	3	5	6.22505	-0.20081	24.0242	-2.08414	0.0677153	0.192867	-4.86022	0.31976	0.871484	1	WT - Control	limma	0.0677153	0.192867	FALSE	no hit	6.22505		1.16931
ALG6	A2A2G4|Q9Y672	Dolichyl pyrophosphate Man9GlcNAc2 alpha-1,3-glucosyltransferase OS=Homo sapiens GN=ALG6 PE=1 SV=1|Dolichyl pyrophosphate Man9GlcNAc2 alpha-1,3-glucosyltransferase OS=Homo sapiens GN=ALG6 PE=1 SV=1	1	1	3	3	2	6.58903	-0.166566	23.6374	-2.0828	0.0678606	0.193103	-4.86225	0.32007	0.871593	1	WT - Control	limma	0.0678606	0.193103	FALSE	no hit	6.58903		1.16838
RBM26	A0A087X0H9|Q5T8P6|Q5T8P6-2|Q5T8P6-3	RNA-binding protein 26 OS=Homo sapiens GN=RBM26 PE=1 SV=1|RNA-binding protein 26 OS=Homo sapiens GN=RBM26 PE=1 SV=3|Isoform 2 of RNA-binding protein 26 OS=Homo sapiens GN=RBM26|Isoform 3 of RNA-binding protein 26 OS=Homo sapiens GN=RBM26	1	1	3	3	3	5.96147	-0.161059	23.0332	-2.08173	0.0679778	0.193259	-4.86389	0.32032	0.87168	1	WT - Control	limma	0.0679778	0.193259	FALSE	no hit	5.96147		1.16763
ZNF616	Q08AN1	Zinc finger protein 616 OS=Homo sapiens GN=ZNF616 PE=2 SV=2	1	1	3	3	2	5.89514	0.349146	22.2787	2.08075	0.068084	0.193299	-4.86537	0.320546	0.871759	1	WT - Control	limma	0.068084	0.193299	FALSE	no hit	5.89514		1.16696
RPL5	P46777	60S ribosomal protein L5 OS=Homo sapiens GN=RPL5 PE=1 SV=3	1	1	3	3	19	8.74676	0.261869	30.0449	2.07998	0.0681684	0.193299	-4.86655	0.320726	0.871821	1	WT - Control	limma	0.0681684	0.193299	FALSE	no hit	8.74676		1.16642
PNPT1	Q8TCS8	Polyribonucleotide nucleotidyltransferase 1, mitochondrial OS=Homo sapiens GN=PNPT1 PE=1 SV=2	1	1	3	3	14	6.40035	0.179659	25.6476	2.0795	0.0682214	0.193299	-4.86729	0.320839	0.871861	1	WT - Control	limma	0.0682214	0.193299	FALSE	no hit	6.40035		1.16608
TTLL12	Q14166	Tubulin--tyrosine ligase-like protein 12 OS=Homo sapiens GN=TTLL12 PE=1 SV=2	1	1	3	3	5	6.37074	0.138795	23.9311	2.07891	0.0682853	0.193299	-4.86817	0.320974	0.871908	1	WT - Control	limma	0.0682853	0.193299	FALSE	no hit	6.37074		1.16567
C14orf166	Q9Y224	UPF0568 protein C14orf166 OS=Homo sapiens GN=C14orf166 PE=1 SV=1	1	1	3	3	4	6.43379	-0.169636	24.713	-2.07874	0.0683039	0.193299	-4.86843	0.321014	0.871922	1	WT - Control	limma	0.0683039	0.193299	FALSE	no hit	6.43379		1.16555
RPL17|RPL17-C18orf32	A0A087WXM6|A0A0A6YYL6|J3KRX5|J3QQT2|P18621|P18621-3	60S ribosomal protein L17 (Fragment) OS=Homo sapiens GN=RPL17 PE=3 SV=1|Protein RPL17-C18orf32 OS=Homo sapiens GN=RPL17-C18orf32 PE=3 SV=1|60S ribosomal protein L17 (Fragment) OS=Homo sapiens GN=RPL17 PE=3 SV=1|60S ribosomal protein L17 (Fragment) OS=Homo sapiens GN=RPL17 PE=3 SV=1|60S ribosomal protein L17 OS=Homo sapiens GN=RPL17 PE=1 SV=3|Isoform 3 of 60S ribosomal protein L17 OS=Homo sapiens …	1	1	3	3	14	8.75371	0.14918	28.8164	2.07659	0.0685407	0.193792	-4.87171	0.321516	0.872096	1	WT - Control	limma	0.0685407	0.193792	FALSE	no hit	8.75371		1.16405
TJP1	A0A087X0K9|G5E9E7|Q07157-2	Tight junction protein ZO-1 OS=Homo sapiens GN=TJP1 PE=1 SV=1|Tight junction protein 1 (Zona occludens 1), isoform CRA_e OS=Homo sapiens GN=TJP1 PE=1 SV=1|Isoform Short of Tight junction protein ZO-1 OS=Homo sapiens GN=TJP1	1	1	3	3	15	6.48882	-0.145938	25.9593	-2.07576	0.0686322	0.193794	-4.87298	0.32171	0.872163	1	WT - Control	limma	0.0686322	0.193794	FALSE	no hit	6.48882		1.16347
RPS10	P46783	40S ribosomal protein S10 OS=Homo sapiens GN=RPS10 PE=1 SV=1	1	1	3	3	11	8.29345	0.195082	28.8151	2.07544	0.0686666	0.193794	-4.87345	0.321783	0.872189	1	WT - Control	limma	0.0686666	0.193794	FALSE	no hit	8.29345		1.16325
TRMT5	Q32P41	tRNA (guanine(37)-N1)-methyltransferase OS=Homo sapiens GN=TRMT5 PE=1 SV=2	1	1	3	3	7	6.7606	-0.143646	25.0354	-2.0733	0.0689034	0.194285	-4.87672	0.322283	0.872362	1	WT - Control	limma	0.0689034	0.194285	FALSE	no hit	6.7606		1.16176
RAB39A	Q14964	Ras-related protein Rab-39A OS=Homo sapiens GN=RAB39A PE=1 SV=2	1	1	3	3	2	5.85328	-0.127512	22.6871	-2.07144	0.0691088	0.194352	-4.87954	0.322716	0.872511	1	WT - Control	limma	0.0691088	0.194352	FALSE	no hit	5.85328		1.16047
TXNDC5	Q8NBS9	Thioredoxin domain-containing protein 5 OS=Homo sapiens GN=TXNDC5 PE=1 SV=2	1	1	3	3	5	6.52615	0.232296	25.1247	2.07124	0.0691314	0.194352	-4.87985	0.322764	0.872528	1	WT - Control	limma	0.0691314	0.194352	FALSE	no hit	6.52615		1.16032
EIF4A3	P38919	Eukaryotic initiation factor 4A-III OS=Homo sapiens GN=EIF4A3 PE=1 SV=4	1	1	3	3	15	7.70528	-0.211522	28.1086	-2.07123	0.0691325	0.194352	-4.87986	0.322767	0.872529	1	WT - Control	limma	0.0691325	0.194352	FALSE	no hit	7.70528		1.16032
ZNF202	O95125	Zinc finger protein 202 OS=Homo sapiens GN=ZNF202 PE=1 SV=4	1	1	3	3	2	6.79274	-0.396344	22.3044	-2.07035	0.0692294	0.194352	-4.88119	0.322971	0.872599	1	WT - Control	limma	0.0692294	0.194352	FALSE	no hit	6.79274		1.15971
MYL6	B7Z6Z4|F8VPF3|F8W1R7|G3V1V0|G8JLA2|J3KND3|P60660|P60660-2	Myosin light polypeptide 6 OS=Homo sapiens GN=MYL6 PE=1 SV=1|Myosin light polypeptide 6 (Fragment) OS=Homo sapiens GN=MYL6 PE=1 SV=1|Myosin light polypeptide 6 OS=Homo sapiens GN=MYL6 PE=1 SV=1|Myosin light polypeptide 6 OS=Homo sapiens GN=MYL6 PE=1 SV=1|Myosin light polypeptide 6 OS=Homo sapiens GN=MYL6 PE=1 SV=1|Myosin light polypeptide 6 OS=Homo sapiens GN=MYL6 PE=1 SV=1|Myosin light polypepti…	1	1	3	3	5	6.76208	-0.212154	24.9908	-2.07019	0.0692473	0.194352	-4.88144	0.323008	0.872612	1	WT - Control	limma	0.0692473	0.194352	FALSE	no hit	6.76208		1.1596
TOR1AIP2	Q8NFQ8	Torsin-1A-interacting protein 2 OS=Homo sapiens GN=TOR1AIP2 PE=1 SV=1	1	1	3	3	5	6.60885	-0.182378	24.9306	-2.06897	0.0693829	0.194352	-4.88329	0.323293	0.87271	1	WT - Control	limma	0.0693829	0.194352	FALSE	no hit	6.60885		1.15875
ZGPAT	Q8N5A5|Q8N5A5-2|Q8N5A5-3	Zinc finger CCCH-type with G patch domain-containing protein OS=Homo sapiens GN=ZGPAT PE=1 SV=3|Isoform 2 of Zinc finger CCCH-type with G patch domain-containing protein OS=Homo sapiens GN=ZGPAT|Isoform 3 of Zinc finger CCCH-type with G patch domain-containing protein OS=Homo sapiens GN=ZGPAT	1	1	3	3	5	6.31365	-0.130255	23.7147	-2.06893	0.0693874	0.194352	-4.88335	0.323303	0.872713	1	WT - Control	limma	0.0693874	0.194352	FALSE	no hit	6.31365		1.15872
KAT5	Q92993|Q92993-2|Q92993-3|Q92993-4	Histone acetyltransferase KAT5 OS=Homo sapiens GN=KAT5 PE=1 SV=2|Isoform 2 of Histone acetyltransferase KAT5 OS=Homo sapiens GN=KAT5|Isoform 3 of Histone acetyltransferase KAT5 OS=Homo sapiens GN=KAT5|Isoform 4 of Histone acetyltransferase KAT5 OS=Homo sapiens GN=KAT5	1	1	3	3	2	5.89216	0.168432	22.59	2.06842	0.0694443	0.194352	-4.88413	0.323422	0.872754	1	WT - Control	limma	0.0694443	0.194352	FALSE	no hit	5.89216		1.15836
ACSF2	E9PF16|Q96CM8|Q96CM8-2|Q96CM8-3	Acyl-CoA synthetase family member 2, mitochondrial OS=Homo sapiens GN=ACSF2 PE=1 SV=1|Acyl-CoA synthetase family member 2, mitochondrial OS=Homo sapiens GN=ACSF2 PE=1 SV=2|Isoform 2 of Acyl-CoA synthetase family member 2, mitochondrial OS=Homo sapiens GN=ACSF2|Isoform 3 of Acyl-CoA synthetase family member 2, mitochondrial OS=Homo sapiens GN=ACSF2	1	1	3	3	6	6.3993	-0.153225	24.7828	-2.06799	0.069492	0.194352	-4.88478	0.323523	0.872789	1	WT - Control	limma	0.069492	0.194352	FALSE	no hit	6.3993		1.15806
ATP13A1	Q9HD20	Manganese-transporting ATPase 13A1 OS=Homo sapiens GN=ATP13A1 PE=1 SV=2	1	1	3	3	7	6.41999	-0.127166	24.9034	-2.06742	0.0695556	0.194354	-4.88565	0.323656	0.872834	1	WT - Control	limma	0.0695556	0.194354	FALSE	no hit	6.41999		1.15767
AKAP12	Q02952|Q02952-2|Q02952-3	A-kinase anchor protein 12 OS=Homo sapiens GN=AKAP12 PE=1 SV=4|Isoform 2 of A-kinase anchor protein 12 OS=Homo sapiens GN=AKAP12|Isoform 3 of A-kinase anchor protein 12 OS=Homo sapiens GN=AKAP12	1	1	3	3	8	6.16613	0.166232	24.346	2.06661	0.0696467	0.194433	-4.88689	0.323847	0.8729	1	WT - Control	limma	0.0696467	0.194433	FALSE	no hit	6.16613		1.1571
CACNA2D1	P54289|P54289-4|P54289-5	Voltage-dependent calcium channel subunit alpha-2/delta-1 OS=Homo sapiens GN=CACNA2D1 PE=1 SV=3|Isoform 4 of Voltage-dependent calcium channel subunit alpha-2/delta-1 OS=Homo sapiens GN=CACNA2D1|Isoform 5 of Voltage-dependent calcium channel subunit alpha-2/delta-1 OS=Homo sapiens GN=CACNA2D1	1	1	3	3	4	6.11459	-0.134968	24.4683	-2.05805	0.0706085	0.196892	-4.89987	0.325854	0.873584	1	WT - Control	limma	0.0706085	0.196892	FALSE	no hit	6.11459		1.15114
P4HA2	O15460|O15460-2	Prolyl 4-hydroxylase subunit alpha-2 OS=Homo sapiens GN=P4HA2 PE=1 SV=1|Isoform IIa of Prolyl 4-hydroxylase subunit alpha-2 OS=Homo sapiens GN=P4HA2	1	1	3	3	5	6.31696	0.13938	24.4314	2.05764	0.0706548	0.196892	-4.90049	0.32595	0.873616	1	WT - Control	limma	0.0706548	0.196892	FALSE	no hit	6.31696		1.15086
MRPL37	Q9BZE1	39S ribosomal protein L37, mitochondrial OS=Homo sapiens GN=MRPL37 PE=1 SV=2	1	1	3	3	7	6.91622	-0.141149	25.915	-2.05545	0.0709038	0.197409	-4.90382	0.326467	0.873791	1	WT - Control	limma	0.0709038	0.197409	FALSE	no hit	6.91622		1.14933
INCENP	Q9NQS7|Q9NQS7-2	Inner centromere protein OS=Homo sapiens GN=INCENP PE=1 SV=3|Isoform 2 of Inner centromere protein OS=Homo sapiens GN=INCENP	1	1	3	3	9	6.81572	0.16421	25.1994	2.05219	0.0712748	0.198263	-4.90876	0.327233	0.874049	1	WT - Control	limma	0.0712748	0.198263	FALSE	no hit	6.81572		1.14706
GRSF1	F5H5I6|H0Y8R1|H0YAK1|Q12849|Q12849-5	G-rich sequence factor 1 OS=Homo sapiens GN=GRSF1 PE=1 SV=2|G-rich sequence factor 1 (Fragment) OS=Homo sapiens GN=GRSF1 PE=1 SV=1|G-rich sequence factor 1 (Fragment) OS=Homo sapiens GN=GRSF1 PE=1 SV=1|G-rich sequence factor 1 OS=Homo sapiens GN=GRSF1 PE=1 SV=3|Isoform 2 of G-rich sequence factor 1 OS=Homo sapiens GN=GRSF1	1	1	3	3	13	7.00334	-0.142678	25.9483	-2.05158	0.071345	0.19828	-4.90969	0.327378	0.874098	1	WT - Control	limma	0.071345	0.19828	FALSE	no hit	7.00334		1.14664
SARS2	M0QWZ7|Q9NP81	Serine--tRNA ligase, mitochondrial OS=Homo sapiens GN=SARS2 PE=1 SV=1|Serine--tRNA ligase, mitochondrial OS=Homo sapiens GN=SARS2 PE=1 SV=1	1	1	3	3	6	6.48416	-0.143426	24.7161	-2.04801	0.0717545	0.199239	-4.9151	0.328221	0.874381	1	WT - Control	limma	0.0717545	0.199239	FALSE	no hit	6.48416		1.14415
FAM193B	H0YCX2|Q96PV7|Q96PV7-2	Protein FAM193B (Fragment) OS=Homo sapiens GN=FAM193B PE=1 SV=1|Protein FAM193B OS=Homo sapiens GN=FAM193B PE=1 SV=3|Isoform 2 of Protein FAM193B OS=Homo sapiens GN=FAM193B	1	1	3	3	6	6.56488	0.156091	24.8787	2.04596	0.07199	0.199406	-4.9182	0.328705	0.874542	1	WT - Control	limma	0.07199	0.199406	FALSE	no hit	6.56488		1.14273
RUVBL1	Q9Y265	RuvB-like 1 OS=Homo sapiens GN=RUVBL1 PE=1 SV=1	1	1	3	3	11	7.01712	-0.142409	25.8946	-2.04576	0.0720133	0.199406	-4.9185	0.328753	0.874558	1	WT - Control	limma	0.0720133	0.199406	FALSE	no hit	7.01712		1.14259
COPB2	P35606|P35606-2	Coatomer subunit beta' OS=Homo sapiens GN=COPB2 PE=1 SV=2|Isoform 2 of Coatomer subunit beta' OS=Homo sapiens GN=COPB2	1	1	3	3	15	6.95923	-0.171254	26.5213	-2.04573	0.0720168	0.199406	-4.91855	0.32876	0.874561	1	WT - Control	limma	0.0720168	0.199406	FALSE	no hit	6.95923		1.14257
ACADM	B7Z9I1|P11310|P11310-2|Q5T4U5	Medium-chain-specific acyl-CoA dehydrogenase, mitochondrial OS=Homo sapiens GN=ACADM PE=1 SV=1|Medium-chain specific acyl-CoA dehydrogenase, mitochondrial OS=Homo sapiens GN=ACADM PE=1 SV=1|Isoform 2 of Medium-chain specific acyl-CoA dehydrogenase, mitochondrial OS=Homo sapiens GN=ACADM|Acyl-Coenzyme A dehydrogenase, C-4 to C-12 straight chain, isoform CRA_a OS=Homo sapiens GN=ACADM PE=1 SV=1	1	1	3	3	7	7.14901	-0.146623	26.2575	-2.04525	0.0720721	0.199406	-4.91928	0.328873	0.874599	1	WT - Control	limma	0.0720721	0.199406	FALSE	no hit	7.14901		1.14223
EIF2S2	P20042	Eukaryotic translation initiation factor 2 subunit 2 OS=Homo sapiens GN=EIF2S2 PE=1 SV=2	1	1	3	3	8	7.37528	-0.15875	26.4738	-2.04311	0.0723191	0.199736	-4.92251	0.329378	0.874767	1	WT - Control	limma	0.0723191	0.199736	FALSE	no hit	7.37528		1.14075
EHD1	A0A024R571|C9J2Z4|Q9H4M9	EH domain-containing protein 1 OS=Homo sapiens GN=EHD1 PE=1 SV=1|EH domain-containing protein 1 (Fragment) OS=Homo sapiens GN=EHD1 PE=1 SV=1|EH domain-containing protein 1 OS=Homo sapiens GN=EHD1 PE=1 SV=2	1	1	3	3	2	5.88077	-0.190395	22.0813	-2.0431	0.0723206	0.199736	-4.92253	0.329381	0.874768	1	WT - Control	limma	0.0723206	0.199736	FALSE	no hit	5.88077		1.14074
SNRPGP15|SNRPG	A8MWD9|P62308	Putative small nuclear ribonucleoprotein G-like protein 15 OS=Homo sapiens GN=SNRPGP15 PE=5 SV=2|Small nuclear ribonucleoprotein G OS=Homo sapiens GN=SNRPG PE=1 SV=1	1	1	3	3	2	7.70488	0.171525	25.1942	2.04114	0.0725473	0.200184	-4.92549	0.329844	0.874922	1	WT - Control	limma	0.0725473	0.200184	FALSE	no hit	7.70488		1.13938
SPIN1	Q9Y657	Spindlin-1 OS=Homo sapiens GN=SPIN1 PE=1 SV=3	1	1	3	3	5	6.37522	0.14205	24.7435	2.03947	0.0727427	0.200393	-4.92803	0.330242	0.875054	1	WT - Control	limma	0.0727427	0.200393	FALSE	no hit	6.37522		1.13821
AUP1	Q9Y679|Q9Y679-2	Ancient ubiquitous protein 1 OS=Homo sapiens GN=AUP1 PE=1 SV=1|Isoform Short of Ancient ubiquitous protein 1 OS=Homo sapiens GN=AUP1	1	1	3	3	4	6.83377	0.156775	24.2189	2.03791	0.072924	0.200393	-4.93038	0.330611	0.875176	1	WT - Control	limma	0.072924	0.200393	FALSE	no hit	6.83377		1.13713
YWHAB	P31946|P31946-2	14-3-3protein beta/alpha OS=Homo sapiens GN=YWHAB PE=1 SV=3|Isoform Short of 14-3-3 protein beta/alpha OS=Homo sapiens GN=YWHAB	1	1	3	3	4	6.70392	0.176018	24.5975	2.03788	0.0729278	0.200393	-4.93043	0.330619	0.875178	1	WT - Control	limma	0.0729278	0.200393	FALSE	no hit	6.70392		1.13711
HIST1H1C	P16403	Histone H1,2 OS=Homo sapiens GN=HIST1H1C PE=1 SV=2	1	1	3	3	8	8.95277	-0.297523	29.2873	-2.03724	0.0730023	0.200393	-4.93139	0.33077	0.875228	1	WT - Control	limma	0.0730023	0.200393	FALSE	no hit	8.95277		1.13666
PRAME	P78395	Melanoma antigen preferentially expressed in tumors OS=Homo sapiens GN=PRAME PE=1 SV=1	1	1	3	3	2	6.28834	0.166929	23.0623	2.03724	0.0730025	0.200393	-4.93139	0.330771	0.875228	1	WT - Control	limma	0.0730025	0.200393	FALSE	no hit	6.28834		1.13666
KIF18A	Q8NI77	Kinesin-like protein KIF18A OS=Homo sapiens GN=KIF18A PE=1 SV=2	1	1	3	3	2	5.74232	-0.143257	22.8026	-2.03716	0.0730114	0.200393	-4.93151	0.330789	0.875234	1	WT - Control	limma	0.0730114	0.200393	FALSE	no hit	5.74232		1.13661
DHX57	Q6P158	Putative ATP-dependent RNA helicase DHX57 OS=Homo sapiens GN=DHX57 PE=1 SV=2	1	1	3	3	23	6.97932	0.137174	26.6889	2.03087	0.0737505	0.202205	-4.94102	0.332285	0.875726	1	WT - Control	limma	0.0737505	0.202205	FALSE	no hit	6.97932		1.13224
STRN4	F5GYK2|Q9NRL3|Q9NRL3-3	Striatin-4 OS=Homo sapiens GN=STRN4 PE=1 SV=1|Striatin-4 OS=Homo sapiens GN=STRN4 PE=1 SV=2|Isoform 3 of Striatin-4 OS=Homo sapiens GN=STRN4	1	1	3	3	2	5.75749	-0.145237	22.1065	-2.03043	0.0738021	0.202205	-4.94168	0.332389	0.87576	1	WT - Control	limma	0.0738021	0.202205	FALSE	no hit	5.75749		1.13193
ISY1	A8MVI5|Q9ULR0|Q9ULR0-1|Q9ULR0-2	Pre-mRNA-splicing factor ISY1 homolog OS=Homo sapiens GN=ISY1 PE=1 SV=1|Pre-mRNA-splicing factor ISY1 homolog OS=Homo sapiens GN=ISY1 PE=1 SV=3|Isoform 2 of Pre-mRNA-splicing factor ISY1 homolog OS=Homo sapiens GN=ISY1|Isoform 1 of Pre-mRNA-splicing factor ISY1 homolog OS=Homo sapiens GN=ISY1	1	1	3	3	2	6.4579	-0.183213	23.5035	-2.02724	0.0741804	0.203061	-4.9465	0.33315	0.876009	1	WT - Control	limma	0.0741804	0.203061	FALSE	no hit	6.4579		1.12971
CCDC137	Q6PK04	Coiled-coil domain-containing protein 137 OS=Homo sapiens GN=CCDC137 PE=1 SV=1	1	1	3	3	12	7.35348	0.152239	27.28	2.02552	0.0743841	0.203439	-4.94909	0.333559	0.876142	1	WT - Control	limma	0.0743841	0.203439	FALSE	no hit	7.35348		1.12852
KMT5A	A0A0C4DFR3|Q9NQR1|Q9NQR1-2	N-lysine methyltransferase KMT5A OS=Homo sapiens GN=KMT5A PE=1 SV=1|N-lysine methyltransferase KMT5A OS=Homo sapiens GN=KMT5A PE=1 SV=3|Isoform 2 of N-lysine methyltransferase KMT5A OS=Homo sapiens GN=KMT5A	1	1	3	3	4	6.10517	0.120564	24.0574	2.02483	0.0744667	0.203485	-4.95014	0.333725	0.876196	1	WT - Control	limma	0.0744667	0.203485	FALSE	no hit	6.10517		1.12804
KRR1	Q13601	KRR1 small subunit processome component homolog OS=Homo sapiens GN=KRR1 PE=1 SV=4	1	1	3	3	15	7.68744	-0.182147	27.138	-2.02419	0.0745425	0.203513	-4.9511	0.333877	0.876245	1	WT - Control	limma	0.0745425	0.203513	FALSE	no hit	7.68744		1.1276
GANAB	Q14697|Q14697-2	Neutral alpha-glucosidase AB OS=Homo sapiens GN=GANAB PE=1 SV=3|Isoform 2 of Neutral alpha-glucosidase AB OS=Homo sapiens GN=GANAB	1	1	3	3	17	7.45936	0.157143	26.7292	2.02023	0.0750163	0.204626	-4.95707	0.334824	0.876552	1	WT - Control	limma	0.0750163	0.204626	FALSE	no hit	7.45936		1.12484
NDUFS2	O75306|O75306-2	NADH dehydrogenase [ubiquinone] iron-sulfur protein 2, mitochondrial OS=Homo sapiens GN=NDUFS2 PE=1 SV=2|Isoform 2 of NADH dehydrogenase [ubiquinone] iron-sulfur protein 2, mitochondrial OS=Homo sapiens GN=NDUFS2	1	1	3	3	6	6.4809	0.163596	24.6999	2.01903	0.0751601	0.204838	-4.95887	0.33511	0.876645	1	WT - Control	limma	0.0751601	0.204838	FALSE	no hit	6.4809		1.12401
TAF3	Q5VWG9	Transcription initiation factor TFIID subunit 3 OS=Homo sapiens GN=TAF3 PE=1 SV=1	1	1	3	3	6	6.29364	0.153293	24.0727	2.01417	0.0757471	0.206256	-4.9662	0.336276	0.87702	1	WT - Control	limma	0.0757471	0.206256	FALSE	no hit	6.29364		1.12063
SF3A2	K7EMT0|Q15428	Splicing factor 3A subunit 2 (Fragment) OS=Homo sapiens GN=SF3A2 PE=1 SV=2|Splicing factor 3A subunit 2 OS=Homo sapiens GN=SF3A2 PE=1 SV=2	1	1	3	3	2	6.36422	0.156067	23.9313	2.01278	0.0759154	0.206533	-4.96829	0.33661	0.877127	1	WT - Control	limma	0.0759154	0.206533	FALSE	no hit	6.36422		1.11967
HK2	E9PB90|P52789	Hexokinase-2 OS=Homo sapiens GN=HK2 PE=1 SV=1|Hexokinase-2 OS=Homo sapiens GN=HK2 PE=1 SV=2	1	1	3	3	3	6.19858	-0.157498	23.4484	-2.01	0.076253	0.207269	-4.97247	0.337276	0.87734	1	WT - Control	limma	0.076253	0.207269	FALSE	no hit	6.19858		1.11774
LAMB1	G3XAI2|P07942	Laminin subunit beta-1 OS=Homo sapiens GN=LAMB1 PE=1 SV=1|Laminin subunit beta-1 OS=Homo sapiens GN=LAMB1 PE=1 SV=2	1	1	3	3	11	6.50004	-0.134909	25.3293	-2.00895	0.0763812	0.207435	-4.97405	0.337529	0.87742	1	WT - Control	limma	0.0763812	0.207435	FALSE	no hit	6.50004		1.11701
GNL1	P36915	Guanine nucleotide-binding protein-like 1 OS=Homo sapiens GN=GNL1 PE=1 SV=2	1	1	3	3	2	6.00573	-0.147809	22.2568	-2.00759	0.076547	0.207471	-4.9761	0.337856	0.877524	1	WT - Control	limma	0.076547	0.207471	FALSE	no hit	6.00573		1.11607
SRRT	Q9BXP5|Q9BXP5-2|Q9BXP5-3|Q9BXP5-4	Serrate RNA effector molecule homolog OS=Homo sapiens GN=SRRT PE=1 SV=1|Isoform 2 of Serrate RNA effector molecule homolog OS=Homo sapiens GN=SRRT|Isoform 3 of Serrate RNA effector molecule homolog OS=Homo sapiens GN=SRRT|Isoform 4 of Serrate RNA effector molecule homolog OS=Homo sapiens GN=SRRT	1	1	3	3	14	7.13685	-0.140804	26.2197	-2.00743	0.0765674	0.207471	-4.97635	0.337896	0.877537	1	WT - Control	limma	0.0765674	0.207471	FALSE	no hit	7.13685		1.11596
ERGIC3	H0Y5K5|H0Y621|Q9Y282|Q9Y282-2|Q9Y282-3	Endoplasmic reticulum-Golgi intermediate compartment protein 3 (Fragment) OS=Homo sapiens GN=ERGIC3 PE=1 SV=1|Endoplasmic reticulum-Golgi intermediate compartment protein 3 (Fragment) OS=Homo sapiens GN=ERGIC3 PE=1 SV=1|Endoplasmic reticulum-Golgi intermediate compartment protein 3 OS=Homo sapiens GN=ERGIC3 PE=1 SV=1|Isoform 2 of Endoplasmic reticulum-Golgi intermediate compartment protein 3 OS=H…	1	1	3	3	2	6.23214	0.160421	21.7448	2.0072	0.0765955	0.207471	-4.97669	0.337951	0.877555	1	WT - Control	limma	0.0765955	0.207471	FALSE	no hit	6.23214		1.1158
PSMC3	E9PM69|P17980|R4GNH3	26S protease regulatory subunit 6A OS=Homo sapiens GN=PSMC3 PE=1 SV=1|26S protease regulatory subunit 6A OS=Homo sapiens GN=PSMC3 PE=1 SV=3|26S protease regulatory subunit 6A OS=Homo sapiens GN=PSMC3 PE=1 SV=1	1	1	3	3	9	6.74482	0.18392	26.1175	2.00653	0.0766768	0.20751	-4.97769	0.338111	0.877605	1	WT - Control	limma	0.0766768	0.20751	FALSE	no hit	6.74482		1.11534
ATP6V0A2	Q8TBM3|Q9Y487	V-type proton ATPase subunit a OS=Homo sapiens GN=ATP6V0A2 PE=1 SV=1|V-type proton ATPase 116 kDa subunit a isoform 2 OS=Homo sapiens GN=ATP6V0A2 PE=1 SV=2	1	1	3	3	2	5.76125	0.251234	21.6599	2.00496	0.0768693	0.207849	-4.98005	0.338489	0.877725	1	WT - Control	limma	0.0768693	0.207849	FALSE	no hit	5.76125		1.11425
UQCRC2	P22695	Cytochrome b-c1 complex subunit 2, mitochondrial OS=Homo sapiens GN=UQCRC2 PE=1 SV=3	1	1	3	3	16	7.51572	-0.153783	27.2327	-2.00102	0.0773546	0.208979	-4.98597	0.339439	0.878026	1	WT - Control	limma	0.0773546	0.208979	FALSE	no hit	7.51572		1.11151
GLS	O94925-3	Isoform 3 of Glutaminase kidney isoform, mitochondrial OS=Homo sapiens GN=GLS	1	1	3	3	6	6.6724	-0.194493	24.5314	-2.00033	0.07744	0.20902	-4.98701	0.339606	0.878079	1	WT - Control	limma	0.07744	0.20902	FALSE	no hit	6.6724		1.11103
RPL32	D3YTB1|F8W727|P62910	60S ribosomal protein L32 (Fragment) OS=Homo sapiens GN=RPL32 PE=1 SV=1|60S ribosomal protein L32 OS=Homo sapiens GN=RPL32 PE=1 SV=1|60S ribosomal protein L32 OS=Homo sapiens GN=RPL32 PE=1 SV=2	1	1	3	3	11	8.69565	0.261802	28.9093	1.99981	0.0775047	0.20902	-4.98779	0.339732	0.878118	1	WT - Control	limma	0.0775047	0.20902	FALSE	no hit	8.69565		1.11067
TERF1	P54274|P54274-2	Telomeric repeat-binding factor 1 OS=Homo sapiens GN=TERF1 PE=1 SV=3|Isoform 2 of Telomeric repeat-binding factor 1 OS=Homo sapiens GN=TERF1	1	1	3	3	2	5.81776	0.207438	22.2832	1.99915	0.077587	0.209059	-4.98879	0.339892	0.878169	1	WT - Control	limma	0.077587	0.209059	FALSE	no hit	5.81776		1.11021
AP2B1	A0A087X253|P63010|P63010-2	AP-2 complex subunit beta OS=Homo sapiens GN=AP2B1 PE=1 SV=1|AP-2 complex subunit beta OS=Homo sapiens GN=AP2B1 PE=1 SV=1|Isoform 2 of AP-2 complex subunit beta OS=Homo sapiens GN=AP2B1	1	1	3	3	6	6.54915	-0.156334	25.0537	-1.99588	0.0779926	0.209855	-4.99369	0.340682	0.878417	1	WT - Control	limma	0.0779926	0.209855	FALSE	no hit	6.54915		1.10795
USP36	Q9P275|Q9P275-2	Ubiquitin carboxyl-terminal hydrolase 36 OS=Homo sapiens GN=USP36 PE=1 SV=3|Isoform 2 of Ubiquitin carboxyl-terminal hydrolase 36 OS=Homo sapiens GN=USP36	1	1	3	3	12	6.61075	0.185674	25.358	1.99568	0.0780178	0.209855	-4.994	0.340731	0.878432	1	WT - Control	limma	0.0780178	0.209855	FALSE	no hit	6.61075		1.10781
FKBP4	Q02790	Peptidyl-prolyl cis-trans isomerase FKBP4 OS=Homo sapiens GN=FKBP4 PE=1 SV=3	1	1	3	3	2	6.14639	0.164755	23.45	1.99444	0.078172	0.210087	-4.99585	0.34103	0.878526	1	WT - Control	limma	0.078172	0.210087	FALSE	no hit	6.14639		1.10695
DCAF7	P61962	DDB1- and CUL4-associated factor 7 OS=Homo sapiens GN=DCAF7 PE=1 SV=1	1	1	3	3	7	7.15506	-0.121015	25.8502	-1.99247	0.0784184	0.210567	-4.99881	0.341508	0.878675	1	WT - Control	limma	0.0784184	0.210567	FALSE	no hit	7.15506		1.10558
UTP3	Q9NQZ2	Something about silencing protein 10 OS=Homo sapiens GN=UTP3 PE=1 SV=1	1	1	3	3	5	7.43506	-0.132458	26.1855	-1.98423	0.0794566	0.213169	-5.01116	0.343508	0.879296	1	WT - Control	limma	0.0794566	0.213169	FALSE	no hit	7.43506		1.09987
PSMD13	J3KNQ3|Q9UNM6	26S proteasome non-ATPase regulatory subunit 13 OS=Homo sapiens GN=PSMD13 PE=1 SV=1|26S proteasome non-ATPase regulatory subunit 13 OS=Homo sapiens GN=PSMD13 PE=1 SV=2	1	1	3	3	3	6.30951	0.164809	23.6765	1.9814	0.0798163	0.213928	-5.0154	0.344197	0.879509	1	WT - Control	limma	0.0798163	0.213928	FALSE	no hit	6.30951		1.09791
TCP1	F5H136|P17987	T-complex protein 1 subunit alpha (Fragment) OS=Homo sapiens GN=TCP1 PE=1 SV=1|T-complex protein 1 subunit alpha OS=Homo sapiens GN=TCP1 PE=1 SV=1	1	1	3	3	12	7.292	-0.121144	26.4113	-1.98092	0.0798774	0.213928	-5.01612	0.344314	0.879545	1	WT - Control	limma	0.0798774	0.213928	FALSE	no hit	7.292		1.09758
EIF3CL|EIF3C	B5ME19|Q99613|Q99613-2	Eukaryotic translation initiation factor 3 subunit C-like protein OS=Homo sapiens GN=EIF3CL PE=3 SV=1|Eukaryotic translation initiation factor 3 subunit C OS=Homo sapiens GN=EIF3C PE=1 SV=1|Isoform 2 of Eukaryotic translation initiation factor 3 subunit C OS=Homo sapiens GN=EIF3C	1	1	3	3	10	6.77127	0.13197	25.6371	1.97784	0.0802704	0.214794	-5.02073	0.345064	0.879775	1	WT - Control	limma	0.0802704	0.214794	FALSE	no hit	6.77127		1.09544
RPL3	P39023	60S ribosomal protein L3 OS=Homo sapiens GN=RPL3 PE=1 SV=2	1	1	3	3	22	8.72127	0.287028	29.6753	1.9772	0.0803519	0.214827	-5.02168	0.34522	0.879823	1	WT - Control	limma	0.0803519	0.214827	FALSE	no hit	8.72127		1.095
ARL5B	Q96KC2	ADP-ribosylation factor-like protein 5B OS=Homo sapiens GN=ARL5B PE=1 SV=1	1	1	3	3	2	5.82421	0.140826	22.6754	1.97643	0.0804505	0.214905	-5.02283	0.345407	0.87988	1	WT - Control	limma	0.0804505	0.214905	FALSE	no hit	5.82421		1.09447
SLC25A17	O43808	Peroxisomal membrane protein PMP34 OS=Homo sapiens GN=SLC25A17 PE=1 SV=1	1	1	3	3	3	5.66597	0.284202	22.0324	1.97469	0.080674	0.215316	-5.02543	0.345832	0.88001	1	WT - Control	limma	0.080674	0.215316	FALSE	no hit	5.66597		1.09327
FAM50A	Q14320	Protein FAM50A OS=Homo sapiens GN=FAM50A PE=1 SV=2	1	1	3	3	3	6.45178	0.179848	23.3376	1.97253	0.0809522	0.215872	-5.02866	0.34636	0.880171	1	WT - Control	limma	0.0809522	0.215872	FALSE	no hit	6.45178		1.09177
TIMM50	Q3ZCQ8|Q3ZCQ8-2	Mitochondrial import inner membrane translocase subunit TIM50 OS=Homo sapiens GN=TIMM50 PE=1 SV=2|Isoform 2 of Mitochondrial import inner membrane translocase subunit TIM50 OS=Homo sapiens GN=TIMM50	1	1	3	3	5	7.0183	-0.125148	25.3397	-1.96983	0.081302	0.216619	-5.0327	0.347022	0.880372	1	WT - Control	limma	0.081302	0.216619	FALSE	no hit	7.0183		1.0899
MBD3	K7EIE8|O95983|O95983-2	Methyl-CpG binding domain protein 3, isoform CRA_b OS=Homo sapiens GN=MBD3 PE=1 SV=1|Methyl-CpG-binding domain protein 3 OS=Homo sapiens GN=MBD3 PE=1 SV=1|Isoform 2 of Methyl-CpG-binding domain protein 3 OS=Homo sapiens GN=MBD3	1	1	3	3	3	6.45266	-0.187778	24.2698	-1.96878	0.0814382	0.216795	-5.03427	0.347279	0.88045	1	WT - Control	limma	0.0814382	0.216795	FALSE	no hit	6.45266		1.08917
PHGDH	O43175	D-3-phosphoglycerate dehydrogenase OS=Homo sapiens GN=PHGDH PE=1 SV=4	1	1	3	3	8	6.93556	0.163269	26.2274	1.9666	0.0817214	0.217362	-5.03752	0.347813	0.880612	1	WT - Control	limma	0.0817214	0.217362	FALSE	no hit	6.93556		1.08766
MSI2	B4DHE8|Q96DH6|Q96DH6-2	RNA-binding protein Musashi homolog 2 OS=Homo sapiens GN=MSI2 PE=1 SV=1|RNA-binding protein Musashi homolog 2 OS=Homo sapiens GN=MSI2 PE=1 SV=1|Isoform 2 of RNA-binding protein Musashi homolog 2 OS=Homo sapiens GN=MSI2	1	1	3	3	2	6.70834	-0.185415	24.0047	-1.96372	0.0820969	0.21809	-5.04182	0.348519	0.880825	1	WT - Control	limma	0.0820969	0.21809	FALSE	no hit	6.70834		1.08567
PSMC6	A0A087X2I1|P62333	26S protease regulatory subunit 10B OS=Homo sapiens GN=PSMC6 PE=1 SV=1|26S protease regulatory subunit 10B OS=Homo sapiens GN=PSMC6 PE=1 SV=1	1	1	3	3	9	6.80916	0.154339	25.9189	1.96342	0.0821358	0.21809	-5.04226	0.348592	0.880847	1	WT - Control	limma	0.0821358	0.21809	FALSE	no hit	6.80916		1.08547
HTATIP2	E9PI87|Q9BUP3|Q9BUP3-3	Oxidoreductase HTATIP2 OS=Homo sapiens GN=HTATIP2 PE=1 SV=1|Oxidoreductase HTATIP2 OS=Homo sapiens GN=HTATIP2 PE=1 SV=2|Isoform 3 of Oxidoreductase HTATIP2 OS=Homo sapiens GN=HTATIP2	1	1	3	3	4	6.40438	-0.134737	24.7673	-1.96183	0.0823449	0.218457	-5.04464	0.348984	0.880965	1	WT - Control	limma	0.0823449	0.218457	FALSE	no hit	6.40438		1.08436
MRPL47	Q9HD33|Q9HD33-2	39S ribosomal protein L47, mitochondrial OS=Homo sapiens GN=MRPL47 PE=1 SV=2|Isoform 2 of 39S ribosomal protein L47, mitochondrial OS=Homo sapiens GN=MRPL47	1	1	3	3	4	7.14205	-0.153957	25.9607	-1.958	0.082848	0.219594	-5.05034	0.349924	0.881247	1	WT - Control	limma	0.082848	0.219594	FALSE	no hit	7.14205		1.08172
PHC2	A0A0A0MSI2|B3KPJ4|Q8IXK0|Q8IXK0-2|Q8IXK0-4|Q8IXK0-5	Polyhomeotic-like protein 2 OS=Homo sapiens GN=PHC2 PE=1 SV=1|Polyhomeotic-like protein 2 OS=Homo sapiens GN=PHC2 PE=1 SV=1|Polyhomeotic-like protein 2 OS=Homo sapiens GN=PHC2 PE=1 SV=1|Isoform 2 of Polyhomeotic-like protein 2 OS=Homo sapiens GN=PHC2|Isoform 4 of Polyhomeotic-like protein 2 OS=Homo sapiens GN=PHC2|Isoform 5 of Polyhomeotic-like protein 2 OS=Homo sapiens GN=PHC2	1	1	3	3	9	7.22863	-0.132471	26.8357	-1.9575	0.0829151	0.219594	-5.0511	0.350049	0.881284	1	WT - Control	limma	0.0829151	0.219594	FALSE	no hit	7.22863		1.08137
ING5	E9PEN0|Q8WYH8|Q8WYH8-2	Inhibitor of growth protein 5 OS=Homo sapiens GN=ING5 PE=1 SV=1|Inhibitor of growth protein 5 OS=Homo sapiens GN=ING5 PE=1 SV=1|Isoform 2 of Inhibitor of growth protein 5 OS=Homo sapiens GN=ING5	1	1	3	3	6	7.57861	0.13002	26.0591	1.95694	0.0829885	0.2196	-5.05193	0.350186	0.881325	1	WT - Control	limma	0.0829885	0.2196	FALSE	no hit	7.57861		1.08098
RBBP4	Q09028|Q09028-3	Histone-binding protein RBBP4 OS=Homo sapiens GN=RBBP4 PE=1 SV=3|Isoform 3 of Histone-binding protein RBBP4 OS=Homo sapiens GN=RBBP4	1	1	3	3	6	7.22867	-0.135547	25.906	-1.95362	0.0834279	0.220372	-5.05687	0.351003	0.881569	1	WT - Control	limma	0.0834279	0.220372	FALSE	no hit	7.22867		1.07869
WDR76	Q9H967	WD repeat-containing protein 76 OS=Homo sapiens GN=WDR76 PE=1 SV=2	1	1	3	3	4	6.8908	0.133783	24.548	1.95336	0.0834622	0.220372	-5.05725	0.351067	0.881588	1	WT - Control	limma	0.0834622	0.220372	FALSE	no hit	6.8908		1.07851
EIF5A	I3L397|I3L504|P63241|P63241-2	Eukaryotic translation initiation factor 5A (Fragment) OS=Homo sapiens GN=EIF5A PE=1 SV=7|Eukaryotic translation initiation factor 5A-1 OS=Homo sapiens GN=EIF5A PE=1 SV=1|Eukaryotic translation initiation factor 5A-1 OS=Homo sapiens GN=EIF5A PE=1 SV=2|Isoform 2 of Eukaryotic translation initiation factor 5A-1 OS=Homo sapiens GN=EIF5A	1	1	3	3	4	7.28974	0.15778	25.7927	1.95277	0.0835413	0.220372	-5.05814	0.351214	0.881631	1	WT - Control	limma	0.0835413	0.220372	FALSE	no hit	7.28974		1.0781
RDH11	Q8TC12	Retinol dehydrogenase 11 OS=Homo sapiens GN=RDH11 PE=1 SV=2	1	1	3	3	3	6.45296	0.119518	24.0119	1.95259	0.0835647	0.220372	-5.0584	0.351257	0.881644	1	WT - Control	limma	0.0835647	0.220372	FALSE	no hit	6.45296		1.07798
HNRNPUL2	Q1KMD3	Heterogeneous nuclear ribonucleoprotein U-like protein 2 OS=Homo sapiens GN=HNRNPUL2 PE=1 SV=1	1	1	3	3	28	7.86055	-0.122475	28.3465	-1.94914	0.0840247	0.221396	-5.06354	0.352109	0.881897	1	WT - Control	limma	0.0840247	0.221396	FALSE	no hit	7.86055		1.07559
RFC5	P40937|P40937-2	Replication factor C subunit 5 OS=Homo sapiens GN=RFC5 PE=1 SV=1|Isoform 2 of Replication factor C subunit 5 OS=Homo sapiens GN=RFC5	1	1	3	3	6	6.39714	0.212926	24.2131	1.94613	0.0844291	0.222133	-5.06802	0.352855	0.882117	1	WT - Control	limma	0.0844291	0.222133	FALSE	no hit	6.39714		1.07351
PAICS	E9PBS1|P22234|P22234-2	Multifunctional protein ADE2 (Fragment) OS=Homo sapiens GN=PAICS PE=1 SV=1|Multifunctional protein ADE2 OS=Homo sapiens GN=PAICS PE=1 SV=3|Isoform 2 of Multifunctional protein ADE2 OS=Homo sapiens GN=PAICS	1	1	3	3	5	7.01177	0.155775	25.2224	1.94575	0.0844798	0.222133	-5.06859	0.352948	0.882144	1	WT - Control	limma	0.0844798	0.222133	FALSE	no hit	7.01177		1.07325
DDOST	A0A0C4DGS1|P39656|P39656-3	Dolichyl-diphosphooligosaccharide--protein glycosyltransferase 48 kDa subunit OS=Homo sapiens GN=DDOST PE=1 SV=1|Dolichyl-diphosphooligosaccharide--protein glycosyltransferase 48 kDa subunit OS=Homo sapiens GN=DDOST PE=1 SV=4|Isoform 3 of Dolichyl-diphosphooligosaccharide--protein glycosyltransferase 48 kDa subunit OS=Homo sapiens GN=DDOST	1	1	3	3	9	7.08775	0.214956	25.9017	1.94545	0.0845197	0.222133	-5.06903	0.353022	0.882166	1	WT - Control	limma	0.0845197	0.222133	FALSE	no hit	7.08775		1.07304
ZNF687	Q8N1G0	Zinc finger protein 687 OS=Homo sapiens GN=ZNF687 PE=1 SV=1	1	1	3	3	9	6.74849	-0.122612	25.8425	-1.94209	0.0849732	0.223136	-5.07403	0.353855	0.882411	1	WT - Control	limma	0.0849732	0.223136	FALSE	no hit	6.74849		1.07072
CLK1	A0A087WVK0|B8ZZR0|P49759|P49759-3	Dual-specificity protein kinase CLK1 OS=Homo sapiens GN=CLK1 PE=1 SV=1|Dual-specificity protein kinase CLK1 OS=Homo sapiens GN=CLK1 PE=1 SV=1|Dual specificity protein kinase CLK1 OS=Homo sapiens GN=CLK1 PE=1 SV=2|Isoform 3 of Dual specificity protein kinase CLK1 OS=Homo sapiens GN=CLK1	1	1	3	3	3	6.31869	0.139533	22.9925	1.93991	0.0852675	0.223719	-5.07726	0.354394	0.882569	1	WT - Control	limma	0.0852675	0.223719	FALSE	no hit	6.31869		1.06922
STEAP3	Q658P3|Q658P3-2|Q658P3-3	Metalloreductase STEAP3 OS=Homo sapiens GN=STEAP3 PE=1 SV=2|Isoform 2 of Metalloreductase STEAP3 OS=Homo sapiens GN=STEAP3|Isoform 3 of Metalloreductase STEAP3 OS=Homo sapiens GN=STEAP3	1	1	3	3	3	6.15266	0.190086	22.9445	1.93642	0.0857427	0.224756	-5.08245	0.355262	0.882822	1	WT - Control	limma	0.0857427	0.224756	FALSE	no hit	6.15266		1.0668
DNMT1	P26358|P26358-2	DNA (cytosine-5)-methyltransferase 1 OS=Homo sapiens GN=DNMT1 PE=1 SV=2|Isoform 2 of DNA (cytosine-5)-methyltransferase 1 OS=Homo sapiens GN=DNMT1	1	1	3	3	39	7.2911	0.207137	28.1738	1.93594	0.085808	0.224756	-5.08316	0.355381	0.882857	1	WT - Control	limma	0.085808	0.224756	FALSE	no hit	7.2911		1.06647
ITM2C	C9JG41|Q9NQX7|Q9NQX7-2|Q9NQX7-3	Integral membrane protein 2C (Fragment) OS=Homo sapiens GN=ITM2C PE=1 SV=1|Integral membrane protein 2C OS=Homo sapiens GN=ITM2C PE=1 SV=1|Isoform 2 of Integral membrane protein 2C OS=Homo sapiens GN=ITM2C|Isoform 3 of Integral membrane protein 2C OS=Homo sapiens GN=ITM2C	1	1	3	3	3	6.47522	-0.146359	23.5189	-1.93348	0.0861436	0.225444	-5.0868	0.355992	0.883034	1	WT - Control	limma	0.0861436	0.225444	FALSE	no hit	6.47522		1.06478
ALDH7A1	P49419|P49419-2	Alpha-aminoadipic semialdehyde dehydrogenase OS=Homo sapiens GN=ALDH7A1 PE=1 SV=5|Isoform 2 of Alpha-aminoadipic semialdehyde dehydrogenase OS=Homo sapiens GN=ALDH7A1	1	1	3	3	8	6.79062	-0.14838	25.7167	-1.93206	0.0863388	0.225721	-5.08891	0.356346	0.883137	1	WT - Control	limma	0.0863388	0.225721	FALSE	no hit	6.79062		1.06379
RBM45	Q8IUH3|Q8IUH3-3	RNA-binding protein 45 OS=Homo sapiens GN=RBM45 PE=1 SV=1|Isoform 3 of RNA-binding protein 45 OS=Homo sapiens GN=RBM45	1	1	3	3	5	7.0122	-0.215621	24.8382	-1.93165	0.0863953	0.225721	-5.08952	0.356448	0.883166	1	WT - Control	limma	0.0863953	0.225721	FALSE	no hit	7.0122		1.06351
PSMC1	P62191	26S protease regulatory subunit 4 OS=Homo sapiens GN=PSMC1 PE=1 SV=1	1	1	3	3	17	7.01304	0.116197	27.1613	1.93085	0.0865053	0.225776	-5.09071	0.356648	0.883224	1	WT - Control	limma	0.0865053	0.225776	FALSE	no hit	7.01304		1.06296
RBBP6	Q7Z6E9	E3 ubiquitin-protein ligase RBBP6 OS=Homo sapiens GN=RBBP6 PE=1 SV=1	1	1	3	3	19	6.71883	0.167758	26.6675	1.93043	0.0865619	0.225776	-5.09132	0.35675	0.883254	1	WT - Control	limma	0.0865619	0.225776	FALSE	no hit	6.71883		1.06267
RNF2	Q99496	E3 ubiquitin-protein ligase RING2 OS=Homo sapiens GN=RNF2 PE=1 SV=1	1	1	3	3	8	7.16268	-0.156494	25.8042	-1.92686	0.0870543	0.226869	-5.09661	0.357641	0.883511	1	WT - Control	limma	0.0870543	0.226869	FALSE	no hit	7.16268		1.06021
PSMD3	O43242	26S proteasome non-ATPase regulatory subunit 3 OS=Homo sapiens GN=PSMD3 PE=1 SV=2	1	1	3	3	11	6.73025	0.12197	26.2619	1.92413	0.087433	0.227664	-5.10066	0.358323	0.883707	1	WT - Control	limma	0.087433	0.227664	FALSE	no hit	6.73025		1.05832
BRD3	Q15059|Q15059-2	Bromodomain-containing protein 3 OS=Homo sapiens GN=BRD3 PE=1 SV=1|Isoform 2 of Bromodomain-containing protein 3 OS=Homo sapiens GN=BRD3	1	1	3	3	2	6.08177	0.177438	22.6103	1.92284	0.0876121	0.227751	-5.10256	0.358645	0.883799	1	WT - Control	limma	0.0876121	0.227751	FALSE	no hit	6.08177		1.05744
KATNA1	O75449	Katanin p60 ATPase-containing subunit A1 OS=Homo sapiens GN=KATNA1 PE=1 SV=1	1	1	3	3	2	5.64055	-0.171338	21.3688	-1.92251	0.0876585	0.227751	-5.10306	0.358728	0.883823	1	WT - Control	limma	0.0876585	0.227751	FALSE	no hit	5.64055		1.05721
ZNF649	M0QX90|Q9BS31	Zinc finger protein 649 OS=Homo sapiens GN=ZNF649 PE=1 SV=1|Zinc finger protein 649 OS=Homo sapiens GN=ZNF649 PE=1 SV=1	1	1	3	3	2	6.24042	0.127185	22.556	1.9223	0.087687	0.227751	-5.10336	0.358779	0.883837	1	WT - Control	limma	0.087687	0.227751	FALSE	no hit	6.24042		1.05706
EXOSC8	Q96B26	Exosome complex component RRP43 OS=Homo sapiens GN=EXOSC8 PE=1 SV=1	1	1	3	3	4	6.69629	-0.123387	24.861	-1.92161	0.0877829	0.227759	-5.10438	0.358952	0.883887	1	WT - Control	limma	0.0877829	0.227759	FALSE	no hit	6.69629		1.05659
SON	P18583-5|P18583-6	Isoform D of Protein SON OS=Homo sapiens GN=SON|Isoform E of Protein SON OS=Homo sapiens GN=SON	1	1	3	3	42	7.84799	0.252104	28.5413	1.92049	0.0879404	0.227759	-5.10605	0.359234	0.883967	1	WT - Control	limma	0.0879404	0.227759	FALSE	no hit	7.84799		1.05581
MRPL4	K7ES61|Q9BYD3	39S ribosomal protein L4, mitochondrial (Fragment) OS=Homo sapiens GN=MRPL4 PE=1 SV=1|39S ribosomal protein L4, mitochondrial OS=Homo sapiens GN=MRPL4 PE=1 SV=1	1	1	3	3	4	6.8184	-0.155478	24.188	-1.92022	0.0879777	0.227759	-5.10644	0.359301	0.883986	1	WT - Control	limma	0.0879777	0.227759	FALSE	no hit	6.8184		1.05563
DNAJB6	A0A0J9YX62|O75190|O75190-3	DnaJ homolog subfamily B member 6 OS=Homo sapiens GN=DNAJB6 PE=1 SV=1|DnaJ homolog subfamily B member 6 OS=Homo sapiens GN=DNAJB6 PE=1 SV=2|Isoform C of DnaJ homolog subfamily B member 6 OS=Homo sapiens GN=DNAJB6	1	1	3	3	6	7.10614	-0.134496	25.267	-1.92017	0.0879844	0.227759	-5.10651	0.359313	0.88399	1	WT - Control	limma	0.0879844	0.227759	FALSE	no hit	7.10614		1.05559
RAB34	A8MYQ9|C9JY26|Q9BZG1|Q9BZG1-2|Q9BZG1-4	Ras-related protein Rab-34, isoform NARR OS=Homo sapiens GN=RAB34 PE=1 SV=2|Ras-related protein Rab-34, isoform NARR (Fragment) OS=Homo sapiens GN=RAB34 PE=1 SV=8|Ras-related protein Rab-34 OS=Homo sapiens GN=RAB34 PE=1 SV=1|Isoform 2 of Ras-related protein Rab-34 OS=Homo sapiens GN=RAB34|Isoform 4 of Ras-related protein Rab-34 OS=Homo sapiens GN=RAB34	1	1	3	3	3	5.76729	-0.146329	22.4293	-1.91962	0.088061	0.227767	-5.10732	0.35945	0.884029	1	WT - Control	limma	0.088061	0.227767	FALSE	no hit	5.76729		1.05522
PRDM10	E9PLV1|Q9NQV6|Q9NQV6-1|Q9NQV6-2|Q9NQV6-4|Q9NQV6-5|Q9NQV6-6|Q9NQV6-7	PR domain zinc finger protein 10 OS=Homo sapiens GN=PRDM10 PE=1 SV=1|PR domain zinc finger protein 10 OS=Homo sapiens GN=PRDM10 PE=1 SV=3|Isoform 1 of PR domain zinc finger protein 10 OS=Homo sapiens GN=PRDM10|Isoform 2 of PR domain zinc finger protein 10 OS=Homo sapiens GN=PRDM10|Isoform 4 of PR domain zinc finger protein 10 OS=Homo sapiens GN=PRDM10|Isoform 5 of PR domain zinc finger protein 10…	1	1	3	3	4	5.91567	0.122948	23.5205	1.91858	0.0882072	0.227955	-5.10887	0.359712	0.884104	1	WT - Control	limma	0.0882072	0.227955	FALSE	no hit	5.91567		1.0545
STX18	D6RF48|Q9P2W9	Syntaxin-18 OS=Homo sapiens GN=STX18 PE=1 SV=1|Syntaxin-18 OS=Homo sapiens GN=STX18 PE=1 SV=1	1	1	3	3	4	6.29753	-0.121758	24.2006	-1.91663	0.0884806	0.22847	-5.11175	0.3602	0.884242	1	WT - Control	limma	0.0884806	0.22847	FALSE	no hit	6.29753		1.05315
MCM3	P25205|P25205-2	DNA replication licensing factor MCM3 OS=Homo sapiens GN=MCM3 PE=1 SV=3|Isoform 2 of DNA replication licensing factor MCM3 OS=Homo sapiens GN=MCM3	1	1	3	3	11	6.65543	0.122303	25.6084	1.91062	0.0893284	0.230467	-5.12063	0.361708	0.88467	1	WT - Control	limma	0.0893284	0.230467	FALSE	no hit	6.65543		1.04901
RCC1	C9JW69|P18754|P18754-2	Regulator of chromosome condensation (Fragment) OS=Homo sapiens GN=RCC1 PE=1 SV=1|Regulator of chromosome condensation OS=Homo sapiens GN=RCC1 PE=1 SV=1|Isoform 2 of Regulator of chromosome condensation OS=Homo sapiens GN=RCC1	1	1	3	3	12	7.45874	-0.128793	27.1964	-1.90135	0.0906502	0.233683	-5.13429	0.364041	0.885324	1	WT - Control	limma	0.0906502	0.233683	FALSE	no hit	7.45874		1.04263
SBDS	A0A087X020|Q9Y3A5	Ribosome maturation protein SBDS OS=Homo sapiens GN=SBDS PE=1 SV=1|Ribosome maturation protein SBDS OS=Homo sapiens GN=SBDS PE=1 SV=4	1	1	3	3	4	6.57647	-0.131918	25.0986	-1.89957	0.0909063	0.234029	-5.13691	0.36449	0.885449	1	WT - Control	limma	0.0909063	0.234029	FALSE	no hit	6.57647		1.04141
LDHB	P07195	L-lactate dehydrogenase B chain OS=Homo sapiens GN=LDHB PE=1 SV=2	1	1	3	3	9	7.45979	0.277012	27.1606	1.89934	0.0909393	0.234029	-5.13725	0.364548	0.885465	1	WT - Control	limma	0.0909393	0.234029	FALSE	no hit	7.45979		1.04125
PRDX2	P32119	Peroxiredoxin-2 OS=Homo sapiens GN=PRDX2 PE=1 SV=5	1	1	3	3	2	6.76393	0.192741	24.635	1.89884	0.0910113	0.234029	-5.13798	0.364674	0.8855	1	WT - Control	limma	0.0910113	0.234029	FALSE	no hit	6.76393		1.0409
FAM208A	Q9UK61|Q9UK61-3	Protein TASOR OS=Homo sapiens GN=FAM208A PE=1 SV=3|Isoform 3 of Protein TASOR OS=Homo sapiens GN=FAM208A	1	1	3	3	22	6.79019	-0.110871	26.7841	-1.89792	0.0911451	0.234179	-5.13935	0.364908	0.885565	1	WT - Control	limma	0.0911451	0.234179	FALSE	no hit	6.79019		1.04027
GATAD2B	A0A0U1RRM1|Q8WXI9	Transcriptional repressor p66-beta OS=Homo sapiens GN=GATAD2B PE=1 SV=1|Transcriptional repressor p66-beta OS=Homo sapiens GN=GATAD2B PE=1 SV=1	1	1	3	3	9	6.70568	-0.146795	25.0984	-1.89542	0.0915061	0.234911	-5.14302	0.365539	0.88574	1	WT - Control	limma	0.0915061	0.234911	FALSE	no hit	6.70568		1.03855
EML4	Q9HC35|Q9HC35-2	Echinoderm microtubule-associated protein-like 4 OS=Homo sapiens GN=EML4 PE=1 SV=3|Isoform 2 of Echinoderm microtubule-associated protein-like 4 OS=Homo sapiens GN=EML4	1	1	3	3	4	5.88115	-0.121599	23.3826	-1.89334	0.0918085	0.235473	-5.14608	0.366066	0.885886	1	WT - Control	limma	0.0918085	0.235473	FALSE	no hit	5.88115		1.03712
RHOT1	Q8IXI2-2|Q8IXI2-3	Isoform 2 of Mitochondrial Rho GTPase 1 OS=Homo sapiens GN=RHOT1|Isoform 3 of Mitochondrial Rho GTPase 1 OS=Homo sapiens GN=RHOT1	1	1	3	3	3	6.26598	-0.132151	23.5223	-1.89287	0.0918769	0.235473	-5.14678	0.366185	0.885919	1	WT - Control	limma	0.0918769	0.235473	FALSE	no hit	6.26598		1.03679
ZCCHC12	Q6PEW1	Zinc finger CCHC domain-containing protein 12 OS=Homo sapiens GN=ZCCHC12 PE=1 SV=2	1	1	3	3	5	6.49939	-0.17716	24.347	-1.89011	0.0922792	0.236308	-5.15083	0.366884	0.886111	1	WT - Control	limma	0.0922792	0.236308	FALSE	no hit	6.49939		1.0349
MYNN	Q9NPC7|Q9NPC7-2	Myoneurin OS=Homo sapiens GN=MYNN PE=1 SV=1|Isoform 2 of Myoneurin OS=Homo sapiens GN=MYNN	1	1	3	3	2	6.30165	0.177642	22.8123	1.88808	0.0925765	0.236873	-5.15382	0.3674	0.886253	1	WT - Control	limma	0.0925765	0.236873	FALSE	no hit	6.30165		1.0335
UMPS	P11172|P11172-3	Uridine 5'-monophosphate synthase OS=Homo sapiens GN=UMPS PE=1 SV=1|Isoform 3 of Uridine 5'-monophosphate synthase OS=Homo sapiens GN=UMPS	1	1	3	3	4	6.27719	0.1415	24.2269	1.88724	0.0927001	0.236994	-5.15505	0.367613	0.886311	1	WT - Control	limma	0.0927001	0.236994	FALSE	no hit	6.27719		1.03292
ABCD3	P28288	ATP-binding cassette sub-family D member 3 OS=Homo sapiens GN=ABCD3 PE=1 SV=1	1	1	3	3	16	7.1384	-0.137176	27.1228	-1.88339	0.0932665	0.238245	-5.1607	0.368591	0.886579	1	WT - Control	limma	0.0932665	0.238245	FALSE	no hit	7.1384		1.03027
ZC3HC1	C9J0I9|Q86WB0|Q86WB0-3	Nuclear-interacting partner of ALK OS=Homo sapiens GN=ZC3HC1 PE=1 SV=1|Nuclear-interacting partner of ALK OS=Homo sapiens GN=ZC3HC1 PE=1 SV=1|Isoform 3 of Nuclear-interacting partner of ALK OS=Homo sapiens GN=ZC3HC1	1	1	3	3	2	6.29831	-0.131009	22.7085	-1.87956	0.0938338	0.23937	-5.16633	0.369567	0.886844	1	WT - Control	limma	0.0938338	0.23937	FALSE	no hit	6.29831		1.02764
CDYL	Q9Y232|Q9Y232-2	Chromodomain Y-like protein OS=Homo sapiens GN=CDYL PE=1 SV=2|Isoform 2 of Chromodomain Y-like protein OS=Homo sapiens GN=CDYL	1	1	3	3	3	6.46659	-0.124848	23.4665	-1.87937	0.0938616	0.23937	-5.1666	0.369614	0.886857	1	WT - Control	limma	0.0938616	0.23937	FALSE	no hit	6.46659		1.02751
DHRS13	Q6UX07	Dehydrogenase/reductase SDR family member 13 OS=Homo sapiens GN=DHRS13 PE=2 SV=1	1	1	3	3	3	5.75616	0.129851	22.4019	1.87833	0.0940165	0.239491	-5.16813	0.36988	0.886929	1	WT - Control	limma	0.0940165	0.239491	FALSE	no hit	5.75616		1.0268
NSA2	O95478	Ribosome biogenesis protein NSA2 homolog OS=Homo sapiens GN=NSA2 PE=1 SV=1	1	1	3	3	6	7.55952	0.142824	26.685	1.87801	0.0940635	0.239491	-5.16859	0.36996	0.886951	1	WT - Control	limma	0.0940635	0.239491	FALSE	no hit	7.55952		1.02658
MAZ	P56270-2	Isoform 2 of Myc-associated zinc finger protein OS=Homo sapiens GN=MAZ	1	1	3	3	5	7.08656	-0.131789	25.6351	-1.87693	0.0942243	0.23967	-5.17017	0.370236	0.887026	1	WT - Control	limma	0.0942243	0.23967	FALSE	no hit	7.08656		1.02584
[truncated: 1,879 more rows]

## Sheet: P2154_limma_comparison2
P2154_limma file_Mut-Control
Control stands for HA-BirA [+MG132]
Mut stands for CHIP_I225DF227D_BirA[+MG132]
[truncated: 3,097 more rows]

## Sheet: P2154_limma_comparison3
P2154_limma file_Mut-Wt
[truncated: 3,099 more rows]

## Sheet: P2154_full dataset
	P2154_Fulldataset
[truncated: 3,109 more rows]
