# Supplementary material for: A ubiquitin-specific, proximity-based labeling approach for the identification of ubiquitin ligase substrates
Source: Sci Adv. 2024 Aug 9;10(32):eadp3000. doi: 10.1126/sciadv.adp3000 (PMC11313854; doi:10.1126/sciadv.adp3000)
Supplement: Supplementary file 2 — Tables S1 to S12 [file sciadv.adp3000_tables_s1_to_s12.zip › adp3000_table_s6.xlsx]

## Sheet: P2316_limma_used in S6A
P2316_limma file for volcano plot in Figure 4B_CHIP-GSGS-BirA-HA [+MG132]- HA-BirA [+MG132]_longer biotin
CTRL stands for HA-BirA [+MG132]
CHIP stands for CHIP-GSGS-BirA-HA [+MG132]
gene_name	protein_id	description	found,in,files	found,in,file_fractionated_merged_results_20221031_1416_proteins,txt	found,in,conditions	found,in,reps	max,qupm	average,top3	logFC	AveExpr	t	pvalue,limma	fdr,limma	B	pvalue,fdrtool	qval,fdrtool	lfdr,fdrtool	comparison	hit_annotation_method	pvalue	fdr	hit	hit_annotation	top3		minuslog10pvalue
STUB1	Q9UNE7|Q9UNE7-2	E3 ubiquitin-protein ligase CHIP OS=Homo sapiens GN=STUB1 PE=1 SV=2|Isoform 2 of E3 ubiquitin-protein ligase CHIP OS=Homo sapiens GN=STUB1	1	1	3	3	18	8.35329	2.42543	27.1956	9.77024	1.9017e-05	0.0329375	2.01457	1.82432e-12	1	1	CHIP - CTRL	limma	1.9017e-05	0.0329375	TRUE	enriched hit	8.35329		4.72086
UBB|UBC|RPS27A|UBA52	B4DV12|F5GXK7|F5GYU3|F5H265|F5H2Z3|F5H388|F5H6Q2|F5H747|J3QKN0|J3QS39|J3QTR3|P0CG47|P0CG48|P62979|P62987|Q5PY61|Q96C32	Polyubiquitin-B OS=Homo sapiens GN=UBB PE=1 SV=1|Polyubiquitin-C (Fragment) OS=Homo sapiens GN=UBC PE=1 SV=2|Polyubiquitin-C (Fragment) OS=Homo sapiens GN=UBC PE=1 SV=1|Polyubiquitin-C (Fragment) OS=Homo sapiens GN=UBC PE=1 SV=1|Polyubiquitin-C (Fragment) OS=Homo sapiens GN=UBC PE=1 SV=1|Polyubiquitin-C (Fragment) OS=Homo sapiens GN=UBC PE=1 SV=1|Polyubiquitin-C (Fragment) OS=Homo sapiens GN=UBC …	1	1	3	3	8	7.34337	1.20467	28.61	6.35038	0.000325362	0.196887	0.342313	4.6379e-06	1	1	CHIP - CTRL	limma	0.000325362	0.196887	FALSE	enriched candidate	7.34337		3.48763
UBE2S	Q16763	Ubiquitin-conjugating enzyme E2 S OS=Homo sapiens GN=UBE2S PE=1 SV=2	1	1	3	3	2	5.66912	1.62354	21.5279	6.30305	0.000341028	0.196887	0.309773	5.45729e-06	1	1	CHIP - CTRL	limma	0.000341028	0.196887	FALSE	enriched candidate	5.66912		3.46721
RNF25	Q96BH1	E3 ubiquitin-protein ligase RNF25 OS=Homo sapiens GN=RNF25 PE=1 SV=1	1	1	3	3	2	6.35307	1.16838	23.003	5.90884	0.000509701	0.220701	0.0257839	2.02556e-05	1	1	CHIP - CTRL	limma	0.000509701	0.220701	FALSE	no hit	6.35307		3.29268
DHX9	Q08211	ATP-dependent RNA helicase A OS=Homo sapiens GN=DHX9 PE=1 SV=4	1	1	3	3	19	7.5827	-0.778332	26.3316	-5.25938	0.00103083	0.357079	-0.496274	0.000148481	1	1	CHIP - CTRL	limma	0.00103083	0.357079	FALSE	no hit	7.5827		2.98681
UBE2J1	Q9Y385	Ubiquitin-conjugating enzyme E2 J1 OS=Homo sapiens GN=UBE2J1 PE=1 SV=2	1	1	3	3	4	6.16992	1.06342	22.4467	4.93743	0.00149242	0.367045	-0.782068	0.000368922	1	1	CHIP - CTRL	limma	0.00149242	0.367045	FALSE	no hit	6.16992		2.82611
USP5	P45974|P45974-2	Ubiquitin carboxyl-terminal hydrolase 5 OS=Homo sapiens GN=USP5 PE=1 SV=2|Isoform Short of Ubiquitin carboxyl-terminal hydrolase 5 OS=Homo sapiens GN=USP5	1	1	3	3	6	6.47686	1.27263	23.9048	4.84744	0.00165936	0.367045	-0.86532	0.000471475	1	1	CHIP - CTRL	limma	0.00165936	0.367045	FALSE	no hit	6.47686		2.78006
HIF1A	A8MYV6|F8W9L0|Q16665|Q16665-2|Q16665-3	Hypoxia-inducible factor 1, alpha subunit (Basic helix-loop-helix transcription factor), isoform CRA_a OS=Homo sapiens GN=HIF1A PE=1 SV=1|Hypoxia-inducible factor 1-alpha OS=Homo sapiens GN=HIF1A PE=1 SV=1|Hypoxia-inducible factor 1-alpha OS=Homo sapiens GN=HIF1A PE=1 SV=1|Isoform 2 of Hypoxia-inducible factor 1-alpha OS=Homo sapiens GN=HIF1A|Isoform 3 of Hypoxia-inducible factor 1-alpha OS=Homo …	1	1	3	3	2	5.71084	0.86247	21.3289	4.82934	0.00169536	0.367045	-0.882241	0.000495075	1	1	CHIP - CTRL	limma	0.00169536	0.367045	FALSE	no hit	5.71084		2.77074
NOL10	Q9BSC4|Q9BSC4-2|Q9BSC4-4	Nucleolar protein 10 OS=Homo sapiens GN=NOL10 PE=1 SV=1|Isoform 2 of Nucleolar protein 10 OS=Homo sapiens GN=NOL10|Isoform 4 of Nucleolar protein 10 OS=Homo sapiens GN=NOL10	1	1	3	3	2	6.1616	-0.739817	21.9867	-4.31416	0.00318637	0.594269	-1.38979	0.00185945	1	1	CHIP - CTRL	limma	0.00318637	0.594269	FALSE	no hit	6.1616		2.4967
BRWD1	Q9NSI6|Q9NSI6-2|Q9NSI6-3	Bromodomain and WD repeat-containing protein 1 OS=Homo sapiens GN=BRWD1 PE=1 SV=4|Isoform B of Bromodomain and WD repeat-containing protein 1 OS=Homo sapiens GN=BRWD1|Isoform C of Bromodomain and WD repeat-containing protein 1 OS=Homo sapiens GN=BRWD1	1	1	3	3	2	5.59105	-0.577838	20.8528	-4.1496	0.00393031	0.594269	-1.56256	0.00276149	1	1	CHIP - CTRL	limma	0.00393031	0.594269	FALSE	no hit	5.59105		2.40557
PSMC4	P43686	26S protease regulatory subunit 6B OS=Homo sapiens GN=PSMC4 PE=1 SV=2	1	1	3	3	7	6.71342	0.593643	25.037	4.12884	0.00403691	0.594269	-1.58473	0.00290007	1	1	CHIP - CTRL	limma	0.00403691	0.594269	FALSE	no hit	6.71342		2.39395
TXLNA	P40222	Alpha-taxilin OS=Homo sapiens GN=TXLNA PE=1 SV=3	1	1	3	3	5	6.04346	0.732635	23.1614	3.9492	0.0051025	0.594269	-1.77993	0.00439173	1	1	CHIP - CTRL	limma	0.0051025	0.594269	FALSE	no hit	6.04346		2.29222
PSMA7	O14818	Proteasome subunit alpha type-7 OS=Homo sapiens GN=PSMA7 PE=1 SV=1	1	1	3	3	7	6.70303	0.809557	23.3818	3.84523	0.00585629	0.594269	-1.8957	0.00554457	1	1	CHIP - CTRL	limma	0.00585629	0.594269	FALSE	no hit	6.70303		2.23238
FUS	H3BPE7|P35637|P35637-2	RNA-binding protein FUS OS=Homo sapiens GN=FUS PE=1 SV=1|RNA-binding protein FUS OS=Homo sapiens GN=FUS PE=1 SV=1|Isoform Short of RNA-binding protein FUS OS=Homo sapiens GN=FUS	1	1	3	3	3	6.27297	-0.648665	24.1547	-3.76985	0.00647799	0.594269	-1.98089	0.00654412	1	1	CHIP - CTRL	limma	0.00647799	0.594269	FALSE	no hit	6.27297		2.18856
UBA1	P22314|P22314-2	Ubiquitin-like modifier-activating enzyme 1 OS=Homo sapiens GN=UBA1 PE=1 SV=3|Isoform 2 of Ubiquitin-like modifier-activating enzyme 1 OS=Homo sapiens GN=UBA1	1	1	3	3	29	7.77844	1.41895	27.5595	3.6766	0.00734759	0.594269	-2.08772	0.00800314	1	1	CHIP - CTRL	limma	0.00734759	0.594269	FALSE	no hit	7.77844		2.13385
NEDD8-MDP1|NEDD8	E9PL57|E9PS38|F8VSA6|Q15843|S4R3E9	Protein NEDD8-MDP1 (Fragment) OS=Homo sapiens GN=NEDD8-MDP1 PE=4 SV=1|Protein NEDD8-MDP1 OS=Homo sapiens GN=NEDD8-MDP1 PE=4 SV=2|NEDD8 OS=Homo sapiens GN=NEDD8 PE=4 SV=1|NEDD8 OS=Homo sapiens GN=NEDD8 PE=1 SV=1|Protein NEDD8-MDP1 OS=Homo sapiens GN=NEDD8-MDP1 PE=4 SV=1	1	1	3	3	2	5.68461	0.600155	20.8493	3.61302	0.00801239	0.594269	-2.16145	0.00915856	1	1	CHIP - CTRL	limma	0.00801239	0.594269	FALSE	no hit	5.68461		2.09624
PAK1IP1	Q9NWT1	p21-activated protein kinase-interacting protein 1 OS=Homo sapiens GN=PAK1IP1 PE=1 SV=2	1	1	3	3	3	5.78941	-0.55628	22.4573	-3.59897	0.00816795	0.594269	-2.17786	0.0094333	1	1	CHIP - CTRL	limma	0.00816795	0.594269	FALSE	no hit	5.78941		2.08789
RPS12	P25398	40S ribosomal protein S12 OS=Homo sapiens GN=RPS12 PE=1 SV=3	1	1	3	3	2	6.28174	-0.973108	21.3427	-3.59326	0.00823209	0.594269	-2.18453	0.00954701	1	1	CHIP - CTRL	limma	0.00823209	0.594269	FALSE	no hit	6.28174		2.08449
VCP	P55072	Transitional endoplasmic reticulum ATPase OS=Homo sapiens GN=VCP PE=1 SV=4	1	1	3	3	12	7.24046	0.887157	25.2635	3.50405	0.00930725	0.594269	-2.2895	0.0114885	1	1	CHIP - CTRL	limma	0.00930725	0.594269	FALSE	no hit	7.24046		2.03118
UBE2N|UBE2NL	P61088|Q5JXB2	Ubiquitin-conjugating enzyme E2 N OS=Homo sapiens GN=UBE2N PE=1 SV=1|Putative ubiquitin-conjugating enzyme E2 N-like OS=Homo sapiens GN=UBE2NL PE=1 SV=1	1	1	3	3	2	5.79366	0.836011	21.4091	3.50238	0.00932887	0.594269	-2.29149	0.0115281	1	1	CHIP - CTRL	limma	0.00932887	0.594269	FALSE	no hit	5.79366		2.03017
GNAS	P63092|P63092-2|P63092-3|P63092-4|Q5JWF2|Q5JWF2-2	Guanine nucleotide-binding protein G(s) subunit alpha isoforms short OS=Homo sapiens GN=GNAS PE=1 SV=1|Isoform Gnas-2 of Guanine nucleotide-binding protein G(s) subunit alpha isoforms short OS=Homo sapiens GN=GNAS|Isoform 3 of Guanine nucleotide-binding protein G(s) subunit alpha isoforms short OS=Homo sapiens GN=GNAS|Isoform 4 of Guanine nucleotide-binding protein G(s) subunit alpha isoforms sho…	1	1	3	3	2	6.02371	0.648613	21.453	3.49135	0.00947231	0.594269	-2.30457	0.0117918	1	1	CHIP - CTRL	limma	0.00947231	0.594269	FALSE	no hit	6.02371		2.02354
MRPS23	Q9Y3D9	28S ribosomal protein S23, mitochondrial OS=Homo sapiens GN=MRPS23 PE=1 SV=2	1	1	3	3	4	6.55898	-0.674084	22.8696	-3.46228	0.00986184	0.594269	-2.33913	0.0125127	1	1	CHIP - CTRL	limma	0.00986184	0.594269	FALSE	no hit	6.55898		2.00604
RPSA	A0A0C4DG17|C9J9K3|P08865	40S ribosomal protein SA OS=Homo sapiens GN=RPSA PE=1 SV=1|40S ribosomal protein SA (Fragment) OS=Homo sapiens GN=RPSA PE=1 SV=7|40S ribosomal protein SA OS=Homo sapiens GN=RPSA PE=1 SV=4	1	1	3	3	7	8.1022	-0.932854	25.6921	-3.46083	0.00988168	0.594269	-2.34086	0.0125496	1	1	CHIP - CTRL	limma	0.00988168	0.594269	FALSE	no hit	8.1022		2.00517
PPP2R1A	B3KQV6|P30153	Serine/threonine-protein phosphatase 2A 65 kDa regulatory subunit A alpha isoform OS=Homo sapiens GN=PPP2R1A PE=1 SV=1|Serine/threonine-protein phosphatase 2A 65 kDa regulatory subunit A alpha isoform OS=Homo sapiens GN=PPP2R1A PE=1 SV=4	1	1	3	3	4	6.19759	0.508445	23.5194	3.45649	0.00994143	0.594269	-2.34603	0.0126608	1	1	CHIP - CTRL	limma	0.00994143	0.594269	FALSE	no hit	6.19759		2.00255
HSPA6	P17066	Heat shock 70 kDa protein 6 OS=Homo sapiens GN=HSPA6 PE=1 SV=2	1	1	3	3	2	5.93156	0.634356	21.4869	3.45416	0.00997371	0.594269	-2.34882	0.012721	1	1	CHIP - CTRL	limma	0.00997371	0.594269	FALSE	no hit	5.93156		2.00114
EIF2AK2	P19525|P19525-2	Interferon-induced, double-stranded RNA-activated protein kinase OS=Homo sapiens GN=EIF2AK2 PE=1 SV=2|Isoform 2 of Interferon-induced, double-stranded RNA-activated protein kinase OS=Homo sapiens GN=EIF2AK2	1	1	3	3	6	6.34503	-0.627433	23.5551	-3.37908	0.0110747	0.594269	-2.43885	0.0147959	1	1	CHIP - CTRL	limma	0.0110747	0.594269	FALSE	no hit	6.34503		1.95567
CCDC50	Q8IVM0|Q8IVM0-2	Coiled-coil domain-containing protein 50 OS=Homo sapiens GN=CCDC50 PE=1 SV=1|Isoform 2 of Coiled-coil domain-containing protein 50 OS=Homo sapiens GN=CCDC50	1	1	3	3	2	6.14179	0.67527	21.9073	3.36002	0.0113744	0.594269	-2.46186	0.015368	1	1	CHIP - CTRL	limma	0.0113744	0.594269	FALSE	no hit	6.14179		1.94407
BAX	K4JQN1|Q07812|Q07812-2|Q07812-5|Q07812-7|Q07812-8	Apoptosis regulator BAX OS=Homo sapiens GN=BAX PE=1 SV=1|Apoptosis regulator BAX OS=Homo sapiens GN=BAX PE=1 SV=1|Isoform Beta of Apoptosis regulator BAX OS=Homo sapiens GN=BAX|Isoform Epsilon of Apoptosis regulator BAX OS=Homo sapiens GN=BAX|Isoform Psi of Apoptosis regulator BAX OS=Homo sapiens GN=BAX|Isoform Sigma of Apoptosis regulator BAX OS=Homo sapiens GN=BAX	1	1	3	3	2	5.58047	0.461762	20.028	3.34266	0.0116551	0.594269	-2.48287	0.0159061	1	1	CHIP - CTRL	limma	0.0116551	0.594269	FALSE	no hit	5.58047		1.93349
ZNF330	Q9Y3S2	Zinc finger protein 330 OS=Homo sapiens GN=ZNF330 PE=1 SV=1	1	1	3	3	3	6.62935	0.623329	23.3115	3.33919	0.011712	0.594269	-2.48708	0.0160156	1	1	CHIP - CTRL	limma	0.011712	0.594269	FALSE	no hit	6.62935		1.93137
CTNNA1	P35221|P35221-2	Catenin alpha-1 OS=Homo sapiens GN=CTNNA1 PE=1 SV=1|Isoform 2 of Catenin alpha-1 OS=Homo sapiens GN=CTNNA1	1	1	3	3	6	6.08505	0.499822	23.3517	3.33706	0.0117471	0.594269	-2.48966	0.016083	1	1	CHIP - CTRL	limma	0.0117471	0.594269	FALSE	no hit	6.08505		1.93007
TDRD3	Q9H7E2|Q9H7E2-2|Q9H7E2-3	Tudor domain-containing protein 3 OS=Homo sapiens GN=TDRD3 PE=1 SV=1|Isoform 2 of Tudor domain-containing protein 3 OS=Homo sapiens GN=TDRD3|Isoform 3 of Tudor domain-containing protein 3 OS=Homo sapiens GN=TDRD3	1	1	3	3	2	5.5227	-0.46487	20.0115	-3.30021	0.0123728	0.594269	-2.53444	0.0172918	1	1	CHIP - CTRL	limma	0.0123728	0.594269	FALSE	no hit	5.5227		1.90753
PPID	Q08752	Peptidyl-prolyl cis-trans isomerase D OS=Homo sapiens GN=PPID PE=1 SV=3	1	1	3	3	2	5.78234	0.463241	21.7037	3.28343	0.0126693	0.594269	-2.5549	0.017868	1	1	CHIP - CTRL	limma	0.0126693	0.594269	FALSE	no hit	5.78234		1.89725
UBA6	A0AVT1	Ubiquitin-like modifier-activating enzyme 6 OS=Homo sapiens GN=UBA6 PE=1 SV=1	1	1	3	3	13	6.99918	1.17023	25.4782	3.24537	0.0133704	0.594269	-2.60148	0.0192378	1	1	CHIP - CTRL	limma	0.0133704	0.594269	FALSE	no hit	6.99918		1.87386
HSPA1B|HSPA1A	A0A0G2JIW1|P0DMV8|P0DMV9	Heat shock 70 kDa protein 1B OS=Homo sapiens GN=HSPA1B PE=1 SV=1|Heat shock 70 kDa protein 1A OS=Homo sapiens GN=HSPA1A PE=1 SV=1|Heat shock 70 kDa protein 1B OS=Homo sapiens GN=HSPA1B PE=1 SV=1	1	1	3	3	9	7.4696	0.573416	25.6184	3.23845	0.0135023	0.594269	-2.60997	0.0194965	1	1	CHIP - CTRL	limma	0.0135023	0.594269	FALSE	no hit	7.4696		1.86959
DDX27	B7Z6D5|Q96GQ7	Probable ATP-dependent RNA helicase DDX27 OS=Homo sapiens GN=DDX27 PE=1 SV=1|Probable ATP-dependent RNA helicase DDX27 OS=Homo sapiens GN=DDX27 PE=1 SV=2	1	1	3	3	14	7.00702	-0.616166	25.8553	-3.22824	0.0136994	0.594269	-2.62252	0.0198838	1	1	CHIP - CTRL	limma	0.0136994	0.594269	FALSE	no hit	7.00702		1.8633
TXNL1	O43396	Thioredoxin-like protein 1 OS=Homo sapiens GN=TXNL1 PE=1 SV=3	1	1	3	3	4	5.92174	0.436505	22.2285	3.22483	0.013766	0.594269	-2.62671	0.0200148	1	1	CHIP - CTRL	limma	0.013766	0.594269	FALSE	no hit	5.92174		1.86119
HLA-C	A0A140T912|A0A140T921|A0A140T930|A0A140T937|A0A140T962|A0A140T9B3|A0A140T9H5|A0A140T9J9|A0A140T9U8|A2AEA2|O19617|P10321|P30501|P30508|Q29960|Q29960-2|Q29963	HLA class I histocompatibility antigen, Cw-6 alpha chain OS=Homo sapiens GN=HLA-C PE=1 SV=1|HLA class I histocompatibility antigen, Cw-6 alpha chain OS=Homo sapiens GN=HLA-C PE=1 SV=1|HLA class I histocompatibility antigen, Cw-6 alpha chain OS=Homo sapiens GN=HLA-C PE=1 SV=1|HLA class I histocompatibility antigen, Cw-6 alpha chain OS=Homo sapiens GN=HLA-C PE=1 SV=1|HLA class I histocompatibility …	1	1	3	3	2	5.89388	0.480357	21.6833	3.21119	0.0140354	0.594269	-2.64349	0.0205454	1	1	CHIP - CTRL	limma	0.0140354	0.594269	FALSE	no hit	5.89388		1.85278
DHX33	Q9H6R0	Putative ATP-dependent RNA helicase DHX33 OS=Homo sapiens GN=DHX33 PE=1 SV=2	1	1	3	3	4	5.75589	-0.360785	22.2231	-3.20573	0.0141449	0.594269	-2.65023	0.0207614	1	1	CHIP - CTRL	limma	0.0141449	0.594269	FALSE	no hit	5.75589		1.8494
RAB7A	P51149	Ras-related protein Rab-7a OS=Homo sapiens GN=RAB7A PE=1 SV=1	1	1	3	3	3	5.81188	0.443399	22.559	3.18853	0.0144955	0.594269	-2.67144	0.0214543	1	1	CHIP - CTRL	limma	0.0144955	0.594269	FALSE	no hit	5.81188		1.83877
TOMM40	K7EJ57|O96008|O96008-2	Mitochondrial import receptor subunit TOM40 homolog (Fragment) OS=Homo sapiens GN=TOMM40 PE=1 SV=7|Mitochondrial import receptor subunit TOM40 homolog OS=Homo sapiens GN=TOMM40 PE=1 SV=1|Isoform 2 of Mitochondrial import receptor subunit TOM40 homolog OS=Homo sapiens GN=TOMM40	1	1	3	3	2	5.42767	0.426267	20.1422	3.16836	0.0149187	0.594269	-2.6964	0.022293	1	1	CHIP - CTRL	limma	0.0149187	0.594269	FALSE	no hit	5.42767		1.82627
RAD23A	P54725|P54725-2|P54725-3	UV excision repair protein RAD23 homolog A OS=Homo sapiens GN=RAD23A PE=1 SV=1|Isoform 2 of UV excision repair protein RAD23 homolog A OS=Homo sapiens GN=RAD23A|Isoform 3 of UV excision repair protein RAD23 homolog A OS=Homo sapiens GN=RAD23A	1	1	3	3	2	6.04609	0.749467	21.569	3.16547	0.0149804	0.594269	-2.69997	0.0224154	1	1	CHIP - CTRL	limma	0.0149804	0.594269	FALSE	no hit	6.04609		1.82448
CTNNB1	B4DGU4|P35222	Catenin beta-1 OS=Homo sapiens GN=CTNNB1 PE=1 SV=1|Catenin beta-1 OS=Homo sapiens GN=CTNNB1 PE=1 SV=1	1	1	3	3	7	6.10038	0.754764	23.2978	3.16313	0.0150304	0.594269	-2.70286	0.0225146	1	1	CHIP - CTRL	limma	0.0150304	0.594269	FALSE	no hit	6.10038		1.82303
DICER1	Q9UPY3	Endoribonuclease Dicer OS=Homo sapiens GN=DICER1 PE=1 SV=3	1	1	3	3	12	6.15011	-0.404181	24.0229	-3.12935	0.0157747	0.594269	-2.74481	0.0239955	1	1	CHIP - CTRL	limma	0.0157747	0.594269	FALSE	no hit	6.15011		1.80204
UBE2M	P61081	NEDD8-conjugating enzyme Ubc12 OS=Homo sapiens GN=UBE2M PE=1 SV=1	1	1	3	3	3	5.78289	-0.397077	22.4033	-3.11583	0.0160831	0.594269	-2.76162	0.024611	1	1	CHIP - CTRL	limma	0.0160831	0.594269	FALSE	no hit	5.78289		1.79363
WHSC1L1	Q9BZ95|Q9BZ95-2|Q9BZ95-4|Q9BZ95-5	Histone-lysine N-methyltransferase NSD3 OS=Homo sapiens GN=WHSC1L1 PE=1 SV=1|Isoform 2 of Histone-lysine N-methyltransferase NSD3 OS=Homo sapiens GN=WHSC1L1|Isoform 4 of Histone-lysine N-methyltransferase NSD3 OS=Homo sapiens GN=WHSC1L1|Isoform 5 of Histone-lysine N-methyltransferase NSD3 OS=Homo sapiens GN=WHSC1L1	1	1	3	3	2	5.44039	-0.425776	20.3705	-3.11387	0.0161286	0.594269	-2.76407	0.0247018	1	1	CHIP - CTRL	limma	0.0161286	0.594269	FALSE	no hit	5.44039		1.7924
QARS	A0A0U1RQT0|P47897|P47897-2	Glutamine--tRNA ligase (Fragment) OS=Homo sapiens GN=QARS PE=1 SV=1|Glutamine--tRNA ligase OS=Homo sapiens GN=QARS PE=1 SV=1|Isoform 2 of Glutamine--tRNA ligase OS=Homo sapiens GN=QARS	1	1	3	3	4	5.98851	0.45633	23.115	3.09707	0.0165222	0.594269	-2.78502	0.0254883	1	1	CHIP - CTRL	limma	0.0165222	0.594269	FALSE	no hit	5.98851		1.78193
UCHL5	H0Y6Y4|Q9Y5K5|Q9Y5K5-2|Q9Y5K5-3|Q9Y5K5-4	Ubiquitin carboxyl-terminal hydrolase isozyme L5 (Fragment) OS=Homo sapiens GN=UCHL5 PE=1 SV=1|Ubiquitin carboxyl-terminal hydrolase isozyme L5 OS=Homo sapiens GN=UCHL5 PE=1 SV=3|Isoform 2 of Ubiquitin carboxyl-terminal hydrolase isozyme L5 OS=Homo sapiens GN=UCHL5|Isoform 3 of Ubiquitin carboxyl-terminal hydrolase isozyme L5 OS=Homo sapiens GN=UCHL5|Isoform 4 of Ubiquitin carboxyl-terminal hydro…	1	1	3	3	3	6.09785	0.378117	22.4265	3.08277	0.0168653	0.594269	-2.80288	0.026175	1	1	CHIP - CTRL	limma	0.0168653	0.594269	FALSE	no hit	6.09785		1.77301
ATXN10	Q9UBB4|Q9UBB4-2	Ataxin-10 OS=Homo sapiens GN=ATXN10 PE=1 SV=1|Isoform 2 of Ataxin-10 OS=Homo sapiens GN=ATXN10	1	1	3	3	4	5.75556	0.504702	22.0144	3.07686	0.0170093	0.594269	-2.81028	0.0264635	1	1	CHIP - CTRL	limma	0.0170093	0.594269	FALSE	no hit	5.75556		1.76931
TTF1	Q15361	Transcription termination factor 1 OS=Homo sapiens GN=TTF1 PE=1 SV=3	1	1	3	3	3	5.90286	-0.728501	21.576	-3.07298	0.0171045	0.594269	-2.81513	0.0266542	1	1	CHIP - CTRL	limma	0.0171045	0.594269	FALSE	no hit	5.90286		1.76689
TMEM263	Q8WUH6	Transmembrane protein 263 OS=Homo sapiens GN=TMEM263 PE=1 SV=1	1	1	3	3	5	7.02945	0.570152	24.4811	3.07041	0.0171678	0.594269	-2.81834	0.0267811	1	1	CHIP - CTRL	limma	0.0171678	0.594269	FALSE	no hit	7.02945		1.76528
NSA2	A0A0A0MQZ6|O95478	Ribosome biogenesis protein NSA2 homolog OS=Homo sapiens GN=NSA2 PE=1 SV=1|Ribosome biogenesis protein NSA2 homolog OS=Homo sapiens GN=NSA2 PE=1 SV=1	1	1	3	3	2	5.85554	-0.412836	20.4562	-3.05682	0.0175073	0.594269	-2.83537	0.0274619	1	1	CHIP - CTRL	limma	0.0175073	0.594269	FALSE	no hit	5.85554		1.75678
PSMA3	P25788|P25788-2	Proteasome subunit alpha type-3 OS=Homo sapiens GN=PSMA3 PE=1 SV=2|Isoform 2 of Proteasome subunit alpha type-3 OS=Homo sapiens GN=PSMA3	1	1	3	3	6	7.34316	0.996727	24.6222	3.0437	0.0178418	0.594269	-2.85183	0.0281333	1	1	CHIP - CTRL	limma	0.0178418	0.594269	FALSE	no hit	7.34316		1.74856
AHCTF1	Q8WYP5|Q8WYP5-2|Q8WYP5-3	Protein ELYS OS=Homo sapiens GN=AHCTF1 PE=1 SV=3|Isoform 2 of Protein ELYS OS=Homo sapiens GN=AHCTF1|Isoform 3 of Protein ELYS OS=Homo sapiens GN=AHCTF1	1	1	3	3	23	6.35393	-0.68563	24.8851	-2.98522	0.0194164	0.603222	-2.92546	0.0312997	1	1	CHIP - CTRL	limma	0.0194164	0.603222	FALSE	no hit	6.35393		1.71183
AP3D1	O14617-2|O14617-5	Isoform 2 of AP-3 complex subunit delta-1 OS=Homo sapiens GN=AP3D1|Isoform 5 of AP-3 complex subunit delta-1 OS=Homo sapiens GN=AP3D1	1	1	3	3	5	6.03983	-0.410506	22.1865	-2.97477	0.019713	0.603222	-2.93867	0.0318968	1	1	CHIP - CTRL	limma	0.019713	0.603222	FALSE	no hit	6.03983		1.70525
PSMA5	P28066	Proteasome subunit alpha type-5 OS=Homo sapiens GN=PSMA5 PE=1 SV=3	1	1	3	3	6	6.40541	0.930434	23.6043	2.95519	0.0202812	0.603222	-2.96343	0.0330412	1	1	CHIP - CTRL	limma	0.0202812	0.603222	FALSE	no hit	6.40541		1.69291
YTHDC2	Q9H6S0	Probable ATP-dependent RNA helicase YTHDC2 OS=Homo sapiens GN=YTHDC2 PE=1 SV=2	1	1	3	3	9	6.39748	-0.503721	23.8608	-2.94877	0.0204713	0.603222	-2.97156	0.033424	1	1	CHIP - CTRL	limma	0.0204713	0.603222	FALSE	no hit	6.39748		1.68885
DHX57	A0A087WZ11|Q6P158	Putative ATP-dependent RNA helicase DHX57 OS=Homo sapiens GN=DHX57 PE=1 SV=1|Putative ATP-dependent RNA helicase DHX57 OS=Homo sapiens GN=DHX57 PE=1 SV=2	1	1	3	3	11	6.36613	-0.537144	23.9631	-2.94655	0.0205375	0.603222	-2.97438	0.0335573	1	1	CHIP - CTRL	limma	0.0205375	0.603222	FALSE	no hit	6.36613		1.68745
DDX54	Q8TDD1|Q8TDD1-2	ATP-dependent RNA helicase DDX54 OS=Homo sapiens GN=DDX54 PE=1 SV=2|Isoform 2 of ATP-dependent RNA helicase DDX54 OS=Homo sapiens GN=DDX54	1	1	3	3	16	6.97317	-0.651756	25.6105	-2.90975	0.0216679	0.603222	-3.0211	0.035834	1	1	CHIP - CTRL	limma	0.0216679	0.603222	FALSE	no hit	6.97317		1.66418
RAD18	Q9NS91	E3 ubiquitin-protein ligase RAD18 OS=Homo sapiens GN=RAD18 PE=1 SV=2	1	1	3	3	3	6.05474	0.622699	22.5925	2.90652	0.0217704	0.603222	-3.02521	0.0360402	1	1	CHIP - CTRL	limma	0.0217704	0.603222	FALSE	no hit	6.05474		1.66213
CDC40	O60508|Q5SRN1	Pre-mRNA-processing factor 17 OS=Homo sapiens GN=CDC40 PE=1 SV=1|Pre-mRNA-processing factor 17 OS=Homo sapiens GN=CDC40 PE=1 SV=1	1	1	3	3	3	6.06043	-0.452032	22.7139	-2.89177	0.0222439	0.603222	-3.04398	0.0369936	1	1	CHIP - CTRL	limma	0.0222439	0.603222	FALSE	no hit	6.06043		1.65279
GTPBP10	A4D1E9	GTP-binding protein 10 OS=Homo sapiens GN=GTPBP10 PE=1 SV=1	1	1	3	3	2	5.82053	-0.493927	20.9927	-2.89094	0.0222707	0.603222	-3.04503	0.0370474	1	1	CHIP - CTRL	limma	0.0222707	0.603222	FALSE	no hit	5.82053		1.65227
FTSJ3	Q8IY81	pre-rRNA processing protein FTSJ3 OS=Homo sapiens GN=FTSJ3 PE=1 SV=2	1	1	3	3	14	6.83546	-0.739997	25.1265	-2.88936	0.0223223	0.603222	-3.04705	0.0371513	1	1	CHIP - CTRL	limma	0.0223223	0.603222	FALSE	no hit	6.83546		1.65126
RAD23B	P54727|Q5W0S5	UV excision repair protein RAD23 homolog B OS=Homo sapiens GN=RAD23B PE=1 SV=1|UV excision repair protein RAD23 homolog B (Fragment) OS=Homo sapiens GN=RAD23B PE=1 SV=1	1	1	3	3	2	6.11538	0.752202	21.3375	2.86957	0.022977	0.603222	-3.07228	0.0384686	1	1	CHIP - CTRL	limma	0.022977	0.603222	FALSE	no hit	6.11538		1.63871
USP36	Q9P275|Q9P275-2	Ubiquitin carboxyl-terminal hydrolase 36 OS=Homo sapiens GN=USP36 PE=1 SV=3|Isoform 2 of Ubiquitin carboxyl-terminal hydrolase 36 OS=Homo sapiens GN=USP36	1	1	3	3	12	6.1694	-0.671565	24.4008	-2.86539	0.0231179	0.603222	-3.07761	0.038752	1	1	CHIP - CTRL	limma	0.0231179	0.603222	FALSE	no hit	6.1694		1.63605
PSMA1	F5GX11|P25786|P25786-2	Proteasome subunit alpha type-1 OS=Homo sapiens GN=PSMA1 PE=1 SV=1|Proteasome subunit alpha type-1 OS=Homo sapiens GN=PSMA1 PE=1 SV=1|Isoform Long of Proteasome subunit alpha type-1 OS=Homo sapiens GN=PSMA1	1	1	3	3	7	6.77803	0.802505	23.4553	2.85512	0.0234678	0.603222	-3.09073	0.0394555	1	1	CHIP - CTRL	limma	0.0234678	0.603222	FALSE	no hit	6.77803		1.62953
ST13|ST13P5	P50502|Q8NFI4	Hsc70-interacting protein OS=Homo sapiens GN=ST13 PE=1 SV=2|Putative protein FAM10A5 OS=Homo sapiens GN=ST13P5 PE=5 SV=1	1	1	3	3	5	6.05989	0.578147	23.1459	2.8459	0.023787	0.603222	-3.10252	0.040097	1	1	CHIP - CTRL	limma	0.023787	0.603222	FALSE	no hit	6.05989		1.62366
ERLIN1	O75477	Erlin-1 OS=Homo sapiens GN=ERLIN1 PE=1 SV=1	1	1	3	3	7	6.42045	0.42118	24.6756	2.84528	0.0238084	0.603222	-3.1033	0.04014	1	1	CHIP - CTRL	limma	0.0238084	0.603222	FALSE	no hit	6.42045		1.62327
PHIP	Q8WWQ0	PH-interacting protein OS=Homo sapiens GN=PHIP PE=1 SV=2	1	1	3	3	18	6.70112	-0.925507	25.224	-2.84357	0.0238682	0.603222	-3.10549	0.0402601	1	1	CHIP - CTRL	limma	0.0238682	0.603222	FALSE	no hit	6.70112		1.62218
TOP2A	P11388|P11388-2|P11388-3|P11388-4	DNA topoisomerase 2-alpha OS=Homo sapiens GN=TOP2A PE=1 SV=3|Isoform 2 of DNA topoisomerase 2-alpha OS=Homo sapiens GN=TOP2A|Isoform 3 of DNA topoisomerase 2-alpha OS=Homo sapiens GN=TOP2A|Isoform 4 of DNA topoisomerase 2-alpha OS=Homo sapiens GN=TOP2A	1	1	3	3	26	7.24519	-0.730786	26.2755	-2.83803	0.0240627	0.603222	-3.11258	0.0406508	1	1	CHIP - CTRL	limma	0.0240627	0.603222	FALSE	no hit	7.24519		1.61866
BRD1	O95696-2	Isoform 2 of Bromodomain-containing protein 1 OS=Homo sapiens GN=BRD1	1	1	3	3	8	6.27514	-0.562432	23.7254	-2.8291	0.0243796	0.603222	-3.124	0.0412871	1	1	CHIP - CTRL	limma	0.0243796	0.603222	FALSE	no hit	6.27514		1.61297
DDX31	F8WAJ0	Probable ATP-dependent RNA helicase DDX31 OS=Homo sapiens GN=DDX31 PE=1 SV=2	1	1	3	3	8	6.06392	-0.625174	22.9601	-2.80497	0.0252585	0.616165	-3.15493	0.0430497	1	1	CHIP - CTRL	limma	0.0252585	0.616165	FALSE	no hit	6.06392		1.59759
PSMA6	G3V295|G3V5Z7|P60900	Proteasome subunit alpha type OS=Homo sapiens GN=PSMA6 PE=1 SV=1|Proteasome subunit alpha type OS=Homo sapiens GN=PSMA6 PE=1 SV=1|Proteasome subunit alpha type-6 OS=Homo sapiens GN=PSMA6 PE=1 SV=1	1	1	3	3	4	7.00058	0.89918	24.2996	2.75285	0.027271	0.62484	-3.22189	0.0470737	1	1	CHIP - CTRL	limma	0.027271	0.62484	FALSE	no hit	7.00058		1.5643
PSMA4	P25789	Proteasome subunit alpha type-4 OS=Homo sapiens GN=PSMA4 PE=1 SV=1	1	1	3	3	4	6.91663	0.789657	24.4375	2.7419	0.027715	0.62484	-3.236	0.0479587	1	1	CHIP - CTRL	limma	0.027715	0.62484	FALSE	no hit	6.91663		1.55729
PSMB2	P49721	Proteasome subunit beta type-2 OS=Homo sapiens GN=PSMB2 PE=1 SV=1	1	1	3	3	2	6.49555	0.911298	22.13	2.74046	0.0277737	0.62484	-3.23785	0.0480757	1	1	CHIP - CTRL	limma	0.0277737	0.62484	FALSE	no hit	6.49555		1.55637
TRIP12	Q14669-3	Isoform 3 of E3 ubiquitin-protein ligase TRIP12 OS=Homo sapiens GN=TRIP12	1	1	3	3	10	6.24077	-0.608925	24.6866	-2.73275	0.0280916	0.62484	-3.24779	0.0487087	1	1	CHIP - CTRL	limma	0.0280916	0.62484	FALSE	no hit	6.24077		1.55142
RPL3	P39023	60S ribosomal protein L3 OS=Homo sapiens GN=RPL3 PE=1 SV=2	1	1	3	3	14	8.15417	-0.788163	27.1547	-2.73189	0.0281271	0.62484	-3.24889	0.0487793	1	1	CHIP - CTRL	limma	0.0281271	0.62484	FALSE	no hit	8.15417		1.55088
MRPS2	Q9Y399	28S ribosomal protein S2, mitochondrial OS=Homo sapiens GN=MRPS2 PE=1 SV=1	1	1	3	3	3	6.47419	-0.523536	23.1552	-2.72918	0.02824	0.62484	-3.25239	0.0490039	1	1	CHIP - CTRL	limma	0.02824	0.62484	FALSE	no hit	6.47419		1.54914
PSMA2	A0A024RA52|P25787	Proteasome subunit alpha type OS=Homo sapiens GN=PSMA2 PE=1 SV=1|Proteasome subunit alpha type-2 OS=Homo sapiens GN=PSMA2 PE=1 SV=2	1	1	3	3	3	6.97371	1.32926	24.5368	2.71468	0.0288509	0.62484	-3.27109	0.0502183	1	1	CHIP - CTRL	limma	0.0288509	0.62484	FALSE	no hit	6.97371		1.53984
MOV10	Q9HCE1	Putative helicase MOV-10 OS=Homo sapiens GN=MOV10 PE=1 SV=2	1	1	3	3	13	6.51416	-0.544273	25.3995	-2.7143	0.0288671	0.62484	-3.27158	0.0502506	1	1	CHIP - CTRL	limma	0.0288671	0.62484	FALSE	no hit	6.51416		1.5396
NFXL1	Q6ZNB6	NF-X1-type zinc finger protein NFXL1 OS=Homo sapiens GN=NFXL1 PE=1 SV=2	1	1	3	3	4	6.08996	-0.364744	22.582	-2.71165	0.0289802	0.62484	-3.275	0.0504752	1	1	CHIP - CTRL	limma	0.0289802	0.62484	FALSE	no hit	6.08996		1.5379
CHD4	A0A0C4DGG9|F5GWX5|Q14839|Q14839-2	Chromodomain-helicase-DNA-binding protein 4 OS=Homo sapiens GN=CHD4 PE=1 SV=1|Chromodomain-helicase-DNA-binding protein 4 OS=Homo sapiens GN=CHD4 PE=1 SV=1|Chromodomain-helicase-DNA-binding protein 4 OS=Homo sapiens GN=CHD4 PE=1 SV=2|Isoform 2 of Chromodomain-helicase-DNA-binding protein 4 OS=Homo sapiens GN=CHD4	1	1	3	3	13	6.4856	-0.346233	25.1463	-2.68347	0.0302128	0.62484	-3.3114	0.0529178	1	1	CHIP - CTRL	limma	0.0302128	0.62484	FALSE	no hit	6.4856		1.51981
PSMB4	P28070	Proteasome subunit beta type-4 OS=Homo sapiens GN=PSMB4 PE=1 SV=4	1	1	3	3	3	6.46414	0.877338	23.5785	2.68312	0.0302285	0.62484	-3.31185	0.0529489	1	1	CHIP - CTRL	limma	0.0302285	0.62484	FALSE	no hit	6.46414		1.51958
TOP2B	Q02880|Q02880-2	DNA topoisomerase 2-beta OS=Homo sapiens GN=TOP2B PE=1 SV=3|Isoform Beta-1 of DNA topoisomerase 2-beta OS=Homo sapiens GN=TOP2B	1	1	3	3	22	6.89572	-0.573311	25.849	-2.67629	0.0305354	0.62484	-3.32068	0.0535555	1	1	CHIP - CTRL	limma	0.0305354	0.62484	FALSE	no hit	6.89572		1.5152
GPATCH8	Q9UKJ3|Q9UKJ3-2	G patch domain-containing protein 8 OS=Homo sapiens GN=GPATCH8 PE=1 SV=2|Isoform 2 of G patch domain-containing protein 8 OS=Homo sapiens GN=GPATCH8	1	1	3	3	2	5.53177	0.406915	20.5834	2.67374	0.0306509	0.62484	-3.32398	0.0537837	1	1	CHIP - CTRL	limma	0.0306509	0.62484	FALSE	no hit	5.53177		1.51356
BAT3|BAG6	A0A024RCR6|A0A0G2JK23|P46379|P46379-2|P46379-3	HLA-B associated transcript 3, isoform CRA_a OS=Homo sapiens GN=BAT3 PE=1 SV=1|Large proline-rich protein BAG6 OS=Homo sapiens GN=BAG6 PE=1 SV=1|Large proline-rich protein BAG6 OS=Homo sapiens GN=BAG6 PE=1 SV=2|Isoform 2 of Large proline-rich protein BAG6 OS=Homo sapiens GN=BAG6|Isoform 3 of Large proline-rich protein BAG6 OS=Homo sapiens GN=BAG6	1	1	3	3	8	6.24573	0.58135	23.6943	2.67222	0.0307203	0.62484	-3.32595	0.0539207	1	1	CHIP - CTRL	limma	0.0307203	0.62484	FALSE	no hit	6.24573		1.51257
DDX21	Q9NR30	Nucleolar RNA helicase 2 OS=Homo sapiens GN=DDX21 PE=1 SV=5	1	1	3	3	23	7.75854	-0.578964	26.9438	-2.65119	0.0316923	0.62484	-3.35317	0.0558373	1	1	CHIP - CTRL	limma	0.0316923	0.62484	FALSE	no hit	7.75854		1.49905
CDC34	P49427	Ubiquitin-conjugating enzyme E2 R1 OS=Homo sapiens GN=CDC34 PE=1 SV=2	1	1	3	3	2	6.03633	0.776808	21.8917	2.6506	0.0317197	0.62484	-3.35393	0.0558912	1	1	CHIP - CTRL	limma	0.0317197	0.62484	FALSE	no hit	6.03633		1.49867
UBE2T	Q9NPD8	Ubiquitin-conjugating enzyme E2 T OS=Homo sapiens GN=UBE2T PE=1 SV=1	1	1	3	3	3	5.58798	0.79225	21.5277	2.6453	0.0319702	0.62484	-3.3608	0.056384	1	1	CHIP - CTRL	limma	0.0319702	0.62484	FALSE	no hit	5.58798		1.49526
PSMC3	P17980|R4GNH3	26S protease regulatory subunit 6A OS=Homo sapiens GN=PSMC3 PE=1 SV=3|26S protease regulatory subunit 6A OS=Homo sapiens GN=PSMC3 PE=1 SV=1	1	1	3	3	8	6.56818	0.522545	24.6919	2.6424	0.0321078	0.62484	-3.36455	0.0566547	1	1	CHIP - CTRL	limma	0.0321078	0.62484	FALSE	no hit	6.56818		1.49339
BIRC2	A0A087X2B2|E9PIW1|E9PMH5|Q13490|Q13490-2	Baculoviral IAP repeat-containing protein 2 OS=Homo sapiens GN=BIRC2 PE=1 SV=1|Baculoviral IAP repeat-containing protein 2 (Fragment) OS=Homo sapiens GN=BIRC2 PE=1 SV=7|Baculoviral IAP repeat-containing protein 2 OS=Homo sapiens GN=BIRC2 PE=1 SV=1|Baculoviral IAP repeat-containing protein 2 OS=Homo sapiens GN=BIRC2 PE=1 SV=2|Isoform 2 of Baculoviral IAP repeat-containing protein 2 OS=Homo sapiens…	1	1	3	3	2	6.23113	0.681089	21.4051	2.62679	0.0328599	0.63237	-3.38478	0.0581312	1	1	CHIP - CTRL	limma	0.0328599	0.63237	FALSE	no hit	6.23113		1.48333
IGF2BP1	Q9NZI8	Insulin-like growth factor 2 mRNA-binding protein 1 OS=Homo sapiens GN=IGF2BP1 PE=1 SV=2	1	1	3	3	11	7.26962	-0.384341	25.9359	-2.58561	0.0349327	0.643959	-3.43822	0.0621809	1	1	CHIP - CTRL	limma	0.0349327	0.643959	FALSE	no hit	7.26962		1.45677
NFX1	Q12986|Q12986-2	Transcriptional repressor NF-X1 OS=Homo sapiens GN=NFX1 PE=1 SV=2|Isoform 2 of Transcriptional repressor NF-X1 OS=Homo sapiens GN=NFX1	1	1	3	3	2	5.7514	-0.386569	21.473	-2.58539	0.0349443	0.643959	-3.43851	0.0622034	1	1	CHIP - CTRL	limma	0.0349443	0.643959	FALSE	no hit	5.7514		1.45662
UBE2L3	P68036	Ubiquitin-conjugating enzyme E2 L3 OS=Homo sapiens GN=UBE2L3 PE=1 SV=1	1	1	3	3	3	7.44338	1.10584	24.1783	2.57969	0.0352416	0.643959	-3.44591	0.0627818	1	1	CHIP - CTRL	limma	0.0352416	0.643959	FALSE	no hit	7.44338		1.45294
TAF15	Q92804|Q92804-2	TATA-binding protein-associated factor 2N OS=Homo sapiens GN=TAF15 PE=1 SV=1|Isoform Short of TATA-binding protein-associated factor 2N OS=Homo sapiens GN=TAF15	1	1	3	3	8	6.64657	-0.634914	23.3147	-2.57481	0.0354983	0.643959	-3.45225	0.0632805	1	1	CHIP - CTRL	limma	0.0354983	0.643959	FALSE	no hit	6.64657		1.44979
POLR1C	D6RDJ3|E7EQB9|O15160|O15160-2	DNA-directed RNA polymerases I and III subunit RPAC1 (Fragment) OS=Homo sapiens GN=POLR1C PE=1 SV=1|DNA-directed RNA polymerases I and III subunit RPAC1 OS=Homo sapiens GN=POLR1C PE=1 SV=1|DNA-directed RNA polymerases I and III subunit RPAC1 OS=Homo sapiens GN=POLR1C PE=1 SV=1|Isoform 2 of DNA-directed RNA polymerases I and III subunit RPAC1 OS=Homo sapiens GN=POLR1C	1	1	3	3	2	5.76958	0.356615	20.5242	2.56331	0.0361114	0.643959	-3.46721	0.0644702	1	1	CHIP - CTRL	limma	0.0361114	0.643959	FALSE	no hit	5.76958		1.44236
AP1M1	E7ENJ6|Q9BXS5|Q9BXS5-2	AP-1 complex subunit mu-1 OS=Homo sapiens GN=AP1M1 PE=1 SV=1|AP-1 complex subunit mu-1 OS=Homo sapiens GN=AP1M1 PE=1 SV=3|Isoform 2 of AP-1 complex subunit mu-1 OS=Homo sapiens GN=AP1M1	1	1	3	3	5	6.39506	-0.302339	23.0742	-2.55514	0.0365531	0.643959	-3.47782	0.0653254	1	1	CHIP - CTRL	limma	0.0365531	0.643959	FALSE	no hit	6.39506		1.43708
HSPA5	P11021	78 kDa glucose-regulated protein OS=Homo sapiens GN=HSPA5 PE=1 SV=2	1	1	3	3	13	7.09003	0.386706	25.7639	2.55252	0.0366961	0.643959	-3.48123	0.065602	1	1	CHIP - CTRL	limma	0.0366961	0.643959	FALSE	no hit	7.09003		1.43538
PES 1,00	B5MCF9|O00541|O00541-2	Pescadillo homolog OS=Homo sapiens GN=PES1 PE=1 SV=1|Pescadillo homolog OS=Homo sapiens GN=PES1 PE=1 SV=1|Isoform 2 of Pescadillo homolog OS=Homo sapiens GN=PES1	1	1	3	3	5	6.44054	-0.342796	24.126	-2.55034	0.0368155	0.643959	-3.48407	0.0658329	1	1	CHIP - CTRL	limma	0.0368155	0.643959	FALSE	no hit	6.44054		1.43397
SRSF12	Q8WXF0	Serine/arginine-rich splicing factor 12 OS=Homo sapiens GN=SRSF12 PE=2 SV=1	1	1	3	3	2	5.96386	-0.523542	21.1037	-2.53991	0.0373917	0.643959	-3.49763	0.0669454	1	1	CHIP - CTRL	limma	0.0373917	0.643959	FALSE	no hit	5.96386		1.42723
CHD2	O14647|O14647-2	Chromodomain-helicase-DNA-binding protein 2 OS=Homo sapiens GN=CHD2 PE=1 SV=2|Isoform 2 of Chromodomain-helicase-DNA-binding protein 2 OS=Homo sapiens GN=CHD2	1	1	3	3	5	5.99343	-0.635358	22.2399	-2.52836	0.0380412	0.643959	-3.51267	0.0681966	1	1	CHIP - CTRL	limma	0.0380412	0.643959	FALSE	no hit	5.99343		1.41975
RLIM	Q9NVW2	E3 ubiquitin-protein ligase RLIM OS=Homo sapiens GN=RLIM PE=1 SV=3	1	1	3	3	3	5.96512	0.585104	22.587	2.52751	0.0380892	0.643959	-3.51377	0.0682891	1	1	CHIP - CTRL	limma	0.0380892	0.643959	FALSE	no hit	5.96512		1.4192
UBE2E1	C9J2P0|P51965|P51965-3	Ubiquitin-conjugating enzyme E2 E1 (Fragment) OS=Homo sapiens GN=UBE2E1 PE=1 SV=1|Ubiquitin-conjugating enzyme E2 E1 OS=Homo sapiens GN=UBE2E1 PE=1 SV=1|Isoform 3 of Ubiquitin-conjugating enzyme E2 E1 OS=Homo sapiens GN=UBE2E1	1	1	3	3	2	6.24428	0.624983	22.0041	2.52625	0.0381607	0.643959	-3.51541	0.0684266	1	1	CHIP - CTRL	limma	0.0381607	0.643959	FALSE	no hit	6.24428		1.41838
OTUB1	F5GYN4|J3KR44|Q96FW1	Ubiquitin thioesterase OTUB1 OS=Homo sapiens GN=OTUB1 PE=1 SV=1|Ubiquitin thioesterase OTUB1 OS=Homo sapiens GN=OTUB1 PE=1 SV=2|Ubiquitin thioesterase OTUB1 OS=Homo sapiens GN=OTUB1 PE=1 SV=2	1	1	3	3	4	5.99737	0.340226	23.0369	2.52359	0.0383125	0.643959	-3.51887	0.0687184	1	1	CHIP - CTRL	limma	0.0383125	0.643959	FALSE	no hit	5.99737		1.41666
CLPX	O76031	ATP-dependent Clp protease ATP-binding subunit clpX-like, mitochondrial OS=Homo sapiens GN=CLPX PE=1 SV=2	1	1	3	3	3	5.59924	0.429484	21.9245	2.50908	0.0391508	0.643959	-3.53777	0.070327	1	1	CHIP - CTRL	limma	0.0391508	0.643959	FALSE	no hit	5.59924		1.40726
ILF3	Q12906|Q12906-7	Interleukin enhancer-binding factor 3 OS=Homo sapiens GN=ILF3 PE=1 SV=3|Isoform 7 of Interleukin enhancer-binding factor 3 OS=Homo sapiens GN=ILF3	1	1	3	3	13	7.47925	-0.459086	25.9225	-2.50823	0.0392001	0.643959	-3.53886	0.0704214	1	1	CHIP - CTRL	limma	0.0392001	0.643959	FALSE	no hit	7.47925		1.40671
PPAN-P2RY11|PPAN	A0A0A6YYI3|A0A0B4J1V8|Q9NQ55|Q9NQ55-2|Q9NQ55-3	Protein PPAN-P2RY11 OS=Homo sapiens GN=PPAN-P2RY11 PE=4 SV=1|HCG2039996 OS=Homo sapiens GN=PPAN-P2RY11 PE=3 SV=1|Suppressor of SWI4 1 homolog OS=Homo sapiens GN=PPAN PE=2 SV=1|Isoform 2 of Suppressor of SWI4 1 homolog OS=Homo sapiens GN=PPAN|Isoform 3 of Suppressor of SWI4 1 homolog OS=Homo sapiens GN=PPAN	1	1	3	3	4	6.16155	-0.568458	22.8922	-2.50285	0.0395164	0.643959	-3.54588	0.0710269	1	1	CHIP - CTRL	limma	0.0395164	0.643959	FALSE	no hit	6.16155		1.40322
DNAJC7	Q99615|Q99615-2	DnaJ homolog subfamily C member 7 OS=Homo sapiens GN=DNAJC7 PE=1 SV=2|Isoform 2 of DnaJ homolog subfamily C member 7 OS=Homo sapiens GN=DNAJC7	1	1	3	3	6	6.16321	0.405605	23.7968	2.48734	0.0404414	0.643959	-3.56607	0.0727934	1	1	CHIP - CTRL	limma	0.0404414	0.643959	FALSE	no hit	6.16321		1.39317
MRPS7	J3QKW2|J3QLS3|Q9Y2R9	28S ribosomal protein S7, mitochondrial OS=Homo sapiens GN=MRPS7 PE=1 SV=1|28S ribosomal protein S7, mitochondrial OS=Homo sapiens GN=MRPS7 PE=1 SV=1|28S ribosomal protein S7, mitochondrial OS=Homo sapiens GN=MRPS7 PE=1 SV=2	1	1	3	3	3	6.39562	-0.477448	22.4634	-2.47507	0.0411894	0.643959	-3.58206	0.0742172	1	1	CHIP - CTRL	limma	0.0411894	0.643959	FALSE	no hit	6.39562		1.38521
AP2M1	A0A087WY71|E9PFW3|Q96CW1|Q96CW1-2	AP-2 complex subunit mu OS=Homo sapiens GN=AP2M1 PE=1 SV=1|AP-2 complex subunit mu OS=Homo sapiens GN=AP2M1 PE=1 SV=1|AP-2 complex subunit mu OS=Homo sapiens GN=AP2M1 PE=1 SV=2|Isoform 2 of AP-2 complex subunit mu OS=Homo sapiens GN=AP2M1	1	1	3	3	5	6.68263	-0.426681	24.5744	-2.46382	0.0418875	0.643959	-3.59672	0.0755422	1	1	CHIP - CTRL	limma	0.0418875	0.643959	FALSE	no hit	6.68263		1.37792
RPS8	P62241|Q5JR95	40S ribosomal protein S8 OS=Homo sapiens GN=RPS8 PE=1 SV=2|40S ribosomal protein S8 OS=Homo sapiens GN=RPS8 PE=1 SV=1	1	1	3	3	6	7.18925	-0.617863	26.3465	-2.45999	0.0421282	0.643959	-3.60172	0.075998	1	1	CHIP - CTRL	limma	0.0421282	0.643959	FALSE	no hit	7.18925		1.37543
SON	P18583|P18583-5|P18583-7|P18583-9	Protein SON OS=Homo sapiens GN=SON PE=1 SV=4|Isoform D of Protein SON OS=Homo sapiens GN=SON|Isoform G of Protein SON OS=Homo sapiens GN=SON|Isoform I of Protein SON OS=Homo sapiens GN=SON	1	1	3	3	15	6.82566	-0.594269	24.8021	-2.45992	0.0421327	0.643959	-3.60181	0.0760066	1	1	CHIP - CTRL	limma	0.0421327	0.643959	FALSE	no hit	6.82566		1.37538
RBBP4	Q09028|Q09028-3	Histone-binding protein RBBP4 OS=Homo sapiens GN=RBBP4 PE=1 SV=3|Isoform 3 of Histone-binding protein RBBP4 OS=Homo sapiens GN=RBBP4	1	1	3	3	3	6.39943	0.298405	23.3621	2.45265	0.0425932	0.643959	-3.61129	0.0768778	1	1	CHIP - CTRL	limma	0.0425932	0.643959	FALSE	no hit	6.39943		1.37066
SMARCA5	O60264	SWI/SNF-related matrix-associated actin-dependent regulator of chromatin subfamily A member 5 OS=Homo sapiens GN=SMARCA5 PE=1 SV=1	1	1	3	3	20	6.86535	-0.338115	25.6014	-2.4513	0.0426791	0.643959	-3.61305	0.0770401	1	1	CHIP - CTRL	limma	0.0426791	0.643959	FALSE	no hit	6.86535		1.36979
TXLNG	Q9NUQ3|Q9NUQ3-2	Gamma-taxilin OS=Homo sapiens GN=TXLNG PE=1 SV=2|Isoform 2 of Gamma-taxilin OS=Homo sapiens GN=TXLNG	1	1	3	3	2	5.6433	0.579917	21.228	2.44426	0.0431308	0.643959	-3.62223	0.0778929	1	1	CHIP - CTRL	limma	0.0431308	0.643959	FALSE	no hit	5.6433		1.36521
ZCCHC7	Q8N3Z6	Zinc finger CCHC domain-containing protein 7 OS=Homo sapiens GN=ZCCHC7 PE=1 SV=2	1	1	3	3	2	5.86565	-0.475347	21.7314	-2.4415	0.0433092	0.643959	-3.62583	0.0782293	1	1	CHIP - CTRL	limma	0.0433092	0.643959	FALSE	no hit	5.86565		1.36342
PAPD5	H3BQM0|Q8NDF8|Q8NDF8-3|Q8NDF8-5	Non-canonical poly(A) RNA polymerase PAPD5 OS=Homo sapiens GN=PAPD5 PE=1 SV=1|Non-canonical poly(A) RNA polymerase PAPD5 OS=Homo sapiens GN=PAPD5 PE=1 SV=2|Isoform 3 of Non-canonical poly(A) RNA polymerase PAPD5 OS=Homo sapiens GN=PAPD5|Isoform 5 of Non-canonical poly(A) RNA polymerase PAPD5 OS=Homo sapiens GN=PAPD5	1	1	3	3	3	5.93173	-0.444031	22.0432	-2.43919	0.0434589	0.643959	-3.62884	0.0785114	1	1	CHIP - CTRL	limma	0.0434589	0.643959	FALSE	no hit	5.93173		1.36192
STIP1	P31948|P31948-2	Stress-induced-phosphoprotein 1 OS=Homo sapiens GN=STIP1 PE=1 SV=1|Isoform 2 of Stress-induced-phosphoprotein 1 OS=Homo sapiens GN=STIP1	1	1	3	3	8	6.59052	0.329443	24.5805	2.43724	0.0435858	0.643959	-3.63138	0.0787504	1	1	CHIP - CTRL	limma	0.0435858	0.643959	FALSE	no hit	6.59052		1.36065
HM13	Q8TCT9|Q8TCT9-2|Q8TCT9-5	Minor histocompatibility antigen H13 OS=Homo sapiens GN=HM13 PE=1 SV=1|Isoform 2 of Minor histocompatibility antigen H13 OS=Homo sapiens GN=HM13|Isoform 5 of Minor histocompatibility antigen H13 OS=Homo sapiens GN=HM13	1	1	3	3	3	6.14793	0.433212	22.7981	2.4321	0.0439225	0.643959	-3.63809	0.0793838	1	1	CHIP - CTRL	limma	0.0439225	0.643959	FALSE	no hit	6.14793		1.35731
TOP3B	H0Y6W0|O95985|O95985-2|O95985-3	DNA topoisomerase (Fragment) OS=Homo sapiens GN=TOP3B PE=1 SV=1|DNA topoisomerase 3-beta-1 OS=Homo sapiens GN=TOP3B PE=1 SV=1|Isoform 2 of DNA topoisomerase 3-beta-1 OS=Homo sapiens GN=TOP3B|Isoform 3 of DNA topoisomerase 3-beta-1 OS=Homo sapiens GN=TOP3B	1	1	3	3	3	5.48731	-0.312581	21.4555	-2.41897	0.0447933	0.643959	-3.6552	0.0810182	1	1	CHIP - CTRL	limma	0.0447933	0.643959	FALSE	no hit	5.48731		1.34879
PSMC6	A0A087X2I1|P62333	26S protease regulatory subunit 10B OS=Homo sapiens GN=PSMC6 PE=1 SV=1|26S protease regulatory subunit 10B OS=Homo sapiens GN=PSMC6 PE=1 SV=1	1	1	3	3	9	6.64359	0.693587	24.7801	2.41763	0.0448833	0.643959	-3.65695	0.0811869	1	1	CHIP - CTRL	limma	0.0448833	0.643959	FALSE	no hit	6.64359		1.34791
ARPC1A	Q92747	Actin-related protein 2/3 complex subunit 1A OS=Homo sapiens GN=ARPC1A PE=1 SV=2	1	1	3	3	4	6.33459	-0.295718	23.8352	-2.40679	0.0456175	0.643959	-3.67108	0.0825599	1	1	CHIP - CTRL	limma	0.0456175	0.643959	FALSE	no hit	6.33459		1.34087
CASC3	J3KSY7|O15234	Protein CASC3 (Fragment) OS=Homo sapiens GN=CASC3 PE=1 SV=1|Protein CASC3 OS=Homo sapiens GN=CASC3 PE=1 SV=2	1	1	3	3	3	5.93417	-0.521681	21.9172	-2.40382	0.0458209	0.643959	-3.67496	0.0829397	1	1	CHIP - CTRL	limma	0.0458209	0.643959	FALSE	no hit	5.93417		1.33894
TGM1	P22735|P22735-2	Protein-glutamine gamma-glutamyltransferase K OS=Homo sapiens GN=TGM1 PE=1 SV=4|Isoform 2 of Protein-glutamine gamma-glutamyltransferase K OS=Homo sapiens GN=TGM1	1	1	3	3	2	5.70955	-0.442739	21.6956	-2.39614	0.0463511	0.643959	-3.68498	0.0839279	1	1	CHIP - CTRL	limma	0.0463511	0.643959	FALSE	no hit	5.70955		1.33394
HBS1L	Q9Y450|Q9Y450-4	HBS1-like protein OS=Homo sapiens GN=HBS1L PE=1 SV=1|Isoform 3 of HBS1-like protein OS=Homo sapiens GN=HBS1L	1	1	3	3	6	6.36573	-0.304356	24.2855	-2.38214	0.0473333	0.643959	-3.70324	0.0857532	1	1	CHIP - CTRL	limma	0.0473333	0.643959	FALSE	no hit	6.36573		1.32483
SPTAN1	Q13813|Q13813-3	Spectrin alpha chain, non-erythrocytic 1 OS=Homo sapiens GN=SPTAN1 PE=1 SV=3|Isoform 3 of Spectrin alpha chain, non-erythrocytic 1 OS=Homo sapiens GN=SPTAN1	1	1	3	3	35	6.52604	0.294414	26.3888	2.38204	0.04734	0.643959	-3.70337	0.0857656	1	1	CHIP - CTRL	limma	0.04734	0.643959	FALSE	no hit	6.52604		1.32477
YWHAB	P31946|P31946-2	14-3-3protein beta/alpha OS=Homo sapiens GN=YWHAB PE=1 SV=3|Isoform Short of 14-3-3 protein beta/alpha OS=Homo sapiens GN=YWHAB	1	1	3	3	3	6.15452	0.345493	22.4677	2.37839	0.0475995	0.643959	-3.70813	0.0862468	1	1	CHIP - CTRL	limma	0.0475995	0.643959	FALSE	no hit	6.15452		1.3224
AP1G1	O43747|O43747-2	AP-1 complex subunit gamma-1 OS=Homo sapiens GN=AP1G1 PE=1 SV=5|Isoform 2 of AP-1 complex subunit gamma-1 OS=Homo sapiens GN=AP1G1	1	1	3	3	3	5.61688	0.284757	21.5705	2.37264	0.0480118	0.643959	-3.71564	0.0870099	1	1	CHIP - CTRL	limma	0.0480118	0.643959	FALSE	no hit	5.61688		1.31865
DCD	P81605	Dermcidin OS=Homo sapiens GN=DCD PE=1 SV=2	1	1	3	3	3	6.15736	-0.600997	23.2186	-2.36865	0.0482996	0.643959	-3.72084	0.087542	1	1	CHIP - CTRL	limma	0.0482996	0.643959	FALSE	no hit	6.15736		1.31606
PDCD11	Q14690	Protein RRP5 homolog OS=Homo sapiens GN=PDCD11 PE=1 SV=3	1	1	3	3	12	6.2906	-0.298351	24.2407	-2.36255	0.0487433	0.643959	-3.7288	0.0883609	1	1	CHIP - CTRL	limma	0.0487433	0.643959	FALSE	no hit	6.2906		1.31209
YARS	P54577	Tyrosine--tRNA ligase, cytoplasmic OS=Homo sapiens GN=YARS PE=1 SV=4	1	1	3	3	4	5.90224	0.384447	22.5897	2.35943	0.0489715	0.643959	-3.73286	0.0887817	1	1	CHIP - CTRL	limma	0.0489715	0.643959	FALSE	no hit	5.90224		1.31006
DHX37	Q8IY37	Probable ATP-dependent RNA helicase DHX37 OS=Homo sapiens GN=DHX37 PE=1 SV=1	1	1	3	3	8	6.25054	-0.427706	24.2725	-2.35414	0.0493615	0.643959	-3.73976	0.0894997	1	1	CHIP - CTRL	limma	0.0493615	0.643959	FALSE	no hit	6.25054		1.30661
TGM3	Q08188	Protein-glutamine gamma-glutamyltransferase E OS=Homo sapiens GN=TGM3 PE=1 SV=4	1	1	3	3	3	5.69375	-0.424878	21.3919	-2.34735	0.0498666	0.643959	-3.74862	0.090428	1	1	CHIP - CTRL	limma	0.0498666	0.643959	FALSE	no hit	5.69375		1.30219
UBXN1	E9PJ81|Q04323|Q04323-2	UBX domain-containing protein 1 (Fragment) OS=Homo sapiens GN=UBXN1 PE=1 SV=1|UBX domain-containing protein 1 OS=Homo sapiens GN=UBXN1 PE=1 SV=2|Isoform 2 of UBX domain-containing protein 1 OS=Homo sapiens GN=UBXN1	1	1	3	3	3	5.94174	0.330192	22.8949	2.34145	0.0503093	0.643959	-3.75631	0.0912401	1	1	CHIP - CTRL	limma	0.0503093	0.643959	FALSE	no hit	5.94174		1.29835
LYAR	Q9NX58	Cell growth-regulating nucleolar protein OS=Homo sapiens GN=LYAR PE=1 SV=2	1	1	3	3	14	7.03986	-0.686653	24.9768	-2.34027	0.0503987	0.643959	-3.75785	0.0914039	1	1	CHIP - CTRL	limma	0.0503987	0.643959	FALSE	no hit	7.03986		1.29758
SUPT16H	Q9Y5B9	FACT complex subunit SPT16 OS=Homo sapiens GN=SUPT16H PE=1 SV=1	1	1	3	3	26	8.00193	-0.638604	27.156	-2.325	0.051566	0.643959	-3.77776	0.0935375	1	1	CHIP - CTRL	limma	0.051566	0.643959	FALSE	no hit	8.00193		1.28764
RPS21	P63220|Q8WVC2	40S ribosomal protein S21 OS=Homo sapiens GN=RPS21 PE=1 SV=1|40S ribosomal protein S21 OS=Homo sapiens GN=RPS21 PE=1 SV=1	1	1	3	3	3	6.99196	-0.668316	23.6738	-2.32109	0.0518691	0.643959	-3.78286	0.09409	1	1	CHIP - CTRL	limma	0.0518691	0.643959	FALSE	no hit	6.99196		1.28509
BCAP31	P51572|P51572-2	B-cell receptor-associated protein 31 OS=Homo sapiens GN=BCAP31 PE=1 SV=3|Isoform 2 of B-cell receptor-associated protein 31 OS=Homo sapiens GN=BCAP31	1	1	3	3	8	6.83916	0.405919	25.0117	2.31867	0.0520582	0.643959	-3.78602	0.0944343	1	1	CHIP - CTRL	limma	0.0520582	0.643959	FALSE	no hit	6.83916		1.28351
PGAM5	Q96HS1	Serine/threonine-protein phosphatase PGAM5, mitochondrial OS=Homo sapiens GN=PGAM5 PE=1 SV=2	1	1	3	3	10	7.0661	-0.429066	25.4627	-2.29358	0.0540554	0.643959	-3.81873	0.0980548	1	1	CHIP - CTRL	limma	0.0540554	0.643959	FALSE	no hit	7.0661		1.26716
ELAC2	E7ES68|G5E9D5|Q9BQ52|Q9BQ52-3|Q9BQ52-4	Zinc phosphodiesterase ELAC protein 2 (Fragment) OS=Homo sapiens GN=ELAC2 PE=1 SV=2|ElaC homolog 2 (E, coli), isoform CRA_a OS=Homo sapiens GN=ELAC2 PE=1 SV=1|Zinc phosphodiesterase ELAC protein 2 OS=Homo sapiens GN=ELAC2 PE=1 SV=2|Isoform 3 of Zinc phosphodiesterase ELAC protein 2 OS=Homo sapiens GN=ELAC2|Isoform 4 of Zinc phosphodiesterase ELAC protein 2 OS=Homo sapiens GN=ELAC2	1	1	3	3	3	5.75564	0.28396	21.7845	2.28819	0.0544939	0.643959	-3.82575	0.0988457	1	1	CHIP - CTRL	limma	0.0544939	0.643959	FALSE	no hit	5.75564		1.26365
NAT10	A0A087WV29|Q9H0A0|Q9H0A0-2	RNA cytidine acetyltransferase OS=Homo sapiens GN=NAT10 PE=1 SV=1|RNA cytidine acetyltransferase OS=Homo sapiens GN=NAT10 PE=1 SV=2|Isoform 2 of RNA cytidine acetyltransferase OS=Homo sapiens GN=NAT10	1	1	3	3	8	6.55362	-0.320122	23.903	-2.28687	0.0546021	0.643959	-3.82747	0.0990407	1	1	CHIP - CTRL	limma	0.0546021	0.643959	FALSE	no hit	6.55362		1.26279
ANKRD13A	Q8IZ07	Ankyrin repeat domain-containing protein 13A OS=Homo sapiens GN=ANKRD13A PE=1 SV=3	1	1	3	3	3	5.89121	0.694127	22.5908	2.28455	0.0547924	0.643959	-3.83049	0.0993836	1	1	CHIP - CTRL	limma	0.0547924	0.643959	FALSE	no hit	5.89121		1.26128
RRS1	Q15050	Ribosome biogenesis regulatory protein homolog OS=Homo sapiens GN=RRS1 PE=1 SV=2	1	1	3	3	8	7.02809	-0.619554	24.2912	-2.27962	0.0551999	0.643959	-3.83692	0.100117	1	1	CHIP - CTRL	limma	0.0551999	0.643959	FALSE	no hit	7.02809		1.25806
PSMB6	P28072	Proteasome subunit beta type-6 OS=Homo sapiens GN=PSMB6 PE=1 SV=4	1	1	3	3	4	6.93709	0.758456	23.6246	2.27233	0.0558068	0.643959	-3.84641	0.101206	1	1	CHIP - CTRL	limma	0.0558068	0.643959	FALSE	no hit	6.93709		1.25331
PRKCSH	K7ELL7|P14314|P14314-2	Glucosidase 2 subunit beta OS=Homo sapiens GN=PRKCSH PE=1 SV=1|Glucosidase 2 subunit beta OS=Homo sapiens GN=PRKCSH PE=1 SV=2|Isoform 2 of Glucosidase 2 subunit beta OS=Homo sapiens GN=PRKCSH	1	1	3	3	3	5.98017	0.355299	21.9995	2.26791	0.0561781	0.643959	-3.85217	0.101871	1	1	CHIP - CTRL	limma	0.0561781	0.643959	FALSE	no hit	5.98017		1.25043
SPTLC1	O15269	Serine palmitoyltransferase 1 OS=Homo sapiens GN=SPTLC1 PE=1 SV=1	1	1	3	3	3	5.70549	0.274213	21.8381	2.26403	0.0565068	0.643959	-3.85723	0.10246	1	1	CHIP - CTRL	limma	0.0565068	0.643959	FALSE	no hit	5.70549		1.2479
GTPBP4	Q9BZE4	Nucleolar GTP-binding protein 1 OS=Homo sapiens GN=GTPBP4 PE=1 SV=3	1	1	3	3	16	7.26554	-0.733322	25.5954	-2.2599	0.0568581	0.643959	-3.86261	0.103087	1	1	CHIP - CTRL	limma	0.0568581	0.643959	FALSE	no hit	7.26554		1.24521
MAGED2	Q9UNF1	Melanoma-associated antigen D2 OS=Homo sapiens GN=MAGED2 PE=1 SV=2	1	1	3	3	12	6.29345	0.271138	24.6992	2.25671	0.0571307	0.643959	-3.86675	0.103574	1	1	CHIP - CTRL	limma	0.0571307	0.643959	FALSE	no hit	6.29345		1.24313
CMAS	Q8NFW8	N-acylneuraminate cytidylyltransferase OS=Homo sapiens GN=CMAS PE=1 SV=2	1	1	3	3	4	6.17079	-0.485457	23.0826	-2.25648	0.0571505	0.643959	-3.86706	0.103609	1	1	CHIP - CTRL	limma	0.0571505	0.643959	FALSE	no hit	6.17079		1.24298
RPL12	P30050	60S ribosomal protein L12 OS=Homo sapiens GN=RPL12 PE=1 SV=1	1	1	3	3	9	8.25186	-0.633491	27.247	-2.25309	0.057442	0.643959	-3.87147	0.104129	1	1	CHIP - CTRL	limma	0.057442	0.643959	FALSE	no hit	8.25186		1.24077
SET	Q01105-2	Isoform 2 of Protein SET OS=Homo sapiens GN=SET	1	1	3	3	5	6.32615	0.300997	23.1996	2.24974	0.057732	0.643959	-3.87583	0.104645	1	1	CHIP - CTRL	limma	0.057732	0.643959	FALSE	no hit	6.32615		1.23858
PSMB1	P20618	Proteasome subunit beta type-1 OS=Homo sapiens GN=PSMB1 PE=1 SV=2	1	1	3	3	5	6.6458	0.769655	23.4662	2.24443	0.0581938	0.643959	-3.88274	0.105466	1	1	CHIP - CTRL	limma	0.0581938	0.643959	FALSE	no hit	6.6458		1.23512
UAP1	Q16222|Q16222-2|Q16222-3	UDP-N-acetylhexosamine pyrophosphorylase OS=Homo sapiens GN=UAP1 PE=1 SV=3|Isoform AGX1 of UDP-N-acetylhexosamine pyrophosphorylase OS=Homo sapiens GN=UAP1|Isoform 3 of UDP-N-acetylhexosamine pyrophosphorylase OS=Homo sapiens GN=UAP1	1	1	3	3	2	5.58507	0.300683	21.8554	2.22806	0.0596421	0.643959	-3.90405	0.108032	1	1	CHIP - CTRL	limma	0.0596421	0.643959	FALSE	no hit	5.58507		1.22445
EXOC4	Q96A65	Exocyst complex component 4 OS=Homo sapiens GN=EXOC4 PE=1 SV=1	1	1	3	3	2	5.37883	0.421135	20.1809	2.21944	0.0604196	0.643959	-3.91526	0.109403	1	1	CHIP - CTRL	limma	0.0604196	0.643959	FALSE	no hit	5.37883		1.21882
DDX18	Q9NVP1	ATP-dependent RNA helicase DDX18 OS=Homo sapiens GN=DDX18 PE=1 SV=2	1	1	3	3	9	6.80827	-0.48226	24.8968	-2.21507	0.0608174	0.643959	-3.92095	0.110103	1	1	CHIP - CTRL	limma	0.0608174	0.643959	FALSE	no hit	6.80827		1.21597
CDC2|CDK1	A0A024QZP7|A0A087WZZ9|E5RIU6|P06493	Cell division cycle 2, G1 to S and G2 to M, isoform CRA_a OS=Homo sapiens GN=CDC2 PE=1 SV=1|Cyclin-dependent kinase 1 OS=Homo sapiens GN=CDK1 PE=1 SV=1|Cyclin-dependent kinase 1 (Fragment) OS=Homo sapiens GN=CDK1 PE=1 SV=2|Cyclin-dependent kinase 1 OS=Homo sapiens GN=CDK1 PE=1 SV=3	1	1	3	3	4	6.22539	0.268712	22.9105	2.21441	0.0608776	0.643959	-3.92181	0.110209	1	1	CHIP - CTRL	limma	0.0608776	0.643959	FALSE	no hit	6.22539		1.21554
C9orf114	Q5T280	Putative methyltransferase C9orf114 OS=Homo sapiens GN=C9orf114 PE=1 SV=3	1	1	3	3	2	5.85938	-0.354812	21.9016	-2.21366	0.0609458	0.643959	-3.92277	0.110329	1	1	CHIP - CTRL	limma	0.0609458	0.643959	FALSE	no hit	5.85938		1.21506
DDX46	A0A0C4DG89|Q7L014	Probable ATP-dependent RNA helicase DDX46 OS=Homo sapiens GN=DDX46 PE=1 SV=1|Probable ATP-dependent RNA helicase DDX46 OS=Homo sapiens GN=DDX46 PE=1 SV=2	1	1	3	3	16	6.34335	-0.316283	24.8443	-2.21297	0.0610088	0.643959	-3.92367	0.11044	1	1	CHIP - CTRL	limma	0.0610088	0.643959	FALSE	no hit	6.34335		1.21461
PPP4C	H3BTA2|P60510	Serine/threonine-protein phosphatase (Fragment) OS=Homo sapiens GN=PPP4C PE=1 SV=1|Serine/threonine-protein phosphatase 4 catalytic subunit OS=Homo sapiens GN=PPP4C PE=1 SV=1	1	1	3	3	2	6.01043	0.384039	20.1774	2.2111	0.0611806	0.643959	-3.9261	0.110741	1	1	CHIP - CTRL	limma	0.0611806	0.643959	FALSE	no hit	6.01043		1.21339
GAPDH	P04406|P04406-2	Glyceraldehyde-3-phosphate dehydrogenase OS=Homo sapiens GN=GAPDH PE=1 SV=3|Isoform 2 of Glyceraldehyde-3-phosphate dehydrogenase OS=Homo sapiens GN=GAPDH	1	1	3	3	5	6.99403	0.427104	25.4923	2.20981	0.0612991	0.643959	-3.92778	0.110949	1	1	CHIP - CTRL	limma	0.0612991	0.643959	FALSE	no hit	6.99403		1.21255
PARP1	P09874	Poly [ADP-ribose] polymerase 1 OS=Homo sapiens GN=PARP1 PE=1 SV=4	1	1	3	3	37	7.96481	-0.557063	27.8639	-2.20708	0.0615509	0.643959	-3.93133	0.111391	1	1	CHIP - CTRL	limma	0.0615509	0.643959	FALSE	no hit	7.96481		1.21077
PSMC5	P62195	26S protease regulatory subunit 8 OS=Homo sapiens GN=PSMC5 PE=1 SV=1	1	1	3	3	9	6.74618	0.376164	24.4489	2.20554	0.0616936	0.643959	-3.93333	0.111641	1	1	CHIP - CTRL	limma	0.0616936	0.643959	FALSE	no hit	6.74618		1.20976
HUWE1	Q7Z6Z7|Q7Z6Z7-2|Q7Z6Z7-3	E3 ubiquitin-protein ligase HUWE1 OS=Homo sapiens GN=HUWE1 PE=1 SV=3|Isoform 2 of E3 ubiquitin-protein ligase HUWE1 OS=Homo sapiens GN=HUWE1|Isoform 3 of E3 ubiquitin-protein ligase HUWE1 OS=Homo sapiens GN=HUWE1	1	1	3	3	18	6.55699	0.475515	25.0009	2.20547	0.0617007	0.643959	-3.93343	0.111654	1	1	CHIP - CTRL	limma	0.0617007	0.643959	FALSE	no hit	6.55699		1.20971
DHFR	B4DM58|P00374	Dihydrofolate reductase OS=Homo sapiens GN=DHFR PE=1 SV=1|Dihydrofolate reductase OS=Homo sapiens GN=DHFR PE=1 SV=2	1	1	3	3	3	5.76662	0.348064	22.2147	2.20285	0.0619435	0.643959	-3.93683	0.112079	1	1	CHIP - CTRL	limma	0.0619435	0.643959	FALSE	no hit	5.76662		1.208
TNPO1	Q92973|Q92973-2|Q92973-3	Transportin-1 OS=Homo sapiens GN=TNPO1 PE=1 SV=2|Isoform 2 of Transportin-1 OS=Homo sapiens GN=TNPO1|Isoform 3 of Transportin-1 OS=Homo sapiens GN=TNPO1	1	1	3	3	2	5.99982	0.405642	21.2236	2.19823	0.0623752	0.643959	-3.94284	0.112834	1	1	CHIP - CTRL	limma	0.0623752	0.643959	FALSE	no hit	5.99982		1.20499
NOM1	Q5C9Z4	Nucleolar MIF4G domain-containing protein 1 OS=Homo sapiens GN=NOM1 PE=1 SV=1	1	1	3	3	5	5.93618	-0.445047	22.8974	-2.19647	0.06254	0.643959	-3.94512	0.113122	1	1	CHIP - CTRL	limma	0.06254	0.643959	FALSE	no hit	5.93618		1.20384
TCAF1	Q9Y4C2|Q9Y4C2-2	TRPM8 channel-associated factor 1 OS=Homo sapiens GN=TCAF1 PE=1 SV=3|Isoform 2 of TRPM8 channel-associated factor 1 OS=Homo sapiens GN=TCAF1	1	1	3	3	2	5.98941	0.448034	22.1118	2.19495	0.0626833	0.643959	-3.9471	0.113372	1	1	CHIP - CTRL	limma	0.0626833	0.643959	FALSE	no hit	5.98941		1.20285
PSMC1	P62191	26S protease regulatory subunit 4 OS=Homo sapiens GN=PSMC1 PE=1 SV=1	1	1	3	3	13	6.76988	0.515588	25.6135	2.18902	0.0632439	0.643959	-3.9548	0.11435	1	1	CHIP - CTRL	limma	0.0632439	0.643959	FALSE	no hit	6.76988		1.19898
HMGB2	P26583	High mobility group protein B2 OS=Homo sapiens GN=HMGB2 PE=1 SV=2	1	1	3	3	2	6.78455	0.428748	23.7343	2.18849	0.0632939	0.643959	-3.95549	0.114437	1	1	CHIP - CTRL	limma	0.0632939	0.643959	FALSE	no hit	6.78455		1.19864
HECTD1	A0A087X2H1|Q9ULT8	E3 ubiquitin-protein ligase HECTD1 OS=Homo sapiens GN=HECTD1 PE=1 SV=1|E3 ubiquitin-protein ligase HECTD1 OS=Homo sapiens GN=HECTD1 PE=1 SV=3	1	1	3	3	11	6.20442	0.326482	24.2173	2.18337	0.0637824	0.643959	-3.96214	0.115287	1	1	CHIP - CTRL	limma	0.0637824	0.643959	FALSE	no hit	6.20442		1.1953
POP1	Q99575	Ribonucleases P/MRP protein subunit POP1 OS=Homo sapiens GN=POP1 PE=1 SV=2	1	1	3	3	5	5.95174	-0.455285	22.2793	-2.17867	0.0642342	0.643959	-3.96824	0.116072	1	1	CHIP - CTRL	limma	0.0642342	0.643959	FALSE	no hit	5.95174		1.19223
RBM12B	Q8IXT5	RNA-binding protein 12B OS=Homo sapiens GN=RBM12B PE=1 SV=2	1	1	3	3	10	6.44485	-0.666534	24.1828	-2.17308	0.0647761	0.643959	-3.9755	0.117011	1	1	CHIP - CTRL	limma	0.0647761	0.643959	FALSE	no hit	6.44485		1.18859
STOM	P27105	Erythrocyte band 7 integral membrane protein OS=Homo sapiens GN=STOM PE=1 SV=3	1	1	3	3	2	6.0059	0.35098	21.3111	2.173	0.0647841	0.643959	-3.97561	0.117025	1	1	CHIP - CTRL	limma	0.0647841	0.643959	FALSE	no hit	6.0059		1.18853
ATL2	Q8NHH9|Q8NHH9-3|Q8NHH9-5	Atlastin-2 OS=Homo sapiens GN=ATL2 PE=1 SV=2|Isoform 3 of Atlastin-2 OS=Homo sapiens GN=ATL2|Isoform 5 of Atlastin-2 OS=Homo sapiens GN=ATL2	1	1	3	3	2	5.65279	0.290713	21.468	2.17083	0.0649951	0.643959	-3.97842	0.11739	1	1	CHIP - CTRL	limma	0.0649951	0.643959	FALSE	no hit	5.65279		1.18712
ABCF2	Q9UG63|Q9UG63-2	ATP-binding cassette sub-family F member 2 OS=Homo sapiens GN=ABCF2 PE=1 SV=2|Isoform 2 of ATP-binding cassette sub-family F member 2 OS=Homo sapiens GN=ABCF2	1	1	3	3	11	7.21574	-0.320048	25.3932	-2.16846	0.0652268	0.643959	-3.98149	0.117791	1	1	CHIP - CTRL	limma	0.0652268	0.643959	FALSE	no hit	7.21574		1.18557
BMS1	Q14692	Ribosome biogenesis protein BMS1 homolog OS=Homo sapiens GN=BMS1 PE=1 SV=1	1	1	3	3	6	5.97602	-0.411114	22.8687	-2.16462	0.0656044	0.643959	-3.98648	0.118443	1	1	CHIP - CTRL	limma	0.0656044	0.643959	FALSE	no hit	5.97602		1.18307
GSDMA	Q96QA5	Gasdermin-A OS=Homo sapiens GN=GSDMA PE=1 SV=4	1	1	3	3	2	5.86325	-0.456358	22.0912	-2.16332	0.0657319	0.643959	-3.98816	0.118663	1	1	CHIP - CTRL	limma	0.0657319	0.643959	FALSE	no hit	5.86325		1.18222
NKRF	O15226|O15226-2	NF-kappa-B-repressing factor OS=Homo sapiens GN=NKRF PE=1 SV=2|Isoform 2 of NF-kappa-B-repressing factor OS=Homo sapiens GN=NKRF	1	1	3	3	21	6.89899	-0.422098	25.4567	-2.16255	0.0658088	0.643959	-3.98917	0.118796	1	1	CHIP - CTRL	limma	0.0658088	0.643959	FALSE	no hit	6.89899		1.18172
FLOT2	E7EMK3|J3QLD9|Q14254	Flotillin-2 OS=Homo sapiens GN=FLOT2 PE=1 SV=1|Flotillin-2 OS=Homo sapiens GN=FLOT2 PE=1 SV=1|Flotillin-2 OS=Homo sapiens GN=FLOT2 PE=1 SV=2	1	1	3	3	3	5.63228	0.31838	21.7475	2.15317	0.0667422	0.649424	-4.00133	0.120404	1	1	CHIP - CTRL	limma	0.0667422	0.649424	FALSE	no hit	5.63228		1.1756
BSG	P35613|P35613-2	Basigin OS=Homo sapiens GN=BSG PE=1 SV=2|Isoform 2 of Basigin OS=Homo sapiens GN=BSG	1	1	3	3	5	6.42047	0.494196	24.1819	2.13467	0.0686216	0.652899	-4.02529	0.123623	1	1	CHIP - CTRL	limma	0.0686216	0.652899	FALSE	no hit	6.42047		1.16354
P4HB	P07237	Protein disulfide-isomerase OS=Homo sapiens GN=P4HB PE=1 SV=3	1	1	3	3	12	6.46948	0.268323	25.2627	2.1333	0.0687629	0.652899	-4.02707	0.123864	1	1	CHIP - CTRL	limma	0.0687629	0.652899	FALSE	no hit	6.46948		1.16265
DUSP1	P28562	Dual specificity protein phosphatase 1 OS=Homo sapiens GN=DUSP1 PE=1 SV=3	1	1	3	3	2	5.92946	0.289219	22.0641	2.12231	0.069907	0.652899	-4.0413	0.125812	1	1	CHIP - CTRL	limma	0.069907	0.652899	FALSE	no hit	5.92946		1.15548
SMARCA1	A0A0A0MRP6|B7ZLQ5|P28370|P28370-2	Probable global transcription activator SNF2L1 OS=Homo sapiens GN=SMARCA1 PE=1 SV=1|Probable global transcription activator SNF2L1 OS=Homo sapiens GN=SMARCA1 PE=1 SV=1|Probable global transcription activator SNF2L1 OS=Homo sapiens GN=SMARCA1 PE=1 SV=2|Isoform 2 of Probable global transcription activator SNF2L1 OS=Homo sapiens GN=SMARCA1	1	1	3	3	12	6.24817	-0.253509	24.2323	-2.11723	0.0704429	0.652899	-4.04788	0.126722	1	1	CHIP - CTRL	limma	0.0704429	0.652899	FALSE	no hit	6.24817		1.15216
PSMD1	A0A087WW66|Q99460|Q99460-2	26S proteasome non-ATPase regulatory subunit 1 OS=Homo sapiens GN=PSMD1 PE=1 SV=1|26S proteasome non-ATPase regulatory subunit 1 OS=Homo sapiens GN=PSMD1 PE=1 SV=2|Isoform 2 of 26S proteasome non-ATPase regulatory subunit 1 OS=Homo sapiens GN=PSMD1	1	1	3	3	9	6.1886	0.375116	23.8409	2.11647	0.0705229	0.652899	-4.04886	0.126857	1	1	CHIP - CTRL	limma	0.0705229	0.652899	FALSE	no hit	6.1886		1.15167
XPO1	O14980	Exportin-1 OS=Homo sapiens GN=XPO1 PE=1 SV=1	1	1	3	3	3	5.634	0.46473	21.5789	2.11459	0.0707221	0.652899	-4.05129	0.127195	1	1	CHIP - CTRL	limma	0.0707221	0.652899	FALSE	no hit	5.634		1.15044
USP11	G5E9A6|P51784	Ubiquitin carboxyl-terminal hydrolase 11 OS=Homo sapiens GN=USP11 PE=1 SV=1|Ubiquitin carboxyl-terminal hydrolase 11 OS=Homo sapiens GN=USP11 PE=1 SV=3	1	1	3	3	2	5.70082	0.609737	20.7086	2.11282	0.0709108	0.652899	-4.05358	0.127514	1	1	CHIP - CTRL	limma	0.0709108	0.652899	FALSE	no hit	5.70082		1.14929
HNRNPR	O43390|O43390-2|O43390-3	Heterogeneous nuclear ribonucleoprotein R OS=Homo sapiens GN=HNRNPR PE=1 SV=1|Isoform 2 of Heterogeneous nuclear ribonucleoprotein R OS=Homo sapiens GN=HNRNPR|Isoform 3 of Heterogeneous nuclear ribonucleoprotein R OS=Homo sapiens GN=HNRNPR	1	1	3	3	6	6.53829	-0.403706	22.8667	-2.107	0.0715327	0.652899	-4.0611	0.128566	1	1	CHIP - CTRL	limma	0.0715327	0.652899	FALSE	no hit	6.53829		1.1455
RIOK3	B4E1Q4|O14730|O14730-2	Serine/threonine-protein kinase RIO3 OS=Homo sapiens GN=RIOK3 PE=1 SV=1|Serine/threonine-protein kinase RIO3 OS=Homo sapiens GN=RIOK3 PE=1 SV=2|Isoform 2 of Serine/threonine-protein kinase RIO3 OS=Homo sapiens GN=RIOK3	1	1	3	3	4	6.20821	0.335142	23.3767	2.10694	0.0715392	0.652899	-4.06118	0.128577	1	1	CHIP - CTRL	limma	0.0715392	0.652899	FALSE	no hit	6.20821		1.14546
PTMS	P20962	Parathymosin OS=Homo sapiens GN=PTMS PE=1 SV=2	1	1	3	3	2	5.98482	0.57672	21.8031	2.10353	0.0719059	0.652899	-4.06559	0.129196	1	1	CHIP - CTRL	limma	0.0719059	0.652899	FALSE	no hit	5.98482		1.14324
ABCE1	P61221	ATP-binding cassette sub-family E member 1 OS=Homo sapiens GN=ABCE1 PE=1 SV=1	1	1	3	3	7	6.44225	-0.284507	24.2037	-2.09792	0.0725143	0.652899	-4.07284	0.13022	1	1	CHIP - CTRL	limma	0.0725143	0.652899	FALSE	no hit	6.44225		1.13958
RPF2	Q5VXN0|Q9H7B2	Ribosome production factor 2 homolog (Fragment) OS=Homo sapiens GN=RPF2 PE=1 SV=1|Ribosome production factor 2 homolog OS=Homo sapiens GN=RPF2 PE=1 SV=2	1	1	3	3	3	6.60325	-0.580209	24.0218	-2.09757	0.0725528	0.652899	-4.0733	0.130285	1	1	CHIP - CTRL	limma	0.0725528	0.652899	FALSE	no hit	6.60325		1.13935
SFXN1	Q9H9B4	Sideroflexin-1 OS=Homo sapiens GN=SFXN1 PE=1 SV=4	1	1	3	3	3	6.11438	0.335929	22.5149	2.0942	0.0729209	0.652899	-4.07765	0.130904	1	1	CHIP - CTRL	limma	0.0729209	0.652899	FALSE	no hit	6.11438		1.13715
ETFA	P13804|P13804-2	Electron transfer flavoprotein subunit alpha, mitochondrial OS=Homo sapiens GN=ETFA PE=1 SV=1|Isoform 2 of Electron transfer flavoprotein subunit alpha, mitochondrial OS=Homo sapiens GN=ETFA	1	1	3	3	4	6.11148	0.315176	23.4402	2.09419	0.0729221	0.652899	-4.07767	0.130906	1	1	CHIP - CTRL	limma	0.0729221	0.652899	FALSE	no hit	6.11148		1.13714
NACA	E9PAV3|E9PAV3-2|F8VZJ2|F8W0W4|H0YHX9|Q13765	Nascent polypeptide-associated complex subunit alpha, muscle-specific form OS=Homo sapiens GN=NACA PE=1 SV=1|Isoform 2 of Nascent polypeptide-associated complex subunit alpha, muscle-specific form OS=Homo sapiens GN=NACA|Nascent polypeptide-associated complex subunit alpha OS=Homo sapiens GN=NACA PE=1 SV=1|Nascent polypeptide-associated complex subunit alpha (Fragment) OS=Homo sapiens GN=NACA PE=…	1	1	3	3	2	6.04462	0.749576	22.2105	2.09352	0.0729949	0.652899	-4.07853	0.131028	1	1	CHIP - CTRL	limma	0.0729949	0.652899	FALSE	no hit	6.04462		1.13671
NOP58	Q9Y2X3	Nucleolar protein 58 OS=Homo sapiens GN=NOP58 PE=1 SV=1	1	1	3	3	5	6.23767	-0.448755	23.2906	-2.0909	0.0732823	0.652899	-4.08191	0.131511	1	1	CHIP - CTRL	limma	0.0732823	0.652899	FALSE	no hit	6.23767		1.135
BAZ2A	F8VU39|J3KPG5|Q9UIF9|Q9UIF9-2|Q9UIF9-3	Bromodomain adjacent to zinc finger domain protein 2A OS=Homo sapiens GN=BAZ2A PE=1 SV=1|Bromodomain adjacent to zinc finger domain protein 2A OS=Homo sapiens GN=BAZ2A PE=1 SV=1|Bromodomain adjacent to zinc finger domain protein 2A OS=Homo sapiens GN=BAZ2A PE=1 SV=4|Isoform 1 of Bromodomain adjacent to zinc finger domain protein 2A OS=Homo sapiens GN=BAZ2A|Isoform 3 of Bromodomain adjacent to zin…	1	1	3	3	14	6.44494	-0.438422	24.3957	-2.08706	0.0737061	0.652899	-4.08687	0.132222	1	1	CHIP - CTRL	limma	0.0737061	0.652899	FALSE	no hit	6.44494		1.1325
RPL15	P61313	60S ribosomal protein L15 OS=Homo sapiens GN=RPL15 PE=1 SV=2	1	1	3	3	8	8.00432	-0.600474	26.7706	-2.08042	0.0744446	0.652899	-4.09544	0.133457	1	1	CHIP - CTRL	limma	0.0744446	0.652899	FALSE	no hit	8.00432		1.12817
NUMA1	Q14980-2	Isoform 2 of Nuclear mitotic apparatus protein 1 OS=Homo sapiens GN=NUMA1	1	1	3	3	75	7.16219	-0.596144	27.5288	-2.07716	0.0748094	0.652899	-4.09965	0.134067	1	1	CHIP - CTRL	limma	0.0748094	0.652899	FALSE	no hit	7.16219		1.12604
TP53RK	Q96S44	TP53-regulating kinase OS=Homo sapiens GN=TP53RK PE=1 SV=2	1	1	3	3	2	5.95398	0.312525	20.7675	2.0771	0.0748163	0.652899	-4.09973	0.134078	1	1	CHIP - CTRL	limma	0.0748163	0.652899	FALSE	no hit	5.95398		1.126
IGHMBP2	P38935	DNA-binding protein SMUBP-2 OS=Homo sapiens GN=IGHMBP2 PE=1 SV=3	1	1	3	3	8	6.3219	-0.428495	23.5509	-2.07192	0.0754	0.652899	-4.10641	0.135051	1	1	CHIP - CTRL	limma	0.0754	0.652899	FALSE	no hit	6.3219		1.12263
SNX2	O60749|O60749-2	Sorting nexin-2 OS=Homo sapiens GN=SNX2 PE=1 SV=2|Isoform 2 of Sorting nexin-2 OS=Homo sapiens GN=SNX2	1	1	3	3	2	5.9611	0.326392	21.9799	2.07083	0.0755228	0.652899	-4.10781	0.135256	1	1	CHIP - CTRL	limma	0.0755228	0.652899	FALSE	no hit	5.9611		1.12192
RUVBL2	Q9Y230	RuvB-like 2 OS=Homo sapiens GN=RUVBL2 PE=1 SV=3	1	1	3	3	12	6.86027	0.751777	24.377	2.06812	0.0758311	0.652899	-4.11131	0.135768	1	1	CHIP - CTRL	limma	0.0758311	0.652899	FALSE	no hit	6.86027		1.12015
LMAN2	Q12907	Vesicular integral-membrane protein VIP36 OS=Homo sapiens GN=LMAN2 PE=1 SV=1	1	1	3	3	2	5.74913	0.242448	21.0004	2.06475	0.0762154	0.652899	-4.11565	0.136407	1	1	CHIP - CTRL	limma	0.0762154	0.652899	FALSE	no hit	5.74913		1.11796
NEMF	G3V5V3|O60524|O60524-3|O60524-4|O60524-5	Nuclear export mediator factor NEMF (Fragment) OS=Homo sapiens GN=NEMF PE=1 SV=7|Nuclear export mediator factor NEMF OS=Homo sapiens GN=NEMF PE=1 SV=4|Isoform 3 of Nuclear export mediator factor NEMF OS=Homo sapiens GN=NEMF|Isoform 4 of Nuclear export mediator factor NEMF OS=Homo sapiens GN=NEMF|Isoform 5 of Nuclear export mediator factor NEMF OS=Homo sapiens GN=NEMF	1	1	3	3	13	6.57954	-0.421783	24.5143	-2.05879	0.0768997	0.652899	-4.12333	0.137542	1	1	CHIP - CTRL	limma	0.0768997	0.652899	FALSE	no hit	6.57954		1.11408
SPTBN1	A0A087WUZ3|Q01082	Spectrin beta chain, non-erythrocytic 1 OS=Homo sapiens GN=SPTBN1 PE=1 SV=1|Spectrin beta chain, non-erythrocytic 1 OS=Homo sapiens GN=SPTBN1 PE=1 SV=2	1	1	3	3	22	6.37563	0.267105	25.599	2.05878	0.0769003	0.652899	-4.12333	0.137543	1	1	CHIP - CTRL	limma	0.0769003	0.652899	FALSE	no hit	6.37563		1.11407
ATXN3	A0A087WXY4|A0A087X1A8|D3VVH9|F5H211|G3V3R7|P54252|P54252-2|P54252-4	Ataxin-3 OS=Homo sapiens GN=ATXN3 PE=1 SV=1|Ataxin-3 OS=Homo sapiens GN=ATXN3 PE=1 SV=1|Ataxin 3 variant m OS=Homo sapiens GN=ATXN3 PE=1 SV=1|Ataxin-3 OS=Homo sapiens GN=ATXN3 PE=1 SV=2|Ataxin-3 (Fragment) OS=Homo sapiens GN=ATXN3 PE=1 SV=1|Ataxin-3 OS=Homo sapiens GN=ATXN3 PE=1 SV=4|Isoform 2 of Ataxin-3 OS=Homo sapiens GN=ATXN3|Isoform 4 of Ataxin-3 OS=Homo sapiens GN=ATXN3	1	1	3	3	3	5.81185	0.511001	22.3889	2.04869	0.0780737	0.653623	-4.13634	0.139483	1	1	CHIP - CTRL	limma	0.0780737	0.653623	FALSE	no hit	5.81185		1.1075
UBE2K	D6RDM7|P61086|P61086-3	Ubiquitin-conjugating enzyme E2 K (Fragment) OS=Homo sapiens GN=UBE2K PE=1 SV=1|Ubiquitin-conjugating enzyme E2 K OS=Homo sapiens GN=UBE2K PE=1 SV=3|Isoform 3 of Ubiquitin-conjugating enzyme E2 K OS=Homo sapiens GN=UBE2K	1	1	3	3	2	6.0497	0.966893	20.0954	2.04638	0.0783442	0.653623	-4.1393	0.139929	1	1	CHIP - CTRL	limma	0.0783442	0.653623	FALSE	no hit	6.0497		1.10599
MPHOSPH6	H3BNT4|H3BSB3|Q99547	M-phase phosphoprotein 6 OS=Homo sapiens GN=MPHOSPH6 PE=1 SV=1|M-phase phosphoprotein 6 OS=Homo sapiens GN=MPHOSPH6 PE=1 SV=1|M-phase phosphoprotein 6 OS=Homo sapiens GN=MPHOSPH6 PE=1 SV=2	1	1	3	3	2	5.90839	-0.266325	21.4716	-2.04431	0.0785879	0.653623	-4.14197	0.14033	1	1	CHIP - CTRL	limma	0.0785879	0.653623	FALSE	no hit	5.90839		1.10464
EEF1D	A0A087X1X7|E9PK01|E9PRY8|P29692|P29692-2	Elongation factor 1-delta OS=Homo sapiens GN=EEF1D PE=1 SV=1|Elongation factor 1-delta (Fragment) OS=Homo sapiens GN=EEF1D PE=1 SV=1|Elongation factor 1-delta OS=Homo sapiens GN=EEF1D PE=1 SV=1|Elongation factor 1-delta OS=Homo sapiens GN=EEF1D PE=1 SV=5|Isoform 2 of Elongation factor 1-delta OS=Homo sapiens GN=EEF1D	1	1	3	3	6	6.52877	0.332543	24.044	2.03598	0.0795752	0.653623	-4.15268	0.141953	1	1	CHIP - CTRL	limma	0.0795752	0.653623	FALSE	no hit	6.52877		1.09922
C15orf38-AP3S2|ARPIN	A0A0A6YYH1|Q7Z6K5|Q7Z6K5-2	Protein C15orf38-AP3S2 OS=Homo sapiens GN=C15orf38-AP3S2 PE=4 SV=1|Arpin OS=Homo sapiens GN=ARPIN PE=1 SV=1|Isoform C15orf38-AP3S2 of Arpin OS=Homo sapiens GN=ARPIN	1	1	3	3	2	6.12554	-0.568297	22.9862	-2.01978	0.0815314	0.653623	-4.17349	0.145152	1	1	CHIP - CTRL	limma	0.0815314	0.653623	FALSE	no hit	6.12554		1.08868
PSMC2	P35998	26S protease regulatory subunit 7 OS=Homo sapiens GN=PSMC2 PE=1 SV=3	1	1	3	3	7	6.7012	0.335473	24.4445	2.01884	0.0816462	0.653623	-4.1747	0.145339	1	1	CHIP - CTRL	limma	0.0816462	0.653623	FALSE	no hit	6.7012		1.08806
CSE1L	P55060|P55060-3	Exportin-2 OS=Homo sapiens GN=CSE1L PE=1 SV=3|Isoform 3 of Exportin-2 OS=Homo sapiens GN=CSE1L	1	1	3	3	8	6.34518	0.290741	23.9157	2.01724	0.0818425	0.653623	-4.17676	0.145659	1	1	CHIP - CTRL	limma	0.0818425	0.653623	FALSE	no hit	6.34518		1.08702
HSPA9	P38646	Stress-70 protein, mitochondrial OS=Homo sapiens GN=HSPA9 PE=1 SV=2	1	1	3	3	17	6.81121	0.236256	25.6997	2.0156	0.0820444	0.653623	-4.17886	0.145987	1	1	CHIP - CTRL	limma	0.0820444	0.653623	FALSE	no hit	6.81121		1.08595
PDIA6	Q15084|Q15084-2|Q15084-3|Q15084-4|Q15084-5	Protein disulfide-isomerase A6 OS=Homo sapiens GN=PDIA6 PE=1 SV=1|Isoform 2 of Protein disulfide-isomerase A6 OS=Homo sapiens GN=PDIA6|Isoform 3 of Protein disulfide-isomerase A6 OS=Homo sapiens GN=PDIA6|Isoform 4 of Protein disulfide-isomerase A6 OS=Homo sapiens GN=PDIA6|Isoform 5 of Protein disulfide-isomerase A6 OS=Homo sapiens GN=PDIA6	1	1	3	3	5	6.23318	0.248532	23.3967	2.01519	0.082095	0.653623	-4.17939	0.14607	1	1	CHIP - CTRL	limma	0.082095	0.653623	FALSE	no hit	6.23318		1.08568
SURF6	O75683	Surfeit locus protein 6 OS=Homo sapiens GN=SURF6 PE=1 SV=3	1	1	3	3	10	7.19753	-0.555692	24.8768	-2.0053	0.0833204	0.653623	-4.19208	0.148059	1	1	CHIP - CTRL	limma	0.0833204	0.653623	FALSE	no hit	7.19753		1.07925
UCHL3	A0A087WTB8|P15374|Q5TBK7	Ubiquitin carboxyl-terminal hydrolase OS=Homo sapiens GN=UCHL3 PE=1 SV=1|Ubiquitin carboxyl-terminal hydrolase isozyme L3 OS=Homo sapiens GN=UCHL3 PE=1 SV=1|Ubiquitin carboxyl-terminal hydrolase isozyme L3 (Fragment) OS=Homo sapiens GN=UCHL3 PE=1 SV=1	1	1	3	3	3	5.59483	0.737539	22.8128	2.00327	0.0835736	0.653623	-4.19467	0.148469	1	1	CHIP - CTRL	limma	0.0835736	0.653623	FALSE	no hit	5.59483		1.07793
PITPNB	P48739|P48739-2|P48739-3	Phosphatidylinositol transfer protein beta isoform OS=Homo sapiens GN=PITPNB PE=1 SV=2|Isoform 2 of Phosphatidylinositol transfer protein beta isoform OS=Homo sapiens GN=PITPNB|Isoform 3 of Phosphatidylinositol transfer protein beta isoform OS=Homo sapiens GN=PITPNB	1	1	3	3	2	5.87764	0.621476	20.816	2.00174	0.0837659	0.653623	-4.19664	0.14878	1	1	CHIP - CTRL	limma	0.0837659	0.653623	FALSE	no hit	5.87764		1.07693
UBR5	O95071|O95071-2	E3 ubiquitin-protein ligase UBR5 OS=Homo sapiens GN=UBR5 PE=1 SV=2|Isoform 2 of E3 ubiquitin-protein ligase UBR5 OS=Homo sapiens GN=UBR5	1	1	3	3	4	5.70789	0.337711	22.8056	2.00132	0.0838188	0.653623	-4.19718	0.148865	1	1	CHIP - CTRL	limma	0.0838188	0.653623	FALSE	no hit	5.70789		1.07666
RPL6	F8VR69|Q02878	60S ribosomal protein L6 (Fragment) OS=Homo sapiens GN=RPL6 PE=1 SV=7|60S ribosomal protein L6 OS=Homo sapiens GN=RPL6 PE=1 SV=3	1	1	3	3	15	8.55473	-0.487513	27.5981	-2.00034	0.083941	0.653623	-4.19843	0.149063	1	1	CHIP - CTRL	limma	0.083941	0.653623	FALSE	no hit	8.55473		1.07603
WDR26	Q9H7D7|Q9H7D7-2	WD repeat-containing protein 26 OS=Homo sapiens GN=WDR26 PE=1 SV=3|Isoform 2 of WD repeat-containing protein 26 OS=Homo sapiens GN=WDR26	1	1	3	3	2	5.85658	0.254014	21.4631	1.99904	0.0841051	0.653623	-4.2001	0.149328	1	1	CHIP - CTRL	limma	0.0841051	0.653623	FALSE	no hit	5.85658		1.07518
DKC1	O60832	H/ACA ribonucleoprotein complex subunit 4 OS=Homo sapiens GN=DKC1 PE=1 SV=3	1	1	3	3	9	6.83165	-0.484303	24.4834	-1.99896	0.0841147	0.653623	-4.20019	0.149344	1	1	CHIP - CTRL	limma	0.0841147	0.653623	FALSE	no hit	6.83165		1.07513
BPTF	E7ETD6|F5GXF5|Q12830|Q12830-2|Q12830-4	Nucleosome-remodeling factor subunit BPTF (Fragment) OS=Homo sapiens GN=BPTF PE=1 SV=3|Nucleosome-remodeling factor subunit BPTF (Fragment) OS=Homo sapiens GN=BPTF PE=1 SV=2|Nucleosome-remodeling factor subunit BPTF OS=Homo sapiens GN=BPTF PE=1 SV=3|Isoform 2 of Nucleosome-remodeling factor subunit BPTF OS=Homo sapiens GN=BPTF|Isoform 4 of Nucleosome-remodeling factor subunit BPTF OS=Homo sapiens…	1	1	3	3	19	6.21329	-0.322634	24.7575	-1.99812	0.0842206	0.653623	-4.20127	0.149515	1	1	CHIP - CTRL	limma	0.0842206	0.653623	FALSE	no hit	6.21329		1.07458
JADE3	Q92613	Protein Jade-3 OS=Homo sapiens GN=JADE3 PE=1 SV=1	1	1	3	3	3	5.54842	-0.345007	20.8996	-1.99725	0.0843305	0.653623	-4.20239	0.149692	1	1	CHIP - CTRL	limma	0.0843305	0.653623	FALSE	no hit	5.54842		1.07402
CKB	P12277	Creatine kinase B-type OS=Homo sapiens GN=CKB PE=1 SV=1	1	1	3	3	5	6.56687	0.258875	21.9722	1.9967	0.0844007	0.653623	-4.2031	0.149805	1	1	CHIP - CTRL	limma	0.0844007	0.653623	FALSE	no hit	6.56687		1.07365
MRTO4	Q9UKD2	mRNA turnover protein 4 homolog OS=Homo sapiens GN=MRTO4 PE=1 SV=2	1	1	3	3	4	6.53629	-0.354642	23.2141	-1.99286	0.0848871	0.653623	-4.20801	0.15059	1	1	CHIP - CTRL	limma	0.0848871	0.653623	FALSE	no hit	6.53629		1.07116
DNAJA1	P31689	DnaJ homolog subfamily A member 1 OS=Homo sapiens GN=DNAJA1 PE=1 SV=2	1	1	3	3	2	6.27264	0.35669	23.4203	1.98463	0.0859396	0.653623	-4.21854	0.152283	1	1	CHIP - CTRL	limma	0.0859396	0.653623	FALSE	no hit	6.27264		1.06581
ICT1	J3KS15|Q14197	Peptidyl-tRNA hydrolase ICT1, mitochondrial (Fragment) OS=Homo sapiens GN=ICT1 PE=1 SV=1|Peptidyl-tRNA hydrolase ICT1, mitochondrial OS=Homo sapiens GN=ICT1 PE=1 SV=1	1	1	3	3	4	6.52565	0.333832	22.9056	1.98349	0.0860863	0.653623	-4.22	0.152518	1	1	CHIP - CTRL	limma	0.0860863	0.653623	FALSE	no hit	6.52565		1.06507
RAB3GAP1	Q15042|Q15042-3|Q15042-4	Rab3 GTPase-activating protein catalytic subunit OS=Homo sapiens GN=RAB3GAP1 PE=1 SV=3|Isoform 2 of Rab3 GTPase-activating protein catalytic subunit OS=Homo sapiens GN=RAB3GAP1|Isoform 3 of Rab3 GTPase-activating protein catalytic subunit OS=Homo sapiens GN=RAB3GAP1	1	1	3	3	2	5.60998	0.290192	20.4899	1.98306	0.0861419	0.653623	-4.22055	0.152607	1	1	CHIP - CTRL	limma	0.0861419	0.653623	FALSE	no hit	5.60998		1.06479
NMD3	C9JA08|Q96D46	60S ribosomal export protein NMD3 OS=Homo sapiens GN=NMD3 PE=1 SV=1|60S ribosomal export protein NMD3 OS=Homo sapiens GN=NMD3 PE=1 SV=1	1	1	3	3	7	6.53743	-0.46423	23.6095	-1.98049	0.0864737	0.653623	-4.22384	0.153139	1	1	CHIP - CTRL	limma	0.0864737	0.653623	FALSE	no hit	6.53743		1.06312
IMPDH2	H0Y4R1|P12268	Inosine-5'-monophosphate dehydrogenase 2 (Fragment) OS=Homo sapiens GN=IMPDH2 PE=1 SV=1|Inosine-5'-monophosphate dehydrogenase 2 OS=Homo sapiens GN=IMPDH2 PE=1 SV=2	1	1	3	3	3	5.89097	0.662482	22.1735	1.97995	0.0865437	0.653623	-4.22453	0.153251	1	1	CHIP - CTRL	limma	0.0865437	0.653623	FALSE	no hit	5.89097		1.06276
SPEN	Q96T58	Msx2-interacting protein OS=Homo sapiens GN=SPEN PE=1 SV=1	1	1	3	3	27	6.22603	-0.291919	25.0198	-1.97491	0.0871996	0.653623	-4.23098	0.154301	1	1	CHIP - CTRL	limma	0.0871996	0.653623	FALSE	no hit	6.22603		1.05949
HIST1H1D	P16402	Histone H1,3 OS=Homo sapiens GN=HIST1H1D PE=1 SV=2	1	1	3	3	5	6.96881	-0.64085	23.9888	-1.9728	0.0874747	0.653623	-4.23367	0.154741	1	1	CHIP - CTRL	limma	0.0874747	0.653623	FALSE	no hit	6.96881		1.05812
SRP68	Q9UHB9|Q9UHB9-2	Signal recognition particle subunit SRP68 OS=Homo sapiens GN=SRP68 PE=1 SV=2|Isoform 2 of Signal recognition particle subunit SRP68 OS=Homo sapiens GN=SRP68	1	1	3	3	4	6.06343	0.308468	22.6329	1.97221	0.0875522	0.653623	-4.23442	0.154865	1	1	CHIP - CTRL	limma	0.0875522	0.653623	FALSE	no hit	6.06343		1.05773
ARG1	P05089|P05089-2|P05089-3	Arginase-1 OS=Homo sapiens GN=ARG1 PE=1 SV=2|Isoform 2 of Arginase-1 OS=Homo sapiens GN=ARG1|Isoform 3 of Arginase-1 OS=Homo sapiens GN=ARG1	1	1	3	3	2	6.15085	-0.370591	22.1268	-1.96815	0.088086	0.654675	-4.23961	0.155716	1	1	CHIP - CTRL	limma	0.088086	0.654675	FALSE	no hit	6.15085		1.05509
USP16	Q9Y5T5|Q9Y5T5-2|Q9Y5T5-3	Ubiquitin carboxyl-terminal hydrolase 16 OS=Homo sapiens GN=USP16 PE=1 SV=1|Isoform 2 of Ubiquitin carboxyl-terminal hydrolase 16 OS=Homo sapiens GN=USP16|Isoform 3 of Ubiquitin carboxyl-terminal hydrolase 16 OS=Homo sapiens GN=USP16	1	1	3	3	5	6.40262	-0.48273	23.7172	-1.9654	0.0884492	0.654675	-4.24312	0.156295	1	1	CHIP - CTRL	limma	0.0884492	0.654675	FALSE	no hit	6.40262		1.05331
GPI	A0A0A0MTS2|A0A0J9YX90|A0A0J9YXP8|A0A0J9YYH3|K7EQ48|P06744|P06744-2	Glucose-6-phosphate isomerase (Fragment) OS=Homo sapiens GN=GPI PE=1 SV=1|Glucose-6-phosphate isomerase (Fragment) OS=Homo sapiens GN=GPI PE=1 SV=1|Glucose-6-phosphate isomerase (Fragment) OS=Homo sapiens GN=GPI PE=1 SV=1|Glucose-6-phosphate isomerase (Fragment) OS=Homo sapiens GN=GPI PE=1 SV=1|Glucose-6-phosphate isomerase OS=Homo sapiens GN=GPI PE=1 SV=2|Glucose-6-phosphate isomerase OS=Homo sa…	1	1	3	3	3	5.71775	0.39043	22.2495	1.95883	0.0893224	0.657746	-4.2515	0.157683	1	1	CHIP - CTRL	limma	0.0893224	0.657746	FALSE	no hit	5.71775		1.04904
GLUD1	P00367	Glutamate dehydrogenase 1, mitochondrial OS=Homo sapiens GN=GLUD1 PE=1 SV=2	1	1	3	3	3	6.02988	0.326138	22.6956	1.95034	0.0904637	0.657746	-4.26233	0.159491	1	1	CHIP - CTRL	limma	0.0904637	0.657746	FALSE	no hit	6.02988		1.04353
PCBP1	Q15365	Poly(rC)-binding protein 1 OS=Homo sapiens GN=PCBP1 PE=1 SV=2	1	1	3	3	2	7.03342	-0.272408	22.9281	-1.95034	0.0904638	0.657746	-4.26233	0.159492	1	1	CHIP - CTRL	limma	0.0904638	0.657746	FALSE	no hit	7.03342		1.04353
KMT2A	Q03164|Q03164-2|Q03164-3	Histone-lysine N-methyltransferase 2A OS=Homo sapiens GN=KMT2A PE=1 SV=5|Isoform 2 of Histone-lysine N-methyltransferase 2A OS=Homo sapiens GN=KMT2A|Isoform 3 of Histone-lysine N-methyltransferase 2A OS=Homo sapiens GN=KMT2A	1	1	3	3	20	6.33048	-0.388387	24.8533	-1.94474	0.0912243	0.657746	-4.26946	0.160693	1	1	CHIP - CTRL	limma	0.0912243	0.657746	FALSE	no hit	6.33048		1.03989
RUVBL1	Q9Y265	RuvB-like 1 OS=Homo sapiens GN=RUVBL1 PE=1 SV=1	1	1	3	3	6	7.05198	0.729419	24.935	1.94404	0.0913206	0.657746	-4.27036	0.160845	1	1	CHIP - CTRL	limma	0.0913206	0.657746	FALSE	no hit	7.05198		1.03943
RPL5	P46777	60S ribosomal protein L5 OS=Homo sapiens GN=RPL5 PE=1 SV=3	1	1	3	3	16	8.62665	-0.613723	27.8027	-1.94388	0.0913416	0.657746	-4.27055	0.160878	1	1	CHIP - CTRL	limma	0.0913416	0.657746	FALSE	no hit	8.62665		1.03933
LLPH	Q9BRT6	Protein LLP homolog OS=Homo sapiens GN=LLPH PE=1 SV=1	1	1	3	3	2	6.8236	-0.460163	21.016	-1.93744	0.092225	0.657746	-4.27875	0.162269	1	1	CHIP - CTRL	limma	0.092225	0.657746	FALSE	no hit	6.8236		1.03515
WDR46	O15213	WD repeat-containing protein 46 OS=Homo sapiens GN=WDR46 PE=1 SV=3	1	1	3	3	3	5.93907	-0.556482	22.3632	-1.93226	0.0929423	0.657746	-4.28534	0.163396	1	1	CHIP - CTRL	limma	0.0929423	0.657746	FALSE	no hit	5.93907		1.03179
MAT2A	P31153|P31153-2	S-adenosylmethionine synthase isoform type-2 OS=Homo sapiens GN=MAT2A PE=1 SV=1|Isoform 2 of S-adenosylmethionine synthase isoform type-2 OS=Homo sapiens GN=MAT2A	1	1	3	3	5	6.27808	0.275667	23.1104	1.92204	0.0943723	0.657746	-4.29833	0.165634	1	1	CHIP - CTRL	limma	0.0943723	0.657746	FALSE	no hit	6.27808		1.02516
COIL	P38432	Coilin OS=Homo sapiens GN=COIL PE=1 SV=1	1	1	3	3	6	6.80793	-0.519865	23.4081	-1.92199	0.0943787	0.657746	-4.29839	0.165644	1	1	CHIP - CTRL	limma	0.0943787	0.657746	FALSE	no hit	6.80793		1.02513
HNRNPDL	A0A087WUK2|O14979|O14979-3	Heterogeneous nuclear ribonucleoprotein D-like OS=Homo sapiens GN=HNRNPDL PE=1 SV=1|Heterogeneous nuclear ribonucleoprotein D-like OS=Homo sapiens GN=HNRNPDL PE=1 SV=3|Isoform 3 of Heterogeneous nuclear ribonucleoprotein D-like OS=Homo sapiens GN=HNRNPDL	1	1	3	3	9	6.91379	-0.3515	25.3598	-1.9167	0.0951279	0.657746	-4.30511	0.166813	1	1	CHIP - CTRL	limma	0.0951279	0.657746	FALSE	no hit	6.91379		1.02169
ZFP62	Q8NB50|Q8NB50-2|Q8NB50-3	Zinc finger protein 62 homolog OS=Homo sapiens GN=ZFP62 PE=1 SV=3|Isoform 2 of Zinc finger protein 62 homolog OS=Homo sapiens GN=ZFP62|Isoform 3 of Zinc finger protein 62 homolog OS=Homo sapiens GN=ZFP62	1	1	3	3	3	5.85913	-0.609992	21.768	-1.91526	0.0953326	0.657746	-4.30694	0.167131	1	1	CHIP - CTRL	limma	0.0953326	0.657746	FALSE	no hit	5.85913		1.02076
KHDRBS3	O75525|O75525-2	KH domain-containing, RNA-binding, signal transduction-associated protein 3 OS=Homo sapiens GN=KHDRBS3 PE=1 SV=1|Isoform 2 of KH domain-containing, RNA-binding, signal transduction-associated protein 3 OS=Homo sapiens GN=KHDRBS3	1	1	3	3	2	5.86271	-0.280705	21.866	-1.91491	0.0953821	0.657746	-4.30738	0.167208	1	1	CHIP - CTRL	limma	0.0953821	0.657746	FALSE	no hit	5.86271		1.02053
GNL3	Q9BVP2|Q9BVP2-2	Guanine nucleotide-binding protein-like 3 OS=Homo sapiens GN=GNL3 PE=1 SV=2|Isoform 2 of Guanine nucleotide-binding protein-like 3 OS=Homo sapiens GN=GNL3	1	1	3	3	12	7.2228	-0.436681	24.7498	-1.9136	0.095569	0.657746	-4.30904	0.167499	1	1	CHIP - CTRL	limma	0.095569	0.657746	FALSE	no hit	7.2228		1.01968
UBAC2	Q8NBM4|Q8NBM4-2|Q8NBM4-3|Q8NBM4-4|X6R5E5	Ubiquitin-associated domain-containing protein 2 OS=Homo sapiens GN=UBAC2 PE=1 SV=1|Isoform 2 of Ubiquitin-associated domain-containing protein 2 OS=Homo sapiens GN=UBAC2|Isoform 3 of Ubiquitin-associated domain-containing protein 2 OS=Homo sapiens GN=UBAC2|Isoform 4 of Ubiquitin-associated domain-containing protein 2 OS=Homo sapiens GN=UBAC2|Ubiquitin-associated domain-containing protein 2 (Frag…	1	1	3	3	2	5.86727	0.511749	21.4665	1.91237	0.0957456	0.657746	-4.31061	0.167774	1	1	CHIP - CTRL	limma	0.0957456	0.657746	FALSE	no hit	5.86727		1.01888
ARHGDIA	J3KRE2|J3KTF8|J3QQX2|P52565	Rho GDP-dissociation inhibitor 1 OS=Homo sapiens GN=ARHGDIA PE=1 SV=1|Rho GDP-dissociation inhibitor 1 (Fragment) OS=Homo sapiens GN=ARHGDIA PE=1 SV=7|Rho GDP-dissociation inhibitor 1 OS=Homo sapiens GN=ARHGDIA PE=1 SV=1|Rho GDP-dissociation inhibitor 1 OS=Homo sapiens GN=ARHGDIA PE=1 SV=3	1	1	3	3	3	5.71754	0.334884	21.3342	1.90905	0.0962204	0.657746	-4.31481	0.168512	1	1	CHIP - CTRL	limma	0.0962204	0.657746	FALSE	no hit	5.71754		1.01673
SAP18	H7BZW6|O00422|X6RAL5	Histone deacetylase complex subunit SAP18 (Fragment) OS=Homo sapiens GN=SAP18 PE=1 SV=2|Histone deacetylase complex subunit SAP18 OS=Homo sapiens GN=SAP18 PE=1 SV=1|Histone deacetylase complex subunit SAP18 OS=Homo sapiens GN=SAP18 PE=1 SV=1	1	1	3	3	3	6.30737	-0.433969	22.9531	-1.90848	0.0963028	0.657746	-4.31554	0.16864	1	1	CHIP - CTRL	limma	0.0963028	0.657746	FALSE	no hit	6.30737		1.01636
HIST1H1C	P16403	Histone H1,2 OS=Homo sapiens GN=HIST1H1C PE=1 SV=2	1	1	3	3	5	7.68974	-0.723936	25.3936	-1.90749	0.0964458	0.657746	-4.3168	0.168861	1	1	CHIP - CTRL	limma	0.0964458	0.657746	FALSE	no hit	7.68974		1.01572
MIA3	Q5JRA6|Q5JRA6-2	Melanoma inhibitory activity protein 3 OS=Homo sapiens GN=MIA3 PE=1 SV=1|Isoform 2 of Melanoma inhibitory activity protein 3 OS=Homo sapiens GN=MIA3	1	1	3	3	5	5.72329	0.25651	22.3568	1.90624	0.0966248	0.657746	-4.31838	0.169139	1	1	CHIP - CTRL	limma	0.0966248	0.657746	FALSE	no hit	5.72329		1.01491
ZRANB2	A0A0C4DGV5|O95218|O95218-2	Zinc finger Ran-binding domain-containing protein 2 OS=Homo sapiens GN=ZRANB2 PE=1 SV=1|Zinc finger Ran-binding domain-containing protein 2 OS=Homo sapiens GN=ZRANB2 PE=1 SV=2|Isoform 2 of Zinc finger Ran-binding domain-containing protein 2 OS=Homo sapiens GN=ZRANB2	1	1	3	3	3	5.68758	-0.282469	22.2188	-1.90573	0.0966983	0.657746	-4.31902	0.169253	1	1	CHIP - CTRL	limma	0.0966983	0.657746	FALSE	no hit	5.68758		1.01458
RRM2	P31350|P31350-2	Ribonucleoside-diphosphate reductase subunit M2 OS=Homo sapiens GN=RRM2 PE=1 SV=1|Isoform 2 of Ribonucleoside-diphosphate reductase subunit M2 OS=Homo sapiens GN=RRM2	1	1	3	3	6	5.80683	0.280248	22.6603	1.90465	0.0968549	0.657746	-4.3204	0.169496	1	1	CHIP - CTRL	limma	0.0968549	0.657746	FALSE	no hit	5.80683		1.01388
LMNB1	P20700	Lamin-B1 OS=Homo sapiens GN=LMNB1 PE=1 SV=2	1	1	3	3	14	6.66226	0.231812	25.0471	1.90214	0.0972189	0.657746	-4.32358	0.170059	1	1	CHIP - CTRL	limma	0.0972189	0.657746	FALSE	no hit	6.66226		1.01225
SLTM	Q9NWH9	SAFB-like transcription modulator OS=Homo sapiens GN=SLTM PE=1 SV=2	1	1	3	3	9	6.35824	-0.402982	24.4587	-1.89661	0.0980234	0.660609	-4.33057	0.171303	1	1	CHIP - CTRL	limma	0.0980234	0.660609	FALSE	no hit	6.35824		1.00867
NSFL1C	Q9UNZ2|Q9UNZ2-5	NSFL1 cofactor p47 OS=Homo sapiens GN=NSFL1C PE=1 SV=2|Isoform 3 of NSFL1 cofactor p47 OS=Homo sapiens GN=NSFL1C	1	1	3	3	5	5.84145	0.503129	21.9247	1.8895	0.0990697	0.662159	-4.33958	0.172916	1	1	CHIP - CTRL	limma	0.0990697	0.662159	FALSE	no hit	5.84145		1.00406
ATAD2B	Q9ULI0|Q9ULI0-2	ATPase family AAA domain-containing protein 2B OS=Homo sapiens GN=ATAD2B PE=1 SV=3|Isoform 2 of ATPase family AAA domain-containing protein 2B OS=Homo sapiens GN=ATAD2B	1	1	3	3	2	5.83396	-0.395343	21.5177	-1.88863	0.0991981	0.662159	-4.34068	0.173113	1	1	CHIP - CTRL	limma	0.0991981	0.662159	FALSE	no hit	5.83396		1.0035
PITRM1	Q5JRX3|Q5JRX3-2	Presequence protease, mitochondrial OS=Homo sapiens GN=PITRM1 PE=1 SV=3|Isoform 2 of Presequence protease, mitochondrial OS=Homo sapiens GN=PITRM1	1	1	3	3	4	5.77416	0.259076	22.7875	1.88478	0.0997684	0.662159	-4.34554	0.17399	1	1	CHIP - CTRL	limma	0.0997684	0.662159	FALSE	no hit	5.77416		1.00101
HP1BP3	Q5SSJ5	Heterochromatin protein 1-binding protein 3 OS=Homo sapiens GN=HP1BP3 PE=1 SV=1	1	1	3	3	5	6.47887	-0.452124	23.2735	-1.88469	0.0997826	0.662159	-4.34566	0.174011	1	1	CHIP - CTRL	limma	0.0997826	0.662159	FALSE	no hit	6.47887		1.00095
ESF1	Q9H501	ESF1 homolog OS=Homo sapiens GN=ESF1 PE=1 SV=1	1	1	3	3	5	5.81527	-0.307459	22.352	-1.87747	0.100863	0.663721	-4.35478	0.175667	1	1	CHIP - CTRL	limma	0.100863	0.663721	FALSE	no hit	5.81527		0.99627
NUP107	P57740	Nuclear pore complex protein Nup107 OS=Homo sapiens GN=NUP107 PE=1 SV=1	1	1	3	3	3	5.6691	0.289072	21.2233	1.8731	0.101522	0.663721	-4.36029	0.176674	1	1	CHIP - CTRL	limma	0.101522	0.663721	FALSE	no hit	5.6691		0.993442
ATP1A1	P05023|P05023-4	Sodium/potassium-transporting ATPase subunit alpha-1 OS=Homo sapiens GN=ATP1A1 PE=1 SV=1|Isoform 4 of Sodium/potassium-transporting ATPase subunit alpha-1 OS=Homo sapiens GN=ATP1A1	1	1	3	3	18	6.50287	0.294824	24.993	1.8715	0.101763	0.663721	-4.36231	0.177043	1	1	CHIP - CTRL	limma	0.101763	0.663721	FALSE	no hit	6.50287		0.992409
RBM15	A0A087WWP4|Q96T37|Q96T37-2|Q96T37-3|Q96T37-4	Putative RNA-binding protein 15 OS=Homo sapiens GN=RBM15 PE=1 SV=1|Putative RNA-binding protein 15 OS=Homo sapiens GN=RBM15 PE=1 SV=2|Isoform 2 of Putative RNA-binding protein 15 OS=Homo sapiens GN=RBM15|Isoform 3 of Putative RNA-binding protein 15 OS=Homo sapiens GN=RBM15|Isoform 4 of Putative RNA-binding protein 15 OS=Homo sapiens GN=RBM15	1	1	3	3	9	6.26917	-0.409243	23.4942	-1.86783	0.102321	0.663721	-4.36693	0.177894	1	1	CHIP - CTRL	limma	0.102321	0.663721	FALSE	no hit	6.26917		0.990035
PPM1B	O75688|O75688-3	Protein phosphatase 1B OS=Homo sapiens GN=PPM1B PE=1 SV=1|Isoform Beta-X of Protein phosphatase 1B OS=Homo sapiens GN=PPM1B	1	1	3	3	2	5.49549	-0.571736	23.2818	-1.86101	0.103366	0.663721	-4.37553	0.179482	1	1	CHIP - CTRL	limma	0.103366	0.663721	FALSE	no hit	5.49549		0.985623
NOC3L	Q8WTT2	Nucleolar complex protein 3 homolog OS=Homo sapiens GN=NOC3L PE=1 SV=1	1	1	3	3	8	6.80778	-0.526796	24.6708	-1.85217	0.104736	0.663721	-4.38666	0.181559	1	1	CHIP - CTRL	limma	0.104736	0.663721	FALSE	no hit	6.80778		0.979905
RFC1	P35251|P35251-2	Replication factor C subunit 1 OS=Homo sapiens GN=RFC1 PE=1 SV=4|Isoform 2 of Replication factor C subunit 1 OS=Homo sapiens GN=RFC1	1	1	3	3	11	6.44889	-0.338011	24.6002	-1.85023	0.105039	0.663721	-4.3891	0.182017	1	1	CHIP - CTRL	limma	0.105039	0.663721	FALSE	no hit	6.44889		0.97865
ASPH	Q12797|Q12797-10	Aspartyl/asparaginyl beta-hydroxylase OS=Homo sapiens GN=ASPH PE=1 SV=3|Isoform 10 of Aspartyl/asparaginyl beta-hydroxylase OS=Homo sapiens GN=ASPH	1	1	3	3	2	5.77514	0.218853	21.8457	1.8491	0.105215	0.663721	-4.39051	0.182283	1	1	CHIP - CTRL	limma	0.105215	0.663721	FALSE	no hit	5.77514		0.977923
FAF1	B1ANM7|Q9UNN5|Q9UNN5-2	FAS-associated factor 1 OS=Homo sapiens GN=FAF1 PE=1 SV=1|FAS-associated factor 1 OS=Homo sapiens GN=FAF1 PE=1 SV=2|Isoform Short of FAS-associated factor 1 OS=Homo sapiens GN=FAF1	1	1	3	3	2	5.54516	0.295641	20.8267	1.84607	0.105691	0.663721	-4.39432	0.183001	1	1	CHIP - CTRL	limma	0.105691	0.663721	FALSE	no hit	5.54516		0.975963
GPS1	A0A096LP07|A0A096LPJ3|A8K070|C9JFE4|Q13098|Q13098-5|Q13098-6|Q13098-7	COP9 signalosome complex subunit 1 OS=Homo sapiens GN=GPS1 PE=1 SV=1|COP9 signalosome complex subunit 1 OS=Homo sapiens GN=GPS1 PE=1 SV=1|COP9 signalosome complex subunit 1 OS=Homo sapiens GN=GPS1 PE=1 SV=1|COP9 signalosome complex subunit 1 OS=Homo sapiens GN=GPS1 PE=1 SV=2|COP9 signalosome complex subunit 1 OS=Homo sapiens GN=GPS1 PE=1 SV=4|Isoform 4 of COP9 signalosome complex subunit 1 OS=Hom…	1	1	3	3	2	5.87022	0.278508	21.9305	1.84383	0.106044	0.663721	-4.39714	0.183533	1	1	CHIP - CTRL	limma	0.106044	0.663721	FALSE	no hit	5.87022		0.974514
RRP15	Q9Y3B9	RRP15-like protein OS=Homo sapiens GN=RRP15 PE=1 SV=2	1	1	3	3	2	6.02356	-0.491193	21.5877	-1.83634	0.107231	0.663721	-4.40653	0.185318	1	1	CHIP - CTRL	limma	0.107231	0.663721	FALSE	no hit	6.02356		0.96968
ATRX	P46100|P46100-4	Transcriptional regulator ATRX OS=Homo sapiens GN=ATRX PE=1 SV=5|Isoform 3 of Transcriptional regulator ATRX OS=Homo sapiens GN=ATRX	1	1	3	3	7	5.97118	-0.435984	22.8784	-1.83235	0.107869	0.663721	-4.41154	0.186276	1	1	CHIP - CTRL	limma	0.107869	0.663721	FALSE	no hit	5.97118		0.967101
EBNA1BP2	H7C2Q8|Q99848	EBNA1 binding protein 2, isoform CRA_d OS=Homo sapiens GN=EBNA1BP2 PE=1 SV=1|Probable rRNA-processing protein EBP2 OS=Homo sapiens GN=EBNA1BP2 PE=1 SV=2	1	1	3	3	8	7.16254	-0.548978	24.84	-1.83131	0.108037	0.663721	-4.41285	0.186527	1	1	CHIP - CTRL	limma	0.108037	0.663721	FALSE	no hit	7.16254		0.966427
RBMX2	A0A087WUI1|Q9Y388	RNA-binding motif protein, X-linked 2 OS=Homo sapiens GN=RBMX2 PE=1 SV=1|RNA-binding motif protein, X-linked 2 OS=Homo sapiens GN=RBMX2 PE=1 SV=2	1	1	3	3	3	6.06743	-0.440189	22.3758	-1.83052	0.108163	0.663721	-4.41383	0.186715	1	1	CHIP - CTRL	limma	0.108163	0.663721	FALSE	no hit	6.06743		0.965921
PPP1R7	B5MBZ8|C9J177|C9JD73|H7C003|Q15435|Q15435-2|Q15435-3|Q15435-4|Q15435-5	Protein phosphatase 1 regulatory subunit 7 OS=Homo sapiens GN=PPP1R7 PE=1 SV=1|Protein phosphatase 1 regulatory subunit 7 (Fragment) OS=Homo sapiens GN=PPP1R7 PE=1 SV=1|Protein phosphatase 1 regulatory subunit 7 (Fragment) OS=Homo sapiens GN=PPP1R7 PE=1 SV=1|Protein phosphatase 1 regulatory subunit 7 (Fragment) OS=Homo sapiens GN=PPP1R7 PE=1 SV=1|Protein phosphatase 1 regulatory subunit 7 OS=Homo…	1	1	3	3	2	5.59811	0.292179	20.8415	1.82569	0.108943	0.663721	-4.41989	0.187881	1	1	CHIP - CTRL	limma	0.108943	0.663721	FALSE	no hit	5.59811		0.962802
CCDC86	Q9H6F5	Coiled-coil domain-containing protein 86 OS=Homo sapiens GN=CCDC86 PE=1 SV=1	1	1	3	3	14	6.97876	-0.514192	24.6547	-1.81868	0.110084	0.663721	-4.42867	0.189583	1	1	CHIP - CTRL	limma	0.110084	0.663721	FALSE	no hit	6.97876		0.958276
RSL1D1	J3QSV6|O76021	Ribosomal L1 domain-containing protein 1 (Fragment) OS=Homo sapiens GN=RSL1D1 PE=1 SV=1|Ribosomal L1 domain-containing protein 1 OS=Homo sapiens GN=RSL1D1 PE=1 SV=3	1	1	3	3	10	7.64635	-0.511304	25.328	-1.81701	0.110358	0.663721	-4.43076	0.18999	1	1	CHIP - CTRL	limma	0.110358	0.663721	FALSE	no hit	7.64635		0.957198
BTF3	P20290|P20290-2	Transcription factor BTF3 OS=Homo sapiens GN=BTF3 PE=1 SV=1|Isoform 2 of Transcription factor BTF3 OS=Homo sapiens GN=BTF3	1	1	3	3	4	6.94128	0.800888	24.3517	1.81482	0.110716	0.663721	-4.43349	0.190524	1	1	CHIP - CTRL	limma	0.110716	0.663721	FALSE	no hit	6.94128		0.955788
BRIX1	Q8TDN6	Ribosome biogenesis protein BRX1 homolog OS=Homo sapiens GN=BRIX1 PE=1 SV=2	1	1	3	3	7	7.18317	-0.601275	24.5955	-1.81397	0.110856	0.663721	-4.43455	0.190731	1	1	CHIP - CTRL	limma	0.110856	0.663721	FALSE	no hit	7.18317		0.955241
SNRPB|SNRPN	A8MT02|J3QLE5|P14678|P14678-2|P14678-3|P63162|P63162-2	Small nuclear ribonucleoprotein-associated proteins B and B' OS=Homo sapiens GN=SNRPB PE=1 SV=3|Small nuclear ribonucleoprotein-associated protein N (Fragment) OS=Homo sapiens GN=SNRPN PE=1 SV=1|Small nuclear ribonucleoprotein-associated proteins B and B' OS=Homo sapiens GN=SNRPB PE=1 SV=2|Isoform SM-B of Small nuclear ribonucleoprotein-associated proteins B and B' OS=Homo sapiens GN=SNRPB|Isofor…	1	1	3	3	2	6.09112	-0.328381	20.8864	-1.81252	0.111095	0.663721	-4.43636	0.191086	1	1	CHIP - CTRL	limma	0.111095	0.663721	FALSE	no hit	6.09112		0.954305
MFAP1	P55081	Microfibrillar-associated protein 1 OS=Homo sapiens GN=MFAP1 PE=1 SV=2	1	1	3	3	2	6.35181	-0.431581	22.0282	-1.8091	0.111661	0.663721	-4.44064	0.191924	1	1	CHIP - CTRL	limma	0.111661	0.663721	FALSE	no hit	6.35181		0.9521
CALR	P27797	Calreticulin OS=Homo sapiens GN=CALR PE=1 SV=1	1	1	3	3	5	6.5602	0.282961	24.4543	1.80732	0.111956	0.663721	-4.44286	0.192361	1	1	CHIP - CTRL	limma	0.111956	0.663721	FALSE	no hit	6.5602		0.950954
RACK1	P63244	Receptor of activated protein C kinase 1 OS=Homo sapiens GN=RACK1 PE=1 SV=3	1	1	3	3	6	7.67092	-0.438212	25.3214	-1.8064	0.11211	0.663721	-4.44402	0.19259	1	1	CHIP - CTRL	limma	0.11211	0.663721	FALSE	no hit	7.67092		0.950355
ZNF512	G3XAG1|Q96ME7|Q96ME7-2|Q96ME7-3	Zinc finger protein 512 OS=Homo sapiens GN=ZNF512 PE=1 SV=1|Zinc finger protein 512 OS=Homo sapiens GN=ZNF512 PE=1 SV=2|Isoform 2 of Zinc finger protein 512 OS=Homo sapiens GN=ZNF512|Isoform 3 of Zinc finger protein 512 OS=Homo sapiens GN=ZNF512	1	1	3	3	5	6.74435	-0.478066	24.0059	-1.80471	0.112391	0.663721	-4.44613	0.193006	1	1	CHIP - CTRL	limma	0.112391	0.663721	FALSE	no hit	6.74435		0.949267
HSP90B1	P14625	Endoplasmin OS=Homo sapiens GN=HSP90B1 PE=1 SV=1	1	1	3	3	16	6.79089	0.259169	25.3172	1.79721	0.113649	0.663721	-4.45548	0.194863	1	1	CHIP - CTRL	limma	0.113649	0.663721	FALSE	no hit	6.79089		0.944433
MRPL47	Q9HD33|Q9HD33-2	39S ribosomal protein L47, mitochondrial OS=Homo sapiens GN=MRPL47 PE=1 SV=2|Isoform 2 of 39S ribosomal protein L47, mitochondrial OS=Homo sapiens GN=MRPL47	1	1	3	3	3	5.9932	0.211217	22.8969	1.79391	0.114207	0.663721	-4.45959	0.195684	1	1	CHIP - CTRL	limma	0.114207	0.663721	FALSE	no hit	5.9932		0.942307
TUBA1B|TUBA1A	P68363|Q71U36|Q71U36-2	Tubulin alpha-1B chain OS=Homo sapiens GN=TUBA1B PE=1 SV=1|Tubulin alpha-1A chain OS=Homo sapiens GN=TUBA1A PE=1 SV=1|Isoform 2 of Tubulin alpha-1A chain OS=Homo sapiens GN=TUBA1A	1	1	3	3	2	6.39714	0.284303	20.6659	1.78862	0.115107	0.663721	-4.46618	0.197005	1	1	CHIP - CTRL	limma	0.115107	0.663721	FALSE	no hit	6.39714		0.9389
CHD1	O14646|O14646-2	Chromodomain-helicase-DNA-binding protein 1 OS=Homo sapiens GN=CHD1 PE=1 SV=2|Isoform 2 of Chromodomain-helicase-DNA-binding protein 1 OS=Homo sapiens GN=CHD1	1	1	3	3	18	6.97102	-0.544177	25.3019	-1.78804	0.115205	0.663721	-4.4669	0.197149	1	1	CHIP - CTRL	limma	0.115205	0.663721	FALSE	no hit	6.97102		0.938529
RPL18A	Q02543	60S ribosomal protein L18a OS=Homo sapiens GN=RPL18A PE=1 SV=2	1	1	3	3	8	7.51031	-0.587841	26.062	-1.78572	0.115602	0.663721	-4.46979	0.197732	1	1	CHIP - CTRL	limma	0.115602	0.663721	FALSE	no hit	7.51031		0.937035
IPO7	O95373	Importin-7 OS=Homo sapiens GN=IPO7 PE=1 SV=1	1	1	3	3	3	5.75218	0.30981	22.0259	1.78419	0.115864	0.663721	-4.47169	0.198116	1	1	CHIP - CTRL	limma	0.115864	0.663721	FALSE	no hit	5.75218		0.93605
SPG20	Q8N0X7	Spartin OS=Homo sapiens GN=SPG20 PE=1 SV=1	1	1	3	3	5	5.96297	0.508056	23.0343	1.78186	0.116265	0.663721	-4.47459	0.198703	1	1	CHIP - CTRL	limma	0.116265	0.663721	FALSE	no hit	5.96297		0.93455
CHD1L	Q86WJ1|Q86WJ1-2	Chromodomain-helicase-DNA-binding protein 1-like OS=Homo sapiens GN=CHD1L PE=1 SV=2|Isoform 2 of Chromodomain-helicase-DNA-binding protein 1-like OS=Homo sapiens GN=CHD1L	1	1	3	3	7	6.15011	-0.289876	23.4769	-1.7734	0.117731	0.663721	-4.48509	0.200842	1	1	CHIP - CTRL	limma	0.117731	0.663721	FALSE	no hit	6.15011		0.92911
DDX47	Q9H0S4	Probable ATP-dependent RNA helicase DDX47 OS=Homo sapiens GN=DDX47 PE=1 SV=1	1	1	3	3	4	5.78182	-0.219741	22.4943	-1.77309	0.117786	0.663721	-4.48548	0.200922	1	1	CHIP - CTRL	limma	0.117786	0.663721	FALSE	no hit	5.78182		0.928906
PPM1G	O15355	Protein phosphatase 1G OS=Homo sapiens GN=PPM1G PE=1 SV=1	1	1	3	3	6	6.17489	0.240182	23.4063	1.77303	0.117796	0.663721	-4.48555	0.200936	1	1	CHIP - CTRL	limma	0.117796	0.663721	FALSE	no hit	6.17489		0.92887
RPS27	P42677|Q5T4L4	40S ribosomal protein S27 OS=Homo sapiens GN=RPS27 PE=1 SV=3|40S ribosomal protein S27 OS=Homo sapiens GN=RPS27 PE=1 SV=1	1	1	3	3	2	7.91979	-0.412554	24.4012	-1.77119	0.118118	0.663721	-4.48784	0.201405	1	1	CHIP - CTRL	limma	0.118118	0.663721	FALSE	no hit	7.91979		0.927686
NOP56	O00567	Nucleolar protein 56 OS=Homo sapiens GN=NOP56 PE=1 SV=4	1	1	3	3	9	6.4512	-0.392105	23.9244	-1.77081	0.118184	0.663721	-4.48831	0.201501	1	1	CHIP - CTRL	limma	0.118184	0.663721	FALSE	no hit	6.4512		0.927443
GLYR1	K7EMM8|Q49A26|Q49A26-2|Q49A26-3|Q49A26-4	Putative oxidoreductase GLYR1 (Fragment) OS=Homo sapiens GN=GLYR1 PE=1 SV=2|Putative oxidoreductase GLYR1 OS=Homo sapiens GN=GLYR1 PE=1 SV=3|Isoform 2 of Putative oxidoreductase GLYR1 OS=Homo sapiens GN=GLYR1|Isoform 3 of Putative oxidoreductase GLYR1 OS=Homo sapiens GN=GLYR1|Isoform 4 of Putative oxidoreductase GLYR1 OS=Homo sapiens GN=GLYR1	1	1	3	3	2	5.7734	-0.33506	20.5416	-1.76718	0.11882	0.663721	-4.49281	0.202426	1	1	CHIP - CTRL	limma	0.11882	0.663721	FALSE	no hit	5.7734		0.925109
ACBD3	Q9H3P7	Golgi resident protein GCP60 OS=Homo sapiens GN=ACBD3 PE=1 SV=4	1	1	3	3	3	5.97803	0.290395	20.9899	1.76166	0.119795	0.663721	-4.49964	0.203839	1	1	CHIP - CTRL	limma	0.119795	0.663721	FALSE	no hit	5.97803		0.921562
GPATCH4	Q5T3I0|Q5T3I0-3	G patch domain-containing protein 4 OS=Homo sapiens GN=GPATCH4 PE=1 SV=2|Isoform 3 of G patch domain-containing protein 4 OS=Homo sapiens GN=GPATCH4	1	1	3	3	11	6.65442	-0.532432	24.3216	-1.76018	0.120059	0.663721	-4.50149	0.204221	1	1	CHIP - CTRL	limma	0.120059	0.663721	FALSE	no hit	6.65442		0.920607
SRSF9	Q13242	Serine/arginine-rich splicing factor 9 OS=Homo sapiens GN=SRSF9 PE=1 SV=1	1	1	3	3	6	6.59643	-0.525516	23.712	-1.7572	0.120588	0.663721	-4.50517	0.204986	1	1	CHIP - CTRL	limma	0.120588	0.663721	FALSE	no hit	6.59643		0.918697
LARP1B	Q659C4-2	Isoform 2 of La-related protein 1B OS=Homo sapiens GN=LARP1B	1	1	3	3	3	5.72652	-0.443847	21.2444	-1.75685	0.120651	0.663721	-4.50561	0.205078	1	1	CHIP - CTRL	limma	0.120651	0.663721	FALSE	no hit	5.72652		0.918467
WRNIP1	Q96S55|Q96S55-2	ATPase WRNIP1 OS=Homo sapiens GN=WRNIP1 PE=1 SV=2|Isoform 2 of ATPase WRNIP1 OS=Homo sapiens GN=WRNIP1	1	1	3	3	4	6.02935	0.366674	22.7696	1.75551	0.12089	0.663721	-4.50726	0.205422	1	1	CHIP - CTRL	limma	0.12089	0.663721	FALSE	no hit	6.02935		0.917611
TSR1	Q2NL82	Pre-rRNA-processing protein TSR1 homolog OS=Homo sapiens GN=TSR1 PE=1 SV=1	1	1	3	3	10	6.80516	-0.349463	24.7649	-1.75353	0.121244	0.663721	-4.5097	0.205934	1	1	CHIP - CTRL	limma	0.121244	0.663721	FALSE	no hit	6.80516		0.91634
UBE2O	K7ES11|Q9C0C9	(E3-independent) E2 ubiquitin-conjugating enzyme (Fragment) OS=Homo sapiens GN=UBE2O PE=1 SV=1|(E3-independent) E2 ubiquitin-conjugating enzyme OS=Homo sapiens GN=UBE2O PE=1 SV=3	1	1	3	3	6	6.28651	0.416212	23.6944	1.75296	0.121347	0.663721	-4.51042	0.206082	1	1	CHIP - CTRL	limma	0.121347	0.663721	FALSE	no hit	6.28651		0.915971
PGAM1	P18669	Phosphoglycerate mutase 1 OS=Homo sapiens GN=PGAM1 PE=1 SV=2	1	1	3	3	2	5.98477	0.323626	22.4819	1.75141	0.121625	0.663721	-4.51233	0.206483	1	1	CHIP - CTRL	limma	0.121625	0.663721	FALSE	no hit	5.98477		0.914977
KNOP1	Q1ED39	Lysine-rich nucleolar protein 1 OS=Homo sapiens GN=KNOP1 PE=1 SV=1	1	1	3	3	8	6.32119	-0.487326	24.0609	-1.74875	0.122106	0.663721	-4.51562	0.207175	1	1	CHIP - CTRL	limma	0.122106	0.663721	FALSE	no hit	6.32119		0.913265
SERPINB12	Q96P63|Q96P63-2	Serpin B12 OS=Homo sapiens GN=SERPINB12 PE=1 SV=1|Isoform 2 of Serpin B12 OS=Homo sapiens GN=SERPINB12	1	1	3	3	3	5.95577	-0.305435	22.5099	-1.74871	0.122112	0.663721	-4.51567	0.207185	1	1	CHIP - CTRL	limma	0.122112	0.663721	FALSE	no hit	5.95577		0.913241
DDX50	Q9BQ39	ATP-dependent RNA helicase DDX50 OS=Homo sapiens GN=DDX50 PE=1 SV=1	1	1	3	3	10	6.89763	-0.400912	25.4554	-1.74791	0.122257	0.663721	-4.51666	0.207393	1	1	CHIP - CTRL	limma	0.122257	0.663721	FALSE	no hit	6.89763		0.912725
PDHX	H0YD97|O00330|O00330-2|O00330-3	Pyruvate dehydrogenase protein X component, mitochondrial (Fragment) OS=Homo sapiens GN=PDHX PE=1 SV=1|Pyruvate dehydrogenase protein X component, mitochondrial OS=Homo sapiens GN=PDHX PE=1 SV=3|Isoform 2 of Pyruvate dehydrogenase protein X component, mitochondrial OS=Homo sapiens GN=PDHX|Isoform 3 of Pyruvate dehydrogenase protein X component, mitochondrial OS=Homo sapiens GN=PDHX	1	1	3	3	2	6.08709	0.246886	22.3638	1.74615	0.122575	0.663721	-4.51883	0.20785	1	1	CHIP - CTRL	limma	0.122575	0.663721	FALSE	no hit	6.08709		0.911599
SRP72	O76094|O76094-2	Signal recognition particle subunit SRP72 OS=Homo sapiens GN=SRP72 PE=1 SV=3|Isoform 2 of Signal recognition particle subunit SRP72 OS=Homo sapiens GN=SRP72	1	1	3	3	9	6.60181	-0.530729	24.563	-1.74091	0.123528	0.663721	-4.5253	0.209218	1	1	CHIP - CTRL	limma	0.123528	0.663721	FALSE	no hit	6.60181		0.908234
GTF2I	P78347|P78347-2|P78347-3|P78347-4	General transcription factor II-I OS=Homo sapiens GN=GTF2I PE=1 SV=2|Isoform 2 of General transcription factor II-I OS=Homo sapiens GN=GTF2I|Isoform 3 of General transcription factor II-I OS=Homo sapiens GN=GTF2I|Isoform 4 of General transcription factor II-I OS=Homo sapiens GN=GTF2I	1	1	3	3	5	6.12917	0.231325	23.0858	1.7345	0.124703	0.663721	-4.5332	0.2109	1	1	CHIP - CTRL	limma	0.124703	0.663721	FALSE	no hit	6.12917		0.904122
DHX38	Q92620	Pre-mRNA-splicing factor ATP-dependent RNA helicase PRP16 OS=Homo sapiens GN=DHX38 PE=1 SV=2	1	1	3	3	6	5.69713	-0.195854	22.4368	-1.7321	0.125145	0.663721	-4.53615	0.21153	1	1	CHIP - CTRL	limma	0.125145	0.663721	FALSE	no hit	5.69713		0.902588
KTN1	Q86UP2|Q86UP2-2|Q86UP2-4	Kinectin OS=Homo sapiens GN=KTN1 PE=1 SV=1|Isoform 2 of Kinectin OS=Homo sapiens GN=KTN1|Isoform 4 of Kinectin OS=Homo sapiens GN=KTN1	1	1	3	3	18	6.23696	0.228376	25.0196	1.73085	0.125376	0.663721	-4.53769	0.21186	1	1	CHIP - CTRL	limma	0.125376	0.663721	FALSE	no hit	6.23696		0.901786
SNX5	Q9Y5X3	Sorting nexin-5 OS=Homo sapiens GN=SNX5 PE=1 SV=1	1	1	3	3	2	5.77588	0.414849	21.7979	1.73054	0.125435	0.663721	-4.53808	0.211944	1	1	CHIP - CTRL	limma	0.125435	0.663721	FALSE	no hit	5.77588		0.901582
FKBP4	Q02790	Peptidyl-prolyl cis-trans isomerase FKBP4 OS=Homo sapiens GN=FKBP4 PE=1 SV=3	1	1	3	3	8	6.07383	0.268479	23.5582	1.73026	0.125487	0.663721	-4.53843	0.212018	1	1	CHIP - CTRL	limma	0.125487	0.663721	FALSE	no hit	6.07383		0.901402
NLE1	Q9NVX2	Notchless protein homolog 1 OS=Homo sapiens GN=NLE1 PE=1 SV=4	1	1	3	3	2	6.17496	-0.248275	20.7359	-1.72626	0.126229	0.663721	-4.54335	0.213076	1	1	CHIP - CTRL	limma	0.126229	0.663721	FALSE	no hit	6.17496		0.89884
HIST1H1E	P10412	Histone H1,4 OS=Homo sapiens GN=HIST1H1E PE=1 SV=2	1	1	3	3	5	7.54091	-0.688342	26.2985	-1.72479	0.126503	0.663721	-4.54515	0.213466	1	1	CHIP - CTRL	limma	0.126503	0.663721	FALSE	no hit	7.54091		0.897898
KPNA2	J3KS65|J3QLL0|P52292	Importin subunit alpha-1 (Fragment) OS=Homo sapiens GN=KPNA2 PE=1 SV=1|Importin subunit alpha-1 (Fragment) OS=Homo sapiens GN=KPNA2 PE=1 SV=1|Importin subunit alpha-1 OS=Homo sapiens GN=KPNA2 PE=1 SV=1	1	1	3	3	4	6.11609	0.369373	23.0001	1.72439	0.126577	0.663721	-4.54564	0.213571	1	1	CHIP - CTRL	limma	0.126577	0.663721	FALSE	no hit	6.11609		0.897645
NCBP1	Q09161	Nuclear cap-binding protein subunit 1 OS=Homo sapiens GN=NCBP1 PE=1 SV=1	1	1	3	3	2	5.92187	0.214467	21.4984	1.72333	0.126776	0.663721	-4.54695	0.213853	1	1	CHIP - CTRL	limma	0.126776	0.663721	FALSE	no hit	5.92187		0.896963
BZW1	Q7L1Q6|Q7L1Q6-3|Q7L1Q6-4	Basic leucine zipper and W2 domain-containing protein 1 OS=Homo sapiens GN=BZW1 PE=1 SV=1|Isoform 3 of Basic leucine zipper and W2 domain-containing protein 1 OS=Homo sapiens GN=BZW1|Isoform 4 of Basic leucine zipper and W2 domain-containing protein 1 OS=Homo sapiens GN=BZW1	1	1	3	3	4	5.71093	0.232671	22.3301	1.72053	0.1273	0.663721	-4.55039	0.214598	1	1	CHIP - CTRL	limma	0.1273	0.663721	FALSE	no hit	5.71093		0.895171
MARCKS	A0A087WZH7|P29966	Myristoylated alanine-rich C-kinase substrate OS=Homo sapiens GN=MARCKS PE=1 SV=1|Myristoylated alanine-rich C-kinase substrate OS=Homo sapiens GN=MARCKS PE=1 SV=4	1	1	3	3	4	6.06057	0.331681	22.2476	1.71717	0.127932	0.663721	-4.55451	0.215494	1	1	CHIP - CTRL	limma	0.127932	0.663721	FALSE	no hit	6.06057		0.893021
XPC	Q01831	DNA repair protein complementing XP-C cells OS=Homo sapiens GN=XPC PE=1 SV=4	1	1	3	3	10	6.92587	-0.503304	24.5657	-1.71524	0.128297	0.663721	-4.55688	0.216011	1	1	CHIP - CTRL	limma	0.128297	0.663721	FALSE	no hit	6.92587		0.891782
MRPS22	G5E9V5|G5E9W7|P82650	28S ribosomal protein S22, mitochondrial OS=Homo sapiens GN=MRPS22 PE=1 SV=1|28S ribosomal protein S22, mitochondrial OS=Homo sapiens GN=MRPS22 PE=1 SV=1|28S ribosomal protein S22, mitochondrial OS=Homo sapiens GN=MRPS22 PE=1 SV=1	1	1	3	3	6	6.63051	-0.392569	23.5203	-1.70728	0.12981	0.663721	-4.56664	0.218149	1	1	CHIP - CTRL	limma	0.12981	0.663721	FALSE	no hit	6.63051		0.88669
SLC1A5	M0QXM4|Q15758	Neutral amino acid transporter B(0) OS=Homo sapiens GN=SLC1A5 PE=1 SV=1|Neutral amino acid transporter B(0) OS=Homo sapiens GN=SLC1A5 PE=1 SV=2	1	1	3	3	4	6.16153	0.397229	23.5826	1.70696	0.129873	0.663721	-4.56704	0.218237	1	1	CHIP - CTRL	limma	0.129873	0.663721	FALSE	no hit	6.16153		0.88648
PSMB7	Q99436	Proteasome subunit beta type-7 OS=Homo sapiens GN=PSMB7 PE=1 SV=1	1	1	3	3	4	6.59624	0.623844	23.4066	1.70649	0.129962	0.663721	-4.56761	0.218362	1	1	CHIP - CTRL	limma	0.129962	0.663721	FALSE	no hit	6.59624		0.886184
HBA1	P69905	Hemoglobin subunit alpha OS=Homo sapiens GN=HBA1 PE=1 SV=2	1	1	3	3	2	6.29049	1.12236	21.1289	1.70163	0.130896	0.663721	-4.57356	0.219677	1	1	CHIP - CTRL	limma	0.130896	0.663721	FALSE	no hit	6.29049		0.883074
RPL26L1	Q9UNX3	60S ribosomal protein L26-like 1 OS=Homo sapiens GN=RPL26L1 PE=1 SV=1	1	1	3	3	3	5.8356	-0.504793	23.9877	-1.70116	0.130987	0.663721	-4.57414	0.219805	1	1	CHIP - CTRL	limma	0.130987	0.663721	FALSE	no hit	5.8356		0.882772
PSMD13	A0A087WUL9|E9PL38|Q9UNM6|Q9UNM6-2	26S proteasome non-ATPase regulatory subunit 13 OS=Homo sapiens GN=PSMD13 PE=1 SV=1|26S proteasome non-ATPase regulatory subunit 13 (Fragment) OS=Homo sapiens GN=PSMD13 PE=1 SV=1|26S proteasome non-ATPase regulatory subunit 13 OS=Homo sapiens GN=PSMD13 PE=1 SV=2|Isoform 2 of 26S proteasome non-ATPase regulatory subunit 13 OS=Homo sapiens GN=PSMD13	1	1	3	3	2	5.47689	0.256636	20.9487	1.70003	0.131204	0.663721	-4.57551	0.22011	1	1	CHIP - CTRL	limma	0.131204	0.663721	FALSE	no hit	5.47689		0.882052
JUP	P14923	Junction plakoglobin OS=Homo sapiens GN=JUP PE=1 SV=3	1	1	3	3	9	6.38542	-0.313203	24.2793	-1.69731	0.131731	0.663721	-4.57884	0.220849	1	1	CHIP - CTRL	limma	0.131731	0.663721	FALSE	no hit	6.38542		0.880312
AQR	H0YH15|O60306	Aquarius homolog (Mouse), isoform CRA_a OS=Homo sapiens GN=AQR PE=1 SV=1|Intron-binding protein aquarius OS=Homo sapiens GN=AQR PE=1 SV=4	1	1	3	3	3	5.44603	0.201978	22.0805	1.69685	0.131821	0.663721	-4.57941	0.220975	1	1	CHIP - CTRL	limma	0.131821	0.663721	FALSE	no hit	5.44603		0.880016
C7orf55-LUC7L2|LUC7L2|C7orf55	A0A0A6YYC3|A0A0A6YYJ8|Q96HJ9-2|Q9Y383|Q9Y383-2|Q9Y383-3	Protein C7orf55-LUC7L2 OS=Homo sapiens GN=C7orf55-LUC7L2 PE=4 SV=1|Putative RNA-binding protein Luc7-like 2 OS=Homo sapiens GN=LUC7L2 PE=4 SV=1|Isoform 2 of UPF0562 protein C7orf55 OS=Homo sapiens GN=C7orf55|Putative RNA-binding protein Luc7-like 2 OS=Homo sapiens GN=LUC7L2 PE=1 SV=2|Isoform 2 of Putative RNA-binding protein Luc7-like 2 OS=Homo sapiens GN=LUC7L2|Isoform 3 of Putative RNA-binding …	1	1	3	3	2	6.05683	0.23123	21.6116	1.69594	0.131998	0.663721	-4.58052	0.221224	1	1	CHIP - CTRL	limma	0.131998	0.663721	FALSE	no hit	6.05683		0.879433
INTS4	Q96HW7	Integrator complex subunit 4 OS=Homo sapiens GN=INTS4 PE=1 SV=2	1	1	3	3	2	5.92867	-0.199447	21.3392	-1.69291	0.132587	0.663721	-4.58422	0.222049	1	1	CHIP - CTRL	limma	0.132587	0.663721	FALSE	no hit	5.92867		0.877498
VPS72	Q15906|Q15906-2	Vacuolar protein sorting-associated protein 72 homolog OS=Homo sapiens GN=VPS72 PE=1 SV=1|Isoform 2 of Vacuolar protein sorting-associated protein 72 homolog OS=Homo sapiens GN=VPS72	1	1	3	3	3	5.92629	0.295189	21.8888	1.69166	0.132831	0.663721	-4.58575	0.222391	1	1	CHIP - CTRL	limma	0.132831	0.663721	FALSE	no hit	5.92629		0.8767
SAFB2	Q14151	Scaffold attachment factor B2 OS=Homo sapiens GN=SAFB2 PE=1 SV=1	1	1	3	3	6	6.22087	-0.31146	23.077	-1.69089	0.132983	0.663721	-4.58669	0.222602	1	1	CHIP - CTRL	limma	0.132983	0.663721	FALSE	no hit	6.22087		0.876205
UBE2E2	C9J180|F8W8F0|F8WF15|Q96LR5	Ubiquitin-conjugating enzyme E2 E2 (Fragment) OS=Homo sapiens GN=UBE2E2 PE=1 SV=1|Ubiquitin-conjugating enzyme E2 E2 OS=Homo sapiens GN=UBE2E2 PE=1 SV=1|Ubiquitin-conjugating enzyme E2 E2 OS=Homo sapiens GN=UBE2E2 PE=1 SV=1|Ubiquitin-conjugating enzyme E2 E2 OS=Homo sapiens GN=UBE2E2 PE=1 SV=1	1	1	3	3	2	5.82804	0.644003	20.5909	1.68848	0.133455	0.663721	-4.58963	0.223262	1	1	CHIP - CTRL	limma	0.133455	0.663721	FALSE	no hit	5.82804		0.874666
SNIP1	Q8TAD8	Smad nuclear-interacting protein 1 OS=Homo sapiens GN=SNIP1 PE=1 SV=1	1	1	3	3	2	5.40991	-0.406115	19.5815	-1.68835	0.13348	0.663721	-4.58979	0.223298	1	1	CHIP - CTRL	limma	0.13348	0.663721	FALSE	no hit	5.40991		0.874582
PSMD11	O00231|O00231-2	26S proteasome non-ATPase regulatory subunit 11 OS=Homo sapiens GN=PSMD11 PE=1 SV=3|Isoform 2 of 26S proteasome non-ATPase regulatory subunit 11 OS=Homo sapiens GN=PSMD11	1	1	3	3	2	5.60141	0.246708	20.9003	1.68775	0.133597	0.663721	-4.59051	0.22346	1	1	CHIP - CTRL	limma	0.133597	0.663721	FALSE	no hit	5.60141		0.874205
TRAP1	Q12931|Q12931-2	Heat shock protein 75 kDa, mitochondrial OS=Homo sapiens GN=TRAP1 PE=1 SV=3|Isoform 2 of Heat shock protein 75 kDa, mitochondrial OS=Homo sapiens GN=TRAP1	1	1	3	3	6	6.42509	0.294107	24.4364	1.68741	0.133663	0.663721	-4.59093	0.223553	1	1	CHIP - CTRL	limma	0.133663	0.663721	FALSE	no hit	6.42509		0.873988
CEBPZ	A0A087X1N2|Q03701	CCAAT/enhancer-binding protein zeta OS=Homo sapiens GN=CEBPZ PE=1 SV=1|CCAAT/enhancer-binding protein zeta OS=Homo sapiens GN=CEBPZ PE=1 SV=3	1	1	3	3	9	6.39308	-0.268366	23.8029	-1.68694	0.133757	0.663721	-4.59151	0.223684	1	1	CHIP - CTRL	limma	0.133757	0.663721	FALSE	no hit	6.39308		0.873683
PTMA	B8ZZQ6|P06454|P06454-2	Prothymosin alpha OS=Homo sapiens GN=PTMA PE=1 SV=1|Prothymosin alpha OS=Homo sapiens GN=PTMA PE=1 SV=2|Isoform 2 of Prothymosin alpha OS=Homo sapiens GN=PTMA	1	1	3	3	4	6.39061	0.455232	23.5218	1.6866	0.133824	0.663721	-4.59192	0.223778	1	1	CHIP - CTRL	limma	0.133824	0.663721	FALSE	no hit	6.39061		0.873466
TALDO1	P37837	Transaldolase OS=Homo sapiens GN=TALDO1 PE=1 SV=2	1	1	3	3	2	6.26555	0.363389	22.6501	1.68179	0.134773	0.663721	-4.59778	0.2251	1	1	CHIP - CTRL	limma	0.134773	0.663721	FALSE	no hit	6.26555		0.870397
SAFB	Q15424|Q15424-3|Q15424-4	Scaffold attachment factor B1 OS=Homo sapiens GN=SAFB PE=1 SV=4|Isoform 3 of Scaffold attachment factor B1 OS=Homo sapiens GN=SAFB|Isoform 4 of Scaffold attachment factor B1 OS=Homo sapiens GN=SAFB	1	1	3	3	13	6.49822	-0.376537	24.5295	-1.68143	0.134845	0.663721	-4.59823	0.2252	1	1	CHIP - CTRL	limma	0.134845	0.663721	FALSE	no hit	6.49822		0.870165
RAI1	Q7Z5J4|Q7Z5J4-2|Q7Z5J4-3	Retinoic acid-induced protein 1 OS=Homo sapiens GN=RAI1 PE=1 SV=2|Isoform 2 of Retinoic acid-induced protein 1 OS=Homo sapiens GN=RAI1|Isoform 3 of Retinoic acid-induced protein 1 OS=Homo sapiens GN=RAI1	1	1	3	3	8	6.18661	-0.4817	23.3835	-1.68126	0.134878	0.663721	-4.59843	0.225246	1	1	CHIP - CTRL	limma	0.134878	0.663721	FALSE	no hit	6.18661		0.870058
RPL13A	P40429	60S ribosomal protein L13a OS=Homo sapiens GN=RPL13A PE=1 SV=2	1	1	3	3	14	8.69411	-0.609996	27.5581	-1.67706	0.135714	0.663721	-4.60355	0.226408	1	1	CHIP - CTRL	limma	0.135714	0.663721	FALSE	no hit	8.69411		0.867375
C10orf12	Q8N655	Uncharacterized protein C10orf12 OS=Homo sapiens GN=C10orf12 PE=1 SV=1	1	1	3	3	7	6.21235	-0.356064	23.6143	-1.67655	0.135816	0.663721	-4.60417	0.226549	1	1	CHIP - CTRL	limma	0.135816	0.663721	FALSE	no hit	6.21235		0.86705
ILF2	B4DY09|Q12905	Interleukin enhancer-binding factor 2 OS=Homo sapiens GN=ILF2 PE=1 SV=1|Interleukin enhancer-binding factor 2 OS=Homo sapiens GN=ILF2 PE=1 SV=2	1	1	3	3	2	6.42111	0.293744	23.7593	1.67365	0.136394	0.663721	-4.60769	0.227352	1	1	CHIP - CTRL	limma	0.136394	0.663721	FALSE	no hit	6.42111		0.865204
ACO2	A2A274|Q99798	Aconitate hydratase, mitochondrial OS=Homo sapiens GN=ACO2 PE=1 SV=1|Aconitate hydratase, mitochondrial OS=Homo sapiens GN=ACO2 PE=1 SV=2	1	1	3	3	3	5.75837	0.23894	20.9321	1.6715	0.136825	0.663721	-4.6103	0.227949	1	1	CHIP - CTRL	limma	0.136825	0.663721	FALSE	no hit	5.75837		0.863833
BRPF1	P55201|P55201-2|P55201-3	Peregrin OS=Homo sapiens GN=BRPF1 PE=1 SV=2|Isoform 2 of Peregrin OS=Homo sapiens GN=BRPF1|Isoform 3 of Peregrin OS=Homo sapiens GN=BRPF1	1	1	3	3	7	5.97214	-0.315963	23.0795	-1.67033	0.137062	0.663721	-4.61173	0.228277	1	1	CHIP - CTRL	limma	0.137062	0.663721	FALSE	no hit	5.97214		0.863084
RBM28	Q9NW13	RNA-binding protein 28 OS=Homo sapiens GN=RBM28 PE=1 SV=3	1	1	3	3	14	6.71535	-0.415345	25.0159	-1.66451	0.138237	0.663721	-4.61879	0.2299	1	1	CHIP - CTRL	limma	0.138237	0.663721	FALSE	no hit	6.71535		0.859376
AIMP1	Q12904|Q12904-2	Aminoacyl tRNA synthase complex-interacting multifunctional protein 1 OS=Homo sapiens GN=AIMP1 PE=1 SV=2|Isoform 2 of Aminoacyl tRNA synthase complex-interacting multifunctional protein 1 OS=Homo sapiens GN=AIMP1	1	1	3	3	4	6.0465	0.241368	23.1841	1.65781	0.139604	0.663721	-4.62692	0.231783	1	1	CHIP - CTRL	limma	0.139604	0.663721	FALSE	no hit	6.0465		0.855103
TARDBP	A0A087WYY0|A0A087X260|B1AKP7|G3V162|K7EJM5|K7EN94|Q13148	TAR DNA-binding protein 43 OS=Homo sapiens GN=TARDBP PE=1 SV=1|TAR DNA-binding protein 43 OS=Homo sapiens GN=TARDBP PE=1 SV=1|TAR DNA-binding protein 43 OS=Homo sapiens GN=TARDBP PE=1 SV=1|TAR DNA binding protein, isoform CRA_d OS=Homo sapiens GN=TARDBP PE=1 SV=1|TAR DNA-binding protein 43 (Fragment) OS=Homo sapiens GN=TARDBP PE=1 SV=1|TAR DNA-binding protein 43 (Fragment) OS=Homo sapiens GN=TARD…	1	1	3	3	4	6.63648	-0.196759	24.2273	-1.65659	0.139853	0.663721	-4.6284	0.232126	1	1	CHIP - CTRL	limma	0.139853	0.663721	FALSE	no hit	6.63648		0.854327
NUFIP2	Q7Z417	Nuclear fragile X mental retardation-interacting protein 2 OS=Homo sapiens GN=NUFIP2 PE=1 SV=1	1	1	3	3	3	5.64052	-0.235168	22.1127	-1.65658	0.139856	0.663721	-4.62841	0.232129	1	1	CHIP - CTRL	limma	0.139856	0.663721	FALSE	no hit	5.64052		0.85432
WHSC1	O96028	Histone-lysine N-methyltransferase NSD2 OS=Homo sapiens GN=WHSC1 PE=1 SV=1	1	1	3	3	2	6.55241	-0.649783	22.8345	-1.65576	0.140024	0.663721	-4.62941	0.232361	1	1	CHIP - CTRL	limma	0.140024	0.663721	FALSE	no hit	6.55241		0.853798
HNRNPUL2	Q1KMD3	Heterogeneous nuclear ribonucleoprotein U-like protein 2 OS=Homo sapiens GN=HNRNPUL2 PE=1 SV=1	1	1	3	3	11	6.76771	-0.194815	24.9723	-1.65347	0.140495	0.663721	-4.63218	0.233008	1	1	CHIP - CTRL	limma	0.140495	0.663721	FALSE	no hit	6.76771		0.852339
CPSF1	Q10570	Cleavage and polyadenylation specificity factor subunit 1 OS=Homo sapiens GN=CPSF1 PE=1 SV=2	1	1	3	3	3	5.71548	-0.220958	21.1365	-1.65301	0.14059	0.663721	-4.63274	0.233138	1	1	CHIP - CTRL	limma	0.14059	0.663721	FALSE	no hit	5.71548		0.852046
TMX1	Q9H3N1	Thioredoxin-related transmembrane protein 1 OS=Homo sapiens GN=TMX1 PE=1 SV=1	1	1	3	3	3	5.81239	0.239921	22.3637	1.64892	0.141434	0.663721	-4.63768	0.234294	1	1	CHIP - CTRL	limma	0.141434	0.663721	FALSE	no hit	5.81239		0.849447
KIAA0368|ECM29	J3KN16|Q5VYK3	Proteasome-associated protein ECM29 homolog OS=Homo sapiens GN=KIAA0368 PE=1 SV=1|Proteasome-associated protein ECM29 homolog OS=Homo sapiens GN=ECM29 PE=1 SV=2	1	1	3	3	2	5.82742	0.254581	21.6046	1.64182	0.142913	0.663721	-4.64625	0.236315	1	1	CHIP - CTRL	limma	0.142913	0.663721	FALSE	no hit	5.82742		0.844929
DDX52	Q9Y2R4	Probable ATP-dependent RNA helicase DDX52 OS=Homo sapiens GN=DDX52 PE=1 SV=3	1	1	3	3	4	6.42877	-0.362509	24.0595	-1.6378	0.143758	0.663721	-4.65111	0.237466	1	1	CHIP - CTRL	limma	0.143758	0.663721	FALSE	no hit	6.42877		0.842369
VCL	P18206|P18206-2	Vinculin OS=Homo sapiens GN=VCL PE=1 SV=4|Isoform 1 of Vinculin OS=Homo sapiens GN=VCL	1	1	3	3	7	6.07326	0.400066	23.724	1.63656	0.144017	0.663721	-4.6526	0.23782	1	1	CHIP - CTRL	limma	0.144017	0.663721	FALSE	no hit	6.07326		0.841585
PARP2	G3V167|Q9UGN5|Q9UGN5-2	Poly [ADP-ribose] polymerase OS=Homo sapiens GN=PARP2 PE=1 SV=1|Poly [ADP-ribose] polymerase 2 OS=Homo sapiens GN=PARP2 PE=1 SV=2|Isoform 2 of Poly [ADP-ribose] polymerase 2 OS=Homo sapiens GN=PARP2	1	1	3	3	2	5.72231	-0.321983	21.3419	-1.63566	0.144207	0.663721	-4.65369	0.238078	1	1	CHIP - CTRL	limma	0.144207	0.663721	FALSE	no hit	5.72231		0.841012
NUB1	H3BM14|H3BM74|Q9Y5A7|Q9Y5A7-2	NEDD8 ultimate buster 1 OS=Homo sapiens GN=NUB1 PE=1 SV=1|NEDD8 ultimate buster 1 OS=Homo sapiens GN=NUB1 PE=1 SV=1|NEDD8 ultimate buster 1 OS=Homo sapiens GN=NUB1 PE=1 SV=2|Isoform 2 of NEDD8 ultimate buster 1 OS=Homo sapiens GN=NUB1	1	1	3	3	2	5.66193	0.252636	21.1795	1.63336	0.144694	0.663721	-4.65646	0.238739	1	1	CHIP - CTRL	limma	0.144694	0.663721	FALSE	no hit	5.66193		0.839551
SRPK1	Q96SB4	SRSF protein kinase 1 OS=Homo sapiens GN=SRPK1 PE=1 SV=2	1	1	3	3	4	5.88173	-0.242879	22.2595	-1.6333	0.144706	0.663721	-4.65653	0.238755	1	1	CHIP - CTRL	limma	0.144706	0.663721	FALSE	no hit	5.88173		0.839514
RPLP0	F8VU65|F8VWS0|F8VZS0|P05388	60S acidic ribosomal protein P0 (Fragment) OS=Homo sapiens GN=RPLP0 PE=1 SV=1|60S acidic ribosomal protein P0 OS=Homo sapiens GN=RPLP0 PE=1 SV=1|60S acidic ribosomal protein P0 (Fragment) OS=Homo sapiens GN=RPLP0 PE=1 SV=1|60S acidic ribosomal protein P0 OS=Homo sapiens GN=RPLP0 PE=1 SV=1	1	1	3	3	10	8.78555	-0.579031	27.2885	-1.6327	0.144834	0.663721	-4.65725	0.238929	1	1	CHIP - CTRL	limma	0.144834	0.663721	FALSE	no hit	8.78555		0.83913
USP15	Q9Y4E8|Q9Y4E8-2|Q9Y4E8-3	Ubiquitin carboxyl-terminal hydrolase 15 OS=Homo sapiens GN=USP15 PE=1 SV=3|Isoform 2 of Ubiquitin carboxyl-terminal hydrolase 15 OS=Homo sapiens GN=USP15|Isoform 3 of Ubiquitin carboxyl-terminal hydrolase 15 OS=Homo sapiens GN=USP15	1	1	3	3	3	5.85322	0.240703	22.2959	1.63154	0.145078	0.663721	-4.65864	0.239261	1	1	CHIP - CTRL	limma	0.145078	0.663721	FALSE	no hit	5.85322		0.838397
TKT	P29401|P29401-2	Transketolase OS=Homo sapiens GN=TKT PE=1 SV=3|Isoform 2 of Transketolase OS=Homo sapiens GN=TKT	1	1	3	3	8	6.54493	0.267001	23.911	1.63004	0.145398	0.663721	-4.66045	0.239695	1	1	CHIP - CTRL	limma	0.145398	0.663721	FALSE	no hit	6.54493		0.837442
RPL14	E7EPB3|P50914	60S ribosomal protein L14 OS=Homo sapiens GN=RPL14 PE=1 SV=1|60S ribosomal protein L14 OS=Homo sapiens GN=RPL14 PE=1 SV=4	1	1	3	3	6	7.73446	-0.598009	25.378	-1.62665	0.14612	0.663721	-4.66453	0.240673	1	1	CHIP - CTRL	limma	0.14612	0.663721	FALSE	no hit	7.73446		0.835291
HNRNPK	P61978|P61978-2|P61978-3	Heterogeneous nuclear ribonucleoprotein K OS=Homo sapiens GN=HNRNPK PE=1 SV=1|Isoform 2 of Heterogeneous nuclear ribonucleoprotein K OS=Homo sapiens GN=HNRNPK|Isoform 3 of Heterogeneous nuclear ribonucleoprotein K OS=Homo sapiens GN=HNRNPK	1	1	3	3	10	7.62079	-0.195021	26.5099	-1.62632	0.146191	0.663721	-4.66493	0.240769	1	1	CHIP - CTRL	limma	0.146191	0.663721	FALSE	no hit	7.62079		0.835079
DSC1	Q08554|Q08554-2	Desmocollin-1 OS=Homo sapiens GN=DSC1 PE=1 SV=2|Isoform 1B of Desmocollin-1 OS=Homo sapiens GN=DSC1	1	1	3	3	3	6.16623	-0.256312	22.047	-1.62098	0.147337	0.663721	-4.67135	0.242318	1	1	CHIP - CTRL	limma	0.147337	0.663721	FALSE	no hit	6.16623		0.831687
UBXN7	O94888	UBX domain-containing protein 7 OS=Homo sapiens GN=UBXN7 PE=1 SV=2	1	1	3	3	3	5.82062	0.241227	21.9809	1.61926	0.147708	0.663721	-4.67342	0.242818	1	1	CHIP - CTRL	limma	0.147708	0.663721	FALSE	no hit	5.82062		0.830596
TDP2	O95551|O95551-2	Tyrosyl-DNA phosphodiesterase 2 OS=Homo sapiens GN=TDP2 PE=1 SV=1|Isoform 2 of Tyrosyl-DNA phosphodiesterase 2 OS=Homo sapiens GN=TDP2	1	1	3	3	2	5.79164	0.215864	21.9022	1.61861	0.147849	0.663721	-4.6742	0.243008	1	1	CHIP - CTRL	limma	0.147849	0.663721	FALSE	no hit	5.79164		0.830183
NAA15	A0A0B4J1W3|Q9BXJ9	N-alpha-acetyltransferase 15, NatA auxiliary subunit OS=Homo sapiens GN=NAA15 PE=1 SV=1|N-alpha-acetyltransferase 15, NatA auxiliary subunit OS=Homo sapiens GN=NAA15 PE=1 SV=1	1	1	3	3	3	5.89017	0.252241	22.5304	1.61773	0.148038	0.663721	-4.67525	0.243263	1	1	CHIP - CTRL	limma	0.148038	0.663721	FALSE	no hit	5.89017		0.829627
LTV1	Q96GA3	Protein LTV1 homolog OS=Homo sapiens GN=LTV1 PE=1 SV=1	1	1	3	3	9	6.91661	-0.330798	24.4115	-1.61652	0.148299	0.663721	-4.6767	0.243615	1	1	CHIP - CTRL	limma	0.148299	0.663721	FALSE	no hit	6.91661		0.828862
SGTA	O43765	Small glutamine-rich tetratricopeptide repeat-containing protein alpha OS=Homo sapiens GN=SGTA PE=1 SV=1	1	1	3	3	2	5.48242	0.442627	19.9581	1.614	0.148847	0.663721	-4.67973	0.244353	1	1	CHIP - CTRL	limma	0.148847	0.663721	FALSE	no hit	5.48242		0.827259
RBMX	P38159-2	Isoform 2 of RNA-binding motif protein, X chromosome OS=Homo sapiens GN=RBMX	1	1	3	3	7	6.86624	-0.53129	25.5448	-1.61148	0.149394	0.663721	-4.68274	0.245087	1	1	CHIP - CTRL	limma	0.149394	0.663721	FALSE	no hit	6.86624		0.825666
RPL35A	P18077	60S ribosomal protein L35a OS=Homo sapiens GN=RPL35A PE=1 SV=2	1	1	3	3	8	8.33686	-0.527944	26.6923	-1.61028	0.149657	0.663721	-4.68418	0.245441	1	1	CHIP - CTRL	limma	0.149657	0.663721	FALSE	no hit	8.33686		0.824902
RTFDC1	A0A0A0MQR2|Q9BY42	Protein RTF2 homolog OS=Homo sapiens GN=RTFDC1 PE=1 SV=1|Protein RTF2 homolog OS=Homo sapiens GN=RTFDC1 PE=1 SV=3	1	1	3	3	2	5.54795	0.23717	21.2414	1.60679	0.150422	0.663721	-4.68836	0.246466	1	1	CHIP - CTRL	limma	0.150422	0.663721	FALSE	no hit	5.54795		0.82269
MDH1	P40925|P40925-3	Malate dehydrogenase, cytoplasmic OS=Homo sapiens GN=MDH1 PE=1 SV=4|Isoform 3 of Malate dehydrogenase, cytoplasmic OS=Homo sapiens GN=MDH1	1	1	3	3	4	6.07886	0.308664	23.4991	1.60663	0.150455	0.663721	-4.68854	0.246511	1	1	CHIP - CTRL	limma	0.150455	0.663721	FALSE	no hit	6.07886		0.822593
PRPF6	O94906	Pre-mRNA-processing factor 6 OS=Homo sapiens GN=PRPF6 PE=1 SV=1	1	1	3	3	10	6.3265	0.221615	24.2175	1.60553	0.150697	0.663721	-4.68986	0.246834	1	1	CHIP - CTRL	limma	0.150697	0.663721	FALSE	no hit	6.3265		0.821896
CETN2	P41208	Centrin-2 OS=Homo sapiens GN=CETN2 PE=1 SV=1	1	1	3	3	4	6.45272	-0.48073	23.6135	-1.60513	0.150785	0.663721	-4.69034	0.246952	1	1	CHIP - CTRL	limma	0.150785	0.663721	FALSE	no hit	6.45272		0.821642
NIP7	J3QLW7|Q9Y221|Q9Y221-2	60S ribosome subunit biogenesis protein NIP7 homolog OS=Homo sapiens GN=NIP7 PE=1 SV=1|60S ribosome subunit biogenesis protein NIP7 homolog OS=Homo sapiens GN=NIP7 PE=1 SV=1|Isoform 2 of 60S ribosome subunit biogenesis protein NIP7 homolog OS=Homo sapiens GN=NIP7	1	1	3	3	3	6.44677	-0.420797	23.3623	-1.60294	0.151268	0.663721	-4.69296	0.247598	1	1	CHIP - CTRL	limma	0.151268	0.663721	FALSE	no hit	6.44677		0.820254
SRPK2	P78362-2	Isoform 2 of SRSF protein kinase 2 OS=Homo sapiens GN=SRPK2	1	1	3	3	5	6.23208	-0.349052	22.0424	-1.60178	0.151525	0.663721	-4.69435	0.247942	1	1	CHIP - CTRL	limma	0.151525	0.663721	FALSE	no hit	6.23208		0.819516
HNRNPH3	P31942|P31942-2|P31942-3	Heterogeneous nuclear ribonucleoprotein H3 OS=Homo sapiens GN=HNRNPH3 PE=1 SV=2|Isoform 2 of Heterogeneous nuclear ribonucleoprotein H3 OS=Homo sapiens GN=HNRNPH3|Isoform 3 of Heterogeneous nuclear ribonucleoprotein H3 OS=Homo sapiens GN=HNRNPH3	1	1	3	3	3	5.99684	-0.270473	22.1353	-1.59989	0.151943	0.663721	-4.69661	0.2485	1	1	CHIP - CTRL	limma	0.151943	0.663721	FALSE	no hit	5.99684		0.81832
UBE3A	A0A0D9SG77|Q05086|Q05086-2|Q05086-3	Ubiquitin-protein ligase E3A OS=Homo sapiens GN=UBE3A PE=1 SV=1|Ubiquitin-protein ligase E3A OS=Homo sapiens GN=UBE3A PE=1 SV=4|Isoform I of Ubiquitin-protein ligase E3A OS=Homo sapiens GN=UBE3A|Isoform III of Ubiquitin-protein ligase E3A OS=Homo sapiens GN=UBE3A	1	1	3	3	5	5.99567	0.544843	22.178	1.59356	0.15335	0.663721	-4.70416	0.250376	1	1	CHIP - CTRL	limma	0.15335	0.663721	FALSE	no hit	5.99567		0.814316
SMC1A	G8JLG1|Q14683	Structural maintenance of chromosomes protein OS=Homo sapiens GN=SMC1A PE=1 SV=2|Structural maintenance of chromosomes protein 1A OS=Homo sapiens GN=SMC1A PE=1 SV=2	1	1	3	3	22	6.67013	0.213452	25.7612	1.59154	0.153802	0.663721	-4.70656	0.250976	1	1	CHIP - CTRL	limma	0.153802	0.663721	FALSE	no hit	6.67013		0.813039
DCAF11	H0YM86|H0YN92|Q8TEB1|Q8TEB1-2	DDB1- and CUL4-associated factor 11 (Fragment) OS=Homo sapiens GN=DCAF11 PE=1 SV=1|DDB1- and CUL4-associated factor 11 (Fragment) OS=Homo sapiens GN=DCAF11 PE=1 SV=1|DDB1- and CUL4-associated factor 11 OS=Homo sapiens GN=DCAF11 PE=1 SV=1|Isoform 2 of DDB1- and CUL4-associated factor 11 OS=Homo sapiens GN=DCAF11	1	1	3	3	2	5.40185	0.249531	21.104	1.59081	0.153965	0.663721	-4.70743	0.251194	1	1	CHIP - CTRL	limma	0.153965	0.663721	FALSE	no hit	5.40185		0.812577
MRI1	Q9BV20|Q9BV20-2	Methylthioribose-1-phosphate isomerase OS=Homo sapiens GN=MRI1 PE=1 SV=1|Isoform 2 of Methylthioribose-1-phosphate isomerase OS=Homo sapiens GN=MRI1	1	1	3	3	3	6.33597	0.224714	23.1827	1.58841	0.154504	0.663721	-4.71029	0.251909	1	1	CHIP - CTRL	limma	0.154504	0.663721	FALSE	no hit	6.33597		0.811061
NOP14	E9PFK5|P78316|P78316-2	Nucleolar protein 14 OS=Homo sapiens GN=NOP14 PE=1 SV=1|Nucleolar protein 14 OS=Homo sapiens GN=NOP14 PE=1 SV=3|Isoform 2 of Nucleolar protein 14 OS=Homo sapiens GN=NOP14	1	1	3	3	2	6.08861	-0.220801	22.1187	-1.5876	0.154688	0.663721	-4.71126	0.252153	1	1	CHIP - CTRL	limma	0.154688	0.663721	FALSE	no hit	6.08861		0.810544
NCOA5	Q9HCD5	Nuclear receptor coactivator 5 OS=Homo sapiens GN=NCOA5 PE=1 SV=2	1	1	3	3	4	6.37853	-0.436018	23.5221	-1.58712	0.154795	0.663721	-4.71183	0.252296	1	1	CHIP - CTRL	limma	0.154795	0.663721	FALSE	no hit	6.37853		0.810242
MRPS5	P82675	28S ribosomal protein S5, mitochondrial OS=Homo sapiens GN=MRPS5 PE=1 SV=2	1	1	3	3	7	6.41507	-0.297706	24.2341	-1.58565	0.155126	0.663721	-4.71357	0.252734	1	1	CHIP - CTRL	limma	0.155126	0.663721	FALSE	no hit	6.41507		0.809316
HCFC1	A6NEM2|P51610|P51610-2|P51610-4	Host cell factor 1 OS=Homo sapiens GN=HCFC1 PE=1 SV=2|Host cell factor 1 OS=Homo sapiens GN=HCFC1 PE=1 SV=2|Isoform 2 of Host cell factor 1 OS=Homo sapiens GN=HCFC1|Isoform 4 of Host cell factor 1 OS=Homo sapiens GN=HCFC1	1	1	3	3	2	5.70674	-0.241453	21.4552	-1.58418	0.155458	0.663721	-4.71532	0.253174	1	1	CHIP - CTRL	limma	0.155458	0.663721	FALSE	no hit	5.70674		0.808387
HSPA8	P11142	Heat shock cognate 71 kDa protein OS=Homo sapiens GN=HSPA8 PE=1 SV=1	1	1	3	3	13	7.41767	0.343681	26.2885	1.58395	0.155512	0.663721	-4.71561	0.253246	1	1	CHIP - CTRL	limma	0.155512	0.663721	FALSE	no hit	7.41767		0.808236
ALDH7A1	P49419|P49419-2	Alpha-aminoadipic semialdehyde dehydrogenase OS=Homo sapiens GN=ALDH7A1 PE=1 SV=5|Isoform 2 of Alpha-aminoadipic semialdehyde dehydrogenase OS=Homo sapiens GN=ALDH7A1	1	1	3	3	2	5.87777	0.221657	21.9947	1.58387	0.155529	0.663721	-4.7157	0.253269	1	1	CHIP - CTRL	limma	0.155529	0.663721	FALSE	no hit	5.87777		0.808187
SNRPB2	P08579	U2 small nuclear ribonucleoprotein B'' OS=Homo sapiens GN=SNRPB2 PE=1 SV=1	1	1	3	3	2	6.15249	-0.224717	22.4628	-1.58146	0.156075	0.663721	-4.71856	0.25399	1	1	CHIP - CTRL	limma	0.156075	0.663721	FALSE	no hit	6.15249		0.806667
RBM34	P42696	RNA-binding protein 34 OS=Homo sapiens GN=RBM34 PE=1 SV=2	1	1	3	3	16	6.98617	-0.452803	25.363	-1.5798	0.156453	0.663721	-4.72053	0.25449	1	1	CHIP - CTRL	limma	0.156453	0.663721	FALSE	no hit	6.98617		0.805617
SSRP1	Q08945	FACT complex subunit SSRP1 OS=Homo sapiens GN=SSRP1 PE=1 SV=1	1	1	3	3	14	7.63895	-0.493255	25.0803	-1.5798	0.156453	0.663721	-4.72053	0.25449	1	1	CHIP - CTRL	limma	0.156453	0.663721	FALSE	no hit	7.63895		0.805616
EED	O75530|O75530-2|O75530-3	Polycomb protein EED OS=Homo sapiens GN=EED PE=1 SV=2|Isoform 2 of Polycomb protein EED OS=Homo sapiens GN=EED|Isoform 3 of Polycomb protein EED OS=Homo sapiens GN=EED	1	1	3	3	2	5.89762	-0.29531	21.6496	-1.57925	0.156578	0.663721	-4.72118	0.254655	1	1	CHIP - CTRL	limma	0.156578	0.663721	FALSE	no hit	5.89762		0.80527
CAP1	Q01518|Q01518-2	Adenylyl cyclase-associated protein 1 OS=Homo sapiens GN=CAP1 PE=1 SV=5|Isoform 2 of Adenylyl cyclase-associated protein 1 OS=Homo sapiens GN=CAP1	1	1	3	3	2	5.79601	0.301535	20.4713	1.57638	0.157233	0.663721	-4.7246	0.255521	1	1	CHIP - CTRL	limma	0.157233	0.663721	FALSE	no hit	5.79601		0.803455
PRPF40A	O75400|O75400-2|O75400-3	Pre-mRNA-processing factor 40 homolog A OS=Homo sapiens GN=PRPF40A PE=1 SV=2|Isoform 2 of Pre-mRNA-processing factor 40 homolog A OS=Homo sapiens GN=PRPF40A|Isoform 3 of Pre-mRNA-processing factor 40 homolog A OS=Homo sapiens GN=PRPF40A	1	1	3	3	5	6.08953	-0.22772	23.12	-1.5756	0.157412	0.663721	-4.72552	0.255756	1	1	CHIP - CTRL	limma	0.157412	0.663721	FALSE	no hit	6.08953		0.802963
PHF14	A0A0U1RRH6|O94880	PHD finger protein 14 OS=Homo sapiens GN=PHF14 PE=1 SV=1|PHD finger protein 14 OS=Homo sapiens GN=PHF14 PE=1 SV=2	1	1	3	3	5	6.29327	-0.334065	23.2844	-1.57497	0.157555	0.663721	-4.72626	0.255944	1	1	CHIP - CTRL	limma	0.157555	0.663721	FALSE	no hit	6.29327		0.802568
FDXR	A0A0A0MSZ4|A0A0A0MT64|A0A0A0MTN9|A0A0A0MTR6|A0A0C4DFN8|A0A0C4DGN7|J3QQX3|P22570|P22570-2|P22570-3|P22570-4|P22570-5|P22570-6|P22570-7	NADPH:adrenodoxin oxidoreductase, mitochondrial OS=Homo sapiens GN=FDXR PE=1 SV=1|NADPH:adrenodoxin oxidoreductase, mitochondrial OS=Homo sapiens GN=FDXR PE=1 SV=1|NADPH:adrenodoxin oxidoreductase, mitochondrial OS=Homo sapiens GN=FDXR PE=1 SV=1|NADPH:adrenodoxin oxidoreductase, mitochondrial OS=Homo sapiens GN=FDXR PE=1 SV=1|NADPH:adrenodoxin oxidoreductase, mitochondrial OS=Homo sapiens GN=FDXR…	1	1	3	3	2	5.57544	0.183791	21.1502	1.57425	0.157721	0.663721	-4.72712	0.256163	1	1	CHIP - CTRL	limma	0.157721	0.663721	FALSE	no hit	5.57544		0.802111
MRPL13	E5RJI7|Q9BYD1	39S ribosomal protein L13, mitochondrial (Fragment) OS=Homo sapiens GN=MRPL13 PE=1 SV=7|39S ribosomal protein L13, mitochondrial OS=Homo sapiens GN=MRPL13 PE=1 SV=1	1	1	3	3	2	5.83576	-0.238976	21.6758	-1.57113	0.158436	0.663721	-4.73081	0.257105	1	1	CHIP - CTRL	limma	0.158436	0.663721	FALSE	no hit	5.83576		0.800145
IFRD1	O00458	Interferon-related developmental regulator 1 OS=Homo sapiens GN=IFRD1 PE=1 SV=4	1	1	3	3	2	5.89727	-0.476236	20.2471	-1.57079	0.158516	0.663721	-4.73122	0.25721	1	1	CHIP - CTRL	limma	0.158516	0.663721	FALSE	no hit	5.89727		0.799927
DDB1	Q16531	DNA damage-binding protein 1 OS=Homo sapiens GN=DDB1 PE=1 SV=1	1	1	3	3	16	6.78681	-0.200659	25.5988	-1.57031	0.158627	0.663721	-4.73179	0.257356	1	1	CHIP - CTRL	limma	0.158627	0.663721	FALSE	no hit	6.78681		0.799623
MEAF6	Q9HAF1|Q9HAF1-2|Q9HAF1-3|Q9HAF1-4	Chromatin modification-related protein MEAF6 OS=Homo sapiens GN=MEAF6 PE=1 SV=1|Isoform 2 of Chromatin modification-related protein MEAF6 OS=Homo sapiens GN=MEAF6|Isoform 3 of Chromatin modification-related protein MEAF6 OS=Homo sapiens GN=MEAF6|Isoform 4 of Chromatin modification-related protein MEAF6 OS=Homo sapiens GN=MEAF6	1	1	3	3	2	6.64374	-0.38694	23.2721	-1.5691	0.158904	0.663721	-4.73322	0.257721	1	1	CHIP - CTRL	limma	0.158904	0.663721	FALSE	no hit	6.64374		0.798864
GPHN	H0YJ30|Q9NQX3|Q9NQX3-2	Gephyrin (Fragment) OS=Homo sapiens GN=GPHN PE=1 SV=1|Gephyrin OS=Homo sapiens GN=GPHN PE=1 SV=1|Isoform 2 of Gephyrin OS=Homo sapiens GN=GPHN	1	1	3	3	2	5.55203	-0.213023	20.7265	-1.56853	0.159036	0.663721	-4.73389	0.257893	1	1	CHIP - CTRL	limma	0.159036	0.663721	FALSE	no hit	5.55203		0.798506
RBM10	A0A0A0MR66|P98175|P98175-2|P98175-3|P98175-4	RNA binding motif protein 10, isoform CRA_d OS=Homo sapiens GN=RBM10 PE=1 SV=1|RNA-binding protein 10 OS=Homo sapiens GN=RBM10 PE=1 SV=3|Isoform 2 of RNA-binding protein 10 OS=Homo sapiens GN=RBM10|Isoform 3 of RNA-binding protein 10 OS=Homo sapiens GN=RBM10|Isoform 4 of RNA-binding protein 10 OS=Homo sapiens GN=RBM10	1	1	3	3	2	5.87158	-0.296126	20.8269	-1.56766	0.159237	0.663721	-4.73492	0.258157	1	1	CHIP - CTRL	limma	0.159237	0.663721	FALSE	no hit	5.87158		0.797957
RPS23	D6RD47|P62266	40S ribosomal protein S23 OS=Homo sapiens GN=RPS23 PE=1 SV=1|40S ribosomal protein S23 OS=Homo sapiens GN=RPS23 PE=1 SV=3	1	1	3	3	5	7.62738	-0.492561	26.4702	-1.56688	0.159419	0.663721	-4.73586	0.258397	1	1	CHIP - CTRL	limma	0.159419	0.663721	FALSE	no hit	7.62738		0.797459
YBX3	P16989|P16989-2	Y-box-binding protein 3 OS=Homo sapiens GN=YBX3 PE=1 SV=4|Isoform 2 of Y-box-binding protein 3 OS=Homo sapiens GN=YBX3	1	1	3	3	9	7.35393	-0.313404	24.4021	-1.56682	0.159432	0.663721	-4.73592	0.258413	1	1	CHIP - CTRL	limma	0.159432	0.663721	FALSE	no hit	7.35393		0.797425
ING5	Q8WYH8|Q8WYH8-2	Inhibitor of growth protein 5 OS=Homo sapiens GN=ING5 PE=1 SV=1|Isoform 2 of Inhibitor of growth protein 5 OS=Homo sapiens GN=ING5	1	1	3	3	3	6.11559	-0.554901	22.8579	-1.56609	0.159601	0.663721	-4.73679	0.258635	1	1	CHIP - CTRL	limma	0.159601	0.663721	FALSE	no hit	6.11559		0.796964
PLS3	A0A0A0MSQ0|P13797|P13797-2	Plastin-3 OS=Homo sapiens GN=PLS3 PE=1 SV=1|Plastin-3 OS=Homo sapiens GN=PLS3 PE=1 SV=4|Isoform 2 of Plastin-3 OS=Homo sapiens GN=PLS3	1	1	3	3	9	6.35989	0.200132	24.1032	1.56559	0.159717	0.663721	-4.73737	0.258787	1	1	CHIP - CTRL	limma	0.159717	0.663721	FALSE	no hit	6.35989		0.79665
H2AFX	P16104	Histone H2AX OS=Homo sapiens GN=H2AFX PE=1 SV=2	1	1	3	3	5	7.71671	-0.598456	25.0324	-1.56425	0.160028	0.663721	-4.73896	0.259196	1	1	CHIP - CTRL	limma	0.160028	0.663721	FALSE	no hit	7.71671		0.795803
hCG_1984214	I3L0E3	HCG1984214, isoform CRA_a OS=Homo sapiens GN=hCG_1984214 PE=3 SV=1	1	1	3	3	2	5.98696	-0.226717	21.2406	-1.56319	0.160275	0.663721	-4.74022	0.259519	1	1	CHIP - CTRL	limma	0.160275	0.663721	FALSE	no hit	5.98696		0.795133
DNMT1	P26358	DNA (cytosine-5)-methyltransferase 1 OS=Homo sapiens GN=DNMT1 PE=1 SV=2	1	1	3	3	12	6.642	-0.195635	24.7967	-1.56069	0.160857	0.663721	-4.74317	0.26028	1	1	CHIP - CTRL	limma	0.160857	0.663721	FALSE	no hit	6.642		0.793561
CAPRIN1	Q14444|Q14444-2	Caprin-1 OS=Homo sapiens GN=CAPRIN1 PE=1 SV=2|Isoform 2 of Caprin-1 OS=Homo sapiens GN=CAPRIN1	1	1	3	3	4	6.39169	0.197595	23.6731	1.55986	0.161051	0.663721	-4.74415	0.260534	1	1	CHIP - CTRL	limma	0.161051	0.663721	FALSE	no hit	6.39169		0.793037
DNTTIP2	Q5QJE6	Deoxynucleotidyltransferase terminal-interacting protein 2 OS=Homo sapiens GN=DNTTIP2 PE=1 SV=2	1	1	3	3	5	6.24583	-0.470967	23.012	-1.55908	0.161233	0.663721	-4.74507	0.260773	1	1	CHIP - CTRL	limma	0.161233	0.663721	FALSE	no hit	6.24583		0.792546
PDCD6IP	Q8WUM4|Q8WUM4-2	Programmed cell death 6-interacting protein OS=Homo sapiens GN=PDCD6IP PE=1 SV=1|Isoform 2 of Programmed cell death 6-interacting protein OS=Homo sapiens GN=PDCD6IP	1	1	3	3	7	6.69012	0.205623	24.0665	1.55887	0.161284	0.663721	-4.74533	0.260839	1	1	CHIP - CTRL	limma	0.161284	0.663721	FALSE	no hit	6.69012		0.79241
RPS3	E9PJN9|E9PL09|P23396|P23396-2	40S ribosomal protein S3 (Fragment) OS=Homo sapiens GN=RPS3 PE=1 SV=1|40S ribosomal protein S3 OS=Homo sapiens GN=RPS3 PE=1 SV=1|40S ribosomal protein S3 OS=Homo sapiens GN=RPS3 PE=1 SV=2|Isoform 2 of 40S ribosomal protein S3 OS=Homo sapiens GN=RPS3	1	1	3	3	13	6.70527	-0.480367	27.4874	-1.55688	0.16175	0.663721	-4.74768	0.261448	1	1	CHIP - CTRL	limma	0.16175	0.663721	FALSE	no hit	6.70527		0.791156
FKBP5	Q13451	Peptidyl-prolyl cis-trans isomerase FKBP5 OS=Homo sapiens GN=FKBP5 PE=1 SV=2	1	1	3	3	6	5.94444	0.218842	22.9653	1.55587	0.161986	0.663721	-4.74886	0.261756	1	1	CHIP - CTRL	limma	0.161986	0.663721	FALSE	no hit	5.94444		0.790522
FAF2	Q96CS3	FAS-associated factor 2 OS=Homo sapiens GN=FAF2 PE=1 SV=2	1	1	3	3	5	6.04989	0.294325	23.3751	1.55574	0.162017	0.663721	-4.74902	0.261797	1	1	CHIP - CTRL	limma	0.162017	0.663721	FALSE	no hit	6.04989		0.790439
ATP5A1	P25705	ATP synthase subunit alpha, mitochondrial OS=Homo sapiens GN=ATP5A1 PE=1 SV=1	1	1	3	3	13	7.16321	0.239159	26.2966	1.55515	0.162156	0.663721	-4.74972	0.261978	1	1	CHIP - CTRL	limma	0.162156	0.663721	FALSE	no hit	7.16321		0.790067
HSPA4L	O95757	Heat shock 70 kDa protein 4L OS=Homo sapiens GN=HSPA4L PE=1 SV=3	1	1	3	3	2	5.67395	0.265727	20.856	1.5527	0.162733	0.663721	-4.75261	0.26273	1	1	CHIP - CTRL	limma	0.162733	0.663721	FALSE	no hit	5.67395		0.788524
NAP1L4	C9J6D1|C9JZI7|E9PKT8|Q99733|Q99733-2	Nucleosome assembly protein 1-like 4 (Fragment) OS=Homo sapiens GN=NAP1L4 PE=1 SV=1|Nucleosome assembly protein 1-like 4 (Fragment) OS=Homo sapiens GN=NAP1L4 PE=1 SV=1|Nucleosome assembly protein 1-like 4 (Fragment) OS=Homo sapiens GN=NAP1L4 PE=1 SV=1|Nucleosome assembly protein 1-like 4 OS=Homo sapiens GN=NAP1L4 PE=1 SV=1|Isoform 2 of Nucleosome assembly protein 1-like 4 OS=Homo sapiens GN=NAP1L4	1	1	3	3	6	6.501	0.185126	23.1761	1.55195	0.16291	0.663721	-4.75349	0.262961	1	1	CHIP - CTRL	limma	0.16291	0.663721	FALSE	no hit	6.501		0.788052
TUBB2A	Q13885	Tubulin beta-2A chain OS=Homo sapiens GN=TUBB2A PE=1 SV=1	1	1	3	3	2	6.087	0.26062	21.3364	1.54923	0.163553	0.663721	-4.75669	0.263797	1	1	CHIP - CTRL	limma	0.163553	0.663721	FALSE	no hit	6.087		0.786342
KRI1	Q8N9T8	Protein KRI1 homolog OS=Homo sapiens GN=KRI1 PE=1 SV=3	1	1	3	3	6	6.40499	-0.333909	23.5973	-1.54764	0.163931	0.663721	-4.75857	0.264289	1	1	CHIP - CTRL	limma	0.163931	0.663721	FALSE	no hit	6.40499		0.78534
CHD8	Q9HCK8|Q9HCK8-2	Chromodomain-helicase-DNA-binding protein 8 OS=Homo sapiens GN=CHD8 PE=1 SV=5|Isoform 2 of Chromodomain-helicase-DNA-binding protein 8 OS=Homo sapiens GN=CHD8	1	1	3	3	6	5.8514	-0.192293	22.973	-1.54611	0.164294	0.663721	-4.76036	0.264761	1	1	CHIP - CTRL	limma	0.164294	0.663721	FALSE	no hit	5.8514		0.784378
BAZ1A	Q9NRL2	Bromodomain adjacent to zinc finger domain protein 1A OS=Homo sapiens GN=BAZ1A PE=1 SV=2	1	1	3	3	15	6.40372	-0.23335	24.9091	-1.54401	0.164794	0.663721	-4.76283	0.26541	1	1	CHIP - CTRL	limma	0.164794	0.663721	FALSE	no hit	6.40372		0.783058
DAP3	P51398	28S ribosomal protein S29, mitochondrial OS=Homo sapiens GN=DAP3 PE=1 SV=1	1	1	3	3	7	6.35135	-0.35101	24.3339	-1.54311	0.165009	0.663721	-4.76389	0.265688	1	1	CHIP - CTRL	limma	0.165009	0.663721	FALSE	no hit	6.35135		0.782493
MYO6	A0A0A0MRM8|Q9UM54-6	Unconventional myosin-VI OS=Homo sapiens GN=MYO6 PE=1 SV=1|Isoform 6 of Unconventional myosin-VI OS=Homo sapiens GN=MYO6	1	1	3	3	5	5.89848	0.248009	23.0772	1.54299	0.165038	0.663721	-4.76403	0.265726	1	1	CHIP - CTRL	limma	0.165038	0.663721	FALSE	no hit	5.89848		0.782416
BIRC6	Q9NR09	Baculoviral IAP repeat-containing protein 6 OS=Homo sapiens GN=BIRC6 PE=1 SV=2	1	1	3	3	4	5.90814	0.289465	22.5496	1.54076	0.165571	0.663721	-4.76665	0.266416	1	1	CHIP - CTRL	limma	0.165571	0.663721	FALSE	no hit	5.90814		0.781015
RBMXL1	Q96E39	RNA binding motif protein, X-linked-like-1 OS=Homo sapiens GN=RBMXL1 PE=1 SV=1	1	1	3	3	3	6.08399	-0.554079	22.7716	-1.53757	0.166339	0.663721	-4.7704	0.26741	1	1	CHIP - CTRL	limma	0.166339	0.663721	FALSE	no hit	6.08399		0.779006
SERBP1	Q8NC51-2|Q8NC51-3|Q8NC51-4	Isoform 2 of Plasminogen activator inhibitor 1 RNA-binding protein OS=Homo sapiens GN=SERBP1|Isoform 3 of Plasminogen activator inhibitor 1 RNA-binding protein OS=Homo sapiens GN=SERBP1|Isoform 4 of Plasminogen activator inhibitor 1 RNA-binding protein OS=Homo sapiens GN=SERBP1	1	1	3	3	10	7.03075	-0.416916	25.2016	-1.53296	0.167452	0.663721	-4.77581	0.268846	1	1	CHIP - CTRL	limma	0.167452	0.663721	FALSE	no hit	7.03075		0.776111
ZBTB11	O95625	Zinc finger and BTB domain-containing protein 11 OS=Homo sapiens GN=ZBTB11 PE=1 SV=2	1	1	3	3	7	6.06411	-0.305124	23.3441	-1.5319	0.167708	0.663721	-4.77705	0.269176	1	1	CHIP - CTRL	limma	0.167708	0.663721	FALSE	no hit	6.06411		0.775447
DDX41	J3KNN5|Q9UJV9	Probable ATP-dependent RNA helicase DDX41 (Fragment) OS=Homo sapiens GN=DDX41 PE=1 SV=1|Probable ATP-dependent RNA helicase DDX41 OS=Homo sapiens GN=DDX41 PE=1 SV=2	1	1	3	3	6	6.15294	-0.185696	23.6445	-1.53011	0.168142	0.663721	-4.77914	0.269736	1	1	CHIP - CTRL	limma	0.168142	0.663721	FALSE	no hit	6.15294		0.774324
NDFIP1	Q9BT67	NEDD4 family-interacting protein 1 OS=Homo sapiens GN=NDFIP1 PE=1 SV=1	1	1	3	3	2	5.81705	0.291228	21.3765	1.52961	0.168264	0.663721	-4.77973	0.269894	1	1	CHIP - CTRL	limma	0.168264	0.663721	FALSE	no hit	5.81705		0.774008
MRPL15	E5RIZ4|Q9P015	39S ribosomal protein L15, mitochondrial (Fragment) OS=Homo sapiens GN=MRPL15 PE=1 SV=2|39S ribosomal protein L15, mitochondrial OS=Homo sapiens GN=MRPL15 PE=1 SV=1	1	1	3	3	2	5.90748	0.343584	22.0747	1.52787	0.168688	0.663721	-4.78177	0.270438	1	1	CHIP - CTRL	limma	0.168688	0.663721	FALSE	no hit	5.90748		0.772917
H2AFY2	Q9P0M6	Core histone macro-H2A,2 OS=Homo sapiens GN=H2AFY2 PE=1 SV=3	1	1	3	3	9	6.57852	-0.398126	24.1588	-1.52715	0.168864	0.663721	-4.78261	0.270665	1	1	CHIP - CTRL	limma	0.168864	0.663721	FALSE	no hit	6.57852		0.772463
H2AFY	O75367|O75367-3	Core histone macro-H2A,1 OS=Homo sapiens GN=H2AFY PE=1 SV=4|Isoform 3 of Core histone macro-H2A,1 OS=Homo sapiens GN=H2AFY	1	1	3	3	8	7.00662	-0.492322	24.7819	-1.52534	0.169306	0.663721	-4.78473	0.271233	1	1	CHIP - CTRL	limma	0.169306	0.663721	FALSE	no hit	7.00662		0.771327
PHF2	O75151	Lysine-specific demethylase PHF2 OS=Homo sapiens GN=PHF2 PE=1 SV=4	1	1	3	3	2	5.85872	-0.30956	21.3331	-1.5236	0.169732	0.663721	-4.78676	0.271781	1	1	CHIP - CTRL	limma	0.169732	0.663721	FALSE	no hit	5.85872		0.770235
RPL34	P49207	60S ribosomal protein L34 OS=Homo sapiens GN=RPL34 PE=1 SV=3	1	1	3	3	5	7.61006	-0.553892	26.3816	-1.5235	0.169755	0.663721	-4.78687	0.27181	1	1	CHIP - CTRL	limma	0.169755	0.663721	FALSE	no hit	7.61006		0.770177
RSF1	Q96T23|Q96T23-2	Remodeling and spacing factor 1 OS=Homo sapiens GN=RSF1 PE=1 SV=2|Isoform 2 of Remodeling and spacing factor 1 OS=Homo sapiens GN=RSF1	1	1	3	3	20	6.79921	-0.326056	25.5736	-1.51983	0.170658	0.663721	-4.79116	0.272967	1	1	CHIP - CTRL	limma	0.170658	0.663721	FALSE	no hit	6.79921		0.767874
H1FX	Q92522	Histone H1x OS=Homo sapiens GN=H1FX PE=1 SV=1	1	1	3	3	9	7.45328	-0.49063	25.2447	-1.51958	0.17072	0.663721	-4.79146	0.273046	1	1	CHIP - CTRL	limma	0.17072	0.663721	FALSE	no hit	7.45328		0.767716
ZMAT2	Q96NC0	Zinc finger matrin-type protein 2 OS=Homo sapiens GN=ZMAT2 PE=1 SV=1	1	1	3	3	3	5.94719	-0.338949	22.8813	-1.51699	0.17136	0.663721	-4.79448	0.273866	1	1	CHIP - CTRL	limma	0.17136	0.663721	FALSE	no hit	5.94719		0.766091
MARCKSL1	P49006	MARCKS-related protein OS=Homo sapiens GN=MARCKSL1 PE=1 SV=2	1	1	3	3	2	6.02572	0.274275	21.6839	1.51561	0.171702	0.663721	-4.79609	0.274303	1	1	CHIP - CTRL	limma	0.171702	0.663721	FALSE	no hit	6.02572		0.765225
CHD7	Q9P2D1	Chromodomain-helicase-DNA-binding protein 7 OS=Homo sapiens GN=CHD7 PE=1 SV=3	1	1	3	3	3	5.5677	-0.381658	21.4856	-1.51286	0.172382	0.663721	-4.79929	0.275171	1	1	CHIP - CTRL	limma	0.172382	0.663721	FALSE	no hit	5.5677		0.763508
RALY	Q9UKM9	RNA-binding protein Raly OS=Homo sapiens GN=RALY PE=1 SV=1	1	1	3	3	12	7.07325	-0.224686	25.7426	-1.51109	0.172823	0.663721	-4.80135	0.275734	1	1	CHIP - CTRL	limma	0.172823	0.663721	FALSE	no hit	7.07325		0.762399
BOP 1,00	Q14137|Q14137-2	Ribosome biogenesis protein BOP1 OS=Homo sapiens GN=BOP1 PE=1 SV=2|Isoform 2 of Ribosome biogenesis protein BOP1 OS=Homo sapiens GN=BOP1	1	1	3	3	2	5.92488	-0.355998	21.4084	-1.50999	0.173098	0.663721	-4.80263	0.276084	1	1	CHIP - CTRL	limma	0.173098	0.663721	FALSE	no hit	5.92488		0.761708
PEO1	Q96RR1	Twinkle protein, mitochondrial OS=Homo sapiens GN=PEO1 PE=1 SV=1	1	1	3	3	2	5.92655	-0.257347	21.6552	-1.50556	0.174208	0.663721	-4.80779	0.277497	1	1	CHIP - CTRL	limma	0.174208	0.663721	FALSE	no hit	5.92655		0.758932
TCF20	Q9UGU0|Q9UGU0-2	Transcription factor 20 OS=Homo sapiens GN=TCF20 PE=1 SV=3|Isoform 2 of Transcription factor 20 OS=Homo sapiens GN=TCF20	1	1	3	3	5	5.80559	-0.2929	22.4889	-1.50394	0.174613	0.663721	-4.80966	0.278012	1	1	CHIP - CTRL	limma	0.174613	0.663721	FALSE	no hit	5.80559		0.757924
YWHAZ	E7EX29|P63104	14-3-3 protein zeta/delta (Fragment) OS=Homo sapiens GN=YWHAZ PE=1 SV=1|14-3-3 protein zeta/delta OS=Homo sapiens GN=YWHAZ PE=1 SV=1	1	1	3	3	5	6.51842	0.22792	24.0684	1.50339	0.174753	0.663721	-4.81031	0.278189	1	1	CHIP - CTRL	limma	0.174753	0.663721	FALSE	no hit	6.51842		0.757576
STAU1	O95793|O95793-2|Q5JW30	Double-stranded RNA-binding protein Staufen homolog 1 OS=Homo sapiens GN=STAU1 PE=1 SV=2|Isoform Short of Double-stranded RNA-binding protein Staufen homolog 1 OS=Homo sapiens GN=STAU1|Double-stranded RNA-binding protein Staufen homolog 1 OS=Homo sapiens GN=STAU1 PE=1 SV=1	1	1	3	3	10	7.04083	-0.434341	24.743	-1.50291	0.174874	0.663721	-4.81087	0.278343	1	1	CHIP - CTRL	limma	0.174874	0.663721	FALSE	no hit	7.04083		0.757275
APPL1	Q9UKG1	DCC-interacting protein 13-alpha OS=Homo sapiens GN=APPL1 PE=1 SV=1	1	1	3	3	3	5.74834	0.197082	21.647	1.50068	0.175437	0.663721	-4.81346	0.279057	1	1	CHIP - CTRL	limma	0.175437	0.663721	FALSE	no hit	5.74834		0.755879
SLC35B2	Q8TB61|Q8TB61-2|Q8TB61-3|Q8TB61-4|Q8TB61-5	Adenosine 3'-phospho 5'-phosphosulfate transporter 1 OS=Homo sapiens GN=SLC35B2 PE=1 SV=1|Isoform 2 of Adenosine 3'-phospho 5'-phosphosulfate transporter 1 OS=Homo sapiens GN=SLC35B2|Isoform 3 of Adenosine 3'-phospho 5'-phosphosulfate transporter 1 OS=Homo sapiens GN=SLC35B2|Isoform 4 of Adenosine 3'-phospho 5'-phosphosulfate transporter 1 OS=Homo sapiens GN=SLC35B2|Isoform 5 of Adenosine 3'-phos…	1	1	3	3	2	5.71708	0.271821	21.0965	1.50017	0.175565	0.663721	-4.81404	0.27922	1	1	CHIP - CTRL	limma	0.175565	0.663721	FALSE	no hit	5.71708		0.755562
ZNF483	Q8TF39	Zinc finger protein 483 OS=Homo sapiens GN=ZNF483 PE=1 SV=3	1	1	3	3	2	5.40601	-0.37423	21.6925	-1.49883	0.175903	0.663721	-4.81559	0.279648	1	1	CHIP - CTRL	limma	0.175903	0.663721	FALSE	no hit	5.40601		0.754727
SYNCRIP	O60506|O60506-2|O60506-4	Heterogeneous nuclear ribonucleoprotein Q OS=Homo sapiens GN=SYNCRIP PE=1 SV=2|Isoform 2 of Heterogeneous nuclear ribonucleoprotein Q OS=Homo sapiens GN=SYNCRIP|Isoform 4 of Heterogeneous nuclear ribonucleoprotein Q OS=Homo sapiens GN=SYNCRIP	1	1	3	3	6	7.05515	-0.248993	24.4274	-1.4962	0.176571	0.663721	-4.81865	0.280494	1	1	CHIP - CTRL	limma	0.176571	0.663721	FALSE	no hit	7.05515		0.753081
2002-09-01	B5MCX3|C9J2Q4|Q15019|Q15019-2	Septin-2 OS=Homo sapiens GN=SEPT2 PE=1 SV=1|Septin-2 (Fragment) OS=Homo sapiens GN=SEPT2 PE=1 SV=1|Septin-2 OS=Homo sapiens GN=SEPT2 PE=1 SV=1|Isoform 2 of Septin-2 OS=Homo sapiens GN=SEPT2	1	1	3	3	3	5.77185	0.222468	22.3061	1.49603	0.176614	0.663721	-4.81884	0.280548	1	1	CHIP - CTRL	limma	0.176614	0.663721	FALSE	no hit	5.77185		0.752976
MACF1	H3BPE1|H3BQK9|Q9UPN3	Microtubule-actin cross-linking factor 1, isoforms 1/2/3/5 OS=Homo sapiens GN=MACF1 PE=1 SV=1|Microtubule-actin cross-linking factor 1, isoforms 1/2/3/5 OS=Homo sapiens GN=MACF1 PE=1 SV=1|Microtubule-actin cross-linking factor 1, isoforms 1/2/3/5 OS=Homo sapiens GN=MACF1 PE=1 SV=4	1	1	3	3	2	5.77334	0.240784	20.347	1.49504	0.176865	0.663721	-4.81999	0.280866	1	1	CHIP - CTRL	limma	0.176865	0.663721	FALSE	no hit	5.77334		0.752358
PHF5A	Q7RTV0	PHD finger-like domain-containing protein 5A OS=Homo sapiens GN=PHF5A PE=1 SV=1	1	1	3	3	2	5.96461	-0.269708	23.1352	-1.49426	0.177064	0.663721	-4.82089	0.281118	1	1	CHIP - CTRL	limma	0.177064	0.663721	FALSE	no hit	5.96461		0.751869
CBSL|CBS	P0DN79|P35520|P35520-2	Cystathionine beta-synthase-like protein OS=Homo sapiens GN=CBSL PE=1 SV=1|Cystathionine beta-synthase OS=Homo sapiens GN=CBS PE=1 SV=2|Isoform 2 of Cystathionine beta-synthase OS=Homo sapiens GN=CBS	1	1	3	3	4	6.5289	0.181661	23.4782	1.49059	0.178003	0.663721	-4.82515	0.282303	1	1	CHIP - CTRL	limma	0.178003	0.663721	FALSE	no hit	6.5289		0.749573
NSD1	Q96L73|Q96L73-2	Histone-lysine N-methyltransferase, H3 lysine-36 and H4 lysine-20 specific OS=Homo sapiens GN=NSD1 PE=1 SV=1|Isoform 2 of Histone-lysine N-methyltransferase, H3 lysine-36 and H4 lysine-20 specific OS=Homo sapiens GN=NSD1	1	1	3	3	6	5.883	-0.22257	22.9402	-1.49001	0.178151	0.663721	-4.82582	0.28249	1	1	CHIP - CTRL	limma	0.178151	0.663721	FALSE	no hit	5.883		0.749211
NPM1	E5RI98|P06748|P06748-2	Nucleophosmin (Fragment) OS=Homo sapiens GN=NPM1 PE=1 SV=1|Nucleophosmin OS=Homo sapiens GN=NPM1 PE=1 SV=2|Isoform 2 of Nucleophosmin OS=Homo sapiens GN=NPM1	1	1	3	3	10	7.6578	-0.526888	26.7729	-1.4888	0.17846	0.663721	-4.82721	0.282879	1	1	CHIP - CTRL	limma	0.17846	0.663721	FALSE	no hit	7.6578		0.748458
FANCI	H3BP78|Q9NVI1|Q9NVI1-1|Q9NVI1-2	Fanconi anemia group I protein (Fragment) OS=Homo sapiens GN=FANCI PE=1 SV=1|Fanconi anemia group I protein OS=Homo sapiens GN=FANCI PE=1 SV=4|Isoform 1 of Fanconi anemia group I protein OS=Homo sapiens GN=FANCI|Isoform 2 of Fanconi anemia group I protein OS=Homo sapiens GN=FANCI	1	1	3	3	3	5.68041	0.235141	22.7955	1.488	0.178665	0.663721	-4.82813	0.283137	1	1	CHIP - CTRL	limma	0.178665	0.663721	FALSE	no hit	5.68041		0.747961
RPS24	A0A087WUS0|E7ETK0|P62847|P62847-2|P62847-3|P62847-4	40S ribosomal protein S24 OS=Homo sapiens GN=RPS24 PE=1 SV=1|40S ribosomal protein S24 OS=Homo sapiens GN=RPS24 PE=1 SV=1|40S ribosomal protein S24 OS=Homo sapiens GN=RPS24 PE=1 SV=1|Isoform 2 of 40S ribosomal protein S24 OS=Homo sapiens GN=RPS24|Isoform 3 of 40S ribosomal protein S24 OS=Homo sapiens GN=RPS24|Isoform 4 of 40S ribosomal protein S24 OS=Homo sapiens GN=RPS24	1	1	3	3	3	7.19408	-0.519523	24.4049	-1.48598	0.179184	0.663721	-4.83046	0.283791	1	1	CHIP - CTRL	limma	0.179184	0.663721	FALSE	no hit	7.19408		0.746701
ASCC2	Q9H1I8|Q9H1I8-3	Activating signal cointegrator 1 complex subunit 2 OS=Homo sapiens GN=ASCC2 PE=1 SV=3|Isoform 3 of Activating signal cointegrator 1 complex subunit 2 OS=Homo sapiens GN=ASCC2	1	1	3	3	2	6.06771	-0.383305	21.009	-1.48428	0.179623	0.663721	-4.83243	0.284343	1	1	CHIP - CTRL	limma	0.179623	0.663721	FALSE	no hit	6.06771		0.745637
SENP3	Q9H4L4	Sentrin-specific protease 3 OS=Homo sapiens GN=SENP3 PE=1 SV=2	1	1	3	3	3	6.11283	-0.231169	23.0032	-1.48419	0.179646	0.663721	-4.83254	0.284372	1	1	CHIP - CTRL	limma	0.179646	0.663721	FALSE	no hit	6.11283		0.745581
DNAJB6	A0A0J9YX62|C9J2C4|O75190|O75190-2|O75190-3	DnaJ homolog subfamily B member 6 OS=Homo sapiens GN=DNAJB6 PE=1 SV=1|DnaJ homolog subfamily B member 6 (Fragment) OS=Homo sapiens GN=DNAJB6 PE=1 SV=1|DnaJ homolog subfamily B member 6 OS=Homo sapiens GN=DNAJB6 PE=1 SV=2|Isoform B of DnaJ homolog subfamily B member 6 OS=Homo sapiens GN=DNAJB6|Isoform C of DnaJ homolog subfamily B member 6 OS=Homo sapiens GN=DNAJB6	1	1	3	3	4	6.276	0.206311	23.5414	1.48375	0.179762	0.663721	-4.83305	0.284517	1	1	CHIP - CTRL	limma	0.179762	0.663721	FALSE	no hit	6.276		0.745303
E7EVH7|KLC1	E7EVH7|F8W6L3|G3V2E7|G3V3H3|G3V5R9|G5E9S8|Q07866|Q07866-10|Q07866-2|Q07866-3|Q07866-4|Q07866-5|Q07866-6|Q07866-7|Q07866-8|Q07866-9	Uncharacterized protein OS=Homo sapiens PE=4 SV=1|Kinesin light chain 1 OS=Homo sapiens GN=KLC1 PE=1 SV=1|Kinesin light chain 1 OS=Homo sapiens GN=KLC1 PE=1 SV=1|Kinesin light chain 1 OS=Homo sapiens GN=KLC1 PE=1 SV=1|Kinesin light chain 1 OS=Homo sapiens GN=KLC1 PE=1 SV=1|Kinesin light chain 1 OS=Homo sapiens GN=KLC1 PE=1 SV=1|Kinesin light chain 1 OS=Homo sapiens GN=KLC1 PE=1 SV=2|Isoform D of …	1	1	3	3	7	6.12053	0.212787	23.6568	1.48349	0.179827	0.663721	-4.83334	0.284599	1	1	CHIP - CTRL	limma	0.179827	0.663721	FALSE	no hit	6.12053		0.745146
RPS16	P62249	40S ribosomal protein S16 OS=Homo sapiens GN=RPS16 PE=1 SV=2	1	1	3	3	12	8.68882	-0.457364	27.2111	-1.4818	0.180266	0.663721	-4.8353	0.28515	1	1	CHIP - CTRL	limma	0.180266	0.663721	FALSE	no hit	8.68882		0.744087
BAZ1B	Q9UIG0|Q9UIG0-2	Tyrosine-protein kinase BAZ1B OS=Homo sapiens GN=BAZ1B PE=1 SV=2|Isoform 2 of Tyrosine-protein kinase BAZ1B OS=Homo sapiens GN=BAZ1B	1	1	3	3	20	6.86023	-0.301464	26.0079	-1.48137	0.180375	0.663721	-4.83579	0.285288	1	1	CHIP - CTRL	limma	0.180375	0.663721	FALSE	no hit	6.86023		0.743823
2007-03-01	F5H6W4|Q9H992	E3 ubiquitin-protein ligase MARCH7 OS=Homo sapiens GN=MARCH7 PE=1 SV=1|E3 ubiquitin-protein ligase MARCH7 OS=Homo sapiens GN=MARCH7 PE=1 SV=1	1	1	3	3	2	5.7059	0.276434	20.7424	1.47929	0.180916	0.663721	-4.83819	0.285967	1	1	CHIP - CTRL	limma	0.180916	0.663721	FALSE	no hit	5.7059		0.742522
CSDE1	O75534|O75534-2|O75534-3|O75534-4	Cold shock domain-containing protein E1 OS=Homo sapiens GN=CSDE1 PE=1 SV=2|Isoform 2 of Cold shock domain-containing protein E1 OS=Homo sapiens GN=CSDE1|Isoform 3 of Cold shock domain-containing protein E1 OS=Homo sapiens GN=CSDE1|Isoform 4 of Cold shock domain-containing protein E1 OS=Homo sapiens GN=CSDE1	1	1	3	3	13	6.72639	-0.392151	25.157	-1.47742	0.181403	0.663721	-4.84035	0.286577	1	1	CHIP - CTRL	limma	0.181403	0.663721	FALSE	no hit	6.72639		0.741356
ZNF280C	Q8ND82|Q9UJJ2	Zinc finger protein 280C OS=Homo sapiens GN=ZNF280C PE=1 SV=1|Zinc finger protein 280C (Fragment) OS=Homo sapiens GN=ZNF280C PE=1 SV=1	1	1	3	3	5	6.06122	-0.326347	22.9639	-1.47682	0.181558	0.663721	-4.84103	0.28677	1	1	CHIP - CTRL	limma	0.181558	0.663721	FALSE	no hit	6.06122		0.740986
CLPTM1	O96005|O96005-4	Cleft lip and palate transmembrane protein 1 OS=Homo sapiens GN=CLPTM1 PE=1 SV=1|Isoform 3 of Cleft lip and palate transmembrane protein 1 OS=Homo sapiens GN=CLPTM1	1	1	3	3	3	5.65078	0.25648	21.5103	1.47437	0.182197	0.663721	-4.84385	0.28757	1	1	CHIP - CTRL	limma	0.182197	0.663721	FALSE	no hit	5.65078		0.739459
MRPS26	Q9BYN8	28S ribosomal protein S26, mitochondrial OS=Homo sapiens GN=MRPS26 PE=1 SV=1	1	1	3	3	3	6.26082	-0.260027	23.0067	-1.4733	0.182479	0.663721	-4.84509	0.287923	1	1	CHIP - CTRL	limma	0.182479	0.663721	FALSE	no hit	6.26082		0.738788
RPL27A	E9PLL6|P46776	60S ribosomal protein L27a OS=Homo sapiens GN=RPL27A PE=1 SV=1|60S ribosomal protein L27a OS=Homo sapiens GN=RPL27A PE=1 SV=2	1	1	3	3	3	6.5098	-0.46688	24.9128	-1.47056	0.183195	0.663721	-4.84823	0.288818	1	1	CHIP - CTRL	limma	0.183195	0.663721	FALSE	no hit	6.5098		0.737085
AASS	Q9UDR5	Alpha-aminoadipic semialdehyde synthase, mitochondrial OS=Homo sapiens GN=AASS PE=1 SV=1	1	1	3	3	3	5.66327	0.218105	22.1189	1.46842	0.183758	0.663721	-4.85069	0.28952	1	1	CHIP - CTRL	limma	0.183758	0.663721	FALSE	no hit	5.66327		0.735753
IMP4	H0Y714|Q96G21	U3 small nucleolar ribonucleoprotein protein IMP4 (Fragment) OS=Homo sapiens GN=IMP4 PE=1 SV=1|U3 small nucleolar ribonucleoprotein protein IMP4 OS=Homo sapiens GN=IMP4 PE=1 SV=1	1	1	3	3	2	5.91309	-0.243917	21.2003	-1.46834	0.183779	0.663721	-4.85078	0.289546	1	1	CHIP - CTRL	limma	0.183779	0.663721	FALSE	no hit	5.91309		0.735704
KIF1B	O60333-3	Isoform 3 of Kinesin-like protein KIF1B OS=Homo sapiens GN=KIF1B	1	1	3	3	3	5.55414	0.236641	21.9418	1.46737	0.184035	0.663721	-4.85189	0.289865	1	1	CHIP - CTRL	limma	0.184035	0.663721	FALSE	no hit	5.55414		0.7351
HADH	A0A0A0MSE2|E9PF18|Q16836|Q16836-2|Q16836-3	Hydroxyacyl-coenzyme A dehydrogenase, mitochondrial OS=Homo sapiens GN=HADH PE=1 SV=1|Hydroxyacyl-coenzyme A dehydrogenase, mitochondrial OS=Homo sapiens GN=HADH PE=1 SV=1|Hydroxyacyl-coenzyme A dehydrogenase, mitochondrial OS=Homo sapiens GN=HADH PE=1 SV=3|Isoform 2 of Hydroxyacyl-coenzyme A dehydrogenase, mitochondrial OS=Homo sapiens GN=HADH|Isoform 3 of Hydroxyacyl-coenzyme A dehydrogenase, m…	1	1	3	3	3	6.50432	0.228206	24.7143	1.46549	0.184532	0.663721	-4.85406	0.290485	1	1	CHIP - CTRL	limma	0.184532	0.663721	FALSE	no hit	6.50432		0.733928
RPS20	P60866|P60866-2	40S ribosomal protein S20 OS=Homo sapiens GN=RPS20 PE=1 SV=1|Isoform 2 of 40S ribosomal protein S20 OS=Homo sapiens GN=RPS20	1	1	3	3	5	7.30761	-0.533878	24.4144	-1.46548	0.184534	0.663721	-4.85406	0.290487	1	1	CHIP - CTRL	limma	0.184534	0.663721	FALSE	no hit	7.30761		0.733924
GLUL	P15104	Glutamine synthetase OS=Homo sapiens GN=GLUL PE=1 SV=4	1	1	3	3	2	6.17978	0.233505	22.2764	1.465	0.184663	0.663721	-4.85462	0.290647	1	1	CHIP - CTRL	limma	0.184663	0.663721	FALSE	no hit	6.17978		0.733621
RAD21	O60216	Double-strand-break repair protein rad21 homolog OS=Homo sapiens GN=RAD21 PE=1 SV=2	1	1	3	3	3	6.02524	0.235971	21.9561	1.46267	0.185279	0.663721	-4.85729	0.291413	1	1	CHIP - CTRL	limma	0.185279	0.663721	FALSE	no hit	6.02524		0.732175
AMOT	Q4VCS5	Angiomotin OS=Homo sapiens GN=AMOT PE=1 SV=1	1	1	3	3	11	6.32569	0.192039	24.7355	1.46262	0.185292	0.663721	-4.85734	0.29143	1	1	CHIP - CTRL	limma	0.185292	0.663721	FALSE	no hit	6.32569		0.732143
RPL4	P36578	60S ribosomal protein L4 OS=Homo sapiens GN=RPL4 PE=1 SV=5	1	1	3	3	15	8.26203	-0.562488	26.6388	-1.46185	0.185498	0.663721	-4.85823	0.291686	1	1	CHIP - CTRL	limma	0.185498	0.663721	FALSE	no hit	8.26203		0.731661
NOP16	Q9Y3C1	Nucleolar protein 16 OS=Homo sapiens GN=NOP16 PE=1 SV=2	1	1	3	3	5	7.10241	-0.514494	24.6006	-1.45923	0.186194	0.663721	-4.86123	0.29255	1	1	CHIP - CTRL	limma	0.186194	0.663721	FALSE	no hit	7.10241		0.730034
RPL35	P42766	60S ribosomal protein L35 OS=Homo sapiens GN=RPL35 PE=1 SV=2	1	1	3	3	6	6.78485	-0.460566	25.8216	-1.45707	0.186771	0.663721	-4.8637	0.293265	1	1	CHIP - CTRL	limma	0.186771	0.663721	FALSE	no hit	6.78485		0.72869
HSPA4	P34932	Heat shock 70 kDa protein 4 OS=Homo sapiens GN=HSPA4 PE=1 SV=4	1	1	3	3	20	6.77744	0.234867	25.7173	1.45651	0.18692	0.663721	-4.86434	0.29345	1	1	CHIP - CTRL	limma	0.18692	0.663721	FALSE	no hit	6.77744		0.728344
CHAF1A	Q13111	Chromatin assembly factor 1 subunit A OS=Homo sapiens GN=CHAF1A PE=1 SV=2	1	1	3	3	8	6.14564	0.187886	23.6143	1.45619	0.187007	0.663721	-4.86471	0.293558	1	1	CHIP - CTRL	limma	0.187007	0.663721	FALSE	no hit	6.14564		0.728143
SRSF3	P84103|P84103-2	Serine/arginine-rich splicing factor 3 OS=Homo sapiens GN=SRSF3 PE=1 SV=1|Isoform 2 of Serine/arginine-rich splicing factor 3 OS=Homo sapiens GN=SRSF3	1	1	3	3	3	5.87568	-0.257203	22.9776	-1.4484	0.1891	0.663808	-4.8736	0.296145	1	1	CHIP - CTRL	limma	0.1891	0.663808	FALSE	no hit	5.87568		0.723308
SMAD5	Q99717	Mothers against decapentaplegic homolog 5 OS=Homo sapiens GN=SMAD5 PE=1 SV=1	1	1	3	3	2	5.75543	0.243268	21.1898	1.44684	0.189522	0.663808	-4.87538	0.296666	1	1	CHIP - CTRL	limma	0.189522	0.663808	FALSE	no hit	5.75543		0.72234
FDFT1	E9PNM1|P37268|P37268-2|P37268-3|P37268-4|P37268-5	Squalene synthase OS=Homo sapiens GN=FDFT1 PE=1 SV=1|Squalene synthase OS=Homo sapiens GN=FDFT1 PE=1 SV=1|Isoform 2 of Squalene synthase OS=Homo sapiens GN=FDFT1|Isoform 3 of Squalene synthase OS=Homo sapiens GN=FDFT1|Isoform 4 of Squalene synthase OS=Homo sapiens GN=FDFT1|Isoform 5 of Squalene synthase OS=Homo sapiens GN=FDFT1	1	1	3	3	2	5.82228	0.215881	21.1379	1.44556	0.189869	0.663808	-4.87684	0.297093	1	1	CHIP - CTRL	limma	0.189869	0.663808	FALSE	no hit	5.82228		0.721546
PHF6	A0A0D9SGE8|Q5JRC6|Q8IWS0|Q8IWS0-3|Q8IWS0-5	PHD finger protein 6 OS=Homo sapiens GN=PHF6 PE=1 SV=1|PHD finger protein 6 OS=Homo sapiens GN=PHF6 PE=1 SV=1|PHD finger protein 6 OS=Homo sapiens GN=PHF6 PE=1 SV=1|Isoform 3 of PHD finger protein 6 OS=Homo sapiens GN=PHF6|Isoform 5 of PHD finger protein 6 OS=Homo sapiens GN=PHF6	1	1	3	3	4	6.41194	-0.245158	23.5718	-1.44456	0.190141	0.663808	-4.87798	0.297429	1	1	CHIP - CTRL	limma	0.190141	0.663808	FALSE	no hit	6.41194		0.720924
PSMD12	O00232|O00232-2	26S proteasome non-ATPase regulatory subunit 12 OS=Homo sapiens GN=PSMD12 PE=1 SV=3|Isoform 2 of 26S proteasome non-ATPase regulatory subunit 12 OS=Homo sapiens GN=PSMD12	1	1	3	3	2	5.50274	0.283459	20.7504	1.4402	0.19133	0.663808	-4.88294	0.29889	1	1	CHIP - CTRL	limma	0.19133	0.663808	FALSE	no hit	5.50274		0.718217
OAT	P04181	Ornithine aminotransferase, mitochondrial OS=Homo sapiens GN=OAT PE=1 SV=1	1	1	3	3	3	5.71952	-0.476779	23.0031	-1.44003	0.191377	0.663808	-4.88314	0.298948	1	1	CHIP - CTRL	limma	0.191377	0.663808	FALSE	no hit	5.71952		0.718111
MRPL1	Q9BYD6	39S ribosomal protein L1, mitochondrial OS=Homo sapiens GN=MRPL1 PE=1 SV=2	1	1	3	3	3	6.00819	0.202775	23.0918	1.43617	0.192433	0.663808	-4.88752	0.300244	1	1	CHIP - CTRL	limma	0.192433	0.663808	FALSE	no hit	6.00819		0.715721
NSDHL	C9JDR0|Q15738	Sterol-4-alpha-carboxylate 3-dehydrogenase, decarboxylating (Fragment) OS=Homo sapiens GN=NSDHL PE=1 SV=1|Sterol-4-alpha-carboxylate 3-dehydrogenase, decarboxylating OS=Homo sapiens GN=NSDHL PE=1 SV=2	1	1	3	3	6	6.41057	0.250981	24.088	1.43427	0.192954	0.663808	-4.88967	0.300883	1	1	CHIP - CTRL	limma	0.192954	0.663808	FALSE	no hit	6.41057		0.714546
RPS19	P39019	40S ribosomal protein S19 OS=Homo sapiens GN=RPS19 PE=1 SV=2	1	1	3	3	9	7.75879	-0.518308	26.9608	-1.43421	0.19297	0.663808	-4.88974	0.300903	1	1	CHIP - CTRL	limma	0.19297	0.663808	FALSE	no hit	7.75879		0.714509
RRP9	O43818	U3 small nucleolar RNA-interacting protein 2 OS=Homo sapiens GN=RRP9 PE=1 SV=1	1	1	3	3	4	6.06958	-0.297016	22.6481	-1.4293	0.194327	0.663808	-4.89531	0.302562	1	1	CHIP - CTRL	limma	0.194327	0.663808	FALSE	no hit	6.06958		0.711467
GNL2	Q13823	Nucleolar GTP-binding protein 2 OS=Homo sapiens GN=GNL2 PE=1 SV=1	1	1	3	3	14	7.07917	-0.407111	25.4142	-1.42628	0.195164	0.663808	-4.89873	0.303583	1	1	CHIP - CTRL	limma	0.195164	0.663808	FALSE	no hit	7.07917		0.709601
ILKAP3|ILKAP	F8SNU7|Q9H0C8	Integrin-linked kinase associated phosphatase OS=Homo sapiens GN=ILKAP3 PE=1 SV=1|Integrin-linked kinase-associated serine/threonine phosphatase 2C OS=Homo sapiens GN=ILKAP PE=1 SV=1	1	1	3	3	4	6.12185	0.247926	23.1099	1.42091	0.196664	0.663808	-4.9048	0.30541	1	1	CHIP - CTRL	limma	0.196664	0.663808	FALSE	no hit	6.12185		0.706276
PGM2	Q96G03	Phosphoglucomutase-2 OS=Homo sapiens GN=PGM2 PE=1 SV=4	1	1	3	3	2	6.05663	0.251079	22.0601	1.41528	0.198244	0.663808	-4.91115	0.307329	1	1	CHIP - CTRL	limma	0.198244	0.663808	FALSE	no hit	6.05663		0.702799
ANXA6	P08133|P08133-2	Annexin A6 OS=Homo sapiens GN=ANXA6 PE=1 SV=3|Isoform 2 of Annexin A6 OS=Homo sapiens GN=ANXA6	1	1	3	3	5	6.17654	0.216867	23.1839	1.41514	0.198284	0.663808	-4.91131	0.307377	1	1	CHIP - CTRL	limma	0.198284	0.663808	FALSE	no hit	6.17654		0.702712
ZC3H4	M0QY97|Q9UPT8	Zinc finger CCCH domain-containing protein 4 (Fragment) OS=Homo sapiens GN=ZC3H4 PE=1 SV=1|Zinc finger CCCH domain-containing protein 4 OS=Homo sapiens GN=ZC3H4 PE=1 SV=3	1	1	3	3	7	5.97951	-0.222564	23.1836	-1.41282	0.198938	0.663808	-4.91392	0.30817	1	1	CHIP - CTRL	limma	0.198938	0.663808	FALSE	no hit	5.97951		0.701281
PPIA	C9J5S7|F8WE65|P62937	Peptidyl-prolyl cis-trans isomerase OS=Homo sapiens GN=PPIA PE=1 SV=1|Peptidyl-prolyl cis-trans isomerase OS=Homo sapiens GN=PPIA PE=1 SV=1|Peptidyl-prolyl cis-trans isomerase A OS=Homo sapiens GN=PPIA PE=1 SV=2	1	1	3	3	2	6.46738	-0.241907	22.4896	-1.41196	0.199183	0.663808	-4.91489	0.308466	1	1	CHIP - CTRL	limma	0.199183	0.663808	FALSE	no hit	6.46738		0.700749
RBM7	G3V1T9|J3KPD3|Q9Y580	RNA binding motif protein 7, isoform CRA_a OS=Homo sapiens GN=RBM7 PE=1 SV=1|RNA binding motif protein 7, isoform CRA_c OS=Homo sapiens GN=RBM7 PE=1 SV=1|RNA-binding protein 7 OS=Homo sapiens GN=RBM7 PE=1 SV=1	1	1	3	3	2	5.91004	0.18775	22.0844	1.41183	0.199219	0.663808	-4.91504	0.30851	1	1	CHIP - CTRL	limma	0.199219	0.663808	FALSE	no hit	5.91004		0.700668
DDX24	G3V529|Q9GZR7	ATP-dependent RNA helicase DDX24 OS=Homo sapiens GN=DDX24 PE=1 SV=1|ATP-dependent RNA helicase DDX24 OS=Homo sapiens GN=DDX24 PE=1 SV=1	1	1	3	3	12	6.67845	-0.364828	24.6775	-1.41146	0.199324	0.663808	-4.91545	0.308636	1	1	CHIP - CTRL	limma	0.199324	0.663808	FALSE	no hit	6.67845		0.700441
MSH6	P52701|P52701-3|P52701-4	DNA mismatch repair protein Msh6 OS=Homo sapiens GN=MSH6 PE=1 SV=2|Isoform 3 of DNA mismatch repair protein Msh6 OS=Homo sapiens GN=MSH6|Isoform 4 of DNA mismatch repair protein Msh6 OS=Homo sapiens GN=MSH6	1	1	3	3	11	6.36646	-0.18113	24.228	-1.41033	0.199645	0.663808	-4.91673	0.309025	1	1	CHIP - CTRL	limma	0.199645	0.663808	FALSE	no hit	6.36646		0.699742
REXO4	Q9GZR2	RNA exonuclease 4 OS=Homo sapiens GN=REXO4 PE=1 SV=2	1	1	3	3	6	6.41536	-0.393844	24.2979	-1.4059	0.200905	0.663808	-4.92171	0.310547	1	1	CHIP - CTRL	limma	0.200905	0.663808	FALSE	no hit	6.41536		0.69701
SUZ12	J3QQW9|Q15022	Polycomb protein SUZ12 OS=Homo sapiens GN=SUZ12 PE=1 SV=1|Polycomb protein SUZ12 OS=Homo sapiens GN=SUZ12 PE=1 SV=3	1	1	3	3	2	6.1674	-0.218148	22.07	-1.40527	0.201084	0.663808	-4.92241	0.310763	1	1	CHIP - CTRL	limma	0.201084	0.663808	FALSE	no hit	6.1674		0.696623
EEF2	P13639	Elongation factor 2 OS=Homo sapiens GN=EEF2 PE=1 SV=4	1	1	3	3	13	7.52881	0.201866	26.38	1.40467	0.201254	0.663808	-4.92308	0.310968	1	1	CHIP - CTRL	limma	0.201254	0.663808	FALSE	no hit	7.52881		0.696255
RPL7	P18124	60S ribosomal protein L7 OS=Homo sapiens GN=RPL7 PE=1 SV=1	1	1	3	3	15	8.06155	-0.453432	27.1684	-1.40217	0.20197	0.663808	-4.92589	0.311831	1	1	CHIP - CTRL	limma	0.20197	0.663808	FALSE	no hit	8.06155		0.694713
TCEA1	P23193|P23193-2	Transcription elongation factor A protein 1 OS=Homo sapiens GN=TCEA1 PE=1 SV=2|Isoform 2 of Transcription elongation factor A protein 1 OS=Homo sapiens GN=TCEA1	1	1	3	3	2	5.88456	0.214756	21.2647	1.40211	0.201987	0.663808	-4.92596	0.311852	1	1	CHIP - CTRL	limma	0.201987	0.663808	FALSE	no hit	5.88456		0.694676
WDR12	Q9GZL7	Ribosome biogenesis protein WDR12 OS=Homo sapiens GN=WDR12 PE=1 SV=2	1	1	3	3	2	6.00992	-0.165012	23.3099	-1.40054	0.202438	0.663808	-4.92772	0.312394	1	1	CHIP - CTRL	limma	0.202438	0.663808	FALSE	no hit	6.00992		0.693709
DPM1	H0Y368|O60762|Q5QPK2	Dolichol-phosphate mannosyltransferase subunit 1 (Fragment) OS=Homo sapiens GN=DPM1 PE=1 SV=1|Dolichol-phosphate mannosyltransferase subunit 1 OS=Homo sapiens GN=DPM1 PE=1 SV=1|Dolichol-phosphate mannosyltransferase subunit 1 OS=Homo sapiens GN=DPM1 PE=1 SV=1	1	1	3	3	2	6.14236	-0.224899	22.9397	-1.40032	0.2025	0.663808	-4.92796	0.312469	1	1	CHIP - CTRL	limma	0.2025	0.663808	FALSE	no hit	6.14236		0.693575
HMG20A	Q9NP66	High mobility group protein 20A OS=Homo sapiens GN=HMG20A PE=1 SV=1	1	1	3	3	3	5.99845	-0.233111	22.803	-1.40012	0.202558	0.663808	-4.92819	0.312539	1	1	CHIP - CTRL	limma	0.202558	0.663808	FALSE	no hit	5.99845		0.69345
HYOU1	Q9Y4L1	Hypoxia up-regulated protein 1 OS=Homo sapiens GN=HYOU1 PE=1 SV=1	1	1	3	3	6	5.75431	0.18082	22.9472	1.39875	0.202953	0.663808	-4.92972	0.313013	1	1	CHIP - CTRL	limma	0.202953	0.663808	FALSE	no hit	5.75431		0.692605
RPL10A	P62906	60S ribosomal protein L10a OS=Homo sapiens GN=RPL10A PE=1 SV=2	1	1	3	3	5	7.22899	-0.500726	25.2551	-1.39842	0.203049	0.663808	-4.9301	0.313128	1	1	CHIP - CTRL	limma	0.203049	0.663808	FALSE	no hit	7.22899		0.692399
C7orf50	C9JQV0|Q9BRJ6	Uncharacterized protein C7orf50 (Fragment) OS=Homo sapiens GN=C7orf50 PE=1 SV=1|Uncharacterized protein C7orf50 OS=Homo sapiens GN=C7orf50 PE=1 SV=1	1	1	3	3	6	6.65657	-0.341511	22.6617	-1.39721	0.203396	0.663808	-4.93145	0.313546	1	1	CHIP - CTRL	limma	0.203396	0.663808	FALSE	no hit	6.65657		0.691657
RNF219	Q5W0B1	RING finger protein 219 OS=Homo sapiens GN=RNF219 PE=1 SV=1	1	1	3	3	4	5.97491	0.173909	23.0627	1.39713	0.20342	0.663808	-4.93154	0.313574	1	1	CHIP - CTRL	limma	0.20342	0.663808	FALSE	no hit	5.97491		0.691606
CD2BP2	O95400	CD2 antigen cytoplasmic tail-binding protein 2 OS=Homo sapiens GN=CD2BP2 PE=1 SV=1	1	1	3	3	2	6.1091	0.240699	21.6362	1.39646	0.203614	0.663808	-4.93229	0.313807	1	1	CHIP - CTRL	limma	0.203614	0.663808	FALSE	no hit	6.1091		0.691192
EIF2A	Q9BY44|Q9BY44-3|Q9BY44-4	Eukaryotic translation initiation factor 2A OS=Homo sapiens GN=EIF2A PE=1 SV=3|Isoform 3 of Eukaryotic translation initiation factor 2A OS=Homo sapiens GN=EIF2A|Isoform 4 of Eukaryotic translation initiation factor 2A OS=Homo sapiens GN=EIF2A	1	1	3	3	5	5.83342	-0.169862	22.4542	-1.39318	0.204562	0.663808	-4.93596	0.314945	1	1	CHIP - CTRL	limma	0.204562	0.663808	FALSE	no hit	5.83342		0.689175
UIMC1	Q96RL1	BRCA1-A complex subunit RAP80 OS=Homo sapiens GN=UIMC1 PE=1 SV=2	1	1	3	3	4	5.72804	0.396484	22.317	1.38989	0.205518	0.663808	-4.93963	0.31609	1	1	CHIP - CTRL	limma	0.205518	0.663808	FALSE	no hit	5.72804		0.687149
GOLGA4	E7EVX2|H0Y6I0|Q13439|Q13439-3|Q13439-4|Q13439-5	Golgin subfamily A member 4 (Fragment) OS=Homo sapiens GN=GOLGA4 PE=1 SV=1|Golgin subfamily A member 4 (Fragment) OS=Homo sapiens GN=GOLGA4 PE=1 SV=1|Golgin subfamily A member 4 OS=Homo sapiens GN=GOLGA4 PE=1 SV=1|Isoform 3 of Golgin subfamily A member 4 OS=Homo sapiens GN=GOLGA4|Isoform 4 of Golgin subfamily A member 4 OS=Homo sapiens GN=GOLGA4|Isoform 5 of Golgin subfamily A member 4 OS=Homo sa…	1	1	3	3	2	6.08244	0.322335	22.7724	1.38784	0.206116	0.663808	-4.94192	0.316804	1	1	CHIP - CTRL	limma	0.206116	0.663808	FALSE	no hit	6.08244		0.685889
ZNF638	Q14966|Q14966-3	Zinc finger protein 638 OS=Homo sapiens GN=ZNF638 PE=1 SV=2|Isoform 3 of Zinc finger protein 638 OS=Homo sapiens GN=ZNF638	1	1	3	3	4	5.81745	-0.225052	22.3576	-1.38765	0.20617	0.663808	-4.94213	0.316869	1	1	CHIP - CTRL	limma	0.20617	0.663808	FALSE	no hit	5.81745		0.685774
AKR1B1	P15121	Aldose reductase OS=Homo sapiens GN=AKR1B1 PE=1 SV=3	1	1	3	3	7	6.83899	0.200039	24.2864	1.38684	0.206405	0.663808	-4.94303	0.31715	1	1	CHIP - CTRL	limma	0.206405	0.663808	FALSE	no hit	6.83899		0.685279
SLC16A1	P53985	Monocarboxylate transporter 1 OS=Homo sapiens GN=SLC16A1 PE=1 SV=3	1	1	3	3	3	6.17889	0.529214	22.6357	1.38613	0.206614	0.663808	-4.94382	0.317399	1	1	CHIP - CTRL	limma	0.206614	0.663808	FALSE	no hit	6.17889		0.68484
UBR4	Q5T4S7|Q5T4S7-2|Q5T4S7-3|Q5T4S7-4	E3 ubiquitin-protein ligase UBR4 OS=Homo sapiens GN=UBR4 PE=1 SV=1|Isoform 2 of E3 ubiquitin-protein ligase UBR4 OS=Homo sapiens GN=UBR4|Isoform 3 of E3 ubiquitin-protein ligase UBR4 OS=Homo sapiens GN=UBR4|Isoform 4 of E3 ubiquitin-protein ligase UBR4 OS=Homo sapiens GN=UBR4	1	1	3	3	8	6.06666	0.225516	23.5218	1.38594	0.206668	0.663808	-4.94403	0.317464	1	1	CHIP - CTRL	limma	0.206668	0.663808	FALSE	no hit	6.06666		0.684726
RPS15A	I3L3P7|P62244	40S ribosomal protein S15a OS=Homo sapiens GN=RPS15A PE=1 SV=1|40S ribosomal protein S15a OS=Homo sapiens GN=RPS15A PE=1 SV=2	1	1	3	3	5	6.41248	-0.439737	25.9121	-1.38479	0.207005	0.663808	-4.94531	0.317866	1	1	CHIP - CTRL	limma	0.207005	0.663808	FALSE	no hit	6.41248		0.684018
MCCC1	Q96RQ3	Methylcrotonoyl-CoA carboxylase subunit alpha, mitochondrial OS=Homo sapiens GN=MCCC1 PE=1 SV=3	1	1	3	3	14	7.50879	0.834113	25.9485	1.38401	0.207234	0.663808	-4.94618	0.318139	1	1	CHIP - CTRL	limma	0.207234	0.663808	FALSE	no hit	7.50879		0.683539
CCDC47|J3QR89	A0A087WYW6|J3QR89|Q96A33|Q96A33-2	Coiled-coil domain-containing protein 47 OS=Homo sapiens GN=CCDC47 PE=1 SV=1|Uncharacterized protein (Fragment) OS=Homo sapiens PE=4 SV=1|Coiled-coil domain-containing protein 47 OS=Homo sapiens GN=CCDC47 PE=1 SV=1|Isoform 2 of Coiled-coil domain-containing protein 47 OS=Homo sapiens GN=CCDC47	1	1	3	3	2	6.00802	0.227975	22.8163	1.38385	0.207281	0.663808	-4.94636	0.318195	1	1	CHIP - CTRL	limma	0.207281	0.663808	FALSE	no hit	6.00802		0.68344
LSG1	Q9H089	Large subunit GTPase 1 homolog OS=Homo sapiens GN=LSG1 PE=1 SV=2	1	1	3	3	17	7.11086	-0.389122	25.4503	-1.38127	0.208038	0.663808	-4.94923	0.319097	1	1	CHIP - CTRL	limma	0.208038	0.663808	FALSE	no hit	7.11086		0.681857
SUPT5H	O00267|O00267-2	Transcription elongation factor SPT5 OS=Homo sapiens GN=SUPT5H PE=1 SV=1|Isoform 2 of Transcription elongation factor SPT5 OS=Homo sapiens GN=SUPT5H	1	1	3	3	6	6.34477	-0.213473	23.7423	-1.38122	0.208054	0.663808	-4.94929	0.319116	1	1	CHIP - CTRL	limma	0.208054	0.663808	FALSE	no hit	6.34477		0.681823
U2AF1L5|U2AF1	P0DN76|Q01081	Splicing factor U2AF 35 kDa subunit-like protein OS=Homo sapiens GN=U2AF1L5 PE=1 SV=1|Splicing factor U2AF 35 kDa subunit OS=Homo sapiens GN=U2AF1 PE=1 SV=3	1	1	3	3	2	7.28622	-0.327413	23.5355	-1.38112	0.208085	0.663808	-4.94941	0.319153	1	1	CHIP - CTRL	limma	0.208085	0.663808	FALSE	no hit	7.28622		0.68176
AZGP1	P25311	Zinc-alpha-2-glycoprotein OS=Homo sapiens GN=AZGP1 PE=1 SV=2	1	1	3	3	2	6.09253	-0.46087	21.6224	-1.38064	0.208225	0.663808	-4.94994	0.31932	1	1	CHIP - CTRL	limma	0.208225	0.663808	FALSE	no hit	6.09253		0.681466
KAT7	O95251	Histone acetyltransferase KAT7 OS=Homo sapiens GN=KAT7 PE=1 SV=1	1	1	3	3	6	6.39325	-0.335251	23.7904	-1.38007	0.208392	0.663808	-4.95057	0.319518	1	1	CHIP - CTRL	limma	0.208392	0.663808	FALSE	no hit	6.39325		0.68112
U2AF2	P26368|P26368-2	Splicing factor U2AF 65 kDa subunit OS=Homo sapiens GN=U2AF2 PE=1 SV=4|Isoform 2 of Splicing factor U2AF 65 kDa subunit OS=Homo sapiens GN=U2AF2	1	1	3	3	8	7.42085	-0.40224	25.6176	-1.37824	0.208933	0.663808	-4.95261	0.320162	1	1	CHIP - CTRL	limma	0.208933	0.663808	FALSE	no hit	7.42085		0.679993
ZFP91-CNTF|ZFP91	A0A0A6YYC7|Q96JP5|Q96JP5-2	HCG2042749, isoform CRA_d OS=Homo sapiens GN=ZFP91-CNTF PE=4 SV=1|E3 ubiquitin-protein ligase ZFP91 OS=Homo sapiens GN=ZFP91 PE=1 SV=1|Isoform 2 of E3 ubiquitin-protein ligase ZFP91 OS=Homo sapiens GN=ZFP91	1	1	3	3	2	5.72658	-0.244298	21.1901	-1.3782	0.208945	0.663808	-4.95265	0.320176	1	1	CHIP - CTRL	limma	0.208945	0.663808	FALSE	no hit	5.72658		0.679968
APEX1	G3V3M6|P27695	DNA-(apurinic or apyrimidinic site) lyase (Fragment) OS=Homo sapiens GN=APEX1 PE=1 SV=1|DNA-(apurinic or apyrimidinic site) lyase OS=Homo sapiens GN=APEX1 PE=1 SV=2	1	1	3	3	5	6.11725	0.176053	22.6678	1.37769	0.209094	0.663808	-4.95321	0.320354	1	1	CHIP - CTRL	limma	0.209094	0.663808	FALSE	no hit	6.11725		0.679659
DSG2	Q14126	Desmoglein-2 OS=Homo sapiens GN=DSG2 PE=1 SV=2	1	1	3	3	3	5.92771	-0.539078	21.8925	-1.37675	0.209373	0.663808	-4.95426	0.320685	1	1	CHIP - CTRL	limma	0.209373	0.663808	FALSE	no hit	5.92771		0.67908
LIG3	K7EQB6|P49916|P49916-2|P49916-3|P49916-4	DNA ligase 3 (Fragment) OS=Homo sapiens GN=LIG3 PE=1 SV=1|DNA ligase 3 OS=Homo sapiens GN=LIG3 PE=1 SV=2|Isoform 2 of DNA ligase 3 OS=Homo sapiens GN=LIG3|Isoform 3 of DNA ligase 3 OS=Homo sapiens GN=LIG3|Isoform 4 of DNA ligase 3 OS=Homo sapiens GN=LIG3	1	1	3	3	6	6.4556	-0.16786	23.7037	-1.3748	0.20995	0.663808	-4.95642	0.321371	1	1	CHIP - CTRL	limma	0.20995	0.663808	FALSE	no hit	6.4556		0.677883
NOP2	P46087|P46087-2|P46087-4	Probable 28S rRNA (cytosine(4447)-C(5))-methyltransferase OS=Homo sapiens GN=NOP2 PE=1 SV=2|Isoform 2 of Probable 28S rRNA (cytosine(4447)-C(5))-methyltransferase OS=Homo sapiens GN=NOP2|Isoform 4 of Probable 28S rRNA (cytosine(4447)-C(5))-methyltransferase OS=Homo sapiens GN=NOP2	1	1	3	3	18	7.16071	-0.450804	25.8432	-1.37386	0.210228	0.663808	-4.95746	0.3217	1	1	CHIP - CTRL	limma	0.210228	0.663808	FALSE	no hit	7.16071		0.677309
DSG1	Q02413	Desmoglein-1 OS=Homo sapiens GN=DSG1 PE=1 SV=2	1	1	3	3	11	6.23943	-0.287795	23.5353	-1.37253	0.210625	0.663808	-4.95894	0.322172	1	1	CHIP - CTRL	limma	0.210625	0.663808	FALSE	no hit	6.23943		0.676489
TRIM26	Q12899	Tripartite motif-containing protein 26 OS=Homo sapiens GN=TRIM26 PE=1 SV=1	1	1	3	3	4	6.46287	-0.333191	23.2773	-1.37241	0.210661	0.663808	-4.95908	0.322214	1	1	CHIP - CTRL	limma	0.210661	0.663808	FALSE	no hit	6.46287		0.676415
PRDX4	H7C3T4|Q13162	Peroxiredoxin-4 (Fragment) OS=Homo sapiens GN=PRDX4 PE=1 SV=1|Peroxiredoxin-4 OS=Homo sapiens GN=PRDX4 PE=1 SV=1	1	1	3	3	4	5.89859	0.466816	23.0061	1.37233	0.210685	0.663808	-4.95917	0.322243	1	1	CHIP - CTRL	limma	0.210685	0.663808	FALSE	no hit	5.89859		0.676366
ZNF592	Q92610	Zinc finger protein 592 OS=Homo sapiens GN=ZNF592 PE=1 SV=2	1	1	3	3	2	5.7065	-0.175612	21.247	-1.37134	0.210977	0.663808	-4.96025	0.322589	1	1	CHIP - CTRL	limma	0.210977	0.663808	FALSE	no hit	5.7065		0.675764
GANAB	F5H6X6|Q14697	Neutral alpha-glucosidase AB OS=Homo sapiens GN=GANAB PE=1 SV=1|Neutral alpha-glucosidase AB OS=Homo sapiens GN=GANAB PE=1 SV=3	1	1	3	3	6	6.34793	0.171039	24.0018	1.37038	0.211265	0.663808	-4.96132	0.32293	1	1	CHIP - CTRL	limma	0.211265	0.663808	FALSE	no hit	6.34793		0.675172
YWHAQ	P27348	14-3-3 protein theta OS=Homo sapiens GN=YWHAQ PE=1 SV=1	1	1	3	3	3	5.89991	0.316667	21.4582	1.3683	0.211885	0.663808	-4.96362	0.323663	1	1	CHIP - CTRL	limma	0.211885	0.663808	FALSE	no hit	5.89991		0.6739
RPS7	P62081	40S ribosomal protein S7 OS=Homo sapiens GN=RPS7 PE=1 SV=1	1	1	3	3	5	7.72922	-0.359146	25.4615	-1.36533	0.212775	0.663808	-4.96691	0.324715	1	1	CHIP - CTRL	limma	0.212775	0.663808	FALSE	no hit	7.72922		0.67208
CCDC71	Q8IV32	Coiled-coil domain-containing protein 71 OS=Homo sapiens GN=CCDC71 PE=1 SV=3	1	1	3	3	2	5.87716	-0.239821	21.181	-1.36474	0.212954	0.663808	-4.96757	0.324926	1	1	CHIP - CTRL	limma	0.212954	0.663808	FALSE	no hit	5.87716		0.671715
RPL30	P62888	60S ribosomal protein L30 OS=Homo sapiens GN=RPL30 PE=1 SV=2	1	1	3	3	5	6.57431	-0.506737	25.5271	-1.36421	0.213113	0.663808	-4.96815	0.325114	1	1	CHIP - CTRL	limma	0.213113	0.663808	FALSE	no hit	6.57431		0.67139
TPM3|DKFZp686J1372	A0A087WWU8|P06753-2|P06753-5|Q5HYB6	Tropomyosin alpha-3 chain OS=Homo sapiens GN=TPM3 PE=1 SV=1|Isoform 2 of Tropomyosin alpha-3 chain OS=Homo sapiens GN=TPM3|Isoform 5 of Tropomyosin alpha-3 chain OS=Homo sapiens GN=TPM3|Epididymis luminal protein 189 OS=Homo sapiens GN=DKFZp686J1372 PE=1 SV=1	1	1	3	3	3	6.13983	0.206347	22.398	1.3638	0.213236	0.663808	-4.96861	0.32526	1	1	CHIP - CTRL	limma	0.213236	0.663808	FALSE	no hit	6.13983		0.671139
EXOSC10	Q01780|Q01780-2	Exosome component 10 OS=Homo sapiens GN=EXOSC10 PE=1 SV=2|Isoform 2 of Exosome component 10 OS=Homo sapiens GN=EXOSC10	1	1	3	3	5	5.98607	-0.169602	22.8585	-1.36081	0.214135	0.663808	-4.9719	0.32632	1	1	CHIP - CTRL	limma	0.214135	0.663808	FALSE	no hit	5.98607		0.669312
ANXA7	P20073|P20073-2	Annexin A7 OS=Homo sapiens GN=ANXA7 PE=1 SV=3|Isoform 2 of Annexin A7 OS=Homo sapiens GN=ANXA7	1	1	3	3	3	5.57546	0.239169	21.1556	1.35954	0.21452	0.663808	-4.97331	0.326773	1	1	CHIP - CTRL	limma	0.21452	0.663808	FALSE	no hit	5.57546		0.668532
RPL17|RPL17-C18orf32	A0A087WXM6|A0A0A6YYL6|J3KRX5|J3QQT2|P18621|P18621-3	60S ribosomal protein L17 (Fragment) OS=Homo sapiens GN=RPL17 PE=3 SV=1|Protein RPL17-C18orf32 OS=Homo sapiens GN=RPL17-C18orf32 PE=3 SV=1|60S ribosomal protein L17 (Fragment) OS=Homo sapiens GN=RPL17 PE=3 SV=1|60S ribosomal protein L17 (Fragment) OS=Homo sapiens GN=RPL17 PE=3 SV=1|60S ribosomal protein L17 OS=Homo sapiens GN=RPL17 PE=1 SV=3|Isoform 3 of 60S ribosomal protein L17 OS=Homo sapiens …	1	1	3	3	5	7.33699	-0.492985	26.6958	-1.35915	0.214638	0.663808	-4.97374	0.326911	1	1	CHIP - CTRL	limma	0.214638	0.663808	FALSE	no hit	7.33699		0.668294
PHF3	E7EVH3|Q92576|Q92576-2	PHD finger protein 3 (Fragment) OS=Homo sapiens GN=PHF3 PE=1 SV=1|PHD finger protein 3 OS=Homo sapiens GN=PHF3 PE=1 SV=3|Isoform 2 of PHD finger protein 3 OS=Homo sapiens GN=PHF3	1	1	3	3	4	5.55477	-0.1682	22.2619	-1.35727	0.215207	0.663808	-4.97581	0.327581	1	1	CHIP - CTRL	limma	0.215207	0.663808	FALSE	no hit	5.55477		0.667144
CCT4	P50991	T-complex protein 1 subunit delta OS=Homo sapiens GN=CCT4 PE=1 SV=4	1	1	3	3	10	6.97708	0.195924	25.2592	1.35546	0.215755	0.663808	-4.9778	0.328225	1	1	CHIP - CTRL	limma	0.215755	0.663808	FALSE	no hit	6.97708		0.666039
MIB1	Q86YT6	E3 ubiquitin-protein ligase MIB1 OS=Homo sapiens GN=MIB1 PE=1 SV=1	1	1	3	3	2	5.64698	-0.17894	20.8785	-1.35384	0.216246	0.663808	-4.97958	0.328802	1	1	CHIP - CTRL	limma	0.216246	0.663808	FALSE	no hit	5.64698		0.665051
TPR	P12270	Nucleoprotein TPR OS=Homo sapiens GN=TPR PE=1 SV=3	1	1	3	3	47	6.87094	0.222169	27.0407	1.35247	0.216663	0.663808	-4.98109	0.329292	1	1	CHIP - CTRL	limma	0.216663	0.663808	FALSE	no hit	6.87094		0.664214
RPS10	P46783	40S ribosomal protein S10 OS=Homo sapiens GN=RPS10 PE=1 SV=1	1	1	3	3	9	7.86688	-0.510373	27.2017	-1.35239	0.216688	0.663808	-4.98117	0.329321	1	1	CHIP - CTRL	limma	0.216688	0.663808	FALSE	no hit	7.86688		0.664165
PPHLN1	B7Z8L1|F8W0Q9|F8W6A0|F8WF16|Q8NEY8|Q8NEY8-2|Q8NEY8-3|Q8NEY8-6|Q8NEY8-8|Q8NEY8-9	Periphilin-1 OS=Homo sapiens GN=PPHLN1 PE=1 SV=1|Periphilin-1 OS=Homo sapiens GN=PPHLN1 PE=1 SV=1|Periphilin-1 OS=Homo sapiens GN=PPHLN1 PE=1 SV=1|Periphilin-1 OS=Homo sapiens GN=PPHLN1 PE=1 SV=1|Periphilin-1 OS=Homo sapiens GN=PPHLN1 PE=1 SV=2|Isoform 2 of Periphilin-1 OS=Homo sapiens GN=PPHLN1|Isoform 3 of Periphilin-1 OS=Homo sapiens GN=PPHLN1|Isoform 6 of Periphilin-1 OS=Homo sapiens GN=PPHLN…	1	1	3	3	3	5.69351	-0.193109	22.6693	-1.35229	0.216721	0.663808	-4.98129	0.329359	1	1	CHIP - CTRL	limma	0.216721	0.663808	FALSE	no hit	5.69351		0.664099
COTL1	Q14019	Coactosin-like protein OS=Homo sapiens GN=COTL1 PE=1 SV=3	1	1	3	3	3	6.32607	0.163221	23.4486	1.35098	0.21712	0.663808	-4.98273	0.329827	1	1	CHIP - CTRL	limma	0.21712	0.663808	FALSE	no hit	6.32607		0.663301
STT3A	P46977|P46977-2	Dolichyl-diphosphooligosaccharide--protein glycosyltransferase subunit STT3A OS=Homo sapiens GN=STT3A PE=1 SV=2|Isoform 2 of Dolichyl-diphosphooligosaccharide--protein glycosyltransferase subunit STT3A OS=Homo sapiens GN=STT3A	1	1	3	3	3	5.63736	0.439883	21.6274	1.34998	0.217425	0.663808	-4.98383	0.330185	1	1	CHIP - CTRL	limma	0.217425	0.663808	FALSE	no hit	5.63736		0.66269
KRR1	Q13601|Q13601-2	KRR1 small subunit processome component homolog OS=Homo sapiens GN=KRR1 PE=1 SV=4|Isoform 2 of KRR1 small subunit processome component homolog OS=Homo sapiens GN=KRR1	1	1	3	3	4	6.39281	-0.362032	23.5834	-1.34739	0.218218	0.663808	-4.98667	0.331113	1	1	CHIP - CTRL	limma	0.218218	0.663808	FALSE	no hit	6.39281		0.66111
EXOC1	Q9NV70|Q9NV70-2	Exocyst complex component 1 OS=Homo sapiens GN=EXOC1 PE=1 SV=4|Isoform 2 of Exocyst complex component 1 OS=Homo sapiens GN=EXOC1	1	1	3	3	3	5.53091	0.192471	22.1385	1.34732	0.218238	0.663808	-4.98674	0.331137	1	1	CHIP - CTRL	limma	0.218238	0.663808	FALSE	no hit	5.53091		0.661069
RBM39	Q14498|Q14498-2|Q14498-3	RNA-binding protein 39 OS=Homo sapiens GN=RBM39 PE=1 SV=2|Isoform 2 of RNA-binding protein 39 OS=Homo sapiens GN=RBM39|Isoform 3 of RNA-binding protein 39 OS=Homo sapiens GN=RBM39	1	1	3	3	6	6.73033	-0.246253	23.5171	-1.34681	0.218395	0.663808	-4.9873	0.33132	1	1	CHIP - CTRL	limma	0.218395	0.663808	FALSE	no hit	6.73033		0.660758
CAND1	Q86VP6|Q86VP6-2	Cullin-associated NEDD8-dissociated protein 1 OS=Homo sapiens GN=CAND1 PE=1 SV=2|Isoform 2 of Cullin-associated NEDD8-dissociated protein 1 OS=Homo sapiens GN=CAND1	1	1	3	3	4	5.91899	0.211576	23.0108	1.34533	0.21885	0.663808	-4.98893	0.331852	1	1	CHIP - CTRL	limma	0.21885	0.663808	FALSE	no hit	5.91899		0.659854
LRBA	E9PEM5|P50851|P50851-2	Lipopolysaccharide-responsive and beige-like anchor protein OS=Homo sapiens GN=LRBA PE=1 SV=1|Lipopolysaccharide-responsive and beige-like anchor protein OS=Homo sapiens GN=LRBA PE=1 SV=4|Isoform 2 of Lipopolysaccharide-responsive and beige-like anchor protein OS=Homo sapiens GN=LRBA	1	1	3	3	3	5.58099	0.173588	21.6366	1.3452	0.218891	0.663808	-4.98907	0.3319	1	1	CHIP - CTRL	limma	0.218891	0.663808	FALSE	no hit	5.58099		0.659772
RPL21	P46778	60S ribosomal protein L21 OS=Homo sapiens GN=RPL21 PE=1 SV=2	1	1	3	3	6	6.96149	-0.460328	24.8278	-1.3426	0.219692	0.663808	-4.99192	0.332836	1	1	CHIP - CTRL	limma	0.219692	0.663808	FALSE	no hit	6.96149		0.658185
SF3A1	Q15459	Splicing factor 3A subunit 1 OS=Homo sapiens GN=SF3A1 PE=1 SV=1	1	1	3	3	3	6.00127	0.166676	22.1757	1.34194	0.219896	0.663808	-4.99265	0.333074	1	1	CHIP - CTRL	limma	0.219896	0.663808	FALSE	no hit	6.00127		0.657782
NNT	Q13423	NAD(P) transhydrogenase, mitochondrial OS=Homo sapiens GN=NNT PE=1 SV=3	1	1	3	3	4	5.77035	0.194323	22.6298	1.34172	0.219964	0.663808	-4.99289	0.333153	1	1	CHIP - CTRL	limma	0.219964	0.663808	FALSE	no hit	5.77035		0.657647
TCF25	H3BTU3|Q9BQ70	Transcription factor 25 (Fragment) OS=Homo sapiens GN=TCF25 PE=1 SV=1|Transcription factor 25 OS=Homo sapiens GN=TCF25 PE=1 SV=1	1	1	3	3	4	5.9507	0.159802	22.3388	1.3415	0.220032	0.663808	-4.99313	0.333232	1	1	CHIP - CTRL	limma	0.220032	0.663808	FALSE	no hit	5.9507		0.657514
RPL37	P61927	60S ribosomal protein L37 OS=Homo sapiens GN=RPL37 PE=1 SV=2	1	1	3	3	4	6.85564	-0.402068	25.0477	-1.3414	0.220062	0.663808	-4.99323	0.333267	1	1	CHIP - CTRL	limma	0.220062	0.663808	FALSE	no hit	6.85564		0.657454
YTHDC1	J3QR07|Q96MU7|Q96MU7-2	YTH domain-containing protein 1 OS=Homo sapiens GN=YTHDC1 PE=1 SV=1|YTH domain-containing protein 1 OS=Homo sapiens GN=YTHDC1 PE=1 SV=3|Isoform 2 of YTH domain-containing protein 1 OS=Homo sapiens GN=YTHDC1	1	1	3	3	7	6.96692	-0.344809	24.7752	-1.33879	0.220871	0.663808	-4.99609	0.334209	1	1	CHIP - CTRL	limma	0.220871	0.663808	FALSE	no hit	6.96692		0.655862
RCN2	H0YL43|Q14257|Q14257-2	Reticulocalbin-2 (Fragment) OS=Homo sapiens GN=RCN2 PE=1 SV=1|Reticulocalbin-2 OS=Homo sapiens GN=RCN2 PE=1 SV=1|Isoform 2 of Reticulocalbin-2 OS=Homo sapiens GN=RCN2	1	1	3	3	3	6.10014	-0.297447	22.5622	-1.33854	0.220947	0.663808	-4.99636	0.334298	1	1	CHIP - CTRL	limma	0.220947	0.663808	FALSE	no hit	6.10014		0.655712
NMT1	P30419	Glycylpeptide N-tetradecanoyltransferase 1 OS=Homo sapiens GN=NMT1 PE=1 SV=2	1	1	3	3	2	6.15485	0.159207	21.6656	1.33848	0.220967	0.663808	-4.99643	0.334321	1	1	CHIP - CTRL	limma	0.220967	0.663808	FALSE	no hit	6.15485		0.655673
CNP	P09543|P09543-2	2',3'-cyclic-nucleotide 3'-phosphodiesterase OS=Homo sapiens GN=CNP PE=1 SV=2|Isoform CNPI of 2',3'-cyclic-nucleotide 3'-phosphodiesterase OS=Homo sapiens GN=CNP	1	1	3	3	3	5.80187	0.185992	21.3047	1.33629	0.221645	0.663808	-4.99882	0.335111	1	1	CHIP - CTRL	limma	0.221645	0.663808	FALSE	no hit	5.80187		0.654341
RPS2	P15880	40S ribosomal protein S2 OS=Homo sapiens GN=RPS2 PE=1 SV=2	1	1	3	3	11	8.26004	-0.44953	27.1491	-1.33628	0.221649	0.663808	-4.99883	0.335115	1	1	CHIP - CTRL	limma	0.221649	0.663808	FALSE	no hit	8.26004		0.654334
RPL27	P61353	60S ribosomal protein L27 OS=Homo sapiens GN=RPL27 PE=1 SV=2	1	1	3	3	7	7.81548	-0.440465	25.6568	-1.33592	0.22176	0.663808	-4.99922	0.335245	1	1	CHIP - CTRL	limma	0.22176	0.663808	FALSE	no hit	7.81548		0.654116
NUP93	H3BVG0|Q8N1F7	Nuclear pore complex protein Nup93 OS=Homo sapiens GN=NUP93 PE=1 SV=1|Nuclear pore complex protein Nup93 OS=Homo sapiens GN=NUP93 PE=1 SV=2	1	1	3	3	9	6.3062	0.17748	24.0628	1.33284	0.222721	0.663808	-5.00258	0.33636	1	1	CHIP - CTRL	limma	0.222721	0.663808	FALSE	no hit	6.3062		0.65224
CYB5R3	B1AHF3|P00387|P00387-2|P00387-3	NADH-cytochrome b5 reductase 3 (Fragment) OS=Homo sapiens GN=CYB5R3 PE=1 SV=1|NADH-cytochrome b5 reductase 3 OS=Homo sapiens GN=CYB5R3 PE=1 SV=3|Isoform 2 of NADH-cytochrome b5 reductase 3 OS=Homo sapiens GN=CYB5R3|Isoform 3 of NADH-cytochrome b5 reductase 3 OS=Homo sapiens GN=CYB5R3	1	1	3	3	3	6.22015	0.310084	23.2135	1.33111	0.223261	0.663808	-5.00447	0.336988	1	1	CHIP - CTRL	limma	0.223261	0.663808	FALSE	no hit	6.22015		0.651187
DHX30	H7BXY3|Q7L2E3|Q7L2E3-2|Q7L2E3-3	Putative ATP-dependent RNA helicase DHX30 OS=Homo sapiens GN=DHX30 PE=1 SV=1|Putative ATP-dependent RNA helicase DHX30 OS=Homo sapiens GN=DHX30 PE=1 SV=1|Isoform 2 of Putative ATP-dependent RNA helicase DHX30 OS=Homo sapiens GN=DHX30|Isoform 3 of Putative ATP-dependent RNA helicase DHX30 OS=Homo sapiens GN=DHX30	1	1	3	3	10	6.16532	-0.167827	23.4638	-1.33063	0.223414	0.663808	-5.005	0.337165	1	1	CHIP - CTRL	limma	0.223414	0.663808	FALSE	no hit	6.16532		0.65089
RPL31	P62899	60S ribosomal protein L31 OS=Homo sapiens GN=RPL31 PE=1 SV=1	1	1	3	3	7	7.27144	-0.366438	26.1559	-1.33056	0.223433	0.663808	-5.00507	0.337188	1	1	CHIP - CTRL	limma	0.223433	0.663808	FALSE	no hit	7.27144		0.650852
CUX1	P39880|P39880-2|P39880-3|P39880-4|P39880-5|P39880-6|Q13948|Q13948-10|Q13948-2|Q13948-9	Homeobox protein cut-like 1 OS=Homo sapiens GN=CUX1 PE=1 SV=3|Isoform 2 of Homeobox protein cut-like 1 OS=Homo sapiens GN=CUX1|Isoform 3 of Homeobox protein cut-like 1 OS=Homo sapiens GN=CUX1|Isoform 5 of Homeobox protein cut-like 1 OS=Homo sapiens GN=CUX1|Isoform 6 of Homeobox protein cut-like 1 OS=Homo sapiens GN=CUX1|Isoform 7 of Homeobox protein cut-like 1 OS=Homo sapiens GN=CUX1|Protein CASP…	1	1	3	3	2	5.48796	0.191522	21.3314	1.32732	0.224452	0.663808	-5.00861	0.338368	1	1	CHIP - CTRL	limma	0.224452	0.663808	FALSE	no hit	5.48796		0.648876
TMEM11	P17152	Transmembrane protein 11, mitochondrial OS=Homo sapiens GN=TMEM11 PE=1 SV=1	1	1	3	3	2	5.7401	-0.193651	21.4709	-1.32549	0.225026	0.663808	-5.01059	0.339031	1	1	CHIP - CTRL	limma	0.225026	0.663808	FALSE	no hit	5.7401		0.647768
SMU1	Q2TAY7	WD40 repeat-containing protein SMU1 OS=Homo sapiens GN=SMU1 PE=1 SV=2	1	1	3	3	2	6.2413	-0.303496	22.6751	-1.32478	0.225251	0.663808	-5.01136	0.339292	1	1	CHIP - CTRL	limma	0.225251	0.663808	FALSE	no hit	6.2413		0.647334
NOSIP	A0A075B6F9|Q9Y314	Nitric oxide synthase-interacting protein OS=Homo sapiens GN=NOSIP PE=1 SV=1|Nitric oxide synthase-interacting protein OS=Homo sapiens GN=NOSIP PE=1 SV=1	1	1	3	3	2	6.11383	0.195571	22.6607	1.32448	0.225345	0.663808	-5.01169	0.339401	1	1	CHIP - CTRL	limma	0.225345	0.663808	FALSE	no hit	6.11383		0.647152
BPNT1	O95861|O95861-4	3'(2'),5'-bisphosphate nucleotidase 1 OS=Homo sapiens GN=BPNT1 PE=1 SV=1|Isoform 4 of 3'(2'),5'-bisphosphate nucleotidase 1 OS=Homo sapiens GN=BPNT1	1	1	3	3	2	5.6084	0.274152	20.9642	1.32407	0.225474	0.663808	-5.01213	0.33955	1	1	CHIP - CTRL	limma	0.225474	0.663808	FALSE	no hit	5.6084		0.646903
BUD31	P41223|P41223-2	Protein BUD31 homolog OS=Homo sapiens GN=BUD31 PE=1 SV=2|Isoform 2 of Protein BUD31 homolog OS=Homo sapiens GN=BUD31	1	1	3	3	2	5.85204	-0.19277	21.8117	-1.32244	0.22599	0.663808	-5.01391	0.340145	1	1	CHIP - CTRL	limma	0.22599	0.663808	FALSE	no hit	5.85204		0.645912
DDOST	A0A0C4DGS1|P39656|P39656-3|U3KQ84	Dolichyl-diphosphooligosaccharide--protein glycosyltransferase 48 kDa subunit OS=Homo sapiens GN=DDOST PE=1 SV=1|Dolichyl-diphosphooligosaccharide--protein glycosyltransferase 48 kDa subunit OS=Homo sapiens GN=DDOST PE=1 SV=4|Isoform 3 of Dolichyl-diphosphooligosaccharide--protein glycosyltransferase 48 kDa subunit OS=Homo sapiens GN=DDOST|Dolichyl-diphosphooligosaccharide--protein glycosyltransf…	1	1	3	3	3	6.03354	0.176845	22.3288	1.32182	0.226185	0.663808	-5.01458	0.340371	1	1	CHIP - CTRL	limma	0.226185	0.663808	FALSE	no hit	6.03354		0.645536
CDK13	Q14004-2	Isoform 2 of Cyclin-dependent kinase 13 OS=Homo sapiens GN=CDK13	1	1	3	3	4	5.79147	-0.259022	22.4732	-1.32143	0.226309	0.663808	-5.015	0.340515	1	1	CHIP - CTRL	limma	0.226309	0.663808	FALSE	no hit	5.79147		0.645297
MRPS9	P82933	28S ribosomal protein S9, mitochondrial OS=Homo sapiens GN=MRPS9 PE=1 SV=2	1	1	3	3	7	6.48192	-0.350551	24.4351	-1.31941	0.22695	0.663808	-5.0172	0.341254	1	1	CHIP - CTRL	limma	0.22695	0.663808	FALSE	no hit	6.48192		0.644069
CDK11B|CDC2L1	A0A0D9SEI3|A0A0D9SEN2|A0A0D9SER5|B7ZVY7|J3QR29|J3QR44|P21127|P21127-2|P21127-3|P21127-6|P21127-8|P21127-9	Cyclin-dependent kinase 11B OS=Homo sapiens GN=CDK11B PE=1 SV=1|Cyclin-dependent kinase 11B OS=Homo sapiens GN=CDK11B PE=1 SV=1|Cyclin-dependent kinase 11B OS=Homo sapiens GN=CDK11B PE=1 SV=1|Cell division cycle 2-like 1 (PITSLRE proteins) OS=Homo sapiens GN=CDC2L1 PE=1 SV=1|Cyclin-dependent kinase 11B OS=Homo sapiens GN=CDK11B PE=1 SV=2|Cyclin-dependent kinase 11B OS=Homo sapiens GN=CDK11B PE=1 …	1	1	3	3	15	6.9962	-0.450899	25.5561	-1.31895	0.227095	0.663808	-5.01769	0.341421	1	1	CHIP - CTRL	limma	0.227095	0.663808	FALSE	no hit	6.9962		0.643792
C19orf53	Q9UNZ5	Leydig cell tumor 10 kDa protein homolog OS=Homo sapiens GN=C19orf53 PE=1 SV=1	1	1	3	3	3	6.159	0.240784	23.2534	1.31839	0.227274	0.663808	-5.0183	0.341627	1	1	CHIP - CTRL	limma	0.227274	0.663808	FALSE	no hit	6.159		0.643451
ATF4	P18848	Cyclic AMP-dependent transcription factor ATF-4 OS=Homo sapiens GN=ATF4 PE=1 SV=3	1	1	3	3	2	5.94233	0.294454	22.0628	1.31486	0.228398	0.664691	-5.02212	0.34292	1	1	CHIP - CTRL	limma	0.228398	0.664691	FALSE	no hit	5.94233		0.641309
PTCD3	Q96EY7	Pentatricopeptide repeat domain-containing protein 3, mitochondrial OS=Homo sapiens GN=PTCD3 PE=1 SV=3	1	1	3	3	11	6.58653	-0.257837	24.7752	-1.31439	0.228548	0.664691	-5.02263	0.343094	1	1	CHIP - CTRL	limma	0.228548	0.664691	FALSE	no hit	6.58653		0.641022
RPL23A	P62750	60S ribosomal protein L23a OS=Homo sapiens GN=RPL23A PE=1 SV=1	1	1	3	3	10	7.56994	-0.511252	26.5454	-1.3115	0.229473	0.664691	-5.02576	0.344156	1	1	CHIP - CTRL	limma	0.229473	0.664691	FALSE	no hit	7.56994		0.639268
2001-03-01	H7BYZ9|Q5VT66|Q5VT66-2|Q5VT66-3	Mitochondrial amidoxime-reducing component 1 (Fragment) OS=Homo sapiens GN=MARC1 PE=1 SV=1|Mitochondrial amidoxime-reducing component 1 OS=Homo sapiens GN=MARC1 PE=1 SV=1|Isoform 2 of Mitochondrial amidoxime-reducing component 1 OS=Homo sapiens GN=MARC1|Isoform 3 of Mitochondrial amidoxime-reducing component 1 OS=Homo sapiens GN=MARC1	1	1	3	3	2	5.67424	0.152745	21.5754	1.31127	0.229546	0.664691	-5.02601	0.34424	1	1	CHIP - CTRL	limma	0.229546	0.664691	FALSE	no hit	5.67424		0.63913
DNM2	P50570|P50570-2|P50570-3|P50570-4|P50570-5	Dynamin-2 OS=Homo sapiens GN=DNM2 PE=1 SV=2|Isoform 2 of Dynamin-2 OS=Homo sapiens GN=DNM2|Isoform 3 of Dynamin-2 OS=Homo sapiens GN=DNM2|Isoform 4 of Dynamin-2 OS=Homo sapiens GN=DNM2|Isoform 5 of Dynamin-2 OS=Homo sapiens GN=DNM2	1	1	3	3	3	5.75696	0.173233	21.7252	1.31068	0.229735	0.664691	-5.02664	0.344457	1	1	CHIP - CTRL	limma	0.229735	0.664691	FALSE	no hit	5.75696		0.638773
RPS11	M0QZC5|P62280	40S ribosomal protein S11 OS=Homo sapiens GN=RPS11 PE=1 SV=1|40S ribosomal protein S11 OS=Homo sapiens GN=RPS11 PE=1 SV=3	1	1	3	3	9	7.15632	-0.444325	26.9702	-1.31023	0.229879	0.664691	-5.02712	0.344622	1	1	CHIP - CTRL	limma	0.229879	0.664691	FALSE	no hit	7.15632		0.638501
ZNF326	Q5BKZ1	DBIRD complex subunit ZNF326 OS=Homo sapiens GN=ZNF326 PE=1 SV=2	1	1	3	3	9	7.03605	-0.228814	24.7997	-1.30758	0.230733	0.665756	-5.02999	0.345601	1	1	CHIP - CTRL	limma	0.230733	0.665756	FALSE	no hit	7.03605		0.63689
IK	Q13123	Protein Red OS=Homo sapiens GN=IK PE=1 SV=3	1	1	3	3	3	5.67612	-0.215665	21.5194	-1.30553	0.231393	0.665756	-5.0322	0.346357	1	1	CHIP - CTRL	limma	0.231393	0.665756	FALSE	no hit	5.67612		0.63565
AUP1	Q9Y679|Q9Y679-2	Ancient ubiquitous protein 1 OS=Homo sapiens GN=AUP1 PE=1 SV=1|Isoform Short of Ancient ubiquitous protein 1 OS=Homo sapiens GN=AUP1	1	1	3	3	3	5.93606	0.280172	22.419	1.30551	0.2314	0.665756	-5.03223	0.346365	1	1	CHIP - CTRL	limma	0.2314	0.665756	FALSE	no hit	5.93606		0.635636
RPL13	P26373	60S ribosomal protein L13 OS=Homo sapiens GN=RPL13 PE=1 SV=4	1	1	3	3	11	8.65238	-0.462633	27.476	-1.30426	0.231803	0.665809	-5.03357	0.346826	1	1	CHIP - CTRL	limma	0.231803	0.665809	FALSE	no hit	8.65238		0.634881
DHX36	E7EWK3|Q9H2U1|Q9H2U1-2|Q9H2U1-3	ATP-dependent RNA helicase DHX36 (Fragment) OS=Homo sapiens GN=DHX36 PE=1 SV=1|ATP-dependent RNA helicase DHX36 OS=Homo sapiens GN=DHX36 PE=1 SV=2|Isoform 2 of ATP-dependent RNA helicase DHX36 OS=Homo sapiens GN=DHX36|Isoform 3 of ATP-dependent RNA helicase DHX36 OS=Homo sapiens GN=DHX36	1	1	3	3	4	6.11682	-0.150809	22.2762	-1.30169	0.232636	0.666669	-5.03634	0.347778	1	1	CHIP - CTRL	limma	0.232636	0.666669	FALSE	no hit	6.11682		0.633323
HNRNPUL1	A0A0A0MRA5|B7Z4B8|Q9BUJ2|Q9BUJ2-2|Q9BUJ2-4	Heterogeneous nuclear ribonucleoprotein U-like protein 1 OS=Homo sapiens GN=HNRNPUL1 PE=1 SV=1|Heterogeneous nuclear ribonucleoprotein U-like protein 1 OS=Homo sapiens GN=HNRNPUL1 PE=1 SV=1|Heterogeneous nuclear ribonucleoprotein U-like protein 1 OS=Homo sapiens GN=HNRNPUL1 PE=1 SV=2|Isoform 2 of Heterogeneous nuclear ribonucleoprotein U-like protein 1 OS=Homo sapiens GN=HNRNPUL1|Isoform 4 of Het…	1	1	3	3	5	5.89803	-0.249128	22.7361	-1.29905	0.233493	0.666669	-5.03918	0.348756	1	1	CHIP - CTRL	limma	0.233493	0.666669	FALSE	no hit	5.89803		0.631726
SMC4	Q9NTJ3	Structural maintenance of chromosomes protein 4 OS=Homo sapiens GN=SMC4 PE=1 SV=2	1	1	3	3	23	6.63515	0.203764	25.8293	1.29665	0.234274	0.666669	-5.04175	0.349647	1	1	CHIP - CTRL	limma	0.234274	0.666669	FALSE	no hit	6.63515		0.630275
ADNP	Q9H2P0	Activity-dependent neuroprotector homeobox protein OS=Homo sapiens GN=ADNP PE=1 SV=1	1	1	3	3	3	5.82095	-0.161619	22.3527	-1.29631	0.234384	0.666669	-5.04211	0.349772	1	1	CHIP - CTRL	limma	0.234384	0.666669	FALSE	no hit	5.82095		0.630072
TOE1	Q96GM8|Q96GM8-2	Target of EGR1 protein 1 OS=Homo sapiens GN=TOE1 PE=1 SV=1|Isoform 2 of Target of EGR1 protein 1 OS=Homo sapiens GN=TOE1	1	1	3	3	2	5.90537	-0.160386	21.2547	-1.29456	0.234955	0.666669	-5.04399	0.350422	1	1	CHIP - CTRL	limma	0.234955	0.666669	FALSE	no hit	5.90537		0.629015
CANX	P27824|P27824-2	Calnexin OS=Homo sapiens GN=CANX PE=1 SV=2|Isoform 2 of Calnexin OS=Homo sapiens GN=CANX	1	1	3	3	7	6.56597	0.169969	24.7228	1.29357	0.235282	0.666669	-5.04506	0.350793	1	1	CHIP - CTRL	limma	0.235282	0.666669	FALSE	no hit	6.56597		0.628412
CCDC137	I3L0U5|Q6PK04	Coiled-coil domain-containing protein 137 (Fragment) OS=Homo sapiens GN=CCDC137 PE=1 SV=1|Coiled-coil domain-containing protein 137 OS=Homo sapiens GN=CCDC137 PE=1 SV=1	1	1	3	3	4	6.60372	-0.473748	22.5362	-1.29227	0.235706	0.666669	-5.04645	0.351276	1	1	CHIP - CTRL	limma	0.235706	0.666669	FALSE	no hit	6.60372		0.627629
TLE1	Q04724|Q5T7A9	Transducin-like enhancer protein 1 OS=Homo sapiens GN=TLE1 PE=1 SV=2|Transducin-like enhancer protein 1 OS=Homo sapiens GN=TLE1 PE=1 SV=2	1	1	3	3	2	5.71479	0.186816	21.7061	1.29216	0.235741	0.666669	-5.04656	0.351316	1	1	CHIP - CTRL	limma	0.235741	0.666669	FALSE	no hit	5.71479		0.627564
RHOG	P84095	Rho-related GTP-binding protein RhoG OS=Homo sapiens GN=RHOG PE=1 SV=1	1	1	3	3	2	5.80762	0.234988	21.9604	1.29178	0.235868	0.666669	-5.04697	0.35146	1	1	CHIP - CTRL	limma	0.235868	0.666669	FALSE	no hit	5.80762		0.627332
AFG3L2	Q9Y4W6	AFG3-like protein 2 OS=Homo sapiens GN=AFG3L2 PE=1 SV=2	1	1	3	3	5	5.66839	0.183006	22.7463	1.29152	0.235952	0.666669	-5.04725	0.351555	1	1	CHIP - CTRL	limma	0.235952	0.666669	FALSE	no hit	5.66839		0.627177
HNRNPA3	P51991|P51991-2	Heterogeneous nuclear ribonucleoprotein A3 OS=Homo sapiens GN=HNRNPA3 PE=1 SV=2|Isoform 2 of Heterogeneous nuclear ribonucleoprotein A3 OS=Homo sapiens GN=HNRNPA3	1	1	3	3	7	6.77396	-0.147769	24.0369	-1.2902	0.236387	0.6667	-5.04867	0.35205	1	1	CHIP - CTRL	limma	0.236387	0.6667	FALSE	no hit	6.77396		0.626376
ZNF292	J3KNV1|O60281|O60281-2	Zinc finger protein 292 OS=Homo sapiens GN=ZNF292 PE=1 SV=1|Zinc finger protein 292 OS=Homo sapiens GN=ZNF292 PE=1 SV=3|Isoform 2 of Zinc finger protein 292 OS=Homo sapiens GN=ZNF292	1	1	3	3	2	5.50928	-0.238792	21.2463	-1.28915	0.236732	0.6667	-5.04979	0.352442	1	1	CHIP - CTRL	limma	0.236732	0.6667	FALSE	no hit	5.50928		0.625742
FIP1L1	Q6UN15|Q6UN15-3|Q6UN15-4|Q6UN15-5	Pre-mRNA 3'-end-processing factor FIP1 OS=Homo sapiens GN=FIP1L1 PE=1 SV=1|Isoform 3 of Pre-mRNA 3'-end-processing factor FIP1 OS=Homo sapiens GN=FIP1L1|Isoform 4 of Pre-mRNA 3'-end-processing factor FIP1 OS=Homo sapiens GN=FIP1L1|Isoform 5 of Pre-mRNA 3'-end-processing factor FIP1 OS=Homo sapiens GN=FIP1L1	1	1	3	3	4	5.61645	-0.210195	21.7687	-1.28454	0.238253	0.668866	-5.05471	0.354165	1	1	CHIP - CTRL	limma	0.238253	0.668866	FALSE	no hit	5.61645		0.622962
CPNE3	O75131	Copine-3 OS=Homo sapiens GN=CPNE3 PE=1 SV=1	1	1	3	3	2	6.54062	-0.159335	23.209	-1.28448	0.238274	0.668866	-5.05478	0.354188	1	1	CHIP - CTRL	limma	0.238274	0.668866	FALSE	no hit	6.54062		0.622924
PSMD2	Q13200	26S proteasome non-ATPase regulatory subunit 2 OS=Homo sapiens GN=PSMD2 PE=1 SV=3	1	1	3	3	12	6.56849	0.237941	24.9715	1.28067	0.239538	0.66915	-5.05885	0.355618	1	1	CHIP - CTRL	limma	0.239538	0.66915	FALSE	no hit	6.56849		0.620626
DCAF13	A0A087WT20|Q9NV06	DDB1- and CUL4-associated factor 13 OS=Homo sapiens GN=DCAF13 PE=1 SV=1|DDB1- and CUL4-associated factor 13 OS=Homo sapiens GN=DCAF13 PE=1 SV=2	1	1	3	3	2	5.94556	-0.246616	21.7343	-1.28016	0.239706	0.66915	-5.05938	0.355808	1	1	CHIP - CTRL	limma	0.239706	0.66915	FALSE	no hit	5.94556		0.620321
SNRPD1	J3QLI9|P62314	Small nuclear ribonucleoprotein Sm D1 OS=Homo sapiens GN=SNRPD1 PE=1 SV=1|Small nuclear ribonucleoprotein Sm D1 OS=Homo sapiens GN=SNRPD1 PE=1 SV=1	1	1	3	3	2	6.09093	-0.250694	21.6129	-1.27973	0.239851	0.66915	-5.05985	0.355971	1	1	CHIP - CTRL	limma	0.239851	0.66915	FALSE	no hit	6.09093		0.620059
KIF11	P52732	Kinesin-like protein KIF11 OS=Homo sapiens GN=KIF11 PE=1 SV=2	1	1	3	3	7	6.14925	0.16666	23.9035	1.27904	0.240081	0.66915	-5.06058	0.356231	1	1	CHIP - CTRL	limma	0.240081	0.66915	FALSE	no hit	6.14925		0.619642
XRN1	Q8IZH2|Q8IZH2-2	5'-3' exoribonuclease 1 OS=Homo sapiens GN=XRN1 PE=1 SV=1|Isoform 2 of 5'-3' exoribonuclease 1 OS=Homo sapiens GN=XRN1	1	1	3	3	6	5.88558	-0.269579	22.8747	-1.27647	0.240938	0.66915	-5.06332	0.357198	1	1	CHIP - CTRL	limma	0.240938	0.66915	FALSE	no hit	5.88558		0.618094
LDHA	P00338|P00338-3	L-lactate dehydrogenase A chain OS=Homo sapiens GN=LDHA PE=1 SV=2|Isoform 3 of L-lactate dehydrogenase A chain OS=Homo sapiens GN=LDHA	1	1	3	3	10	7.22682	0.244611	25.8642	1.27617	0.241039	0.66915	-5.06364	0.357311	1	1	CHIP - CTRL	limma	0.241039	0.66915	FALSE	no hit	7.22682		0.617913
RPL28	P46779	60S ribosomal protein L28 OS=Homo sapiens GN=RPL28 PE=1 SV=3	1	1	3	3	8	7.71671	-0.496057	27.4569	-1.27508	0.241403	0.66915	-5.0648	0.357722	1	1	CHIP - CTRL	limma	0.241403	0.66915	FALSE	no hit	7.71671		0.617257
EIF3I	Q13347	Eukaryotic translation initiation factor 3 subunit I OS=Homo sapiens GN=EIF3I PE=1 SV=1	1	1	3	3	7	6.75099	0.200027	24.0348	1.27429	0.241665	0.66915	-5.06563	0.358017	1	1	CHIP - CTRL	limma	0.241665	0.66915	FALSE	no hit	6.75099		0.616786
PSMB5	P28074	Proteasome subunit beta type-5 OS=Homo sapiens GN=PSMB5 PE=1 SV=3	1	1	3	3	5	6.72574	0.281235	24.4753	1.27217	0.242379	0.66915	-5.06789	0.358821	1	1	CHIP - CTRL	limma	0.242379	0.66915	FALSE	no hit	6.72574		0.615504
ATP2B1	P20020|P20020-2|P20020-3|P20020-4|P20020-5|P20020-6	Plasma membrane calcium-transporting ATPase 1 OS=Homo sapiens GN=ATP2B1 PE=1 SV=3|Isoform A of Plasma membrane calcium-transporting ATPase 1 OS=Homo sapiens GN=ATP2B1|Isoform B of Plasma membrane calcium-transporting ATPase 1 OS=Homo sapiens GN=ATP2B1|Isoform C of Plasma membrane calcium-transporting ATPase 1 OS=Homo sapiens GN=ATP2B1|Isoform E of Plasma membrane calcium-transporting ATPase 1 OS=…	1	1	3	3	2	6.01686	0.154665	21.4672	1.27035	0.242991	0.66915	-5.06982	0.359508	1	1	CHIP - CTRL	limma	0.242991	0.66915	FALSE	no hit	6.01686		0.61441
CUL4B	K4DI93|Q13620|Q13620-1|Q13620-3	Cullin 4B, isoform CRA_e OS=Homo sapiens GN=CUL4B PE=1 SV=1|Cullin-4B OS=Homo sapiens GN=CUL4B PE=1 SV=4|Isoform 2 of Cullin-4B OS=Homo sapiens GN=CUL4B|Isoform 3 of Cullin-4B OS=Homo sapiens GN=CUL4B	1	1	3	3	8	6.15933	0.183342	23.6275	1.27032	0.243	0.66915	-5.06985	0.359518	1	1	CHIP - CTRL	limma	0.243	0.66915	FALSE	no hit	6.15933		0.614394
RPS3A	D6R9B6|P61247	40S ribosomal protein S3a OS=Homo sapiens GN=RPS3A PE=1 SV=1|40S ribosomal protein S3a OS=Homo sapiens GN=RPS3A PE=1 SV=2	1	1	3	3	16	7.72994	-0.434037	27.6693	-1.27008	0.243082	0.66915	-5.0701	0.359611	1	1	CHIP - CTRL	limma	0.243082	0.66915	FALSE	no hit	7.72994		0.614247
PUM3	Q15397	Pumilio homolog 3 OS=Homo sapiens GN=PUM3 PE=1 SV=3	1	1	3	3	3	5.95364	-0.216655	22.2424	-1.26914	0.243398	0.66915	-5.0711	0.359965	1	1	CHIP - CTRL	limma	0.243398	0.66915	FALSE	no hit	5.95364		0.613684
SLC12A2	G3XAL9|P55011|P55011-3	Solute carrier family 12 (Sodium/potassium/chloride transporters), member 2, isoform CRA_a OS=Homo sapiens GN=SLC12A2 PE=1 SV=1|Solute carrier family 12 member 2 OS=Homo sapiens GN=SLC12A2 PE=1 SV=1|Isoform 2 of Solute carrier family 12 member 2 OS=Homo sapiens GN=SLC12A2	1	1	3	3	2	5.6478	0.363939	20.9124	1.26571	0.244555	0.670975	-5.07473	0.361263	1	1	CHIP - CTRL	limma	0.244555	0.670975	FALSE	no hit	5.6478		0.611624
RPS15	K7ELC2	40S ribosomal protein S15 OS=Homo sapiens GN=RPS15 PE=1 SV=1	1	1	3	3	4	7.02631	-0.433301	24.6533	-1.26386	0.245184	0.670975	-5.07669	0.361968	1	1	CHIP - CTRL	limma	0.245184	0.670975	FALSE	no hit	7.02631		0.610508
BCS1L	Q9Y276	Mitochondrial chaperone BCS1 OS=Homo sapiens GN=BCS1L PE=1 SV=1	1	1	3	3	3	5.84901	0.266098	22.0834	1.2628	0.245543	0.670975	-5.07781	0.362371	1	1	CHIP - CTRL	limma	0.245543	0.670975	FALSE	no hit	5.84901		0.609872
RPS9	A0A024R4M0|P46781	40S ribosomal protein S9 OS=Homo sapiens GN=RPS9 PE=1 SV=1|40S ribosomal protein S9 OS=Homo sapiens GN=RPS9 PE=1 SV=3	1	1	3	3	13	8.36565	-0.480372	27.5609	-1.25952	0.246659	0.670975	-5.08127	0.363619	1	1	CHIP - CTRL	limma	0.246659	0.670975	FALSE	no hit	8.36565		0.607902
LMNB2	J9JID7|Q03252	Lamin B2, isoform CRA_a OS=Homo sapiens GN=LMNB2 PE=1 SV=1|Lamin-B2 OS=Homo sapiens GN=LMNB2 PE=1 SV=4	1	1	3	3	13	6.26205	0.144196	24.8868	1.25929	0.246739	0.670975	-5.08152	0.363707	1	1	CHIP - CTRL	limma	0.246739	0.670975	FALSE	no hit	6.26205		0.607763
ZAK	Q9NYL2	Mitogen-activated protein kinase kinase kinase MLT OS=Homo sapiens GN=ZAK PE=1 SV=3	1	1	3	3	4	6.09486	-0.378173	22.1091	-1.25926	0.246747	0.670975	-5.08154	0.363717	1	1	CHIP - CTRL	limma	0.246747	0.670975	FALSE	no hit	6.09486		0.607748
LARP1	Q6PKG0	La-related protein 1 OS=Homo sapiens GN=LARP1 PE=1 SV=2	1	1	3	3	31	7.56569	-0.365089	26.4187	-1.25851	0.247004	0.670975	-5.08234	0.364003	1	1	CHIP - CTRL	limma	0.247004	0.670975	FALSE	no hit	7.56569		0.607297
TOP 1,00	P11387	DNA topoisomerase 1 OS=Homo sapiens GN=TOP1 PE=1 SV=2	1	1	3	3	10	6.57609	-0.233768	24.8571	-1.25623	0.247782	0.670975	-5.08474	0.364872	1	1	CHIP - CTRL	limma	0.247782	0.670975	FALSE	no hit	6.57609		0.605931
RPL32	D3YTB1|F8W727|P62910	60S ribosomal protein L32 (Fragment) OS=Homo sapiens GN=RPL32 PE=1 SV=1|60S ribosomal protein L32 OS=Homo sapiens GN=RPL32 PE=1 SV=1|60S ribosomal protein L32 OS=Homo sapiens GN=RPL32 PE=1 SV=2	1	1	3	3	6	8.07908	-0.412547	26.0888	-1.25537	0.248077	0.670975	-5.08564	0.365201	1	1	CHIP - CTRL	limma	0.248077	0.670975	FALSE	no hit	8.07908		0.605414
PLAA	Q9Y263	Phospholipase A-2-activating protein OS=Homo sapiens GN=PLAA PE=1 SV=2	1	1	3	3	6	6.30432	0.268384	23.7836	1.25429	0.248447	0.670975	-5.08678	0.365613	1	1	CHIP - CTRL	limma	0.248447	0.670975	FALSE	no hit	6.30432		0.604767
ENO1	P06733	Alpha-enolase OS=Homo sapiens GN=ENO1 PE=1 SV=2	1	1	3	3	10	7.35564	0.212405	25.9802	1.25353	0.248709	0.670975	-5.08758	0.365905	1	1	CHIP - CTRL	limma	0.248709	0.670975	FALSE	no hit	7.35564		0.604309
RAB1A	E7END7|P62820	Ras-related protein Rab-1A OS=Homo sapiens GN=RAB1A PE=1 SV=1|Ras-related protein Rab-1A OS=Homo sapiens GN=RAB1A PE=1 SV=3	1	1	3	3	3	6.19293	0.174269	23.5669	1.25352	0.24871	0.670975	-5.08759	0.365906	1	1	CHIP - CTRL	limma	0.24871	0.670975	FALSE	no hit	6.19293		0.604307
MSN	P26038	Moesin OS=Homo sapiens GN=MSN PE=1 SV=3	1	1	3	3	2	5.79217	0.184411	22.2431	1.25207	0.249209	0.671276	-5.08912	0.366462	1	1	CHIP - CTRL	limma	0.249209	0.671276	FALSE	no hit	5.79217		0.603436
LARP4B	Q92615	La-related protein 4B OS=Homo sapiens GN=LARP4B PE=1 SV=3	1	1	3	3	3	5.92855	0.222262	21.8859	1.25044	0.249769	0.67174	-5.09082	0.367085	1	1	CHIP - CTRL	limma	0.249769	0.67174	FALSE	no hit	5.92855		0.602461
DNAJB1	P25685	DnaJ homolog subfamily B member 1 OS=Homo sapiens GN=DNAJB1 PE=1 SV=4	1	1	3	3	5	6.02037	0.18015	23.088	1.24656	0.251109	0.672368	-5.0949	0.368574	1	1	CHIP - CTRL	limma	0.251109	0.672368	FALSE	no hit	6.02037		0.600137
PC	P11498	Pyruvate carboxylase, mitochondrial OS=Homo sapiens GN=PC PE=1 SV=2	1	1	3	3	29	7.96796	0.518609	27.1513	1.24588	0.251345	0.672368	-5.09561	0.368835	1	1	CHIP - CTRL	limma	0.251345	0.672368	FALSE	no hit	7.96796		0.59973
PIN4	H0Y4T6|H0Y8P6|J3KMW3|Q9Y237|Q9Y237-2|Q9Y237-3	Peptidyl-prolyl cis-trans isomerase NIMA-interacting 4 (Fragment) OS=Homo sapiens GN=PIN4 PE=1 SV=1|Peptidyl-prolyl cis-trans isomerase NIMA-interacting 4 (Fragment) OS=Homo sapiens GN=PIN4 PE=1 SV=1|Peptidyl-prolyl cis-trans isomerase NIMA-interacting 4 OS=Homo sapiens GN=PIN4 PE=1 SV=1|Peptidyl-prolyl cis-trans isomerase NIMA-interacting 4 OS=Homo sapiens GN=PIN4 PE=1 SV=1|Isoform 2 of Peptidyl…	1	1	3	3	2	5.99211	-0.241035	21.7517	-1.24577	0.251384	0.672368	-5.09573	0.368879	1	1	CHIP - CTRL	limma	0.251384	0.672368	FALSE	no hit	5.99211		0.599662
SRRT	Q9BXP5|Q9BXP5-2|Q9BXP5-3|Q9BXP5-4	Serrate RNA effector molecule homolog OS=Homo sapiens GN=SRRT PE=1 SV=1|Isoform 2 of Serrate RNA effector molecule homolog OS=Homo sapiens GN=SRRT|Isoform 3 of Serrate RNA effector molecule homolog OS=Homo sapiens GN=SRRT|Isoform 4 of Serrate RNA effector molecule homolog OS=Homo sapiens GN=SRRT	1	1	3	3	9	6.25295	0.148565	24.2544	1.24528	0.251556	0.672368	-5.09625	0.369069	1	1	CHIP - CTRL	limma	0.251556	0.672368	FALSE	no hit	6.25295		0.599366
H1F0	P07305	Histone H1,0 OS=Homo sapiens GN=H1F0 PE=1 SV=3	1	1	3	3	6	7.3384	-0.424226	24.3744	-1.23901	0.253734	0.676286	-5.1028	0.371481	1	1	CHIP - CTRL	limma	0.253734	0.676286	FALSE	no hit	7.3384		0.595621
SMARCA4	A0A0A0MT49|P51532|P51532-2|P51532-3|P51532-4|P51532-5|Q9HBD4	Transcription activator BRG1 OS=Homo sapiens GN=SMARCA4 PE=1 SV=1|Transcription activator BRG1 OS=Homo sapiens GN=SMARCA4 PE=1 SV=2|Isoform 2 of Transcription activator BRG1 OS=Homo sapiens GN=SMARCA4|Isoform 3 of Transcription activator BRG1 OS=Homo sapiens GN=SMARCA4|Isoform 4 of Transcription activator BRG1 OS=Homo sapiens GN=SMARCA4|Isoform 5 of Transcription activator BRG1 OS=Homo sapiens GN…	1	1	3	3	7	5.95403	-0.158733	23.418	-1.23815	0.254038	0.676286	-5.1037	0.371816	1	1	CHIP - CTRL	limma	0.254038	0.676286	FALSE	no hit	5.95403		0.595102
RPL29	P47914	60S ribosomal protein L29 OS=Homo sapiens GN=RPL29 PE=1 SV=2	1	1	3	3	4	8.15482	-0.469037	25.3779	-1.2365	0.254613	0.676286	-5.10542	0.372452	1	1	CHIP - CTRL	limma	0.254613	0.676286	FALSE	no hit	8.15482		0.594119
CAPZB	B1AK87|B1AK88|P47756-2	Capping protein (Actin filament) muscle Z-line, beta, isoform CRA_a OS=Homo sapiens GN=CAPZB PE=1 SV=1|Capping protein (Actin filament) muscle Z-line, beta, isoform CRA_d OS=Homo sapiens GN=CAPZB PE=1 SV=1|Isoform 2 of F-actin-capping protein subunit beta OS=Homo sapiens GN=CAPZB	1	1	3	3	5	6.17032	0.182138	24.1826	1.2361	0.254753	0.676286	-5.10584	0.372607	1	1	CHIP - CTRL	limma	0.254753	0.676286	FALSE	no hit	6.17032		0.59388
HAT1	O14929	Histone acetyltransferase type B catalytic subunit OS=Homo sapiens GN=HAT1 PE=1 SV=1	1	1	3	3	3	5.69263	0.206829	21.5046	1.23547	0.254974	0.676286	-5.10649	0.37285	1	1	CHIP - CTRL	limma	0.254974	0.676286	FALSE	no hit	5.69263		0.593505
FBL	M0QXL5|M0R0P1|M0R2Q4|P22087	rRNA 2'-O-methyltransferase fibrillarin (Fragment) OS=Homo sapiens GN=FBL PE=1 SV=1|rRNA 2'-O-methyltransferase fibrillarin (Fragment) OS=Homo sapiens GN=FBL PE=1 SV=1|rRNA 2'-O-methyltransferase fibrillarin (Fragment) OS=Homo sapiens GN=FBL PE=1 SV=1|rRNA 2'-O-methyltransferase fibrillarin OS=Homo sapiens GN=FBL PE=1 SV=2	1	1	3	3	7	7.00341	-0.172444	24.7176	-1.23342	0.255693	0.676334	-5.10863	0.373643	1	1	CHIP - CTRL	limma	0.255693	0.676334	FALSE	no hit	7.00341		0.592281
CCDC12	C9JUN5|J3KR35|Q8WUD4|S4R331	Coiled-coil domain-containing protein 12 (Fragment) OS=Homo sapiens GN=CCDC12 PE=1 SV=2|Coiled-coil domain containing 12, isoform CRA_a OS=Homo sapiens GN=CCDC12 PE=1 SV=1|Coiled-coil domain-containing protein 12 OS=Homo sapiens GN=CCDC12 PE=1 SV=1|Coiled-coil domain-containing protein 12 (Fragment) OS=Homo sapiens GN=CCDC12 PE=1 SV=2	1	1	3	3	2	5.4985	-0.179781	20.9831	-1.2332	0.255773	0.676334	-5.10887	0.373731	1	1	CHIP - CTRL	limma	0.255773	0.676334	FALSE	no hit	5.4985		0.592145
YWHAH	Q04917	14-3-3 protein eta OS=Homo sapiens GN=YWHAH PE=1 SV=4	1	1	3	3	5	6.27865	0.228896	23.6844	1.23165	0.256318	0.676741	-5.11048	0.374331	1	1	CHIP - CTRL	limma	0.256318	0.676741	FALSE	no hit	6.27865		0.591222
EIF3L	B0QY89|Q9Y262	Eukaryotic translation initiation factor 3 subunit L OS=Homo sapiens GN=EIF3L PE=1 SV=1|Eukaryotic translation initiation factor 3 subunit L OS=Homo sapiens GN=EIF3L PE=1 SV=1	1	1	3	3	6	6.42085	0.185141	23.4167	1.22737	0.257828	0.677409	-5.11492	0.375993	1	1	CHIP - CTRL	limma	0.257828	0.677409	FALSE	no hit	6.42085		0.58867
MRPS34	A0A087WUZ8|C9JJ19|P82930	28S ribosomal protein S34, mitochondrial OS=Homo sapiens GN=MRPS34 PE=1 SV=1|28S ribosomal protein S34, mitochondrial OS=Homo sapiens GN=MRPS34 PE=1 SV=2|28S ribosomal protein S34, mitochondrial OS=Homo sapiens GN=MRPS34 PE=1 SV=2	1	1	3	3	3	6.46134	-0.230801	21.7475	-1.223	0.259378	0.677409	-5.11945	0.377694	1	1	CHIP - CTRL	limma	0.259378	0.677409	FALSE	no hit	6.46134		0.586067
CUL3	Q13618|Q13618-2	Cullin-3 OS=Homo sapiens GN=CUL3 PE=1 SV=2|Isoform 2 of Cullin-3 OS=Homo sapiens GN=CUL3	1	1	3	3	3	5.83022	0.165481	21.9613	1.22202	0.25973	0.677409	-5.12048	0.378079	1	1	CHIP - CTRL	limma	0.25973	0.677409	FALSE	no hit	5.83022		0.585479
ATIC	P31939|P31939-2	Bifunctional purine biosynthesis protein PURH OS=Homo sapiens GN=ATIC PE=1 SV=3|Isoform 2 of Bifunctional purine biosynthesis protein PURH OS=Homo sapiens GN=ATIC	1	1	3	3	4	6.0184	0.170771	22.3509	1.21966	0.260571	0.677409	-5.12292	0.379	1	1	CHIP - CTRL	limma	0.260571	0.677409	FALSE	no hit	6.0184		0.584075
SNRNP200	O75643	U5 small nuclear ribonucleoprotein 200 kDa helicase OS=Homo sapiens GN=SNRNP200 PE=1 SV=2	1	1	3	3	17	6.55551	-0.15449	25.1188	-1.21849	0.260988	0.677409	-5.12413	0.379457	1	1	CHIP - CTRL	limma	0.260988	0.677409	FALSE	no hit	6.55551		0.583379
LARP7	Q4G0J3	La-related protein 7 OS=Homo sapiens GN=LARP7 PE=1 SV=1	1	1	3	3	13	6.73447	-0.296486	24.7021	-1.21826	0.261068	0.677409	-5.12436	0.379545	1	1	CHIP - CTRL	limma	0.261068	0.677409	FALSE	no hit	6.73447		0.583246
MTHFD1	P11586	C-1-tetrahydrofolate synthase, cytoplasmic OS=Homo sapiens GN=MTHFD1 PE=1 SV=3	1	1	3	3	15	6.60349	0.185026	25.3023	1.21807	0.261136	0.677409	-5.12456	0.379619	1	1	CHIP - CTRL	limma	0.261136	0.677409	FALSE	no hit	6.60349		0.583133
PABPC1	A0A087WTT1|E7EQV3|P11940|P11940-2	Polyadenylate-binding protein OS=Homo sapiens GN=PABPC1 PE=1 SV=1|Polyadenylate-binding protein OS=Homo sapiens GN=PABPC1 PE=1 SV=1|Polyadenylate-binding protein 1 OS=Homo sapiens GN=PABPC1 PE=1 SV=2|Isoform 2 of Polyadenylate-binding protein 1 OS=Homo sapiens GN=PABPC1	1	1	3	3	4	6.04292	-0.204004	23.7985	-1.21676	0.261608	0.677409	-5.12592	0.380135	1	1	CHIP - CTRL	limma	0.261608	0.677409	FALSE	no hit	6.04292		0.582349
ZNF622	Q969S3	Zinc finger protein 622 OS=Homo sapiens GN=ZNF622 PE=1 SV=1	1	1	3	3	9	6.29761	-0.251098	24.6337	-1.21549	0.262061	0.677409	-5.12722	0.38063	1	1	CHIP - CTRL	limma	0.262061	0.677409	FALSE	no hit	6.29761		0.581598
CENPC	Q03188	Centromere protein C OS=Homo sapiens GN=CENPC PE=1 SV=2	1	1	3	3	10	6.27645	-0.373479	23.34	-1.21548	0.262067	0.677409	-5.12724	0.380637	1	1	CHIP - CTRL	limma	0.262067	0.677409	FALSE	no hit	6.27645		0.581587
RPL7A	P62424	60S ribosomal protein L7a OS=Homo sapiens GN=RPL7A PE=1 SV=2	1	1	3	3	13	8.46707	-0.451952	26.8428	-1.21518	0.262172	0.677409	-5.12754	0.380751	1	1	CHIP - CTRL	limma	0.262172	0.677409	FALSE	no hit	8.46707		0.581413
PRPF8	Q6P2Q9	Pre-mRNA-processing-splicing factor 8 OS=Homo sapiens GN=PRPF8 PE=1 SV=2	1	1	3	3	14	6.36857	-0.16043	24.6248	-1.21514	0.262188	0.677409	-5.12758	0.380768	1	1	CHIP - CTRL	limma	0.262188	0.677409	FALSE	no hit	6.36857		0.581388
CAT	P04040	Catalase OS=Homo sapiens GN=CAT PE=1 SV=3	1	1	3	3	4	6.02461	-0.258052	22.1994	-1.21497	0.262248	0.677409	-5.12776	0.380834	1	1	CHIP - CTRL	limma	0.262248	0.677409	FALSE	no hit	6.02461		0.581288
PPIB	P23284	Peptidyl-prolyl cis-trans isomerase B OS=Homo sapiens GN=PPIB PE=1 SV=2	1	1	3	3	3	6.02396	0.177142	23.0049	1.21463	0.262373	0.677409	-5.12812	0.38097	1	1	CHIP - CTRL	limma	0.262373	0.677409	FALSE	no hit	6.02396		0.581081
BRPF3	E9PI60|E9PSF3|Q9ULD4|Q9ULD4-2|Q9ULD4-3	Bromodomain and PHD finger-containing protein 3 OS=Homo sapiens GN=BRPF3 PE=1 SV=1|Bromodomain and PHD finger-containing protein 3 OS=Homo sapiens GN=BRPF3 PE=1 SV=1|Bromodomain and PHD finger-containing protein 3 OS=Homo sapiens GN=BRPF3 PE=1 SV=2|Isoform 2 of Bromodomain and PHD finger-containing protein 3 OS=Homo sapiens GN=BRPF3|Isoform 3 of Bromodomain and PHD finger-containing protein 3 OS=…	1	1	3	3	2	5.4934	-0.347089	20.1029	-1.21445	0.262437	0.677409	-5.1283	0.38104	1	1	CHIP - CTRL	limma	0.262437	0.677409	FALSE	no hit	5.4934		0.580975
AKAP12	Q02952|Q02952-2|Q02952-3	A-kinase anchor protein 12 OS=Homo sapiens GN=AKAP12 PE=1 SV=4|Isoform 2 of A-kinase anchor protein 12 OS=Homo sapiens GN=AKAP12|Isoform 3 of A-kinase anchor protein 12 OS=Homo sapiens GN=AKAP12	1	1	3	3	12	6.12421	0.163454	24.1923	1.21187	0.263364	0.677588	-5.13096	0.382051	1	1	CHIP - CTRL	limma	0.263364	0.677588	FALSE	no hit	6.12421		0.579444
CCAR2	Q8N163|Q8N163-2	Cell cycle and apoptosis regulator protein 2 OS=Homo sapiens GN=CCAR2 PE=1 SV=2|Isoform 2 of Cell cycle and apoptosis regulator protein 2 OS=Homo sapiens GN=CCAR2	1	1	3	3	5	6.24188	0.169483	23.3964	1.21165	0.263444	0.677588	-5.13119	0.382138	1	1	CHIP - CTRL	limma	0.263444	0.677588	FALSE	no hit	6.24188		0.579312
CXorf56	Q9H5V9|Q9H5V9-2|Q9H5V9-3	UPF0428 protein CXorf56 OS=Homo sapiens GN=CXorf56 PE=1 SV=1|Isoform 2 of UPF0428 protein CXorf56 OS=Homo sapiens GN=CXorf56|Isoform 3 of UPF0428 protein CXorf56 OS=Homo sapiens GN=CXorf56	1	1	3	3	4	6.31579	-0.304336	23.5246	-1.21014	0.263986	0.677588	-5.13273	0.38273	1	1	CHIP - CTRL	limma	0.263986	0.677588	FALSE	no hit	6.31579		0.578418
HMGN5	P82970|Q5JSK6|Q5JSK9|Q5JSL0	High mobility group nucleosome-binding domain-containing protein 5 OS=Homo sapiens GN=HMGN5 PE=1 SV=1|High mobility group nucleosome-binding domain-containing protein 5 (Fragment) OS=Homo sapiens GN=HMGN5 PE=1 SV=1|High mobility group nucleosome-binding domain-containing protein 5 (Fragment) OS=Homo sapiens GN=HMGN5 PE=1 SV=1|High mobility group nucleosome-binding domain-containing protein 5 (Fra…	1	1	3	3	2	5.81975	0.295258	21.498	1.20991	0.264071	0.677588	-5.13298	0.382822	1	1	CHIP - CTRL	limma	0.264071	0.677588	FALSE	no hit	5.81975		0.578279
CALU	O43852|O43852-2|O43852-3|O43852-4	Calumenin OS=Homo sapiens GN=CALU PE=1 SV=2|Isoform 2 of Calumenin OS=Homo sapiens GN=CALU|Isoform 3 of Calumenin OS=Homo sapiens GN=CALU|Isoform 4 of Calumenin OS=Homo sapiens GN=CALU	1	1	3	3	3	6.16647	0.188439	22.4576	1.20727	0.265027	0.677874	-5.13569	0.383862	1	1	CHIP - CTRL	limma	0.265027	0.677874	FALSE	no hit	6.16647		0.57671
GTPBP6	H0Y2S1|O43824	Putative GTP-binding protein 6 OS=Homo sapiens GN=GTPBP6 PE=1 SV=2|Putative GTP-binding protein 6 OS=Homo sapiens GN=GTPBP6 PE=2 SV=3	1	1	3	3	2	5.52961	0.192526	20.6899	1.2068	0.265197	0.677874	-5.13618	0.384047	1	1	CHIP - CTRL	limma	0.265197	0.677874	FALSE	no hit	5.52961		0.576431
UTP23	Q9BRU9	rRNA-processing protein UTP23 homolog OS=Homo sapiens GN=UTP23 PE=1 SV=2	1	1	3	3	3	6.0094	-0.28449	22.5367	-1.20636	0.265357	0.677874	-5.13663	0.384221	1	1	CHIP - CTRL	limma	0.265357	0.677874	FALSE	no hit	6.0094		0.576169
PDS5B	Q9NTI5|Q9NTI5-2	Sister chromatid cohesion protein PDS5 homolog B OS=Homo sapiens GN=PDS5B PE=1 SV=1|Isoform 2 of Sister chromatid cohesion protein PDS5 homolog B OS=Homo sapiens GN=PDS5B	1	1	3	3	3	5.74098	-0.152486	21.6488	-1.20242	0.266786	0.678046	-5.14066	0.385772	1	1	CHIP - CTRL	limma	0.266786	0.678046	FALSE	no hit	5.74098		0.573837
GZF1	Q9H116	GDNF-inducible zinc finger protein 1 OS=Homo sapiens GN=GZF1 PE=1 SV=1	1	1	3	3	6	6.10351	-0.331306	23.2949	-1.20241	0.266791	0.678046	-5.14068	0.385777	1	1	CHIP - CTRL	limma	0.266791	0.678046	FALSE	no hit	6.10351		0.573829
RPL38	P63173	60S ribosomal protein L38 OS=Homo sapiens GN=RPL38 PE=1 SV=2	1	1	3	3	2	7.15154	-0.257009	22.6189	-1.20191	0.266973	0.678046	-5.14119	0.385975	1	1	CHIP - CTRL	limma	0.266973	0.678046	FALSE	no hit	7.15154		0.573532
LDHB	P07195	L-lactate dehydrogenase B chain OS=Homo sapiens GN=LDHB PE=1 SV=2	1	1	3	3	6	6.37295	0.257366	23.8793	1.20186	0.266991	0.678046	-5.14124	0.385994	1	1	CHIP - CTRL	limma	0.266991	0.678046	FALSE	no hit	6.37295		0.573504
TOR1AIP1	J3KN66|Q5JTV8-3	Torsin-1A-interacting protein 1 OS=Homo sapiens GN=TOR1AIP1 PE=1 SV=1|Isoform 3 of Torsin-1A-interacting protein 1 OS=Homo sapiens GN=TOR1AIP1	1	1	3	3	3	5.66587	0.144879	21.4324	1.19957	0.267828	0.679176	-5.14359	0.386901	1	1	CHIP - CTRL	limma	0.267828	0.679176	FALSE	no hit	5.66587		0.572145
DDX56	Q9NY93|Q9NY93-2	Probable ATP-dependent RNA helicase DDX56 OS=Homo sapiens GN=DDX56 PE=1 SV=1|Isoform 2 of Probable ATP-dependent RNA helicase DDX56 OS=Homo sapiens GN=DDX56	1	1	3	3	6	6.70524	-0.249453	23.6301	-1.19815	0.268348	0.679502	-5.14504	0.387465	1	1	CHIP - CTRL	limma	0.268348	0.679502	FALSE	no hit	6.70524		0.571301
RPS6	P62753	40S ribosomal protein S6 OS=Homo sapiens GN=RPS6 PE=1 SV=1	1	1	3	3	13	8.5661	-0.456679	27.2151	-1.19449	0.26969	0.680853	-5.14878	0.388916	1	1	CHIP - CTRL	limma	0.26969	0.680853	FALSE	no hit	8.5661		0.569135
GOT2	P00505	Aspartate aminotransferase, mitochondrial OS=Homo sapiens GN=GOT2 PE=1 SV=3	1	1	3	3	3	5.7005	0.211048	22.6848	1.19259	0.270388	0.680853	-5.15072	0.38967	1	1	CHIP - CTRL	limma	0.270388	0.680853	FALSE	no hit	5.7005		0.568012
WDR43	Q15061	WD repeat-containing protein 43 OS=Homo sapiens GN=WDR43 PE=1 SV=3	1	1	3	3	4	5.99289	-0.144618	23.85	-1.19194	0.27063	0.680853	-5.15139	0.38993	1	1	CHIP - CTRL	limma	0.27063	0.680853	FALSE	no hit	5.99289		0.567625
SRSF1	J3KTL2|Q07955	Serine/arginine-rich-splicing factor 1 OS=Homo sapiens GN=SRSF1 PE=1 SV=1|Serine/arginine-rich splicing factor 1 OS=Homo sapiens GN=SRSF1 PE=1 SV=2	1	1	3	3	6	7.39744	-0.300499	24.7339	-1.19161	0.270751	0.680853	-5.15172	0.390061	1	1	CHIP - CTRL	limma	0.270751	0.680853	FALSE	no hit	7.39744		0.56743
GBF1	Q92538|Q92538-2|Q92538-3	Golgi-specific brefeldin A-resistance guanine nucleotide exchange factor 1 OS=Homo sapiens GN=GBF1 PE=1 SV=2|Isoform 2 of Golgi-specific brefeldin A-resistance guanine nucleotide exchange factor 1 OS=Homo sapiens GN=GBF1|Isoform 3 of Golgi-specific brefeldin A-resistance guanine nucleotide exchange factor 1 OS=Homo sapiens GN=GBF1	1	1	3	3	3	5.59078	0.247521	21.6393	1.18937	0.271575	0.680853	-5.15399	0.390949	1	1	CHIP - CTRL	limma	0.271575	0.680853	FALSE	no hit	5.59078		0.56611
DNAJC8	O75937	DnaJ homolog subfamily C member 8 OS=Homo sapiens GN=DNAJC8 PE=1 SV=2	1	1	3	3	2	5.60961	0.22579	21.8817	1.18831	0.271968	0.680853	-5.15508	0.391373	1	1	CHIP - CTRL	limma	0.271968	0.680853	FALSE	no hit	5.60961		0.565482
IPO5	O00410|O00410-3	Importin-5 OS=Homo sapiens GN=IPO5 PE=1 SV=4|Isoform 3 of Importin-5 OS=Homo sapiens GN=IPO5	1	1	3	3	2	5.68863	0.30705	20.4536	1.18717	0.272391	0.680853	-5.15624	0.391828	1	1	CHIP - CTRL	limma	0.272391	0.680853	FALSE	no hit	5.68863		0.564807
GGCT	O75223	Gamma-glutamylcyclotransferase OS=Homo sapiens GN=GGCT PE=1 SV=1	1	1	3	3	3	5.86718	-0.190796	22.3054	-1.18658	0.272608	0.680853	-5.15683	0.392061	1	1	CHIP - CTRL	limma	0.272608	0.680853	FALSE	no hit	5.86718		0.564462
BTF3L4	E9PL10|Q96K17	Transcription factor BTF3 OS=Homo sapiens GN=BTF3L4 PE=1 SV=1|Transcription factor BTF3 homolog 4 OS=Homo sapiens GN=BTF3L4 PE=1 SV=1	1	1	3	3	2	6.15532	0.402318	22.6787	1.18589	0.272866	0.680853	-5.15754	0.392339	1	1	CHIP - CTRL	limma	0.272866	0.680853	FALSE	no hit	6.15532		0.56405
PREB	Q9HCU5	Prolactin regulatory element-binding protein OS=Homo sapiens GN=PREB PE=1 SV=2	1	1	3	3	2	5.76744	0.155669	21.5195	1.18549	0.273013	0.680853	-5.15794	0.392497	1	1	CHIP - CTRL	limma	0.273013	0.680853	FALSE	no hit	5.76744		0.563817
HNRNPU	Q00839|Q00839-2	Heterogeneous nuclear ribonucleoprotein U OS=Homo sapiens GN=HNRNPU PE=1 SV=6|Isoform Short of Heterogeneous nuclear ribonucleoprotein U OS=Homo sapiens GN=HNRNPU	1	1	3	3	23	8.06648	-0.160013	27.135	-1.18497	0.273206	0.680853	-5.15847	0.392705	1	1	CHIP - CTRL	limma	0.273206	0.680853	FALSE	no hit	8.06648		0.56351
RRP8	O43159	Ribosomal RNA-processing protein 8 OS=Homo sapiens GN=RRP8 PE=1 SV=2	1	1	3	3	7	6.6092	-0.345452	24.5818	-1.1832	0.273867	0.681519	-5.16027	0.393415	1	1	CHIP - CTRL	limma	0.273867	0.681519	FALSE	no hit	6.6092		0.562461
CDC20	Q12834	Cell division cycle protein 20 homolog OS=Homo sapiens GN=CDC20 PE=1 SV=2	1	1	3	3	2	5.67401	0.155983	21.1655	1.18033	0.274936	0.682118	-5.16318	0.394562	1	1	CHIP - CTRL	limma	0.274936	0.682118	FALSE	no hit	5.67401		0.560769
XRCC5	P13010	X-ray repair cross-complementing protein 5 OS=Homo sapiens GN=XRCC5 PE=1 SV=3	1	1	3	3	9	6.8753	0.182529	25.1399	1.17964	0.275195	0.682118	-5.16388	0.39484	1	1	CHIP - CTRL	limma	0.275195	0.682118	FALSE	no hit	6.8753		0.560359
RBM8A	Q9Y5S9	RNA-binding protein 8A OS=Homo sapiens GN=RBM8A PE=1 SV=1	1	1	3	3	3	5.71143	-0.195932	20.3815	-1.17719	0.27611	0.682118	-5.16636	0.39582	1	1	CHIP - CTRL	limma	0.27611	0.682118	FALSE	no hit	5.71143		0.558918
RPL18	F8VYV2|G3V203|J3QQ67|Q07020	60S ribosomal protein L18 OS=Homo sapiens GN=RPL18 PE=1 SV=1|60S ribosomal protein L18 OS=Homo sapiens GN=RPL18 PE=1 SV=1|60S ribosomal protein L18 (Fragment) OS=Homo sapiens GN=RPL18 PE=1 SV=1|60S ribosomal protein L18 OS=Homo sapiens GN=RPL18 PE=1 SV=2	1	1	3	3	6	6.4734	-0.371934	26.3128	-1.17524	0.276841	0.682118	-5.16833	0.396603	1	1	CHIP - CTRL	limma	0.276841	0.682118	FALSE	no hit	6.4734		0.557769
BUD13	Q9BRD0|Q9BRD0-2	BUD13 homolog OS=Homo sapiens GN=BUD13 PE=1 SV=1|Isoform 2 of BUD13 homolog OS=Homo sapiens GN=BUD13	1	1	3	3	3	5.76098	-0.228373	21.9413	-1.17094	0.278463	0.682118	-5.17267	0.398336	1	1	CHIP - CTRL	limma	0.278463	0.682118	FALSE	no hit	5.76098		0.555232
XRN2	Q9H0D6	5'-3' exoribonuclease 2 OS=Homo sapiens GN=XRN2 PE=1 SV=1	1	1	3	3	12	6.74166	-0.222529	25.1504	-1.1701	0.278777	0.682118	-5.17351	0.398671	1	1	CHIP - CTRL	limma	0.278777	0.682118	FALSE	no hit	6.74166		0.554743
RBBP6	Q7Z6E9|Q7Z6E9-2|Q7Z6E9-4	E3 ubiquitin-protein ligase RBBP6 OS=Homo sapiens GN=RBBP6 PE=1 SV=1|Isoform 2 of E3 ubiquitin-protein ligase RBBP6 OS=Homo sapiens GN=RBBP6|Isoform 4 of E3 ubiquitin-protein ligase RBBP6 OS=Homo sapiens GN=RBBP6	1	1	3	3	2	5.71862	-0.236571	21.4619	-1.16967	0.278939	0.682118	-5.17394	0.398844	1	1	CHIP - CTRL	limma	0.278939	0.682118	FALSE	no hit	5.71862		0.55449
CWC22	B7WP74|Q9HCG8	Pre-mRNA-splicing factor CWC22 homolog (Fragment) OS=Homo sapiens GN=CWC22 PE=1 SV=1|Pre-mRNA-splicing factor CWC22 homolog OS=Homo sapiens GN=CWC22 PE=1 SV=3	1	1	3	3	2	5.5127	-0.232105	20.4666	-1.16936	0.279058	0.682118	-5.17426	0.39897	1	1	CHIP - CTRL	limma	0.279058	0.682118	FALSE	no hit	5.5127		0.554306
MAD2L1	Q13257	Mitotic spindle assembly checkpoint protein MAD2A OS=Homo sapiens GN=MAD2L1 PE=1 SV=1	1	1	3	3	2	6.57095	0.148664	22.9315	1.1687	0.279306	0.682118	-5.17492	0.399235	1	1	CHIP - CTRL	limma	0.279306	0.682118	FALSE	no hit	6.57095		0.553919
WDHD1	O75717	WD repeat and HMG-box DNA-binding protein 1 OS=Homo sapiens GN=WDHD1 PE=1 SV=1	1	1	3	3	4	5.7453	-0.152299	22.1671	-1.16835	0.279441	0.682118	-5.17528	0.399379	1	1	CHIP - CTRL	limma	0.279441	0.682118	FALSE	no hit	5.7453		0.553709
PCBP2	F8VZX2|H3BRU6|Q15366|Q15366-2|Q15366-3|Q15366-4|Q15366-5|Q15366-6|Q15366-7|Q15366-8	Poly(rC)-binding protein 2 OS=Homo sapiens GN=PCBP2 PE=1 SV=1|Poly(rC)-binding protein 2 (Fragment) OS=Homo sapiens GN=PCBP2 PE=1 SV=1|Poly(rC)-binding protein 2 OS=Homo sapiens GN=PCBP2 PE=1 SV=1|Isoform 2 of Poly(rC)-binding protein 2 OS=Homo sapiens GN=PCBP2|Isoform 3 of Poly(rC)-binding protein 2 OS=Homo sapiens GN=PCBP2|Isoform 4 of Poly(rC)-binding protein 2 OS=Homo sapiens GN=PCBP2|Isoform…	1	1	3	3	2	6.72223	-0.202266	22.9454	-1.16801	0.279569	0.682118	-5.17562	0.399515	1	1	CHIP - CTRL	limma	0.279569	0.682118	FALSE	no hit	6.72223		0.553511
CBX8	Q9HC52	Chromobox protein homolog 8 OS=Homo sapiens GN=CBX8 PE=1 SV=3	1	1	3	3	4	6.01754	-0.212331	22.5888	-1.16796	0.279589	0.682118	-5.17567	0.399537	1	1	CHIP - CTRL	limma	0.279589	0.682118	FALSE	no hit	6.01754		0.55348
SRPRB	H7C4H2|Q9Y5M8	Signal recognition particle receptor subunit beta (Fragment) OS=Homo sapiens GN=SRPRB PE=1 SV=1|Signal recognition particle receptor subunit beta OS=Homo sapiens GN=SRPRB PE=1 SV=3	1	1	3	3	3	6.09937	0.205629	21.7595	1.16758	0.279733	0.682118	-5.17605	0.39969	1	1	CHIP - CTRL	limma	0.279733	0.682118	FALSE	no hit	6.09937		0.553256
SHMT2	P34897|P34897-2|P34897-3	Serine hydroxymethyltransferase, mitochondrial OS=Homo sapiens GN=SHMT2 PE=1 SV=3|Isoform 2 of Serine hydroxymethyltransferase, mitochondrial OS=Homo sapiens GN=SHMT2|Isoform 3 of Serine hydroxymethyltransferase, mitochondrial OS=Homo sapiens GN=SHMT2	1	1	3	3	10	6.45388	0.179011	24.8319	1.16707	0.279924	0.682118	-5.17656	0.399894	1	1	CHIP - CTRL	limma	0.279924	0.682118	FALSE	no hit	6.45388		0.552959
EIF3G	K7EL20|K7ER90|O75821	Eukaryotic translation initiation factor 3 subunit G (Fragment) OS=Homo sapiens GN=EIF3G PE=1 SV=7|Eukaryotic translation initiation factor 3 subunit G (Fragment) OS=Homo sapiens GN=EIF3G PE=1 SV=1|Eukaryotic translation initiation factor 3 subunit G OS=Homo sapiens GN=EIF3G PE=1 SV=2	1	1	3	3	5	6.04169	0.216581	22.6331	1.1657	0.280446	0.682118	-5.17794	0.400449	1	1	CHIP - CTRL	limma	0.280446	0.682118	FALSE	no hit	6.04169		0.552151
DBN1	Q16643|Q16643-2|Q16643-3	Drebrin OS=Homo sapiens GN=DBN1 PE=1 SV=4|Isoform 2 of Drebrin OS=Homo sapiens GN=DBN1|Isoform 3 of Drebrin OS=Homo sapiens GN=DBN1	1	1	3	3	4	6.14612	0.135881	22.8249	1.16428	0.280986	0.682118	-5.17937	0.401024	1	1	CHIP - CTRL	limma	0.280986	0.682118	FALSE	no hit	6.14612		0.551316
VPS29	F8VXU5|Q9UBQ0|Q9UBQ0-2	Vacuolar protein sorting-associated protein 29 OS=Homo sapiens GN=VPS29 PE=1 SV=1|Vacuolar protein sorting-associated protein 29 OS=Homo sapiens GN=VPS29 PE=1 SV=1|Isoform 2 of Vacuolar protein sorting-associated protein 29 OS=Homo sapiens GN=VPS29	1	1	3	3	3	5.86179	0.166161	22.8332	1.16282	0.281541	0.682118	-5.18083	0.401614	1	1	CHIP - CTRL	limma	0.281541	0.682118	FALSE	no hit	5.86179		0.550458
RPS5	M0R0F0|M0R0R2|P46782	40S ribosomal protein S5 (Fragment) OS=Homo sapiens GN=RPS5 PE=1 SV=1|40S ribosomal protein S5 OS=Homo sapiens GN=RPS5 PE=1 SV=1|40S ribosomal protein S5 OS=Homo sapiens GN=RPS5 PE=1 SV=4	1	1	3	3	8	7.52577	-0.3223	26.3462	-1.16095	0.282255	0.682118	-5.18271	0.402373	1	1	CHIP - CTRL	limma	0.282255	0.682118	FALSE	no hit	7.52577		0.549358
PCNA	P12004	Proliferating cell nuclear antigen OS=Homo sapiens GN=PCNA PE=1 SV=1	1	1	3	3	3	6.63676	0.191545	24.7485	1.16075	0.282328	0.682118	-5.1829	0.40245	1	1	CHIP - CTRL	limma	0.282328	0.682118	FALSE	no hit	6.63676		0.549246
AHSA1	O95433	Activator of 90 kDa heat shock protein ATPase homolog 1 OS=Homo sapiens GN=AHSA1 PE=1 SV=1	1	1	3	3	6	6.52931	0.17557	24.476	1.15957	0.28278	0.682118	-5.18409	0.40293	1	1	CHIP - CTRL	limma	0.28278	0.682118	FALSE	no hit	6.52931		0.548552
TIPRL	O75663	TIP41-like protein OS=Homo sapiens GN=TIPRL PE=1 SV=2	1	1	3	3	2	5.52068	-0.432092	20.6451	-1.15823	0.283293	0.682118	-5.18543	0.403474	1	1	CHIP - CTRL	limma	0.283293	0.682118	FALSE	no hit	5.52068		0.547764
FEN1	P39748	Flap endonuclease 1 OS=Homo sapiens GN=FEN1 PE=1 SV=1	1	1	3	3	3	6.27053	-0.176738	22.0584	-1.15591	0.284183	0.682118	-5.18775	0.404418	1	1	CHIP - CTRL	limma	0.284183	0.682118	FALSE	no hit	6.27053		0.546401
LTA4H	P09960|P09960-4	Leukotriene A-4 hydrolase OS=Homo sapiens GN=LTA4H PE=1 SV=2|Isoform 4 of Leukotriene A-4 hydrolase OS=Homo sapiens GN=LTA4H	1	1	3	3	5	6.17728	0.231677	23.3609	1.15572	0.284257	0.682118	-5.18794	0.404496	1	1	CHIP - CTRL	limma	0.284257	0.682118	FALSE	no hit	6.17728		0.546289
DHX16	A0A140T947|O60231	Putative pre-mRNA-splicing factor ATP-dependent RNA helicase DHX16 (Fragment) OS=Homo sapiens GN=DHX16 PE=1 SV=1|Putative pre-mRNA-splicing factor ATP-dependent RNA helicase DHX16 OS=Homo sapiens GN=DHX16 PE=1 SV=2	1	1	3	3	3	5.69234	-0.183427	21.4205	-1.15424	0.284824	0.682118	-5.18942	0.405095	1	1	CHIP - CTRL	limma	0.284824	0.682118	FALSE	no hit	5.69234		0.545424
NIFK	Q9BYG3	MKI67 FHA domain-interacting nucleolar phosphoprotein OS=Homo sapiens GN=NIFK PE=1 SV=1	1	1	3	3	6	6.692	-0.23232	23.4689	-1.1538	0.284994	0.682118	-5.18986	0.405276	1	1	CHIP - CTRL	limma	0.284994	0.682118	FALSE	no hit	6.692		0.545164
TFRC	P02786	Transferrin receptor protein 1 OS=Homo sapiens GN=TFRC PE=1 SV=2	1	1	3	3	6	5.86225	0.169468	23.2505	1.15169	0.285807	0.682118	-5.19196	0.406135	1	1	CHIP - CTRL	limma	0.285807	0.682118	FALSE	no hit	5.86225		0.543927
FLOT1	A0A140T9R1|A0A140T9X0|A2AB09|O75955|O75955-2	Flotillin-1 (Fragment) OS=Homo sapiens GN=FLOT1 PE=1 SV=1|Flotillin-1 (Fragment) OS=Homo sapiens GN=FLOT1 PE=1 SV=1|Flotillin-1 (Fragment) OS=Homo sapiens GN=FLOT1 PE=1 SV=1|Flotillin-1 OS=Homo sapiens GN=FLOT1 PE=1 SV=3|Isoform 2 of Flotillin-1 OS=Homo sapiens GN=FLOT1	1	1	3	3	2	5.99814	0.175753	21.4768	1.1516	0.285842	0.682118	-5.19205	0.406173	1	1	CHIP - CTRL	limma	0.285842	0.682118	FALSE	no hit	5.99814		0.543874
MDC 1,00	Q14676	Mediator of DNA damage checkpoint protein 1 OS=Homo sapiens GN=MDC1 PE=1 SV=3	1	1	3	3	6	5.90503	-0.230961	22.3795	-1.15068	0.286194	0.682118	-5.19296	0.406545	1	1	CHIP - CTRL	limma	0.286194	0.682118	FALSE	no hit	5.90503		0.543339
HSPD1	P10809	60 kDa heat shock protein, mitochondrial OS=Homo sapiens GN=HSPD1 PE=1 SV=2	1	1	3	3	8	7.18904	0.211413	25.3471	1.14825	0.287137	0.682118	-5.19539	0.40754	1	1	CHIP - CTRL	limma	0.287137	0.682118	FALSE	no hit	7.18904		0.541911
IARS2	Q9NSE4	Isoleucine--tRNA ligase, mitochondrial OS=Homo sapiens GN=IARS2 PE=1 SV=2	1	1	3	3	6	6.2364	0.214441	23.0559	1.14781	0.287306	0.682118	-5.19583	0.407719	1	1	CHIP - CTRL	limma	0.287306	0.682118	FALSE	no hit	6.2364		0.541655
NT5DC2	Q9H857|Q9H857-2|Q9H857-3|Q9H857-4	5'-nucleotidase domain-containing protein 2 OS=Homo sapiens GN=NT5DC2 PE=1 SV=1|Isoform 2 of 5'-nucleotidase domain-containing protein 2 OS=Homo sapiens GN=NT5DC2|Isoform 3 of 5'-nucleotidase domain-containing protein 2 OS=Homo sapiens GN=NT5DC2|Isoform 4 of 5'-nucleotidase domain-containing protein 2 OS=Homo sapiens GN=NT5DC2	1	1	3	3	2	5.87323	0.180701	20.7892	1.14549	0.288206	0.682118	-5.19813	0.408667	1	1	CHIP - CTRL	limma	0.288206	0.682118	FALSE	no hit	5.87323		0.540298
MDH2	P40926	Malate dehydrogenase, mitochondrial OS=Homo sapiens GN=MDH2 PE=1 SV=3	1	1	3	3	3	6.32753	0.294623	23.6001	1.14476	0.288488	0.682118	-5.19885	0.408964	1	1	CHIP - CTRL	limma	0.288488	0.682118	FALSE	no hit	6.32753		0.539872
PABPC4	B1ANR0|Q13310|Q13310-2|Q13310-3	Polyadenylate-binding protein OS=Homo sapiens GN=PABPC4 PE=1 SV=1|Polyadenylate-binding protein 4 OS=Homo sapiens GN=PABPC4 PE=1 SV=1|Isoform 2 of Polyadenylate-binding protein 4 OS=Homo sapiens GN=PABPC4|Isoform 3 of Polyadenylate-binding protein 4 OS=Homo sapiens GN=PABPC4	1	1	3	3	6	6.11557	-0.132646	23.3421	-1.14465	0.288532	0.682118	-5.19897	0.409011	1	1	CHIP - CTRL	limma	0.288532	0.682118	FALSE	no hit	6.11557		0.539806
PPP2CA	P67775|P67775-2	Serine/threonine-protein phosphatase 2A catalytic subunit alpha isoform OS=Homo sapiens GN=PPP2CA PE=1 SV=1|Isoform 2 of Serine/threonine-protein phosphatase 2A catalytic subunit alpha isoform OS=Homo sapiens GN=PPP2CA	1	1	3	3	3	6.03437	0.166439	23.1437	1.14424	0.288692	0.682118	-5.19937	0.409179	1	1	CHIP - CTRL	limma	0.288692	0.682118	FALSE	no hit	6.03437		0.539565
SND1	Q7KZF4	Staphylococcal nuclease domain-containing protein 1 OS=Homo sapiens GN=SND1 PE=1 SV=1	1	1	3	3	22	6.9982	-0.133676	26.0742	-1.14394	0.288808	0.682118	-5.19967	0.409301	1	1	CHIP - CTRL	limma	0.288808	0.682118	FALSE	no hit	6.9982		0.53939
RPL36	Q9Y3U8	60S ribosomal protein L36 OS=Homo sapiens GN=RPL36 PE=1 SV=3	1	1	3	3	5	6.8393	-0.395145	25.0395	-1.14013	0.290294	0.682118	-5.20345	0.410864	1	1	CHIP - CTRL	limma	0.290294	0.682118	FALSE	no hit	6.8393		0.537162
ANXA5	P08758	Annexin A5 OS=Homo sapiens GN=ANXA5 PE=1 SV=2	1	1	3	3	2	6.20202	0.232308	22.6501	1.13856	0.290905	0.682118	-5.205	0.411506	1	1	CHIP - CTRL	limma	0.290905	0.682118	FALSE	no hit	6.20202		0.536249
SRSF5	Q13243	Serine/arginine-rich splicing factor 5 OS=Homo sapiens GN=SRSF5 PE=1 SV=1	1	1	3	3	5	6.26928	-0.375348	23.6634	-1.13849	0.290934	0.682118	-5.20507	0.411536	1	1	CHIP - CTRL	limma	0.290934	0.682118	FALSE	no hit	6.26928		0.536205
GOLGB1	Q14789|Q14789-2|Q14789-3|Q14789-4	Golgin subfamily B member 1 OS=Homo sapiens GN=GOLGB1 PE=1 SV=2|Isoform 2 of Golgin subfamily B member 1 OS=Homo sapiens GN=GOLGB1|Isoform 3 of Golgin subfamily B member 1 OS=Homo sapiens GN=GOLGB1|Isoform 4 of Golgin subfamily B member 1 OS=Homo sapiens GN=GOLGB1	1	1	3	3	2	5.49012	0.219553	20.7711	1.13668	0.291643	0.682118	-5.20686	0.41228	1	1	CHIP - CTRL	limma	0.291643	0.682118	FALSE	no hit	5.49012		0.535148
SCAF11	F8VXG7|Q99590|Q99590-2	Protein SCAF11 OS=Homo sapiens GN=SCAF11 PE=1 SV=1|Protein SCAF11 OS=Homo sapiens GN=SCAF11 PE=1 SV=2|Isoform 2 of Protein SCAF11 OS=Homo sapiens GN=SCAF11	1	1	3	3	3	5.60997	-0.157822	21.5598	-1.13613	0.291857	0.682118	-5.2074	0.412504	1	1	CHIP - CTRL	limma	0.291857	0.682118	FALSE	no hit	5.60997		0.53483
HARS	B4DDD8|B4E1C5|P12081|P12081-2|P12081-3|P12081-4	Histidine--tRNA ligase, cytoplasmic OS=Homo sapiens GN=HARS PE=1 SV=1|Histidine--tRNA ligase, cytoplasmic OS=Homo sapiens GN=HARS PE=1 SV=1|Histidine--tRNA ligase, cytoplasmic OS=Homo sapiens GN=HARS PE=1 SV=2|Isoform 2 of Histidine--tRNA ligase, cytoplasmic OS=Homo sapiens GN=HARS|Isoform 3 of Histidine--tRNA ligase, cytoplasmic OS=Homo sapiens GN=HARS|Isoform 4 of Histidine--tRNA ligase, cytopl…	1	1	3	3	4	5.82487	0.17872	22.7547	1.13597	0.291922	0.682118	-5.20756	0.412573	1	1	CHIP - CTRL	limma	0.291922	0.682118	FALSE	no hit	5.82487		0.534733
RPS25	P62851	40S ribosomal protein S25 OS=Homo sapiens GN=RPS25 PE=1 SV=1	1	1	3	3	7	8.27622	-0.400546	25.5152	-1.13535	0.292166	0.682118	-5.20818	0.412828	1	1	CHIP - CTRL	limma	0.292166	0.682118	FALSE	no hit	8.27622		0.53437
EIF4G2	D3DQV9|H0Y3P2|P78344|P78344-2	Eukaryotic translation initiation factor 4 gamma 2 (Fragment) OS=Homo sapiens GN=EIF4G2 PE=1 SV=1|Eukaryotic translation initiation factor 4 gamma 2 OS=Homo sapiens GN=EIF4G2 PE=1 SV=1|Eukaryotic translation initiation factor 4 gamma 2 OS=Homo sapiens GN=EIF4G2 PE=1 SV=1|Isoform 2 of Eukaryotic translation initiation factor 4 gamma 2 OS=Homo sapiens GN=EIF4G2	1	1	3	3	5	5.99677	0.161825	23.3905	1.13352	0.292882	0.682118	-5.20997	0.413579	1	1	CHIP - CTRL	limma	0.292882	0.682118	FALSE	no hit	5.99677		0.533307
MTHFD1L	A0A087WVM4|B7ZM99|Q6UB35	Monofunctional C1-tetrahydrofolate synthase, mitochondrial OS=Homo sapiens GN=MTHFD1L PE=1 SV=1|MTHFD1L protein OS=Homo sapiens GN=MTHFD1L PE=1 SV=1|Monofunctional C1-tetrahydrofolate synthase, mitochondrial OS=Homo sapiens GN=MTHFD1L PE=1 SV=1	1	1	3	3	5	5.89645	0.167102	22.8308	1.13315	0.29303	0.682118	-5.21034	0.413733	1	1	CHIP - CTRL	limma	0.29303	0.682118	FALSE	no hit	5.89645		0.533089
RPS18	P62269	40S ribosomal protein S18 OS=Homo sapiens GN=RPS18 PE=1 SV=3	1	1	3	3	10	7.75165	-0.34922	26.635	-1.13184	0.293546	0.682118	-5.21164	0.414274	1	1	CHIP - CTRL	limma	0.293546	0.682118	FALSE	no hit	7.75165		0.532323
BUB3	O43684|O43684-2	Mitotic checkpoint protein BUB3 OS=Homo sapiens GN=BUB3 PE=1 SV=1|Isoform 2 of Mitotic checkpoint protein BUB3 OS=Homo sapiens GN=BUB3	1	1	3	3	7	6.58012	0.143163	24.5303	1.13139	0.293724	0.682118	-5.21208	0.41446	1	1	CHIP - CTRL	limma	0.293724	0.682118	FALSE	no hit	6.58012		0.53206
SMC6	Q96SB8|Q96SB8-2	Structural maintenance of chromosomes protein 6 OS=Homo sapiens GN=SMC6 PE=1 SV=2|Isoform 2 of Structural maintenance of chromosomes protein 6 OS=Homo sapiens GN=SMC6	1	1	3	3	2	5.71704	0.16744	20.6324	1.12994	0.294296	0.682118	-5.21351	0.415058	1	1	CHIP - CTRL	limma	0.294296	0.682118	FALSE	no hit	5.71704		0.531215
TBC1D15	Q8TC07|Q8TC07-2|Q8TC07-3	TBC1 domain family member 15 OS=Homo sapiens GN=TBC1D15 PE=1 SV=2|Isoform 2 of TBC1 domain family member 15 OS=Homo sapiens GN=TBC1D15|Isoform 3 of TBC1 domain family member 15 OS=Homo sapiens GN=TBC1D15	1	1	3	3	2	5.79172	0.564086	21.7074	1.12968	0.294399	0.682118	-5.21376	0.415165	1	1	CHIP - CTRL	limma	0.294399	0.682118	FALSE	no hit	5.79172		0.531064
MRPL39	C9JG87|Q9NYK5|Q9NYK5-2	39S ribosomal protein L39, mitochondrial (Fragment) OS=Homo sapiens GN=MRPL39 PE=1 SV=1|39S ribosomal protein L39, mitochondrial OS=Homo sapiens GN=MRPL39 PE=1 SV=3|Isoform 2 of 39S ribosomal protein L39, mitochondrial OS=Homo sapiens GN=MRPL39	1	1	3	3	3	5.84363	0.183111	22.2433	1.12703	0.295445	0.682118	-5.21636	0.416258	1	1	CHIP - CTRL	limma	0.295445	0.682118	FALSE	no hit	5.84363		0.529523
MTR	Q99707|Q99707-2	Methionine synthase OS=Homo sapiens GN=MTR PE=1 SV=2|Isoform 2 of Methionine synthase OS=Homo sapiens GN=MTR	1	1	3	3	2	5.70184	0.214085	21.3408	1.12623	0.295762	0.682118	-5.21715	0.416588	1	1	CHIP - CTRL	limma	0.295762	0.682118	FALSE	no hit	5.70184		0.529058
DIABLO	A0A024RBT2|Q9NR28|Q9NR28-2|Q9NR28-3	Diablo homolog, mitochondrial OS=Homo sapiens GN=DIABLO PE=1 SV=1|Diablo homolog, mitochondrial OS=Homo sapiens GN=DIABLO PE=1 SV=1|Isoform 2 of Diablo homolog, mitochondrial OS=Homo sapiens GN=DIABLO|Isoform 3 of Diablo homolog, mitochondrial OS=Homo sapiens GN=DIABLO	1	1	3	3	3	5.65482	0.174316	21.5226	1.12497	0.296265	0.682118	-5.2184	0.417114	1	1	CHIP - CTRL	limma	0.296265	0.682118	FALSE	no hit	5.65482		0.528319
FAM21A|FAM21C	A0A087WYF6|A0A096LPC5|A0A0A0MR88|E7ESD2|F8W7U3|J3KP36|Q641Q2|Q641Q2-2|Q9Y4E1|Q9Y4E1-2|Q9Y4E1-3|Q9Y4E1-4|Q9Y4E1-5|Q9Y4E1-6	WASH complex subunit FAM21A OS=Homo sapiens GN=FAM21A PE=1 SV=1|WASH complex subunit FAM21C OS=Homo sapiens GN=FAM21C PE=1 SV=1|WASH complex subunit FAM21C OS=Homo sapiens GN=FAM21C PE=1 SV=1|WASH complex subunit FAM21A OS=Homo sapiens GN=FAM21A PE=1 SV=2|WASH complex subunit FAM21A OS=Homo sapiens GN=FAM21A PE=1 SV=1|WASH complex subunit FAM21C OS=Homo sapiens GN=FAM21C PE=1 SV=3|WASH complex su…	1	1	3	3	2	5.52319	0.171231	20.7854	1.12476	0.296347	0.682118	-5.2186	0.417199	1	1	CHIP - CTRL	limma	0.296347	0.682118	FALSE	no hit	5.52319		0.528199
RPS4X	P62701	40S ribosomal protein S4, X isoform OS=Homo sapiens GN=RPS4X PE=1 SV=2	1	1	3	3	13	8.81918	-0.411627	27.3183	-1.12462	0.296404	0.682118	-5.21874	0.417258	1	1	CHIP - CTRL	limma	0.296404	0.682118	FALSE	no hit	8.81918		0.528116
HSPH1	Q92598|Q92598-2|Q92598-3|Q92598-4	Heat shock protein 105 kDa OS=Homo sapiens GN=HSPH1 PE=1 SV=1|Isoform Beta of Heat shock protein 105 kDa OS=Homo sapiens GN=HSPH1|Isoform 3 of Heat shock protein 105 kDa OS=Homo sapiens GN=HSPH1|Isoform 4 of Heat shock protein 105 kDa OS=Homo sapiens GN=HSPH1	1	1	3	3	5	6.52391	0.148977	24.0021	1.12202	0.297437	0.682118	-5.22128	0.418334	1	1	CHIP - CTRL	limma	0.297437	0.682118	FALSE	no hit	6.52391		0.526605
NT5DC1	Q5TFE4|Q5TFE4-2	5'-nucleotidase domain-containing protein 1 OS=Homo sapiens GN=NT5DC1 PE=1 SV=1|Isoform 2 of 5'-nucleotidase domain-containing protein 1 OS=Homo sapiens GN=NT5DC1	1	1	3	3	2	5.98442	0.227203	22.7458	1.12188	0.297494	0.682118	-5.22142	0.418394	1	1	CHIP - CTRL	limma	0.297494	0.682118	FALSE	no hit	5.98442		0.526522
RARS	P54136	Arginine--tRNA ligase, cytoplasmic OS=Homo sapiens GN=RARS PE=1 SV=2	1	1	3	3	9	6.24662	0.175878	25.0512	1.1214	0.297683	0.682118	-5.22189	0.418591	1	1	CHIP - CTRL	limma	0.297683	0.682118	FALSE	no hit	6.24662		0.526245
ZNF598	Q86UK7|Q86UK7-2|Q86UK7-3	Zinc finger protein 598 OS=Homo sapiens GN=ZNF598 PE=1 SV=1|Isoform 2 of Zinc finger protein 598 OS=Homo sapiens GN=ZNF598|Isoform 3 of Zinc finger protein 598 OS=Homo sapiens GN=ZNF598	1	1	3	3	11	6.22501	-0.191709	24.9163	-1.11959	0.298405	0.682118	-5.22366	0.419341	1	1	CHIP - CTRL	limma	0.298405	0.682118	FALSE	no hit	6.22501		0.525194
NOL12|V9GYY5	Q9UGY1|V9GYY5	Nucleolar protein 12 OS=Homo sapiens GN=NOL12 PE=1 SV=1|Uncharacterized protein (Fragment) OS=Homo sapiens PE=4 SV=1	1	1	3	3	5	6.30299	-0.333419	23.2369	-1.11876	0.298738	0.682118	-5.22447	0.419688	1	1	CHIP - CTRL	limma	0.298738	0.682118	FALSE	no hit	6.30299		0.524709
IDH2	P48735|P48735-2	Isocitrate dehydrogenase [NADP], mitochondrial OS=Homo sapiens GN=IDH2 PE=1 SV=2|Isoform 2 of Isocitrate dehydrogenase [NADP], mitochondrial OS=Homo sapiens GN=IDH2	1	1	3	3	3	6.11185	0.200812	22.7678	1.11681	0.29952	0.682118	-5.22638	0.4205	1	1	CHIP - CTRL	limma	0.29952	0.682118	FALSE	no hit	6.11185		0.523574
LRWD1	Q9UFC0	Leucine-rich repeat and WD repeat-containing protein 1 OS=Homo sapiens GN=LRWD1 PE=1 SV=2	1	1	3	3	2	5.73092	-0.148706	20.7934	-1.1167	0.299562	0.682118	-5.22648	0.420544	1	1	CHIP - CTRL	limma	0.299562	0.682118	FALSE	no hit	5.73092		0.523513
MRPS27	G5EA06|Q92552|Q92552-2	28S ribosomal protein S27, mitochondrial OS=Homo sapiens GN=MRPS27 PE=1 SV=1|28S ribosomal protein S27, mitochondrial OS=Homo sapiens GN=MRPS27 PE=1 SV=3|Isoform 2 of 28S ribosomal protein S27, mitochondrial OS=Homo sapiens GN=MRPS27	1	1	3	3	5	6.28348	0.142653	23.6278	1.11566	0.29998	0.682118	-5.2275	0.420978	1	1	CHIP - CTRL	limma	0.29998	0.682118	FALSE	no hit	6.28348		0.522908
XIAP	P98170	E3 ubiquitin-protein ligase XIAP OS=Homo sapiens GN=XIAP PE=1 SV=2	1	1	3	3	5	6.05699	0.18019	22.8529	1.11551	0.300039	0.682118	-5.22765	0.421039	1	1	CHIP - CTRL	limma	0.300039	0.682118	FALSE	no hit	6.05699		0.522822
NCAPD2	Q15021	Condensin complex subunit 1 OS=Homo sapiens GN=NCAPD2 PE=1 SV=3	1	1	3	3	3	5.63399	0.207909	21.5315	1.11535	0.300106	0.682118	-5.22781	0.421108	1	1	CHIP - CTRL	limma	0.300106	0.682118	FALSE	no hit	5.63399		0.522726
DLST	P36957	Dihydrolipoyllysine-residue succinyltransferase component of 2-oxoglutarate dehydrogenase complex, mitochondrial OS=Homo sapiens GN=DLST PE=1 SV=4	1	1	3	3	8	6.62712	0.190023	24.5646	1.11505	0.300224	0.682118	-5.2281	0.421231	1	1	CHIP - CTRL	limma	0.300224	0.682118	FALSE	no hit	6.62712		0.522554
MTDH	E5RJU9|Q86UE4	Protein LYRIC OS=Homo sapiens GN=MTDH PE=1 SV=1|Protein LYRIC OS=Homo sapiens GN=MTDH PE=1 SV=2	1	1	3	3	3	5.94477	-0.188165	22.4633	-1.11424	0.30055	0.682118	-5.22889	0.421569	1	1	CHIP - CTRL	limma	0.30055	0.682118	FALSE	no hit	5.94477		0.522083
PPP1R8	A0A0A0MT09|Q12972|Q12972-2	Nuclear inhibitor of protein phosphatase 1 (Fragment) OS=Homo sapiens GN=PPP1R8 PE=1 SV=1|Nuclear inhibitor of protein phosphatase 1 OS=Homo sapiens GN=PPP1R8 PE=1 SV=2|Isoform Beta of Nuclear inhibitor of protein phosphatase 1 OS=Homo sapiens GN=PPP1R8	1	1	3	3	3	5.85836	0.286959	22.1515	1.11345	0.300869	0.682118	-5.22966	0.4219	1	1	CHIP - CTRL	limma	0.300869	0.682118	FALSE	no hit	5.85836		0.521623
MAP4	E7EVA0|P27816	Microtubule-associated protein OS=Homo sapiens GN=MAP4 PE=1 SV=1|Microtubule-associated protein 4 OS=Homo sapiens GN=MAP4 PE=1 SV=3	1	1	3	3	8	6.14646	-0.26652	23.2323	-1.11016	0.302192	0.682118	-5.23286	0.42327	1	1	CHIP - CTRL	limma	0.302192	0.682118	FALSE	no hit	6.14646		0.519717
RRM1	E9PL69|P23921	Ribonucleoside-diphosphate reductase large subunit OS=Homo sapiens GN=RRM1 PE=1 SV=1|Ribonucleoside-diphosphate reductase large subunit OS=Homo sapiens GN=RRM1 PE=1 SV=1	1	1	3	3	4	6.38466	0.246296	23.5825	1.10992	0.302291	0.682118	-5.2331	0.423372	1	1	CHIP - CTRL	limma	0.302291	0.682118	FALSE	no hit	6.38466		0.519575
AKAP17A	Q02040	A-kinase anchor protein 17A OS=Homo sapiens GN=AKAP17A PE=1 SV=2	1	1	3	3	4	6.14557	-0.252501	22.9059	-1.1096	0.30242	0.682118	-5.23341	0.423506	1	1	CHIP - CTRL	limma	0.30242	0.682118	FALSE	no hit	6.14557		0.51939
FHL3	Q13643	Four and a half LIM domains protein 3 OS=Homo sapiens GN=FHL3 PE=1 SV=4	1	1	3	3	3	6.04355	-0.128942	22.8383	-1.10951	0.302454	0.682118	-5.23349	0.423541	1	1	CHIP - CTRL	limma	0.302454	0.682118	FALSE	no hit	6.04355		0.519341
HNRNPC	B2R5W2|G3V2Q1|G3V4C1|P07910|P07910-2	Heterogeneous nuclear ribonucleoproteins C1/C2 OS=Homo sapiens GN=HNRNPC PE=1 SV=1|Heterogeneous nuclear ribonucleoproteins C1/C2 OS=Homo sapiens GN=HNRNPC PE=1 SV=1|Heterogeneous nuclear ribonucleoproteins C1/C2 OS=Homo sapiens GN=HNRNPC PE=1 SV=1|Heterogeneous nuclear ribonucleoproteins C1/C2 OS=Homo sapiens GN=HNRNPC PE=1 SV=4|Isoform C1 of Heterogeneous nuclear ribonucleoproteins C1/C2 OS=Hom…	1	1	3	3	13	7.12684	-0.14726	26.1127	-1.10892	0.302694	0.682118	-5.23407	0.423789	1	1	CHIP - CTRL	limma	0.302694	0.682118	FALSE	no hit	7.12684		0.518997
EIF5A	I3L397|I3L504|P63241|P63241-2	Eukaryotic translation initiation factor 5A (Fragment) OS=Homo sapiens GN=EIF5A PE=1 SV=7|Eukaryotic translation initiation factor 5A-1 OS=Homo sapiens GN=EIF5A PE=1 SV=1|Eukaryotic translation initiation factor 5A-1 OS=Homo sapiens GN=EIF5A PE=1 SV=2|Isoform 2 of Eukaryotic translation initiation factor 5A-1 OS=Homo sapiens GN=EIF5A	1	1	3	3	2	6.43403	-0.216687	22.6364	-1.10793	0.303096	0.682118	-5.23503	0.424205	1	1	CHIP - CTRL	limma	0.303096	0.682118	FALSE	no hit	6.43403		0.51842
SRBD1	Q8N5C6	S1 RNA-binding domain-containing protein 1 OS=Homo sapiens GN=SRBD1 PE=1 SV=2	1	1	3	3	6	6.12759	-0.150279	23.6275	-1.10704	0.303452	0.682118	-5.23589	0.424573	1	1	CHIP - CTRL	limma	0.303452	0.682118	FALSE	no hit	6.12759		0.51791
UBTF	P17480|P17480-2	Nucleolar transcription factor 1 OS=Homo sapiens GN=UBTF PE=1 SV=1|Isoform UBF2 of Nucleolar transcription factor 1 OS=Homo sapiens GN=UBTF	1	1	3	3	18	7.35013	-0.393773	26.279	-1.10687	0.303524	0.682118	-5.23606	0.424647	1	1	CHIP - CTRL	limma	0.303524	0.682118	FALSE	no hit	7.35013		0.517807
HDAC2	Q92769|Q92769-3	Histone deacetylase 2 OS=Homo sapiens GN=HDAC2 PE=1 SV=2|Isoform 2 of Histone deacetylase 2 OS=Homo sapiens GN=HDAC2	1	1	3	3	2	6.80797	-0.136838	21.9144	-1.10657	0.303645	0.682118	-5.23635	0.424772	1	1	CHIP - CTRL	limma	0.303645	0.682118	FALSE	no hit	6.80797		0.517634
ORC5	O43913|O43913-2	Origin recognition complex subunit 5 OS=Homo sapiens GN=ORC5 PE=1 SV=1|Isoform 2 of Origin recognition complex subunit 5 OS=Homo sapiens GN=ORC5	1	1	3	3	2	5.72325	0.154696	21.1212	1.10543	0.304107	0.682272	-5.23746	0.42525	1	1	CHIP - CTRL	limma	0.304107	0.682272	FALSE	no hit	5.72325		0.516973
NCLN	K7EMW4|Q969V3|Q969V3-2	Nicalin OS=Homo sapiens GN=NCLN PE=1 SV=1|Nicalin OS=Homo sapiens GN=NCLN PE=1 SV=2|Isoform 2 of Nicalin OS=Homo sapiens GN=NCLN	1	1	3	3	4	5.87643	0.147061	22.8461	1.10384	0.304754	0.682748	-5.239	0.425917	1	1	CHIP - CTRL	limma	0.304754	0.682748	FALSE	no hit	5.87643		0.516051
TXNDC5	Q8NBS9|Q8NBS9-2	Thioredoxin domain-containing protein 5 OS=Homo sapiens GN=TXNDC5 PE=1 SV=2|Isoform 2 of Thioredoxin domain-containing protein 5 OS=Homo sapiens GN=TXNDC5	1	1	3	3	2	5.80333	0.20162	21.5165	1.10079	0.305993	0.682748	-5.24195	0.427195	1	1	CHIP - CTRL	limma	0.305993	0.682748	FALSE	no hit	5.80333		0.514288
CLINT1	Q14677	Clathrin interactor 1 OS=Homo sapiens GN=CLINT1 PE=1 SV=1	1	1	3	3	8	6.13168	0.142221	23.8097	1.09999	0.306322	0.682748	-5.24272	0.427533	1	1	CHIP - CTRL	limma	0.306322	0.682748	FALSE	no hit	6.13168		0.513822
CBX2	Q14781	Chromobox protein homolog 2 OS=Homo sapiens GN=CBX2 PE=1 SV=2	1	1	3	3	4	5.62184	-0.22868	21.4566	-1.09908	0.306691	0.682748	-5.2436	0.427914	1	1	CHIP - CTRL	limma	0.306691	0.682748	FALSE	no hit	5.62184		0.513298
DDX17	H3BLZ8|Q92841|Q92841-1|Q92841-3	Probable ATP-dependent RNA helicase DDX17 OS=Homo sapiens GN=DDX17 PE=1 SV=1|Probable ATP-dependent RNA helicase DDX17 OS=Homo sapiens GN=DDX17 PE=1 SV=2|Isoform 2 of Probable ATP-dependent RNA helicase DDX17 OS=Homo sapiens GN=DDX17|Isoform 4 of Probable ATP-dependent RNA helicase DDX17 OS=Homo sapiens GN=DDX17	1	1	3	3	10	7.23313	-0.146337	25.2558	-1.09845	0.306947	0.682748	-5.2442	0.428176	1	1	CHIP - CTRL	limma	0.306947	0.682748	FALSE	no hit	7.23313		0.512937
EZR	E7EQR4|P15311	Ezrin OS=Homo sapiens GN=EZR PE=1 SV=3|Ezrin OS=Homo sapiens GN=EZR PE=1 SV=4	1	1	3	3	6	6.42817	0.153489	24.2941	1.09827	0.307023	0.682748	-5.24438	0.428254	1	1	CHIP - CTRL	limma	0.307023	0.682748	FALSE	no hit	6.42817		0.51283
CRLF3	Q8IUI8|Q8IUI8-2	Cytokine receptor-like factor 3 OS=Homo sapiens GN=CRLF3 PE=1 SV=2|Isoform 2 of Cytokine receptor-like factor 3 OS=Homo sapiens GN=CRLF3	1	1	3	3	3	5.59545	0.18934	21.7633	1.09813	0.307079	0.682748	-5.24452	0.428313	1	1	CHIP - CTRL	limma	0.307079	0.682748	FALSE	no hit	5.59545		0.51275
ZCCHC6	Q5VYS8|Q5VYS8-4|Q5VYS8-6	Terminal uridylyltransferase 7 OS=Homo sapiens GN=ZCCHC6 PE=1 SV=1|Isoform 4 of Terminal uridylyltransferase 7 OS=Homo sapiens GN=ZCCHC6|Isoform 6 of Terminal uridylyltransferase 7 OS=Homo sapiens GN=ZCCHC6	1	1	3	3	2	5.61798	-0.134111	20.6005	-1.09688	0.307592	0.682809	-5.24573	0.42884	1	1	CHIP - CTRL	limma	0.307592	0.682809	FALSE	no hit	5.61798		0.512025
GDI2	P50395	Rab GDP dissociation inhibitor beta OS=Homo sapiens GN=GDI2 PE=1 SV=2	1	1	3	3	5	6.45147	0.16002	23.5457	1.09529	0.308241	0.682809	-5.24725	0.429507	1	1	CHIP - CTRL	limma	0.308241	0.682809	FALSE	no hit	6.45147		0.51111
TMEM33	D6RAA6|P57088	Transmembrane protein 33 (Fragment) OS=Homo sapiens GN=TMEM33 PE=1 SV=1|Transmembrane protein 33 OS=Homo sapiens GN=TMEM33 PE=1 SV=2	1	1	3	3	2	6.45197	0.200527	22.0811	1.09457	0.308537	0.682809	-5.24795	0.429811	1	1	CHIP - CTRL	limma	0.308537	0.682809	FALSE	no hit	6.45197		0.510692
LRPPRC	P42704	Leucine-rich PPR motif-containing protein, mitochondrial OS=Homo sapiens GN=LRPPRC PE=1 SV=3	1	1	3	3	11	6.1972	0.194674	24.5269	1.09421	0.308683	0.682809	-5.24829	0.429961	1	1	CHIP - CTRL	limma	0.308683	0.682809	FALSE	no hit	6.1972		0.510487
SMC3	Q9UQE7	Structural maintenance of chromosomes protein 3 OS=Homo sapiens GN=SMC3 PE=1 SV=2	1	1	3	3	18	6.34044	0.208998	25.1464	1.0913	0.309881	0.68308	-5.25109	0.43119	1	1	CHIP - CTRL	limma	0.309881	0.68308	FALSE	no hit	6.34044		0.508805
NUP160	Q12769	Nuclear pore complex protein Nup160 OS=Homo sapiens GN=NUP160 PE=1 SV=3	1	1	3	3	2	5.96084	0.180698	21.8085	1.09098	0.310013	0.68308	-5.2514	0.431325	1	1	CHIP - CTRL	limma	0.310013	0.68308	FALSE	no hit	5.96084		0.508621
MMTAG2	Q9BU76|Q9BU76-4	Multiple myeloma tumor-associated protein 2 OS=Homo sapiens GN=MMTAG2 PE=1 SV=1|Isoform 4 of Multiple myeloma tumor-associated protein 2 OS=Homo sapiens GN=MMTAG2	1	1	3	3	2	6.25201	-0.306438	21.4239	-1.08945	0.310643	0.68308	-5.25287	0.431971	1	1	CHIP - CTRL	limma	0.310643	0.68308	FALSE	no hit	6.25201		0.507738
VDAC1	C9JI87|P21796	Voltage-dependent anion-selective channel protein 1 (Fragment) OS=Homo sapiens GN=VDAC1 PE=1 SV=5|Voltage-dependent anion-selective channel protein 1 OS=Homo sapiens GN=VDAC1 PE=1 SV=2	1	1	3	3	2	6.04335	0.143681	22.4219	1.08931	0.310701	0.68308	-5.253	0.43203	1	1	CHIP - CTRL	limma	0.310701	0.68308	FALSE	no hit	6.04335		0.507658
STT3B	Q8TCJ2	Dolichyl-diphosphooligosaccharide--protein glycosyltransferase subunit STT3B OS=Homo sapiens GN=STT3B PE=1 SV=1	1	1	3	3	5	6.32108	-0.138704	23.1877	-1.08913	0.310778	0.68308	-5.25318	0.432109	1	1	CHIP - CTRL	limma	0.310778	0.68308	FALSE	no hit	6.32108		0.50755
SERPINB6	A0A024QZX5|A0A087X1N8|P35237	Serpin B6 OS=Homo sapiens GN=SERPINB6 PE=1 SV=1|Serpin B6 OS=Homo sapiens GN=SERPINB6 PE=1 SV=1|Serpin B6 OS=Homo sapiens GN=SERPINB6 PE=1 SV=3	1	1	3	3	2	5.75797	-0.2476	21.8647	-1.08777	0.311337	0.683442	-5.25448	0.432682	1	1	CHIP - CTRL	limma	0.311337	0.683442	FALSE	no hit	5.75797		0.506769
PIK3C2A	O00443	Phosphatidylinositol 4-phosphate 3-kinase C2 domain-containing subunit alpha OS=Homo sapiens GN=PIK3C2A PE=1 SV=2	1	1	3	3	2	5.44662	-0.150983	21.1915	-1.08456	0.312666	0.68549	-5.25756	0.43404	1	1	CHIP - CTRL	limma	0.312666	0.68549	FALSE	no hit	5.44662		0.50492
TARS	P26639|P26639-2	Threonine--tRNA ligase, cytoplasmic OS=Homo sapiens GN=TARS PE=1 SV=3|Isoform 2 of Threonine--tRNA ligase, cytoplasmic OS=Homo sapiens GN=TARS	1	1	3	3	10	6.94203	0.184636	25.5627	1.07955	0.314753	0.688581	-5.26235	0.43617	1	1	CHIP - CTRL	limma	0.314753	0.688581	FALSE	no hit	6.94203		0.50203
EIF5	P55010	Eukaryotic translation initiation factor 5 OS=Homo sapiens GN=EIF5 PE=1 SV=2	1	1	3	3	2	5.76829	-0.355032	21.506	-1.07848	0.315198	0.688581	-5.26337	0.436623	1	1	CHIP - CTRL	limma	0.315198	0.688581	FALSE	no hit	5.76829		0.501417
NUP155	E9PF10|O75694|O75694-2	Nuclear pore complex protein Nup155 OS=Homo sapiens GN=NUP155 PE=1 SV=1|Nuclear pore complex protein Nup155 OS=Homo sapiens GN=NUP155 PE=1 SV=1|Isoform 2 of Nuclear pore complex protein Nup155 OS=Homo sapiens GN=NUP155	1	1	3	3	3	5.77097	0.210347	21.9219	1.07831	0.315268	0.688581	-5.26353	0.436695	1	1	CHIP - CTRL	limma	0.315268	0.688581	FALSE	no hit	5.77097		0.50132
GOLGA3	Q08378|Q08378-2	Golgin subfamily A member 3 OS=Homo sapiens GN=GOLGA3 PE=1 SV=2|Isoform 2 of Golgin subfamily A member 3 OS=Homo sapiens GN=GOLGA3	1	1	3	3	5	5.68508	0.157539	22.6995	1.07453	0.31685	0.690242	-5.26713	0.438305	1	1	CHIP - CTRL	limma	0.31685	0.690242	FALSE	no hit	5.68508		0.499146
USP9X	Q93008|Q93008-1	Probable ubiquitin carboxyl-terminal hydrolase FAF-X OS=Homo sapiens GN=USP9X PE=1 SV=3|Isoform 2 of Probable ubiquitin carboxyl-terminal hydrolase FAF-X OS=Homo sapiens GN=USP9X	1	1	3	3	7	6.01196	0.1251	22.8872	1.07157	0.318092	0.690242	-5.26994	0.439567	1	1	CHIP - CTRL	limma	0.318092	0.690242	FALSE	no hit	6.01196		0.497447
PNISR	Q8TF01	Arginine/serine-rich protein PNISR OS=Homo sapiens GN=PNISR PE=1 SV=2	1	1	3	3	3	5.72133	-0.281677	21.4207	-1.07048	0.318552	0.690242	-5.27098	0.440034	1	1	CHIP - CTRL	limma	0.318552	0.690242	FALSE	no hit	5.72133		0.496819
MRPS12	O15235	28S ribosomal protein S12, mitochondrial OS=Homo sapiens GN=MRPS12 PE=1 SV=1	1	1	3	3	2	6.207	-0.157367	23.0012	-1.07047	0.318555	0.690242	-5.27098	0.440037	1	1	CHIP - CTRL	limma	0.318555	0.690242	FALSE	no hit	6.207		0.496815
DLD	E9PEX6|P09622|P09622-3	Dihydrolipoyl dehydrogenase OS=Homo sapiens GN=DLD PE=1 SV=1|Dihydrolipoyl dehydrogenase, mitochondrial OS=Homo sapiens GN=DLD PE=1 SV=2|Isoform 3 of Dihydrolipoyl dehydrogenase, mitochondrial OS=Homo sapiens GN=DLD	1	1	3	3	5	6.11987	0.140891	23.8816	1.06893	0.319205	0.690242	-5.27244	0.440695	1	1	CHIP - CTRL	limma	0.319205	0.690242	FALSE	no hit	6.11987		0.49593
PSPC1	Q8WXF1	Paraspeckle component 1 OS=Homo sapiens GN=PSPC1 PE=1 SV=1	1	1	3	3	7	6.55687	0.130841	24.3982	1.06847	0.3194	0.690242	-5.27288	0.440894	1	1	CHIP - CTRL	limma	0.3194	0.690242	FALSE	no hit	6.55687		0.495665
RHOA	P61586	Transforming protein RhoA OS=Homo sapiens GN=RHOA PE=1 SV=1	1	1	3	3	2	6.21908	0.217899	23.304	1.06846	0.319401	0.690242	-5.27288	0.440894	1	1	CHIP - CTRL	limma	0.319401	0.690242	FALSE	no hit	6.21908		0.495664
ZC3H18	E7ERS3|Q86VM9	Zinc finger CCCH domain-containing protein 18 OS=Homo sapiens GN=ZC3H18 PE=1 SV=1|Zinc finger CCCH domain-containing protein 18 OS=Homo sapiens GN=ZC3H18 PE=1 SV=2	1	1	3	3	11	6.79389	-0.317142	24.6837	-1.06838	0.319435	0.690242	-5.27296	0.440929	1	1	CHIP - CTRL	limma	0.319435	0.690242	FALSE	no hit	6.79389		0.495617
PCNP	Q8WW12	PEST proteolytic signal-containing nuclear protein OS=Homo sapiens GN=PCNP PE=1 SV=2	1	1	3	3	5	6.14017	-0.194391	23.7087	-1.06794	0.31962	0.690242	-5.27338	0.441116	1	1	CHIP - CTRL	limma	0.31962	0.690242	FALSE	no hit	6.14017		0.495366
YWHAE	P62258	14-3-3 protein epsilon OS=Homo sapiens GN=YWHAE PE=1 SV=1	1	1	3	3	7	6.30466	0.164054	23.6214	1.06631	0.320312	0.690242	-5.27493	0.441817	1	1	CHIP - CTRL	limma	0.320312	0.690242	FALSE	no hit	6.30466		0.494426
YTHDF2	Q9Y5A9	YTH domain-containing family protein 2 OS=Homo sapiens GN=YTHDF2 PE=1 SV=2	1	1	3	3	5	6.23857	-0.193064	22.9373	-1.06607	0.320413	0.690242	-5.27515	0.441919	1	1	CHIP - CTRL	limma	0.320413	0.690242	FALSE	no hit	6.23857		0.49429
MAGED1	Q9Y5V3|Q9Y5V3-2	Melanoma-associated antigen D1 OS=Homo sapiens GN=MAGED1 PE=1 SV=3|Isoform 2 of Melanoma-associated antigen D1 OS=Homo sapiens GN=MAGED1	1	1	3	3	5	5.90272	0.148396	23.4747	1.06146	0.322368	0.692869	-5.2795	0.443896	1	1	CHIP - CTRL	limma	0.322368	0.692869	FALSE	no hit	5.90272		0.491648
LUZP1	Q86V48|Q86V48-2|Q86V48-3	Leucine zipper protein 1 OS=Homo sapiens GN=LUZP1 PE=1 SV=2|Isoform 2 of Leucine zipper protein 1 OS=Homo sapiens GN=LUZP1|Isoform 3 of Leucine zipper protein 1 OS=Homo sapiens GN=LUZP1	1	1	3	3	2	5.47327	-0.25188	20.5767	-1.06131	0.322432	0.692869	-5.27965	0.443961	1	1	CHIP - CTRL	limma	0.322432	0.692869	FALSE	no hit	5.47327		0.491562
RPS13	P62277	40S ribosomal protein S13 OS=Homo sapiens GN=RPS13 PE=1 SV=2	1	1	3	3	8	6.70143	-0.375401	26.3017	-1.05926	0.323302	0.69357	-5.28157	0.444839	1	1	CHIP - CTRL	limma	0.323302	0.69357	FALSE	no hit	6.70143		0.490392
RBBP7	Q16576|Q16576-2	Histone-binding protein RBBP7 OS=Homo sapiens GN=RBBP7 PE=1 SV=1|Isoform 2 of Histone-binding protein RBBP7 OS=Homo sapiens GN=RBBP7	1	1	3	3	3	5.78515	0.150757	21.9872	1.05859	0.323587	0.69357	-5.2822	0.445127	1	1	CHIP - CTRL	limma	0.323587	0.69357	FALSE	no hit	5.78515		0.490008
CRABP2	P29373|Q5SYZ4	Cellular retinoic acid-binding protein 2 OS=Homo sapiens GN=CRABP2 PE=1 SV=2|Cellular retinoic acid-binding protein 2 (Fragment) OS=Homo sapiens GN=CRABP2 PE=1 SV=1	1	1	3	3	4	6.41371	0.281443	22.8121	1.05715	0.324202	0.69357	-5.28356	0.445747	1	1	CHIP - CTRL	limma	0.324202	0.69357	FALSE	no hit	6.41371		0.489185
NUP210	Q8TEM1	Nuclear pore membrane glycoprotein 210 OS=Homo sapiens GN=NUP210 PE=1 SV=3	1	1	3	3	3	5.55118	0.176416	21.5869	1.0563	0.324567	0.69357	-5.28436	0.446115	1	1	CHIP - CTRL	limma	0.324567	0.69357	FALSE	no hit	5.55118		0.488695
NUP153	P49790|P49790-3	Nuclear pore complex protein Nup153 OS=Homo sapiens GN=NUP153 PE=1 SV=2|Isoform 3 of Nuclear pore complex protein Nup153 OS=Homo sapiens GN=NUP153	1	1	3	3	10	6.05809	0.157761	23.5427	1.05455	0.325314	0.69357	-5.286	0.446867	1	1	CHIP - CTRL	limma	0.325314	0.69357	FALSE	no hit	6.05809		0.487697
AP2A1	O95782|O95782-2	AP-2 complex subunit alpha-1 OS=Homo sapiens GN=AP2A1 PE=1 SV=3|Isoform B of AP-2 complex subunit alpha-1 OS=Homo sapiens GN=AP2A1	1	1	3	3	3	5.79244	0.128457	21.6692	1.05451	0.32533	0.69357	-5.28604	0.446884	1	1	CHIP - CTRL	limma	0.32533	0.69357	FALSE	no hit	5.79244		0.487676
TRMT5	Q32P41	tRNA (guanine(37)-N1)-methyltransferase OS=Homo sapiens GN=TRMT5 PE=1 SV=2	1	1	3	3	3	5.64887	0.126293	22.0856	1.05381	0.325629	0.69357	-5.28669	0.447185	1	1	CHIP - CTRL	limma	0.325629	0.69357	FALSE	no hit	5.64887		0.487276
PCCA	P05165|P05165-2	Propionyl-CoA carboxylase alpha chain, mitochondrial OS=Homo sapiens GN=PCCA PE=1 SV=4|Isoform 2 of Propionyl-CoA carboxylase alpha chain, mitochondrial OS=Homo sapiens GN=PCCA	1	1	3	3	15	7.3102	0.545285	25.7341	1.05304	0.325962	0.69357	-5.28742	0.447519	1	1	CHIP - CTRL	limma	0.325962	0.69357	FALSE	no hit	7.3102		0.486833
HLA-A	A0A0G2JNY4|A0A140T913|A0A140T933|A0A140T955|A0A140T9I0|A0A140T9X5|P01891|P01892|P04439|P10316|P13746|P13746-2|P16188|P16189|P16190|P30453|P30457|P30459|Q5SRN5|Q5SRN7	HLA class I histocompatibility antigen, A-3 alpha chain OS=Homo sapiens GN=HLA-A PE=1 SV=1|HLA class I histocompatibility antigen, A-3 alpha chain OS=Homo sapiens GN=HLA-A PE=1 SV=1|HLA class I histocompatibility antigen, A-3 alpha chain (Fragment) OS=Homo sapiens GN=HLA-A PE=1 SV=1|HLA class I histocompatibility antigen, A-3 alpha chain OS=Homo sapiens GN=HLA-A PE=1 SV=1|HLA class I histocompati…	1	1	3	3	2	5.99534	0.174396	22.3651	1.05182	0.326485	0.693831	-5.28856	0.448045	1	1	CHIP - CTRL	limma	0.326485	0.693831	FALSE	no hit	5.99534		0.486137
LSM 12,00	Q3MHD2|Q3MHD2-2	Protein LSM12 homolog OS=Homo sapiens GN=LSM12 PE=1 SV=2|Isoform 2 of Protein LSM12 homolog OS=Homo sapiens GN=LSM12	1	1	3	3	2	6.34647	-0.167879	22.302	-1.04921	0.327606	0.69536	-5.291	0.449172	1	1	CHIP - CTRL	limma	0.327606	0.69536	FALSE	no hit	6.34647		0.484648
NRBF2	A0A087WUL7|Q96F24|Q96F24-2|Q96F24-3	Nuclear receptor-binding factor 2 OS=Homo sapiens GN=NRBF2 PE=1 SV=1|Nuclear receptor-binding factor 2 OS=Homo sapiens GN=NRBF2 PE=1 SV=1|Isoform 2 of Nuclear receptor-binding factor 2 OS=Homo sapiens GN=NRBF2|Isoform 3 of Nuclear receptor-binding factor 2 OS=Homo sapiens GN=NRBF2	1	1	3	3	3	5.61518	-0.504822	21.413	-1.04588	0.329044	0.697525	-5.29412	0.450614	1	1	CHIP - CTRL	limma	0.329044	0.697525	FALSE	no hit	5.61518		0.482747
MRPL21	Q7Z2W9	39S ribosomal protein L21, mitochondrial OS=Homo sapiens GN=MRPL21 PE=1 SV=2	1	1	3	3	2	5.84785	0.157139	20.5218	1.04487	0.329477	0.697525	-5.29505	0.451048	1	1	CHIP - CTRL	limma	0.329477	0.697525	FALSE	no hit	5.84785		0.482175
RPL11	P62913|P62913-2	60S ribosomal protein L11 OS=Homo sapiens GN=RPL11 PE=1 SV=2|Isoform 2 of 60S ribosomal protein L11 OS=Homo sapiens GN=RPL11	1	1	3	3	7	7.2344	-0.525193	25.8117	-1.04339	0.330121	0.697525	-5.29644	0.451693	1	1	CHIP - CTRL	limma	0.330121	0.697525	FALSE	no hit	7.2344		0.481327
RANGAP1	P46060	Ran GTPase-activating protein 1 OS=Homo sapiens GN=RANGAP1 PE=1 SV=1	1	1	3	3	8	6.41272	-0.33671	24.2518	-1.04096	0.331171	0.697525	-5.29869	0.452743	1	1	CHIP - CTRL	limma	0.331171	0.697525	FALSE	no hit	6.41272		0.479948
CUL5	Q93034	Cullin-5 OS=Homo sapiens GN=CUL5 PE=1 SV=4	1	1	3	3	2	5.4425	-0.145512	21.418	-1.0409	0.331197	0.697525	-5.29875	0.45277	1	1	CHIP - CTRL	limma	0.331197	0.697525	FALSE	no hit	5.4425		0.479914
NPEPPS	E9PLK3|P55786	Puromycin-sensitive aminopeptidase OS=Homo sapiens GN=NPEPPS PE=1 SV=1|Puromycin-sensitive aminopeptidase OS=Homo sapiens GN=NPEPPS PE=1 SV=2	1	1	3	3	6	5.98471	0.120006	23.1223	1.04026	0.331476	0.697525	-5.29935	0.453049	1	1	CHIP - CTRL	limma	0.331476	0.697525	FALSE	no hit	5.98471		0.479548
VIM	P08670	Vimentin OS=Homo sapiens GN=VIM PE=1 SV=4	1	1	3	3	20	7.10059	0.215503	26.1419	1.03931	0.331892	0.697525	-5.30023	0.453464	1	1	CHIP - CTRL	limma	0.331892	0.697525	FALSE	no hit	7.10059		0.479004
PMPCA	Q10713	Mitochondrial-processing peptidase subunit alpha OS=Homo sapiens GN=PMPCA PE=1 SV=2	1	1	3	3	2	6.07224	0.190683	21.3257	1.03915	0.331957	0.697525	-5.30037	0.45353	1	1	CHIP - CTRL	limma	0.331957	0.697525	FALSE	no hit	6.07224		0.478918
MCMBP	Q9BTE3|Q9BTE3-2	Mini-chromosome maintenance complex-binding protein OS=Homo sapiens GN=MCMBP PE=1 SV=2|Isoform 2 of Mini-chromosome maintenance complex-binding protein OS=Homo sapiens GN=MCMBP	1	1	3	3	2	5.77422	0.150126	21.0111	1.03848	0.332251	0.697525	-5.301	0.453823	1	1	CHIP - CTRL	limma	0.332251	0.697525	FALSE	no hit	5.77422		0.478534
ENAH	A0A0U1RRM6|Q8N8S7|Q8N8S7-2|Q8N8S7-3	Protein enabled homolog OS=Homo sapiens GN=ENAH PE=1 SV=1|Protein enabled homolog OS=Homo sapiens GN=ENAH PE=1 SV=2|Isoform 2 of Protein enabled homolog OS=Homo sapiens GN=ENAH|Isoform 3 of Protein enabled homolog OS=Homo sapiens GN=ENAH	1	1	3	3	4	5.97122	0.138243	22.6873	1.03509	0.333731	0.698205	-5.30415	0.4553	1	1	CHIP - CTRL	limma	0.333731	0.698205	FALSE	no hit	5.97122		0.476603
PGD	P52209|P52209-2	6-phosphogluconate dehydrogenase, decarboxylating OS=Homo sapiens GN=PGD PE=1 SV=3|Isoform 2 of 6-phosphogluconate dehydrogenase, decarboxylating OS=Homo sapiens GN=PGD	1	1	3	3	7	6.32651	0.15252	23.7991	1.03475	0.333876	0.698205	-5.30445	0.455444	1	1	CHIP - CTRL	limma	0.333876	0.698205	FALSE	no hit	6.32651		0.476415
HK1	P19367|P19367-2|P19367-3|P19367-4	Hexokinase-1 OS=Homo sapiens GN=HK1 PE=1 SV=3|Isoform 2 of Hexokinase-1 OS=Homo sapiens GN=HK1|Isoform 3 of Hexokinase-1 OS=Homo sapiens GN=HK1|Isoform 4 of Hexokinase-1 OS=Homo sapiens GN=HK1	1	1	3	3	7	6.27972	0.162104	24.1877	1.03461	0.333939	0.698205	-5.30459	0.455508	1	1	CHIP - CTRL	limma	0.333939	0.698205	FALSE	no hit	6.27972		0.476333
ARID2	F8WCU9|Q68CP9|Q68CP9-3	AT-rich interactive domain-containing protein 2 OS=Homo sapiens GN=ARID2 PE=1 SV=1|AT-rich interactive domain-containing protein 2 OS=Homo sapiens GN=ARID2 PE=1 SV=2|Isoform 2 of AT-rich interactive domain-containing protein 2 OS=Homo sapiens GN=ARID2	1	1	3	3	3	5.76308	-0.184365	21.7556	-1.03404	0.334187	0.698205	-5.30511	0.455755	1	1	CHIP - CTRL	limma	0.334187	0.698205	FALSE	no hit	5.76308		0.47601
ZCCHC9	Q8N567	Zinc finger CCHC domain-containing protein 9 OS=Homo sapiens GN=ZCCHC9 PE=1 SV=2	1	1	3	3	2	5.86871	-0.198979	22.1303	-1.03165	0.335235	0.6985	-5.30733	0.456798	1	1	CHIP - CTRL	limma	0.335235	0.6985	FALSE	no hit	5.86871		0.474651
SUMO2	P61956|P61956-2	Small ubiquitin-related modifier 2 OS=Homo sapiens GN=SUMO2 PE=1 SV=3|Isoform 2 of Small ubiquitin-related modifier 2 OS=Homo sapiens GN=SUMO2	1	1	3	3	2	6.92183	-0.179563	22.9726	-1.03163	0.335245	0.6985	-5.30735	0.456808	1	1	CHIP - CTRL	limma	0.335245	0.6985	FALSE	no hit	6.92183		0.474638
ATXN2	F8VQP2|F8WB06|H0YH87|Q99700|Q99700-2|Q99700-4|Q99700-5|V9GY86	Ataxin-2 OS=Homo sapiens GN=ATXN2 PE=1 SV=1|Ataxin-2 OS=Homo sapiens GN=ATXN2 PE=1 SV=1|Ataxin-2 (Fragment) OS=Homo sapiens GN=ATXN2 PE=1 SV=1|Ataxin-2 OS=Homo sapiens GN=ATXN2 PE=1 SV=2|Isoform 2 of Ataxin-2 OS=Homo sapiens GN=ATXN2|Isoform 4 of Ataxin-2 OS=Homo sapiens GN=ATXN2|Isoform 5 of Ataxin-2 OS=Homo sapiens GN=ATXN2|Ataxin-2 OS=Homo sapiens GN=ATXN2 PE=1 SV=1	1	1	3	3	5	5.98893	-0.125641	23.705	-1.03096	0.335538	0.6985	-5.30796	0.4571	1	1	CHIP - CTRL	limma	0.335538	0.6985	FALSE	no hit	5.98893		0.474258
CBX5	P45973	Chromobox protein homolog 5 OS=Homo sapiens GN=CBX5 PE=1 SV=1	1	1	3	3	3	6.30587	-0.135575	22.2068	-1.02888	0.336452	0.698906	-5.30988	0.458009	1	1	CHIP - CTRL	limma	0.336452	0.698906	FALSE	no hit	6.30587		0.473077
CRNKL1	Q5JY65|Q9BZJ0|Q9BZJ0-2|Q9BZJ0-3	Crooked neck-like protein 1 OS=Homo sapiens GN=CRNKL1 PE=1 SV=1|Crooked neck-like protein 1 OS=Homo sapiens GN=CRNKL1 PE=1 SV=4|Isoform 2 of Crooked neck-like protein 1 OS=Homo sapiens GN=CRNKL1|Isoform 3 of Crooked neck-like protein 1 OS=Homo sapiens GN=CRNKL1	1	1	3	3	6	5.91444	0.219482	23.1716	1.02703	0.337263	0.698906	-5.31158	0.458815	1	1	CHIP - CTRL	limma	0.337263	0.698906	FALSE	no hit	5.91444		0.472032
SRP54	P61011|P61011-2	Signal recognition particle 54 kDa protein OS=Homo sapiens GN=SRP54 PE=1 SV=1|Isoform 2 of Signal recognition particle 54 kDa protein OS=Homo sapiens GN=SRP54	1	1	3	3	3	5.70883	0.145357	21.4782	1.02666	0.337426	0.698906	-5.31192	0.458977	1	1	CHIP - CTRL	limma	0.337426	0.698906	FALSE	no hit	5.70883		0.471822
TRAFD1	O14545	TRAF-type zinc finger domain-containing protein 1 OS=Homo sapiens GN=TRAFD1 PE=1 SV=1	1	1	3	3	2	5.74298	0.141079	21.3111	1.02554	0.337919	0.698906	-5.31295	0.459466	1	1	CHIP - CTRL	limma	0.337919	0.698906	FALSE	no hit	5.74298		0.471187
GLTSCR2	Q9NZM5	Glioma tumor suppressor candidate region gene 2 protein OS=Homo sapiens GN=GLTSCR2 PE=1 SV=2	1	1	3	3	4	6.09392	-0.228344	23.735	-1.02525	0.338049	0.698906	-5.31322	0.459595	1	1	CHIP - CTRL	limma	0.338049	0.698906	FALSE	no hit	6.09392		0.471021
PBRM1	Q86U86|Q86U86-2|Q86U86-3|Q86U86-4|Q86U86-5|Q86U86-7|Q86U86-8|Q86U86-9	Protein polybromo-1 OS=Homo sapiens GN=PBRM1 PE=1 SV=1|Isoform 2 of Protein polybromo-1 OS=Homo sapiens GN=PBRM1|Isoform 3 of Protein polybromo-1 OS=Homo sapiens GN=PBRM1|Isoform 4 of Protein polybromo-1 OS=Homo sapiens GN=PBRM1|Isoform 5 of Protein polybromo-1 OS=Homo sapiens GN=PBRM1|Isoform 7 of Protein polybromo-1 OS=Homo sapiens GN=PBRM1|Isoform 8 of Protein polybromo-1 OS=Homo sapiens GN=PB…	1	1	3	3	17	6.3806	-0.149409	25.1553	-1.02371	0.338727	0.698906	-5.31463	0.460267	1	1	CHIP - CTRL	limma	0.338727	0.698906	FALSE	no hit	6.3806		0.470151
COPG2	Q9UBF2|Q9UBF2-2	Coatomer subunit gamma-2 OS=Homo sapiens GN=COPG2 PE=1 SV=1|Isoform 2 of Coatomer subunit gamma-2 OS=Homo sapiens GN=COPG2	1	1	3	3	2	5.65849	-0.303242	21.3573	-1.02362	0.338767	0.698906	-5.31472	0.460308	1	1	CHIP - CTRL	limma	0.338767	0.698906	FALSE	no hit	5.65849		0.470098
GRWD1	Q9BQ67	Glutamate-rich WD repeat-containing protein 1 OS=Homo sapiens GN=GRWD1 PE=1 SV=1	1	1	3	3	2	6.29315	0.166111	22.7416	1.02318	0.338961	0.698906	-5.31512	0.4605	1	1	CHIP - CTRL	limma	0.338961	0.698906	FALSE	no hit	6.29315		0.46985
SRSF6	Q13247|Q13247-3	Serine/arginine-rich splicing factor 6 OS=Homo sapiens GN=SRSF6 PE=1 SV=2|Isoform SRP55-3 of Serine/arginine-rich splicing factor 6 OS=Homo sapiens GN=SRSF6	1	1	3	3	3	6.65361	-0.362219	23.4595	-1.0217	0.339618	0.699427	-5.31648	0.461151	1	1	CHIP - CTRL	limma	0.339618	0.699427	FALSE	no hit	6.65361		0.469009
AARS	P49588|P49588-2	Alanine--tRNA ligase, cytoplasmic OS=Homo sapiens GN=AARS PE=1 SV=2|Isoform 2 of Alanine--tRNA ligase, cytoplasmic OS=Homo sapiens GN=AARS	1	1	3	3	5	6.46976	0.140865	23.3067	1.0156	0.342325	0.704076	-5.32206	0.463829	1	1	CHIP - CTRL	limma	0.342325	0.704076	FALSE	no hit	6.46976		0.465561
VPRBP	Q9Y4B6|Q9Y4B6-2|Q9Y4B6-3	Protein VPRBP OS=Homo sapiens GN=VPRBP PE=1 SV=3|Isoform 2 of Protein VPRBP OS=Homo sapiens GN=VPRBP|Isoform 3 of Protein VPRBP OS=Homo sapiens GN=VPRBP	1	1	3	3	3	5.77284	-0.137557	22.2807	-1.01479	0.342688	0.704076	-5.32281	0.464187	1	1	CHIP - CTRL	limma	0.342688	0.704076	FALSE	no hit	5.77284		0.465101
NAA10	P41227|P41227-2	N-alpha-acetyltransferase 10 OS=Homo sapiens GN=NAA10 PE=1 SV=1|Isoform 2 of N-alpha-acetyltransferase 10 OS=Homo sapiens GN=NAA10	1	1	3	3	5	6.46825	0.196516	23.3534	1.01311	0.343438	0.704781	-5.32434	0.464928	1	1	CHIP - CTRL	limma	0.343438	0.704781	FALSE	no hit	6.46825		0.464151
MPRIP	J3KSW8|Q6WCQ1|Q6WCQ1-2|Q6WCQ1-3	Myosin phosphatase Rho-interacting protein (Fragment) OS=Homo sapiens GN=MPRIP PE=1 SV=1|Myosin phosphatase Rho-interacting protein OS=Homo sapiens GN=MPRIP PE=1 SV=3|Isoform 2 of Myosin phosphatase Rho-interacting protein OS=Homo sapiens GN=MPRIP|Isoform 3 of Myosin phosphatase Rho-interacting protein OS=Homo sapiens GN=MPRIP	1	1	3	3	2	5.76346	-0.232632	20.8593	-1.01081	0.344465	0.705735	-5.32643	0.46594	1	1	CHIP - CTRL	limma	0.344465	0.705735	FALSE	no hit	5.76346		0.462855
TBL3	Q12788	Transducin beta-like protein 3 OS=Homo sapiens GN=TBL3 PE=1 SV=2	1	1	3	3	6	6.36574	-0.140694	22.9998	-1.01014	0.344767	0.705735	-5.32705	0.466238	1	1	CHIP - CTRL	limma	0.344767	0.705735	FALSE	no hit	6.36574		0.462474
INTS12	A0A087WXN4|Q96CB8	Integrator complex subunit 12 OS=Homo sapiens GN=INTS12 PE=1 SV=1|Integrator complex subunit 12 OS=Homo sapiens GN=INTS12 PE=1 SV=1	1	1	3	3	2	5.76181	0.160782	20.8693	1.00934	0.345126	0.705735	-5.32777	0.466591	1	1	CHIP - CTRL	limma	0.345126	0.705735	FALSE	no hit	5.76181		0.462023
DHX29	A0A087WYN9|Q7Z478	ATP-dependent RNA helicase DHX29 OS=Homo sapiens GN=DHX29 PE=1 SV=1|ATP-dependent RNA helicase DHX29 OS=Homo sapiens GN=DHX29 PE=1 SV=2	1	1	3	3	4	5.88751	-0.138509	22.7818	-1.00409	0.347484	0.70972	-5.33253	0.468911	1	1	CHIP - CTRL	limma	0.347484	0.70972	FALSE	no hit	5.88751		0.459065
PGK 1,00	P00558	Phosphoglycerate kinase 1 OS=Homo sapiens GN=PGK1 PE=1 SV=3	1	1	3	3	10	6.65859	0.136233	25.3031	1.00205	0.348405	0.710616	-5.33438	0.469815	1	1	CHIP - CTRL	limma	0.348405	0.710616	FALSE	no hit	6.65859		0.457916
BRCC3	A0A0A0MS96|P46736|P46736-2|P46736-3|P46736-5|X6RJS7	Lys-63-specific deubiquitinase BRCC36 (Fragment) OS=Homo sapiens GN=BRCC3 PE=1 SV=1|Lys-63-specific deubiquitinase BRCC36 OS=Homo sapiens GN=BRCC3 PE=1 SV=2|Isoform 1 of Lys-63-specific deubiquitinase BRCC36 OS=Homo sapiens GN=BRCC3|Isoform 3 of Lys-63-specific deubiquitinase BRCC36 OS=Homo sapiens GN=BRCC3|Isoform 5 of Lys-63-specific deubiquitinase BRCC36 OS=Homo sapiens GN=BRCC3|Lys-63-specifi…	1	1	3	3	2	5.84475	0.190988	21.046	1.0013	0.348743	0.710616	-5.33506	0.470147	1	1	CHIP - CTRL	limma	0.348743	0.710616	FALSE	no hit	5.84475		0.457494
UTP18	Q9Y5J1	U3 small nucleolar RNA-associated protein 18 homolog OS=Homo sapiens GN=UTP18 PE=1 SV=3	1	1	3	3	3	5.98875	-0.28102	22.6805	-0.998009	0.350235	0.711941	-5.33803	0.471608	1	1	CHIP - CTRL	limma	0.350235	0.711941	FALSE	no hit	5.98875		0.455641
RPL36A	J3KQN4|P83881	60S ribosomal protein L36a OS=Homo sapiens GN=RPL36A PE=3 SV=1|60S ribosomal protein L36a OS=Homo sapiens GN=RPL36A PE=1 SV=2	1	1	3	3	2	6.7089	-0.494419	25.7805	-0.997892	0.350288	0.711941	-5.33814	0.47166	1	1	CHIP - CTRL	limma	0.350288	0.711941	FALSE	no hit	6.7089		0.455575
LMAN1	P49257	Protein ERGIC-53 OS=Homo sapiens GN=LMAN1 PE=1 SV=2	1	1	3	3	3	5.81217	0.132095	22.2628	0.997144	0.350627	0.711941	-5.33881	0.471992	1	1	CHIP - CTRL	limma	0.350627	0.711941	FALSE	no hit	5.81217		0.455155
DDX55	F5H5U2|Q8NHQ9	ATP-dependent RNA helicase DDX55 OS=Homo sapiens GN=DDX55 PE=1 SV=1|ATP-dependent RNA helicase DDX55 OS=Homo sapiens GN=DDX55 PE=1 SV=3	1	1	3	3	2	5.81671	-0.153981	20.8885	-0.995747	0.351261	0.712394	-5.34007	0.472613	1	1	CHIP - CTRL	limma	0.351261	0.712394	FALSE	no hit	5.81671		0.45437
HADHA	P40939	Trifunctional enzyme subunit alpha, mitochondrial OS=Homo sapiens GN=HADHA PE=1 SV=2	1	1	3	3	11	6.66911	0.134018	25.0436	0.989307	0.354198	0.714286	-5.34585	0.475482	1	1	CHIP - CTRL	limma	0.354198	0.714286	FALSE	no hit	6.66911		0.450754
DDI2	Q5TDH0|Q5TDH0-3	Protein DDI1 homolog 2 OS=Homo sapiens GN=DDI2 PE=1 SV=1|Isoform 3 of Protein DDI1 homolog 2 OS=Homo sapiens GN=DDI2	1	1	3	3	2	6.34507	0.136584	22.6671	0.988975	0.35435	0.714286	-5.34615	0.47563	1	1	CHIP - CTRL	limma	0.35435	0.714286	FALSE	no hit	6.34507		0.450568
RBBP5	Q15291|Q15291-2	Retinoblastoma-binding protein 5 OS=Homo sapiens GN=RBBP5 PE=1 SV=2|Isoform 2 of Retinoblastoma-binding protein 5 OS=Homo sapiens GN=RBBP5	1	1	3	3	3	5.95608	-0.121757	21.8606	-0.988513	0.354561	0.714286	-5.34656	0.475836	1	1	CHIP - CTRL	limma	0.354561	0.714286	FALSE	no hit	5.95608		0.450309
EIF4B	E7EX17|P23588|P23588-2	Eukaryotic translation initiation factor 4B OS=Homo sapiens GN=EIF4B PE=1 SV=1|Eukaryotic translation initiation factor 4B OS=Homo sapiens GN=EIF4B PE=1 SV=2|Isoform 2 of Eukaryotic translation initiation factor 4B OS=Homo sapiens GN=EIF4B	1	1	3	3	4	5.86382	-0.196935	22.5787	-0.98808	0.354759	0.714286	-5.34695	0.476029	1	1	CHIP - CTRL	limma	0.354759	0.714286	FALSE	no hit	5.86382		0.450066
NCL	H7BY16|P19338	Nucleolin (Fragment) OS=Homo sapiens GN=NCL PE=1 SV=7|Nucleolin OS=Homo sapiens GN=NCL PE=1 SV=3	1	1	3	3	35	8.71797	-0.510476	28.7631	-0.986935	0.355284	0.714286	-5.34798	0.476541	1	1	CHIP - CTRL	limma	0.355284	0.714286	FALSE	no hit	8.71797		0.449424
PGRMC2	O15173|O15173-2	Membrane-associated progesterone receptor component 2 OS=Homo sapiens GN=PGRMC2 PE=1 SV=1|Isoform 2 of Membrane-associated progesterone receptor component 2 OS=Homo sapiens GN=PGRMC2	1	1	3	3	2	5.62881	0.168144	21.2601	0.986747	0.35537	0.714286	-5.34814	0.476625	1	1	CHIP - CTRL	limma	0.35537	0.714286	FALSE	no hit	5.62881		0.449319
FAM193B	H0YCX2|Q96PV7|Q96PV7-2	Protein FAM193B (Fragment) OS=Homo sapiens GN=FAM193B PE=1 SV=1|Protein FAM193B OS=Homo sapiens GN=FAM193B PE=1 SV=3|Isoform 2 of Protein FAM193B OS=Homo sapiens GN=FAM193B	1	1	3	3	3	5.70297	-0.208397	22.1862	-0.985782	0.355813	0.714286	-5.34901	0.477056	1	1	CHIP - CTRL	limma	0.355813	0.714286	FALSE	no hit	5.70297		0.448778
DLG1	A0A0C4DFT3|E7EQD7|Q12959|Q12959-2|Q12959-3|Q12959-4|Q12959-5|Q12959-6|Q12959-7|Q12959-8|Q12959-9	Disks large homolog 1 OS=Homo sapiens GN=DLG1 PE=1 SV=1|Disks large homolog 1 OS=Homo sapiens GN=DLG1 PE=1 SV=1|Disks large homolog 1 OS=Homo sapiens GN=DLG1 PE=1 SV=2|Isoform 2 of Disks large homolog 1 OS=Homo sapiens GN=DLG1|Isoform 3 of Disks large homolog 1 OS=Homo sapiens GN=DLG1|Isoform 4 of Disks large homolog 1 OS=Homo sapiens GN=DLG1|Isoform 5 of Disks large homolog 1 OS=Homo sapiens GN=…	1	1	3	3	5	5.63415	-0.492785	22.4831	-0.985447	0.355967	0.714286	-5.34931	0.477206	1	1	CHIP - CTRL	limma	0.355967	0.714286	FALSE	no hit	5.63415		0.44859
KIF5B	P33176	Kinesin-1 heavy chain OS=Homo sapiens GN=KIF5B PE=1 SV=1	1	1	3	3	16	6.45784	0.133578	25.29	0.985114	0.35612	0.714286	-5.3496	0.477355	1	1	CHIP - CTRL	limma	0.35612	0.714286	FALSE	no hit	6.45784		0.448404
RPL8	P62917	60S ribosomal protein L8 OS=Homo sapiens GN=RPL8 PE=1 SV=2	1	1	3	3	12	8.09009	-0.409234	26.8891	-0.98452	0.356393	0.714286	-5.35013	0.47762	1	1	CHIP - CTRL	limma	0.356393	0.714286	FALSE	no hit	8.09009		0.448071
ZNF724P	A8MTY0	Putative zinc finger protein 724 OS=Homo sapiens GN=ZNF724P PE=5 SV=3	1	1	3	3	2	5.98164	-0.263045	21.8001	-0.983785	0.356731	0.714286	-5.35079	0.477949	1	1	CHIP - CTRL	limma	0.356731	0.714286	FALSE	no hit	5.98164		0.44766
SART1	O43290	U4/U6,U5 tri-snRNP-associated protein 1 OS=Homo sapiens GN=SART1 PE=1 SV=1	1	1	3	3	4	5.76549	-0.152426	21.346	-0.98207	0.35752	0.71504	-5.35232	0.478717	1	1	CHIP - CTRL	limma	0.35752	0.71504	FALSE	no hit	5.76549		0.446699
EEA1	Q15075	Early endosome antigen 1 OS=Homo sapiens GN=EEA1 PE=1 SV=2	1	1	3	3	3	5.72175	0.143419	22.0226	0.978703	0.359074	0.715595	-5.35532	0.480226	1	1	CHIP - CTRL	limma	0.359074	0.715595	FALSE	no hit	5.72175		0.444816
CTNND1	C9JZR2|O60716|O60716-10|O60716-11|O60716-13|O60716-17|O60716-18|O60716-19|O60716-2|O60716-21|O60716-3|O60716-5|O60716-9	Catenin delta-1 OS=Homo sapiens GN=CTNND1 PE=1 SV=2|Catenin delta-1 OS=Homo sapiens GN=CTNND1 PE=1 SV=1|Isoform 2AB of Catenin delta-1 OS=Homo sapiens GN=CTNND1|Isoform 2AC of Catenin delta-1 OS=Homo sapiens GN=CTNND1|Isoform 2A of Catenin delta-1 OS=Homo sapiens GN=CTNND1|Isoform 3ABC of Catenin delta-1 OS=Homo sapiens GN=CTNND1|Isoform 3AB of Catenin delta-1 OS=Homo sapiens GN=CTNND1|Isoform 3A…	1	1	3	3	3	5.69536	0.144274	21.7969	0.978512	0.359162	0.715595	-5.35549	0.480311	1	1	CHIP - CTRL	limma	0.359162	0.715595	FALSE	no hit	5.69536		0.44471
CCT2	P78371|P78371-2	T-complex protein 1 subunit beta OS=Homo sapiens GN=CCT2 PE=1 SV=4|Isoform 2 of T-complex protein 1 subunit beta OS=Homo sapiens GN=CCT2	1	1	3	3	7	6.45958	0.168972	23.7423	0.977793	0.359495	0.715595	-5.35612	0.480634	1	1	CHIP - CTRL	limma	0.359495	0.715595	FALSE	no hit	6.45958		0.444307
C11orf98	A0A0B4J220	Chromosome 11 open reading frame 48, isoform CRA_c OS=Homo sapiens GN=C11orf98 PE=1 SV=1	1	1	3	3	5	6.43101	-0.187389	24.199	-0.976801	0.359954	0.715595	-5.35701	0.481079	1	1	CHIP - CTRL	limma	0.359954	0.715595	FALSE	no hit	6.43101		0.443753
MRPL45	A0A087X2D5|Q9BRJ2	39S ribosomal protein L45, mitochondrial OS=Homo sapiens GN=MRPL45 PE=1 SV=1|39S ribosomal protein L45, mitochondrial OS=Homo sapiens GN=MRPL45 PE=1 SV=2	1	1	3	3	2	6.09683	-0.147696	21.8398	-0.976403	0.360138	0.715595	-5.35736	0.481258	1	1	CHIP - CTRL	limma	0.360138	0.715595	FALSE	no hit	6.09683		0.443531
SPTY2D1	Q68D10|Q68D10-2	Protein SPT2 homolog OS=Homo sapiens GN=SPTY2D1 PE=1 SV=3|Isoform 2 of Protein SPT2 homolog OS=Homo sapiens GN=SPTY2D1	1	1	3	3	5	6.24024	-0.274627	23.355	-0.976105	0.360276	0.715595	-5.35762	0.481392	1	1	CHIP - CTRL	limma	0.360276	0.715595	FALSE	no hit	6.24024		0.443364
ARMC6	Q6NXE6|Q6NXE6-2	Armadillo repeat-containing protein 6 OS=Homo sapiens GN=ARMC6 PE=1 SV=2|Isoform 2 of Armadillo repeat-containing protein 6 OS=Homo sapiens GN=ARMC6	1	1	3	3	2	5.78986	0.140457	21.8048	0.973388	0.361537	0.716573	-5.36003	0.482613	1	1	CHIP - CTRL	limma	0.361537	0.716573	FALSE	no hit	5.78986		0.441847
HSD17B4	P51659	Peroxisomal multifunctional enzyme type 2 OS=Homo sapiens GN=HSD17B4 PE=1 SV=3	1	1	3	3	6	6.25769	0.169872	24.0259	0.972952	0.36174	0.716573	-5.36042	0.482809	1	1	CHIP - CTRL	limma	0.36174	0.716573	FALSE	no hit	6.25769		0.441604
MKI67	A0A087WV66|P46013|P46013-2	Antigen KI-67 OS=Homo sapiens GN=MKI67 PE=1 SV=1|Antigen KI-67 OS=Homo sapiens GN=MKI67 PE=1 SV=2|Isoform Short of Antigen KI-67 OS=Homo sapiens GN=MKI67	1	1	3	3	46	6.47763	-0.219556	26.0585	-0.972371	0.36201	0.716573	-5.36093	0.483071	1	1	CHIP - CTRL	limma	0.36201	0.716573	FALSE	no hit	6.47763		0.441279
ANXA11	P50995|P50995-2	Annexin A11 OS=Homo sapiens GN=ANXA11 PE=1 SV=1|Isoform 2 of Annexin A11 OS=Homo sapiens GN=ANXA11	1	1	3	3	4	5.7985	0.141775	22.1859	0.9693	0.36344	0.716765	-5.36364	0.484454	1	1	CHIP - CTRL	limma	0.36344	0.716765	FALSE	no hit	5.7985		0.439567
SAMHD1	Q9Y3Z3|Q9Y3Z3-3|Q9Y3Z3-4	Deoxynucleoside triphosphate triphosphohydrolase SAMHD1 OS=Homo sapiens GN=SAMHD1 PE=1 SV=2|Isoform 3 of Deoxynucleoside triphosphate triphosphohydrolase SAMHD1 OS=Homo sapiens GN=SAMHD1|Isoform 4 of Deoxynucleoside triphosphate triphosphohydrolase SAMHD1 OS=Homo sapiens GN=SAMHD1	1	1	3	3	4	5.79736	0.143786	22.1384	0.969247	0.363465	0.716765	-5.36369	0.484478	1	1	CHIP - CTRL	limma	0.363465	0.716765	FALSE	no hit	5.79736		0.439537
SNW1	Q13573	SNW domain-containing protein 1 OS=Homo sapiens GN=SNW1 PE=1 SV=1	1	1	3	3	8	6.16182	-0.122387	23.2682	-0.968693	0.363724	0.716765	-5.36418	0.484728	1	1	CHIP - CTRL	limma	0.363724	0.716765	FALSE	no hit	6.16182		0.439228
AURKB	J3KRF8|J3KTD6|Q96GD4|Q96GD4-2|Q96GD4-3|Q96GD4-5	Aurora kinase B OS=Homo sapiens GN=AURKB PE=1 SV=1|Aurora kinase B (Fragment) OS=Homo sapiens GN=AURKB PE=1 SV=1|Aurora kinase B OS=Homo sapiens GN=AURKB PE=1 SV=3|Isoform 2 of Aurora kinase B OS=Homo sapiens GN=AURKB|Isoform 3 of Aurora kinase B OS=Homo sapiens GN=AURKB|Isoform 5 of Aurora kinase B OS=Homo sapiens GN=AURKB	1	1	3	3	3	5.51418	-0.2194	20.782	-0.96861	0.363763	0.716765	-5.36425	0.484765	1	1	CHIP - CTRL	limma	0.363763	0.716765	FALSE	no hit	5.51418		0.439182
MSH3	P20585	DNA mismatch repair protein Msh3 OS=Homo sapiens GN=MSH3 PE=1 SV=4	1	1	3	3	2	6.01309	-0.128449	21.7091	-0.966259	0.364861	0.718113	-5.36632	0.485825	1	1	CHIP - CTRL	limma	0.364861	0.718113	FALSE	no hit	6.01309		0.437873
POLD3	Q15054|Q15054-2|Q15054-3	DNA polymerase delta subunit 3 OS=Homo sapiens GN=POLD3 PE=1 SV=2|Isoform 2 of DNA polymerase delta subunit 3 OS=Homo sapiens GN=POLD3|Isoform 3 of DNA polymerase delta subunit 3 OS=Homo sapiens GN=POLD3	1	1	3	3	3	5.6513	0.130775	21.4536	0.963228	0.366282	0.718626	-5.36899	0.487195	1	1	CHIP - CTRL	limma	0.366282	0.718626	FALSE	no hit	5.6513		0.436185
HIST1H4A	P62805	Histone H4 OS=Homo sapiens GN=HIST1H4A PE=1 SV=2	1	1	3	3	7	7.94021	-0.315997	28.4129	-0.962602	0.366576	0.718626	-5.36954	0.487478	1	1	CHIP - CTRL	limma	0.366576	0.718626	FALSE	no hit	7.94021		0.435836
PDHB	P11177|P11177-2|P11177-3	Pyruvate dehydrogenase E1 component subunit beta, mitochondrial OS=Homo sapiens GN=PDHB PE=1 SV=3|Isoform 2 of Pyruvate dehydrogenase E1 component subunit beta, mitochondrial OS=Homo sapiens GN=PDHB|Isoform 3 of Pyruvate dehydrogenase E1 component subunit beta, mitochondrial OS=Homo sapiens GN=PDHB	1	1	3	3	5	5.82768	0.179432	21.6584	0.96108	0.367291	0.718626	-5.37087	0.488166	1	1	CHIP - CTRL	limma	0.367291	0.718626	FALSE	no hit	5.82768		0.43499
AKAP8L	Q9ULX6|Q9ULX6-2	A-kinase anchor protein 8-like OS=Homo sapiens GN=AKAP8L PE=1 SV=3|Isoform 2 of A-kinase anchor protein 8-like OS=Homo sapiens GN=AKAP8L	1	1	3	3	4	5.88487	-0.122152	21.9853	-0.960713	0.367463	0.718626	-5.37119	0.488333	1	1	CHIP - CTRL	limma	0.367463	0.718626	FALSE	no hit	5.88487		0.434786
SLU7	O95391	Pre-mRNA-splicing factor SLU7 OS=Homo sapiens GN=SLU7 PE=1 SV=2	1	1	3	3	2	5.95872	-0.20696	21.5172	-0.959619	0.367978	0.718626	-5.37215	0.488828	1	1	CHIP - CTRL	limma	0.367978	0.718626	FALSE	no hit	5.95872		0.434178
DDX1	A0A087X2G1|F1T0B3|Q92499|Q92499-3	ATP-dependent RNA helicase DDX1 OS=Homo sapiens GN=DDX1 PE=1 SV=1|ATP-dependent RNA helicase DDX1 OS=Homo sapiens GN=DDX1 PE=1 SV=1|ATP-dependent RNA helicase DDX1 OS=Homo sapiens GN=DDX1 PE=1 SV=2|Isoform 3 of ATP-dependent RNA helicase DDX1 OS=Homo sapiens GN=DDX1	1	1	3	3	10	6.74811	0.123776	24.6475	0.959454	0.368056	0.718626	-5.3723	0.488902	1	1	CHIP - CTRL	limma	0.368056	0.718626	FALSE	no hit	6.74811		0.434086
SRCAP|A0A0C4DFX4	A0A0A0MS59|A0A0C4DFX4|Q6ZRS2|Q6ZRS2-2|Q6ZRS2-3	Helicase SRCAP OS=Homo sapiens GN=SRCAP PE=1 SV=1|Uncharacterized protein (Fragment) OS=Homo sapiens PE=4 SV=1|Helicase SRCAP OS=Homo sapiens GN=SRCAP PE=1 SV=3|Isoform 2 of Helicase SRCAP OS=Homo sapiens GN=SRCAP|Isoform 3 of Helicase SRCAP OS=Homo sapiens GN=SRCAP	1	1	3	3	6	5.8865	0.11863	22.7294	0.957302	0.36907	0.718626	-5.37418	0.489878	1	1	CHIP - CTRL	limma	0.36907	0.718626	FALSE	no hit	5.8865		0.432891
CLTC	A0A087WVQ6|Q00610|Q00610-2	Clathrin heavy chain OS=Homo sapiens GN=CLTC PE=1 SV=1|Clathrin heavy chain 1 OS=Homo sapiens GN=CLTC PE=1 SV=5|Isoform 2 of Clathrin heavy chain 1 OS=Homo sapiens GN=CLTC	1	1	3	3	13	6.85195	0.151925	25.212	0.957205	0.369116	0.718626	-5.37427	0.489922	1	1	CHIP - CTRL	limma	0.369116	0.718626	FALSE	no hit	6.85195		0.432837
MGEA5	O60502|O60502-4	Protein O-GlcNAcase OS=Homo sapiens GN=MGEA5 PE=1 SV=2|Isoform 4 of Protein O-GlcNAcase OS=Homo sapiens GN=MGEA5	1	1	3	3	3	5.83848	0.134255	22.0861	0.956917	0.369252	0.718626	-5.37452	0.490053	1	1	CHIP - CTRL	limma	0.369252	0.718626	FALSE	no hit	5.83848		0.432677
CAPZA1	P52907	F-actin-capping protein subunit alpha-1 OS=Homo sapiens GN=CAPZA1 PE=1 SV=3	1	1	3	3	2	6.60289	0.141143	21.5993	0.956877	0.369271	0.718626	-5.37455	0.490071	1	1	CHIP - CTRL	limma	0.369271	0.718626	FALSE	no hit	6.60289		0.432655
ZNF668	Q96K58|Q96K58-2	Zinc finger protein 668 OS=Homo sapiens GN=ZNF668 PE=1 SV=3|Isoform 2 of Zinc finger protein 668 OS=Homo sapiens GN=ZNF668	1	1	3	3	4	5.97915	-0.219192	23.031	-0.954122	0.370574	0.71944	-5.37696	0.491321	1	1	CHIP - CTRL	limma	0.370574	0.71944	FALSE	no hit	5.97915		0.431126
RPS14	P62263	40S ribosomal protein S14 OS=Homo sapiens GN=RPS14 PE=1 SV=3	1	1	3	3	6	6.93444	-0.342515	25.2383	-0.953384	0.370924	0.71944	-5.3776	0.491657	1	1	CHIP - CTRL	limma	0.370924	0.71944	FALSE	no hit	6.93444		0.430716
LIN28B	Q6ZN17|Q6ZN17-2	Protein lin-28 homolog B OS=Homo sapiens GN=LIN28B PE=1 SV=1|Isoform 2 of Protein lin-28 homolog B OS=Homo sapiens GN=LIN28B	1	1	3	3	2	5.7134	0.171269	21.5595	0.953359	0.370935	0.71944	-5.37762	0.491668	1	1	CHIP - CTRL	limma	0.370935	0.71944	FALSE	no hit	5.7134		0.430702
FLII	Q13045|Q13045-2|Q13045-3	Protein flightless-1 homolog OS=Homo sapiens GN=FLII PE=1 SV=2|Isoform 2 of Protein flightless-1 homolog OS=Homo sapiens GN=FLII|Isoform 3 of Protein flightless-1 homolog OS=Homo sapiens GN=FLII	1	1	3	3	3	5.52588	0.158539	21.0957	0.950789	0.372154	0.720997	-5.37986	0.492836	1	1	CHIP - CTRL	limma	0.372154	0.720997	FALSE	no hit	5.52588		0.429277
RIF1	Q5UIP0|Q5UIP0-2	Telomere-associated protein RIF1 OS=Homo sapiens GN=RIF1 PE=1 SV=2|Isoform 2 of Telomere-associated protein RIF1 OS=Homo sapiens GN=RIF1	1	1	3	3	20	6.21424	0.124526	25.1116	0.947489	0.373724	0.721723	-5.38273	0.494338	1	1	CHIP - CTRL	limma	0.373724	0.721723	FALSE	no hit	6.21424		0.427449
ATAD2	Q6PL18	ATPase family AAA domain-containing protein 2 OS=Homo sapiens GN=ATAD2 PE=1 SV=1	1	1	3	3	8	6.23961	-0.228894	23.7326	-0.946343	0.37427	0.721723	-5.38372	0.494861	1	1	CHIP - CTRL	limma	0.37427	0.721723	FALSE	no hit	6.23961		0.426814
EIF6	P56537	Eukaryotic translation initiation factor 6 OS=Homo sapiens GN=EIF6 PE=1 SV=1	1	1	3	3	2	6.03751	-0.193716	22.7145	-0.945555	0.374647	0.721723	-5.3844	0.49522	1	1	CHIP - CTRL	limma	0.374647	0.721723	FALSE	no hit	6.03751		0.426378
SLMAP	B7Z964|H7BZK0|H7C3M8|Q14BN4|Q14BN4-2|Q14BN4-3|Q14BN4-4|Q14BN4-5	Sarcolemmal membrane-associated protein OS=Homo sapiens GN=SLMAP PE=1 SV=1|Sarcolemmal membrane-associated protein (Fragment) OS=Homo sapiens GN=SLMAP PE=1 SV=1|Sarcolemmal membrane-associated protein (Fragment) OS=Homo sapiens GN=SLMAP PE=1 SV=1|Sarcolemmal membrane-associated protein OS=Homo sapiens GN=SLMAP PE=1 SV=1|Isoform 2 of Sarcolemmal membrane-associated protein OS=Homo sapiens GN=SLMAP…	1	1	3	3	2	5.56493	0.12894	21.0089	0.94399	0.375394	0.721723	-5.38576	0.495934	1	1	CHIP - CTRL	limma	0.375394	0.721723	FALSE	no hit	5.56493		0.425513
CCDC124	Q96CT7	Coiled-coil domain-containing protein 124 OS=Homo sapiens GN=CCDC124 PE=1 SV=1	1	1	3	3	3	6.20743	0.118131	23.0516	0.943718	0.375524	0.721723	-5.38599	0.496058	1	1	CHIP - CTRL	limma	0.375524	0.721723	FALSE	no hit	6.20743		0.425362
IGF2BP3	O00425	Insulin-like growth factor 2 mRNA-binding protein 3 OS=Homo sapiens GN=IGF2BP3 PE=1 SV=2	1	1	3	3	6	6.351	-0.17042	23.6612	-0.943425	0.375664	0.721723	-5.38624	0.496192	1	1	CHIP - CTRL	limma	0.375664	0.721723	FALSE	no hit	6.351		0.4252
CCT3	P49368	T-complex protein 1 subunit gamma OS=Homo sapiens GN=CCT3 PE=1 SV=4	1	1	3	3	14	7.32264	0.141583	25.945	0.942108	0.376295	0.721723	-5.38738	0.496793	1	1	CHIP - CTRL	limma	0.376295	0.721723	FALSE	no hit	7.32264		0.424472
HMGN2	P05204	Non-histone chromosomal protein HMG-17 OS=Homo sapiens GN=HMGN2 PE=1 SV=3	1	1	3	3	3	6.32536	0.258724	22.8527	0.942059	0.376318	0.721723	-5.38742	0.496816	1	1	CHIP - CTRL	limma	0.376318	0.721723	FALSE	no hit	6.32536		0.424445
SNRPD2	P62316	Small nuclear ribonucleoprotein Sm D2 OS=Homo sapiens GN=SNRPD2 PE=1 SV=1	1	1	3	3	5	7.37533	-0.262743	25.5118	-0.94138	0.376644	0.721723	-5.38801	0.497126	1	1	CHIP - CTRL	limma	0.376644	0.721723	FALSE	no hit	7.37533		0.424069
UTP3	Q9NQZ2	Something about silencing protein 10 OS=Homo sapiens GN=UTP3 PE=1 SV=1	1	1	3	3	2	5.92022	-0.234538	22.3521	-0.941053	0.3768	0.721723	-5.38829	0.497276	1	1	CHIP - CTRL	limma	0.3768	0.721723	FALSE	no hit	5.92022		0.423889
AARS2	Q5JTZ9	Alanine--tRNA ligase, mitochondrial OS=Homo sapiens GN=AARS2 PE=1 SV=1	1	1	3	3	4	5.93196	0.115472	22.4525	0.940402	0.377113	0.721723	-5.38886	0.497574	1	1	CHIP - CTRL	limma	0.377113	0.721723	FALSE	no hit	5.93196		0.423529
TIMM44	O43615	Mitochondrial import inner membrane translocase subunit TIM44 OS=Homo sapiens GN=TIMM44 PE=1 SV=2	1	1	3	3	9	6.43529	0.122442	25.0161	0.938561	0.377997	0.722544	-5.39044	0.498416	1	1	CHIP - CTRL	limma	0.377997	0.722544	FALSE	no hit	6.43529		0.422512
RPL24	C9JNW5|P83731	60S ribosomal protein L24 OS=Homo sapiens GN=RPL24 PE=1 SV=1|60S ribosomal protein L24 OS=Homo sapiens GN=RPL24 PE=1 SV=1	1	1	3	3	7	7.16799	-0.339267	25.9363	-0.937771	0.378376	0.722544	-5.39112	0.498777	1	1	CHIP - CTRL	limma	0.378376	0.722544	FALSE	no hit	7.16799		0.422076
ACIN1	E7EQT4	Apoptotic chromatin condensation inducer in the nucleus OS=Homo sapiens GN=ACIN1 PE=1 SV=2	1	1	3	3	15	6.64349	-0.163743	25.1982	-0.93683	0.378829	0.722612	-5.39193	0.499208	1	1	CHIP - CTRL	limma	0.378829	0.722612	FALSE	no hit	6.64349		0.421557
TLN1	Q9Y490	Talin-1 OS=Homo sapiens GN=TLN1 PE=1 SV=3	1	1	3	3	14	6.32482	0.129423	24.4849	0.933764	0.380307	0.724634	-5.39456	0.500614	1	1	CHIP - CTRL	limma	0.380307	0.724634	FALSE	no hit	6.32482		0.419866
YBX1	P67809	Nuclease-sensitive element-binding protein 1 OS=Homo sapiens GN=YBX1 PE=1 SV=3	1	1	3	3	11	7.29056	-0.216843	24.4204	-0.93185	0.381232	0.725597	-5.3962	0.501492	1	1	CHIP - CTRL	limma	0.381232	0.725597	FALSE	no hit	7.29056		0.418811
NUP214	P35658|P35658-2|P35658-3|P35658-4|P35658-5	Nuclear pore complex protein Nup214 OS=Homo sapiens GN=NUP214 PE=1 SV=2|Isoform 2 of Nuclear pore complex protein Nup214 OS=Homo sapiens GN=NUP214|Isoform 3 of Nuclear pore complex protein Nup214 OS=Homo sapiens GN=NUP214|Isoform 4 of Nuclear pore complex protein Nup214 OS=Homo sapiens GN=NUP214|Isoform 5 of Nuclear pore complex protein Nup214 OS=Homo sapiens GN=NUP214	1	1	3	3	5	6.26152	0.155271	23.4342	0.924204	0.384943	0.731372	-5.40273	0.505009	1	1	CHIP - CTRL	limma	0.384943	0.731372	FALSE	no hit	6.26152		0.414604
HDGF	P51858	Hepatoma-derived growth factor OS=Homo sapiens GN=HDGF PE=1 SV=1	1	1	3	3	4	5.90398	0.129053	22.6115	0.92386	0.385111	0.731372	-5.40302	0.505167	1	1	CHIP - CTRL	limma	0.385111	0.731372	FALSE	no hit	5.90398		0.414415
ARID3B	Q8IVW6|Q8IVW6-4	AT-rich interactive domain-containing protein 3B OS=Homo sapiens GN=ARID3B PE=1 SV=2|Isoform 4 of AT-rich interactive domain-containing protein 3B OS=Homo sapiens GN=ARID3B	1	1	3	3	2	5.72611	-0.369392	20.7271	-0.91947	0.387254	0.732508	-5.40675	0.507193	1	1	CHIP - CTRL	limma	0.387254	0.732508	FALSE	no hit	5.72611		0.412004
G3V3G9|DCAF8	G3V3G9|Q5TAQ9	Uncharacterized protein OS=Homo sapiens PE=4 SV=1|DDB1- and CUL4-associated factor 8 OS=Homo sapiens GN=DCAF8 PE=1 SV=1	1	1	3	3	2	5.4054	0.128158	21.8292	0.918488	0.387735	0.732508	-5.40758	0.507647	1	1	CHIP - CTRL	limma	0.387735	0.732508	FALSE	no hit	5.4054		0.411465
DPYSL4	O14531	Dihydropyrimidinase-related protein 4 OS=Homo sapiens GN=DPYSL4 PE=1 SV=2	1	1	3	3	2	5.64508	-0.217057	21.8114	-0.918422	0.387767	0.732508	-5.40764	0.507677	1	1	CHIP - CTRL	limma	0.387767	0.732508	FALSE	no hit	5.64508		0.411429
ALDH3A2	J3QRD1|P51648|P51648-2	Fatty aldehyde dehydrogenase OS=Homo sapiens GN=ALDH3A2 PE=1 SV=1|Fatty aldehyde dehydrogenase OS=Homo sapiens GN=ALDH3A2 PE=1 SV=1|Isoform 2 of Fatty aldehyde dehydrogenase OS=Homo sapiens GN=ALDH3A2	1	1	3	3	2	5.72993	0.378183	21.6435	0.918182	0.387885	0.732508	-5.40784	0.507788	1	1	CHIP - CTRL	limma	0.387885	0.732508	FALSE	no hit	5.72993		0.411297
DCTN1	E7EX90|Q14203|Q14203-2|Q14203-3|Q14203-4|Q14203-5|Q14203-6	Dynactin subunit 1 OS=Homo sapiens GN=DCTN1 PE=1 SV=1|Dynactin subunit 1 OS=Homo sapiens GN=DCTN1 PE=1 SV=3|Isoform p135 of Dynactin subunit 1 OS=Homo sapiens GN=DCTN1|Isoform 3 of Dynactin subunit 1 OS=Homo sapiens GN=DCTN1|Isoform 4 of Dynactin subunit 1 OS=Homo sapiens GN=DCTN1|Isoform 5 of Dynactin subunit 1 OS=Homo sapiens GN=DCTN1|Isoform 6 of Dynactin subunit 1 OS=Homo sapiens GN=DCTN1	1	1	3	3	11	6.23728	0.129977	23.7117	0.918129	0.387911	0.732508	-5.40789	0.507813	1	1	CHIP - CTRL	limma	0.387911	0.732508	FALSE	no hit	6.23728		0.411268
CLPB	H0YGM0|Q9H078|Q9H078-2|Q9H078-4	Caseinolytic peptidase B protein homolog (Fragment) OS=Homo sapiens GN=CLPB PE=1 SV=1|Caseinolytic peptidase B protein homolog OS=Homo sapiens GN=CLPB PE=1 SV=1|Isoform 2 of Caseinolytic peptidase B protein homolog OS=Homo sapiens GN=CLPB|Isoform 4 of Caseinolytic peptidase B protein homolog OS=Homo sapiens GN=CLPB	1	1	3	3	3	5.73966	0.128781	21.2685	0.916686	0.388618	0.732508	-5.40911	0.50848	1	1	CHIP - CTRL	limma	0.388618	0.732508	FALSE	no hit	5.73966		0.410477
HSD17B12	Q53GQ0	Very-long-chain 3-oxoacyl-CoA reductase OS=Homo sapiens GN=HSD17B12 PE=1 SV=2	1	1	3	3	2	5.99339	0.151693	23.1092	0.915107	0.389393	0.732508	-5.41044	0.50921	1	1	CHIP - CTRL	limma	0.389393	0.732508	FALSE	no hit	5.99339		0.409611
NGDN	Q8NEJ9|Q8NEJ9-2	Neuroguidin OS=Homo sapiens GN=NGDN PE=1 SV=1|Isoform 2 of Neuroguidin OS=Homo sapiens GN=NGDN	1	1	3	3	3	5.87465	-0.170045	21.5959	-0.914919	0.389486	0.732508	-5.4106	0.509297	1	1	CHIP - CTRL	limma	0.389486	0.732508	FALSE	no hit	5.87465		0.409509
CTTN	Q14247	Src substrate cortactin OS=Homo sapiens GN=CTTN PE=1 SV=2	1	1	3	3	12	6.27125	-0.262209	24.5159	-0.914552	0.389666	0.732508	-5.41091	0.509467	1	1	CHIP - CTRL	limma	0.389666	0.732508	FALSE	no hit	6.27125		0.409307
USO1	O60763|O60763-2	General vesicular transport factor p115 OS=Homo sapiens GN=USO1 PE=1 SV=2|Isoform 2 of General vesicular transport factor p115 OS=Homo sapiens GN=USO1	1	1	3	3	7	6.01953	0.170898	23.7914	0.914	0.389938	0.732508	-5.41138	0.509723	1	1	CHIP - CTRL	limma	0.389938	0.732508	FALSE	no hit	6.01953		0.409005
IQGAP1	H0YLE8|P46940	Ras GTPase-activating-like protein IQGAP1 OS=Homo sapiens GN=IQGAP1 PE=1 SV=1|Ras GTPase-activating-like protein IQGAP1 OS=Homo sapiens GN=IQGAP1 PE=1 SV=1	1	1	3	3	4	5.8539	0.123691	22.4094	0.912797	0.390529	0.732685	-5.41239	0.51028	1	1	CHIP - CTRL	limma	0.390529	0.732685	FALSE	no hit	5.8539		0.408346
WNK1	F5GWT4|Q9H4A3|Q9H4A3-2|Q9H4A3-5|Q9H4A3-6|Q9H4A3-7	Serine/threonine-protein kinase WNK1 OS=Homo sapiens GN=WNK1 PE=1 SV=1|Serine/threonine-protein kinase WNK1 OS=Homo sapiens GN=WNK1 PE=1 SV=2|Isoform 2 of Serine/threonine-protein kinase WNK1 OS=Homo sapiens GN=WNK1|Isoform 4 of Serine/threonine-protein kinase WNK1 OS=Homo sapiens GN=WNK1|Isoform 5 of Serine/threonine-protein kinase WNK1 OS=Homo sapiens GN=WNK1|Isoform 6 of Serine/threonine-prote…	1	1	3	3	5	5.81163	0.188165	22.3028	0.91167	0.391085	0.732685	-5.41334	0.510803	1	1	CHIP - CTRL	limma	0.391085	0.732685	FALSE	no hit	5.81163		0.407729
PFN2	C9J0J7|G5E9Q6|P35080-2	Profilin OS=Homo sapiens GN=PFN2 PE=1 SV=1|Profilin OS=Homo sapiens GN=PFN2 PE=1 SV=1|Isoform IIb of Profilin-2 OS=Homo sapiens GN=PFN2	1	1	3	3	2	6.11995	0.132268	21.2489	0.910956	0.391437	0.732685	-5.41394	0.511134	1	1	CHIP - CTRL	limma	0.391437	0.732685	FALSE	no hit	6.11995		0.407338
SIRT1	Q96EB6|Q96EB6-2	NAD-dependent protein deacetylase sirtuin-1 OS=Homo sapiens GN=SIRT1 PE=1 SV=2|Isoform 2 of NAD-dependent protein deacetylase sirtuin-1 OS=Homo sapiens GN=SIRT1	1	1	3	3	3	5.49838	0.109141	21.6288	0.910373	0.391724	0.732685	-5.41443	0.511404	1	1	CHIP - CTRL	limma	0.391724	0.732685	FALSE	no hit	5.49838		0.407019
MLLT4	J3KN01|P55196|P55196-3	Afadin OS=Homo sapiens GN=MLLT4 PE=1 SV=1|Afadin OS=Homo sapiens GN=MLLT4 PE=1 SV=3|Isoform 3 of Afadin OS=Homo sapiens GN=MLLT4	1	1	3	3	7	6.09215	-0.335981	23.5604	-0.909196	0.392306	0.732981	-5.41542	0.51195	1	1	CHIP - CTRL	limma	0.392306	0.732981	FALSE	no hit	6.09215		0.406376
MRPL24	Q96A35	39S ribosomal protein L24, mitochondrial OS=Homo sapiens GN=MRPL24 PE=1 SV=1	1	1	3	3	2	6.34701	0.104707	23.2675	0.907979	0.392907	0.733314	-5.41645	0.512515	1	1	CHIP - CTRL	limma	0.392907	0.733314	FALSE	no hit	6.34701		0.40571
CNOT1	A5YKK6|A5YKK6-2|A5YKK6-3	CCR4-NOT transcription complex subunit 1 OS=Homo sapiens GN=CNOT1 PE=1 SV=2|Isoform 2 of CCR4-NOT transcription complex subunit 1 OS=Homo sapiens GN=CNOT1|Isoform 3 of CCR4-NOT transcription complex subunit 1 OS=Homo sapiens GN=CNOT1	1	1	3	3	5	5.63547	0.158223	22.0813	0.901447	0.396148	0.738566	-5.42191	0.515554	1	1	CHIP - CTRL	limma	0.396148	0.738566	FALSE	no hit	5.63547		0.402143
VDAC2	P45880|P45880-1|P45880-2	Voltage-dependent anion-selective channel protein 2 OS=Homo sapiens GN=VDAC2 PE=1 SV=2|Isoform 1 of Voltage-dependent anion-selective channel protein 2 OS=Homo sapiens GN=VDAC2|Isoform 2 of Voltage-dependent anion-selective channel protein 2 OS=Homo sapiens GN=VDAC2	1	1	3	3	3	6.04709	0.133466	22.9977	0.898923	0.397405	0.740113	-5.42402	0.51673	1	1	CHIP - CTRL	limma	0.397405	0.740113	FALSE	no hit	6.04709		0.400767
DOT1L	Q8TEK3|Q8TEK3-2	Histone-lysine N-methyltransferase, H3 lysine-79 specific OS=Homo sapiens GN=DOT1L PE=1 SV=2|Isoform 1 of Histone-lysine N-methyltransferase, H3 lysine-79 specific OS=Homo sapiens GN=DOT1L	1	1	3	3	2	5.44358	-0.26506	20.857	-0.897244	0.398243	0.740877	-5.42542	0.517514	1	1	CHIP - CTRL	limma	0.398243	0.740877	FALSE	no hit	5.44358		0.399852
NPLOC4	Q8TAT6|Q8TAT6-2	Nuclear protein localization protein 4 homolog OS=Homo sapiens GN=NPLOC4 PE=1 SV=3|Isoform 2 of Nuclear protein localization protein 4 homolog OS=Homo sapiens GN=NPLOC4	1	1	3	3	5	6.2669	0.185314	23.3716	0.895408	0.399161	0.741475	-5.42694	0.518371	1	1	CHIP - CTRL	limma	0.399161	0.741475	FALSE	no hit	6.2669		0.398852
EFHD2	Q96C19	EF-hand domain-containing protein D2 OS=Homo sapiens GN=EFHD2 PE=1 SV=1	1	1	3	3	3	6.2928	-0.302561	23.2537	-0.893498	0.400117	0.741475	-5.42853	0.519264	1	1	CHIP - CTRL	limma	0.400117	0.741475	FALSE	no hit	6.2928		0.397813
PLCG1	P19174|P19174-2	1-phosphatidylinositol 4,5-bisphosphate phosphodiesterase gamma-1 OS=Homo sapiens GN=PLCG1 PE=1 SV=1|Isoform 2 of 1-phosphatidylinositol 4,5-bisphosphate phosphodiesterase gamma-1 OS=Homo sapiens GN=PLCG1	1	1	3	3	4	5.76343	-0.140596	22.3479	-0.89205	0.400844	0.741475	-5.42973	0.519941	1	1	CHIP - CTRL	limma	0.400844	0.741475	FALSE	no hit	5.76343		0.397025
SLC25A13	Q9UJS0|Q9UJS0-2	Calcium-binding mitochondrial carrier protein Aralar2 OS=Homo sapiens GN=SLC25A13 PE=1 SV=2|Isoform 2 of Calcium-binding mitochondrial carrier protein Aralar2 OS=Homo sapiens GN=SLC25A13	1	1	3	3	5	6.22136	0.182274	23.1047	0.890561	0.401591	0.741475	-5.43096	0.520638	1	1	CHIP - CTRL	limma	0.401591	0.741475	FALSE	no hit	6.22136		0.396216
SF3B3	Q15393	Splicing factor 3B subunit 3 OS=Homo sapiens GN=SF3B3 PE=1 SV=4	1	1	3	3	5	6.25297	0.128804	22.7333	0.890229	0.401758	0.741475	-5.43123	0.520793	1	1	CHIP - CTRL	limma	0.401758	0.741475	FALSE	no hit	6.25297		0.396035
MRPL37	Q9BZE1|S4R369	39S ribosomal protein L37, mitochondrial OS=Homo sapiens GN=MRPL37 PE=1 SV=2|39S ribosomal protein L37, mitochondrial OS=Homo sapiens GN=MRPL37 PE=1 SV=1	1	1	3	3	7	6.2789	0.112534	24.1971	0.88984	0.401954	0.741475	-5.43155	0.520976	1	1	CHIP - CTRL	limma	0.401954	0.741475	FALSE	no hit	6.2789		0.395824
SLC25A11	I3L1P8|Q02978	Mitochondrial 2-oxoglutarate/malate carrier protein (Fragment) OS=Homo sapiens GN=SLC25A11 PE=1 SV=1|Mitochondrial 2-oxoglutarate/malate carrier protein OS=Homo sapiens GN=SLC25A11 PE=1 SV=3	1	1	3	3	2	6.28177	0.110351	20.8279	0.888797	0.402478	0.741475	-5.43241	0.521464	1	1	CHIP - CTRL	limma	0.402478	0.741475	FALSE	no hit	6.28177		0.395258
HNRNPH1	E9PCY7|G8JLB6|P31943	Heterogeneous nuclear ribonucleoprotein H OS=Homo sapiens GN=HNRNPH1 PE=1 SV=1|Heterogeneous nuclear ribonucleoprotein H OS=Homo sapiens GN=HNRNPH1 PE=1 SV=1|Heterogeneous nuclear ribonucleoprotein H OS=Homo sapiens GN=HNRNPH1 PE=1 SV=4	1	1	3	3	6	6.54744	-0.150435	23.5832	-0.887925	0.402918	0.741475	-5.43313	0.521873	1	1	CHIP - CTRL	limma	0.402918	0.741475	FALSE	no hit	6.54744		0.394784
ZCCHC3	Q9NUD5	Zinc finger CCHC domain-containing protein 3 OS=Homo sapiens GN=ZCCHC3 PE=1 SV=1	1	1	3	3	2	5.9585	-0.243037	21.8037	-0.887278	0.403244	0.741475	-5.43367	0.522176	1	1	CHIP - CTRL	limma	0.403244	0.741475	FALSE	no hit	5.9585		0.394432
PGM1	P36871	Phosphoglucomutase-1 OS=Homo sapiens GN=PGM1 PE=1 SV=3	1	1	3	3	6	6.10155	0.148027	23.2756	0.886597	0.403587	0.741475	-5.43423	0.522496	1	1	CHIP - CTRL	limma	0.403587	0.741475	FALSE	no hit	6.10155		0.394063
MEPCE	Q7L2J0	7SK snRNA methylphosphate capping enzyme OS=Homo sapiens GN=MEPCE PE=1 SV=1	1	1	3	3	3	5.90081	-0.220289	22.7679	-0.886377	0.403698	0.741475	-5.43441	0.522599	1	1	CHIP - CTRL	limma	0.403698	0.741475	FALSE	no hit	5.90081		0.393943
EIF3B	P55884|P55884-2	Eukaryotic translation initiation factor 3 subunit B OS=Homo sapiens GN=EIF3B PE=1 SV=3|Isoform 2 of Eukaryotic translation initiation factor 3 subunit B OS=Homo sapiens GN=EIF3B	1	1	3	3	7	6.30789	0.189641	22.9804	0.88637	0.403701	0.741475	-5.43442	0.522602	1	1	CHIP - CTRL	limma	0.403701	0.741475	FALSE	no hit	6.30789		0.39394
NASP	P49321|P49321-3	Nuclear autoantigenic sperm protein OS=Homo sapiens GN=NASP PE=1 SV=2|Isoform 3 of Nuclear autoantigenic sperm protein OS=Homo sapiens GN=NASP	1	1	3	3	17	6.57179	-0.332309	24.9195	-0.883603	0.405099	0.74193	-5.43669	0.523901	1	1	CHIP - CTRL	limma	0.405099	0.74193	FALSE	no hit	6.57179		0.392438
UBAP2L	F8W726|Q14157|Q14157-1|Q14157-3|Q14157-4|Q14157-5	Ubiquitin-associated protein 2-like OS=Homo sapiens GN=UBAP2L PE=1 SV=2|Ubiquitin-associated protein 2-like OS=Homo sapiens GN=UBAP2L PE=1 SV=2|Isoform 2 of Ubiquitin-associated protein 2-like OS=Homo sapiens GN=UBAP2L|Isoform 3 of Ubiquitin-associated protein 2-like OS=Homo sapiens GN=UBAP2L|Isoform 4 of Ubiquitin-associated protein 2-like OS=Homo sapiens GN=UBAP2L|Isoform 5 of Ubiquitin-associa…	1	1	3	3	6	6.24032	-0.157137	23.5445	-0.882972	0.405418	0.74193	-5.43721	0.524197	1	1	CHIP - CTRL	limma	0.405418	0.74193	FALSE	no hit	6.24032		0.392097
ZNF354A	O60765	Zinc finger protein 354A OS=Homo sapiens GN=ZNF354A PE=2 SV=2	1	1	3	3	2	5.72861	-0.148277	20.8571	-0.882239	0.40579	0.74193	-5.43781	0.524542	1	1	CHIP - CTRL	limma	0.40579	0.74193	FALSE	no hit	5.72861		0.391699
THUMPD1	Q9NXG2	THUMP domain-containing protein 1 OS=Homo sapiens GN=THUMPD1 PE=1 SV=2	1	1	3	3	3	5.66909	0.13158	21.5546	0.88159	0.406118	0.74193	-5.43835	0.524847	1	1	CHIP - CTRL	limma	0.406118	0.74193	FALSE	no hit	5.66909		0.391347
ARF4	P18085	ADP-ribosylation factor 4 OS=Homo sapiens GN=ARF4 PE=1 SV=3	1	1	3	3	3	6.30719	0.144009	22.4667	0.880449	0.406697	0.74193	-5.43928	0.525384	1	1	CHIP - CTRL	limma	0.406697	0.74193	FALSE	no hit	6.30719		0.390729
ATP6V0D1	F5GYQ1|J3QL14|P61421|R4GN72	V-type proton ATPase subunit d 1 OS=Homo sapiens GN=ATP6V0D1 PE=1 SV=1|V-type proton ATPase subunit d 1 (Fragment) OS=Homo sapiens GN=ATP6V0D1 PE=1 SV=1|V-type proton ATPase subunit d 1 OS=Homo sapiens GN=ATP6V0D1 PE=1 SV=1|V-type proton ATPase subunit d 1 OS=Homo sapiens GN=ATP6V0D1 PE=1 SV=1	1	1	3	3	2	5.82274	0.156747	21.1518	0.880023	0.406913	0.74193	-5.43963	0.525584	1	1	CHIP - CTRL	limma	0.406913	0.74193	FALSE	no hit	5.82274		0.390499
IPO4	H0YN14|Q8TEX9|Q8TEX9-2	Importin-4 OS=Homo sapiens GN=IPO4 PE=1 SV=1|Importin-4 OS=Homo sapiens GN=IPO4 PE=1 SV=2|Isoform 2 of Importin-4 OS=Homo sapiens GN=IPO4	1	1	3	3	3	5.98811	0.13047	22.3688	0.879954	0.406948	0.74193	-5.43969	0.525616	1	1	CHIP - CTRL	limma	0.406948	0.74193	FALSE	no hit	5.98811		0.390461
RBM6	P78332	RNA-binding protein 6 OS=Homo sapiens GN=RBM6 PE=1 SV=5	1	1	3	3	3	5.81927	-0.155741	22.0189	-0.877469	0.40821	0.743449	-5.44172	0.526786	1	1	CHIP - CTRL	limma	0.40821	0.743449	FALSE	no hit	5.81927		0.389116
FAM208A	Q9UK61|Q9UK61-3|Q9UK61-4	Protein TASOR OS=Homo sapiens GN=FAM208A PE=1 SV=3|Isoform 3 of Protein TASOR OS=Homo sapiens GN=FAM208A|Isoform 4 of Protein TASOR OS=Homo sapiens GN=FAM208A	1	1	3	3	2	5.64236	-0.123909	21.4541	-0.874795	0.409572	0.745145	-5.4439	0.528047	1	1	CHIP - CTRL	limma	0.409572	0.745145	FALSE	no hit	5.64236		0.38767
DVL3	Q92997|Q92997-2	Segment polarity protein dishevelled homolog DVL-3 OS=Homo sapiens GN=DVL3 PE=1 SV=2|Isoform 2 of Segment polarity protein dishevelled homolog DVL-3 OS=Homo sapiens GN=DVL3	1	1	3	3	3	5.41052	-0.185109	21.0532	-0.872489	0.410749	0.746502	-5.44578	0.529135	1	1	CHIP - CTRL	limma	0.410749	0.746502	FALSE	no hit	5.41052		0.386424
PWP1	Q13610	Periodic tryptophan protein 1 homolog OS=Homo sapiens GN=PWP1 PE=1 SV=1	1	1	3	3	6	6.48586	-0.134535	24.1968	-0.870952	0.411534	0.746669	-5.44703	0.529861	1	1	CHIP - CTRL	limma	0.411534	0.746669	FALSE	no hit	6.48586		0.385594
PHB2	Q99623	Prohibitin-2 OS=Homo sapiens GN=PHB2 PE=1 SV=2	1	1	3	3	12	6.98484	0.200306	26.0858	0.869859	0.412094	0.746669	-5.44792	0.530377	1	1	CHIP - CTRL	limma	0.412094	0.746669	FALSE	no hit	6.98484		0.385004
IMMT	B9A067|Q16891|Q16891-2|Q16891-4	MICOS complex subunit MIC60 OS=Homo sapiens GN=IMMT PE=1 SV=2|MICOS complex subunit MIC60 OS=Homo sapiens GN=IMMT PE=1 SV=1|Isoform 2 of MICOS complex subunit MIC60 OS=Homo sapiens GN=IMMT|Isoform 4 of MICOS complex subunit MIC60 OS=Homo sapiens GN=IMMT	1	1	3	3	19	6.70427	0.134428	26.0378	0.869781	0.412134	0.746669	-5.44798	0.530414	1	1	CHIP - CTRL	limma	0.412134	0.746669	FALSE	no hit	6.70427		0.384962
DRG1	Q9Y295	Developmentally-regulated GTP-binding protein 1 OS=Homo sapiens GN=DRG1 PE=1 SV=1	1	1	3	3	3	6.21914	0.116115	22.8523	0.8689	0.412585	0.746705	-5.44869	0.530831	1	1	CHIP - CTRL	limma	0.412585	0.746705	FALSE	no hit	6.21914		0.384487
TRIP13	Q15645	Pachytene checkpoint protein 2 homolog OS=Homo sapiens GN=TRIP13 PE=1 SV=2	1	1	3	3	2	6.02311	0.10799	21.872	0.867241	0.413436	0.747	-5.45004	0.531615	1	1	CHIP - CTRL	limma	0.413436	0.747	FALSE	no hit	6.02311		0.383592
RPS17	A0A075B716|H0YN88|P08708	40S ribosomal protein S17 OS=Homo sapiens GN=RPS17 PE=1 SV=1|40S ribosomal protein S17 OS=Homo sapiens GN=RPS17 PE=1 SV=1|40S ribosomal protein S17 OS=Homo sapiens GN=RPS17 PE=1 SV=2	1	1	3	3	6	6.86215	-0.343625	25.1729	-0.866291	0.413924	0.747	-5.45081	0.532065	1	1	CHIP - CTRL	limma	0.413924	0.747	FALSE	no hit	6.86215		0.383079
GARS	P41250	Glycine--tRNA ligase OS=Homo sapiens GN=GARS PE=1 SV=3	1	1	3	3	5	6.09768	0.160466	23.4616	0.866061	0.414042	0.747	-5.45099	0.532174	1	1	CHIP - CTRL	limma	0.414042	0.747	FALSE	no hit	6.09768		0.382956
MSH2	P43246|P43246-2	DNA mismatch repair protein Msh2 OS=Homo sapiens GN=MSH2 PE=1 SV=1|Isoform 2 of DNA mismatch repair protein Msh2 OS=Homo sapiens GN=MSH2	1	1	3	3	9	6.31943	0.112717	24.506	0.865186	0.414491	0.747034	-5.4517	0.532588	1	1	CHIP - CTRL	limma	0.414491	0.747034	FALSE	no hit	6.31943		0.382484
SLC25A6	P12236	ADP/ATP translocase 3 OS=Homo sapiens GN=SLC25A6 PE=1 SV=4	1	1	3	3	2	6.02028	0.172536	23.8687	0.862515	0.415867	0.747996	-5.45386	0.533855	1	1	CHIP - CTRL	limma	0.415867	0.747996	FALSE	no hit	6.02028		0.381046
HSDL2	Q6YN16	Hydroxysteroid dehydrogenase-like protein 2 OS=Homo sapiens GN=HSDL2 PE=1 SV=1	1	1	3	3	4	6.31927	0.124008	23.7942	0.862471	0.415889	0.747996	-5.45389	0.533875	1	1	CHIP - CTRL	limma	0.415889	0.747996	FALSE	no hit	6.31927		0.381022
SUCLA2	Q9P2R7|Q9P2R7-2	Succinyl-CoA ligase [ADP-forming] subunit beta, mitochondrial OS=Homo sapiens GN=SUCLA2 PE=1 SV=3|Isoform 2 of Succinyl-CoA ligase [ADP-forming] subunit beta, mitochondrial OS=Homo sapiens GN=SUCLA2	1	1	3	3	4	6.10019	0.13867	22.5138	0.86134	0.416473	0.748268	-5.4548	0.534412	1	1	CHIP - CTRL	limma	0.416473	0.748268	FALSE	no hit	6.10019		0.380414
MARS	P56192	Methionine--tRNA ligase, cytoplasmic OS=Homo sapiens GN=MARS PE=1 SV=2	1	1	3	3	6	6.55351	0.135898	24.4578	0.85972	0.417309	0.748403	-5.45611	0.535181	1	1	CHIP - CTRL	limma	0.417309	0.748403	FALSE	no hit	6.55351		0.379542
RPL23	P62829	60S ribosomal protein L23 OS=Homo sapiens GN=RPL23 PE=1 SV=1	1	1	3	3	4	6.74177	-0.265951	24.6609	-0.859498	0.417424	0.748403	-5.45629	0.535286	1	1	CHIP - CTRL	limma	0.417424	0.748403	FALSE	no hit	6.74177		0.379423
TXN	P10599|P10599-2	Thioredoxin OS=Homo sapiens GN=TXN PE=1 SV=3|Isoform 2 of Thioredoxin OS=Homo sapiens GN=TXN	1	1	3	3	2	6.0334	-0.29322	21.8146	-0.858686	0.417844	0.748403	-5.45694	0.535672	1	1	CHIP - CTRL	limma	0.417844	0.748403	FALSE	no hit	6.0334		0.378986
DIAPH1	A0A0G2JH68|A0A140T8Z0|H9KV28|O60610|O60610-2|O60610-3	Protein diaphanous homolog 1 OS=Homo sapiens GN=DIAPH1 PE=1 SV=1|Protein diaphanous homolog 1 OS=Homo sapiens GN=DIAPH1 PE=1 SV=1|Protein diaphanous homolog 1 OS=Homo sapiens GN=DIAPH1 PE=1 SV=2|Protein diaphanous homolog 1 OS=Homo sapiens GN=DIAPH1 PE=1 SV=2|Isoform 2 of Protein diaphanous homolog 1 OS=Homo sapiens GN=DIAPH1|Isoform 3 of Protein diaphanous homolog 1 OS=Homo sapiens GN=DIAPH1	1	1	3	3	6	6.10677	0.190844	22.9187	0.856138	0.419163	0.74999	-5.45898	0.536883	1	1	CHIP - CTRL	limma	0.419163	0.74999	FALSE	no hit	6.10677		0.377617
MYL12A|MYL12B	J3QRS3|O14950|P19105	Myosin regulatory light chain 12A OS=Homo sapiens GN=MYL12A PE=1 SV=1|Myosin regulatory light chain 12B OS=Homo sapiens GN=MYL12B PE=1 SV=2|Myosin regulatory light chain 12A OS=Homo sapiens GN=MYL12A PE=1 SV=2	1	1	3	3	3	6.0855	0.107933	22.704	0.854214	0.420161	0.751	-5.46052	0.537799	1	1	CHIP - CTRL	limma	0.420161	0.751	FALSE	no hit	6.0855		0.376584
ALYREF	E9PB61|Q86V81	THO complex subunit 4 OS=Homo sapiens GN=ALYREF PE=1 SV=1|THO complex subunit 4 OS=Homo sapiens GN=ALYREF PE=1 SV=3	1	1	3	3	3	6.06342	-0.12815	23.4046	-0.84894	0.422906	0.755127	-5.46473	0.540312	1	1	CHIP - CTRL	limma	0.422906	0.755127	FALSE	no hit	6.06342		0.373756
MRPL4	K7ELQ0|K7ES61|Q9BYD3|Q9BYD3-2|X6RAY8	39S ribosomal protein L4, mitochondrial OS=Homo sapiens GN=MRPL4 PE=1 SV=1|39S ribosomal protein L4, mitochondrial (Fragment) OS=Homo sapiens GN=MRPL4 PE=1 SV=1|39S ribosomal protein L4, mitochondrial OS=Homo sapiens GN=MRPL4 PE=1 SV=1|Isoform 2 of 39S ribosomal protein L4, mitochondrial OS=Homo sapiens GN=MRPL4|39S ribosomal protein L4, mitochondrial OS=Homo sapiens GN=MRPL4 PE=1 SV=1	1	1	3	3	2	6.00888	0.209522	20.5942	0.846792	0.424028	0.756351	-5.46644	0.541338	1	1	CHIP - CTRL	limma	0.424028	0.756351	FALSE	no hit	6.00888		0.372606
NUDC	Q9Y266	Nuclear migration protein nudC OS=Homo sapiens GN=NUDC PE=1 SV=1	1	1	3	3	8	6.9144	0.185557	23.892	0.842734	0.426152	0.759358	-5.46966	0.543277	1	1	CHIP - CTRL	limma	0.426152	0.759358	FALSE	no hit	6.9144		0.370435
RPL19	J3KTE4|J3QR09|P84098	Ribosomal protein L19 OS=Homo sapiens GN=RPL19 PE=1 SV=1|Ribosomal protein L19 OS=Homo sapiens GN=RPL19 PE=1 SV=1|60S ribosomal protein L19 OS=Homo sapiens GN=RPL19 PE=1 SV=1	1	1	3	3	5	7.0787	-0.346335	26.0616	-0.838117	0.428579	0.760873	-5.4733	0.545488	1	1	CHIP - CTRL	limma	0.428579	0.760873	FALSE	no hit	7.0787		0.367969
TCP1	P17987	T-complex protein 1 subunit alpha OS=Homo sapiens GN=TCP1 PE=1 SV=1	1	1	3	3	10	7.12752	0.116494	24.7411	0.837532	0.428887	0.760873	-5.47376	0.545769	1	1	CHIP - CTRL	limma	0.428887	0.760873	FALSE	no hit	7.12752		0.367657
HNRNPLL|HNRPLL	B7WPG3|C9IYN3|D6W592|Q8WVV9|Q8WVV9-4|Q8WVV9-5	Heterogeneous nuclear ribonucleoprotein L-like OS=Homo sapiens GN=HNRNPLL PE=1 SV=1|Heterogeneous nuclear ribonucleoprotein L-like OS=Homo sapiens GN=HNRNPLL PE=1 SV=2|Heterogeneous nuclear ribonucleoprotein L-like OS=Homo sapiens GN=HNRPLL PE=1 SV=1|Heterogeneous nuclear ribonucleoprotein L-like OS=Homo sapiens GN=HNRNPLL PE=1 SV=1|Isoform 4 of Heterogeneous nuclear ribonucleoprotein L-like OS=H…	1	1	3	3	3	5.74013	-0.170006	21.6947	-0.836684	0.429334	0.760873	-5.47443	0.546176	1	1	CHIP - CTRL	limma	0.429334	0.760873	FALSE	no hit	5.74013		0.367204
PRRC2B	Q5JSZ5	Protein PRRC2B OS=Homo sapiens GN=PRRC2B PE=1 SV=2	1	1	3	3	3	5.7273	-0.114539	21.5579	-0.836575	0.429392	0.760873	-5.47452	0.546228	1	1	CHIP - CTRL	limma	0.429392	0.760873	FALSE	no hit	5.7273		0.367146
MCM2	H0Y8E6|P49736	DNA helicase (Fragment) OS=Homo sapiens GN=MCM2 PE=1 SV=1|DNA replication licensing factor MCM2 OS=Homo sapiens GN=MCM2 PE=1 SV=4	1	1	3	3	9	6.68962	0.110868	24.4287	0.836187	0.429596	0.760873	-5.47482	0.546414	1	1	CHIP - CTRL	limma	0.429596	0.760873	FALSE	no hit	6.68962		0.366939
POLR2H	C9JLU1|P52434|P52434-3	DNA-directed RNA polymerases I, II, and III subunit RPABC3 (Fragment) OS=Homo sapiens GN=POLR2H PE=1 SV=7|DNA-directed RNA polymerases I, II, and III subunit RPABC3 OS=Homo sapiens GN=POLR2H PE=1 SV=4|Isoform 3 of DNA-directed RNA polymerases I, II, and III subunit RPABC3 OS=Homo sapiens GN=POLR2H	1	1	3	3	2	6.56926	0.151251	22.3234	0.835693	0.429857	0.760873	-5.47521	0.546651	1	1	CHIP - CTRL	limma	0.429857	0.760873	FALSE	no hit	6.56926		0.366676
PNN	Q9H307	Pinin OS=Homo sapiens GN=PNN PE=1 SV=4	1	1	3	3	13	6.54012	-0.152887	24.9836	-0.835274	0.430078	0.760873	-5.47554	0.546852	1	1	CHIP - CTRL	limma	0.430078	0.760873	FALSE	no hit	6.54012		0.366453
COPA	P53621|P53621-2	Coatomer subunit alpha OS=Homo sapiens GN=COPA PE=1 SV=2|Isoform 2 of Coatomer subunit alpha OS=Homo sapiens GN=COPA	1	1	3	3	17	6.60865	-0.109296	25.4107	-0.832457	0.431567	0.762729	-5.47775	0.548205	1	1	CHIP - CTRL	limma	0.431567	0.762729	FALSE	no hit	6.60865		0.364952
SMC2	O95347	Structural maintenance of chromosomes protein 2 OS=Homo sapiens GN=SMC2 PE=1 SV=2	1	1	3	3	19	6.53143	0.13611	25.5897	0.831323	0.432167	0.763011	-5.47864	0.54875	1	1	CHIP - CTRL	limma	0.432167	0.763011	FALSE	no hit	6.53143		0.364348
RNF20	Q5VTR2	E3 ubiquitin-protein ligase BRE1A OS=Homo sapiens GN=RNF20 PE=1 SV=2	1	1	3	3	9	6.20425	0.13328	23.6766	0.82967	0.433043	0.763779	-5.47993	0.549545	1	1	CHIP - CTRL	limma	0.433043	0.763779	FALSE	no hit	6.20425		0.363469
SSBP1	A0A0G2JLD8|C9K0U8|E7EUY5|Q04837	Single-stranded DNA-binding protein, mitochondrial (Fragment) OS=Homo sapiens GN=SSBP1 PE=1 SV=1|Single-stranded DNA-binding protein, mitochondrial (Fragment) OS=Homo sapiens GN=SSBP1 PE=1 SV=1|Single-stranded DNA-binding protein, mitochondrial (Fragment) OS=Homo sapiens GN=SSBP1 PE=1 SV=1|Single-stranded DNA-binding protein, mitochondrial OS=Homo sapiens GN=SSBP1 PE=1 SV=1	1	1	3	3	3	6.7297	0.156643	24.3051	0.828429	0.433702	0.76393	-5.4809	0.550143	1	1	CHIP - CTRL	limma	0.433702	0.76393	FALSE	no hit	6.7297		0.362808
PKN2	Q16513|Q16513-2|Q16513-3|Q16513-4	Serine/threonine-protein kinase N2 OS=Homo sapiens GN=PKN2 PE=1 SV=1|Isoform 2 of Serine/threonine-protein kinase N2 OS=Homo sapiens GN=PKN2|Isoform 3 of Serine/threonine-protein kinase N2 OS=Homo sapiens GN=PKN2|Isoform 4 of Serine/threonine-protein kinase N2 OS=Homo sapiens GN=PKN2	1	1	3	3	4	5.82869	0.121455	22.1641	0.826865	0.434534	0.76393	-5.48212	0.550896	1	1	CHIP - CTRL	limma	0.434534	0.76393	FALSE	no hit	5.82869		0.361977
RPL22	K7ERI7|P35268	60S ribosomal protein L22 OS=Homo sapiens GN=RPL22 PE=1 SV=1|60S ribosomal protein L22 OS=Homo sapiens GN=RPL22 PE=1 SV=2	1	1	3	3	3	7.11023	-0.265948	24.0423	-0.826103	0.434939	0.76393	-5.48271	0.551263	1	1	CHIP - CTRL	limma	0.434939	0.76393	FALSE	no hit	7.11023		0.361572
ATP6V1B2	P21281	V-type proton ATPase subunit B, brain isoform OS=Homo sapiens GN=ATP6V1B2 PE=1 SV=3	1	1	3	3	2	5.94232	0.132182	21.823	0.825557	0.43523	0.76393	-5.48314	0.551526	1	1	CHIP - CTRL	limma	0.43523	0.76393	FALSE	no hit	5.94232		0.361282
PIP5K1A	A6PW57|Q99755|Q99755-2|Q99755-3|Q99755-4	Phosphatidylinositol 4-phosphate 5-kinase type-1 alpha OS=Homo sapiens GN=PIP5K1A PE=1 SV=2|Phosphatidylinositol 4-phosphate 5-kinase type-1 alpha OS=Homo sapiens GN=PIP5K1A PE=1 SV=1|Isoform 2 of Phosphatidylinositol 4-phosphate 5-kinase type-1 alpha OS=Homo sapiens GN=PIP5K1A|Isoform 3 of Phosphatidylinositol 4-phosphate 5-kinase type-1 alpha OS=Homo sapiens GN=PIP5K1A|Isoform 4 of Phosphatidyl…	1	1	3	3	2	5.72091	0.137533	20.1971	0.824768	0.43565	0.76393	-5.48375	0.551906	1	1	CHIP - CTRL	limma	0.43565	0.76393	FALSE	no hit	5.72091		0.360863
PRDM15	E7ER26|P57071|P57071-2|P57071-3	PR domain zinc finger protein 15 OS=Homo sapiens GN=PRDM15 PE=1 SV=2|PR domain zinc finger protein 15 OS=Homo sapiens GN=PRDM15 PE=1 SV=4|Isoform 2 of PR domain zinc finger protein 15 OS=Homo sapiens GN=PRDM15|Isoform 3 of PR domain zinc finger protein 15 OS=Homo sapiens GN=PRDM15	1	1	3	3	2	5.63899	-0.164262	21.2771	-0.824533	0.435775	0.76393	-5.48393	0.55202	1	1	CHIP - CTRL	limma	0.435775	0.76393	FALSE	no hit	5.63899		0.360738
DDX49	Q9Y6V7	Probable ATP-dependent RNA helicase DDX49 OS=Homo sapiens GN=DDX49 PE=1 SV=1	1	1	3	3	2	5.80262	-0.128503	21.2056	-0.823082	0.436548	0.763987	-5.48506	0.552719	1	1	CHIP - CTRL	limma	0.436548	0.763987	FALSE	no hit	5.80262		0.359968
BYSL	Q13895	Bystin OS=Homo sapiens GN=BYSL PE=1 SV=3	1	1	3	3	5	6.32022	-0.152831	23.3859	-0.822279	0.436977	0.763987	-5.48568	0.553107	1	1	CHIP - CTRL	limma	0.436977	0.763987	FALSE	no hit	6.32022		0.359541
RPP38	P78345	Ribonuclease P protein subunit p38 OS=Homo sapiens GN=RPP38 PE=1 SV=2	1	1	3	3	2	5.63076	-0.10209	20.5934	-0.820828	0.437752	0.763987	-5.48681	0.553807	1	1	CHIP - CTRL	limma	0.437752	0.763987	FALSE	no hit	5.63076		0.358772
ATP5C1	P36542|P36542-2	ATP synthase subunit gamma, mitochondrial OS=Homo sapiens GN=ATP5C1 PE=1 SV=1|Isoform Heart of ATP synthase subunit gamma, mitochondrial OS=Homo sapiens GN=ATP5C1	1	1	3	3	7	6.62547	0.12031	24.9077	0.819856	0.438272	0.763987	-5.48756	0.554277	1	1	CHIP - CTRL	limma	0.438272	0.763987	FALSE	no hit	6.62547		0.358256
MRPS35	P82673	28S ribosomal protein S35, mitochondrial OS=Homo sapiens GN=MRPS35 PE=1 SV=1	1	1	3	3	2	6.0623	-0.142317	20.8485	-0.819245	0.438599	0.763987	-5.48803	0.554573	1	1	CHIP - CTRL	limma	0.438599	0.763987	FALSE	no hit	6.0623		0.357932
SUGT1	Q9Y2Z0|Q9Y2Z0-2	Protein SGT1 homolog OS=Homo sapiens GN=SUGT1 PE=1 SV=3|Isoform 2 of Protein SGT1 homolog OS=Homo sapiens GN=SUGT1	1	1	3	3	4	6.05966	0.146804	22.5158	0.818215	0.439151	0.763987	-5.48883	0.555071	1	1	CHIP - CTRL	limma	0.439151	0.763987	FALSE	no hit	6.05966		0.357387
NOL6	A0A0A0MRW6|Q9H6R4|Q9H6R4-2|Q9H6R4-4	Nucleolar protein 6 OS=Homo sapiens GN=NOL6 PE=1 SV=1|Nucleolar protein 6 OS=Homo sapiens GN=NOL6 PE=1 SV=2|Isoform 2 of Nucleolar protein 6 OS=Homo sapiens GN=NOL6|Isoform 4 of Nucleolar protein 6 OS=Homo sapiens GN=NOL6	1	1	3	3	2	5.82569	-0.105258	21.1139	-0.817011	0.439795	0.763987	-5.48976	0.555653	1	1	CHIP - CTRL	limma	0.439795	0.763987	FALSE	no hit	5.82569		0.356749
SPAG5	Q96R06	Sperm-associated antigen 5 OS=Homo sapiens GN=SPAG5 PE=1 SV=2	1	1	3	3	4	5.62269	0.193604	22.0592	0.815579	0.440564	0.763987	-5.49086	0.556346	1	1	CHIP - CTRL	limma	0.440564	0.763987	FALSE	no hit	5.62269		0.355991
MID1	O15344	E3 ubiquitin-protein ligase Midline-1 OS=Homo sapiens GN=MID1 PE=1 SV=1	1	1	3	3	2	5.53241	-0.201005	19.6185	-0.815024	0.440862	0.763987	-5.49129	0.556614	1	1	CHIP - CTRL	limma	0.440862	0.763987	FALSE	no hit	5.53241		0.355697
UQCRC2	H3BRG4|P22695	Cytochrome b-c1 complex subunit 2, mitochondrial OS=Homo sapiens GN=UQCRC2 PE=1 SV=1|Cytochrome b-c1 complex subunit 2, mitochondrial OS=Homo sapiens GN=UQCRC2 PE=1 SV=3	1	1	3	3	4	6.55159	0.149761	24.7307	0.813663	0.441594	0.763987	-5.49234	0.557274	1	1	CHIP - CTRL	limma	0.441594	0.763987	FALSE	no hit	6.55159		0.354977
NCOR1	O75376|O75376-2	Nuclear receptor corepressor 1 OS=Homo sapiens GN=NCOR1 PE=1 SV=2|Isoform 2 of Nuclear receptor corepressor 1 OS=Homo sapiens GN=NCOR1	1	1	3	3	3	5.73618	-0.151705	22.1483	-0.813533	0.441663	0.763987	-5.49244	0.557336	1	1	CHIP - CTRL	limma	0.441663	0.763987	FALSE	no hit	5.73618		0.354909
AHCY	P23526	Adenosylhomocysteinase OS=Homo sapiens GN=AHCY PE=1 SV=4	1	1	3	3	5	6.48443	-0.0970125	23.6899	-0.813494	0.441685	0.763987	-5.49247	0.557356	1	1	CHIP - CTRL	limma	0.441685	0.763987	FALSE	no hit	6.48443		0.354888
KPNB1	Q14974	Importin subunit beta-1 OS=Homo sapiens GN=KPNB1 PE=1 SV=2	1	1	3	3	5	6.37572	0.108953	23.7731	0.813233	0.441825	0.763987	-5.49267	0.557482	1	1	CHIP - CTRL	limma	0.441825	0.763987	FALSE	no hit	6.37572		0.35475
POLD1	M0R2B7|P28340	DNA polymerase OS=Homo sapiens GN=POLD1 PE=1 SV=1|DNA polymerase delta catalytic subunit OS=Homo sapiens GN=POLD1 PE=1 SV=2	1	1	3	3	8	6.15074	0.105726	24.2743	0.812939	0.441983	0.763987	-5.49289	0.557624	1	1	CHIP - CTRL	limma	0.441983	0.763987	FALSE	no hit	6.15074		0.354594
RPL22L1	C9JYQ9|H0Y8C2|Q6P5R6	60S ribosomal protein L22-like 1 OS=Homo sapiens GN=RPL22L1 PE=1 SV=1|60S ribosomal protein L22-like 1 (Fragment) OS=Homo sapiens GN=RPL22L1 PE=1 SV=1|60S ribosomal protein L22-like 1 OS=Homo sapiens GN=RPL22L1 PE=1 SV=2	1	1	3	3	3	6.47589	-0.274714	22.9268	-0.808697	0.44427	0.767174	-5.49615	0.559682	1	1	CHIP - CTRL	limma	0.44427	0.767174	FALSE	no hit	6.47589		0.352353
EIF4G1	E7EUU4|E7EX73|E9PGM1|Q04637|Q04637-3|Q04637-4|Q04637-5|Q04637-6|Q04637-7|Q04637-8|Q04637-9	Eukaryotic translation initiation factor 4 gamma 1 OS=Homo sapiens GN=EIF4G1 PE=1 SV=1|Eukaryotic translation initiation factor 4 gamma 1 OS=Homo sapiens GN=EIF4G1 PE=1 SV=1|Eukaryotic translation initiation factor 4 gamma 1 OS=Homo sapiens GN=EIF4G1 PE=1 SV=1|Eukaryotic translation initiation factor 4 gamma 1 OS=Homo sapiens GN=EIF4G1 PE=1 SV=4|Isoform B of Eukaryotic translation initiation fact…	1	1	3	3	16	6.67856	0.114262	25.4557	0.807325	0.445011	0.767689	-5.4972	0.560348	1	1	CHIP - CTRL	limma	0.445011	0.767689	FALSE	no hit	6.67856		0.351629
SUPV3L1	Q8IYB8	ATP-dependent RNA helicase SUPV3L1, mitochondrial OS=Homo sapiens GN=SUPV3L1 PE=1 SV=1	1	1	3	3	3	5.68582	0.124835	22.2956	0.80231	0.447729	0.769997	-5.50102	0.562787	1	1	CHIP - CTRL	limma	0.447729	0.769997	FALSE	no hit	5.68582		0.348985
MYBBP1A	Q9BQG0|Q9BQG0-2	Myb-binding protein 1A OS=Homo sapiens GN=MYBBP1A PE=1 SV=2|Isoform 2 of Myb-binding protein 1A OS=Homo sapiens GN=MYBBP1A	1	1	3	3	10	6.46746	-0.13569	24.5068	-0.802123	0.44783	0.769997	-5.50116	0.562878	1	1	CHIP - CTRL	limma	0.44783	0.769997	FALSE	no hit	6.46746		0.348886
HNRNPF	P52597	Heterogeneous nuclear ribonucleoprotein F OS=Homo sapiens GN=HNRNPF PE=1 SV=3	1	1	3	3	7	6.74359	-0.112397	24.6615	-0.801772	0.448021	0.769997	-5.50143	0.563049	1	1	CHIP - CTRL	limma	0.448021	0.769997	FALSE	no hit	6.74359		0.348702
SART3	Q15020|Q15020-4	Squamous cell carcinoma antigen recognized by T-cells 3 OS=Homo sapiens GN=SART3 PE=1 SV=1|Isoform 4 of Squamous cell carcinoma antigen recognized by T-cells 3 OS=Homo sapiens GN=SART3	1	1	3	3	6	6.06743	-0.0921841	23.7353	-0.801575	0.448128	0.769997	-5.50158	0.563145	1	1	CHIP - CTRL	limma	0.448128	0.769997	FALSE	no hit	6.06743		0.348598
MRPS31	Q92665	28S ribosomal protein S31, mitochondrial OS=Homo sapiens GN=MRPS31 PE=1 SV=3	1	1	3	3	6	6.51897	-0.139945	24.0032	-0.800653	0.448629	0.770094	-5.50228	0.563594	1	1	CHIP - CTRL	limma	0.448629	0.770094	FALSE	no hit	6.51897		0.348113
TWISTNB	Q3B726	DNA-directed RNA polymerase I subunit RPA43 OS=Homo sapiens GN=TWISTNB PE=1 SV=1	1	1	3	3	3	5.9637	-0.121307	22.0954	-0.797464	0.450365	0.771251	-5.50469	0.565148	1	1	CHIP - CTRL	limma	0.450365	0.771251	FALSE	no hit	5.9637		0.346435
HSP90AB1	P08238	Heat shock protein HSP 90-beta OS=Homo sapiens GN=HSP90AB1 PE=1 SV=4	1	1	3	3	10	6.83544	0.112274	24.5363	0.797155	0.450534	0.771251	-5.50493	0.565299	1	1	CHIP - CTRL	limma	0.450534	0.771251	FALSE	no hit	6.83544		0.346273
SEC22B	O75396	Vesicle-trafficking protein SEC22b OS=Homo sapiens GN=SEC22B PE=1 SV=4	1	1	3	3	3	5.66081	0.125158	21.9082	0.796963	0.450639	0.771251	-5.50507	0.565393	1	1	CHIP - CTRL	limma	0.450639	0.771251	FALSE	no hit	5.66081		0.346172
MCM7	P33993	DNA replication licensing factor MCM7 OS=Homo sapiens GN=MCM7 PE=1 SV=4	1	1	3	3	15	7.01226	0.096267	25.4849	0.794972	0.451725	0.772108	-5.50658	0.566364	1	1	CHIP - CTRL	limma	0.451725	0.772108	FALSE	no hit	7.01226		0.345125
EIF3F	O00303	Eukaryotic translation initiation factor 3 subunit F OS=Homo sapiens GN=EIF3F PE=1 SV=1	1	1	3	3	2	5.78118	0.114156	21.2173	0.794105	0.452199	0.772108	-5.50723	0.566788	1	1	CHIP - CTRL	limma	0.452199	0.772108	FALSE	no hit	5.78118		0.344671
I3L4J1|VPS4A	I3L4J1|Q9UN37	Uncharacterized protein (Fragment) OS=Homo sapiens PE=1 SV=3|Vacuolar protein sorting-associated protein 4A OS=Homo sapiens GN=VPS4A PE=1 SV=1	1	1	3	3	2	5.4872	0.0894221	21.2436	0.793598	0.452476	0.772108	-5.50761	0.567035	1	1	CHIP - CTRL	limma	0.452476	0.772108	FALSE	no hit	5.4872		0.344404
NCAPG	Q9BPX3	Condensin complex subunit 3 OS=Homo sapiens GN=NCAPG PE=1 SV=1	1	1	3	3	2	5.66868	0.112908	21.4294	0.791972	0.453366	0.772339	-5.50884	0.56783	1	1	CHIP - CTRL	limma	0.453366	0.772339	FALSE	no hit	5.66868		0.343551
VPS35	Q96QK1	Vacuolar protein sorting-associated protein 35 OS=Homo sapiens GN=VPS35 PE=1 SV=2	1	1	3	3	4	5.81369	0.157405	21.4817	0.791048	0.453873	0.772339	-5.50953	0.568282	1	1	CHIP - CTRL	limma	0.453873	0.772339	FALSE	no hit	5.81369		0.343066
EIF2S2	P20042	Eukaryotic translation initiation factor 2 subunit 2 OS=Homo sapiens GN=EIF2S2 PE=1 SV=2	1	1	3	3	7	6.86766	0.100406	24.977	0.790907	0.45395	0.772339	-5.50964	0.568351	1	1	CHIP - CTRL	limma	0.45395	0.772339	FALSE	no hit	6.86766		0.342992
EEF1G	P26641	Elongation factor 1-gamma OS=Homo sapiens GN=EEF1G PE=1 SV=3	1	1	3	3	9	7.58382	0.142834	26.7328	0.789772	0.454572	0.772639	-5.51049	0.568906	1	1	CHIP - CTRL	limma	0.454572	0.772639	FALSE	no hit	7.58382		0.342397
CSNK1E	H0Y5S9|H0Y682|P49674	Casein kinase I isoform epsilon (Fragment) OS=Homo sapiens GN=CSNK1E PE=1 SV=1|Casein kinase I isoform epsilon (Fragment) OS=Homo sapiens GN=CSNK1E PE=1 SV=1|Casein kinase I isoform epsilon OS=Homo sapiens GN=CSNK1E PE=1 SV=1	1	1	3	3	2	5.78225	-0.101376	20.5953	-0.787003	0.456093	0.774066	-5.51256	0.570262	1	1	CHIP - CTRL	limma	0.456093	0.774066	FALSE	no hit	5.78225		0.340946
ARF5	P84085	ADP-ribosylation factor 5 OS=Homo sapiens GN=ARF5 PE=1 SV=2	1	1	3	3	3	6.18149	0.12446	22.9211	0.786617	0.456306	0.774066	-5.51285	0.570451	1	1	CHIP - CTRL	limma	0.456306	0.774066	FALSE	no hit	6.18149		0.340744
PDIA3	H7BZJ3|P30101	Protein disulfide-isomerase A3 (Fragment) OS=Homo sapiens GN=PDIA3 PE=1 SV=1|Protein disulfide-isomerase A3 OS=Homo sapiens GN=PDIA3 PE=1 SV=4	1	1	3	3	11	6.36183	0.12335	23.8573	0.785618	0.456856	0.774241	-5.5136	0.570941	1	1	CHIP - CTRL	limma	0.456856	0.774241	FALSE	no hit	6.36183		0.340221
DYNC1H1	Q14204	Cytoplasmic dynein 1 heavy chain 1 OS=Homo sapiens GN=DYNC1H1 PE=1 SV=5	1	1	3	3	36	6.61039	0.126587	26.4603	0.784561	0.457438	0.774469	-5.51439	0.571459	1	1	CHIP - CTRL	limma	0.457438	0.774469	FALSE	no hit	6.61039		0.339668
CDKN2AIP	Q9NXV6	CDKN2A-interacting protein OS=Homo sapiens GN=CDKN2AIP PE=1 SV=3	1	1	3	3	2	5.68493	0.121748	21.6466	0.783606	0.457964	0.774604	-5.5151	0.571927	1	1	CHIP - CTRL	limma	0.457964	0.774604	FALSE	no hit	5.68493		0.339168
LMNA	P02545|P02545-2|P02545-3|P02545-6|Q3BDU5	Prelamin-A/C OS=Homo sapiens GN=LMNA PE=1 SV=1|Isoform C of Prelamin-A/C OS=Homo sapiens GN=LMNA|Isoform ADelta10 of Prelamin-A/C OS=Homo sapiens GN=LMNA|Isoform 6 of Prelamin-A/C OS=Homo sapiens GN=LMNA|Prelamin-A/C OS=Homo sapiens GN=LMNA PE=1 SV=1	1	1	3	3	3	5.73322	0.11447	22.0416	0.781474	0.459141	0.775445	-5.51669	0.572973	1	1	CHIP - CTRL	limma	0.459141	0.775445	FALSE	no hit	5.73322		0.338054
ZFX|ZFY	E9PEP7|P08048|P08048-2|P08048-3|P17010|P17010-2|P17010-3	Zinc finger X-chromosomal protein OS=Homo sapiens GN=ZFX PE=1 SV=1|Zinc finger Y-chromosomal protein OS=Homo sapiens GN=ZFY PE=1 SV=3|Isoform 2 of Zinc finger Y-chromosomal protein OS=Homo sapiens GN=ZFY|Isoform 3 of Zinc finger Y-chromosomal protein OS=Homo sapiens GN=ZFY|Zinc finger X-chromosomal protein OS=Homo sapiens GN=ZFX PE=2 SV=2|Isoform 2 of Zinc finger X-chromosomal protein OS=Homo sap…	1	1	3	3	2	5.75873	-0.185105	21.6006	-0.781082	0.459357	0.775445	-5.51698	0.573166	1	1	CHIP - CTRL	limma	0.459357	0.775445	FALSE	no hit	5.75873		0.33785
CTSD	P07339	Cathepsin D OS=Homo sapiens GN=CTSD PE=1 SV=1	1	1	3	3	3	6.08644	-0.128474	22.3365	-0.778577	0.460743	0.776442	-5.51884	0.574397	1	1	CHIP - CTRL	limma	0.460743	0.776442	FALSE	no hit	6.08644		0.336541
TTC27	Q6P3X3	Tetratricopeptide repeat protein 27 OS=Homo sapiens GN=TTC27 PE=1 SV=1	1	1	3	3	3	5.65288	0.12962	22.1543	0.778394	0.460845	0.776442	-5.51898	0.574487	1	1	CHIP - CTRL	limma	0.460845	0.776442	FALSE	no hit	5.65288		0.336446
ARHGEF2	Q92974|Q92974-2|Q92974-3|V9GYM8	Rho guanine nucleotide exchange factor 2 OS=Homo sapiens GN=ARHGEF2 PE=1 SV=4|Isoform 2 of Rho guanine nucleotide exchange factor 2 OS=Homo sapiens GN=ARHGEF2|Isoform 3 of Rho guanine nucleotide exchange factor 2 OS=Homo sapiens GN=ARHGEF2|Rho guanine nucleotide exchange factor 2 OS=Homo sapiens GN=ARHGEF2 PE=1 SV=1	1	1	3	3	5	6.00969	-0.0933957	23.1298	-0.77689	0.461678	0.77709	-5.52009	0.575226	1	1	CHIP - CTRL	limma	0.461678	0.77709	FALSE	no hit	6.00969		0.335661
RDX	P35241|P35241-5	Radixin OS=Homo sapiens GN=RDX PE=1 SV=1|Isoform 5 of Radixin OS=Homo sapiens GN=RDX	1	1	3	3	3	5.9327	0.124713	23.3079	0.772763	0.46397	0.778108	-5.52314	0.577258	1	1	CHIP - CTRL	limma	0.46397	0.778108	FALSE	no hit	5.9327		0.33351
DDX20	Q9UHI6	Probable ATP-dependent RNA helicase DDX20 OS=Homo sapiens GN=DDX20 PE=1 SV=2	1	1	3	3	2	5.87418	0.110833	21.1367	0.771901	0.46445	0.778108	-5.52377	0.577682	1	1	CHIP - CTRL	limma	0.46445	0.778108	FALSE	no hit	5.87418		0.333061
PABPN1	Q86U42|Q86U42-2	Polyadenylate-binding protein 2 OS=Homo sapiens GN=PABPN1 PE=1 SV=3|Isoform 2 of Polyadenylate-binding protein 2 OS=Homo sapiens GN=PABPN1	1	1	3	3	2	6.30756	0.21897	22.3575	0.771863	0.464471	0.778108	-5.5238	0.577701	1	1	CHIP - CTRL	limma	0.464471	0.778108	FALSE	no hit	6.30756		0.333041
MCM3	P25205	DNA replication licensing factor MCM3 OS=Homo sapiens GN=MCM3 PE=1 SV=3	1	1	3	3	8	6.10197	0.132525	22.9201	0.771726	0.464547	0.778108	-5.5239	0.577769	1	1	CHIP - CTRL	limma	0.464547	0.778108	FALSE	no hit	6.10197		0.33297
NCKAP1	Q9Y2A7|Q9Y2A7-2	Nck-associated protein 1 OS=Homo sapiens GN=NCKAP1 PE=1 SV=1|Isoform 2 of Nck-associated protein 1 OS=Homo sapiens GN=NCKAP1	1	1	3	3	4	5.97566	0.0982319	23.1786	0.770502	0.465229	0.778108	-5.5248	0.578372	1	1	CHIP - CTRL	limma	0.465229	0.778108	FALSE	no hit	5.97566		0.332333
CCNT1	O60563	Cyclin-T1 OS=Homo sapiens GN=CCNT1 PE=1 SV=1	1	1	3	3	3	5.79038	0.0949673	22.1611	0.769259	0.465923	0.778108	-5.52572	0.578985	1	1	CHIP - CTRL	limma	0.465923	0.778108	FALSE	no hit	5.79038		0.331686
RPL9	H0Y9V9|P32969	60S ribosomal protein L9 (Fragment) OS=Homo sapiens GN=RPL9 PE=1 SV=1|60S ribosomal protein L9 OS=Homo sapiens GN=RPL9 PE=1 SV=1	1	1	3	3	3	5.93088	-0.280478	24.3345	-0.768932	0.466105	0.778108	-5.52596	0.579147	1	1	CHIP - CTRL	limma	0.466105	0.778108	FALSE	no hit	5.93088		0.331516
RPS26	P62854	40S ribosomal protein S26 OS=Homo sapiens GN=RPS26 PE=1 SV=3	1	1	3	3	3	6.61497	-0.229577	24.4655	-0.768204	0.466511	0.778108	-5.52649	0.579506	1	1	CHIP - CTRL	limma	0.466511	0.778108	FALSE	no hit	6.61497		0.331138
IDH1	O75874	Isocitrate dehydrogenase [NADP] cytoplasmic OS=Homo sapiens GN=IDH1 PE=1 SV=2	1	1	3	3	2	5.95629	-0.149234	21.4299	-0.767596	0.466851	0.778108	-5.52694	0.579806	1	1	CHIP - CTRL	limma	0.466851	0.778108	FALSE	no hit	5.95629		0.330822
ARIH1	Q9Y4X5	E3 ubiquitin-protein ligase ARIH1 OS=Homo sapiens GN=ARIH1 PE=1 SV=2	1	1	3	3	4	6.13535	0.152082	23.1233	0.766974	0.467199	0.778108	-5.52739	0.580113	1	1	CHIP - CTRL	limma	0.467199	0.778108	FALSE	no hit	6.13535		0.330498
PRPF4B	Q13523	Serine/threonine-protein kinase PRP4 homolog OS=Homo sapiens GN=PRPF4B PE=1 SV=3	1	1	3	3	2	5.49663	0.148297	21.2131	0.766929	0.467224	0.778108	-5.52742	0.580136	1	1	CHIP - CTRL	limma	0.467224	0.778108	FALSE	no hit	5.49663		0.330475
GPAT4	Q86UL3	Glycerol-3-phosphate acyltransferase 4 OS=Homo sapiens GN=GPAT4 PE=1 SV=1	1	1	3	3	2	5.4129	0.175922	20.4102	0.765729	0.467895	0.778477	-5.5283	0.580729	1	1	CHIP - CTRL	limma	0.467895	0.778477	FALSE	no hit	5.4129		0.329851
CLUH	I3L2B0|O75153	Clustered mitochondria protein homolog (Fragment) OS=Homo sapiens GN=CLUH PE=1 SV=2|Clustered mitochondria protein homolog OS=Homo sapiens GN=CLUH PE=1 SV=2	1	1	3	3	6	6.21491	0.106123	23.0135	0.763895	0.468922	0.779436	-5.52964	0.581635	1	1	CHIP - CTRL	limma	0.468922	0.779436	FALSE	no hit	6.21491		0.3289
MCM4	P33991	DNA replication licensing factor MCM4 OS=Homo sapiens GN=MCM4 PE=1 SV=5	1	1	3	3	9	6.7513	0.10713	24.9412	0.760766	0.470677	0.781241	-5.53192	0.583183	1	1	CHIP - CTRL	limma	0.470677	0.781241	FALSE	no hit	6.7513		0.327277
HTATSF1	O43719	HIV Tat-specific factor 1 OS=Homo sapiens GN=HTATSF1 PE=1 SV=1	1	1	3	3	18	6.89506	-0.103207	25.547	-0.760353	0.47091	0.781241	-5.53222	0.583388	1	1	CHIP - CTRL	limma	0.47091	0.781241	FALSE	no hit	6.89506		0.327062
TOX4	O94842|O94842-2|O94842-3	TOX high mobility group box family member 4 OS=Homo sapiens GN=TOX4 PE=1 SV=1|Isoform 2 of TOX high mobility group box family member 4 OS=Homo sapiens GN=TOX4|Isoform 3 of TOX high mobility group box family member 4 OS=Homo sapiens GN=TOX4	1	1	3	3	4	6.221	-0.53884	23.041	-0.758503	0.47195	0.781539	-5.53357	0.584304	1	1	CHIP - CTRL	limma	0.47195	0.781539	FALSE	no hit	6.221		0.326104
PDHA1	P08559|P08559-2|P08559-3|P08559-4	Pyruvate dehydrogenase E1 component subunit alpha, somatic form, mitochondrial OS=Homo sapiens GN=PDHA1 PE=1 SV=3|Isoform 2 of Pyruvate dehydrogenase E1 component subunit alpha, somatic form, mitochondrial OS=Homo sapiens GN=PDHA1|Isoform 3 of Pyruvate dehydrogenase E1 component subunit alpha, somatic form, mitochondrial OS=Homo sapiens GN=PDHA1|Isoform 4 of Pyruvate dehydrogenase E1 component su…	1	1	3	3	8	6.72778	0.138874	24.8892	0.757538	0.472494	0.781539	-5.53427	0.584782	1	1	CHIP - CTRL	limma	0.472494	0.781539	FALSE	no hit	6.72778		0.325604
FAU	P62861	40S ribosomal protein S30 OS=Homo sapiens GN=FAU PE=1 SV=1	1	1	3	3	2	6.97412	-0.340371	23.089	-0.756518	0.473068	0.781539	-5.535	0.585288	1	1	CHIP - CTRL	limma	0.473068	0.781539	FALSE	no hit	6.97412		0.325076
ATP13A1	Q9HD20|Q9HD20-2	Manganese-transporting ATPase 13A1 OS=Homo sapiens GN=ATP13A1 PE=1 SV=2|Isoform B of Manganese-transporting ATPase 13A1 OS=Homo sapiens GN=ATP13A1	1	1	3	3	3	5.54662	0.110398	21.6966	0.755861	0.473438	0.781539	-5.53548	0.585614	1	1	CHIP - CTRL	limma	0.473438	0.781539	FALSE	no hit	5.54662		0.324737
RNGTT	O60942|O60942-2|O60942-3|O60942-4	mRNA-capping enzyme OS=Homo sapiens GN=RNGTT PE=1 SV=1|Isoform 2 of mRNA-capping enzyme OS=Homo sapiens GN=RNGTT|Isoform 3 of mRNA-capping enzyme OS=Homo sapiens GN=RNGTT|Isoform 4 of mRNA-capping enzyme OS=Homo sapiens GN=RNGTT	1	1	3	3	2	5.7821	0.0882299	21.3182	0.755069	0.473885	0.781539	-5.53605	0.586007	1	1	CHIP - CTRL	limma	0.473885	0.781539	FALSE	no hit	5.7821		0.324327
PDAP1	Q13442	28 kDa heat- and acid-stable phosphoprotein OS=Homo sapiens GN=PDAP1 PE=1 SV=1	1	1	3	3	5	5.81447	-0.102048	22.4675	-0.75392	0.474534	0.781539	-5.53688	0.586577	1	1	CHIP - CTRL	limma	0.474534	0.781539	FALSE	no hit	5.81447		0.323733
NARS	K7EIU7|K7EJ19|O43776|O43776-2	Asparagine--tRNA ligase, cytoplasmic (Fragment) OS=Homo sapiens GN=NARS PE=1 SV=1|Asparagine--tRNA ligase, cytoplasmic OS=Homo sapiens GN=NARS PE=1 SV=1|Asparagine--tRNA ligase, cytoplasmic OS=Homo sapiens GN=NARS PE=1 SV=1|Isoform 2 of Asparagine--tRNA ligase, cytoplasmic OS=Homo sapiens GN=NARS	1	1	3	3	3	6.31567	-0.134709	23.3554	-0.753559	0.474738	0.781539	-5.53714	0.586756	1	1	CHIP - CTRL	limma	0.474738	0.781539	FALSE	no hit	6.31567		0.323546
SLC27A4	Q6P1M0	Long-chain fatty acid transport protein 4 OS=Homo sapiens GN=SLC27A4 PE=1 SV=1	1	1	3	3	3	5.62019	0.169818	21.1391	0.753287	0.474892	0.781539	-5.53734	0.586891	1	1	CHIP - CTRL	limma	0.474892	0.781539	FALSE	no hit	5.62019		0.323405
FUBP3	Q96I24	Far upstream element-binding protein 3 OS=Homo sapiens GN=FUBP3 PE=1 SV=2	1	1	3	3	7	6.29893	-0.149216	23.3986	-0.75283	0.47515	0.781539	-5.53767	0.587118	1	1	CHIP - CTRL	limma	0.47515	0.781539	FALSE	no hit	6.29893		0.323169
SUMO1	B8ZZN6|P63165	Small ubiquitin-related modifier 1 OS=Homo sapiens GN=SUMO1 PE=1 SV=1|Small ubiquitin-related modifier 1 OS=Homo sapiens GN=SUMO1 PE=1 SV=1	1	1	3	3	3	6.04001	-0.110666	22.775	-0.748288	0.477723	0.784589	-5.54094	0.589376	1	1	CHIP - CTRL	limma	0.477723	0.784589	FALSE	no hit	6.04001		0.320824
DYNC2H1	Q8NCM8|Q8NCM8-2	Cytoplasmic dynein 2 heavy chain 1 OS=Homo sapiens GN=DYNC2H1 PE=1 SV=4|Isoform 2 of Cytoplasmic dynein 2 heavy chain 1 OS=Homo sapiens GN=DYNC2H1	1	1	3	3	3	5.56676	0.109559	22.2455	0.747956	0.477911	0.784589	-5.54117	0.589541	1	1	CHIP - CTRL	limma	0.477911	0.784589	FALSE	no hit	5.56676		0.320653
CNOT10	E9PCN5|Q9H9A5|Q9H9A5-2|Q9H9A5-3|Q9H9A5-4	CCR4-NOT transcription complex subunit 10 OS=Homo sapiens GN=CNOT10 PE=1 SV=1|CCR4-NOT transcription complex subunit 10 OS=Homo sapiens GN=CNOT10 PE=1 SV=1|Isoform 2 of CCR4-NOT transcription complex subunit 10 OS=Homo sapiens GN=CNOT10|Isoform 3 of CCR4-NOT transcription complex subunit 10 OS=Homo sapiens GN=CNOT10|Isoform 4 of CCR4-NOT transcription complex subunit 10 OS=Homo sapiens GN=CNOT10	1	1	3	3	2	5.7346	0.113129	21.0923	0.745693	0.479197	0.784721	-5.54279	0.590668	1	1	CHIP - CTRL	limma	0.479197	0.784721	FALSE	no hit	5.7346		0.319486
EEF1A1|EEF1A1P5	P68104|Q5VTE0	Elongation factor 1-alpha 1 OS=Homo sapiens GN=EEF1A1 PE=1 SV=1|Putative elongation factor 1-alpha-like 3 OS=Homo sapiens GN=EEF1A1P5 PE=5 SV=1	1	1	3	3	12	7.60515	0.118796	26.6305	0.744865	0.479667	0.784721	-5.54339	0.59108	1	1	CHIP - CTRL	limma	0.479667	0.784721	FALSE	no hit	7.60515		0.31906
RBM26	A0A087X0H9|Q5T8P6|Q5T8P6-2|Q5T8P6-3	RNA-binding protein 26 OS=Homo sapiens GN=RBM26 PE=1 SV=1|RNA-binding protein 26 OS=Homo sapiens GN=RBM26 PE=1 SV=3|Isoform 2 of RNA-binding protein 26 OS=Homo sapiens GN=RBM26|Isoform 3 of RNA-binding protein 26 OS=Homo sapiens GN=RBM26	1	1	3	3	8	6.04737	-0.275499	23.5673	-0.744213	0.480038	0.784721	-5.54385	0.591404	1	1	CHIP - CTRL	limma	0.480038	0.784721	FALSE	no hit	6.04737		0.318724
ACTR3	B4DXW1|P61158	Actin-related protein 3 OS=Homo sapiens GN=ACTR3 PE=1 SV=1|Actin-related protein 3 OS=Homo sapiens GN=ACTR3 PE=1 SV=3	1	1	3	3	5	5.90037	0.0912839	22.8637	0.744161	0.480068	0.784721	-5.54389	0.591431	1	1	CHIP - CTRL	limma	0.480068	0.784721	FALSE	no hit	5.90037		0.318697
DIMT1	Q9UNQ2	Probable dimethyladenosine transferase OS=Homo sapiens GN=DIMT1 PE=1 SV=1	1	1	3	3	2	6.12512	-0.0946218	22.1463	-0.74383	0.480256	0.784721	-5.54412	0.591595	1	1	CHIP - CTRL	limma	0.480256	0.784721	FALSE	no hit	6.12512		0.318527
PDS5A	Q29RF7	Sister chromatid cohesion protein PDS5 homolog A OS=Homo sapiens GN=PDS5A PE=1 SV=1	1	1	3	3	3	5.74557	-0.11704	21.8249	-0.742308	0.481124	0.785158	-5.54521	0.592354	1	1	CHIP - CTRL	limma	0.481124	0.785158	FALSE	no hit	5.74557		0.317743
PRKAR2A	P13861|P13861-2	cAMP-dependent protein kinase type II-alpha regulatory subunit OS=Homo sapiens GN=PRKAR2A PE=1 SV=2|Isoform 2 of cAMP-dependent protein kinase type II-alpha regulatory subunit OS=Homo sapiens GN=PRKAR2A	1	1	3	3	3	5.92539	0.11404	22.3051	0.74159	0.481533	0.785158	-5.54572	0.592713	1	1	CHIP - CTRL	limma	0.481533	0.785158	FALSE	no hit	5.92539		0.317374
ERLIN2	E5RHW4|O94905	Erlin-2 (Fragment) OS=Homo sapiens GN=ERLIN2 PE=1 SV=1|Erlin-2 OS=Homo sapiens GN=ERLIN2 PE=1 SV=1	1	1	3	3	2	5.67595	0.124873	21.2462	0.740253	0.482296	0.785158	-5.54667	0.59338	1	1	CHIP - CTRL	limma	0.482296	0.785158	FALSE	no hit	5.67595		0.316686
SRPRA	P08240|P08240-2	Signal recognition particle receptor subunit alpha OS=Homo sapiens GN=SRPRA PE=1 SV=2|Isoform 2 of Signal recognition particle receptor subunit alpha OS=Homo sapiens GN=SRPRA	1	1	3	3	2	5.83209	0.179764	21.5432	0.739551	0.482697	0.785158	-5.54717	0.59373	1	1	CHIP - CTRL	limma	0.482697	0.785158	FALSE	no hit	5.83209		0.316325
GART	P22102	Trifunctional purine biosynthetic protein adenosine-3 OS=Homo sapiens GN=GART PE=1 SV=1	1	1	3	3	9	6.43562	0.101077	24.2058	0.739183	0.482907	0.785158	-5.54743	0.593914	1	1	CHIP - CTRL	limma	0.482907	0.785158	FALSE	no hit	6.43562		0.316136
FLNA	P21333|P21333-2|Q5HY54	Filamin-A OS=Homo sapiens GN=FLNA PE=1 SV=4|Isoform 2 of Filamin-A OS=Homo sapiens GN=FLNA|Filamin-A OS=Homo sapiens GN=FLNA PE=1 SV=1	1	1	3	3	31	7.05278	-0.381028	26.1409	-0.737233	0.484022	0.785158	-5.54882	0.594887	1	1	CHIP - CTRL	limma	0.484022	0.785158	FALSE	no hit	7.05278		0.315135
HNRNPA0	Q13151	Heterogeneous nuclear ribonucleoprotein A0 OS=Homo sapiens GN=HNRNPA0 PE=1 SV=1	1	1	3	3	3	6.69074	-0.0833768	24.6387	-0.737146	0.484072	0.785158	-5.54888	0.594931	1	1	CHIP - CTRL	limma	0.484072	0.785158	FALSE	no hit	6.69074		0.31509
PTGES3L-AARSD1|AARSD1	C9J5N1|Q9BTE6|Q9BTE6-2|Q9BTE6-3	Protein PTGES3L-AARSD1 OS=Homo sapiens GN=PTGES3L-AARSD1 PE=1 SV=1|Alanyl-tRNA editing protein Aarsd1 OS=Homo sapiens GN=AARSD1 PE=1 SV=2|Isoform 2 of Alanyl-tRNA editing protein Aarsd1 OS=Homo sapiens GN=AARSD1|Isoform 3 of Alanyl-tRNA editing protein Aarsd1 OS=Homo sapiens GN=AARSD1	1	1	3	3	2	5.81267	0.0994517	22.0705	0.735558	0.484982	0.785158	-5.55	0.595725	1	1	CHIP - CTRL	limma	0.484982	0.785158	FALSE	no hit	5.81267		0.314274
FLNB	O75369|O75369-2|O75369-3|O75369-6|O75369-8|O75369-9	Filamin-B OS=Homo sapiens GN=FLNB PE=1 SV=2|Isoform 2 of Filamin-B OS=Homo sapiens GN=FLNB|Isoform 3 of Filamin-B OS=Homo sapiens GN=FLNB|Isoform 6 of Filamin-B OS=Homo sapiens GN=FLNB|Isoform 8 of Filamin-B OS=Homo sapiens GN=FLNB|Isoform 9 of Filamin-B OS=Homo sapiens GN=FLNB	1	1	3	3	9	5.90537	0.119514	23.8604	0.73474	0.485451	0.785158	-5.55058	0.596134	1	1	CHIP - CTRL	limma	0.485451	0.785158	FALSE	no hit	5.90537		0.313855
MRPL38	Q96DV4	39S ribosomal protein L38, mitochondrial OS=Homo sapiens GN=MRPL38 PE=1 SV=2	1	1	3	3	4	6.58169	0.116225	23.8052	0.734243	0.485736	0.785158	-5.55093	0.596382	1	1	CHIP - CTRL	limma	0.485736	0.785158	FALSE	no hit	6.58169		0.3136
PNO1	Q9NRX1	RNA-binding protein PNO1 OS=Homo sapiens GN=PNO1 PE=1 SV=1	1	1	3	3	2	6.45498	0.120013	22.4574	0.731723	0.487183	0.785158	-5.55271	0.597643	1	1	CHIP - CTRL	limma	0.487183	0.785158	FALSE	no hit	6.45498		0.312308
MTA2	O94776	Metastasis-associated protein MTA2 OS=Homo sapiens GN=MTA2 PE=1 SV=1	1	1	3	3	5	6.06586	0.138751	23.1932	0.731588	0.48726	0.785158	-5.5528	0.597711	1	1	CHIP - CTRL	limma	0.48726	0.785158	FALSE	no hit	6.06586		0.312239
AK1	H0Y4J6|P00568|Q5T9B7	Adenylate kinase isoenzyme 1 (Fragment) OS=Homo sapiens GN=AK1 PE=1 SV=1|Adenylate kinase isoenzyme 1 OS=Homo sapiens GN=AK1 PE=1 SV=3|Adenylate kinase isoenzyme 1 OS=Homo sapiens GN=AK1 PE=1 SV=1	1	1	3	3	2	5.66577	-0.140228	20.9947	-0.731463	0.487332	0.785158	-5.55289	0.597774	1	1	CHIP - CTRL	limma	0.487332	0.785158	FALSE	no hit	5.66577		0.312175
LARS	Q9P2J5	Leucine--tRNA ligase, cytoplasmic OS=Homo sapiens GN=LARS PE=1 SV=2	1	1	3	3	8	6.18077	0.0945705	23.7923	0.731207	0.487479	0.785158	-5.55307	0.597902	1	1	CHIP - CTRL	limma	0.487479	0.785158	FALSE	no hit	6.18077		0.312044
MRPL11	Q9Y3B7|Q9Y3B7-2	39S ribosomal protein L11, mitochondrial OS=Homo sapiens GN=MRPL11 PE=1 SV=1|Isoform 2 of 39S ribosomal protein L11, mitochondrial OS=Homo sapiens GN=MRPL11	1	1	3	3	5	6.24904	-0.190585	23.267	-0.731013	0.487591	0.785158	-5.55321	0.597999	1	1	CHIP - CTRL	limma	0.487591	0.785158	FALSE	no hit	6.24904		0.311944
BLM	H0YNU5|P54132	Bloom syndrome protein OS=Homo sapiens GN=BLM PE=1 SV=1|Bloom syndrome protein OS=Homo sapiens GN=BLM PE=1 SV=1	1	1	3	3	4	5.61153	-0.116998	22.1275	-0.730579	0.487841	0.785158	-5.55351	0.598216	1	1	CHIP - CTRL	limma	0.487841	0.785158	FALSE	no hit	5.61153		0.311722
STAT1	J3KPM9|P42224|P42224-2	Signal transducer and activator of transcription OS=Homo sapiens GN=STAT1 PE=1 SV=1|Signal transducer and activator of transcription 1-alpha/beta OS=Homo sapiens GN=STAT1 PE=1 SV=2|Isoform Beta of Signal transducer and activator of transcription 1-alpha/beta OS=Homo sapiens GN=STAT1	1	1	3	3	2	5.98058	0.114681	22.1151	0.72916	0.488658	0.785158	-5.55451	0.598927	1	1	CHIP - CTRL	limma	0.488658	0.785158	FALSE	no hit	5.98058		0.310995
NVL	O15381|O15381-5	Nuclear valosin-containing protein-like OS=Homo sapiens GN=NVL PE=1 SV=1|Isoform 5 of Nuclear valosin-containing protein-like OS=Homo sapiens GN=NVL	1	1	3	3	2	5.73511	-0.116982	21.4136	-0.729115	0.488684	0.785158	-5.55454	0.59895	1	1	CHIP - CTRL	limma	0.488684	0.785158	FALSE	no hit	5.73511		0.310972
SMC5	Q8IY18	Structural maintenance of chromosomes protein 5 OS=Homo sapiens GN=SMC5 PE=1 SV=2	1	1	3	3	2	5.82125	-0.126331	21.8641	-0.725928	0.490521	0.786555	-5.55677	0.600548	1	1	CHIP - CTRL	limma	0.490521	0.786555	FALSE	no hit	5.82125		0.309342
YARS2	Q9Y2Z4	Tyrosine--tRNA ligase, mitochondrial OS=Homo sapiens GN=YARS2 PE=1 SV=2	1	1	3	3	2	5.70645	0.0900983	21.7607	0.725512	0.490761	0.786555	-5.55706	0.600757	1	1	CHIP - CTRL	limma	0.490761	0.786555	FALSE	no hit	5.70645		0.30913
ZC3H14	G3V256|Q6PJT7|Q6PJT7-10|Q6PJT7-2|Q6PJT7-3|Q6PJT7-4|Q6PJT7-5|Q6PJT7-9	Zinc finger CCCH domain-containing protein 14 OS=Homo sapiens GN=ZC3H14 PE=1 SV=1|Zinc finger CCCH domain-containing protein 14 OS=Homo sapiens GN=ZC3H14 PE=1 SV=1|Isoform 10 of Zinc finger CCCH domain-containing protein 14 OS=Homo sapiens GN=ZC3H14|Isoform 2 of Zinc finger CCCH domain-containing protein 14 OS=Homo sapiens GN=ZC3H14|Isoform 3 of Zinc finger CCCH domain-containing protein 14 OS=Ho…	1	1	3	3	3	5.68076	0.128324	21.6414	0.724023	0.491622	0.786555	-5.5581	0.601504	1	1	CHIP - CTRL	limma	0.491622	0.786555	FALSE	no hit	5.68076		0.308369
DDX19A	I3L0H8|Q9NUU7	ATP-dependent RNA helicase DDX19A OS=Homo sapiens GN=DDX19A PE=1 SV=1|ATP-dependent RNA helicase DDX19A OS=Homo sapiens GN=DDX19A PE=1 SV=1	1	1	3	3	11	6.57937	0.121078	24.9576	0.723854	0.491719	0.786555	-5.55822	0.601589	1	1	CHIP - CTRL	limma	0.491719	0.786555	FALSE	no hit	6.57937		0.308283
SLC3A2	F5GZS6|J3KPF3|P08195|P08195-2|P08195-3|P08195-4	4F2 cell-surface antigen heavy chain OS=Homo sapiens GN=SLC3A2 PE=1 SV=1|4F2 cell-surface antigen heavy chain OS=Homo sapiens GN=SLC3A2 PE=1 SV=1|4F2 cell-surface antigen heavy chain OS=Homo sapiens GN=SLC3A2 PE=1 SV=3|Isoform 2 of 4F2 cell-surface antigen heavy chain OS=Homo sapiens GN=SLC3A2|Isoform 3 of 4F2 cell-surface antigen heavy chain OS=Homo sapiens GN=SLC3A2|Isoform 4 of 4F2 cell-surfac…	1	1	3	3	4	6.00446	0.213987	21.8536	0.723674	0.491824	0.786555	-5.55834	0.60168	1	1	CHIP - CTRL	limma	0.491824	0.786555	FALSE	no hit	6.00446		0.30819
CECR5	Q9BXW7|Q9BXW7-2	Cat eye syndrome critical region protein 5 OS=Homo sapiens GN=CECR5 PE=1 SV=1|Isoform 1 of Cat eye syndrome critical region protein 5 OS=Homo sapiens GN=CECR5	1	1	3	3	2	6.13129	0.132472	22.3079	0.722264	0.49264	0.787133	-5.55933	0.602388	1	1	CHIP - CTRL	limma	0.49264	0.787133	FALSE	no hit	6.13129		0.30747
WDR18	A0A0A0MQU0|Q9BV38|U3KQC1	WD repeat-containing protein 18 (Fragment) OS=Homo sapiens GN=WDR18 PE=1 SV=1|WD repeat-containing protein 18 OS=Homo sapiens GN=WDR18 PE=1 SV=2|WD repeat-containing protein 18 (Fragment) OS=Homo sapiens GN=WDR18 PE=1 SV=1	1	1	3	3	4	6.15551	-0.0900975	23.1533	-0.71958	0.494195	0.78889	-5.56119	0.603737	1	1	CHIP - CTRL	limma	0.494195	0.78889	FALSE	no hit	6.15551		0.306101
FKBP15	A0A0A0MT60|Q5T1M5|Q5T1M5-2	FK506-binding protein 15 (Fragment) OS=Homo sapiens GN=FKBP15 PE=1 SV=1|FK506-binding protein 15 OS=Homo sapiens GN=FKBP15 PE=1 SV=2|Isoform 2 of FK506-binding protein 15 OS=Homo sapiens GN=FKBP15	1	1	3	3	2	5.55521	0.17895	21.3301	0.716562	0.495949	0.789204	-5.56328	0.605256	1	1	CHIP - CTRL	limma	0.495949	0.789204	FALSE	no hit	5.55521		0.304563
ZMYM4	Q5VZL5|Q5VZL5-2|Q5VZL5-4	Zinc finger MYM-type protein 4 OS=Homo sapiens GN=ZMYM4 PE=1 SV=1|Isoform 2 of Zinc finger MYM-type protein 4 OS=Homo sapiens GN=ZMYM4|Isoform 4 of Zinc finger MYM-type protein 4 OS=Homo sapiens GN=ZMYM4	1	1	3	3	5	5.94366	-0.0815242	22.9093	-0.715552	0.496536	0.789204	-5.56398	0.605765	1	1	CHIP - CTRL	limma	0.496536	0.789204	FALSE	no hit	5.94366		0.304049
CCT7	Q99832	T-complex protein 1 subunit eta OS=Homo sapiens GN=CCT7 PE=1 SV=2	1	1	3	3	10	6.80605	0.100533	25.3982	0.715527	0.496551	0.789204	-5.564	0.605778	1	1	CHIP - CTRL	limma	0.496551	0.789204	FALSE	no hit	6.80605		0.304036
SEC31A	D6REX3|D6RHZ5|O94979|O94979-10|O94979-2|O94979-3|O94979-4|O94979-6|O94979-8|O94979-9	Protein transport protein Sec31A OS=Homo sapiens GN=SEC31A PE=1 SV=1|Protein transport protein Sec31A OS=Homo sapiens GN=SEC31A PE=1 SV=1|Protein transport protein Sec31A OS=Homo sapiens GN=SEC31A PE=1 SV=3|Isoform 10 of Protein transport protein Sec31A OS=Homo sapiens GN=SEC31A|Isoform 2 of Protein transport protein Sec31A OS=Homo sapiens GN=SEC31A|Isoform 3 of Protein transport protein Sec31A O…	1	1	3	3	5	6.17744	0.105623	23.3709	0.71511	0.496793	0.789204	-5.56429	0.605987	1	1	CHIP - CTRL	limma	0.496793	0.789204	FALSE	no hit	6.17744		0.303824
RNPS1	H3BMM9|H3BTC0|H3BV80|Q15287	RNA-binding protein with serine-rich domain 1 (Fragment) OS=Homo sapiens GN=RNPS1 PE=1 SV=1|RNA-binding protein with serine-rich domain 1 (Fragment) OS=Homo sapiens GN=RNPS1 PE=1 SV=1|RNA-binding protein with serine-rich domain 1 OS=Homo sapiens GN=RNPS1 PE=1 SV=2|RNA-binding protein with serine-rich domain 1 OS=Homo sapiens GN=RNPS1 PE=1 SV=1	1	1	3	3	2	6.11259	-0.198485	22.6184	-0.714645	0.497064	0.789204	-5.56461	0.606221	1	1	CHIP - CTRL	limma	0.497064	0.789204	FALSE	no hit	6.11259		0.303588
RINT1	Q6NUQ1	RAD50-interacting protein 1 OS=Homo sapiens GN=RINT1 PE=1 SV=1	1	1	3	3	2	5.608	0.10707	20.9072	0.714466	0.497168	0.789204	-5.56473	0.606312	1	1	CHIP - CTRL	limma	0.497168	0.789204	FALSE	no hit	5.608		0.303496
NOB1	Q9ULX3	RNA-binding protein NOB1 OS=Homo sapiens GN=NOB1 PE=1 SV=1	1	1	3	3	4	6.68124	-0.14377	24.0866	-0.713757	0.497581	0.789204	-5.56522	0.606669	1	1	CHIP - CTRL	limma	0.497581	0.789204	FALSE	no hit	6.68124		0.303136
CD2AP	Q9Y5K6	CD2-associated protein OS=Homo sapiens GN=CD2AP PE=1 SV=1	1	1	3	3	3	6.00543	-0.325516	22.6499	-0.712835	0.498119	0.789334	-5.56585	0.607134	1	1	CHIP - CTRL	limma	0.498119	0.789334	FALSE	no hit	6.00543		0.302667
SERPINH1	P50454	Serpin H1 OS=Homo sapiens GN=SERPINH1 PE=1 SV=2	1	1	3	3	4	6.15472	0.111215	22.8045	0.710892	0.499253	0.790059	-5.56719	0.608114	1	1	CHIP - CTRL	limma	0.499253	0.790059	FALSE	no hit	6.15472		0.30168
ZNF629	Q9UEG4	Zinc finger protein 629 OS=Homo sapiens GN=ZNF629 PE=1 SV=2	1	1	3	3	3	5.69441	-0.200551	21.9441	-0.709468	0.500085	0.790059	-5.56817	0.608833	1	1	CHIP - CTRL	limma	0.500085	0.790059	FALSE	no hit	5.69441		0.300956
HLTF	A0A0C4DGA6|Q14527|Q14527-2	Helicase-like transcription factor OS=Homo sapiens GN=HLTF PE=1 SV=1|Helicase-like transcription factor OS=Homo sapiens GN=HLTF PE=1 SV=2|Isoform 2 of Helicase-like transcription factor OS=Homo sapiens GN=HLTF	1	1	3	3	8	6.3001	0.0859969	23.7456	0.70854	0.500628	0.790059	-5.5688	0.609301	1	1	CHIP - CTRL	limma	0.500628	0.790059	FALSE	no hit	6.3001		0.300485
MYH9	P35579	Myosin-9 OS=Homo sapiens GN=MYH9 PE=1 SV=4	1	1	3	3	33	6.73262	0.116053	26.5622	0.707657	0.501145	0.790059	-5.56941	0.609748	1	1	CHIP - CTRL	limma	0.501145	0.790059	FALSE	no hit	6.73262		0.300037
AAMP	C9JEH3|C9JG97|Q13685	Angio-associated migratory cell protein OS=Homo sapiens GN=AAMP PE=1 SV=1|Angio-associated migratory cell protein OS=Homo sapiens GN=AAMP PE=1 SV=1|Angio-associated migratory cell protein OS=Homo sapiens GN=AAMP PE=1 SV=2	1	1	3	3	4	6.29747	0.0895672	23.4044	0.70732	0.501342	0.790059	-5.56964	0.609918	1	1	CHIP - CTRL	limma	0.501342	0.790059	FALSE	no hit	6.29747		0.299866
OGT	O15294	UDP-N-acetylglucosamine--peptide N-acetylglucosaminyltransferase 110 kDa subunit OS=Homo sapiens GN=OGT PE=1 SV=3	1	1	3	3	3	5.6949	0.112539	21.3778	0.706762	0.501669	0.790059	-5.57002	0.6102	1	1	CHIP - CTRL	limma	0.501669	0.790059	FALSE	no hit	5.6949		0.299583
PAF1	Q8N7H5|Q8N7H5-2|Q8N7H5-3	RNA polymerase II-associated factor 1 homolog OS=Homo sapiens GN=PAF1 PE=1 SV=2|Isoform 2 of RNA polymerase II-associated factor 1 homolog OS=Homo sapiens GN=PAF1|Isoform 3 of RNA polymerase II-associated factor 1 homolog OS=Homo sapiens GN=PAF1	1	1	3	3	10	6.42075	-0.242851	24.2564	-0.706453	0.50185	0.790059	-5.57023	0.610356	1	1	CHIP - CTRL	limma	0.50185	0.790059	FALSE	no hit	6.42075		0.299426
ZC3HAV1	C9J6P4|Q7Z2W4	Zinc finger CCCH-type antiviral protein 1 OS=Homo sapiens GN=ZC3HAV1 PE=1 SV=1|Zinc finger CCCH-type antiviral protein 1 OS=Homo sapiens GN=ZC3HAV1 PE=1 SV=3	1	1	3	3	6	6.39236	-0.0813415	23.1729	-0.705795	0.502236	0.790059	-5.57068	0.610689	1	1	CHIP - CTRL	limma	0.502236	0.790059	FALSE	no hit	6.39236		0.299093
PRMT5	O14744|O14744-2|O14744-3|O14744-5	Protein arginine N-methyltransferase 5 OS=Homo sapiens GN=PRMT5 PE=1 SV=4|Isoform 2 of Protein arginine N-methyltransferase 5 OS=Homo sapiens GN=PRMT5|Isoform 3 of Protein arginine N-methyltransferase 5 OS=Homo sapiens GN=PRMT5|Isoform 5 of Protein arginine N-methyltransferase 5 OS=Homo sapiens GN=PRMT5	1	1	3	3	2	6.0902	-0.22575	20.4469	-0.705033	0.502682	0.790059	-5.5712	0.611074	1	1	CHIP - CTRL	limma	0.502682	0.790059	FALSE	no hit	6.0902		0.298707
SAMM50	Q9Y512	Sorting and assembly machinery component 50 homolog OS=Homo sapiens GN=SAMM50 PE=1 SV=3	1	1	3	3	2	5.9287	0.293382	21.894	0.702964	0.503897	0.791251	-5.57261	0.612121	1	1	CHIP - CTRL	limma	0.503897	0.791251	FALSE	no hit	5.9287		0.297658
MAGEB2	O15479	Melanoma-associated antigen B2 OS=Homo sapiens GN=MAGEB2 PE=1 SV=3	1	1	3	3	4	5.75561	-0.249969	22.3404	-0.699678	0.50583	0.7926	-5.57484	0.613785	1	1	CHIP - CTRL	limma	0.50583	0.7926	FALSE	no hit	5.75561		0.295995
FH	P07954|P07954-2	Fumarate hydratase, mitochondrial OS=Homo sapiens GN=FH PE=1 SV=3|Isoform Cytoplasmic of Fumarate hydratase, mitochondrial OS=Homo sapiens GN=FH	1	1	3	3	2	5.82306	0.144951	21.9049	0.698886	0.506297	0.7926	-5.57537	0.614186	1	1	CHIP - CTRL	limma	0.506297	0.7926	FALSE	no hit	5.82306		0.295595
RAD50	Q92878|Q92878-2	DNA repair protein RAD50 OS=Homo sapiens GN=RAD50 PE=1 SV=1|Isoform 2 of DNA repair protein RAD50 OS=Homo sapiens GN=RAD50	1	1	3	3	22	6.39728	0.096282	25.5571	0.698694	0.50641	0.7926	-5.5755	0.614283	1	1	CHIP - CTRL	limma	0.50641	0.7926	FALSE	no hit	6.39728		0.295498
TBCC	Q15814	Tubulin-specific chaperone C OS=Homo sapiens GN=TBCC PE=1 SV=2	1	1	3	3	2	6.06026	0.0886153	21.3276	0.698393	0.506587	0.7926	-5.57571	0.614436	1	1	CHIP - CTRL	limma	0.506587	0.7926	FALSE	no hit	6.06026		0.295346
EPRS	P07814	Bifunctional glutamate/proline--tRNA ligase OS=Homo sapiens GN=EPRS PE=1 SV=5	1	1	3	3	20	6.84636	0.110329	25.9377	0.695565	0.508256	0.794495	-5.57762	0.61587	1	1	CHIP - CTRL	limma	0.508256	0.794495	FALSE	no hit	6.84636		0.293917
CORO1B	Q9BR76	Coronin-1B OS=Homo sapiens GN=CORO1B PE=1 SV=1	1	1	3	3	4	6.08455	-0.110697	23.3317	-0.694062	0.509145	0.795121	-5.57863	0.616633	1	1	CHIP - CTRL	limma	0.509145	0.795121	FALSE	no hit	6.08455		0.293159
SBDS	A0A087X020|Q9Y3A5	Ribosome maturation protein SBDS OS=Homo sapiens GN=SBDS PE=1 SV=1|Ribosome maturation protein SBDS OS=Homo sapiens GN=SBDS PE=1 SV=4	1	1	3	3	7	6.68092	0.147733	24.6837	0.693334	0.509575	0.795121	-5.57912	0.617003	1	1	CHIP - CTRL	limma	0.509575	0.795121	FALSE	no hit	6.68092		0.292792
EIF4A3	P38919	Eukaryotic initiation factor 4A-III OS=Homo sapiens GN=EIF4A3 PE=1 SV=4	1	1	3	3	7	6.57093	-0.0966657	23.7418	-0.690702	0.511134	0.795566	-5.58088	0.61834	1	1	CHIP - CTRL	limma	0.511134	0.795566	FALSE	no hit	6.57093		0.291465
HIBCH	A0A087WXI1|Q6NVY1	3-hydroxyisobutyryl-CoA hydrolase, mitochondrial OS=Homo sapiens GN=HIBCH PE=1 SV=1|3-hydroxyisobutyryl-CoA hydrolase, mitochondrial OS=Homo sapiens GN=HIBCH PE=1 SV=2	1	1	3	3	3	5.89505	0.203286	22.4621	0.690083	0.511501	0.795566	-5.5813	0.618655	1	1	CHIP - CTRL	limma	0.511501	0.795566	FALSE	no hit	5.89505		0.291153
RPL26	P61254	60S ribosomal protein L26 OS=Homo sapiens GN=RPL26 PE=1 SV=1	1	1	3	3	2	8.33895	-0.326558	25.9544	-0.689608	0.511783	0.795566	-5.58162	0.618896	1	1	CHIP - CTRL	limma	0.511783	0.795566	FALSE	no hit	8.33895		0.290914
EPB41L3	Q9Y2J2-2	Isoform 2 of Band 4,1-like protein 3 OS=Homo sapiens GN=EPB41L3	1	1	3	3	7	5.95412	-0.157676	23.4068	-0.688993	0.512148	0.795566	-5.58203	0.619209	1	1	CHIP - CTRL	limma	0.512148	0.795566	FALSE	no hit	5.95412		0.290604
TLK2	J3QLK5|Q86UE8|Q86UE8-2|Q86UE8-3	Serine/threonine-protein kinase tousled-like 2 OS=Homo sapiens GN=TLK2 PE=1 SV=1|Serine/threonine-protein kinase tousled-like 2 OS=Homo sapiens GN=TLK2 PE=1 SV=2|Isoform 2 of Serine/threonine-protein kinase tousled-like 2 OS=Homo sapiens GN=TLK2|Isoform 3 of Serine/threonine-protein kinase tousled-like 2 OS=Homo sapiens GN=TLK2	1	1	3	3	3	5.54351	0.0909302	21.4695	0.688978	0.512157	0.795566	-5.58204	0.619217	1	1	CHIP - CTRL	limma	0.512157	0.795566	FALSE	no hit	5.54351		0.290597
CBX1	B5MD17|J3KS05|P83916	Chromobox protein homolog 1 (Fragment) OS=Homo sapiens GN=CBX1 PE=1 SV=1|Chromobox protein homolog 1 (Fragment) OS=Homo sapiens GN=CBX1 PE=1 SV=7|Chromobox protein homolog 1 OS=Homo sapiens GN=CBX1 PE=1 SV=1	1	1	3	3	2	5.69959	-0.0985529	21.467	-0.684995	0.514525	0.797495	-5.58469	0.621244	1	1	CHIP - CTRL	limma	0.514525	0.797495	FALSE	no hit	5.69959		0.288594
WBSCR22	O43709|O43709-3	Probable 18S rRNA (guanine-N(7))-methyltransferase OS=Homo sapiens GN=WBSCR22 PE=1 SV=2|Isoform 3 of Probable 18S rRNA (guanine-N(7))-methyltransferase OS=Homo sapiens GN=WBSCR22	1	1	3	3	2	6.32227	-0.0802003	22.1277	-0.684	0.515118	0.797495	-5.58535	0.621751	1	1	CHIP - CTRL	limma	0.515118	0.797495	FALSE	no hit	6.32227		0.288093
COPG1	Q9Y678	Coatomer subunit gamma-1 OS=Homo sapiens GN=COPG1 PE=1 SV=1	1	1	3	3	6	6.40867	-0.0873059	23.8198	-0.683878	0.51519	0.797495	-5.58543	0.621813	1	1	CHIP - CTRL	limma	0.51519	0.797495	FALSE	no hit	6.40867		0.288032
ATP5B	P06576	ATP synthase subunit beta, mitochondrial OS=Homo sapiens GN=ATP5B PE=1 SV=3	1	1	3	3	5	6.23034	0.0973111	24.0335	0.683067	0.515674	0.797495	-5.58597	0.622227	1	1	CHIP - CTRL	limma	0.515674	0.797495	FALSE	no hit	6.23034		0.287625
AP2A2	A0A0G2JQM1|A0A0G2JS82|O94973|O94973-2|O94973-3	AP-2 complex subunit alpha-2 (Fragment) OS=Homo sapiens GN=AP2A2 PE=1 SV=1|AP-2 complex subunit alpha-2 (Fragment) OS=Homo sapiens GN=AP2A2 PE=1 SV=1|AP-2 complex subunit alpha-2 OS=Homo sapiens GN=AP2A2 PE=1 SV=2|Isoform 2 of AP-2 complex subunit alpha-2 OS=Homo sapiens GN=AP2A2|Isoform 3 of AP-2 complex subunit alpha-2 OS=Homo sapiens GN=AP2A2	1	1	3	3	2	5.71786	0.104188	21.3523	0.682184	0.5162	0.797495	-5.58656	0.622677	1	1	CHIP - CTRL	limma	0.5162	0.797495	FALSE	no hit	5.71786		0.287182
ACADM	B7Z9I1|P11310|P11310-2|Q5T4U5	Medium-chain-specific acyl-CoA dehydrogenase, mitochondrial OS=Homo sapiens GN=ACADM PE=1 SV=1|Medium-chain specific acyl-CoA dehydrogenase, mitochondrial OS=Homo sapiens GN=ACADM PE=1 SV=1|Isoform 2 of Medium-chain specific acyl-CoA dehydrogenase, mitochondrial OS=Homo sapiens GN=ACADM|Acyl-Coenzyme A dehydrogenase, C-4 to C-12 straight chain, isoform CRA_a OS=Homo sapiens GN=ACADM PE=1 SV=1	1	1	3	3	3	5.76086	0.0822231	21.6703	0.681112	0.51684	0.797495	-5.58727	0.623224	1	1	CHIP - CTRL	limma	0.51684	0.797495	FALSE	no hit	5.76086		0.286644
STAU2	A0A0A0MTC5|A0A0A0MTD1|E7EPX0|E7EVJ4|E9PH62|F8VPI7|Q9NUL3|Q9NUL3-2|Q9NUL3-3|Q9NUL3-8	Double-stranded RNA-binding protein Staufen homolog 2 OS=Homo sapiens GN=STAU2 PE=1 SV=1|Double-stranded RNA-binding protein Staufen homolog 2 OS=Homo sapiens GN=STAU2 PE=1 SV=1|Double-stranded RNA-binding protein Staufen homolog 2 OS=Homo sapiens GN=STAU2 PE=1 SV=1|Double-stranded RNA-binding protein Staufen homolog 2 OS=Homo sapiens GN=STAU2 PE=1 SV=1|Double-stranded RNA-binding protein Staufen…	1	1	3	3	9	6.35512	-0.175453	24.0143	-0.681044	0.516881	0.797495	-5.58731	0.623258	1	1	CHIP - CTRL	limma	0.516881	0.797495	FALSE	no hit	6.35512		0.286609
ACACA	Q13085	Acetyl-CoA carboxylase 1 OS=Homo sapiens GN=ACACA PE=1 SV=2	1	1	3	3	21	6.87894	0.291599	25.1931	0.680706	0.517083	0.797495	-5.58754	0.623431	1	1	CHIP - CTRL	limma	0.517083	0.797495	FALSE	no hit	6.87894		0.28644
EDC4	Q6P2E9	Enhancer of mRNA-decapping protein 4 OS=Homo sapiens GN=EDC4 PE=1 SV=1	1	1	3	3	9	6.24282	0.0774709	24.1131	0.679646	0.517716	0.7977	-5.58824	0.623972	1	1	CHIP - CTRL	limma	0.517716	0.7977	FALSE	no hit	6.24282		0.285908
RNF113A	O15541	RING finger protein 113A OS=Homo sapiens GN=RNF113A PE=1 SV=1	1	1	3	3	3	5.70249	-0.0850387	22.9299	-0.676956	0.519325	0.7977	-5.59001	0.625345	1	1	CHIP - CTRL	limma	0.519325	0.7977	FALSE	no hit	5.70249		0.284561
GTPBP1	O00178	GTP-binding protein 1 OS=Homo sapiens GN=GTPBP1 PE=1 SV=3	1	1	3	3	2	6.31678	-0.126496	20.3363	-0.676555	0.519566	0.7977	-5.59028	0.62555	1	1	CHIP - CTRL	limma	0.519566	0.7977	FALSE	no hit	6.31678		0.284359
GADD45GIP1	Q8TAE8	Growth arrest and DNA damage-inducible proteins-interacting protein 1 OS=Homo sapiens GN=GADD45GIP1 PE=1 SV=1	1	1	3	3	2	5.93037	0.18397	21.8919	0.676117	0.519828	0.7977	-5.59056	0.625774	1	1	CHIP - CTRL	limma	0.519828	0.7977	FALSE	no hit	5.93037		0.28414
HNRNPAB	A0A087WZV1|D6R9P3|D6RBZ0|D6RD18|Q99729-2|Q99729-3	Heterogeneous nuclear ribonucleoprotein A/B OS=Homo sapiens GN=HNRNPAB PE=1 SV=1|Heterogeneous nuclear ribonucleoprotein A/B OS=Homo sapiens GN=HNRNPAB PE=1 SV=1|Heterogeneous nuclear ribonucleoprotein A/B OS=Homo sapiens GN=HNRNPAB PE=1 SV=1|Heterogeneous nuclear ribonucleoprotein A/B OS=Homo sapiens GN=HNRNPAB PE=1 SV=1|Isoform 2 of Heterogeneous nuclear ribonucleoprotein A/B OS=Homo sapiens GN…	1	1	3	3	4	6.85582	0.0871061	23.8444	0.675869	0.519977	0.7977	-5.59073	0.6259	1	1	CHIP - CTRL	limma	0.519977	0.7977	FALSE	no hit	6.85582		0.284016
POR	H0Y4R2|P16435	NADPH--cytochrome P450 reductase (Fragment) OS=Homo sapiens GN=POR PE=1 SV=1|NADPH--cytochrome P450 reductase OS=Homo sapiens GN=POR PE=1 SV=2	1	1	3	3	4	5.89394	0.088685	22.9397	0.675202	0.520377	0.7977	-5.59116	0.626242	1	1	CHIP - CTRL	limma	0.520377	0.7977	FALSE	no hit	5.89394		0.283682
RIOK1	Q9BRS2	Serine/threonine-protein kinase RIO1 OS=Homo sapiens GN=RIOK1 PE=1 SV=2	1	1	3	3	4	6.11247	-0.100255	22.841	-0.672129	0.522221	0.7977	-5.59318	0.627813	1	1	CHIP - CTRL	limma	0.522221	0.7977	FALSE	no hit	6.11247		0.282145
DPYSL5	Q9BPU6	Dihydropyrimidinase-related protein 5 OS=Homo sapiens GN=DPYSL5 PE=1 SV=1	1	1	3	3	2	5.61826	0.105465	21.3241	0.671908	0.522354	0.7977	-5.59332	0.627926	1	1	CHIP - CTRL	limma	0.522354	0.7977	FALSE	no hit	5.61826		0.282035
MLF1IP|CENPU	Q09GN1|Q71F23|Q71F23-3	Centromere protein U OS=Homo sapiens GN=MLF1IP PE=1 SV=1|Centromere protein U OS=Homo sapiens GN=CENPU PE=1 SV=1|Isoform 3 of Centromere protein U OS=Homo sapiens GN=CENPU	1	1	3	3	2	5.56354	-0.108939	20.7554	-0.671806	0.522416	0.7977	-5.59339	0.627978	1	1	CHIP - CTRL	limma	0.522416	0.7977	FALSE	no hit	5.56354		0.281984
KLC4	Q9NSK0|Q9NSK0-3	Kinesin light chain 4 OS=Homo sapiens GN=KLC4 PE=1 SV=3|Isoform 3 of Kinesin light chain 4 OS=Homo sapiens GN=KLC4	1	1	3	3	2	5.64317	0.12837	21.0445	0.670956	0.522926	0.7977	-5.59394	0.628413	1	1	CHIP - CTRL	limma	0.522926	0.7977	FALSE	no hit	5.64317		0.281559
YWHAG	P61981	14-3-3 protein gamma OS=Homo sapiens GN=YWHAG PE=1 SV=2	1	1	3	3	3	6.5823	0.113157	23.1684	0.670157	0.523408	0.7977	-5.59447	0.628823	1	1	CHIP - CTRL	limma	0.523408	0.7977	FALSE	no hit	6.5823		0.28116
PSIP1	O75475	PC4 and SFRS1-interacting protein OS=Homo sapiens GN=PSIP1 PE=1 SV=1	1	1	3	3	3	5.92848	0.082322	23.0853	0.669862	0.523585	0.7977	-5.59466	0.628974	1	1	CHIP - CTRL	limma	0.523585	0.7977	FALSE	no hit	5.92848		0.281013
TBCE	Q15813|Q15813-2	Tubulin-specific chaperone E OS=Homo sapiens GN=TBCE PE=1 SV=1|Isoform 2 of Tubulin-specific chaperone E OS=Homo sapiens GN=TBCE	1	1	3	3	4	5.84123	0.0768254	22.2718	0.669175	0.523999	0.7977	-5.59511	0.629325	1	1	CHIP - CTRL	limma	0.523999	0.7977	FALSE	no hit	5.84123		0.28067
USP7	H3BND8|Q93009|Q93009-3	Ubiquitin carboxyl-terminal hydrolase 7 (Fragment) OS=Homo sapiens GN=USP7 PE=1 SV=1|Ubiquitin carboxyl-terminal hydrolase 7 OS=Homo sapiens GN=USP7 PE=1 SV=2|Isoform 3 of Ubiquitin carboxyl-terminal hydrolase 7 OS=Homo sapiens GN=USP7	1	1	3	3	7	6.48061	0.0955263	24.1594	0.669165	0.524005	0.7977	-5.59511	0.629331	1	1	CHIP - CTRL	limma	0.524005	0.7977	FALSE	no hit	6.48061		0.280665
DBNL	B4DDD6|Q9UJU6|Q9UJU6-2|Q9UJU6-6	Drebrin-like protein OS=Homo sapiens GN=DBNL PE=1 SV=1|Drebrin-like protein OS=Homo sapiens GN=DBNL PE=1 SV=1|Isoform 2 of Drebrin-like protein OS=Homo sapiens GN=DBNL|Isoform 6 of Drebrin-like protein OS=Homo sapiens GN=DBNL	1	1	3	3	6	6.00088	-0.107157	23.0368	-0.667044	0.525283	0.7977	-5.59649	0.630418	1	1	CHIP - CTRL	limma	0.525283	0.7977	FALSE	no hit	6.00088		0.279606
COLGALT1	Q8NBJ5	Procollagen galactosyltransferase 1 OS=Homo sapiens GN=COLGALT1 PE=1 SV=1	1	1	3	3	2	5.58925	0.141154	20.9785	0.666587	0.525559	0.7977	-5.59679	0.630652	1	1	CHIP - CTRL	limma	0.525559	0.7977	FALSE	no hit	5.58925		0.279379
PSMF1	Q5QPM7|Q92530	Proteasome inhibitor PI31 subunit OS=Homo sapiens GN=PSMF1 PE=1 SV=2|Proteasome inhibitor PI31 subunit OS=Homo sapiens GN=PSMF1 PE=1 SV=2	1	1	3	3	3	6.22177	0.111468	22.3267	0.666445	0.525645	0.7977	-5.59688	0.630725	1	1	CHIP - CTRL	limma	0.525645	0.7977	FALSE	no hit	6.22177		0.279308
NUDT2	P50583	Bis(5'-nucleosyl)-tetraphosphatase [asymmetrical] OS=Homo sapiens GN=NUDT2 PE=1 SV=3	1	1	3	3	2	5.8929	0.0896484	21.6887	0.66638	0.525684	0.7977	-5.59693	0.630758	1	1	CHIP - CTRL	limma	0.525684	0.7977	FALSE	no hit	5.8929		0.279275
ROCK1	A0A0U1RQV4|Q13464	Rho-associated protein kinase 1 OS=Homo sapiens GN=ROCK1 PE=1 SV=1|Rho-associated protein kinase 1 OS=Homo sapiens GN=ROCK1 PE=1 SV=1	1	1	3	3	3	5.78812	0.081968	22.3554	0.664088	0.527068	0.7977	-5.59841	0.631934	1	1	CHIP - CTRL	limma	0.527068	0.7977	FALSE	no hit	5.78812		0.278133
WDR3	Q9UNX4	WD repeat-containing protein 3 OS=Homo sapiens GN=WDR3 PE=1 SV=1	1	1	3	3	3	5.78763	-0.107486	22.36	-0.664016	0.527111	0.7977	-5.59846	0.63197	1	1	CHIP - CTRL	limma	0.527111	0.7977	FALSE	no hit	5.78763		0.278098
MRPS18A	Q5QPA5|Q9NVS2|Q9NVS2-2|Q9NVS2-3	28S ribosomal protein S18a, mitochondrial (Fragment) OS=Homo sapiens GN=MRPS18A PE=1 SV=8|28S ribosomal protein S18a, mitochondrial OS=Homo sapiens GN=MRPS18A PE=1 SV=1|Isoform 2 of 28S ribosomal protein S18a, mitochondrial OS=Homo sapiens GN=MRPS18A|Isoform 3 of 28S ribosomal protein S18a, mitochondrial OS=Homo sapiens GN=MRPS18A	1	1	3	3	2	6.25927	0.116212	22.8441	0.66385	0.527212	0.7977	-5.59857	0.632056	1	1	CHIP - CTRL	limma	0.527212	0.7977	FALSE	no hit	6.25927		0.278015
ACAT2	Q9BWD1|Q9BWD1-2	Acetyl-CoA acetyltransferase, cytosolic OS=Homo sapiens GN=ACAT2 PE=1 SV=2|Isoform 2 of Acetyl-CoA acetyltransferase, cytosolic OS=Homo sapiens GN=ACAT2	1	1	3	3	5	6.3317	0.0924494	23.8868	0.663359	0.527509	0.7977	-5.59888	0.632307	1	1	CHIP - CTRL	limma	0.527509	0.7977	FALSE	no hit	6.3317		0.277771
SPAG9	A0A087X2D8|O60271|O60271-2|O60271-4|O60271-9	C-Jun-amino-terminal kinase-interacting protein 4 OS=Homo sapiens GN=SPAG9 PE=1 SV=1|C-Jun-amino-terminal kinase-interacting protein 4 OS=Homo sapiens GN=SPAG9 PE=1 SV=4|Isoform 2 of C-Jun-amino-terminal kinase-interacting protein 4 OS=Homo sapiens GN=SPAG9|Isoform 4 of C-Jun-amino-terminal kinase-interacting protein 4 OS=Homo sapiens GN=SPAG9|Isoform 6 of C-Jun-amino-terminal kinase-interacting …	1	1	3	3	6	5.79012	0.11455	22.7137	0.662098	0.528272	0.7977	-5.5997	0.632955	1	1	CHIP - CTRL	limma	0.528272	0.7977	FALSE	no hit	5.79012		0.277143
PDIA4	P13667	Protein disulfide-isomerase A4 OS=Homo sapiens GN=PDIA4 PE=1 SV=2	1	1	3	3	9	6.50886	0.124102	24.4273	0.661192	0.52882	0.7977	-5.60028	0.63342	1	1	CHIP - CTRL	limma	0.52882	0.7977	FALSE	no hit	6.50886		0.276692
MSTO1	Q9BUK6|Q9BUK6-2|Q9BUK6-3|Q9BUK6-7	Protein misato homolog 1 OS=Homo sapiens GN=MSTO1 PE=1 SV=1|Isoform 2 of Protein misato homolog 1 OS=Homo sapiens GN=MSTO1|Isoform 3 of Protein misato homolog 1 OS=Homo sapiens GN=MSTO1|Isoform 7 of Protein misato homolog 1 OS=Homo sapiens GN=MSTO1	1	1	3	3	2	5.74692	-0.0932168	21.0062	-0.661095	0.528879	0.7977	-5.60034	0.63347	1	1	CHIP - CTRL	limma	0.528879	0.7977	FALSE	no hit	5.74692		0.276644
ALDOA	H3BQN4|J3KPS3|P04075|P04075-2	Fructose-bisphosphate aldolase OS=Homo sapiens GN=ALDOA PE=1 SV=1|Fructose-bisphosphate aldolase OS=Homo sapiens GN=ALDOA PE=1 SV=1|Fructose-bisphosphate aldolase A OS=Homo sapiens GN=ALDOA PE=1 SV=2|Isoform 2 of Fructose-bisphosphate aldolase A OS=Homo sapiens GN=ALDOA	1	1	3	3	6	6.56626	-0.126987	24.3237	-0.660243	0.529395	0.7977	-5.60089	0.633908	1	1	CHIP - CTRL	limma	0.529395	0.7977	FALSE	no hit	6.56626		0.27622
MYO1D	J3QRN6|O94832	Unconventional myosin-Id OS=Homo sapiens GN=MYO1D PE=1 SV=1|Unconventional myosin-Id OS=Homo sapiens GN=MYO1D PE=1 SV=2	1	1	3	3	2	6.09789	0.0925212	21.6662	0.659822	0.52965	0.7977	-5.60116	0.634124	1	1	CHIP - CTRL	limma	0.52965	0.7977	FALSE	no hit	6.09789		0.276011
EIF3E	P60228	Eukaryotic translation initiation factor 3 subunit E OS=Homo sapiens GN=EIF3E PE=1 SV=1	1	1	3	3	6	6.1469	0.0854617	23.0804	0.657779	0.53089	0.798448	-5.60248	0.635174	1	1	CHIP - CTRL	limma	0.53089	0.798448	FALSE	no hit	6.1469		0.274995
NAMPT	P43490	Nicotinamide phosphoribosyltransferase OS=Homo sapiens GN=NAMPT PE=1 SV=1	1	1	3	3	3	6.0182	0.118761	22.0315	0.657483	0.53107	0.798448	-5.60267	0.635326	1	1	CHIP - CTRL	limma	0.53107	0.798448	FALSE	no hit	6.0182		0.274849
PLK1	P53350	Serine/threonine-protein kinase PLK1 OS=Homo sapiens GN=PLK1 PE=1 SV=1	1	1	3	3	3	5.69229	0.0852118	22.3957	0.656291	0.531794	0.798844	-5.60343	0.63594	1	1	CHIP - CTRL	limma	0.531794	0.798844	FALSE	no hit	5.69229		0.274257
KIF4A	O95239|O95239-2	Chromosome-associated kinesin KIF4A OS=Homo sapiens GN=KIF4A PE=1 SV=3|Isoform 2 of Chromosome-associated kinesin KIF4A OS=Homo sapiens GN=KIF4A	1	1	3	3	2	5.81024	-0.0947533	20.931	-0.655262	0.53242	0.799086	-5.60409	0.636469	1	1	CHIP - CTRL	limma	0.53242	0.799086	FALSE	no hit	5.81024		0.273746
HNRNPM	A0A087X0X3|P52272|P52272-2	Heterogeneous nuclear ribonucleoprotein M OS=Homo sapiens GN=HNRNPM PE=1 SV=1|Heterogeneous nuclear ribonucleoprotein M OS=Homo sapiens GN=HNRNPM PE=1 SV=3|Isoform 2 of Heterogeneous nuclear ribonucleoprotein M OS=Homo sapiens GN=HNRNPM	1	1	3	3	26	7.50479	-0.139299	26.8697	-0.654509	0.532878	0.799086	-5.60457	0.636857	1	1	CHIP - CTRL	limma	0.532878	0.799086	FALSE	no hit	7.50479		0.273372
POLA1	A0A087WU64|A6NMQ1|P09884	DNA polymerase OS=Homo sapiens GN=POLA1 PE=1 SV=1|DNA polymerase OS=Homo sapiens GN=POLA1 PE=1 SV=1|DNA polymerase alpha catalytic subunit OS=Homo sapiens GN=POLA1 PE=1 SV=2	1	1	3	3	5	5.77984	0.116613	22.897	0.652056	0.534372	0.799518	-5.60614	0.63812	1	1	CHIP - CTRL	limma	0.534372	0.799518	FALSE	no hit	5.77984		0.272156
RPLP2	P05387	60S acidic ribosomal protein P2 OS=Homo sapiens GN=RPLP2 PE=1 SV=1	1	1	3	3	5	6.86472	-0.31368	24.2476	-0.650354	0.53541	0.799518	-5.60722	0.638997	1	1	CHIP - CTRL	limma	0.53541	0.799518	FALSE	no hit	6.86472		0.271313
TRMT10C	Q7L0Y3	Mitochondrial ribonuclease P protein 1 OS=Homo sapiens GN=TRMT10C PE=1 SV=2	1	1	3	3	5	6.30513	0.078673	22.9374	0.649865	0.535709	0.799518	-5.60753	0.63925	1	1	CHIP - CTRL	limma	0.535709	0.799518	FALSE	no hit	6.30513		0.271071
EIF2D	P41214	Eukaryotic translation initiation factor 2D OS=Homo sapiens GN=EIF2D PE=1 SV=3	1	1	3	3	3	5.81679	0.0820187	22.0794	0.6497	0.53581	0.799518	-5.60764	0.639335	1	1	CHIP - CTRL	limma	0.53581	0.799518	FALSE	no hit	5.81679		0.27099
NDUFS1	B4DJ81|P28331|P28331-2|P28331-3|P28331-4|P28331-5	NADH-ubiquinone oxidoreductase 75 kDa subunit, mitochondrial OS=Homo sapiens GN=NDUFS1 PE=1 SV=1|NADH-ubiquinone oxidoreductase 75 kDa subunit, mitochondrial OS=Homo sapiens GN=NDUFS1 PE=1 SV=3|Isoform 2 of NADH-ubiquinone oxidoreductase 75 kDa subunit, mitochondrial OS=Homo sapiens GN=NDUFS1|Isoform 3 of NADH-ubiquinone oxidoreductase 75 kDa subunit, mitochondrial OS=Homo sapiens GN=NDUFS1|Isofo…	1	1	3	3	3	5.63506	0.0988248	21.6846	0.648798	0.53636	0.799518	-5.60821	0.6398	1	1	CHIP - CTRL	limma	0.53636	0.799518	FALSE	no hit	5.63506		0.270543
PPP1R10	Q96QC0	Serine/threonine-protein phosphatase 1 regulatory subunit 10 OS=Homo sapiens GN=PPP1R10 PE=1 SV=1	1	1	3	3	6	6.25295	-0.422762	23.3002	-0.648599	0.536482	0.799518	-5.60833	0.639902	1	1	CHIP - CTRL	limma	0.536482	0.799518	FALSE	no hit	6.25295		0.270445
CCT5	P48643	T-complex protein 1 subunit epsilon OS=Homo sapiens GN=CCT5 PE=1 SV=1	1	1	3	3	11	7.07526	0.104167	25.5007	0.64724	0.537313	0.799518	-5.60919	0.640604	1	1	CHIP - CTRL	limma	0.537313	0.799518	FALSE	no hit	7.07526		0.269773
TEX10	Q9NXF1|Q9NXF1-2	Testis-expressed sequence 10 protein OS=Homo sapiens GN=TEX10 PE=1 SV=2|Isoform 2 of Testis-expressed sequence 10 protein OS=Homo sapiens GN=TEX10	1	1	3	3	3	5.76455	0.0750721	22.1976	0.646905	0.537517	0.799518	-5.60941	0.640776	1	1	CHIP - CTRL	limma	0.537517	0.799518	FALSE	no hit	5.76455		0.269607
MRE11A	P49959	Double-strand break repair protein MRE11A OS=Homo sapiens GN=MRE11A PE=1 SV=3	1	1	3	3	3	6.05981	-0.225825	21.4837	-0.646894	0.537524	0.799518	-5.60941	0.640782	1	1	CHIP - CTRL	limma	0.537524	0.799518	FALSE	no hit	6.05981		0.269602
HMGCS1	Q01581	Hydroxymethylglutaryl-CoA synthase, cytoplasmic OS=Homo sapiens GN=HMGCS1 PE=1 SV=2	1	1	3	3	6	6.33457	0.109165	23.915	0.646473	0.537782	0.799518	-5.60968	0.640999	1	1	CHIP - CTRL	limma	0.537782	0.799518	FALSE	no hit	6.33457		0.269394
CTPS2	Q9NRF8	CTP synthase 2 OS=Homo sapiens GN=CTPS2 PE=1 SV=1	1	1	3	3	2	5.54509	0.0942147	21.8421	0.645519	0.538366	0.7997	-5.61028	0.641492	1	1	CHIP - CTRL	limma	0.538366	0.7997	FALSE	no hit	5.54509		0.268922
HAUS6	Q5VY60|Q7Z4H7|Q7Z4H7-3	HAUS augmin-like complex subunit 6 OS=Homo sapiens GN=HAUS6 PE=1 SV=1|HAUS augmin-like complex subunit 6 OS=Homo sapiens GN=HAUS6 PE=1 SV=2|Isoform 3 of HAUS augmin-like complex subunit 6 OS=Homo sapiens GN=HAUS6	1	1	3	3	2	5.48673	0.105398	19.9088	0.644176	0.539189	0.800236	-5.61113	0.642186	1	1	CHIP - CTRL	limma	0.539189	0.800236	FALSE	no hit	5.48673		0.268259
RPN1	P04843	Dolichyl-diphosphooligosaccharide--protein glycosyltransferase subunit 1 OS=Homo sapiens GN=RPN1 PE=1 SV=1	1	1	3	3	8	6.39902	0.102351	23.836	0.643407	0.53966	0.80025	-5.61161	0.642583	1	1	CHIP - CTRL	limma	0.53966	0.80025	FALSE	no hit	6.39902		0.267879
THRAP3	Q9Y2W1	Thyroid hormone receptor-associated protein 3 OS=Homo sapiens GN=THRAP3 PE=1 SV=2	1	1	3	3	11	6.30257	-0.0906492	24.6339	-0.640351	0.541537	0.802237	-5.61353	0.644163	1	1	CHIP - CTRL	limma	0.541537	0.802237	FALSE	no hit	6.30257		0.266372
HDGFRP2	Q7Z4V5|Q7Z4V5-2	Hepatoma-derived growth factor-related protein 2 OS=Homo sapiens GN=HDGFRP2 PE=1 SV=1|Isoform 2 of Hepatoma-derived growth factor-related protein 2 OS=Homo sapiens GN=HDGFRP2	1	1	3	3	2	5.73682	-0.149358	20.7871	-0.639423	0.542107	0.802237	-5.61412	0.644643	1	1	CHIP - CTRL	limma	0.542107	0.802237	FALSE	no hit	5.73682		0.265915
RTCB	Q9Y3I0	tRNA-splicing ligase RtcB homolog OS=Homo sapiens GN=RTCB PE=1 SV=1	1	1	3	3	8	6.79381	0.0957345	24.3102	0.638963	0.54239	0.802237	-5.6144	0.644881	1	1	CHIP - CTRL	limma	0.54239	0.802237	FALSE	no hit	6.79381		0.265688
FSCN1	Q16658	Fascin OS=Homo sapiens GN=FSCN1 PE=1 SV=3	1	1	3	3	2	6.51042	0.093532	21.9114	0.637105	0.543534	0.803243	-5.61556	0.645843	1	1	CHIP - CTRL	limma	0.543534	0.803243	FALSE	no hit	6.51042		0.264773
EEFSEC	C9J8T0|P57772	Selenocysteine-specific elongation factor OS=Homo sapiens GN=EEFSEC PE=1 SV=1|Selenocysteine-specific elongation factor OS=Homo sapiens GN=EEFSEC PE=1 SV=4	1	1	3	3	4	5.73067	-0.0980319	22.364	-0.635107	0.544766	0.804377	-5.61681	0.646878	1	1	CHIP - CTRL	limma	0.544766	0.804377	FALSE	no hit	5.73067		0.26379
SKIV2L2	P42285	Superkiller viralicidic activity 2-like 2 OS=Homo sapiens GN=SKIV2L2 PE=1 SV=3	1	1	3	3	7	6.33672	0.0910918	24.0896	0.633393	0.545823	0.805252	-5.61787	0.647767	1	1	CHIP - CTRL	limma	0.545823	0.805252	FALSE	no hit	6.33672		0.262948
CHEK1	J3KN87|O14757|O14757-3	Serine/threonine-protein kinase Chk1 OS=Homo sapiens GN=CHEK1 PE=1 SV=1|Serine/threonine-protein kinase Chk1 OS=Homo sapiens GN=CHEK1 PE=1 SV=2|Isoform 3 of Serine/threonine-protein kinase Chk1 OS=Homo sapiens GN=CHEK1	1	1	3	3	2	5.69479	0.0911938	21.4904	0.632526	0.546359	0.805356	-5.61841	0.648216	1	1	CHIP - CTRL	limma	0.546359	0.805356	FALSE	no hit	5.69479		0.262522
PELO	Q9BRX2	Protein pelota homolog OS=Homo sapiens GN=PELO PE=1 SV=2	1	1	3	3	3	5.85811	-0.0710375	22.5005	-0.63043	0.547655	0.80658	-5.61971	0.649303	1	1	CHIP - CTRL	limma	0.547655	0.80658	FALSE	no hit	5.85811		0.261493
PRPS2	P11908|P11908-2	Ribose-phosphate pyrophosphokinase 2 OS=Homo sapiens GN=PRPS2 PE=1 SV=2|Isoform 2 of Ribose-phosphate pyrophosphokinase 2 OS=Homo sapiens GN=PRPS2	1	1	3	3	2	6.03889	0.120388	22.4505	0.62688	0.549854	0.808064	-5.6219	0.651147	1	1	CHIP - CTRL	limma	0.549854	0.808064	FALSE	no hit	6.03889		0.259752
TECR	Q9NZ01	Very-long-chain enoyl-CoA reductase OS=Homo sapiens GN=TECR PE=1 SV=1	1	1	3	3	2	5.95786	0.0859548	21.6918	0.626568	0.550048	0.808064	-5.62209	0.651309	1	1	CHIP - CTRL	limma	0.550048	0.808064	FALSE	no hit	5.95786		0.2596
CDCA2	E9PEI0|Q69YH5	Cell division cycle-associated protein 2 OS=Homo sapiens GN=CDCA2 PE=1 SV=1|Cell division cycle-associated protein 2 OS=Homo sapiens GN=CDCA2 PE=1 SV=2	1	1	3	3	2	5.80125	0.0849125	22.0928	0.626545	0.550062	0.808064	-5.62211	0.651321	1	1	CHIP - CTRL	limma	0.550062	0.808064	FALSE	no hit	5.80125		0.259588
DCAF7	P61962	DDB1- and CUL4-associated factor 7 OS=Homo sapiens GN=DCAF7 PE=1 SV=1	1	1	3	3	2	6.02454	0.0831697	22.0517	0.624794	0.551149	0.808974	-5.62318	0.652231	1	1	CHIP - CTRL	limma	0.551149	0.808974	FALSE	no hit	6.02454		0.258731
PSME3	B3KQ25|K7ESG5|K9J957|P61289|P61289-2|P61289-3	Proteasome activator complex subunit 3 OS=Homo sapiens GN=PSME3 PE=1 SV=1|Proteasome activator complex subunit 3 OS=Homo sapiens GN=PSME3 PE=1 SV=1|Proteasome activator complex subunit 3 OS=Homo sapiens GN=PSME3 PE=1 SV=1|Proteasome activator complex subunit 3 OS=Homo sapiens GN=PSME3 PE=1 SV=1|Isoform 2 of Proteasome activator complex subunit 3 OS=Homo sapiens GN=PSME3|Isoform 3 of Proteasome ac…	1	1	3	3	2	6.25029	0.253377	21.292	0.6231	0.552201	0.809733	-5.62422	0.653112	1	1	CHIP - CTRL	limma	0.552201	0.809733	FALSE	no hit	6.25029		0.257902
PPM1F	B5MCT7|P49593|P49593-2	Protein phosphatase 1F OS=Homo sapiens GN=PPM1F PE=1 SV=1|Protein phosphatase 1F OS=Homo sapiens GN=PPM1F PE=1 SV=3|Isoform 2 of Protein phosphatase 1F OS=Homo sapiens GN=PPM1F	1	1	3	3	3	5.81398	-0.095681	20.5798	-0.622458	0.552601	0.809733	-5.62461	0.653446	1	1	CHIP - CTRL	limma	0.552601	0.809733	FALSE	no hit	5.81398		0.257588
ABCF1	Q8NE71|Q8NE71-2	ATP-binding cassette sub-family F member 1 OS=Homo sapiens GN=ABCF1 PE=1 SV=2|Isoform 2 of ATP-binding cassette sub-family F member 1 OS=Homo sapiens GN=ABCF1	1	1	3	3	5	6.11827	-0.0797707	23.1299	-0.617986	0.555387	0.812519	-5.62734	0.655775	1	1	CHIP - CTRL	limma	0.555387	0.812519	FALSE	no hit	6.11827		0.255404
UBE3C	Q15386	Ubiquitin-protein ligase E3C OS=Homo sapiens GN=UBE3C PE=1 SV=3	1	1	3	3	2	5.69634	0.140424	21.3093	0.617561	0.555653	0.812519	-5.6276	0.655997	1	1	CHIP - CTRL	limma	0.555653	0.812519	FALSE	no hit	5.69634		0.255197
CCT8	P50990	T-complex protein 1 subunit theta OS=Homo sapiens GN=CCT8 PE=1 SV=4	1	1	3	3	21	7.38393	-0.217892	26.3795	-0.61715	0.555909	0.812519	-5.62784	0.656211	1	1	CHIP - CTRL	limma	0.555909	0.812519	FALSE	no hit	7.38393		0.254996
PCCB	C9JQS9|E7ETT1|E7ETT4|E7EX59|E9PDR0|P05166|P05166-2	Propionyl-CoA carboxylase beta chain, mitochondrial OS=Homo sapiens GN=PCCB PE=1 SV=1|Propionyl-CoA carboxylase beta chain, mitochondrial OS=Homo sapiens GN=PCCB PE=1 SV=1|Propionyl-CoA carboxylase beta chain, mitochondrial OS=Homo sapiens GN=PCCB PE=1 SV=1|Propionyl-CoA carboxylase beta chain, mitochondrial OS=Homo sapiens GN=PCCB PE=1 SV=1|Propionyl-CoA carboxylase beta chain, mitochondrial OS=…	1	1	3	3	2	5.76164	0.201666	21.5464	0.614753	0.557407	0.813999	-5.6293	0.657461	1	1	CHIP - CTRL	limma	0.557407	0.813999	FALSE	no hit	5.76164		0.253828
SEH1L	Q96EE3|Q96EE3-1	Nucleoporin SEH1 OS=Homo sapiens GN=SEH1L PE=1 SV=3|Isoform B of Nucleoporin SEH1 OS=Homo sapiens GN=SEH1L	1	1	3	3	2	6.09714	-0.127601	22.582	-0.61395	0.55791	0.813999	-5.62978	0.65788	1	1	CHIP - CTRL	limma	0.55791	0.813999	FALSE	no hit	6.09714		0.253436
COPB1	P53618	Coatomer subunit beta OS=Homo sapiens GN=COPB1 PE=1 SV=3	1	1	3	3	6	6.08493	0.109002	23.2476	0.612568	0.558774	0.813999	-5.63061	0.658601	1	1	CHIP - CTRL	limma	0.558774	0.813999	FALSE	no hit	6.08493		0.252764
MAP7D1	Q3KQU3|Q3KQU3-2|Q3KQU3-4	MAP7 domain-containing protein 1 OS=Homo sapiens GN=MAP7D1 PE=1 SV=1|Isoform 2 of MAP7 domain-containing protein 1 OS=Homo sapiens GN=MAP7D1|Isoform 4 of MAP7 domain-containing protein 1 OS=Homo sapiens GN=MAP7D1	1	1	3	3	4	5.98156	-0.084437	22.0057	-0.611545	0.559415	0.813999	-5.63123	0.659135	1	1	CHIP - CTRL	limma	0.559415	0.813999	FALSE	no hit	5.98156		0.252266
NAA50	C9J5D1|E7EQ69|Q9GZZ1	N-alpha-acetyltransferase 50 OS=Homo sapiens GN=NAA50 PE=1 SV=1|N-alpha-acetyltransferase 50 OS=Homo sapiens GN=NAA50 PE=1 SV=1|N-alpha-acetyltransferase 50 OS=Homo sapiens GN=NAA50 PE=1 SV=1	1	1	3	3	3	6.08504	-0.12171	22.4134	-0.61141	0.5595	0.813999	-5.63131	0.659205	1	1	CHIP - CTRL	limma	0.5595	0.813999	FALSE	no hit	6.08504		0.2522
HEATR1	Q5T3Q7|Q9H583	HEAT repeat-containing protein 1 OS=Homo sapiens GN=HEATR1 PE=1 SV=1|HEAT repeat-containing protein 1 OS=Homo sapiens GN=HEATR1 PE=1 SV=3	1	1	3	3	3	5.99606	-0.073245	22.4998	-0.610327	0.560179	0.813999	-5.63196	0.659771	1	1	CHIP - CTRL	limma	0.560179	0.813999	FALSE	no hit	5.99606		0.251674
CCAR1	Q8IX12|Q8IX12-2	Cell division cycle and apoptosis regulator protein 1 OS=Homo sapiens GN=CCAR1 PE=1 SV=2|Isoform 2 of Cell division cycle and apoptosis regulator protein 1 OS=Homo sapiens GN=CCAR1	1	1	3	3	5	5.87469	0.0847612	22.7706	0.608655	0.561228	0.813999	-5.63297	0.660645	1	1	CHIP - CTRL	limma	0.561228	0.813999	FALSE	no hit	5.87469		0.250861
KHSRP	A0A087WTP3|Q92945	Far upstream element-binding protein 2 OS=Homo sapiens GN=KHSRP PE=1 SV=1|Far upstream element-binding protein 2 OS=Homo sapiens GN=KHSRP PE=1 SV=4	1	1	3	3	3	5.62839	-0.0922001	21.8753	-0.608384	0.561398	0.813999	-5.63313	0.660786	1	1	CHIP - CTRL	limma	0.561398	0.813999	FALSE	no hit	5.62839		0.250729
SAP30BP	J3QQJ0|Q9UHR5|Q9UHR5-2	SAP30-binding protein (Fragment) OS=Homo sapiens GN=SAP30BP PE=1 SV=1|SAP30-binding protein OS=Homo sapiens GN=SAP30BP PE=1 SV=1|Isoform 2 of SAP30-binding protein OS=Homo sapiens GN=SAP30BP	1	1	3	3	5	6.37456	-0.305963	23.1697	-0.608352	0.561418	0.813999	-5.63315	0.660803	1	1	CHIP - CTRL	limma	0.561418	0.813999	FALSE	no hit	6.37456		0.250713
CKAP4	Q07065	Cytoskeleton-associated protein 4 OS=Homo sapiens GN=CKAP4 PE=1 SV=2	1	1	3	3	12	6.3194	0.0839881	24.5151	0.607233	0.562121	0.813999	-5.63382	0.661388	1	1	CHIP - CTRL	limma	0.562121	0.813999	FALSE	no hit	6.3194		0.25017
FXR1	B4DXZ6|P51114|P51114-2	Fragile X mental retardation syndrome-related protein 1 OS=Homo sapiens GN=FXR1 PE=1 SV=1|Fragile X mental retardation syndrome-related protein 1 OS=Homo sapiens GN=FXR1 PE=1 SV=3|Isoform 2 of Fragile X mental retardation syndrome-related protein 1 OS=Homo sapiens GN=FXR1	1	1	3	3	2	6.23667	-0.135874	22.4816	-0.606815	0.562384	0.813999	-5.63407	0.661607	1	1	CHIP - CTRL	limma	0.562384	0.813999	FALSE	no hit	6.23667		0.249967
ZC3HC1	C9J0I9|Q86WB0|Q86WB0-3	Nuclear-interacting partner of ALK OS=Homo sapiens GN=ZC3HC1 PE=1 SV=1|Nuclear-interacting partner of ALK OS=Homo sapiens GN=ZC3HC1 PE=1 SV=1|Isoform 3 of Nuclear-interacting partner of ALK OS=Homo sapiens GN=ZC3HC1	1	1	3	3	4	5.8323	-0.0837547	22.5851	-0.60586	0.562984	0.813999	-5.63464	0.662106	1	1	CHIP - CTRL	limma	0.562984	0.813999	FALSE	no hit	5.8323		0.249504
ANK3	Q12955|Q12955-4|Q12955-5	Ankyrin-3 OS=Homo sapiens GN=ANK3 PE=1 SV=3|Isoform 2 of Ankyrin-3 OS=Homo sapiens GN=ANK3|Isoform 3 of Ankyrin-3 OS=Homo sapiens GN=ANK3	1	1	3	3	3	5.80195	0.0825962	22.1046	0.605785	0.563032	0.813999	-5.63468	0.662145	1	1	CHIP - CTRL	limma	0.563032	0.813999	FALSE	no hit	5.80195		0.249467
ARHGEF1	M0QZR4|Q92888|Q92888-2|Q92888-3|Q92888-4	Rho guanine nucleotide exchange factor 1 OS=Homo sapiens GN=ARHGEF1 PE=1 SV=1|Rho guanine nucleotide exchange factor 1 OS=Homo sapiens GN=ARHGEF1 PE=1 SV=2|Isoform 2 of Rho guanine nucleotide exchange factor 1 OS=Homo sapiens GN=ARHGEF1|Isoform 3 of Rho guanine nucleotide exchange factor 1 OS=Homo sapiens GN=ARHGEF1|Isoform 4 of Rho guanine nucleotide exchange factor 1 OS=Homo sapiens GN=ARHGEF1	1	1	3	3	2	5.67413	0.0814129	21.4176	0.604272	0.563984	0.814345	-5.63558	0.662937	1	1	CHIP - CTRL	limma	0.563984	0.814345	FALSE	no hit	5.67413		0.248733
GATAD2B	A0A0U1RRM1|Q8WXI9	Transcriptional repressor p66-beta OS=Homo sapiens GN=GATAD2B PE=1 SV=1|Transcriptional repressor p66-beta OS=Homo sapiens GN=GATAD2B PE=1 SV=1	1	1	3	3	3	5.78933	-0.0848238	21.966	-0.603911	0.564211	0.814345	-5.6358	0.663126	1	1	CHIP - CTRL	limma	0.564211	0.814345	FALSE	no hit	5.78933		0.248558
USP14	A6NJA2|P54578|P54578-2|P54578-3	Ubiquitin carboxyl-terminal hydrolase 14 OS=Homo sapiens GN=USP14 PE=1 SV=2|Ubiquitin carboxyl-terminal hydrolase 14 OS=Homo sapiens GN=USP14 PE=1 SV=3|Isoform 2 of Ubiquitin carboxyl-terminal hydrolase 14 OS=Homo sapiens GN=USP14|Isoform 3 of Ubiquitin carboxyl-terminal hydrolase 14 OS=Homo sapiens GN=USP14	1	1	3	3	3	5.71633	0.0724048	22.3634	0.602204	0.565287	0.815218	-5.63681	0.664019	1	1	CHIP - CTRL	limma	0.565287	0.815218	FALSE	no hit	5.71633		0.247731
ACAA2	P42765	3-ketoacyl-CoA thiolase, mitochondrial OS=Homo sapiens GN=ACAA2 PE=1 SV=2	1	1	3	3	2	6.15587	0.0963817	22.1646	0.598571	0.56758	0.817844	-5.63896	0.665923	1	1	CHIP - CTRL	limma	0.56758	0.817844	FALSE	no hit	6.15587		0.245973
CXorf57	Q6NSI4	Uncharacterized protein CXorf57 OS=Homo sapiens GN=CXorf57 PE=1 SV=2	1	1	3	3	2	5.82648	-0.0809939	21.4915	-0.592871	0.571189	0.822031	-5.64231	0.668914	1	1	CHIP - CTRL	limma	0.571189	0.822031	FALSE	no hit	5.82648		0.24322
GLS	O94925-3	Isoform 3 of Glutaminase kidney isoform, mitochondrial OS=Homo sapiens GN=GLS	1	1	3	3	2	5.98592	0.132906	21.8366	0.591846	0.57184	0.822031	-5.64291	0.669453	1	1	CHIP - CTRL	limma	0.57184	0.822031	FALSE	no hit	5.98592		0.242726
ZCCHC17	A0A087WXF8|A0A087WXU5|A0A087WYV3|A0A0D9SEW3|E7EPF0|Q9NP64|Q9NP64-2|Q9NP64-3	Nucleolar protein of 40 kDa OS=Homo sapiens GN=ZCCHC17 PE=1 SV=1|Nucleolar protein of 40 kDa OS=Homo sapiens GN=ZCCHC17 PE=1 SV=1|Nucleolar protein of 40 kDa OS=Homo sapiens GN=ZCCHC17 PE=1 SV=1|Nucleolar protein of 40 kDa OS=Homo sapiens GN=ZCCHC17 PE=1 SV=1|Nucleolar protein of 40 kDa OS=Homo sapiens GN=ZCCHC17 PE=1 SV=2|Nucleolar protein of 40 kDa OS=Homo sapiens GN=ZCCHC17 PE=1 SV=1|Isoform 2…	1	1	3	3	2	5.68839	-0.0909426	21.1302	-0.591736	0.57191	0.822031	-5.64298	0.66951	1	1	CHIP - CTRL	limma	0.57191	0.822031	FALSE	no hit	5.68839		0.242673
NKTR	P30414	NK-tumor recognition protein OS=Homo sapiens GN=NKTR PE=1 SV=2	1	1	3	3	14	6.61984	-0.259976	24.8441	-0.588637	0.573879	0.824178	-5.64478	0.671139	1	1	CHIP - CTRL	limma	0.573879	0.824178	FALSE	no hit	6.61984		0.24118
MKRN2	C9J494|Q9H000|Q9H000-2	Probable E3 ubiquitin-protein ligase makorin-2 OS=Homo sapiens GN=MKRN2 PE=1 SV=1|Probable E3 ubiquitin-protein ligase makorin-2 OS=Homo sapiens GN=MKRN2 PE=1 SV=2|Isoform 2 of Probable E3 ubiquitin-protein ligase makorin-2 OS=Homo sapiens GN=MKRN2	1	1	3	3	2	5.90842	0.141345	21.8546	0.587344	0.574702	0.824311	-5.64554	0.67182	1	1	CHIP - CTRL	limma	0.574702	0.824311	FALSE	no hit	5.90842		0.240557
NXN	Q6DKJ4	Nucleoredoxin OS=Homo sapiens GN=NXN PE=1 SV=2	1	1	3	3	2	5.61834	-0.0829516	20.8294	-0.586996	0.574923	0.824311	-5.64574	0.672003	1	1	CHIP - CTRL	limma	0.574923	0.824311	FALSE	no hit	5.61834		0.24039
ACLY	P53396|P53396-2	ATP-citrate synthase OS=Homo sapiens GN=ACLY PE=1 SV=3|Isoform 2 of ATP-citrate synthase OS=Homo sapiens GN=ACLY	1	1	3	3	17	6.92318	0.0977981	26.161	0.584218	0.576694	0.826165	-5.64735	0.673465	1	1	CHIP - CTRL	limma	0.576694	0.826165	FALSE	no hit	6.92318		0.239055
GNL1	P36915	Guanine nucleotide-binding protein-like 1 OS=Homo sapiens GN=GNL1 PE=1 SV=2	1	1	3	3	3	5.50647	-0.0868093	21.0255	-0.582177	0.577996	0.827253	-5.64852	0.67454	1	1	CHIP - CTRL	limma	0.577996	0.827253	FALSE	no hit	5.50647		0.238075
LARP4	Q71RC2|Q71RC2-2|Q71RC2-3|Q71RC2-4|Q71RC2-5|Q71RC2-6	La-related protein 4 OS=Homo sapiens GN=LARP4 PE=1 SV=3|Isoform 2 of La-related protein 4 OS=Homo sapiens GN=LARP4|Isoform 3 of La-related protein 4 OS=Homo sapiens GN=LARP4|Isoform 4 of La-related protein 4 OS=Homo sapiens GN=LARP4|Isoform 5 of La-related protein 4 OS=Homo sapiens GN=LARP4|Isoform 6 of La-related protein 4 OS=Homo sapiens GN=LARP4	1	1	3	3	3	6.05562	0.0818043	21.9331	0.581533	0.578408	0.827253	-5.64889	0.67488	1	1	CHIP - CTRL	limma	0.578408	0.827253	FALSE	no hit	6.05562		0.237766
NEFM	E7ESP9|P07197	Neurofilament medium polypeptide OS=Homo sapiens GN=NEFM PE=1 SV=1|Neurofilament medium polypeptide OS=Homo sapiens GN=NEFM PE=1 SV=3	1	1	3	3	7	5.98414	0.0999308	23.6375	0.580305	0.579193	0.827691	-5.6496	0.675527	1	1	CHIP - CTRL	limma	0.579193	0.827691	FALSE	no hit	5.98414		0.237177
EMD	P50402	Emerin OS=Homo sapiens GN=EMD PE=1 SV=1	1	1	3	3	7	6.71403	-0.0768036	24.7679	-0.57782	0.580783	0.82875	-5.65102	0.676838	1	1	CHIP - CTRL	limma	0.580783	0.82875	FALSE	no hit	6.71403		0.235986
TUBB6	Q9BUF5	Tubulin beta-6 chain OS=Homo sapiens GN=TUBB6 PE=1 SV=1	1	1	3	3	3	5.76295	0.0657454	21.9998	0.577653	0.58089	0.82875	-5.65112	0.676926	1	1	CHIP - CTRL	limma	0.58089	0.82875	FALSE	no hit	5.76295		0.235906
ANXA2	H0YMD0|H0YMU9|H0YN42|P07355|P07355-2	Annexin (Fragment) OS=Homo sapiens GN=ANXA2 PE=1 SV=1|Annexin OS=Homo sapiens GN=ANXA2 PE=1 SV=1|Annexin (Fragment) OS=Homo sapiens GN=ANXA2 PE=1 SV=1|Annexin A2 OS=Homo sapiens GN=ANXA2 PE=1 SV=2|Isoform 2 of Annexin A2 OS=Homo sapiens GN=ANXA2	1	1	3	3	5	6.4557	-0.0921977	24.1819	-0.574921	0.582641	0.830403	-5.65268	0.678368	1	1	CHIP - CTRL	limma	0.582641	0.830403	FALSE	no hit	6.4557		0.234599
DLGAP5	Q15398|Q15398-3	Disks large-associated protein 5 OS=Homo sapiens GN=DLGAP5 PE=1 SV=2|Isoform 3 of Disks large-associated protein 5 OS=Homo sapiens GN=DLGAP5	1	1	3	3	6	6.19511	-0.171799	23.1545	-0.573463	0.583577	0.830403	-5.65351	0.679138	1	1	CHIP - CTRL	limma	0.583577	0.830403	FALSE	no hit	6.19511		0.233902
CUL1	A0A0C4DGX4|Q13616	Cullin-1 OS=Homo sapiens GN=CUL1 PE=1 SV=1|Cullin-1 OS=Homo sapiens GN=CUL1 PE=1 SV=2	1	1	3	3	5	5.75117	0.0679675	22.8743	0.571547	0.584809	0.830403	-5.65459	0.680151	1	1	CHIP - CTRL	limma	0.584809	0.830403	FALSE	no hit	5.75117		0.232986
IARS	A0A0A0MSX9|J3KR24|P41252	Isoleucine--tRNA ligase, cytoplasmic OS=Homo sapiens GN=IARS PE=1 SV=1|Isoleucine--tRNA ligase, cytoplasmic OS=Homo sapiens GN=IARS PE=1 SV=1|Isoleucine--tRNA ligase, cytoplasmic OS=Homo sapiens GN=IARS PE=1 SV=2	1	1	3	3	12	6.52918	0.0939954	24.9533	0.571461	0.584864	0.830403	-5.65464	0.680196	1	1	CHIP - CTRL	limma	0.584864	0.830403	FALSE	no hit	6.52918		0.232945
ZNF281	Q9Y2X9|Q9Y2X9-2	Zinc finger protein 281 OS=Homo sapiens GN=ZNF281 PE=1 SV=1|Isoform 2 of Zinc finger protein 281 OS=Homo sapiens GN=ZNF281	1	1	3	3	2	5.5947	-0.077707	20.9335	-0.570936	0.585202	0.830403	-5.65494	0.680474	1	1	CHIP - CTRL	limma	0.585202	0.830403	FALSE	no hit	5.5947		0.232694
PRKDC	P78527	DNA-dependent protein kinase catalytic subunit OS=Homo sapiens GN=PRKDC PE=1 SV=3	1	1	3	3	47	6.70386	0.0902656	26.8489	0.569619	0.586049	0.830403	-5.65568	0.68117	1	1	CHIP - CTRL	limma	0.586049	0.830403	FALSE	no hit	6.70386		0.232066
GSTO1	P78417	Glutathione S-transferase omega-1 OS=Homo sapiens GN=GSTO1 PE=1 SV=2	1	1	3	3	4	5.95875	0.118808	21.9136	0.569454	0.586155	0.830403	-5.65577	0.681258	1	1	CHIP - CTRL	limma	0.586155	0.830403	FALSE	no hit	5.95875		0.231987
DNM1L	G8JLD5|O00429|O00429-2|O00429-3|O00429-4|O00429-5|O00429-6|O00429-8	Dynamin-1-like protein OS=Homo sapiens GN=DNM1L PE=1 SV=1|Dynamin-1-like protein OS=Homo sapiens GN=DNM1L PE=1 SV=2|Isoform 4 of Dynamin-1-like protein OS=Homo sapiens GN=DNM1L|Isoform 2 of Dynamin-1-like protein OS=Homo sapiens GN=DNM1L|Isoform 3 of Dynamin-1-like protein OS=Homo sapiens GN=DNM1L|Isoform 5 of Dynamin-1-like protein OS=Homo sapiens GN=DNM1L|Isoform 6 of Dynamin-1-like protein OS=…	1	1	3	3	2	5.59377	-0.0866975	21.5784	-0.569233	0.586298	0.830403	-5.6559	0.681374	1	1	CHIP - CTRL	limma	0.586298	0.830403	FALSE	no hit	5.59377		0.231882
SNX6	A0A0A0MRI2|Q9UNH7|Q9UNH7-2	Sorting nexin 6, isoform CRA_b OS=Homo sapiens GN=SNX6 PE=1 SV=1|Sorting nexin-6 OS=Homo sapiens GN=SNX6 PE=1 SV=1|Isoform 2 of Sorting nexin-6 OS=Homo sapiens GN=SNX6	1	1	3	3	4	5.51688	-0.0876603	21.9642	-0.567475	0.58743	0.830403	-5.65689	0.682305	1	1	CHIP - CTRL	limma	0.58743	0.830403	FALSE	no hit	5.51688		0.231044
RBM4	Q9BWF3	RNA-binding protein 4 OS=Homo sapiens GN=RBM4 PE=1 SV=1	1	1	3	3	10	6.57386	-0.0810483	24.3123	-0.567026	0.58772	0.830403	-5.65714	0.682542	1	1	CHIP - CTRL	limma	0.58772	0.830403	FALSE	no hit	6.57386		0.23083
YY1	P25490	Transcriptional repressor protein YY1 OS=Homo sapiens GN=YY1 PE=1 SV=2	1	1	3	3	5	6.15456	-0.0673003	23.741	-0.564634	0.589263	0.830403	-5.65848	0.683809	1	1	CHIP - CTRL	limma	0.589263	0.830403	FALSE	no hit	6.15456		0.229691
TIMM50	Q3ZCQ8|Q3ZCQ8-2	Mitochondrial import inner membrane translocase subunit TIM50 OS=Homo sapiens GN=TIMM50 PE=1 SV=2|Isoform 2 of Mitochondrial import inner membrane translocase subunit TIM50 OS=Homo sapiens GN=TIMM50	1	1	3	3	2	5.99758	0.0686341	21.9241	0.564465	0.589372	0.830403	-5.65858	0.683898	1	1	CHIP - CTRL	limma	0.589372	0.830403	FALSE	no hit	5.99758		0.229611
RNH1	P13489	Ribonuclease inhibitor OS=Homo sapiens GN=RNH1 PE=1 SV=2	1	1	3	3	4	5.9785	-0.0789904	23.2285	-0.564087	0.589616	0.830403	-5.65879	0.684098	1	1	CHIP - CTRL	limma	0.589616	0.830403	FALSE	no hit	5.9785		0.229431
ADAR	P55265|P55265-4|P55265-5	Double-stranded RNA-specific adenosine deaminase OS=Homo sapiens GN=ADAR PE=1 SV=4|Isoform 4 of Double-stranded RNA-specific adenosine deaminase OS=Homo sapiens GN=ADAR|Isoform 5 of Double-stranded RNA-specific adenosine deaminase OS=Homo sapiens GN=ADAR	1	1	3	3	9	6.43491	0.0924897	24.2791	0.562967	0.59034	0.830403	-5.65942	0.684692	1	1	CHIP - CTRL	limma	0.59034	0.830403	FALSE	no hit	6.43491		0.228898
DDX23	Q9BUQ8	Probable ATP-dependent RNA helicase DDX23 OS=Homo sapiens GN=DDX23 PE=1 SV=3	1	1	3	3	2	5.6609	-0.128068	21.2976	-0.562852	0.590414	0.830403	-5.65948	0.684753	1	1	CHIP - CTRL	limma	0.590414	0.830403	FALSE	no hit	5.6609		0.228843
CCDC59	Q9P031	Thyroid transcription factor 1-associated protein 26 OS=Homo sapiens GN=CCDC59 PE=1 SV=2	1	1	3	3	3	5.90718	-0.0656298	22.5297	-0.562517	0.590631	0.830403	-5.65967	0.684931	1	1	CHIP - CTRL	limma	0.590631	0.830403	FALSE	no hit	5.90718		0.228684
LUC7L3	J3KPP4|O95232	Cisplatin resistance-associated overexpressed protein, isoform CRA_b OS=Homo sapiens GN=LUC7L3 PE=1 SV=1|Luc7-like protein 3 OS=Homo sapiens GN=LUC7L3 PE=1 SV=2	1	1	3	3	3	5.80953	0.0923118	22.338	0.562194	0.590839	0.830403	-5.65985	0.685102	1	1	CHIP - CTRL	limma	0.590839	0.830403	FALSE	no hit	5.80953		0.228531
CIR1	Q86X95	Corepressor interacting with RBPJ 1 OS=Homo sapiens GN=CIR1 PE=1 SV=1	1	1	3	3	3	5.78299	-0.154906	22.2717	-0.561926	0.591013	0.830403	-5.66	0.685244	1	1	CHIP - CTRL	limma	0.591013	0.830403	FALSE	no hit	5.78299		0.228403
GSK3A	A8MT37|P49840	Glycogen synthase kinase-3 alpha OS=Homo sapiens GN=GSK3A PE=1 SV=2|Glycogen synthase kinase-3 alpha OS=Homo sapiens GN=GSK3A PE=1 SV=2	1	1	3	3	2	6.06849	0.140922	22.3035	0.561244	0.591454	0.830403	-5.66038	0.685605	1	1	CHIP - CTRL	limma	0.591454	0.830403	FALSE	no hit	6.06849		0.228079
KPRP	Q5T749	Keratinocyte proline-rich protein OS=Homo sapiens GN=KPRP PE=1 SV=1	1	1	3	3	2	6.31731	-0.184126	22.6269	-0.55986	0.59235	0.830403	-5.66115	0.686339	1	1	CHIP - CTRL	limma	0.59235	0.830403	FALSE	no hit	6.31731		0.227422
DYNC1I2	Q13409|Q13409-2|Q13409-3|Q13409-5|Q13409-6|Q13409-7	Cytoplasmic dynein 1 intermediate chain 2 OS=Homo sapiens GN=DYNC1I2 PE=1 SV=3|Isoform 2B of Cytoplasmic dynein 1 intermediate chain 2 OS=Homo sapiens GN=DYNC1I2|Isoform 2C of Cytoplasmic dynein 1 intermediate chain 2 OS=Homo sapiens GN=DYNC1I2|Isoform 2E of Cytoplasmic dynein 1 intermediate chain 2 OS=Homo sapiens GN=DYNC1I2|Isoform 2F of Cytoplasmic dynein 1 intermediate chain 2 OS=Homo sapiens…	1	1	3	3	10	6.40068	0.082903	24.614	0.559725	0.592437	0.830403	-5.66122	0.686411	1	1	CHIP - CTRL	limma	0.592437	0.830403	FALSE	no hit	6.40068		0.227357
EP300	Q09472	Histone acetyltransferase p300 OS=Homo sapiens GN=EP300 PE=1 SV=2	1	1	3	3	2	5.6057	-0.0915671	20.7732	-0.558474	0.593248	0.830403	-5.66192	0.687075	1	1	CHIP - CTRL	limma	0.593248	0.830403	FALSE	no hit	5.6057		0.226764
EIF4H	Q15056	Eukaryotic translation initiation factor 4H OS=Homo sapiens GN=EIF4H PE=1 SV=5	1	1	3	3	4	6.71077	0.0770988	24.2568	0.558109	0.593485	0.830403	-5.66212	0.687269	1	1	CHIP - CTRL	limma	0.593485	0.830403	FALSE	no hit	6.71077		0.22659
EPS15L1	M0R165|Q9UBC2|Q9UBC2-2|Q9UBC2-3	Epidermal growth factor receptor substrate 15-like 1 OS=Homo sapiens GN=EPS15L1 PE=1 SV=1|Epidermal growth factor receptor substrate 15-like 1 OS=Homo sapiens GN=EPS15L1 PE=1 SV=1|Isoform 2 of Epidermal growth factor receptor substrate 15-like 1 OS=Homo sapiens GN=EPS15L1|Isoform 3 of Epidermal growth factor receptor substrate 15-like 1 OS=Homo sapiens GN=EPS15L1	1	1	3	3	3	5.68591	0.163308	22.0854	0.557568	0.593835	0.830403	-5.66242	0.687555	1	1	CHIP - CTRL	limma	0.593835	0.830403	FALSE	no hit	5.68591		0.226334
ESYT1	Q9BSJ8|Q9BSJ8-2	Extended synaptotagmin-1 OS=Homo sapiens GN=ESYT1 PE=1 SV=1|Isoform 2 of Extended synaptotagmin-1 OS=Homo sapiens GN=ESYT1	1	1	3	3	2	5.79361	-0.0832094	21.9994	-0.557259	0.594036	0.830403	-5.66259	0.687719	1	1	CHIP - CTRL	limma	0.594036	0.830403	FALSE	no hit	5.79361		0.226188
CHTOP	Q9Y3Y2|Q9Y3Y2-3|Q9Y3Y2-4	Chromatin target of PRMT1 protein OS=Homo sapiens GN=CHTOP PE=1 SV=2|Isoform 2 of Chromatin target of PRMT1 protein OS=Homo sapiens GN=CHTOP|Isoform 3 of Chromatin target of PRMT1 protein OS=Homo sapiens GN=CHTOP	1	1	3	3	8	7.09978	0.135676	25.0978	0.555582	0.595124	0.830884	-5.66352	0.68861	1	1	CHIP - CTRL	limma	0.595124	0.830884	FALSE	no hit	7.09978		0.225392
[truncated: 492 more rows]

## Sheet: P2316_limma comparison 2
P2316_limma file_ PR619-CTRL
CTRL stands for HA-BirA [+MG132]
PR619 stands for CHIP-GSGS-BirA-HA [+MG132+PR619]
[truncated: 1,733 more rows]

## Sheet: P2316_limma_comparison 3
P2316_limma file_PR619-CHIP
[truncated: 1,735 more rows]

## Sheet:  -PR619  vs  +PR619 
Comparision: CHIP-GSGS-BirA-HA (+MG132) / BirA (+MG132)									Comparison: CHIP-GSGS-BirA-HA (+MG132+PR619) / BirA (+MG132)
[truncated: 125 more rows]

[truncated: 1 more sheets: P2316_full dataset]
