# Supplementary material for: A ubiquitin-specific, proximity-based labeling approach for the identification of ubiquitin ligase substrates
Source: Sci Adv. 2024 Aug 9;10(32):eadp3000. doi: 10.1126/sciadv.adp3000 (PMC11313854; doi:10.1126/sciadv.adp3000)
Supplement: Supplementary file 2 — Tables S1 to S12 [file sciadv.adp3000_tables_s1_to_s12.zip › adp3000_table_s4.xlsx]

## Sheet: MaxQuant analysis for 3C
Protein IDs	Majority protein IDs	Peptide counts (all)	Peptide counts (razor+unique)	Peptide counts (unique)	Protein names	Gene names	Fasta headers	Number of proteins	Peptides	Razor + unique peptides	Unique peptides	Peptides HA-BirA_1	Peptides HA-BirA_2	Peptides HA-BirA_3	Peptides HA-BirA_4	Peptides HA-BirA-TRAF6_1	Peptides HA-BirA-TRAF6_2	Peptides HA-BirA-TRAF6_3	Peptides HA-BirA-TRAF6_4	Razor + unique peptides HA-BirA_1	Razor + unique peptides HA-BirA_2	Razor + unique peptides HA-BirA_3	Razor + unique peptides HA-BirA_4	Razor + unique peptides HA-BirA-TRAF6_1	Razor + unique peptides HA-BirA-TRAF6_2	Razor + unique peptides HA-BirA-TRAF6_3	Razor + unique peptides HA-BirA-TRAF6_4	Unique peptides HA-BirA_1	Unique peptides HA-BirA_2	Unique peptides HA-BirA_3	Unique peptides HA-BirA_4	Unique peptides HA-BirA-TRAF6_1	Unique peptides HA-BirA-TRAF6_2	Unique peptides HA-BirA-TRAF6_3	Unique peptides HA-BirA-TRAF6_4	Sequence coverage [%]	Unique + razor sequence coverage [%]	Unique sequence coverage [%]	Mol. weight [kDa]	Sequence length	Sequence lengths	Q-value	Score	Identification type HA-BirA_1	Identification type HA-BirA_2	Identification type HA-BirA_3	Identification type HA-BirA_4	Identification type HA-BirA-TRAF6_1	Identification type HA-BirA-TRAF6_2
A0A1W2PQL4;Q8NE65;Q96N38-3;Q8IYX0;Q5JVG8-2;P0CB33;Q5JVG8;Q68DY1-2;Q96H40;Q15928;Q14593-2;A2RRD8;Q03936-2;Q96N38-2;Q96JC4;Q68DY1;Q9Y2Q1-4;Q9Y2Q1-3;Q9P255;Q9Y2Q1-2;O75373;Q8IYN0;Q96N38;Q03936-3;Q03923-2;Q9Y2Q1;P17019;Q8TD23;Q14593;Q9H8G1;A6NK75;Q6ZN08;Q96N22-2;Q8TF32;B4DXR9;Q03936;Q8N7Q3;Q96N58;Q03923;O43309-2;O43309;A6NNF4;A8MTY0;P0DKX0;Q96N22;Q6ZR52;O75437;Q9BRH9;Q6ZNG1;Q6ZR52-2;Q9UII5;P17038-2;P…	A0A1W2PQL4;Q8NE65;Q96N38-3;Q8IYX0;Q5JVG8-2;P0CB33;Q5JVG8;Q68DY1-2;Q96H40;Q15928;Q14593-2;A2RRD8;Q03936-2;Q96N38-2;Q96JC4;Q68DY1;Q9Y2Q1-4;Q9Y2Q1-3;Q9P255;Q9Y2Q1-2;O75373;Q8IYN0;Q96N38;Q03936-3;Q03923-2;Q9Y2Q1;P17019;Q8TD23;Q14593;Q9H8G1;A6NK75;Q6ZN08;Q96N22-2;Q8TF32;B4DXR9;Q03936;Q8N7Q3;Q96N58;Q03923;O43309-2;O43309;A6NNF4;A8MTY0;P0DKX0;Q96N22;Q6ZR52;O75437;Q9BRH9;Q6ZNG1;Q6ZR52-2;Q9UII5;P17038-2;P…	1;1;1;1;1;1;1;1;1;1;1;1;1;1;1;1;1;1;1;1;1;1;1;1;1;1;1;1;1;1;1;1;1;1;1;1;1;1;1;1;1;1;1;1;1;1;1;1;1;1;1;1;1;1;1;1;1;1	1;1;1;1;1;1;1;1;1;1;1;1;1;1;1;1;1;1;1;1;1;1;1;1;1;1;1;1;1;1;1;1;1;1;1;1;1;1;1;1;1;1;1;1;1;1;1;1;1;1;1;1;1;1;1;1;1;1	1;1;1;1;1;1;1;1;1;1;1;1;1;1;1;1;1;1;1;1;1;1;1;1;1;1;1;1;1;1;1;1;1;1;1;1;1;1;1;1;1;1;1;1;1;1;1;1;1;1;1;1;1;1;1;1;1;1	Protein ZNF738;Zinc finger protein 714;Zinc finger protein 679;Zinc finger protein 506;Putative zinc finger protein 735;Zinc finger protein 626;Zinc finger protein 486;Zinc finger protein 141;Zinc finger protein 273;Zinc finger protein 320;Zinc finger protein 92;Zinc finger protein 479;Zinc finger protein 257;Zinc finger protein 492;Zinc finger protein 737;Zinc finger protein 100;Zinc finger prot…	ZNF738;ZNF714;ZNF679;ZNF506;ZNF735;ZNF626;ZNF486;ZNF141;ZNF273;ZNF320;ZNF92;ZNF479;ZNF257;ZNF492;ZNF737;ZNF100;ZNF85;ZNF708;ZNF675;ZNF430;ZNF98;ZNF66;ZNF681;ZNF431;ZNF732;ZNF676;ZNF578;ZSCAN12;ZNF726;ZNF724P;ZNF728;ZNF493;ZNF254;ZNF251;ZNF600;ZNF107;ZNF43;ZNF808;ZNF91;ZNF729	sp|A0A1W2PQL4|ZN722_HUMAN Zinc finger protein 722 OS=Homo sapiens OX=9606 GN=ZNF722 PE=3 SV=1;sp|Q8NE65|ZN738_HUMAN Zinc finger protein 738 OS=Homo sapiens OX=9606 GN=ZNF738 PE=2 SV=2;sp|Q96N38-3|ZN714_HUMAN Isoform 3 of Zinc finger protein 714 OS=Homo sap	58	1	1	1	1	1	0	1	0	1	1	1	1	1	0	1	0	1	1	1	1	1	0	1	0	1	1	1	2.6	2.6	2.6	44.601	384	384;375;400;411;412;412;444;452;463;474;504;509;517;523;524;528;530;531;531;535;536;542;554;554;562;563;563;568;569;570;572;573;576;576;585;586;588;590;595;604;611;616;619;622;645;646;659;671;722;774;783;803;809;834;903;1159;1191;1252	0.0044199	7.075	By MS/MS	By MS/MS		By MS/MS		By matching
A0AVF1-2;A0AVF1-3;A0AVF1	A0AVF1-2;A0AVF1-3;A0AVF1	1;1;1	1;1;1	1;1;1	Intraflagellar transport protein 56	TTC26	sp|A0AVF1-2|IFT56_HUMAN Isoform 2 of Intraflagellar transport protein 56 OS=Homo sapiens OX=9606 GN=TTC26;sp|A0AVF1-3|IFT56_HUMAN Isoform 3 of Intraflagellar transport protein 56 OS=Homo sapiens OX=9606 GN=TTC26;sp|A0AVF1|IFT56_HUMAN Intraflagellar transpo	3	1	1	1	0	0	0	0	0	1	1	1	0	0	0	0	0	1	1	1	0	0	0	0	0	1	1	1	4.1	4.1	4.1	56.352	487	487;523;554	0.003736	10.353						By MS/MS
A0AVT1;A0AVT1-2;A0AVT1-3;A0AVT1-4	A0AVT1;A0AVT1-2	49;32;14;13	49;32;14;13	49;32;14;13	Ubiquitin-like modifier-activating enzyme 6	UBA6	sp|A0AVT1|UBA6_HUMAN Ubiquitin-like modifier-activating enzyme 6 OS=Homo sapiens OX=9606 GN=UBA6 PE=1 SV=1;sp|A0AVT1-2|UBA6_HUMAN Isoform 2 of Ubiquitin-like modifier-activating enzyme 6 OS=Homo sapiens OX=9606 GN=UBA6	4	49	49	49	29	26	34	39	45	45	45	45	29	26	34	39	45	45	45	45	29	26	34	39	45	45	45	45	61.7	61.7	61.7	117.97	1052	1052;578;389;340	0	323.31	By MS/MS	By MS/MS	By MS/MS	By MS/MS	By MS/MS	By MS/MS
A0JLT2-2;A0JLT2	A0JLT2-2;A0JLT2	1;1	1;1	1;1	Mediator of RNA polymerase II transcription subunit 19	MED19	sp|A0JLT2-2|MED19_HUMAN Isoform 2 of Mediator of RNA polymerase II transcription subunit 19 OS=Homo sapiens OX=9606 GN=MED19;sp|A0JLT2|MED19_HUMAN Mediator of RNA polymerase II transcription subunit 19 OS=Homo sapiens OX=9606 GN=MED19 PE=1 SV=2	2	1	1	1	0	0	0	1	1	1	1	1	0	0	0	1	1	1	1	1	0	0	0	1	1	1	1	1	12.4	12.4	12.4	20.431	194	194;244	0.0042553	8.3074				By matching	By matching	By MS/MS
A2A3K4;A2A3K4-2	A2A3K4;A2A3K4-2	1;1	1;1	1;1	Protein tyrosine phosphatase domain-containing protein 1	PTPDC1	sp|A2A3K4|PTPC1_HUMAN Protein tyrosine phosphatase domain-containing protein 1 OS=Homo sapiens OX=9606 GN=PTPDC1 PE=1 SV=1;sp|A2A3K4-2|PTPC1_HUMAN Isoform 2 of Protein tyrosine phosphatase domain-containing protein 1 OS=Homo sapiens OX=9606 GN=PTPDC1	2	1	1	1	1	0	0	0	0	0	0	0	1	0	0	0	0	0	0	0	1	0	0	0	0	0	0	0	1.1	1.1	1.1	84.456	754	754;806	1	-2	By MS/MS
A2A3N6;O60331-4;O60331;O60331-2;O60331-3	A2A3N6	6;1;1;1;1	6;1;1;1;1	0;0;0;0;0	Putative PIP5K1A and PSMD4-like protein	PIPSL	sp|A2A3N6|PIPSL_HUMAN Putative PIP5K1A and PSMD4-like protein OS=Homo sapiens OX=9606 GN=PIPSL PE=5 SV=1	5	6	6	0	3	2	2	2	6	4	6	5	3	2	2	2	6	4	6	5	0	0	0	0	0	0	0	0	7.7	7.7	0	95.047	862	862;640;668;700;707	0	94.489	By MS/MS	By MS/MS	By MS/MS	By MS/MS	By MS/MS	By MS/MS
A5YKK6-2;A5YKK6;A5YKK6-3;A5YKK6-4	A5YKK6-2;A5YKK6;A5YKK6-3;A5YKK6-4	21;21;19;12	21;21;19;12	21;21;19;12	CCR4-NOT transcription complex subunit 1	CNOT1	sp|A5YKK6-2|CNOT1_HUMAN Isoform 2 of CCR4-NOT transcription complex subunit 1 OS=Homo sapiens OX=9606 GN=CNOT1;sp|A5YKK6|CNOT1_HUMAN CCR4-NOT transcription complex subunit 1 OS=Homo sapiens OX=9606 GN=CNOT1 PE=1 SV=2;sp|A5YKK6-3|CNOT1_HUMAN Isoform 3 of CC	4	21	21	21	8	5	3	3	20	17	17	12	8	5	3	3	20	17	17	12	8	5	3	3	20	17	17	12	11.9	11.9	11.9	266.38	2371	2371;2376;2150;1551	0	146.47	By MS/MS	By MS/MS	By matching	By MS/MS	By MS/MS	By MS/MS
A6NDG6	A6NDG6	3	3	3	Phosphoglycolate phosphatase	PGP	sp|A6NDG6|PGP_HUMAN Glycerol-3-phosphate phosphatase OS=Homo sapiens OX=9606 GN=PGP PE=1 SV=1	1	3	3	3	2	3	0	1	0	2	1	1	2	3	0	1	0	2	1	1	2	3	0	1	0	2	1	1	13.4	13.4	13.4	34.006	321	321	0	20.536	By MS/MS	By MS/MS		By matching		By matching
A6NEN9	A6NEN9	1	1	1	Uncharacterized protein CXorf65	CXorf65	sp|A6NEN9|CX065_HUMAN Uncharacterized protein CXorf65 OS=Homo sapiens OX=9606 GN=CXorf65 PE=4 SV=1	1	1	1	1	1	0	0	0	0	0	0	0	1	0	0	0	0	0	0	0	1	0	0	0	0	0	0	0	4.4	4.4	4.4	21.305	183	183	1	-2	By MS/MS
A6NHL2-2;A6NHL2	A6NHL2-2;A6NHL2	4;4	1;1	1;1	Tubulin alpha chain-like 3	TUBAL3	sp|A6NHL2-2|TBAL3_HUMAN Isoform 2 of Tubulin alpha chain-like 3 OS=Homo sapiens OX=9606 GN=TUBAL3;sp|A6NHL2|TBAL3_HUMAN Tubulin alpha chain-like 3 OS=Homo sapiens OX=9606 GN=TUBAL3 PE=1 SV=2	2	4	1	1	4	2	4	3	3	3	4	4	1	0	1	1	1	1	1	1	1	0	1	1	1	1	1	1	9.1	4.2	4.2	45.517	406	406;446	0	12.761	By MS/MS	By matching	By matching	By MS/MS	By matching	By MS/MS
A6NHQ2	A6NHQ2	2	1	1	rRNA/tRNA 2-O-methyltransferase fibrillarin-like protein 1	FBLL1	sp|A6NHQ2|FBLL1_HUMAN rRNA/tRNA 2-O-methyltransferase fibrillarin-like protein 1 OS=Homo sapiens OX=9606 GN=FBLL1 PE=3 SV=2	1	2	1	1	1	2	2	2	1	2	2	2	1	1	1	1	1	1	1	1	1	1	1	1	1	1	1	1	6.6	3.3	3.3	34.803	334	334	0.004894	6.766	By matching	By matching	By MS/MS	By MS/MS	By MS/MS	By MS/MS
A6NHR9-2;A6NHR9;A6NHR9-3	A6NHR9-2;A6NHR9;A6NHR9-3	5;5;3	5;5;3	5;5;3	Structural maintenance of chromosomes flexible hinge domain-containing protein 1	SMCHD1	sp|A6NHR9-2|SMHD1_HUMAN Isoform 2 of Structural maintenance of chromosomes flexible hinge domain-containing protein 1 OS=Homo sapiens OX=9606 GN=SMCHD1;sp|A6NHR9|SMHD1_HUMAN Structural maintenance of chromosomes flexible hinge domain-containing protein 1 O	3	5	5	5	2	1	3	2	5	5	5	5	2	1	3	2	5	5	5	5	2	1	3	2	5	5	5	5	3.7	3.7	3.7	215.74	1917	1917;2005;762	0	92.066	By matching	By matching	By matching	By MS/MS	By MS/MS	By MS/MS
A6NKT7;Q7Z3J3;Q99666;O14715;P0DJD0;P0DJD1;Q99666-2;Q7Z3J3-2	A6NKT7;Q7Z3J3;Q99666;O14715;P0DJD0;P0DJD1	15;13;12;12;9;9;5;1	1;1;0;0;0;0;0;0	1;1;0;0;0;0;0;0	RanBP2-like and GRIP domain-containing protein 3;RanBP2-like and GRIP domain-containing protein 4;RANBP2-like and GRIP domain-containing protein 5/6;RANBP2-like and GRIP domain-containing protein 8;RANBP2-like and GRIP domain-containing protein 1;RANBP2-like and GRIP domain-containing protein 2	RGPD3;RGPD4;RGPD5;RGPD8;RGPD1;RGPD2	sp|A6NKT7|RGPD3_HUMAN RanBP2-like and GRIP domain-containing protein 3 OS=Homo sapiens OX=9606 GN=RGPD3 PE=3 SV=2;sp|Q7Z3J3|RGPD4_HUMAN RanBP2-like and GRIP domain-containing protein 4 OS=Homo sapiens OX=9606 GN=RGPD4 PE=2 SV=3;sp|Q99666|RGPD5_HUMAN RANBP2	8	15	1	1	9	10	10	12	9	10	9	8	1	1	1	1	1	1	1	1	1	1	1	1	1	1	1	1	9.4	0.7	0.7	197.48	1758	1758;1758;1765;1765;1748;1756;904;155	0.004245	8.2286	By MS/MS	By MS/MS	By MS/MS	By MS/MS	By MS/MS	By MS/MS
P62308;A8MWD9	P62308;A8MWD9	2;2	2;2	2;2	Small nuclear ribonucleoprotein G;Putative small nuclear ribonucleoprotein G-like protein 15	SNRPG;SNRPGP15	sp|P62308|RUXG_HUMAN Small nuclear ribonucleoprotein G OS=Homo sapiens OX=9606 GN=SNRPG PE=1 SV=1;sp|A8MWD9|RUXGL_HUMAN Putative small nuclear ribonucleoprotein G-like protein 15 OS=Homo sapiens OX=9606 GN=SNRPGP15 PE=5 SV=2	2	2	2	2	2	1	1	2	2	2	2	2	2	1	1	2	2	2	2	2	2	1	1	2	2	2	2	2	26.3	26.3	26.3	8.496	76	76;76	0.0013046	11.667	By matching	By MS/MS	By matching	By MS/MS	By matching	By matching
A8MYZ0	A8MYZ0	1	1	1	Protein FAM188B2	FAM188B2	sp|A8MYZ0|MIY4B_HUMAN Inactive ubiquitin carboxyl-terminal hydrolase MINDY-4B OS=Homo sapiens OX=9606 GN=MINDY4B PE=3 SV=3	1	1	1	1	1	1	1	1	1	1	1	1	1	1	1	1	1	1	1	1	1	1	1	1	1	1	1	1	2.4	2.4	2.4	51.975	460	460	1	-2	By matching	By matching	By matching	By matching	By matching	By matching
B1ANS9-2;B1ANS9	B1ANS9-2;B1ANS9	2;2	2;2	2;2	WD repeat-containing protein 64	WDR64	sp|B1ANS9-2|WDR64_HUMAN Isoform 2 of WD repeat-containing protein 64 OS=Homo sapiens OX=9606 GN=WDR64;sp|B1ANS9|WDR64_HUMAN WD repeat-containing protein 64 OS=Homo sapiens OX=9606 GN=WDR64 PE=2 SV=1	2	2	2	2	2	2	1	2	2	2	2	2	2	2	1	2	2	2	2	2	2	2	1	2	2	2	2	2	1.8	1.8	1.8	105.02	914	914;1081	0.0013115	11.745	By MS/MS	By MS/MS	By MS/MS	By MS/MS	By MS/MS	By MS/MS
Q13765;E9PAV3-2;E9PAV3;Q9BZK3	Q13765;E9PAV3-2;E9PAV3	4;4;4;1	4;4;4;1	4;4;4;1	Nascent polypeptide-associated complex subunit alpha;Nascent polypeptide-associated complex subunit alpha, muscle-specific form	NACA	sp|Q13765|NACA_HUMAN Nascent polypeptide-associated complex subunit alpha OS=Homo sapiens OX=9606 GN=NACA PE=1 SV=1;sp|E9PAV3-2|NACAM_HUMAN Isoform skNAC-2 of Nascent polypeptide-associated complex subunit alpha, muscle-specific form OS=Homo sapiens OX=960	4	4	4	4	1	3	3	3	2	3	2	3	1	3	3	3	2	3	2	3	1	3	3	3	2	3	2	3	26.5	26.5	26.5	23.384	215	215;925;2078;213	0	40.414	By MS/MS	By matching	By MS/MS	By MS/MS	By MS/MS	By MS/MS
O00116	O00116	3	3	3	Alkyldihydroxyacetonephosphate synthase, peroxisomal	AGPS	sp|O00116|ADAS_HUMAN Alkyldihydroxyacetonephosphate synthase, peroxisomal OS=Homo sapiens OX=9606 GN=AGPS PE=1 SV=1	1	3	3	3	1	1	0	1	1	2	2	1	1	1	0	1	1	2	2	1	1	1	0	1	1	2	2	1	8.1	8.1	8.1	72.911	658	658	0	19.627	By MS/MS	By MS/MS		By MS/MS	By matching	By MS/MS
O00139-2;O00139-1;O00139-5;O00139;O00139-4	O00139-2;O00139-1;O00139-5;O00139;O00139-4	1;1;1;1;1	1;1;1;1;1	1;1;1;1;1	Kinesin-like protein KIF2A	KIF2A	sp|O00139-2|KIF2A_HUMAN Isoform 2 of Kinesin-like protein KIF2A OS=Homo sapiens OX=9606 GN=KIF2A;sp|O00139-1|KIF2A_HUMAN Isoform 1 of Kinesin-like protein KIF2A OS=Homo sapiens OX=9606 GN=KIF2A;sp|O00139-5|KIF2A_HUMAN Isoform 5 of Kinesin-like protein KIF2	5	1	1	1	0	0	1	1	1	1	1	1	0	0	1	1	1	1	1	1	0	0	1	1	1	1	1	1	1.7	1.7	1.7	75.042	660	660;679;686;706;744	0.0039062	7.1623			By matching	By matching	By MS/MS	By MS/MS
O00148;O00148-2;O00148-3	O00148;O00148-2;O00148-3	11;8;6	3;2;1	3;2;1	ATP-dependent RNA helicase DDX39A	DDX39A	sp|O00148|DX39A_HUMAN ATP-dependent RNA helicase DDX39A OS=Homo sapiens OX=9606 GN=DDX39A PE=1 SV=2;sp|O00148-2|DX39A_HUMAN Isoform 2 of ATP-dependent RNA helicase DDX39A OS=Homo sapiens OX=9606 GN=DDX39A;sp|O00148-3|DX39A_HUMAN Isoform 3 of ATP-dependent	3	11	3	3	6	8	4	7	8	9	9	8	2	1	0	2	2	3	2	2	2	1	0	2	2	3	2	2	32.3	10.1	10.1	49.129	427	427;322;267	0	24.019	By MS/MS	By MS/MS	By matching	By matching	By MS/MS	By MS/MS
O00151	O00151	2	2	2	PDZ and LIM domain protein 1	PDLIM1	sp|O00151|PDLI1_HUMAN PDZ and LIM domain protein 1 OS=Homo sapiens OX=9606 GN=PDLIM1 PE=1 SV=4	1	2	2	2	1	1	1	1	0	1	1	0	1	1	1	1	0	1	1	0	1	1	1	1	0	1	1	0	9.4	9.4	9.4	36.071	329	329	0	12.394	By matching	By MS/MS	By MS/MS	By matching		By matching
O00154-6;O00154-4;O00154-7;O00154;O00154-5;O00154-2;O00154-3	O00154-6;O00154-4;O00154-7;O00154;O00154-5;O00154-2;O00154-3	6;6;6;6;5;4;4	6;6;6;6;5;4;4	6;6;6;6;5;4;4	Cytosolic acyl coenzyme A thioester hydrolase	ACOT7	sp|O00154-6|BACH_HUMAN Isoform 6 of Cytosolic acyl coenzyme A thioester hydrolase OS=Homo sapiens OX=9606 GN=ACOT7;sp|O00154-4|BACH_HUMAN Isoform 4 of Cytosolic acyl coenzyme A thioester hydrolase OS=Homo sapiens OX=9606 GN=ACOT7;sp|O00154-7|BACH_HUMAN Iso	7	6	6	6	3	2	1	2	5	5	5	5	3	2	1	2	5	5	5	5	3	2	1	2	5	5	5	5	27.1	27.1	27.1	36.567	329	329;338;370;380;350;246;283	0	46.998	By MS/MS	By MS/MS	By matching	By MS/MS	By MS/MS	By MS/MS
O00159-2;O00159-3;O00159	O00159-2;O00159-3;O00159	3;3;3	3;3;3	3;3;3	Unconventional myosin-Ic	MYO1C	sp|O00159-2|MYO1C_HUMAN Isoform 2 of Unconventional myosin-Ic OS=Homo sapiens OX=9606 GN=MYO1C;sp|O00159-3|MYO1C_HUMAN Isoform 3 of Unconventional myosin-Ic OS=Homo sapiens OX=9606 GN=MYO1C;sp|O00159|MYO1C_HUMAN Unconventional myosin-Ic OS=Homo sapiens OX=	3	3	3	3	0	1	1	1	2	1	0	1	0	1	1	1	2	1	0	1	0	1	1	1	2	1	0	1	4.3	4.3	4.3	117.91	1028	1028;1044;1063	0	17.58		By matching	By matching	By matching	By MS/MS	By matching
O00178	O00178	4	4	4	GTP-binding protein 1	GTPBP1	sp|O00178|GTPB1_HUMAN GTP-binding protein 1 OS=Homo sapiens OX=9606 GN=GTPBP1 PE=1 SV=3	1	4	4	4	2	1	0	1	2	3	2	3	2	1	0	1	2	3	2	3	2	1	0	1	2	3	2	3	11.1	11.1	11.1	72.453	669	669	0	27.986	By MS/MS	By matching		By matching	By MS/MS	By MS/MS
O00186	O00186	4	4	4	Syntaxin-binding protein 3	STXBP3	sp|O00186|STXB3_HUMAN Syntaxin-binding protein 3 OS=Homo sapiens OX=9606 GN=STXBP3 PE=1 SV=2	1	4	4	4	2	1	4	2	2	2	1	2	2	1	4	2	2	2	1	2	2	1	4	2	2	2	1	2	8.6	8.6	8.6	67.764	592	592	0	25.278	By MS/MS	By MS/MS	By MS/MS	By MS/MS	By MS/MS	By MS/MS
O00203-3;O00203	O00203-3;O00203	2;2	2;2	2;2	AP-3 complex subunit beta-1	AP3B1	sp|O00203-3|AP3B1_HUMAN Isoform 2 of AP-3 complex subunit beta-1 OS=Homo sapiens OX=9606 GN=AP3B1;sp|O00203|AP3B1_HUMAN AP-3 complex subunit beta-1 OS=Homo sapiens OX=9606 GN=AP3B1 PE=1 SV=3	2	2	2	2	1	1	1	1	1	1	2	1	1	1	1	1	1	1	2	1	1	1	1	1	1	1	2	1	1.9	1.9	1.9	116.19	1045	1045;1094	0	13.625	By MS/MS	By MS/MS	By matching	By matching	By MS/MS	By MS/MS
O00231;O00231-2	O00231;O00231-2	11;10	11;10	11;10	26S proteasome non-ATPase regulatory subunit 11	PSMD11	sp|O00231|PSD11_HUMAN 26S proteasome non-ATPase regulatory subunit 11 OS=Homo sapiens OX=9606 GN=PSMD11 PE=1 SV=3;sp|O00231-2|PSD11_HUMAN Isoform 2 of 26S proteasome non-ATPase regulatory subunit 11 OS=Homo sapiens OX=9606 GN=PSMD11	2	11	11	11	8	6	7	9	10	9	10	8	8	6	7	9	10	9	10	8	8	6	7	9	10	9	10	8	32	32	32	47.463	422	422;423	0	97.173	By MS/MS	By MS/MS	By MS/MS	By MS/MS	By MS/MS	By MS/MS
O00232;O00232-2	O00232;O00232-2	13;12	13;12	13;12	26S proteasome non-ATPase regulatory subunit 12	PSMD12	sp|O00232|PSD12_HUMAN 26S proteasome non-ATPase regulatory subunit 12 OS=Homo sapiens OX=9606 GN=PSMD12 PE=1 SV=3;sp|O00232-2|PSD12_HUMAN Isoform 2 of 26S proteasome non-ATPase regulatory subunit 12 OS=Homo sapiens OX=9606 GN=PSMD12	2	13	13	13	10	9	10	11	13	13	13	13	10	9	10	11	13	13	13	13	10	9	10	11	13	13	13	13	31.1	31.1	31.1	52.904	456	456;436	0	141.16	By MS/MS	By MS/MS	By MS/MS	By MS/MS	By MS/MS	By MS/MS
O00264;O00264-2	O00264;O00264-2	7;5	7;5	7;5	Membrane-associated progesterone receptor component 1	PGRMC1	sp|O00264|PGRC1_HUMAN Membrane-associated progesterone receptor component 1 OS=Homo sapiens OX=9606 GN=PGRMC1 PE=1 SV=3;sp|O00264-2|PGRC1_HUMAN Isoform 2 of Membrane-associated progesterone receptor component 1 OS=Homo sapiens OX=9606 GN=PGRMC1	2	7	7	7	5	4	6	5	5	5	5	5	5	4	6	5	5	5	5	5	5	4	6	5	5	5	5	5	44.1	44.1	44.1	21.671	195	195;143	0	53.161	By MS/MS	By MS/MS	By MS/MS	By MS/MS	By MS/MS	By MS/MS
O00291-3;O00291-4;O00291	O00291-3;O00291-4;O00291	2;2;2	2;2;2	2;2;2	Huntingtin-interacting protein 1	HIP1	sp|O00291-3|HIP1_HUMAN Isoform 3 of Huntingtin-interacting protein 1 OS=Homo sapiens OX=9606 GN=HIP1;sp|O00291-4|HIP1_HUMAN Isoform 4 of Huntingtin-interacting protein 1 OS=Homo sapiens OX=9606 GN=HIP1;sp|O00291|HIP1_HUMAN Huntingtin-interacting protein 1	3	2	2	2	0	0	0	0	1	0	2	0	0	0	0	0	1	0	2	0	0	0	0	0	1	0	2	0	2.5	2.5	2.5	110.66	986	986;1008;1037	0.0012937	11.451					By MS/MS
O00299	O00299	6	6	6	Chloride intracellular channel protein 1	CLIC1	sp|O00299|CLIC1_HUMAN Chloride intracellular channel protein 1 OS=Homo sapiens OX=9606 GN=CLIC1 PE=1 SV=4	1	6	6	6	4	4	3	5	4	3	4	4	4	4	3	5	4	3	4	4	4	4	3	5	4	3	4	4	38.2	38.2	38.2	26.922	241	241	0	53.525	By MS/MS	By MS/MS	By MS/MS	By MS/MS	By MS/MS	By MS/MS
O00303	O00303	2	2	2	Eukaryotic translation initiation factor 3 subunit F	EIF3F	sp|O00303|EIF3F_HUMAN Eukaryotic translation initiation factor 3 subunit F OS=Homo sapiens OX=9606 GN=EIF3F PE=1 SV=1	1	2	2	2	0	0	1	2	1	1	1	1	0	0	1	2	1	1	1	1	0	0	1	2	1	1	1	1	5.3	5.3	5.3	37.563	357	357	0.002551	11.007			By matching	By MS/MS	By matching	By matching
O00308-3;O00308-2;O00308	O00308-3;O00308-2;O00308	2;2;2	1;1;1	1;1;1	NEDD4-like E3 ubiquitin-protein ligase WWP2	WWP2	sp|O00308-3|WWP2_HUMAN Isoform 3 of NEDD4-like E3 ubiquitin-protein ligase WWP2 OS=Homo sapiens OX=9606 GN=WWP2;sp|O00308-2|WWP2_HUMAN Isoform 2 of NEDD4-like E3 ubiquitin-protein ligase WWP2 OS=Homo sapiens OX=9606 GN=WWP2;sp|O00308|WWP2_HUMAN NEDD4-like	3	2	1	1	0	0	0	1	1	1	1	1	0	0	0	0	1	1	0	1	0	0	0	0	1	1	0	1	6.3	3.9	3.9	51.079	431	431;754;870	0.0041469	7.8438				By matching	By matching	By MS/MS
O00410;O00410-3;O60518	O00410;O00410-3	19;18;2	19;18;2	4;3;0	Importin-5	IPO5	sp|O00410|IPO5_HUMAN Importin-5 OS=Homo sapiens OX=9606 GN=IPO5 PE=1 SV=4;sp|O00410-3|IPO5_HUMAN Isoform 3 of Importin-5 OS=Homo sapiens OX=9606 GN=IPO5	3	19	19	4	8	10	10	13	13	16	15	17	8	10	10	13	13	16	15	17	3	4	4	4	2	3	2	4	21.6	21.6	4.5	123.63	1097	1097;1115;1105	0	216.52	By MS/MS	By MS/MS	By MS/MS	By MS/MS	By MS/MS	By MS/MS
O00425;O00425-2	O00425	7;2	5;1	5;1	Insulin-like growth factor 2 mRNA-binding protein 3	IGF2BP3	sp|O00425|IF2B3_HUMAN Insulin-like growth factor 2 mRNA-binding protein 3 OS=Homo sapiens OX=9606 GN=IGF2BP3 PE=1 SV=2	2	7	5	5	5	5	5	6	7	7	7	7	3	3	3	4	5	5	5	5	3	3	3	4	5	5	5	5	17.3	13.3	13.3	63.704	579	579;198	0	45.682	By MS/MS	By MS/MS	By MS/MS	By MS/MS	By MS/MS	By MS/MS
O00429-4;O00429-5;O00429-3;O00429-9;O00429-2;O00429;O00429-8;O00429-6;O00429-7	O00429-4;O00429-5;O00429-3;O00429-9;O00429-2;O00429;O00429-8;O00429-6	5;5;5;5;5;5;5;5;2	5;5;5;5;5;5;5;5;2	5;5;5;5;5;5;5;5;2	Dynamin-1-like protein	DNM1L	sp|O00429-4|DNM1L_HUMAN Isoform 3 of Dynamin-1-like protein OS=Homo sapiens OX=9606 GN=DNM1L;sp|O00429-5|DNM1L_HUMAN Isoform 5 of Dynamin-1-like protein OS=Homo sapiens OX=9606 GN=DNM1L;sp|O00429-3|DNM1L_HUMAN Isoform 2 of Dynamin-1-like protein OS=Homo sa	9	5	5	5	2	1	2	4	5	5	4	5	2	1	2	4	5	5	4	5	2	1	2	4	5	5	4	5	9.9	9.9	9.9	78.099	699	699;710;710;712;725;736;738;749;533	0	49.6	By MS/MS	By matching	By MS/MS	By MS/MS	By MS/MS	By MS/MS
O00442;O00442-2	O00442;O00442-2	2;2	2;2	2;2	RNA 3-terminal phosphate cyclase	RTCA	sp|O00442|RTCA_HUMAN RNA 3-terminal phosphate cyclase OS=Homo sapiens OX=9606 GN=RTCA PE=1 SV=1;sp|O00442-2|RTCA_HUMAN Isoform 2 of RNA 3-terminal phosphate cyclase OS=Homo sapiens OX=9606 GN=RTCA	2	2	2	2	1	0	0	0	0	1	1	0	1	0	0	0	0	1	1	0	1	0	0	0	0	1	1	0	5.5	5.5	5.5	39.336	366	366;379	0.0012903	11.373	By matching					By MS/MS
O00459	O00459	4	4	4	Phosphatidylinositol 3-kinase regulatory subunit beta	PIK3R2	sp|O00459|P85B_HUMAN Phosphatidylinositol 3-kinase regulatory subunit beta OS=Homo sapiens OX=9606 GN=PIK3R2 PE=1 SV=2	1	4	4	4	1	0	0	0	2	1	4	2	1	0	0	0	2	1	4	2	1	0	0	0	2	1	4	2	10.6	10.6	10.6	81.544	728	728	0	25.36	By matching				By MS/MS	By matching
O00483	O00483	4	4	4	Cytochrome c oxidase subunit NDUFA4	NDUFA4	sp|O00483|NDUA4_HUMAN Cytochrome c oxidase subunit NDUFA4 OS=Homo sapiens OX=9606 GN=NDUFA4 PE=1 SV=1	1	4	4	4	3	4	3	3	2	2	3	3	3	4	3	3	2	2	3	3	3	4	3	3	2	2	3	3	46.9	46.9	46.9	9.3697	81	81	0	28.437	By MS/MS	By MS/MS	By MS/MS	By MS/MS	By MS/MS	By MS/MS
O00487	O00487	4	4	4	26S proteasome non-ATPase regulatory subunit 14	PSMD14	sp|O00487|PSDE_HUMAN 26S proteasome non-ATPase regulatory subunit 14 OS=Homo sapiens OX=9606 GN=PSMD14 PE=1 SV=1	1	4	4	4	3	3	3	4	3	3	3	3	3	3	3	4	3	3	3	3	3	3	3	4	3	3	3	3	20	20	20	34.577	310	310	0	46.948	By MS/MS	By MS/MS	By MS/MS	By MS/MS	By MS/MS	By MS/MS
O00505	O00505	6	6	5	Importin subunit alpha-4	KPNA3	sp|O00505|IMA4_HUMAN Importin subunit alpha-4 OS=Homo sapiens OX=9606 GN=KPNA3 PE=1 SV=2	1	6	6	5	4	3	3	3	2	3	4	3	4	3	3	3	2	3	4	3	3	3	3	3	2	3	4	3	18	18	15.2	57.81	521	521	0	41.686	By MS/MS	By MS/MS	By MS/MS	By MS/MS	By MS/MS	By MS/MS
O00541-2;O00541	O00541-2;O00541	3;3	3;3	3;3	Pescadillo homolog	PES1	sp|O00541-2|PESC_HUMAN Isoform 2 of Pescadillo homolog OS=Homo sapiens OX=9606 GN=PES1;sp|O00541|PESC_HUMAN Pescadillo homolog OS=Homo sapiens OX=9606 GN=PES1 PE=1 SV=1	2	3	3	3	2	2	2	2	3	3	3	3	2	2	2	2	3	3	3	3	2	2	2	2	3	3	3	3	6.2	6.2	6.2	67.455	583	583;588	0	19.065	By MS/MS	By MS/MS	By matching	By MS/MS	By MS/MS	By MS/MS
O00567	O00567	8	8	8	Nucleolar protein 56	NOP56	sp|O00567|NOP56_HUMAN Nucleolar protein 56 OS=Homo sapiens OX=9606 GN=NOP56 PE=1 SV=4	1	8	8	8	4	3	4	5	4	4	4	3	4	3	4	5	4	4	4	3	4	3	4	5	4	4	4	3	20	20	20	66.049	594	594	0	51.421	By matching	By MS/MS	By MS/MS	By MS/MS	By matching	By MS/MS
O00571;O00571-2;O15523-2;O15523;O15523-3;Q9NQI0-3;Q9NQI0-2;Q9NQI0-4;Q9NQI0	O00571;O00571-2;O15523-2;O15523	27;26;19;19;6;1;1;1;1	27;26;19;19;6;1;1;1;1	26;25;18;18;6;1;1;1;1	ATP-dependent RNA helicase DDX3X;ATP-dependent RNA helicase DDX3Y	DDX3X;DDX3Y	sp|O00571|DDX3X_HUMAN ATP-dependent RNA helicase DDX3X OS=Homo sapiens OX=9606 GN=DDX3X PE=1 SV=3;sp|O00571-2|DDX3X_HUMAN Isoform 2 of ATP-dependent RNA helicase DDX3X OS=Homo sapiens OX=9606 GN=DDX3X;sp|O15523-2|DDX3Y_HUMAN Isoform 2 of ATP-dependent RNA	9	27	27	26	20	20	22	25	22	23	23	24	20	20	22	25	22	23	23	24	19	19	21	24	21	22	22	23	47.6	47.6	45.9	73.243	662	662;646;657;660;291;575;690;704;724	0	274.35	By MS/MS	By MS/MS	By MS/MS	By MS/MS	By MS/MS	By MS/MS
O00629	O00629	4	3	3	Importin subunit alpha-3	KPNA4	sp|O00629|IMA3_HUMAN Importin subunit alpha-3 OS=Homo sapiens OX=9606 GN=KPNA4 PE=1 SV=1	1	4	3	3	2	0	1	1	2	2	2	2	1	0	1	1	2	2	2	2	1	0	1	1	2	2	2	2	15	12.1	12.1	57.886	521	521	0	24.8	By MS/MS		By matching	By MS/MS	By matching	By MS/MS
O00762;O00762-2;O00762-3;O00762-4	O00762;O00762-2;O00762-3;O00762-4	6;5;5;3	6;5;5;3	6;5;5;3	Ubiquitin-conjugating enzyme E2 C	UBE2C	sp|O00762|UBE2C_HUMAN Ubiquitin-conjugating enzyme E2 C OS=Homo sapiens OX=9606 GN=UBE2C PE=1 SV=1;sp|O00762-2|UBE2C_HUMAN Isoform 2 of Ubiquitin-conjugating enzyme E2 C OS=Homo sapiens OX=9606 GN=UBE2C;sp|O00762-3|UBE2C_HUMAN Isoform 3 of Ubiquitin-conjug	4	6	6	6	2	2	2	4	6	6	6	5	2	2	2	4	6	6	6	5	2	2	2	4	6	6	6	5	46.9	46.9	46.9	19.652	179	179;140;150;161	0	47.533	By MS/MS	By MS/MS	By matching	By matching	By MS/MS	By MS/MS
O00763-3;O00763;O00763-2	O00763-3;O00763;O00763-2	64;64;63	49;49;48	49;49;48	Acetyl-CoA carboxylase 2;Biotin carboxylase	ACACB	sp|O00763-3|ACACB_HUMAN Isoform 3 of Acetyl-CoA carboxylase 2 OS=Homo sapiens OX=9606 GN=ACACB;sp|O00763|ACACB_HUMAN Acetyl-CoA carboxylase 2 OS=Homo sapiens OX=9606 GN=ACACB PE=1 SV=3;sp|O00763-2|ACACB_HUMAN Isoform 2 of Acetyl-CoA carboxylase 2 OS=Homo s	3	64	49	49	51	57	50	55	47	46	48	47	37	42	36	42	33	31	33	33	37	42	36	42	33	31	33	33	33.2	25.8	25.8	255.09	2256	2256;2458;2388	0	323.31	By MS/MS	By MS/MS	By MS/MS	By MS/MS	By MS/MS	By MS/MS
O00764;O00764-3;O00764-2	O00764;O00764-3;O00764-2	3;2;2	3;2;2	3;2;2	Pyridoxal kinase	PDXK	sp|O00764|PDXK_HUMAN Pyridoxal kinase OS=Homo sapiens OX=9606 GN=PDXK PE=1 SV=1;sp|O00764-3|PDXK_HUMAN Isoform 3 of Pyridoxal kinase OS=Homo sapiens OX=9606 GN=PDXK;sp|O00764-2|PDXK_HUMAN Isoform 2 of Pyridoxal kinase OS=Homo sapiens OX=9606 GN=PDXK	3	3	3	3	0	1	1	1	3	2	2	1	0	1	1	1	3	2	2	1	0	1	1	1	3	2	2	1	21.8	21.8	21.8	35.102	312	312;239;284	0	21.358		By matching	By matching	By MS/MS	By MS/MS	By MS/MS
O00767	O00767	3	3	3	Acyl-CoA desaturase	SCD	sp|O00767|SCD_HUMAN Stearoyl-CoA desaturase OS=Homo sapiens OX=9606 GN=SCD PE=1 SV=2	1	3	3	3	0	1	2	3	2	2	2	2	0	1	2	3	2	2	2	2	0	1	2	3	2	2	2	2	13.9	13.9	13.9	41.522	359	359	0	21.929		By matching	By MS/MS	By MS/MS	By MS/MS	By matching
O14545;O14545-2	O14545	7;2	7;2	7;2	TRAF-type zinc finger domain-containing protein 1	TRAFD1	sp|O14545|TRAD1_HUMAN TRAF-type zinc finger domain-containing protein 1 OS=Homo sapiens OX=9606 GN=TRAFD1 PE=1 SV=1	2	7	7	7	3	1	1	1	6	7	6	7	3	1	1	1	6	7	6	7	3	1	1	1	6	7	6	7	17.5	17.5	17.5	64.84	582	582;164	0	63.256	By matching	By matching	By matching	By matching	By MS/MS	By MS/MS
O14579-3;O14579;O14579-2	O14579-3;O14579;O14579-2	5;5;4	5;5;4	5;5;4	Coatomer subunit epsilon	COPE	sp|O14579-3|COPE_HUMAN Isoform 3 of Coatomer subunit epsilon OS=Homo sapiens OX=9606 GN=COPE;sp|O14579|COPE_HUMAN Coatomer subunit epsilon OS=Homo sapiens OX=9606 GN=COPE PE=1 SV=3;sp|O14579-2|COPE_HUMAN Isoform 2 of Coatomer subunit epsilon OS=Homo sapien	3	5	5	5	4	5	2	3	5	5	4	5	4	5	2	3	5	5	4	5	4	5	2	3	5	5	4	5	24.6	24.6	24.6	28.772	256	256;308;257	0	69.301	By matching	By matching	By MS/MS	By MS/MS	By MS/MS	By MS/MS
P47813;O14602	P47813;O14602	2;2	2;2	2;2	Eukaryotic translation initiation factor 1A, X-chromosomal;Eukaryotic translation initiation factor 1A, Y-chromosomal	EIF1AX;EIF1AY	sp|P47813|IF1AX_HUMAN Eukaryotic translation initiation factor 1A, X-chromosomal OS=Homo sapiens OX=9606 GN=EIF1AX PE=1 SV=2;sp|O14602|IF1AY_HUMAN Eukaryotic translation initiation factor 1A, Y-chromosomal OS=Homo sapiens OX=9606 GN=EIF1AY PE=1 SV=4	2	2	2	2	2	1	1	2	1	2	2	2	2	1	1	2	1	2	2	2	2	1	1	2	1	2	2	2	18.1	18.1	18.1	16.46	144	144;144	0	17.13	By MS/MS	By matching	By MS/MS	By MS/MS	By matching	By MS/MS
O14617;O14617-5;O14617-4;O14617-3;O14617-2	O14617;O14617-5;O14617-4;O14617-3;O14617-2	9;9;8;6;6	9;9;8;6;6	9;9;8;6;6	AP-3 complex subunit delta-1	AP3D1	sp|O14617|AP3D1_HUMAN AP-3 complex subunit delta-1 OS=Homo sapiens OX=9606 GN=AP3D1 PE=1 SV=1;sp|O14617-5|AP3D1_HUMAN Isoform 5 of AP-3 complex subunit delta-1 OS=Homo sapiens OX=9606 GN=AP3D1;sp|O14617-4|AP3D1_HUMAN Isoform 4 of AP-3 complex subunit delta	5	9	9	9	5	4	6	5	8	9	9	6	5	4	6	5	8	9	9	6	5	4	6	5	8	9	9	6	11.4	11.4	11.4	130.16	1153	1153;1215;1021;984;1112	0	70.249	By MS/MS	By MS/MS	By MS/MS	By matching	By MS/MS	By MS/MS
O14653-3;O14653;O14653-2	O14653-3;O14653;O14653-2	1;1;1	1;1;1	1;1;1	Golgi SNAP receptor complex member 2	GOSR2	sp|O14653-3|GOSR2_HUMAN Isoform 3 of Golgi SNAP receptor complex member 2 OS=Homo sapiens OX=9606 GN=GOSR2;sp|O14653|GOSR2_HUMAN Golgi SNAP receptor complex member 2 OS=Homo sapiens OX=9606 GN=GOSR2 PE=1 SV=2;sp|O14653-2|GOSR2_HUMAN Isoform B of Golgi SNAP	3	1	1	1	1	0	1	1	1	1	1	1	1	0	1	1	1	1	1	1	1	0	1	1	1	1	1	1	5.1	5.1	5.1	22.724	195	195;212;213	0.0040069	7.4074	By MS/MS		By matching	By MS/MS	By matching	By matching
O14654	O14654	37	37	37	Insulin receptor substrate 4	IRS4	sp|O14654|IRS4_HUMAN Insulin receptor substrate 4 OS=Homo sapiens OX=9606 GN=IRS4 PE=1 SV=1	1	37	37	37	26	30	26	30	34	35	36	35	26	30	26	30	34	35	36	35	26	30	26	30	34	35	36	35	34.4	34.4	34.4	133.77	1257	1257	0	323.31	By MS/MS	By MS/MS	By MS/MS	By MS/MS	By MS/MS	By MS/MS
O14730-2;O14730	O14730-2;O14730	1;1	1;1	1;1	Serine/threonine-protein kinase RIO3	RIOK3	sp|O14730-2|RIOK3_HUMAN Isoform 2 of Serine/threonine-protein kinase RIO3 OS=Homo sapiens OX=9606 GN=RIOK3;sp|O14730|RIOK3_HUMAN Serine/threonine-protein kinase RIO3 OS=Homo sapiens OX=9606 GN=RIOK3 PE=1 SV=2	2	1	1	1	0	0	0	0	1	1	1	1	0	0	0	0	1	1	1	1	0	0	0	0	1	1	1	1	3.7	3.7	3.7	58.67	516	516;519	0.0041642	7.8907					By MS/MS	By MS/MS
O14735-3;O14735	O14735-3;O14735	1;1	1;1	1;1	CDP-diacylglycerol--inositol 3-phosphatidyltransferase	CDIPT	sp|O14735-3|CDIPT_HUMAN Isoform 3 of CDP-diacylglycerol--inositol 3-phosphatidyltransferase OS=Homo sapiens OX=9606 GN=CDIPT;sp|O14735|CDIPT_HUMAN CDP-diacylglycerol--inositol 3-phosphatidyltransferase OS=Homo sapiens OX=9606 GN=CDIPT PE=1 SV=1	2	1	1	1	0	0	0	1	1	1	1	1	0	0	0	1	1	1	1	1	0	0	0	1	1	1	1	1	7.7	7.7	7.7	18.624	168	168;213	0.0039238	7.2184				By MS/MS	By MS/MS	By MS/MS
O14737;O14737-2	O14737;O14737-2	5;4	5;4	5;4	Programmed cell death protein 5	PDCD5	sp|O14737|PDCD5_HUMAN Programmed cell death protein 5 OS=Homo sapiens OX=9606 GN=PDCD5 PE=1 SV=3;sp|O14737-2|PDCD5_HUMAN Isoform 2 of Programmed cell death protein 5 OS=Homo sapiens OX=9606 GN=PDCD5	2	5	5	5	3	4	5	3	1	1	2	2	3	4	5	3	1	1	2	2	3	4	5	3	1	1	2	2	47.2	47.2	47.2	14.285	125	125;129	0	34.401	By MS/MS	By MS/MS	By MS/MS	By matching	By matching	By matching
O14744-2;O14744;O14744-3;O14744-5;O14744-4	O14744-2;O14744;O14744-3;O14744-5;O14744-4	9;9;7;7;5	9;9;7;7;5	9;9;7;7;5	Protein arginine N-methyltransferase 5;Protein arginine N-methyltransferase 5, N-terminally processed	PRMT5	sp|O14744-2|ANM5_HUMAN Isoform 2 of Protein arginine N-methyltransferase 5 OS=Homo sapiens OX=9606 GN=PRMT5;sp|O14744|ANM5_HUMAN Protein arginine N-methyltransferase 5 OS=Homo sapiens OX=9606 GN=PRMT5 PE=1 SV=4;sp|O14744-3|ANM5_HUMAN Isoform 3 of Protein a	5	9	9	9	6	6	4	5	7	6	5	9	6	6	4	5	7	6	5	9	6	6	4	5	7	6	5	9	18.4	18.4	18.4	71.319	620	620;637;576;593;466	0	65.457	By MS/MS	By MS/MS	By MS/MS	By MS/MS	By MS/MS	By MS/MS
O14787-2;O14787	O14787-2;O14787	2;1	1;1	1;1	Transportin-2	TNPO2	sp|O14787-2|TNPO2_HUMAN Isoform 2 of Transportin-2 OS=Homo sapiens OX=9606 GN=TNPO2;sp|O14787|TNPO2_HUMAN Transportin-2 OS=Homo sapiens OX=9606 GN=TNPO2 PE=1 SV=3	2	2	1	1	0	1	1	1	2	2	2	2	0	0	0	0	1	1	1	1	0	0	0	0	1	1	1	1	2.5	1.1	1.1	100.41	887	887;897	0.0084078	6.4061		By matching	By matching	By matching	By MS/MS	By MS/MS
O14818;O14818-2;Q8TAA3-2;Q8TAA3-5;Q8TAA3;O14818-4	O14818;O14818-2;Q8TAA3-2;Q8TAA3-5;Q8TAA3	8;7;4;4;4;2	8;7;4;4;4;2	8;7;4;4;4;2	Proteasome subunit alpha type-7;Proteasome subunit alpha type-7-like	PSMA7;PSMA8	sp|O14818|PSA7_HUMAN Proteasome subunit alpha type-7 OS=Homo sapiens OX=9606 GN=PSMA7 PE=1 SV=1;sp|O14818-2|PSA7_HUMAN Isoform 2 of Proteasome subunit alpha type-7 OS=Homo sapiens OX=9606 GN=PSMA7;sp|Q8TAA3-2|PSMA8_HUMAN Isoform 2 of Proteasome subunit alp	6	8	8	8	7	6	5	6	8	8	7	8	7	6	5	6	8	8	7	8	7	6	5	6	8	8	7	8	40.3	40.3	40.3	27.887	248	248;178;212;250;256;149	0	88.508	By MS/MS	By MS/MS	By MS/MS	By MS/MS	By MS/MS	By MS/MS
O14828	O14828	5	5	3	Secretory carrier-associated membrane protein 3	SCAMP3	sp|O14828|SCAM3_HUMAN Secretory carrier-associated membrane protein 3 OS=Homo sapiens OX=9606 GN=SCAMP3 PE=1 SV=3	1	5	5	3	3	2	1	2	4	4	4	5	3	2	1	2	4	4	4	5	2	1	0	1	2	2	2	3	28	28	19.6	38.287	347	347	0	74.219	By MS/MS	By MS/MS	By matching	By MS/MS	By MS/MS	By MS/MS
O14874-2;O14874-3;O14874	O14874-2;O14874-3;O14874	1;1;1	1;1;1	1;1;1	[3-methyl-2-oxobutanoate dehydrogenase [lipoamide]] kinase, mitochondrial	BCKDK	sp|O14874-2|BCKD_HUMAN Isoform 2 of [3-methyl-2-oxobutanoate dehydrogenase [lipoamide]] kinase, mitochondrial OS=Homo sapiens OX=9606 GN=BCKDK;sp|O14874-3|BCKD_HUMAN Isoform 3 of [3-methyl-2-oxobutanoate dehydrogenase [lipoamide]] kinase, mitochondrial OS=	3	1	1	1	0	0	0	0	1	1	1	1	0	0	0	0	1	1	1	1	0	0	0	0	1	1	1	1	5.1	5.1	5.1	37.767	335	335;365;412	0.0039392	7.2401					By matching	By matching
O14893-5;O14893-3;O14893-2;O14893	O14893-5;O14893-3;O14893-2;O14893	2;1;1;1	2;1;1;1	2;1;1;1	Gem-associated protein 2	GEMIN2	sp|O14893-5|GEMI2_HUMAN Isoform 5 of Gem-associated protein 2 OS=Homo sapiens OX=9606 GN=GEMIN2;sp|O14893-3|GEMI2_HUMAN Isoform 3 of Gem-associated protein 2 OS=Homo sapiens OX=9606 GN=GEMIN2;sp|O14893-2|GEMI2_HUMAN Isoform 2 of Gem-associated protein 2 OS	4	2	2	2	2	2	1	2	2	2	2	2	2	2	1	2	2	2	2	2	2	2	1	2	2	2	2	2	10	10	10	30.357	269	269;250;265;280	0	18.494	By MS/MS	By MS/MS	By MS/MS	By MS/MS	By MS/MS	By MS/MS
O14920;O14920-2;O14920-4;O14920-3	O14920;O14920-2;O14920-4	11;10;9;4	11;10;9;4	11;10;9;4	Inhibitor of nuclear factor kappa-B kinase subunit beta	IKBKB	sp|O14920|IKKB_HUMAN Inhibitor of nuclear factor kappa-B kinase subunit beta OS=Homo sapiens OX=9606 GN=IKBKB PE=1 SV=1;sp|O14920-2|IKKB_HUMAN Isoform 2 of Inhibitor of nuclear factor kappa-B kinase subunit beta OS=Homo sapiens OX=9606 GN=IKBKB;sp|O14920-4	4	11	11	11	1	2	3	2	8	8	7	9	1	2	3	2	8	8	7	9	1	2	3	2	8	8	7	9	19.8	19.8	19.8	86.563	756	756;754;697;256	0	79.324	By matching	By matching	By matching	By matching	By MS/MS	By MS/MS
Q5SRD1-2;Q5SRD1;O14925	Q5SRD1-2;Q5SRD1;O14925	1;1;1	1;1;1	1;1;1	Putative mitochondrial import inner membrane translocase subunit Tim23B;Mitochondrial import inner membrane translocase subunit Tim23	TIMM23B;TIMM23	sp|Q5SRD1-2|TI23B_HUMAN Isoform 2 of Mitochondrial import inner membrane translocase subunit Tim23B OS=Homo sapiens OX=9606 GN=TIMM23B;sp|Q5SRD1|TI23B_HUMAN Mitochondrial import inner membrane translocase subunit Tim23B OS=Homo sapiens OX=9606 GN=TIMM23B P	3	1	1	1	1	1	1	1	1	1	1	1	1	1	1	1	1	1	1	1	1	1	1	1	1	1	1	1	12.1	12.1	12.1	14.6	140	140;188;209	0.004321	9.7925	By MS/MS	By MS/MS	By MS/MS	By MS/MS	By MS/MS	By matching
O14929-2;O14929	O14929-2;O14929	7;7	7;7	7;7	Histone acetyltransferase type B catalytic subunit	HAT1	sp|O14929-2|HAT1_HUMAN Isoform B of Histone acetyltransferase type B catalytic subunit OS=Homo sapiens OX=9606 GN=HAT1;sp|O14929|HAT1_HUMAN Histone acetyltransferase type B catalytic subunit OS=Homo sapiens OX=9606 GN=HAT1 PE=1 SV=2	2	7	7	7	5	2	4	5	7	5	7	7	5	2	4	5	7	5	7	7	5	2	4	5	7	5	7	7	32	32	32	39.814	334	334;419	0	88.712	By MS/MS	By MS/MS	By MS/MS	By MS/MS	By MS/MS	By MS/MS
O14964;O14964-2	O14964;O14964-2	9;8	9;8	9;8	Hepatocyte growth factor-regulated tyrosine kinase substrate	HGS	sp|O14964|HGS_HUMAN Hepatocyte growth factor-regulated tyrosine kinase substrate OS=Homo sapiens OX=9606 GN=HGS PE=1 SV=1;sp|O14964-2|HGS_HUMAN Isoform 2 of Hepatocyte growth factor-regulated tyrosine kinase substrate OS=Homo sapiens OX=9606 GN=HGS	2	9	9	9	3	4	1	5	7	7	9	8	3	4	1	5	7	7	9	8	3	4	1	5	7	7	9	8	14.4	14.4	14.4	86.191	777	777;690	0	116.2	By matching	By MS/MS	By matching	By matching	By MS/MS	By MS/MS
O14965	O14965	1	1	1	Aurora kinase A	AURKA	sp|O14965|AURKA_HUMAN Aurora kinase A OS=Homo sapiens OX=9606 GN=AURKA PE=1 SV=3	1	1	1	1	1	0	0	0	1	0	1	1	1	0	0	0	1	0	1	1	1	0	0	0	1	0	1	1	3.5	3.5	3.5	45.823	403	403	0.0093264	6.2781	By matching				By matching
O14979-3;O14979-2;O14979	O14979-3;O14979-2;O14979	3;3;2	2;2;1	2;2;1	Heterogeneous nuclear ribonucleoprotein D-like	HNRNPDL	sp|O14979-3|HNRDL_HUMAN Isoform 3 of Heterogeneous nuclear ribonucleoprotein D-like OS=Homo sapiens OX=9606 GN=HNRNPDL;sp|O14979-2|HNRDL_HUMAN Isoform 2 of Heterogeneous nuclear ribonucleoprotein D-like OS=Homo sapiens OX=9606 GN=HNRNPDL;sp|O14979|HNRDL_HU	3	3	2	2	1	3	2	2	2	1	1	1	1	2	1	1	1	0	0	0	1	2	1	1	1	0	0	0	13.9	10.7	10.7	27.191	244	244;301;420	0	12.865	By MS/MS	By MS/MS	By MS/MS	By MS/MS	By matching	By matching
O14980	O14980	24	24	24	Exportin-1	XPO1	sp|O14980|XPO1_HUMAN Exportin-1 OS=Homo sapiens OX=9606 GN=XPO1 PE=1 SV=1	1	24	24	24	11	11	11	14	18	20	20	24	11	11	11	14	18	20	20	24	11	11	11	14	18	20	20	24	31.7	31.7	31.7	123.38	1071	1071	0	274.96	By MS/MS	By MS/MS	By MS/MS	By MS/MS	By MS/MS	By MS/MS
O15027-2;O15027-4;O15027-3;O15027;O15027-5	O15027-2;O15027-4;O15027-3;O15027;O15027-5	2;2;2;2;2	2;2;2;2;2	2;2;2;2;2	Protein transport protein Sec16A	SEC16A	sp|O15027-2|SC16A_HUMAN Isoform 2 of Protein transport protein Sec16A OS=Homo sapiens OX=9606 GN=SEC16A;sp|O15027-4|SC16A_HUMAN Isoform 4 of Protein transport protein Sec16A OS=Homo sapiens OX=9606 GN=SEC16A;sp|O15027-3|SC16A_HUMAN Isoform 3 of Protein tra	5	2	2	2	0	0	0	1	1	2	1	0	0	0	0	1	1	2	1	0	0	0	0	1	1	2	1	0	0.9	0.9	0.9	247.24	2312	2312;2332;2337;2357;2379	0.0013167	11.803				By matching	By MS/MS	By MS/MS
O15042-2;O15042;O15042-3	O15042-2;O15042;O15042-3	11;11;7	11;11;7	11;11;7	U2 snRNP-associated SURP motif-containing protein	U2SURP	sp|O15042-2|SR140_HUMAN Isoform 2 of U2 snRNP-associated SURP motif-containing protein OS=Homo sapiens OX=9606 GN=U2SURP;sp|O15042|SR140_HUMAN U2 snRNP-associated SURP motif-containing protein OS=Homo sapiens OX=9606 GN=U2SURP PE=1 SV=2;sp|O15042-3|SR140_H	3	11	11	11	8	7	8	9	7	8	9	6	8	7	8	9	7	8	9	6	8	7	8	9	7	8	9	6	14.3	14.3	14.3	118.23	1028	1028;1029;620	0	72.507	By MS/MS	By MS/MS	By MS/MS	By MS/MS	By MS/MS	By MS/MS
O15067	O15067	15	15	15	Phosphoribosylformylglycinamidine synthase	PFAS	sp|O15067|PUR4_HUMAN Phosphoribosylformylglycinamidine synthase OS=Homo sapiens OX=9606 GN=PFAS PE=1 SV=4	1	15	15	15	12	11	10	14	9	8	7	10	12	11	10	14	9	8	7	10	12	11	10	14	9	8	7	10	14.5	14.5	14.5	144.73	1338	1338	0	109.66	By MS/MS	By MS/MS	By MS/MS	By MS/MS	By MS/MS	By MS/MS
O15111	O15111	10	10	10	Inhibitor of nuclear factor kappa-B kinase subunit alpha	CHUK	sp|O15111|IKKA_HUMAN Inhibitor of nuclear factor kappa-B kinase subunit alpha OS=Homo sapiens OX=9606 GN=CHUK PE=1 SV=2	1	10	10	10	4	0	1	3	8	10	10	10	4	0	1	3	8	10	10	10	4	0	1	3	8	10	10	10	15.8	15.8	15.8	84.639	745	745	0	98.314	By MS/MS		By matching	By matching	By MS/MS	By MS/MS
O15126-2;O15126	O15126-2;O15126	2;2	2;2	2;2	Secretory carrier-associated membrane protein 1	SCAMP1	sp|O15126-2|SCAM1_HUMAN Isoform 2 of Secretory carrier-associated membrane protein 1 OS=Homo sapiens OX=9606 GN=SCAMP1;sp|O15126|SCAM1_HUMAN Secretory carrier-associated membrane protein 1 OS=Homo sapiens OX=9606 GN=SCAMP1 PE=1 SV=2	2	2	2	2	0	0	0	1	2	1	2	2	0	0	0	1	2	1	2	2	0	0	0	1	2	1	2	2	33.8	33.8	33.8	18.042	157	157;338	0	18.896				By matching	By matching	By MS/MS
O15145	O15145	1	1	1	Actin-related protein 2/3 complex subunit 3	ARPC3	sp|O15145|ARPC3_HUMAN Actin-related protein 2/3 complex subunit 3 OS=Homo sapiens OX=9606 GN=ARPC3 PE=1 SV=3	1	1	1	1	0	0	0	0	1	1	1	1	0	0	0	0	1	1	1	1	0	0	0	0	1	1	1	1	7.3	7.3	7.3	20.546	178	178	0.0041716	7.9096					By matching	By MS/MS
O15155	O15155	1	1	1	BET1 homolog	BET1	sp|O15155|BET1_HUMAN BET1 homolog OS=Homo sapiens OX=9606 GN=BET1 PE=1 SV=1	1	1	1	1	1	1	0	1	0	0	1	1	1	1	0	1	0	0	1	1	1	1	0	1	0	0	1	1	15.3	15.3	15.3	13.289	118	118	0.0048518	6.675	By MS/MS	By MS/MS		By MS/MS
O15160-2;O15160	O15160-2;O15160	4;4	4;4	4;4	DNA-directed RNA polymerases I and III subunit RPAC1	POLR1C	sp|O15160-2|RPAC1_HUMAN Isoform 2 of DNA-directed RNA polymerases I and III subunit RPAC1 OS=Homo sapiens OX=9606 GN=POLR1C;sp|O15160|RPAC1_HUMAN DNA-directed RNA polymerases I and III subunit RPAC1 OS=Homo sapiens OX=9606 GN=POLR1C PE=1 SV=1	2	4	4	4	2	2	3	4	3	3	3	3	2	2	3	4	3	3	3	3	2	2	3	4	3	3	3	3	15.8	15.8	15.8	38.646	342	342;346	0	31.331	By MS/MS	By matching	By MS/MS	By matching	By MS/MS	By MS/MS
O15162-2;O15162	O15162-2;O15162	2;2	2;2	2;2	Phospholipid scramblase 1	PLSCR1	sp|O15162-2|PLS1_HUMAN Isoform 2 of Phospholipid scramblase 1 OS=Homo sapiens OX=9606 GN=PLSCR1;sp|O15162|PLS1_HUMAN Phospholipid scramblase 1 OS=Homo sapiens OX=9606 GN=PLSCR1 PE=1 SV=1	2	2	2	2	0	0	1	1	2	2	2	1	0	0	1	1	2	2	2	1	0	0	1	1	2	2	2	1	12.7	12.7	12.7	26.825	237	237;318	0	15.832			By MS/MS	By matching	By MS/MS	By MS/MS
O15226;O15226-2	O15226;O15226-2	9;9	9;9	9;9	NF-kappa-B-repressing factor	NKRF	sp|O15226|NKRF_HUMAN NF-kappa-B-repressing factor OS=Homo sapiens OX=9606 GN=NKRF PE=1 SV=2;sp|O15226-2|NKRF_HUMAN Isoform 2 of NF-kappa-B-repressing factor OS=Homo sapiens OX=9606 GN=NKRF	2	9	9	9	7	5	4	7	6	8	6	6	7	5	4	7	6	8	6	6	7	5	4	7	6	8	6	6	17.2	17.2	17.2	77.672	690	690;705	0	72.077	By MS/MS	By MS/MS	By matching	By MS/MS	By MS/MS	By MS/MS
O15258	O15258	2	2	2	Protein RER1	RER1	sp|O15258|RER1_HUMAN Protein RER1 OS=Homo sapiens OX=9606 GN=RER1 PE=1 SV=1	1	2	2	2	1	2	1	2	2	2	2	1	1	2	1	2	2	2	2	1	1	2	1	2	2	2	2	1	18.9	18.9	18.9	22.958	196	196	0	22.202	By matching	By MS/MS	By matching	By matching	By matching	By MS/MS
O15260-2;O15260;O15260-3	O15260-2;O15260;O15260-3	4;4;3	4;4;3	4;4;3	Surfeit locus protein 4	SURF4	sp|O15260-2|SURF4_HUMAN Isoform 2 of Surfeit locus protein 4 OS=Homo sapiens OX=9606 GN=SURF4;sp|O15260|SURF4_HUMAN Surfeit locus protein 4 OS=Homo sapiens OX=9606 GN=SURF4 PE=1 SV=3;sp|O15260-3|SURF4_HUMAN Isoform 3 of Surfeit locus protein 4 OS=Homo sapi	3	4	4	4	3	2	2	2	3	3	4	4	3	2	2	2	3	3	4	4	3	2	2	2	3	3	4	4	31.4	31.4	31.4	17.97	159	159;269;128	0	53.515	By MS/MS	By MS/MS	By MS/MS	By MS/MS	By MS/MS	By MS/MS
O15269;O15269-2	O15269	3;1	3;1	3;1	Serine palmitoyltransferase 1	SPTLC1	sp|O15269|SPTC1_HUMAN Serine palmitoyltransferase 1 OS=Homo sapiens OX=9606 GN=SPTLC1 PE=1 SV=1	2	3	3	3	2	1	1	2	2	2	2	2	2	1	1	2	2	2	2	2	2	1	1	2	2	2	2	2	11.6	11.6	11.6	52.743	473	473;143	0	31.155	By matching	By MS/MS	By MS/MS	By MS/MS	By matching	By MS/MS
O15294;O15294-3;O15294-2;O15294-4	O15294;O15294-3;O15294-2;O15294-4	13;12;9;7	13;12;9;7	13;12;9;7	UDP-N-acetylglucosamine--peptide N-acetylglucosaminyltransferase 110 kDa subunit	OGT	sp|O15294|OGT1_HUMAN UDP-N-acetylglucosamine--peptide N-acetylglucosaminyltransferase 110 kDa subunit OS=Homo sapiens OX=9606 GN=OGT PE=1 SV=3;sp|O15294-3|OGT1_HUMAN Isoform 1 of UDP-N-acetylglucosamine--peptide N-acetylglucosaminyltransferase 110 kDa subu	4	13	13	13	9	8	8	8	9	10	10	8	9	8	8	8	9	10	10	8	9	8	8	8	9	10	10	8	14.6	14.6	14.6	116.92	1046	1046;1036;920;665	0	160.51	By MS/MS	By MS/MS	By MS/MS	By MS/MS	By MS/MS	By MS/MS
O15344-2;O15344	O15344-2;O15344	2;2	2;2	2;2	E3 ubiquitin-protein ligase Midline-1	MID1	sp|O15344-2|TRI18_HUMAN Isoform 2 of E3 ubiquitin-protein ligase Midline-1 OS=Homo sapiens OX=9606 GN=MID1;sp|O15344|TRI18_HUMAN E3 ubiquitin-protein ligase Midline-1 OS=Homo sapiens OX=9606 GN=MID1 PE=1 SV=1	2	2	2	2	1	1	1	1	1	2	1	2	1	1	1	1	1	2	1	2	1	1	1	1	1	2	1	2	4.7	4.7	4.7	62.287	552	552;667	0	13.787	By matching	By matching	By matching	By matching	By MS/MS	By MS/MS
O15347	O15347	3	3	3	High mobility group protein B3	HMGB3	sp|O15347|HMGB3_HUMAN High mobility group protein B3 OS=Homo sapiens OX=9606 GN=HMGB3 PE=1 SV=4	1	3	3	3	1	2	2	3	0	1	2	1	1	2	2	3	0	1	2	1	1	2	2	3	0	1	2	1	23.5	23.5	23.5	22.98	200	200	0	18.5	By MS/MS	By MS/MS	By MS/MS	By matching		By matching
O15355	O15355	4	4	4	Protein phosphatase 1G	PPM1G	sp|O15355|PPM1G_HUMAN Protein phosphatase 1G OS=Homo sapiens OX=9606 GN=PPM1G PE=1 SV=1	1	4	4	4	2	3	3	2	4	4	3	3	2	3	3	2	4	4	3	3	2	3	3	2	4	4	3	3	10.6	10.6	10.6	59.271	546	546	0	59.985	By MS/MS	By MS/MS	By MS/MS	By matching	By MS/MS	By MS/MS
O15371-2;O15371-3;O15371	O15371-2;O15371-3;O15371	7;7;7	7;7;7	7;7;7	Eukaryotic translation initiation factor 3 subunit D	EIF3D	sp|O15371-2|EIF3D_HUMAN Isoform 2 of Eukaryotic translation initiation factor 3 subunit D OS=Homo sapiens OX=9606 GN=EIF3D;sp|O15371-3|EIF3D_HUMAN Isoform 3 of Eukaryotic translation initiation factor 3 subunit D OS=Homo sapiens OX=9606 GN=EIF3D;sp|O15371|	3	7	7	7	3	4	2	5	5	3	4	7	3	4	2	5	5	3	4	7	3	4	2	5	5	3	4	7	18.8	18.8	18.8	58.14	499	499;533;548	0	52.496	By MS/MS	By MS/MS	By MS/MS	By MS/MS	By MS/MS	By MS/MS
O15397;O15397-2	O15397	5;2	5;2	5;2	Importin-8	IPO8	sp|O15397|IPO8_HUMAN Importin-8 OS=Homo sapiens OX=9606 GN=IPO8 PE=1 SV=2	2	5	5	5	4	3	2	3	5	5	5	5	4	3	2	3	5	5	5	5	4	3	2	3	5	5	5	5	5.3	5.3	5.3	119.94	1037	1037;832	0	50.152	By MS/MS	By matching	By MS/MS	By MS/MS	By MS/MS	By MS/MS
O43143;O60231;Q14562	O43143	22;1;1	22;1;1	22;1;1	Pre-mRNA-splicing factor ATP-dependent RNA helicase DHX15	DHX15	sp|O43143|DHX15_HUMAN ATP-dependent RNA helicase DHX15 OS=Homo sapiens OX=9606 GN=DHX15 PE=1 SV=2	3	22	22	22	19	18	17	19	18	18	18	15	19	18	17	19	18	18	18	15	19	18	17	19	18	18	18	15	30.6	30.6	30.6	90.932	795	795;1041;1220	0	180.1	By MS/MS	By MS/MS	By MS/MS	By MS/MS	By MS/MS	By MS/MS
O43149;O43149-3	O43149;O43149-3	4;2	4;2	4;2	Zinc finger ZZ-type and EF-hand domain-containing protein 1	ZZEF1	sp|O43149|ZZEF1_HUMAN Zinc finger ZZ-type and EF-hand domain-containing protein 1 OS=Homo sapiens OX=9606 GN=ZZEF1 PE=1 SV=6;sp|O43149-3|ZZEF1_HUMAN Isoform 3 of Zinc finger ZZ-type and EF-hand domain-containing protein 1 OS=Homo sapiens OX=9606 GN=ZZEF1	2	4	4	4	2	2	1	1	4	3	4	4	2	2	1	1	4	3	4	4	2	2	1	1	4	3	4	4	1.7	1.7	1.7	331.07	2961	2961;1085	0	29.053	By matching	By matching	By matching	By matching	By MS/MS	By MS/MS
O43172-2;O43172	O43172-2;O43172	1;1	1;1	1;1	U4/U6 small nuclear ribonucleoprotein Prp4	PRPF4	sp|O43172-2|PRP4_HUMAN Isoform 2 of U4/U6 small nuclear ribonucleoprotein Prp4 OS=Homo sapiens OX=9606 GN=PRPF4;sp|O43172|PRP4_HUMAN U4/U6 small nuclear ribonucleoprotein Prp4 OS=Homo sapiens OX=9606 GN=PRPF4 PE=1 SV=2	2	1	1	1	0	1	0	0	0	0	0	0	0	1	0	0	0	0	0	0	0	1	0	0	0	0	0	0	3.1	3.1	3.1	58.32	521	521;522	0.0053619	6.6074		By MS/MS
O43175	O43175	17	17	17	D-3-phosphoglycerate dehydrogenase	PHGDH	sp|O43175|SERA_HUMAN D-3-phosphoglycerate dehydrogenase OS=Homo sapiens OX=9606 GN=PHGDH PE=1 SV=4	1	17	17	17	12	9	11	14	13	14	15	15	12	9	11	14	13	14	15	15	12	9	11	14	13	14	15	15	40.5	40.5	40.5	56.65	533	533	0	285.69	By MS/MS	By MS/MS	By MS/MS	By MS/MS	By MS/MS	By MS/MS
O43242;O43242-2	O43242;O43242-2	14;9	14;9	14;9	26S proteasome non-ATPase regulatory subunit 3	PSMD3	sp|O43242|PSMD3_HUMAN 26S proteasome non-ATPase regulatory subunit 3 OS=Homo sapiens OX=9606 GN=PSMD3 PE=1 SV=2;sp|O43242-2|PSMD3_HUMAN Isoform 2 of 26S proteasome non-ATPase regulatory subunit 3 OS=Homo sapiens OX=9606 GN=PSMD3	2	14	14	14	9	10	8	9	10	12	11	10	9	10	8	9	10	12	11	10	9	10	8	9	10	12	11	10	34.5	34.5	34.5	60.977	534	534;356	0	163.91	By MS/MS	By MS/MS	By MS/MS	By MS/MS	By MS/MS	By MS/MS
O43264-2;O43264	O43264-2;O43264	2;2	2;2	2;2	Centromere/kinetochore protein zw10 homolog	ZW10	sp|O43264-2|ZW10_HUMAN Isoform 2 of Centromere/kinetochore protein zw10 homolog OS=Homo sapiens OX=9606 GN=ZW10;sp|O43264|ZW10_HUMAN Centromere/kinetochore protein zw10 homolog OS=Homo sapiens OX=9606 GN=ZW10 PE=1 SV=3	2	2	2	2	0	0	0	1	1	1	1	1	0	0	0	1	1	1	1	1	0	0	0	1	1	1	1	1	4.8	4.8	4.8	76.806	672	672;779	0	13.978				By MS/MS	By MS/MS	By matching
O43318-2;O43318;O43318-4;O43318-3	O43318-2;O43318;O43318-4;O43318-3	6;6;5;5	6;6;5;5	6;6;5;5	Mitogen-activated protein kinase kinase kinase 7	MAP3K7	sp|O43318-2|M3K7_HUMAN Isoform 1A of Mitogen-activated protein kinase kinase kinase 7 OS=Homo sapiens OX=9606 GN=MAP3K7;sp|O43318|M3K7_HUMAN Mitogen-activated protein kinase kinase kinase 7 OS=Homo sapiens OX=9606 GN=MAP3K7 PE=1 SV=1;sp|O43318-4|M3K7_HUMAN	4	6	6	6	1	2	0	0	6	5	6	6	1	2	0	0	6	5	6	6	1	2	0	0	6	5	6	6	14.3	14.3	14.3	64.229	579	579;606;491;518	0	121.83	By matching	By matching			By MS/MS	By MS/MS
O43324;O43324-2	O43324;O43324-2	7;5	7;5	7;5	Eukaryotic translation elongation factor 1 epsilon-1	EEF1E1	sp|O43324|MCA3_HUMAN Eukaryotic translation elongation factor 1 epsilon-1 OS=Homo sapiens OX=9606 GN=EEF1E1 PE=1 SV=1;sp|O43324-2|MCA3_HUMAN Isoform 2 of Eukaryotic translation elongation factor 1 epsilon-1 OS=Homo sapiens OX=9606 GN=EEF1E1	2	7	7	7	5	5	2	3	4	5	6	5	5	5	2	3	4	5	6	5	5	5	2	3	4	5	6	5	48.3	48.3	48.3	19.81	174	174;139	0	43.864	By matching	By MS/MS	By MS/MS	By MS/MS	By MS/MS	By MS/MS
O43390;O43390-2;O43390-4;O43390-3	O43390;O43390-2;O43390-4;O43390-3	18;17;16;15	14;13;12;12	14;13;12;12	Heterogeneous nuclear ribonucleoprotein R	HNRNPR	sp|O43390|HNRPR_HUMAN Heterogeneous nuclear ribonucleoprotein R OS=Homo sapiens OX=9606 GN=HNRNPR PE=1 SV=1;sp|O43390-2|HNRPR_HUMAN Isoform 2 of Heterogeneous nuclear ribonucleoprotein R OS=Homo sapiens OX=9606 GN=HNRNPR;sp|O43390-4|HNRPR_HUMAN Isoform 4 o	4	18	14	14	16	14	11	14	12	12	13	13	12	10	8	12	9	9	10	10	12	10	8	12	9	9	10	10	34.1	28	28	70.942	633	633;636;535;595	0	103.69	By MS/MS	By MS/MS	By MS/MS	By MS/MS	By MS/MS	By MS/MS
O43396	O43396	3	3	3	Thioredoxin-like protein 1	TXNL1	sp|O43396|TXNL1_HUMAN Thioredoxin-like protein 1 OS=Homo sapiens OX=9606 GN=TXNL1 PE=1 SV=3	1	3	3	3	1	1	1	3	3	2	3	3	1	1	1	3	3	2	3	3	1	1	1	3	3	2	3	3	14.2	14.2	14.2	32.251	289	289	0	27.268	By MS/MS	By MS/MS	By matching	By matching	By MS/MS	By MS/MS
O43414-3;O43414-2;O43414	O43414-3;O43414-2;O43414	1;1;1	1;1;1	1;1;1	ERI1 exoribonuclease 3	ERI3	sp|O43414-3|ERI3_HUMAN Isoform 3 of ERI1 exoribonuclease 3 OS=Homo sapiens OX=9606 GN=ERI3;sp|O43414-2|ERI3_HUMAN Isoform 2 of ERI1 exoribonuclease 3 OS=Homo sapiens OX=9606 GN=ERI3;sp|O43414|ERI3_HUMAN ERI1 exoribonuclease 3 OS=Homo sapiens OX=9606 GN=ERI	3	1	1	1	0	0	0	1	1	0	1	1	0	0	0	1	1	0	1	1	0	0	0	1	1	0	1	1	14.8	14.8	14.8	14.542	128	128;222;337	0.0048807	6.7426				By matching	By MS/MS
O43447-2;O43447	O43447-2;O43447	3;3	3;3	3;3	Peptidyl-prolyl cis-trans isomerase H	PPIH	sp|O43447-2|PPIH_HUMAN Isoform 2 of Peptidyl-prolyl cis-trans isomerase H OS=Homo sapiens OX=9606 GN=PPIH;sp|O43447|PPIH_HUMAN Peptidyl-prolyl cis-trans isomerase H OS=Homo sapiens OX=9606 GN=PPIH PE=1 SV=1	2	3	3	3	2	3	2	2	2	3	2	3	2	3	2	2	2	3	2	3	2	3	2	2	2	3	2	3	23.9	23.9	23.9	14.492	134	134;177	0	20.714	By MS/MS	By MS/MS	By MS/MS	By MS/MS	By matching	By MS/MS
O43491-2;O43491-3;O43491-4;O43491	O43491-2;O43491-3;O43491-4;O43491	6;6;6;6	6;6;6;6	6;6;6;6	Band 4.1-like protein 2	EPB41L2	sp|O43491-2|E41L2_HUMAN Isoform 2 of Band 4.1-like protein 2 OS=Homo sapiens OX=9606 GN=EPB41L2;sp|O43491-3|E41L2_HUMAN Isoform 3 of Band 4.1-like protein 2 OS=Homo sapiens OX=9606 GN=EPB41L2;sp|O43491-4|E41L2_HUMAN Isoform 4 of Band 4.1-like protein 2 OS=	4	6	6	6	3	2	3	3	5	5	4	5	3	2	3	3	5	5	4	5	3	2	3	3	5	5	4	5	12.2	12.2	12.2	76.052	673	673;747;852;1005	0	58.964	By matching	By matching	By matching	By matching	By MS/MS	By MS/MS
O43583	O43583	2	2	2	Density-regulated protein	DENR	sp|O43583|DENR_HUMAN Density-regulated protein OS=Homo sapiens OX=9606 GN=DENR PE=1 SV=2	1	2	2	2	2	1	1	1	0	1	1	1	2	1	1	1	0	1	1	1	2	1	1	1	0	1	1	1	12.6	12.6	12.6	22.092	198	198	0	12.886	By matching	By MS/MS	By MS/MS	By MS/MS		By MS/MS
O43592	O43592	7	7	7	Exportin-T	XPOT	sp|O43592|XPOT_HUMAN Exportin-T OS=Homo sapiens OX=9606 GN=XPOT PE=1 SV=2	1	7	7	7	3	2	2	2	4	5	7	5	3	2	2	2	4	5	7	5	3	2	2	2	4	5	7	5	11.9	11.9	11.9	109.96	962	962	0	55.931	By MS/MS	By matching	By MS/MS	By matching	By MS/MS	By MS/MS
O43615	O43615	4	4	4	Mitochondrial import inner membrane translocase subunit TIM44	TIMM44	sp|O43615|TIM44_HUMAN Mitochondrial import inner membrane translocase subunit TIM44 OS=Homo sapiens OX=9606 GN=TIMM44 PE=1 SV=2	1	4	4	4	1	2	3	1	3	1	3	4	1	2	3	1	3	1	3	4	1	2	3	1	3	1	3	4	11.9	11.9	11.9	51.355	452	452	0	27.436	By matching	By matching	By MS/MS	By matching	By MS/MS	By MS/MS
O43670-2;O43670;O43670-4;O43670-3	O43670-2;O43670;O43670-4;O43670-3	2;2;2;1	2;2;2;1	2;2;2;1	BUB3-interacting and GLEBS motif-containing protein ZNF207	ZNF207	sp|O43670-2|ZN207_HUMAN Isoform 2 of BUB3-interacting and GLEBS motif-containing protein ZNF207 OS=Homo sapiens OX=9606 GN=ZNF207;sp|O43670|ZN207_HUMAN BUB3-interacting and GLEBS motif-containing protein ZNF207 OS=Homo sapiens OX=9606 GN=ZNF207 PE=1 SV=1;s	4	2	2	2	1	2	1	0	0	0	0	0	1	2	1	0	0	0	0	0	1	2	1	0	0	0	0	0	5.6	5.6	5.6	49.692	463	463;478;494;395	0.0012845	11.262	By matching	By MS/MS	By matching
O43684-2;O43684	O43684-2;O43684	6;6	6;6	6;6	Mitotic checkpoint protein BUB3	BUB3	sp|O43684-2|BUB3_HUMAN Isoform 2 of Mitotic checkpoint protein BUB3 OS=Homo sapiens OX=9606 GN=BUB3;sp|O43684|BUB3_HUMAN Mitotic checkpoint protein BUB3 OS=Homo sapiens OX=9606 GN=BUB3 PE=1 SV=1	2	6	6	6	5	5	5	6	6	4	6	6	5	5	5	6	6	4	6	6	5	5	5	6	6	4	6	6	27.6	27.6	27.6	36.954	326	326;328	0	107.11	By MS/MS	By MS/MS	By MS/MS	By MS/MS	By MS/MS	By MS/MS
O43707;O43707-2;P12814-2;P12814;P12814-3;P12814-4;O43707-3;P35609-2;P35609;Q08043	O43707;O43707-2;P12814-2;P12814;P12814-3;P12814-4;O43707-3	6;5;5;5;5;5;3;1;1;1	6;5;5;5;5;5;3;1;1;1	6;5;5;5;5;5;3;1;1;1	Alpha-actinin-4;Alpha-actinin-1	ACTN4;ACTN1	sp|O43707|ACTN4_HUMAN Alpha-actinin-4 OS=Homo sapiens OX=9606 GN=ACTN4 PE=1 SV=2;sp|O43707-2|ACTN4_HUMAN Isoform ACTN4ISO of Alpha-actinin-4 OS=Homo sapiens OX=9606 GN=ACTN4;sp|P12814-2|ACTN1_HUMAN Isoform 2 of Alpha-actinin-1 OS=Homo sapiens OX=9606 GN=AC	10	6	6	6	3	2	2	4	2	5	3	5	3	2	2	4	2	5	3	5	3	2	2	4	2	5	3	5	7	7	7	104.85	911	911;692;887;892;914;930;521;894;894;901	0	39.304	By MS/MS	By matching	By MS/MS	By MS/MS	By MS/MS	By MS/MS
O43719	O43719	5	5	5	HIV Tat-specific factor 1	HTATSF1	sp|O43719|HTSF1_HUMAN HIV Tat-specific factor 1 OS=Homo sapiens OX=9606 GN=HTATSF1 PE=1 SV=1	1	5	5	5	1	2	2	3	3	4	3	3	1	2	2	3	3	4	3	3	1	2	2	3	3	4	3	3	9.7	9.7	9.7	85.852	755	755	0	50.416	By matching	By MS/MS	By MS/MS	By MS/MS	By matching	By MS/MS
O43760;O43760-2	O43760;O43760-2	2;2	2;2	2;2	Synaptogyrin-2	SYNGR2	sp|O43760|SNG2_HUMAN Synaptogyrin-2 OS=Homo sapiens OX=9606 GN=SYNGR2 PE=1 SV=1;sp|O43760-2|SNG2_HUMAN Isoform 2 of Synaptogyrin-2 OS=Homo sapiens OX=9606 GN=SYNGR2	2	2	2	2	0	2	1	1	0	1	2	2	0	2	1	1	0	1	2	2	0	2	1	1	0	1	2	2	8.9	8.9	8.9	24.81	224	224;275	0.0012887	11.341		By matching	By matching	By matching		By MS/MS
O43765	O43765	1	1	1	Small glutamine-rich tetratricopeptide repeat-containing protein alpha	SGTA	sp|O43765|SGTA_HUMAN Small glutamine-rich tetratricopeptide repeat-containing protein alpha OS=Homo sapiens OX=9606 GN=SGTA PE=1 SV=1	1	1	1	1	1	1	1	1	1	0	0	0	1	1	1	1	1	0	0	0	1	1	1	1	1	0	0	0	3.8	3.8	3.8	34.063	313	313	0.0053447	6.5683	By matching	By MS/MS	By matching	By matching	By MS/MS
O43776;O43776-2	O43776	4;1	4;1	4;1	Asparagine--tRNA ligase, cytoplasmic	NARS	sp|O43776|SYNC_HUMAN Asparagine--tRNA ligase, cytoplasmic OS=Homo sapiens OX=9606 GN=NARS1 PE=1 SV=1	2	4	4	4	0	2	1	0	2	2	4	2	0	2	1	0	2	2	4	2	0	2	1	0	2	2	4	2	10.6	10.6	10.6	62.942	548	548;174	0	28.315		By MS/MS	By MS/MS		By matching	By matching
O43795-2;O43795	O43795-2;O43795	3;3	3;3	3;3	Unconventional myosin-Ib	MYO1B	sp|O43795-2|MYO1B_HUMAN Isoform 2 of Unconventional myosin-Ib OS=Homo sapiens OX=9606 GN=MYO1B;sp|O43795|MYO1B_HUMAN Unconventional myosin-Ib OS=Homo sapiens OX=9606 GN=MYO1B PE=1 SV=3	2	3	3	3	2	1	1	1	3	2	3	2	2	1	1	1	3	2	3	2	2	1	1	1	3	2	3	2	3.2	3.2	3.2	124.95	1078	1078;1136	0	36.317	By MS/MS	By MS/MS	By matching	By matching	By MS/MS	By matching
O43809	O43809	5	5	5	Cleavage and polyadenylation specificity factor subunit 5	NUDT21	sp|O43809|CPSF5_HUMAN Cleavage and polyadenylation specificity factor subunit 5 OS=Homo sapiens OX=9606 GN=NUDT21 PE=1 SV=1	1	5	5	5	5	4	5	5	3	3	3	3	5	4	5	5	3	3	3	3	5	4	5	5	3	3	3	3	33.5	33.5	33.5	26.227	227	227	0	39.303	By MS/MS	By MS/MS	By MS/MS	By MS/MS	By MS/MS	By MS/MS
O43813	O43813	7	7	7	LanC-like protein 1	LANCL1	sp|O43813|LANC1_HUMAN Glutathione S-transferase LANCL1 OS=Homo sapiens OX=9606 GN=LANCL1 PE=1 SV=1	1	7	7	7	5	7	5	5	2	3	2	3	5	7	5	5	2	3	2	3	5	7	5	5	2	3	2	3	20.6	20.6	20.6	45.283	399	399	0	47.719	By matching	By MS/MS	By MS/MS	By MS/MS	By matching	By MS/MS
O43837-2;O43837	O43837-2;O43837	3;3	3;3	3;3	Isocitrate dehydrogenase [NAD] subunit beta, mitochondrial	IDH3B	sp|O43837-2|IDH3B_HUMAN Isoform A of Isocitrate dehydrogenase [NAD] subunit beta, mitochondrial OS=Homo sapiens OX=9606 GN=IDH3B;sp|O43837|IDH3B_HUMAN Isocitrate dehydrogenase [NAD] subunit beta, mitochondrial OS=Homo sapiens OX=9606 GN=IDH3B PE=1 SV=2	2	3	3	3	2	2	2	3	2	3	3	2	2	2	2	3	2	3	3	2	2	2	2	3	2	3	3	2	13.1	13.1	13.1	41.887	383	383;385	0	20.266	By MS/MS	By MS/MS	By MS/MS	By MS/MS	By MS/MS	By MS/MS
O43847;O43847-2	O43847;O43847-2	5;5	5;5	5;5	Nardilysin	NRD1	sp|O43847|NRDC_HUMAN Nardilysin OS=Homo sapiens OX=9606 GN=NRDC PE=1 SV=3;sp|O43847-2|NRDC_HUMAN Isoform 2 of Nardilysin OS=Homo sapiens OX=9606 GN=NRDC	2	5	5	5	4	3	1	4	5	3	4	3	4	3	1	4	5	3	4	3	4	3	1	4	5	3	4	3	4.6	4.6	4.6	131.7	1151	1151;1219	0	32.081	By matching	By matching	By matching	By matching	By MS/MS	By MS/MS
O43865;O43865-2;Q96HN2-4;Q96HN2-3;Q96HN2-2;Q96HN2	O43865;O43865-2;Q96HN2-4;Q96HN2-3;Q96HN2-2;Q96HN2	6;5;4;4;4;4	6;5;4;4;4;4	6;5;4;4;4;4	Putative adenosylhomocysteinase 2;Putative adenosylhomocysteinase 3	AHCYL1;AHCYL2	sp|O43865|SAHH2_HUMAN S-adenosylhomocysteine hydrolase-like protein 1 OS=Homo sapiens OX=9606 GN=AHCYL1 PE=1 SV=2;sp|O43865-2|SAHH2_HUMAN Isoform 2 of S-adenosylhomocysteine hydrolase-like protein 1 OS=Homo sapiens OX=9606 GN=AHCYL1;sp|Q96HN2-4|SAHH3_HUMAN	6	6	6	6	5	6	4	5	4	4	5	5	5	6	4	5	4	4	5	5	5	6	4	5	4	4	5	5	12.3	12.3	12.3	58.951	530	530;483;508;508;610;611	0	50.884	By MS/MS	By MS/MS	By matching	By MS/MS	By MS/MS	By MS/MS
O43913-2;O43913	O43913-2;O43913	1;1	1;1	1;1	Origin recognition complex subunit 5	ORC5	sp|O43913-2|ORC5_HUMAN Isoform 2 of Origin recognition complex subunit 5 OS=Homo sapiens OX=9606 GN=ORC5;sp|O43913|ORC5_HUMAN Origin recognition complex subunit 5 OS=Homo sapiens OX=9606 GN=ORC5 PE=1 SV=1	2	1	1	1	1	1	1	1	1	1	1	1	1	1	1	1	1	1	1	1	1	1	1	1	1	1	1	1	2.8	2.8	2.8	37.413	324	324;435	0.0053305	6.5543	By MS/MS	By matching	By matching	By matching	By MS/MS	By MS/MS
O60216;Q9H4I0-2;Q9H4I0	O60216	11;1;1	11;1;1	11;1;1	Double-strand-break repair protein rad21 homolog	RAD21	sp|O60216|RAD21_HUMAN Double-strand-break repair protein rad21 homolog OS=Homo sapiens OX=9606 GN=RAD21 PE=1 SV=2	3	11	11	11	5	3	3	4	10	10	11	9	5	3	3	4	10	10	11	9	5	3	3	4	10	10	11	9	24.7	24.7	24.7	71.689	631	631;521;556	0	124.57	By MS/MS	By MS/MS	By MS/MS	By matching	By MS/MS	By MS/MS
O60244	O60244	3	3	3	Mediator of RNA polymerase II transcription subunit 14	MED14	sp|O60244|MED14_HUMAN Mediator of RNA polymerase II transcription subunit 14 OS=Homo sapiens OX=9606 GN=MED14 PE=1 SV=2	1	3	3	3	1	1	0	1	3	3	3	2	1	1	0	1	3	3	3	2	1	1	0	1	3	3	3	2	3.6	3.6	3.6	160.6	1454	1454	0	26.93	By MS/MS	By matching		By matching	By MS/MS	By MS/MS
O60256-4;O60256-3;O60256-2;O60256;Q14558;Q14558-2	O60256-4;O60256-3;O60256-2;O60256	3;3;3;3;1;1	3;3;3;3;1;1	3;3;3;3;1;1	Phosphoribosyl pyrophosphate synthase-associated protein 2	PRPSAP2	sp|O60256-4|KPRB_HUMAN Isoform 4 of Phosphoribosyl pyrophosphate synthase-associated protein 2 OS=Homo sapiens OX=9606 GN=PRPSAP2;sp|O60256-3|KPRB_HUMAN Isoform 3 of Phosphoribosyl pyrophosphate synthase-associated protein 2 OS=Homo sapiens OX=9606 GN=PRPS	6	3	3	3	1	0	1	2	2	2	2	2	1	0	1	2	2	2	2	2	1	0	1	2	2	2	2	2	15.5	15.5	15.5	31.321	283	283;320;329;369;356;385	0	20.42	By matching		By MS/MS	By MS/MS	By MS/MS	By MS/MS
O60264	O60264	26	26	19	SWI/SNF-related matrix-associated actin-dependent regulator of chromatin subfamily A member 5	SMARCA5	sp|O60264|SMCA5_HUMAN SWI/SNF-related matrix-associated actin-dependent regulator of chromatin subfamily A member 5 OS=Homo sapiens OX=9606 GN=SMARCA5 PE=1 SV=1	1	26	26	19	20	21	21	22	20	19	23	22	20	21	21	22	20	19	23	22	14	14	15	17	14	13	17	16	25.6	25.6	20.1	121.9	1052	1052	0	244.3	By MS/MS	By MS/MS	By MS/MS	By MS/MS	By MS/MS	By MS/MS
O60287	O60287	3	3	3	Nucleolar pre-ribosomal-associated protein 1	URB1	sp|O60287|NPA1P_HUMAN Nucleolar pre-ribosomal-associated protein 1 OS=Homo sapiens OX=9606 GN=URB1 PE=1 SV=4	1	3	3	3	1	1	1	1	2	1	3	1	1	1	1	1	2	1	3	1	1	1	1	1	2	1	3	1	1.8	1.8	1.8	254.39	2271	2271	0	21.327	By matching	By matching	By matching	By matching	By MS/MS	By MS/MS
O60291-4;O60291;O60291-3;O60291-2	O60291-4;O60291;O60291-3;O60291-2	1;1;1;1	1;1;1;1	1;1;1;1	E3 ubiquitin-protein ligase MGRN1	MGRN1	sp|O60291-4|MGRN1_HUMAN Isoform 4 of E3 ubiquitin-protein ligase MGRN1 OS=Homo sapiens OX=9606 GN=MGRN1;sp|O60291|MGRN1_HUMAN E3 ubiquitin-protein ligase MGRN1 OS=Homo sapiens OX=9606 GN=MGRN1 PE=1 SV=2;sp|O60291-3|MGRN1_HUMAN Isoform 3 of E3 ubiquitin-pro	4	1	1	1	0	0	0	0	1	1	1	1	0	0	0	0	1	1	1	1	0	0	0	0	1	1	1	1	3	3	3	58.304	530	530;552;554;576	0.0039194	7.2101					By MS/MS	By MS/MS
O60318-2;O60318	O60318-2;O60318	1;1	1;1	1;1	Germinal-center associated nuclear protein	MCM3AP	sp|O60318-2|GANP_HUMAN Isoform MCM3AP of Germinal-center associated nuclear protein OS=Homo sapiens OX=9606 GN=MCM3AP;sp|O60318|GANP_HUMAN Germinal-center associated nuclear protein OS=Homo sapiens OX=9606 GN=MCM3AP PE=1 SV=2	2	1	1	1	0	0	0	0	0	0	1	0	0	0	0	0	0	0	1	0	0	0	0	0	0	0	1	0	2.4	2.4	2.4	80.291	721	721;1980	0.0039773	7.317
O60361	O60361	6	1	1	Putative nucleoside diphosphate kinase	NME2P1	sp|O60361|NDK8_HUMAN Putative nucleoside diphosphate kinase OS=Homo sapiens OX=9606 GN=NME2P1 PE=5 SV=1	1	6	1	1	5	5	5	5	5	5	5	6	1	1	1	1	1	1	1	1	1	1	1	1	1	1	1	1	47.4	7.3	7.3	15.529	137	137	1	-2	By MS/MS	By matching	By MS/MS	By matching	By MS/MS	By MS/MS
O60488-2;O60488	O60488-2;O60488	3;3	2;2	2;2	Long-chain-fatty-acid--CoA ligase 4	ACSL4	sp|O60488-2|ACSL4_HUMAN Isoform Short of Long-chain-fatty-acid--CoA ligase 4 OS=Homo sapiens OX=9606 GN=ACSL4;sp|O60488|ACSL4_HUMAN Long-chain-fatty-acid--CoA ligase 4 OS=Homo sapiens OX=9606 GN=ACSL4 PE=1 SV=2	2	3	2	2	0	0	1	2	2	1	2	2	0	0	1	1	1	0	1	1	0	0	1	1	1	0	1	1	6.6	3.9	3.9	74.435	670	670;711	0.00066845	12.116			By matching	By matching	By MS/MS	By matching
O60502-4;O60502;O60502-2	O60502-4;O60502;O60502-2	4;4;2	4;4;2	4;4;2	Protein O-GlcNAcase	MGEA5	sp|O60502-4|OGA_HUMAN Isoform 4 of Protein O-GlcNAcase OS=Homo sapiens OX=9606 GN=OGA;sp|O60502|OGA_HUMAN Protein O-GlcNAcase OS=Homo sapiens OX=9606 GN=OGA PE=1 SV=2;sp|O60502-2|OGA_HUMAN Isoform 2 of Protein O-GlcNAcase OS=Homo sapiens OX=9606 GN=OGA	3	4	4	4	2	0	1	2	4	2	2	4	2	0	1	2	4	2	2	4	2	0	1	2	4	2	2	4	7.2	7.2	7.2	96.931	863	863;916;849	0	27.574	By matching		By matching	By matching	By MS/MS	By MS/MS
O60506-3;O60506-4;O60506;O60506-2;O60506-5	O60506-3;O60506-4;O60506;O60506-2;O60506-5	21;20;20;19;15	21;20;20;19;15	17;16;16;15;12	Heterogeneous nuclear ribonucleoprotein Q	SYNCRIP	sp|O60506-3|HNRPQ_HUMAN Isoform 3 of Heterogeneous nuclear ribonucleoprotein Q OS=Homo sapiens OX=9606 GN=SYNCRIP;sp|O60506-4|HNRPQ_HUMAN Isoform 4 of Heterogeneous nuclear ribonucleoprotein Q OS=Homo sapiens OX=9606 GN=SYNCRIP;sp|O60506|HNRPQ_HUMAN Hetero	5	21	21	17	15	12	12	15	16	17	17	19	15	12	12	15	16	17	17	19	11	8	9	13	13	14	14	16	42.7	42.7	35.8	62.656	562	562;527;623;588;410	0	213.94	By MS/MS	By MS/MS	By MS/MS	By MS/MS	By MS/MS	By MS/MS
O60573-2;O60573	O60573-2;O60573	4;4	4;4	4;4	Eukaryotic translation initiation factor 4E type 2	EIF4E2	sp|O60573-2|IF4E2_HUMAN Isoform 2 of Eukaryotic translation initiation factor 4E type 2 OS=Homo sapiens OX=9606 GN=EIF4E2;sp|O60573|IF4E2_HUMAN Eukaryotic translation initiation factor 4E type 2 OS=Homo sapiens OX=9606 GN=EIF4E2 PE=1 SV=1	2	4	4	4	3	3	3	4	1	2	2	2	3	3	3	4	1	2	2	2	3	3	3	4	1	2	2	2	25.6	25.6	25.6	27.026	234	234;245	0	47.258	By MS/MS	By MS/MS	By MS/MS	By MS/MS	By matching	By MS/MS
O60610;O60610-2;O60610-3	O60610;O60610-2;O60610-3	18;17;17	18;17;17	18;17;17	Protein diaphanous homolog 1	DIAPH1	sp|O60610|DIAP1_HUMAN Protein diaphanous homolog 1 OS=Homo sapiens OX=9606 GN=DIAPH1 PE=1 SV=2;sp|O60610-2|DIAP1_HUMAN Isoform 2 of Protein diaphanous homolog 1 OS=Homo sapiens OX=9606 GN=DIAPH1;sp|O60610-3|DIAP1_HUMAN Isoform 3 of Protein diaphanous homol	3	18	18	18	5	6	6	7	14	17	16	16	5	6	6	7	14	17	16	16	5	6	6	7	14	17	16	16	20	20	20	141.35	1272	1272;1248;1263	0	173.37	By MS/MS	By MS/MS	By matching	By MS/MS	By MS/MS	By MS/MS
O60678-2;O60678	O60678-2;O60678	2;2	2;2	2;2	Protein arginine N-methyltransferase 3	PRMT3	sp|O60678-2|ANM3_HUMAN Isoform 2 of Protein arginine N-methyltransferase 3 OS=Homo sapiens OX=9606 GN=PRMT3;sp|O60678|ANM3_HUMAN Protein arginine N-methyltransferase 3 OS=Homo sapiens OX=9606 GN=PRMT3 PE=1 SV=4	2	2	2	2	1	1	1	2	1	1	1	2	1	1	1	2	1	1	1	2	1	1	1	2	1	1	1	2	4.9	4.9	4.9	52.901	469	469;531	0	12.565	By MS/MS	By MS/MS	By matching	By MS/MS	By matching	By MS/MS
O60684;O15131	O60684;O15131	3;2	2;1	2;1	Importin subunit alpha-7;Importin subunit alpha-6	KPNA6;KPNA5	sp|O60684|IMA7_HUMAN Importin subunit alpha-7 OS=Homo sapiens OX=9606 GN=KPNA6 PE=1 SV=1;sp|O15131|IMA6_HUMAN Importin subunit alpha-6 OS=Homo sapiens OX=9606 GN=KPNA5 PE=1 SV=3	2	3	2	2	1	2	2	3	1	1	2	2	1	2	2	2	1	1	2	1	1	2	2	2	1	1	2	1	7.3	4.7	4.7	60.029	536	536;539	0	15.385	By MS/MS	By MS/MS	By MS/MS	By MS/MS	By MS/MS	By MS/MS
O60716-16;O60716-15;O60716-13;O60716-11;O60716-14;O60716-12;O60716-10;O60716-8;O60716-9;O60716-7;O60716-5;O60716-3;O60716-6;O60716-4;O60716-2;O60716;O60716-24;O60716-23;O60716-21;O60716-19;O60716-22;O60716-20;O60716-18;O60716-17;O60716-32;O60716-31;O60716-29;O60716-27;O60716-30;O60716-28;O60716-26;O60716-25	O60716-16;O60716-15;O60716-13;O60716-11;O60716-14;O60716-12;O60716-10;O60716-8;O60716-9;O60716-7;O60716-5;O60716-3;O60716-6;O60716-4;O60716-2;O60716;O60716-24;O60716-23;O60716-21;O60716-19;O60716-22;O60716-20;O60716-18;O60716-17;O60716-32;O60716-31;O60716-29;O60716-27;O60716-30;O60716-28;O60716-26;O60716-25	10;10;10;10;10;10;10;10;10;10;10;10;10;10;10;10;9;9;9;9;9;9;9;9;7;7;7;7;7;7;7;7	10;10;10;10;10;10;10;10;10;10;10;10;10;10;10;10;9;9;9;9;9;9;9;9;7;7;7;7;7;7;7;7	10;10;10;10;10;10;10;10;10;10;10;10;10;10;10;10;9;9;9;9;9;9;9;9;7;7;7;7;7;7;7;7	Catenin delta-1	CTNND1	sp|O60716-16|CTND1_HUMAN Isoform 2 of Catenin delta-1 OS=Homo sapiens OX=9606 GN=CTNND1;sp|O60716-15|CTND1_HUMAN Isoform 2C of Catenin delta-1 OS=Homo sapiens OX=9606 GN=CTNND1;sp|O60716-13|CTND1_HUMAN Isoform 2A of Catenin delta-1 OS=Homo sapiens OX=9606	32	10	10	10	7	8	6	7	7	5	9	8	7	8	6	7	7	5	9	8	7	8	6	7	7	5	9	8	13.9	13.9	13.9	95.657	858	858;864;879;885;887;893;908;912;914;918;933;939;941;947;962;968;811;817;832;838;840;846;861;867;589;595;610;616;618;624;639;645	0	82.135	By MS/MS	By MS/MS	By MS/MS	By MS/MS	By MS/MS	By MS/MS
O60762	O60762	2	2	2	Dolichol-phosphate mannosyltransferase subunit 1	DPM1	sp|O60762|DPM1_HUMAN Dolichol-phosphate mannosyltransferase subunit 1 OS=Homo sapiens OX=9606 GN=DPM1 PE=1 SV=1	1	2	2	2	0	1	0	1	2	2	2	2	0	1	0	1	2	2	2	2	0	1	0	1	2	2	2	2	14.6	14.6	14.6	29.634	260	260	0	18.078		By matching		By matching	By MS/MS	By MS/MS
O60763;O60763-2;REV__Q5VZ89-5;REV__Q5VZ89-3;REV__Q5VZ89;REV__Q5VZ89-7	O60763;O60763-2	9;9;1;1;1;1	9;9;1;1;1;1	9;9;1;1;1;1	General vesicular transport factor p115	USO1	sp|O60763|USO1_HUMAN General vesicular transport factor p115 OS=Homo sapiens OX=9606 GN=USO1 PE=1 SV=2;sp|O60763-2|USO1_HUMAN Isoform 2 of General vesicular transport factor p115 OS=Homo sapiens OX=9606 GN=USO1	6	9	9	9	4	3	3	6	5	6	7	9	4	3	3	6	5	6	7	9	4	3	3	6	5	6	7	9	13.2	13.2	13.2	107.89	962	962;973;1623;1845;1909;1958	0	63.479	By MS/MS	By matching	By matching	By MS/MS	By MS/MS	By MS/MS
O60783	O60783	1	1	1	28S ribosomal protein S14, mitochondrial	MRPS14	sp|O60783|RT14_HUMAN 28S ribosomal protein S14, mitochondrial OS=Homo sapiens OX=9606 GN=MRPS14 PE=1 SV=1	1	1	1	1	1	1	1	0	1	1	1	1	1	1	1	0	1	1	1	1	1	1	1	0	1	1	1	1	11.7	11.7	11.7	15.139	128	128	0.0039954	7.3888	By MS/MS	By MS/MS	By MS/MS		By MS/MS	By MS/MS
O60784;O60784-2;O60784-4;O60784-3	O60784;O60784-2;O60784-4;O60784-3	9;9;8;7	9;9;8;7	9;9;8;7	Target of Myb protein 1	TOM1	sp|O60784|TOM1_HUMAN Target of Myb1 membrane trafficking protein OS=Homo sapiens OX=9606 GN=TOM1 PE=1 SV=2;sp|O60784-2|TOM1_HUMAN Isoform 2 of Target of Myb1 membrane trafficking protein OS=Homo sapiens OX=9606 GN=TOM1;sp|O60784-4|TOM1_HUMAN Isoform 4 of T	4	9	9	9	3	1	1	4	6	6	8	9	3	1	1	4	6	6	8	9	3	1	1	4	6	6	8	9	29.9	29.9	29.9	53.818	492	492;493;460;447	0	99.543	By MS/MS	By matching	By matching	By MS/MS	By MS/MS	By MS/MS
Q99880;Q99879;Q99877;Q93079;Q5QNW6;P62807;P58876;P57053;O60814;Q5QNW6-2;Q96A08;A0A2R8Y619	Q99880;Q99879;Q99877;Q93079;Q5QNW6;P62807;P58876;P57053;O60814;Q5QNW6-2;Q96A08	8;8;8;8;8;8;8;8;8;8;4;1	8;8;8;8;8;8;8;8;8;8;4;1	3;3;3;3;3;3;3;3;3;3;0;0	Histone H2B type 1-L;Histone H2B type 1-M;Histone H2B type 1-N;Histone H2B type 1-H;Histone H2B type 2-F;Histone H2B type 1-C/E/F/G/I;Histone H2B type 1-D;Histone H2B type F-S;Histone H2B type 1-K;Histone H2B type 1-A	HIST1H2BL;HIST1H2BM;HIST1H2BN;HIST1H2BH;HIST2H2BF;HIST1H2BC;HIST1H2BD;H2BFS;HIST1H2BK;HIST1H2BA	sp|Q99880|H2B1L_HUMAN Histone H2B type 1-L OS=Homo sapiens OX=9606 GN=H2BC13 PE=1 SV=3;sp|Q99879|H2B1M_HUMAN Histone H2B type 1-M OS=Homo sapiens OX=9606 GN=H2BC14 PE=1 SV=3;sp|Q99877|H2B1N_HUMAN Histone H2B type 1-N OS=Homo sapiens OX=9606 GN=H2BC15 PE=1	12	8	8	3	8	8	8	8	7	7	5	6	8	8	8	8	7	7	5	6	3	3	3	3	2	2	1	2	45.2	45.2	9.5	13.952	126	126;126;126;126;126;126;126;126;126;134;127;122	0	87.809	By MS/MS	By MS/MS	By MS/MS	By MS/MS	By MS/MS	By MS/MS
O60832;O60832-2	O60832;O60832-2	5;4	5;4	5;4	H/ACA ribonucleoprotein complex subunit 4	DKC1	sp|O60832|DKC1_HUMAN H/ACA ribonucleoprotein complex subunit DKC1 OS=Homo sapiens OX=9606 GN=DKC1 PE=1 SV=3;sp|O60832-2|DKC1_HUMAN Isoform 3 of H/ACA ribonucleoprotein complex subunit DKC1 OS=Homo sapiens OX=9606 GN=DKC1	2	5	5	5	3	4	5	4	2	3	4	5	3	4	5	4	2	3	4	5	3	4	5	4	2	3	4	5	10.1	10.1	10.1	57.673	514	514;420	0	32.674	By MS/MS	By MS/MS	By MS/MS	By MS/MS	By MS/MS	By MS/MS
O60841	O60841	5	5	5	Eukaryotic translation initiation factor 5B	EIF5B	sp|O60841|IF2P_HUMAN Eukaryotic translation initiation factor 5B OS=Homo sapiens OX=9606 GN=EIF5B PE=1 SV=4	1	5	5	5	5	2	1	2	4	3	3	1	5	2	1	2	4	3	3	1	5	2	1	2	4	3	3	1	6.2	6.2	6.2	138.83	1220	1220	0	36.888	By MS/MS	By MS/MS	By matching	By matching	By MS/MS	By MS/MS
O60869-2;O60869-3;O60869	O60869-2;O60869-3;O60869	1;1;1	1;1;1	1;1;1	Endothelial differentiation-related factor 1	EDF1	sp|O60869-2|EDF1_HUMAN Isoform 2 of Endothelial differentiation-related factor 1 OS=Homo sapiens OX=9606 GN=EDF1;sp|O60869-3|EDF1_HUMAN Isoform 3 of Endothelial differentiation-related factor 1 OS=Homo sapiens OX=9606 GN=EDF1;sp|O60869|EDF1_HUMAN Endotheli	3	1	1	1	1	1	1	0	0	0	0	0	1	1	1	0	0	0	0	0	1	1	1	0	0	0	0	0	10.8	10.8	10.8	15.48	139	139;141;148	0.0042709	8.5331	By MS/MS	By MS/MS	By MS/MS
O60884	O60884	8	8	8	DnaJ homolog subfamily A member 2	DNAJA2	sp|O60884|DNJA2_HUMAN DnaJ homolog subfamily A member 2 OS=Homo sapiens OX=9606 GN=DNAJA2 PE=1 SV=1	1	8	8	8	4	5	4	7	6	7	6	5	4	5	4	7	6	7	6	5	4	5	4	7	6	7	6	5	27.4	27.4	27.4	45.745	412	412	0	85.079	By MS/MS	By matching	By MS/MS	By MS/MS	By MS/MS	By MS/MS
O60888-3;O60888;O60888-2	O60888-3;O60888;O60888-2	2;2;2	2;2;2	2;2;2	Protein CutA	CUTA	sp|O60888-3|CUTA_HUMAN Isoform C of Protein CutA OS=Homo sapiens OX=9606 GN=CUTA;sp|O60888|CUTA_HUMAN Protein CutA OS=Homo sapiens OX=9606 GN=CUTA PE=1 SV=2;sp|O60888-2|CUTA_HUMAN Isoform A of Protein CutA OS=Homo sapiens OX=9606 GN=CUTA	3	2	2	2	2	1	0	2	1	1	2	1	2	1	0	2	1	1	2	1	2	1	0	2	1	1	2	1	17.9	17.9	17.9	16.832	156	156;179;198	0	14.866	By matching	By MS/MS		By matching	By MS/MS	By MS/MS
O75113	O75113	1	1	1	NEDD4-binding protein 1	N4BP1	sp|O75113|N4BP1_HUMAN NEDD4-binding protein 1 OS=Homo sapiens OX=9606 GN=N4BP1 PE=1 SV=4	1	1	1	1	0	0	0	0	1	1	1	1	0	0	0	0	1	1	1	1	0	0	0	0	1	1	1	1	1.9	1.9	1.9	100.38	896	896	0.0040912	7.6523					By MS/MS	By MS/MS
O75116	O75116	3	3	3	Rho-associated protein kinase 2	ROCK2	sp|O75116|ROCK2_HUMAN Rho-associated protein kinase 2 OS=Homo sapiens OX=9606 GN=ROCK2 PE=1 SV=4	1	3	3	3	1	0	0	0	2	2	2	3	1	0	0	0	2	2	2	3	1	0	0	0	2	2	2	3	3.9	3.9	3.9	160.9	1388	1388	0	16.932	By matching				By MS/MS	By MS/MS
O75127	O75127	4	4	4	Pentatricopeptide repeat-containing protein 1, mitochondrial	PTCD1	sp|O75127|PTCD1_HUMAN Pentatricopeptide repeat-containing protein 1, mitochondrial OS=Homo sapiens OX=9606 GN=PTCD1 PE=1 SV=2	1	4	4	4	2	2	3	4	2	2	2	2	2	2	3	4	2	2	2	2	2	2	3	4	2	2	2	2	5.7	5.7	5.7	78.855	700	700	0	22.442	By MS/MS	By MS/MS	By MS/MS	By matching	By matching	By matching
O75131;Q86YQ8-2;Q9HCH3-2;Q96FN4-2;Q96FN4;Q96A23;O95741;Q9UBL6-2;Q86YQ8;Q96A23-2;Q9HCH3;O95741-2;Q9UBL6	O75131	7;1;1;1;1;1;1;1;1;1;1;1;1	7;1;1;1;1;1;1;1;1;1;1;1;1	6;0;0;0;0;0;0;0;0;0;0;0;0	Copine-3	CPNE3	sp|O75131|CPNE3_HUMAN Copine-3 OS=Homo sapiens OX=9606 GN=CPNE3 PE=1 SV=1	13	7	7	6	4	5	3	5	5	5	6	5	4	5	3	5	5	5	6	5	3	5	2	4	4	4	5	4	16.8	16.8	15.1	60.13	537	537;233;301;446;548;557;557;558;564;575;593;612;633	0	50.565	By MS/MS	By MS/MS	By MS/MS	By MS/MS	By MS/MS	By MS/MS
O75147-2;O75147-1;O75147-4;O75147	O75147-2;O75147-1;O75147-4;O75147	2;2;2;2	2;2;2;2	2;2;2;2	Obscurin-like protein 1	OBSL1	sp|O75147-2|OBSL1_HUMAN Isoform 2 of Obscurin-like protein 1 OS=Homo sapiens OX=9606 GN=OBSL1;sp|O75147-1|OBSL1_HUMAN Isoform 3 of Obscurin-like protein 1 OS=Homo sapiens OX=9606 GN=OBSL1;sp|O75147-4|OBSL1_HUMAN Isoform 4 of Obscurin-like protein 1 OS=Homo	4	2	2	2	0	0	0	1	1	1	1	0	0	0	0	1	1	1	1	0	0	0	0	1	1	1	1	0	2.8	2.8	2.8	113.27	1025	1025;1401;1543;1896	0	14.095				By MS/MS	By matching	By MS/MS
O75150-3;O75150;O75150-4	O75150-3;O75150;O75150-4	4;4;3	4;4;3	4;4;3	E3 ubiquitin-protein ligase BRE1B	RNF40	sp|O75150-3|BRE1B_HUMAN Isoform 3 of E3 ubiquitin-protein ligase BRE1B OS=Homo sapiens OX=9606 GN=RNF40;sp|O75150|BRE1B_HUMAN E3 ubiquitin-protein ligase BRE1B OS=Homo sapiens OX=9606 GN=RNF40 PE=1 SV=5;sp|O75150-4|BRE1B_HUMAN Isoform 4 of E3 ubiquitin-pro	3	4	4	4	2	2	1	3	3	4	4	3	2	2	1	3	3	4	4	3	2	2	1	3	3	4	4	3	6.6	6.6	6.6	94.823	838	838;1001;901	0	26.828	By matching	By matching	By matching	By MS/MS	By MS/MS	By MS/MS
O75153	O75153	7	7	7	Clustered mitochondria protein homolog	CLUH	sp|O75153|CLU_HUMAN Clustered mitochondria protein homolog OS=Homo sapiens OX=9606 GN=CLUH PE=1 SV=2	1	7	7	7	4	4	4	5	6	6	7	2	4	4	4	5	6	6	7	2	4	4	4	5	6	6	7	2	7	7	7	146.67	1309	1309	0	44.49	By matching	By MS/MS	By MS/MS	By matching	By MS/MS	By MS/MS
O75165	O75165	2	2	2	DnaJ homolog subfamily C member 13	DNAJC13	sp|O75165|DJC13_HUMAN DnaJ homolog subfamily C member 13 OS=Homo sapiens OX=9606 GN=DNAJC13 PE=1 SV=5	1	2	2	2	0	0	0	0	2	1	2	2	0	0	0	0	2	1	2	2	0	0	0	0	2	1	2	2	1.7	1.7	1.7	254.41	2243	2243	0.00066979	12.129					By MS/MS	By matching
O75182-2;O75182;O75182-3	O75182-2;O75182	14;13;3	14;13;3	13;13;3	Paired amphipathic helix protein Sin3b	SIN3B	sp|O75182-2|SIN3B_HUMAN Isoform 2 of Paired amphipathic helix protein Sin3b OS=Homo sapiens OX=9606 GN=SIN3B;sp|O75182|SIN3B_HUMAN Paired amphipathic helix protein Sin3b OS=Homo sapiens OX=9606 GN=SIN3B PE=1 SV=2	3	14	14	13	8	10	9	13	3	3	4	1	8	10	9	13	3	3	4	1	8	10	9	12	2	2	3	1	16.6	16.6	14.6	129.36	1130	1130;1162;353	0	106.5	By MS/MS	By MS/MS	By MS/MS	By MS/MS	By matching	By matching
O75223;O75223-3	O75223;O75223-3	2;1	2;1	2;1	Gamma-glutamylcyclotransferase	GGCT	sp|O75223|GGCT_HUMAN Gamma-glutamylcyclotransferase OS=Homo sapiens OX=9606 GN=GGCT PE=1 SV=1;sp|O75223-3|GGCT_HUMAN Isoform 3 of Gamma-glutamylcyclotransferase OS=Homo sapiens OX=9606 GN=GGCT	2	2	2	2	1	1	2	2	0	0	1	0	1	1	2	2	0	0	1	0	1	1	2	2	0	0	1	0	12.2	12.2	12.2	21.007	188	188;94	0	26.977	By MS/MS	By MS/MS	By matching	By MS/MS
O75340-2;O75340	O75340-2;O75340	2;2	2;2	2;2	Programmed cell death protein 6	PDCD6	sp|O75340-2|PDCD6_HUMAN Isoform 2 of Programmed cell death protein 6 OS=Homo sapiens OX=9606 GN=PDCD6;sp|O75340|PDCD6_HUMAN Programmed cell death protein 6 OS=Homo sapiens OX=9606 GN=PDCD6 PE=1 SV=1	2	2	2	2	2	0	1	2	1	1	1	1	2	0	1	2	1	1	1	1	2	0	1	2	1	1	1	1	11.1	11.1	11.1	21.664	189	189;191	0	13.086	By MS/MS		By matching	By matching	By MS/MS	By MS/MS
O75347;O75347-2	O75347;O75347-2	3;2	3;2	3;2	Tubulin-specific chaperone A	TBCA	sp|O75347|TBCA_HUMAN Tubulin-specific chaperone A OS=Homo sapiens OX=9606 GN=TBCA PE=1 SV=3;sp|O75347-2|TBCA_HUMAN Isoform 2 of Tubulin-specific chaperone A OS=Homo sapiens OX=9606 GN=TBCA	2	3	3	3	1	2	2	0	2	2	2	2	1	2	2	0	2	2	2	2	1	2	2	0	2	2	2	2	34.3	34.3	34.3	12.855	108	108;129	0	20.989	By MS/MS	By MS/MS	By MS/MS		By MS/MS	By MS/MS
O75369-2;O75369-9;O75369;O75369-8;O75369-6;O75369-3;O75369-5;O75369-4;O75369-7	O75369-2;O75369-9;O75369;O75369-8;O75369-6;O75369-3;O75369-5;O75369-4;O75369-7	17;17;17;17;16;16;15;15;10	11;11;11;11;10;10;9;9;10	11;11;11;11;10;10;9;9;10	Filamin-B	FLNB	sp|O75369-2|FLNB_HUMAN Isoform 2 of Filamin-B OS=Homo sapiens OX=9606 GN=FLNB;sp|O75369-9|FLNB_HUMAN Isoform 9 of Filamin-B OS=Homo sapiens OX=9606 GN=FLNB;sp|O75369|FLNB_HUMAN Filamin-B OS=Homo sapiens OX=9606 GN=FLNB PE=1 SV=2;sp|O75369-8|FLNB_HUMAN Isof	9	17	11	11	9	8	7	12	11	9	9	10	5	5	4	7	7	5	6	4	5	5	4	7	7	5	6	4	8.3	6	6	275.66	2578	2578;2591;2602;2633;2537;2561;2146;2150;2422	0	77.67	By MS/MS	By MS/MS	By MS/MS	By MS/MS	By MS/MS	By MS/MS
O75390	O75390	6	6	6	Citrate synthase, mitochondrial	CS	sp|O75390|CISY_HUMAN Citrate synthase, mitochondrial OS=Homo sapiens OX=9606 GN=CS PE=1 SV=2	1	6	6	6	4	4	4	5	3	3	3	4	4	4	4	5	3	3	3	4	4	4	4	5	3	3	3	4	17.8	17.8	17.8	51.712	466	466	0	50.677	By MS/MS	By MS/MS	By MS/MS	By MS/MS	By MS/MS	By MS/MS
O75396	O75396	3	3	3	Vesicle-trafficking protein SEC22b	SEC22B	sp|O75396|SC22B_HUMAN Vesicle-trafficking protein SEC22b OS=Homo sapiens OX=9606 GN=SEC22B PE=1 SV=5	1	3	3	3	2	2	3	3	2	2	2	2	2	2	3	3	2	2	2	2	2	2	3	3	2	2	2	2	16.7	16.7	16.7	24.74	215	215	0	54.015	By MS/MS	By MS/MS	By MS/MS	By MS/MS	By MS/MS	By MS/MS
O75400-2;O75400-3;O75400	O75400-2;O75400-3;O75400	4;4;4	4;4;4	4;4;4	Pre-mRNA-processing factor 40 homolog A	PRPF40A	sp|O75400-2|PR40A_HUMAN Isoform 2 of Pre-mRNA-processing factor 40 homolog A OS=Homo sapiens OX=9606 GN=PRPF40A;sp|O75400-3|PR40A_HUMAN Isoform 3 of Pre-mRNA-processing factor 40 homolog A OS=Homo sapiens OX=9606 GN=PRPF40A;sp|O75400|PR40A_HUMAN Pre-mRNA-p	3	4	4	4	2	1	2	3	1	1	1	1	2	1	2	3	1	1	1	1	2	1	2	3	1	1	1	1	4.4	4.4	4.4	105.93	930	930;939;957	0	24.814	By MS/MS	By MS/MS	By matching	By MS/MS	By MS/MS	By MS/MS
O75436-2;O75436	O75436-2;O75436	1;1	1;1	1;1	Vacuolar protein sorting-associated protein 26A	VPS26A	sp|O75436-2|VP26A_HUMAN Isoform 2 of Vacuolar protein sorting-associated protein 26A OS=Homo sapiens OX=9606 GN=VPS26A;sp|O75436|VP26A_HUMAN Vacuolar protein sorting-associated protein 26A OS=Homo sapiens OX=9606 GN=VPS26A PE=1 SV=2	2	1	1	1	1	1	1	1	1	1	1	1	1	1	1	1	1	1	1	1	1	1	1	1	1	1	1	1	7.2	7.2	7.2	28.938	251	251;327	0.0042892	8.9239	By matching	By MS/MS	By MS/MS	By MS/MS	By MS/MS	By matching
O75439	O75439	10	9	9	Mitochondrial-processing peptidase subunit beta	PMPCB	sp|O75439|MPPB_HUMAN Mitochondrial-processing peptidase subunit beta OS=Homo sapiens OX=9606 GN=PMPCB PE=1 SV=2	1	10	9	9	7	8	8	9	7	6	5	5	6	8	7	8	6	5	4	4	6	8	7	8	6	5	4	4	22.3	20.9	20.9	54.366	489	489	0	64.619	By MS/MS	By MS/MS	By MS/MS	By MS/MS	By MS/MS	By MS/MS
O75477	O75477	5	3	3	Erlin-1	ERLIN1	sp|O75477|ERLN1_HUMAN Erlin-1 OS=Homo sapiens OX=9606 GN=ERLIN1 PE=1 SV=2	1	5	3	3	4	4	3	4	5	5	5	5	2	2	1	2	3	3	3	3	2	2	1	2	3	3	3	3	20.7	13.8	13.8	39.171	348	348	0	25.787	By MS/MS	By matching	By matching	By matching	By MS/MS	By MS/MS
O75494-5;O75494-4;O75494-6;O75494-3;O75494-2;O75494	O75494-5;O75494-4;O75494-6;O75494-3;O75494-2;O75494	1;1;1;1;1;1	1;1;1;1;1;1	1;1;1;1;1;1	Serine/arginine-rich splicing factor 10	SRSF10	sp|O75494-5|SRS10_HUMAN Isoform 5 of Serine/arginine-rich splicing factor 10 OS=Homo sapiens OX=9606 GN=SRSF10;sp|O75494-4|SRS10_HUMAN Isoform 4 of Serine/arginine-rich splicing factor 10 OS=Homo sapiens OX=9606 GN=SRSF10;sp|O75494-6|SRS10_HUMAN Isoform 6	6	1	1	1	0	0	0	0	1	1	1	1	0	0	0	0	1	1	1	1	0	0	0	0	1	1	1	1	9.7	9.7	9.7	20.117	165	165;173;182;183;261;262	0.0039886	7.353					By MS/MS	By MS/MS
O75533	O75533	18	18	18	Splicing factor 3B subunit 1	SF3B1	sp|O75533|SF3B1_HUMAN Splicing factor 3B subunit 1 OS=Homo sapiens OX=9606 GN=SF3B1 PE=1 SV=3	1	18	18	18	11	12	5	10	18	16	15	16	11	12	5	10	18	16	15	16	11	12	5	10	18	16	15	16	20	20	20	145.83	1304	1304	0	137.84	By MS/MS	By MS/MS	By MS/MS	By MS/MS	By MS/MS	By MS/MS
O75534-2;O75534;O75534-3;O75534-4	O75534-2;O75534;O75534-3;O75534-4	18;18;18;18	18;18;18;18	18;18;18;18	Cold shock domain-containing protein E1	CSDE1	sp|O75534-2|CSDE1_HUMAN Isoform 2 of Cold shock domain-containing protein E1 OS=Homo sapiens OX=9606 GN=CSDE1;sp|O75534|CSDE1_HUMAN Cold shock domain-containing protein E1 OS=Homo sapiens OX=9606 GN=CSDE1 PE=1 SV=2;sp|O75534-3|CSDE1_HUMAN Isoform 3 of Cold	4	18	18	18	16	14	15	15	14	14	15	15	16	14	15	15	14	14	15	15	16	14	15	15	14	14	15	15	25.6	25.6	25.6	85.746	767	767;798;813;844	0	199.14	By MS/MS	By MS/MS	By MS/MS	By MS/MS	By MS/MS	By MS/MS
O75592-2;O75592	O75592-2;O75592	68;68	68;68	68;68	E3 ubiquitin-protein ligase MYCBP2	MYCBP2	sp|O75592-2|MYCB2_HUMAN Isoform 2 of E3 ubiquitin-protein ligase MYCBP2 OS=Homo sapiens OX=9606 GN=MYCBP2;sp|O75592|MYCB2_HUMAN E3 ubiquitin-protein ligase MYCBP2 OS=Homo sapiens OX=9606 GN=MYCBP2 PE=1 SV=4	2	68	68	68	38	34	34	50	55	62	58	51	38	34	34	50	55	62	58	51	38	34	34	50	55	62	58	51	19.6	19.6	19.6	513.25	4675	4675;4678	0	323.31	By MS/MS	By MS/MS	By MS/MS	By MS/MS	By MS/MS	By MS/MS
O75607	O75607	2	2	2	Nucleoplasmin-3	NPM3	sp|O75607|NPM3_HUMAN Nucleoplasmin-3 OS=Homo sapiens OX=9606 GN=NPM3 PE=1 SV=3	1	2	2	2	2	0	1	1	0	1	1	1	2	0	1	1	0	1	1	1	2	0	1	1	0	1	1	1	17.4	17.4	17.4	19.343	178	178	0	16.579	By matching		By MS/MS	By MS/MS		By matching
O75608-2;O75608	O75608-2;O75608	3;3	3;3	3;3	Acyl-protein thioesterase 1	LYPLA1	sp|O75608-2|LYPA1_HUMAN Isoform 2 of Acyl-protein thioesterase 1 OS=Homo sapiens OX=9606 GN=LYPLA1;sp|O75608|LYPA1_HUMAN Acyl-protein thioesterase 1 OS=Homo sapiens OX=9606 GN=LYPLA1 PE=1 SV=1	2	3	3	3	2	2	3	3	2	2	2	1	2	2	3	3	2	2	2	1	2	2	3	3	2	2	2	1	15	15	15	22.875	214	214;230	0	17.001	By MS/MS	By MS/MS	By MS/MS	By MS/MS	By matching	By matching
O75616-2;O75616	O75616-2;O75616	2;2	2;2	2;2	GTPase Era, mitochondrial	ERAL1	sp|O75616-2|ERAL1_HUMAN Isoform HERA-B of GTPase Era, mitochondrial OS=Homo sapiens OX=9606 GN=ERAL1;sp|O75616|ERAL1_HUMAN GTPase Era, mitochondrial OS=Homo sapiens OX=9606 GN=ERAL1 PE=1 SV=2	2	2	2	2	0	1	1	0	0	2	1	1	0	1	1	0	0	2	1	1	0	1	1	0	0	2	1	1	10.1	10.1	10.1	30.039	276	276;437	0	13.646		By MS/MS	By MS/MS			By MS/MS
O75643;O75643-2	O75643	30;6	30;6	30;6	U5 small nuclear ribonucleoprotein 200 kDa helicase	SNRNP200	sp|O75643|U520_HUMAN U5 small nuclear ribonucleoprotein 200 kDa helicase OS=Homo sapiens OX=9606 GN=SNRNP200 PE=1 SV=2	2	30	30	30	14	12	10	14	25	25	26	27	14	12	10	14	25	25	26	27	14	12	10	14	25	25	26	27	20.3	20.3	20.3	244.5	2136	2136;625	0	296.68	By MS/MS	By MS/MS	By MS/MS	By MS/MS	By MS/MS	By MS/MS
O75663;O75663-2	O75663;O75663-2	3;2	3;2	3;2	TIP41-like protein	TIPRL	sp|O75663|TIPRL_HUMAN TIP41-like protein OS=Homo sapiens OX=9606 GN=TIPRL PE=1 SV=2;sp|O75663-2|TIPRL_HUMAN Isoform 2 of TIP41-like protein OS=Homo sapiens OX=9606 GN=TIPRL	2	3	3	3	1	2	2	3	2	2	2	3	1	2	2	3	2	2	2	3	1	2	2	3	2	2	2	3	15.8	15.8	15.8	31.444	272	272;178	0	25.565	By MS/MS	By matching	By MS/MS	By MS/MS	By MS/MS	By MS/MS
O75674-2;O75674-3;O75674	O75674-2;O75674-3;O75674	2;2;2	2;2;2	2;2;2	TOM1-like protein 1	TOM1L1	sp|O75674-2|TM1L1_HUMAN Isoform 2 of TOM1-like protein 1 OS=Homo sapiens OX=9606 GN=TOM1L1;sp|O75674-3|TM1L1_HUMAN Isoform 3 of TOM1-like protein 1 OS=Homo sapiens OX=9606 GN=TOM1L1;sp|O75674|TM1L1_HUMAN TOM1-like protein 1 OS=Homo sapiens OX=9606 GN=TOM1L	3	2	2	2	0	0	0	0	2	2	2	2	0	0	0	0	2	2	2	2	0	0	0	0	2	2	2	2	6.4	6.4	6.4	38.713	346	346;399;476	0	14.462					By MS/MS	By MS/MS
O75683	O75683	17	17	17	Surfeit locus protein 6	SURF6	sp|O75683|SURF6_HUMAN Surfeit locus protein 6 OS=Homo sapiens OX=9606 GN=SURF6 PE=1 SV=3	1	17	17	17	14	14	15	15	12	13	14	15	14	14	15	15	12	13	14	15	14	14	15	15	12	13	14	15	47.1	47.1	47.1	41.45	361	361	0	192.58	By MS/MS	By MS/MS	By MS/MS	By MS/MS	By MS/MS	By MS/MS
O75691	O75691	4	4	4	Small subunit processome component 20 homolog	UTP20	sp|O75691|UTP20_HUMAN Small subunit processome component 20 homolog OS=Homo sapiens OX=9606 GN=UTP20 PE=1 SV=3	1	4	4	4	3	1	2	2	4	4	4	3	3	1	2	2	4	4	4	3	3	1	2	2	4	4	4	3	1.6	1.6	1.6	318.38	2785	2785	0	24.608	By matching	By matching	By matching	By matching	By MS/MS	By MS/MS
O75694;O75694-2	O75694;O75694-2	17;16	17;16	17;16	Nuclear pore complex protein Nup155	NUP155	sp|O75694|NU155_HUMAN Nuclear pore complex protein Nup155 OS=Homo sapiens OX=9606 GN=NUP155 PE=1 SV=1;sp|O75694-2|NU155_HUMAN Isoform 2 of Nuclear pore complex protein Nup155 OS=Homo sapiens OX=9606 GN=NUP155	2	17	17	17	11	14	14	13	13	13	15	13	11	14	14	13	13	13	15	13	11	14	14	13	13	13	15	13	16	16	16	155.2	1391	1391;1332	0	160.58	By MS/MS	By MS/MS	By MS/MS	By MS/MS	By MS/MS	By MS/MS
O75717-2;O75717	O75717-2;O75717	2;2	2;2	2;2	WD repeat and HMG-box DNA-binding protein 1	WDHD1	sp|O75717-2|WDHD1_HUMAN Isoform 2 of WD repeat and HMG-box DNA-binding protein 1 OS=Homo sapiens OX=9606 GN=WDHD1;sp|O75717|WDHD1_HUMAN WD repeat and HMG-box DNA-binding protein 1 OS=Homo sapiens OX=9606 GN=WDHD1 PE=1 SV=1	2	2	2	2	0	0	0	1	2	1	1	1	0	0	0	1	2	1	1	1	0	0	0	1	2	1	1	1	3.3	3.3	3.3	112.7	1006	1006;1129	0	13.573				By matching	By MS/MS	By MS/MS
O75794	O75794	3	3	3	Cell division cycle protein 123 homolog	CDC123	sp|O75794|CD123_HUMAN Cell division cycle protein 123 homolog OS=Homo sapiens OX=9606 GN=CDC123 PE=1 SV=1	1	3	3	3	1	0	0	1	2	3	3	3	1	0	0	1	2	3	3	3	1	0	0	1	2	3	3	3	8.6	8.6	8.6	39.134	336	336	0	19.024	By matching			By matching	By matching	By MS/MS
O75821	O75821	9	9	9	Eukaryotic translation initiation factor 3 subunit G	EIF3G	sp|O75821|EIF3G_HUMAN Eukaryotic translation initiation factor 3 subunit G OS=Homo sapiens OX=9606 GN=EIF3G PE=1 SV=2	1	9	9	9	2	3	3	6	3	7	7	7	2	3	3	6	3	7	7	7	2	3	3	6	3	7	7	7	40.3	40.3	40.3	35.611	320	320	0	89.072	By matching	By MS/MS	By MS/MS	By MS/MS	By MS/MS	By MS/MS
O75832;O75832-2	O75832	4;1	4;1	4;1	26S proteasome non-ATPase regulatory subunit 10	PSMD10	sp|O75832|PSD10_HUMAN 26S proteasome non-ATPase regulatory subunit 10 OS=Homo sapiens OX=9606 GN=PSMD10 PE=1 SV=1	2	4	4	4	1	2	1	2	3	3	2	4	1	2	1	2	3	3	2	4	1	2	1	2	3	3	2	4	20.8	20.8	20.8	24.428	226	226;151	0	34.778	By MS/MS	By MS/MS	By MS/MS	By matching	By MS/MS	By MS/MS
O75886;O75886-2	O75886;O75886-2	4;3	3;3	3;3	Signal transducing adapter molecule 2	STAM2	sp|O75886|STAM2_HUMAN Signal transducing adapter molecule 2 OS=Homo sapiens OX=9606 GN=STAM2 PE=1 SV=1;sp|O75886-2|STAM2_HUMAN Isoform 2 of Signal transducing adapter molecule 2 OS=Homo sapiens OX=9606 GN=STAM2	2	4	3	3	1	1	1	1	2	2	3	3	0	1	1	1	1	1	2	2	0	1	1	1	1	1	2	2	9.3	7.4	7.4	58.164	525	525;342	0	20.377	By matching	By matching	By matching	By matching	By matching	By MS/MS
O75915	O75915	3	3	3	PRA1 family protein 3	ARL6IP5	sp|O75915|PRAF3_HUMAN PRA1 family protein 3 OS=Homo sapiens OX=9606 GN=ARL6IP5 PE=1 SV=1	1	3	3	3	1	1	2	2	2	2	2	2	1	1	2	2	2	2	2	2	1	1	2	2	2	2	2	2	20.7	20.7	20.7	21.614	188	188	0	20.723	By matching	By MS/MS	By MS/MS	By matching	By MS/MS	By MS/MS
O75964	O75964	2	2	2	ATP synthase subunit g, mitochondrial	ATP5L	sp|O75964|ATP5L_HUMAN ATP synthase subunit g, mitochondrial OS=Homo sapiens OX=9606 GN=ATP5MG PE=1 SV=3	1	2	2	2	1	1	2	1	1	1	1	2	1	1	2	1	1	1	1	2	1	1	2	1	1	1	1	2	23.3	23.3	23.3	11.428	103	103	0	15.787	By MS/MS	By MS/MS	By MS/MS	By MS/MS	By MS/MS	By MS/MS
O76003	O76003	8	8	8	Glutaredoxin-3	GLRX3	sp|O76003|GLRX3_HUMAN Glutaredoxin-3 OS=Homo sapiens OX=9606 GN=GLRX3 PE=1 SV=2	1	8	8	8	6	6	6	8	7	7	6	8	6	6	6	8	7	7	6	8	6	6	6	8	7	7	6	8	27.2	27.2	27.2	37.432	335	335	0	57.771	By MS/MS	By MS/MS	By MS/MS	By MS/MS	By MS/MS	By MS/MS
O76021	O76021	11	11	6	Ribosomal L1 domain-containing protein 1	RSL1D1	sp|O76021|RL1D1_HUMAN Ribosomal L1 domain-containing protein 1 OS=Homo sapiens OX=9606 GN=RSL1D1 PE=1 SV=3	1	11	11	6	9	7	6	7	9	8	8	9	9	7	6	7	9	8	8	9	4	4	4	5	5	4	4	4	22	22	12.4	54.972	490	490	0	75.323	By MS/MS	By MS/MS	By MS/MS	By MS/MS	By MS/MS	By MS/MS
O76021-2	O76021-2	6	1	1	Ribosomal L1 domain-containing protein 1	RSL1D1	sp|O76021-2|RL1D1_HUMAN Isoform 2 of Ribosomal L1 domain-containing protein 1 OS=Homo sapiens OX=9606 GN=RSL1D1	1	6	1	1	5	3	2	3	5	5	5	6	0	0	0	1	1	1	1	1	0	0	0	1	1	1	1	1	23	5.6	5.6	30.354	270	270	0.0042271	8.1539	By matching	By matching	By matching	By MS/MS	By MS/MS	By MS/MS
O76031	O76031	2	2	2	ATP-dependent Clp protease ATP-binding subunit clpX-like, mitochondrial	CLPX	sp|O76031|CLPX_HUMAN ATP-dependent Clp protease ATP-binding subunit clpX-like, mitochondrial OS=Homo sapiens OX=9606 GN=CLPX PE=1 SV=2	1	2	2	2	0	0	0	0	1	1	1	1	0	0	0	0	1	1	1	1	0	0	0	0	1	1	1	1	6.5	6.5	6.5	69.223	633	633	0	12.6					By matching	By MS/MS
O76094-2;O76094	O76094-2;O76094	4;4	4;4	4;4	Signal recognition particle subunit SRP72	SRP72	sp|O76094-2|SRP72_HUMAN Isoform 2 of Signal recognition particle subunit SRP72 OS=Homo sapiens OX=9606 GN=SRP72;sp|O76094|SRP72_HUMAN Signal recognition particle subunit SRP72 OS=Homo sapiens OX=9606 GN=SRP72 PE=1 SV=3	2	4	4	4	3	2	3	3	3	3	4	4	3	2	3	3	3	3	4	4	3	2	3	3	3	3	4	4	7.9	7.9	7.9	67.879	610	610;671	0	32.4	By MS/MS	By matching	By matching	By matching	By MS/MS	By MS/MS
O94776;O94776-2	O94776;O94776-2	12;7	12;7	10;5	Metastasis-associated protein MTA2	MTA2	sp|O94776|MTA2_HUMAN Metastasis-associated protein MTA2 OS=Homo sapiens OX=9606 GN=MTA2 PE=1 SV=1;sp|O94776-2|MTA2_HUMAN Isoform 2 of Metastasis-associated protein MTA2 OS=Homo sapiens OX=9606 GN=MTA2	2	12	12	10	10	9	10	9	10	10	12	11	10	9	10	9	10	10	12	11	9	8	9	8	9	9	10	10	19.3	19.3	16.8	75.022	668	668;495	0	102.91	By MS/MS	By MS/MS	By MS/MS	By MS/MS	By MS/MS	By MS/MS
O94822;O94822-3;O94822-2	O94822;O94822-3;O94822-2	4;4;2	4;4;2	4;4;2	E3 ubiquitin-protein ligase listerin	LTN1	sp|O94822|LTN1_HUMAN E3 ubiquitin-protein ligase listerin OS=Homo sapiens OX=9606 GN=LTN1 PE=1 SV=6;sp|O94822-3|LTN1_HUMAN Isoform 3 of E3 ubiquitin-protein ligase listerin OS=Homo sapiens OX=9606 GN=LTN1;sp|O94822-2|LTN1_HUMAN Isoform 2 of E3 ubiquitin-pr	3	4	4	4	0	0	0	0	2	2	2	3	0	0	0	0	2	2	2	3	0	0	0	0	2	2	2	3	2.9	2.9	2.9	200.55	1766	1766;1812;437	0	24.158					By MS/MS	By MS/MS
O94826	O94826	2	2	2	Mitochondrial import receptor subunit TOM70	TOMM70A	sp|O94826|TOM70_HUMAN Mitochondrial import receptor subunit TOM70 OS=Homo sapiens OX=9606 GN=TOMM70 PE=1 SV=1	1	2	2	2	0	1	1	1	1	2	2	2	0	1	1	1	1	2	2	2	0	1	1	1	1	2	2	2	4.8	4.8	4.8	67.454	608	608	0	20.887		By matching	By matching	By matching	By matching	By MS/MS
O94842-3;O94842-2;O94842;O94900;O15405-2;O15405	O94842-3;O94842-2;O94842	3;3;3;1;1;1	3;3;3;1;1;1	3;3;3;1;1;1	TOX high mobility group box family member 4	TOX4	sp|O94842-3|TOX4_HUMAN Isoform 3 of TOX high mobility group box family member 4 OS=Homo sapiens OX=9606 GN=TOX4;sp|O94842-2|TOX4_HUMAN Isoform 2 of TOX high mobility group box family member 4 OS=Homo sapiens OX=9606 GN=TOX4;sp|O94842|TOX4_HUMAN TOX high mo	6	3	3	3	3	3	3	3	0	0	0	0	3	3	3	3	0	0	0	0	3	3	3	3	0	0	0	0	5.9	5.9	5.9	63.594	595	595;598;621;526;571;576	0	21.147	By MS/MS	By MS/MS	By MS/MS	By MS/MS
O94874-3;O94874-2;O94874	O94874-3;O94874-2;O94874	2;2;2	2;2;2	2;2;2	E3 UFM1-protein ligase 1	UFL1	sp|O94874-3|UFL1_HUMAN Isoform 3 of E3 UFM1-protein ligase 1 OS=Homo sapiens OX=9606 GN=UFL1;sp|O94874-2|UFL1_HUMAN Isoform 2 of E3 UFM1-protein ligase 1 OS=Homo sapiens OX=9606 GN=UFL1;sp|O94874|UFL1_HUMAN E3 UFM1-protein ligase 1 OS=Homo sapiens OX=9606	3	2	2	2	1	0	0	0	2	2	1	2	1	0	0	0	2	2	1	2	1	0	0	0	2	2	1	2	5.9	5.9	5.9	57.583	509	509;729;794	0	13.187	By matching				By MS/MS	By MS/MS
O94886	O94886	1	1	1	CSC1-like protein 1	TMEM63A	sp|O94886|CSCL1_HUMAN CSC1-like protein 1 OS=Homo sapiens OX=9606 GN=TMEM63A PE=1 SV=3	1	1	1	1	1	1	1	1	1	1	1	1	1	1	1	1	1	1	1	1	1	1	1	1	1	1	1	1	1.5	1.5	1.5	92.125	807	807	0.0063492	6.4597	By MS/MS	By matching	By MS/MS	By MS/MS	By matching	By MS/MS
O94888	O94888	5	5	5	UBX domain-containing protein 7	UBXN7	sp|O94888|UBXN7_HUMAN UBX domain-containing protein 7 OS=Homo sapiens OX=9606 GN=UBXN7 PE=1 SV=2	1	5	5	5	1	3	1	1	3	5	5	5	1	3	1	1	3	5	5	5	1	3	1	1	3	5	5	5	12.7	12.7	12.7	54.862	489	489	0	33.242	By matching	By matching	By matching	By matching	By MS/MS	By MS/MS
O94905;O94905-2;O94905-3	O94905	8;2;2	8;2;2	6;1;1	Erlin-2	ERLIN2	sp|O94905|ERLN2_HUMAN Erlin-2 OS=Homo sapiens OX=9606 GN=ERLIN2 PE=1 SV=1	3	8	8	6	6	5	7	5	6	6	6	7	6	5	7	5	6	6	6	7	4	3	5	3	4	4	4	5	29.8	29.8	22.7	37.839	339	339;152;206	0	61.429	By MS/MS	By MS/MS	By MS/MS	By MS/MS	By MS/MS	By MS/MS
O94906-2;O94906	O94906-2;O94906	2;2	2;2	2;2	Pre-mRNA-processing factor 6	PRPF6	sp|O94906-2|PRP6_HUMAN Isoform 2 of Pre-mRNA-processing factor 6 OS=Homo sapiens OX=9606 GN=PRPF6;sp|O94906|PRP6_HUMAN Pre-mRNA-processing factor 6 OS=Homo sapiens OX=9606 GN=PRPF6 PE=1 SV=1	2	2	2	2	1	1	1	1	2	2	2	1	1	1	1	1	2	2	2	1	1	1	1	1	2	2	2	1	3.7	3.7	3.7	102.43	901	901;941	0	17.513	By matching	By matching	By matching	By matching	By matching	By MS/MS
O94915	O94915	2	2	2	Protein furry homolog-like	FRYL	sp|O94915|FRYL_HUMAN Protein furry homolog-like OS=Homo sapiens OX=9606 GN=FRYL PE=1 SV=2	1	2	2	2	1	0	0	0	2	2	2	0	1	0	0	0	2	2	2	0	1	0	0	0	2	2	2	0	1	1	1	339.59	3013	3013	0	12.46	By matching				By matching	By MS/MS
O94952-1;O94952	O94952-1;O94952	2;2	2;2	2;2	F-box only protein 21	FBXO21	sp|O94952-1|FBX21_HUMAN Isoform 2 of F-box only protein 21 OS=Homo sapiens OX=9606 GN=FBXO21;sp|O94952|FBX21_HUMAN F-box only protein 21 OS=Homo sapiens OX=9606 GN=FBXO21 PE=2 SV=2	2	2	2	2	1	0	0	0	2	2	2	1	1	0	0	0	2	2	2	1	1	0	0	0	2	2	2	1	4.3	4.3	4.3	71.478	621	621;628	0.0019194	11.185	By matching				By MS/MS	By matching
O94966-4;O94966-3;O94966-7;O94966-6;O94966;O94966-5	O94966-4;O94966-3;O94966-7;O94966-6;O94966;O94966-5	4;4;4;4;3;3	4;4;4;4;3;3	4;4;4;4;3;3	Ubiquitin carboxyl-terminal hydrolase 19	USP19	sp|O94966-4|UBP19_HUMAN Isoform 4 of Ubiquitin carboxyl-terminal hydrolase 19 OS=Homo sapiens OX=9606 GN=USP19;sp|O94966-3|UBP19_HUMAN Isoform 3 of Ubiquitin carboxyl-terminal hydrolase 19 OS=Homo sapiens OX=9606 GN=USP19;sp|O94966-7|UBP19_HUMAN Isoform 7	6	4	4	4	1	2	1	1	3	4	4	4	1	2	1	1	3	4	4	4	1	2	1	1	3	4	4	4	5	5	5	140.02	1268	1268;1281;1372;1384;1318;1419	0	26.631	By matching	By matching	By matching	By matching	By MS/MS	By MS/MS
O94973-3;O94973;O94973-2	O94973-3;O94973;O94973-2	7;7;7	3;3;3	3;3;3	AP-2 complex subunit alpha-2	AP2A2	sp|O94973-3|AP2A2_HUMAN Isoform 3 of AP-2 complex subunit alpha-2 OS=Homo sapiens OX=9606 GN=AP2A2;sp|O94973|AP2A2_HUMAN AP-2 complex subunit alpha-2 OS=Homo sapiens OX=9606 GN=AP2A2 PE=1 SV=2;sp|O94973-2|AP2A2_HUMAN Isoform 2 of AP-2 complex subunit alpha	3	7	3	3	3	1	4	4	5	5	5	6	2	1	3	1	3	3	3	3	2	1	3	1	3	3	3	3	14.2	6.1	6.1	73.127	656	656;939;940	0	29	By MS/MS	By matching	By matching	By matching	By MS/MS	By MS/MS
O95071-2;O95071	O95071-2;O95071	52;52	52;52	52;52	E3 ubiquitin-protein ligase UBR5	UBR5	sp|O95071-2|UBR5_HUMAN Isoform 2 of E3 ubiquitin-protein ligase UBR5 OS=Homo sapiens OX=9606 GN=UBR5;sp|O95071|UBR5_HUMAN E3 ubiquitin-protein ligase UBR5 OS=Homo sapiens OX=9606 GN=UBR5 PE=1 SV=2	2	52	52	52	35	31	29	36	43	40	47	45	35	31	29	36	43	40	47	45	35	31	29	36	43	40	47	45	23.9	23.9	23.9	309.22	2798	2798;2799	0	323.31	By MS/MS	By MS/MS	By MS/MS	By MS/MS	By MS/MS	By MS/MS
O95155-2;O95155;O95155-4;O95155-3	O95155-2;O95155;O95155-4;O95155-3	10;10;10;8	10;10;10;8	10;10;10;8	Ubiquitin conjugation factor E4 B	UBE4B	sp|O95155-2|UBE4B_HUMAN Isoform 2 of Ubiquitin conjugation factor E4 B OS=Homo sapiens OX=9606 GN=UBE4B;sp|O95155|UBE4B_HUMAN Ubiquitin conjugation factor E4 B OS=Homo sapiens OX=9606 GN=UBE4B PE=1 SV=1;sp|O95155-4|UBE4B_HUMAN Isoform 4 of Ubiquitin conjug	4	10	10	10	3	2	2	4	8	7	7	8	3	2	2	4	8	7	7	8	3	2	2	4	8	7	7	8	11.8	11.8	11.8	133.27	1173	1173;1302;1353;1061	0	73.264	By matching	By matching	By matching	By matching	By MS/MS	By MS/MS
O95163	O95163	7	7	7	Elongator complex protein 1	IKBKAP	sp|O95163|ELP1_HUMAN Elongator complex protein 1 OS=Homo sapiens OX=9606 GN=ELP1 PE=1 SV=3	1	7	7	7	4	2	2	1	7	5	5	6	4	2	2	1	7	5	5	6	4	2	2	1	7	5	5	6	6.9	6.9	6.9	150.25	1332	1332	0	50.764	By MS/MS	By matching	By matching	By MS/MS	By MS/MS	By MS/MS
O95197-3;O95197-4;O95197-7;O95197-2;O95197	O95197-3;O95197-4;O95197-7;O95197-2;O95197	1;1;1;1;1	1;1;1;1;1	1;1;1;1;1	Reticulon-3	RTN3	sp|O95197-3|RTN3_HUMAN Isoform 3 of Reticulon-3 OS=Homo sapiens OX=9606 GN=RTN3;sp|O95197-4|RTN3_HUMAN Isoform 4 of Reticulon-3 OS=Homo sapiens OX=9606 GN=RTN3;sp|O95197-7|RTN3_HUMAN Isoform 7 of Reticulon-3 OS=Homo sapiens OX=9606 GN=RTN3;sp|O95197-2|RTN3	5	1	1	1	1	1	1	1	1	1	1	1	1	1	1	1	1	1	1	1	1	1	1	1	1	1	1	1	4.7	4.7	4.7	25.609	236	236;255;920;1013;1032	0.0042169	8.0881	By MS/MS	By MS/MS	By MS/MS	By MS/MS	By MS/MS	By MS/MS
O95202;O95202-2;O95202-3	O95202	3;1;1	3;1;1	3;1;1	LETM1 and EF-hand domain-containing protein 1, mitochondrial	LETM1	sp|O95202|LETM1_HUMAN Mitochondrial proton/calcium exchanger protein OS=Homo sapiens OX=9606 GN=LETM1 PE=1 SV=1	3	3	3	3	3	3	3	3	3	3	2	1	3	3	3	3	3	3	2	1	3	3	3	3	3	3	2	1	5.3	5.3	5.3	83.353	739	739;254;294	0	19.374	By MS/MS	By matching	By matching	By matching	By MS/MS	By MS/MS
O95232	O95232	2	2	2	Luc7-like protein 3	LUC7L3	sp|O95232|LC7L3_HUMAN Luc7-like protein 3 OS=Homo sapiens OX=9606 GN=LUC7L3 PE=1 SV=2	1	2	2	2	0	2	1	2	1	1	1	1	0	2	1	2	1	1	1	1	0	2	1	2	1	1	1	1	6.2	6.2	6.2	51.466	432	432	0	15.321		By matching	By MS/MS	By MS/MS	By matching	By matching
O95292;O95292-2	O95292	3;1	3;1	3;1	Vesicle-associated membrane protein-associated protein B/C	VAPB	sp|O95292|VAPB_HUMAN Vesicle-associated membrane protein-associated protein B/C OS=Homo sapiens OX=9606 GN=VAPB PE=1 SV=3	2	3	3	3	3	3	3	3	3	3	3	3	3	3	3	3	3	3	3	3	3	3	3	3	3	3	3	3	15.6	15.6	15.6	27.228	243	243;99	0	19.822	By MS/MS	By MS/MS	By matching	By MS/MS	By MS/MS	By MS/MS
O95299;O95299-2	O95299;O95299-2	3;2	3;2	3;2	NADH dehydrogenase [ubiquinone] 1 alpha subcomplex subunit 10, mitochondrial	NDUFA10	sp|O95299|NDUAA_HUMAN NADH dehydrogenase [ubiquinone] 1 alpha subcomplex subunit 10, mitochondrial OS=Homo sapiens OX=9606 GN=NDUFA10 PE=1 SV=1;sp|O95299-2|NDUAA_HUMAN Isoform 2 of NADH dehydrogenase [ubiquinone] 1 alpha subcomplex subunit 10, mitochondria	2	3	3	3	2	2	1	2	3	2	2	3	2	2	1	2	3	2	2	3	2	2	1	2	3	2	2	3	13	13	13	40.75	355	355;429	0	35.42	By matching	By MS/MS	By matching	By MS/MS	By MS/MS	By MS/MS
O95319-5;O95319-2;O95319;O95319-4;O95319-3	O95319-5;O95319-2;O95319;O95319-4;O95319-3	1;1;1;1;1	1;1;1;1;1	1;1;1;1;1	CUGBP Elav-like family member 2	CELF2	sp|O95319-5|CELF2_HUMAN Isoform 5 of CUGBP Elav-like family member 2 OS=Homo sapiens OX=9606 GN=CELF2;sp|O95319-2|CELF2_HUMAN Isoform 2 of CUGBP Elav-like family member 2 OS=Homo sapiens OX=9606 GN=CELF2;sp|O95319|CELF2_HUMAN CUGBP Elav-like family member	5	1	1	1	0	0	0	0	1	0	0	0	0	0	0	0	1	0	0	0	0	0	0	0	1	0	0	0	1.6	1.6	1.6	52.054	488	488;490;508;509;521	1	-2					By MS/MS
O95347;O95347-2	O95347;O95347-2	17;16	17;16	17;16	Structural maintenance of chromosomes protein 2	SMC2	sp|O95347|SMC2_HUMAN Structural maintenance of chromosomes protein 2 OS=Homo sapiens OX=9606 GN=SMC2 PE=1 SV=2;sp|O95347-2|SMC2_HUMAN Isoform 2 of Structural maintenance of chromosomes protein 2 OS=Homo sapiens OX=9606 GN=SMC2	2	17	17	17	12	11	12	12	10	12	11	12	12	11	12	12	10	12	11	12	12	11	12	12	10	12	11	12	16.7	16.7	16.7	135.65	1197	1197;1099	0	175.28	By MS/MS	By MS/MS	By MS/MS	By MS/MS	By MS/MS	By MS/MS
O95352-3;O95352-2;O95352	O95352-3;O95352-2;O95352	1;1;1	1;1;1	1;1;1	Ubiquitin-like modifier-activating enzyme ATG7	ATG7	sp|O95352-3|ATG7_HUMAN Isoform 3 of Ubiquitin-like modifier-activating enzyme ATG7 OS=Homo sapiens OX=9606 GN=ATG7;sp|O95352-2|ATG7_HUMAN Isoform 2 of Ubiquitin-like modifier-activating enzyme ATG7 OS=Homo sapiens OX=9606 GN=ATG7;sp|O95352|ATG7_HUMAN Ubiqu	3	1	1	1	0	0	0	0	1	1	1	1	0	0	0	0	1	1	1	1	0	0	0	0	1	1	1	1	2.4	2.4	2.4	68.617	623	623;676;703	0.0039841	7.3421					By matching	By matching
O95373	O95373	10	10	10	Importin-7	IPO7	sp|O95373|IPO7_HUMAN Importin-7 OS=Homo sapiens OX=9606 GN=IPO7 PE=1 SV=1	1	10	10	10	7	5	5	6	9	9	9	8	7	5	5	6	9	9	9	8	7	5	5	6	9	9	9	8	13	13	13	119.52	1038	1038	0	116.38	By MS/MS	By MS/MS	By matching	By MS/MS	By MS/MS	By MS/MS
O95376	O95376	1	1	1	E3 ubiquitin-protein ligase ARIH2	ARIH2	sp|O95376|ARI2_HUMAN E3 ubiquitin-protein ligase ARIH2 OS=Homo sapiens OX=9606 GN=ARIH2 PE=1 SV=1	1	1	1	1	0	0	0	1	1	1	1	1	0	0	0	1	1	1	1	1	0	0	0	1	1	1	1	1	3.2	3.2	3.2	57.818	493	493	0.0053419	6.5651				By MS/MS	By matching	By matching
O95394;O95394-3;O95394-4	O95394;O95394-3;O95394-4	1;1;1	1;1;1	1;1;1	Phosphoacetylglucosamine mutase	PGM3	sp|O95394|AGM1_HUMAN Phosphoacetylglucosamine mutase OS=Homo sapiens OX=9606 GN=PGM3 PE=1 SV=1;sp|O95394-3|AGM1_HUMAN Isoform 2 of Phosphoacetylglucosamine mutase OS=Homo sapiens OX=9606 GN=PGM3;sp|O95394-4|AGM1_HUMAN Isoform 3 of Phosphoacetylglucosamine	3	1	1	1	1	1	1	1	1	1	1	1	1	1	1	1	1	1	1	1	1	1	1	1	1	1	1	1	2.4	2.4	2.4	59.851	542	542;566;570	0.0053648	6.6116	By matching	By matching	By MS/MS	By matching	By matching	By matching
O95433;O95433-2	O95433;O95433-2	8;5	8;5	8;5	Activator of 90 kDa heat shock protein ATPase homolog 1	AHSA1	sp|O95433|AHSA1_HUMAN Activator of 90 kDa heat shock protein ATPase homolog 1 OS=Homo sapiens OX=9606 GN=AHSA1 PE=1 SV=1;sp|O95433-2|AHSA1_HUMAN Isoform 2 of Activator of 90 kDa heat shock protein ATPase homolog 1 OS=Homo sapiens OX=9606 GN=AHSA1	2	8	8	8	6	7	6	6	7	8	7	6	6	7	6	6	7	8	7	6	6	7	6	6	7	8	7	6	31.1	31.1	31.1	38.274	338	338;288	0	92.77	By MS/MS	By MS/MS	By MS/MS	By MS/MS	By MS/MS	By MS/MS
O95456-2;O95456	O95456-2;O95456	3;3	3;3	3;3	Proteasome assembly chaperone 1	PSMG1	sp|O95456-2|PSMG1_HUMAN Isoform 2 of Proteasome assembly chaperone 1 OS=Homo sapiens OX=9606 GN=PSMG1;sp|O95456|PSMG1_HUMAN Proteasome assembly chaperone 1 OS=Homo sapiens OX=9606 GN=PSMG1 PE=1 SV=1	2	3	3	3	1	2	1	0	2	2	2	2	1	2	1	0	2	2	2	2	1	2	1	0	2	2	2	2	15	15	15	30.288	267	267;288	0	20.168	By matching	By MS/MS	By matching		By MS/MS	By matching
O95478	O95478	3	3	3	Ribosome biogenesis protein NSA2 homolog	NSA2	sp|O95478|NSA2_HUMAN Ribosome biogenesis protein NSA2 homolog OS=Homo sapiens OX=9606 GN=NSA2 PE=1 SV=1	1	3	3	3	1	2	2	3	1	1	1	3	1	2	2	3	1	1	1	3	1	2	2	3	1	1	1	3	16.2	16.2	16.2	30.065	260	260	0	19.752	By matching	By matching	By MS/MS	By matching	By matching	By MS/MS
O95490-2;O95490-5;O95490;O95490-7;O95490-6;O95490-3;O95490-4	O95490-2;O95490-5;O95490;O95490-7;O95490-6;O95490-3;O95490-4	2;2;2;2;2;1;1	2;2;2;2;2;1;1	2;2;2;2;2;1;1	Latrophilin-2	LPHN2	sp|O95490-2|AGRL2_HUMAN Isoform 2 of Adhesion G protein-coupled receptor L2 OS=Homo sapiens OX=9606 GN=ADGRL2;sp|O95490-5|AGRL2_HUMAN Isoform 5 of Adhesion G protein-coupled receptor L2 OS=Homo sapiens OX=9606 GN=ADGRL2;sp|O95490|AGRL2_HUMAN Adhesion G pro	7	2	2	2	1	1	0	1	1	2	1	0	1	1	0	1	1	2	1	0	1	1	0	1	1	2	1	0	2.1	2.1	2.1	157.18	1403	1403;1416;1459;1461;1474;1123;1177	0.0012804	11.191	By matching	By matching		By matching	By matching	By MS/MS
O95551;O95551-2;O95551-3	O95551;O95551-2;O95551-3	8;8;5	8;8;5	8;8;5	Tyrosyl-DNA phosphodiesterase 2	TDP2	sp|O95551|TYDP2_HUMAN Tyrosyl-DNA phosphodiesterase 2 OS=Homo sapiens OX=9606 GN=TDP2 PE=1 SV=1;sp|O95551-2|TYDP2_HUMAN Isoform 2 of Tyrosyl-DNA phosphodiesterase 2 OS=Homo sapiens OX=9606 GN=TDP2;sp|O95551-3|TYDP2_HUMAN Isoform 3 of Tyrosyl-DNA phosphodie	3	8	8	8	3	2	3	3	6	7	7	7	3	2	3	3	6	7	7	7	3	2	3	3	6	7	7	7	28.7	28.7	28.7	40.929	362	362;392;284	0	102.46	By matching	By matching	By MS/MS	By matching	By MS/MS	By MS/MS
O95573	O95573	4	4	3	Long-chain-fatty-acid--CoA ligase 3	ACSL3	sp|O95573|ACSL3_HUMAN Fatty acid CoA ligase Acsl3 OS=Homo sapiens OX=9606 GN=ACSL3 PE=1 SV=3	1	4	4	3	1	1	1	3	4	4	3	3	1	1	1	3	4	4	3	3	1	1	1	2	3	3	2	2	8.3	8.3	5.8	80.419	720	720	0	28.667	By MS/MS	By matching	By matching	By MS/MS	By MS/MS	By MS/MS
O95602	O95602	5	5	5	DNA-directed RNA polymerase I subunit RPA1	POLR1A	sp|O95602|RPA1_HUMAN DNA-directed RNA polymerase I subunit RPA1 OS=Homo sapiens OX=9606 GN=POLR1A PE=1 SV=2	1	5	5	5	1	2	1	1	5	5	5	4	1	2	1	1	5	5	5	4	1	2	1	1	5	5	5	4	5	5	5	194.81	1720	1720	0	40.497	By matching	By matching	By matching	By matching	By MS/MS	By MS/MS
O95619	O95619	2	2	2	YEATS domain-containing protein 4	YEATS4	sp|O95619|YETS4_HUMAN YEATS domain-containing protein 4 OS=Homo sapiens OX=9606 GN=YEATS4 PE=1 SV=1	1	2	2	2	1	1	1	1	1	2	1	2	1	1	1	1	1	2	1	2	1	1	1	1	1	2	1	2	9.7	9.7	9.7	26.499	227	227	0	13.159	By matching	By matching	By matching	By MS/MS	By matching	By MS/MS
O95714;Q9BVR0	O95714	30;2	30;2	30;2	E3 ubiquitin-protein ligase HERC2	HERC2	sp|O95714|HERC2_HUMAN E3 ubiquitin-protein ligase HERC2 OS=Homo sapiens OX=9606 GN=HERC2 PE=1 SV=2	2	30	30	30	11	10	7	15	25	25	27	24	11	10	7	15	25	25	27	24	11	10	7	15	25	25	27	24	9.3	9.3	9.3	527.22	4834	4834;1158	0	275.49	By MS/MS	By MS/MS	By MS/MS	By MS/MS	By MS/MS	By MS/MS
O95772-2;O95772	O95772-2;O95772	2;2	2;2	2;2	MLN64 N-terminal domain homolog	STARD3NL	sp|O95772-2|STR3N_HUMAN Isoform 2 of STARD3 N-terminal-like protein OS=Homo sapiens OX=9606 GN=STARD3NL;sp|O95772|STR3N_HUMAN STARD3 N-terminal-like protein OS=Homo sapiens OX=9606 GN=STARD3NL PE=1 SV=1	2	2	2	2	0	1	0	0	2	2	2	2	0	1	0	0	2	2	2	2	0	1	0	0	2	2	2	2	10.6	10.6	10.6	25.817	227	227;234	0.0013055	11.675		By matching			By matching	By MS/MS
O95782-2;O95782	O95782-2;O95782	9;9	9;9	5;5	AP-2 complex subunit alpha-1	AP2A1	sp|O95782-2|AP2A1_HUMAN Isoform B of AP-2 complex subunit alpha-1 OS=Homo sapiens OX=9606 GN=AP2A1;sp|O95782|AP2A1_HUMAN AP-2 complex subunit alpha-1 OS=Homo sapiens OX=9606 GN=AP2A1 PE=1 SV=3	2	9	9	5	4	4	3	5	7	6	4	7	4	4	3	5	7	6	4	7	3	4	2	2	5	4	2	4	11.2	11.2	5.7	105.36	955	955;977	0	75.51	By MS/MS	By MS/MS	By MS/MS	By MS/MS	By MS/MS	By MS/MS
O95793-2;O95793;O95793-3	O95793-2;O95793;O95793-3	2;2;1	2;2;1	2;2;1	Double-stranded RNA-binding protein Staufen homolog 1	STAU1	sp|O95793-2|STAU1_HUMAN Isoform Short of Double-stranded RNA-binding protein Staufen homolog 1 OS=Homo sapiens OX=9606 GN=STAU1;sp|O95793|STAU1_HUMAN Double-stranded RNA-binding protein Staufen homolog 1 OS=Homo sapiens OX=9606 GN=STAU1 PE=1 SV=2;sp|O95793	3	2	2	2	0	2	1	1	2	2	0	1	0	2	1	1	2	2	0	1	0	2	1	1	2	2	0	1	4	4	4	54.933	496	496;577;502	0.0012995	11.614		By MS/MS	By matching	By matching	By MS/MS	By MS/MS
O95816;O95816-2	O95816;O95816-2	10;9	10;9	10;9	BAG family molecular chaperone regulator 2	BAG2	sp|O95816|BAG2_HUMAN BAG family molecular chaperone regulator 2 OS=Homo sapiens OX=9606 GN=BAG2 PE=1 SV=1;sp|O95816-2|BAG2_HUMAN Isoform 2 of BAG family molecular chaperone regulator 2 OS=Homo sapiens OX=9606 GN=BAG2	2	10	10	10	4	3	4	3	6	8	6	9	4	3	4	3	6	8	6	9	4	3	4	3	6	8	6	9	46.9	46.9	46.9	23.772	211	211;178	0	162.81	By MS/MS	By MS/MS	By MS/MS	By MS/MS	By MS/MS	By MS/MS
O95819-4;O95819-2;O95819;O95819-5;Q9UKE5-8;O95819-6;Q8N4C8-5;Q9UKE5-5;Q8N4C8-2;Q9UKE5-7;Q8N4C8-3;Q9UKE5-3;Q8N4C8-4;O95819-3;Q9UKE5-6;Q9UKE5-2;Q8N4C8;Q9UKE5-4;Q9UKE5	O95819-4;O95819-2;O95819;O95819-5;Q9UKE5-8;O95819-6;Q8N4C8-5;Q9UKE5-5;Q8N4C8-2;Q9UKE5-7;Q8N4C8-3;Q9UKE5-3;Q8N4C8-4;O95819-3;Q9UKE5-6;Q9UKE5-2;Q8N4C8;Q9UKE5-4;Q9UKE5	2;2;2;2;2;2;2;2;2;2;2;2;2;2;2;2;2;2;2	2;2;2;2;2;2;2;2;2;2;2;2;2;2;2;2;2;2;2	2;2;2;2;2;2;2;2;2;2;2;2;2;2;2;2;2;2;2	Mitogen-activated protein kinase kinase kinase kinase 4;TRAF2 and NCK-interacting protein kinase;Misshapen-like kinase 1	MAP4K4;TNIK;MINK1	sp|O95819-4|M4K4_HUMAN Isoform 4 of Mitogen-activated protein kinase kinase kinase kinase 4 OS=Homo sapiens OX=9606 GN=MAP4K4;sp|O95819-2|M4K4_HUMAN Isoform 2 of Mitogen-activated protein kinase kinase kinase kinase 4 OS=Homo sapiens OX=9606 GN=MAP4K4;sp|O	19	2	2	2	2	2	2	2	2	2	2	2	2	2	2	2	2	2	2	2	2	2	2	2	2	2	2	2	1.7	1.7	1.7	133.4	1165	1165;1212;1239;1242;1268;1273;1275;1276;1295;1297;1303;1305;1312;1320;1323;1331;1332;1352;1360	0.0031827	10.937	By matching	By matching	By MS/MS	By matching	By MS/MS	By MS/MS
O95831-3;O95831;O95831-2;O95831-5;O95831-4	O95831-3;O95831;O95831-2	9;9;6;4;3	9;9;6;4;3	9;9;6;4;3	Apoptosis-inducing factor 1, mitochondrial	AIFM1	sp|O95831-3|AIFM1_HUMAN Isoform 3 of Apoptosis-inducing factor 1, mitochondrial OS=Homo sapiens OX=9606 GN=AIFM1;sp|O95831|AIFM1_HUMAN Apoptosis-inducing factor 1, mitochondrial OS=Homo sapiens OX=9606 GN=AIFM1 PE=1 SV=1;sp|O95831-2|AIFM1_HUMAN Isoform 2 o	5	9	9	9	8	7	7	7	5	7	6	6	8	7	7	7	5	7	6	6	8	7	7	7	5	7	6	6	20.9	20.9	20.9	66.294	609	609;613;326;261;324	0	62.16	By MS/MS	By MS/MS	By MS/MS	By MS/MS	By MS/MS	By MS/MS
O95837;P29992	O95837;P29992	1;1	1;1	1;1	Guanine nucleotide-binding protein subunit alpha-14;Guanine nucleotide-binding protein subunit alpha-11	GNA14;GNA11	sp|O95837|GNA14_HUMAN Guanine nucleotide-binding protein subunit alpha-14 OS=Homo sapiens OX=9606 GN=GNA14 PE=1 SV=1;sp|P29992|GNA11_HUMAN Guanine nucleotide-binding protein subunit alpha-11 OS=Homo sapiens OX=9606 GN=GNA11 PE=1 SV=2	2	1	1	1	0	0	0	0	1	1	1	1	0	0	0	0	1	1	1	1	0	0	0	0	1	1	1	1	5.4	5.4	5.4	41.57	355	355;359	0	15.64					By MS/MS	By MS/MS
O95861-4;O95861;O95861-2;O95861-3	O95861-4;O95861;O95861-2;O95861-3	3;3;3;2	3;3;3;2	3;3;3;2	3(2),5-bisphosphate nucleotidase 1	BPNT1	sp|O95861-4|BPNT1_HUMAN Isoform 4 of 3(2),5-bisphosphate nucleotidase 1 OS=Homo sapiens OX=9606 GN=BPNT1;sp|O95861|BPNT1_HUMAN 3(2),5-bisphosphate nucleotidase 1 OS=Homo sapiens OX=9606 GN=BPNT1 PE=1 SV=1;sp|O95861-2|BPNT1_HUMAN Isoform 2 of 3(2),5	4	3	3	3	3	2	2	2	3	3	3	2	3	2	2	2	3	3	3	2	3	2	2	2	3	3	3	2	15.8	15.8	15.8	29.188	272	272;308;325;253	0	38.857	By MS/MS	By MS/MS	By matching	By matching	By matching	By MS/MS
O95864-4;O95864-2;O95864;O95864-3	O95864-4;O95864-2;O95864;O95864-3	2;2;2;1	2;2;2;1	2;2;2;1	Fatty acid desaturase 2	FADS2	sp|O95864-4|FADS2_HUMAN Isoform 4 of Acyl-CoA 6-desaturase OS=Homo sapiens OX=9606 GN=FADS2;sp|O95864-2|FADS2_HUMAN Isoform 2 of Acyl-CoA 6-desaturase OS=Homo sapiens OX=9606 GN=FADS2;sp|O95864|FADS2_HUMAN Acyl-CoA 6-desaturase OS=Homo sapiens OX=9606 GN=F	4	2	2	2	2	0	1	1	2	2	2	2	2	0	1	1	2	2	2	2	2	0	1	1	2	2	2	2	4.4	4.4	4.4	48.882	413	413;422;444;386	0.0013193	11.855	By matching		By matching	By MS/MS	By MS/MS	By MS/MS
O95900-2;O95900	O95900-2;O95900	1;1	1;1	1;1	Probable tRNA pseudouridine synthase 2	TRUB2	sp|O95900-2|TRUB2_HUMAN Isoform 2 of Pseudouridylate synthase TRUB2, mitochondrial OS=Homo sapiens OX=9606 GN=TRUB2;sp|O95900|TRUB2_HUMAN Pseudouridylate synthase TRUB2, mitochondrial OS=Homo sapiens OX=9606 GN=TRUB2 PE=1 SV=1	2	1	1	1	1	0	0	0	1	1	1	1	1	0	0	0	1	1	1	1	1	0	0	0	1	1	1	1	5.1	5.1	5.1	30.454	275	275;331	1	-2	By matching				By matching	By MS/MS
O95985-3;O95985-2;O95985	O95985-3;O95985-2;O95985	2;2;2	2;2;2	2;2;2	DNA topoisomerase 3-beta-1	TOP3B	sp|O95985-3|TOP3B_HUMAN Isoform 3 of DNA topoisomerase 3-beta-1 OS=Homo sapiens OX=9606 GN=TOP3B;sp|O95985-2|TOP3B_HUMAN Isoform 2 of DNA topoisomerase 3-beta-1 OS=Homo sapiens OX=9606 GN=TOP3B;sp|O95985|TOP3B_HUMAN DNA topoisomerase 3-beta-1 OS=Homo sapie	3	2	2	2	2	1	1	1	2	2	0	2	2	1	1	1	2	2	0	2	2	1	1	1	2	2	0	2	3	3	3	79.838	707	707;730;862	0.00067114	12.183	By MS/MS	By matching	By matching	By matching	By MS/MS	By matching
O96000-2;O96000	O96000-2;O96000	1;1	1;1	1;1	NADH dehydrogenase [ubiquinone] 1 beta subcomplex subunit 10	NDUFB10	sp|O96000-2|NDUBA_HUMAN Isoform 2 of NADH dehydrogenase [ubiquinone] 1 beta subcomplex subunit 10 OS=Homo sapiens OX=9606 GN=NDUFB10;sp|O96000|NDUBA_HUMAN NADH dehydrogenase [ubiquinone] 1 beta subcomplex subunit 10 OS=Homo sapiens OX=9606 GN=NDUFB10 PE=1	2	1	1	1	1	1	1	1	1	1	1	1	1	1	1	1	1	1	1	1	1	1	1	1	1	1	1	1	8.3	8.3	8.3	20.143	168	168;172	0.0039216	7.2103	By matching	By matching	By MS/MS	By matching	By matching	By matching
O96005-4;O96005	O96005-4;O96005	1;1	1;1	1;1	Cleft lip and palate transmembrane protein 1	CLPTM1	sp|O96005-4|CLPT1_HUMAN Isoform 3 of Putative lipid scramblase CLPTM1 OS=Homo sapiens OX=9606 GN=CLPTM1;sp|O96005|CLPT1_HUMAN Putative lipid scramblase CLPTM1 OS=Homo sapiens OX=9606 GN=CLPTM1 PE=1 SV=1	2	1	1	1	1	1	0	0	1	1	1	1	1	1	0	0	1	1	1	1	1	1	0	0	1	1	1	1	2.4	2.4	2.4	75.177	655	655;669	0.0041322	7.8032	By matching	By matching			By matching	By MS/MS
O96008-2;O96008	O96008-2;O96008	3;3	3;3	3;3	Mitochondrial import receptor subunit TOM40 homolog	TOMM40	sp|O96008-2|TOM40_HUMAN Isoform 2 of Mitochondrial import receptor subunit TOM40 homolog OS=Homo sapiens OX=9606 GN=TOMM40;sp|O96008|TOM40_HUMAN Mitochondrial import receptor subunit TOM40 homolog OS=Homo sapiens OX=9606 GN=TOMM40 PE=1 SV=1	2	3	3	3	3	2	1	2	2	2	3	3	3	2	1	2	2	2	3	3	3	2	1	2	2	2	3	3	11.6	11.6	11.6	34.441	329	329;361	0	19.943	By matching	By matching	By matching	By MS/MS	By MS/MS	By MS/MS
P00338;P00338-3;P00338-5;P00338-4;P00338-2	P00338;P00338-3;P00338-5;P00338-4;P00338-2	15;14;11;11;11	14;13;10;10;10	14;13;10;10;10	L-lactate dehydrogenase A chain	LDHA	sp|P00338|LDHA_HUMAN L-lactate dehydrogenase A chain OS=Homo sapiens OX=9606 GN=LDHA PE=1 SV=2;sp|P00338-3|LDHA_HUMAN Isoform 3 of L-lactate dehydrogenase A chain OS=Homo sapiens OX=9606 GN=LDHA;sp|P00338-5|LDHA_HUMAN Isoform 5 of L-lactate dehydrogenase A	5	15	14	14	12	13	13	14	12	13	12	13	11	12	12	13	11	12	11	12	11	12	12	13	11	12	11	12	48.2	44.6	44.6	36.688	332	332;361;241;274;274	0	167.15	By MS/MS	By MS/MS	By MS/MS	By MS/MS	By MS/MS	By MS/MS
P00367-3;P00367;P00367-2;P49448	P00367-3;P00367;P00367-2;P49448	5;5;4;3	5;5;4;3	5;5;4;3	Glutamate dehydrogenase 1, mitochondrial;Glutamate dehydrogenase 2, mitochondrial	GLUD1;GLUD2	sp|P00367-3|DHE3_HUMAN Isoform 3 of Glutamate dehydrogenase 1, mitochondrial OS=Homo sapiens OX=9606 GN=GLUD1;sp|P00367|DHE3_HUMAN Glutamate dehydrogenase 1, mitochondrial OS=Homo sapiens OX=9606 GN=GLUD1 PE=1 SV=2;sp|P00367-2|DHE3_HUMAN Isoform 2 of Gluta	4	5	5	5	5	4	4	4	0	1	3	1	5	4	4	4	0	1	3	1	5	4	4	4	0	1	3	1	15.3	15.3	15.3	46.575	425	425;558;391;558	0	37.916	By MS/MS	By MS/MS	By MS/MS	By MS/MS		By matching
P00374-2;P00374	P00374-2;P00374	2;2	2;2	2;2	Dihydrofolate reductase	DHFR	sp|P00374-2|DYR_HUMAN Isoform 2 of Dihydrofolate reductase OS=Homo sapiens OX=9606 GN=DHFR;sp|P00374|DYR_HUMAN Dihydrofolate reductase OS=Homo sapiens OX=9606 GN=DHFR PE=1 SV=2	2	2	2	2	1	1	1	1	2	2	2	1	1	1	1	1	2	2	2	1	1	1	1	1	2	2	2	1	25.2	25.2	25.2	15.672	135	135;187	0	16.066	By MS/MS	By MS/MS	By MS/MS	By matching	By MS/MS	By MS/MS
P00387-2;P00387;P00387-3	P00387-2;P00387;P00387-3	3;3;3	3;3;3	3;3;3	NADH-cytochrome b5 reductase 3;NADH-cytochrome b5 reductase 3 membrane-bound form;NADH-cytochrome b5 reductase 3 soluble form	CYB5R3	sp|P00387-2|NB5R3_HUMAN Isoform 2 of NADH-cytochrome b5 reductase 3 OS=Homo sapiens OX=9606 GN=CYB5R3;sp|P00387|NB5R3_HUMAN NADH-cytochrome b5 reductase 3 OS=Homo sapiens OX=9606 GN=CYB5R3 PE=1 SV=3;sp|P00387-3|NB5R3_HUMAN Isoform 3 of NADH-cytochrome b5 r	3	3	3	3	2	2	2	3	2	2	3	3	2	2	2	3	2	2	3	3	2	2	2	3	2	2	3	3	20.1	20.1	20.1	31.628	278	278;301;334	0	40.742	By matching	By MS/MS	By MS/MS	By matching	By MS/MS	By MS/MS
P00390-2;P00390-3;P00390;P00390-5;P00390-4	P00390-2;P00390-3;P00390;P00390-5;P00390-4	7;7;7;6;6	7;7;7;6;6	7;7;7;6;6	Glutathione reductase, mitochondrial	GSR	sp|P00390-2|GSHR_HUMAN Isoform Cytoplasmic of Glutathione reductase, mitochondrial OS=Homo sapiens OX=9606 GN=GSR;sp|P00390-3|GSHR_HUMAN Isoform 2 of Glutathione reductase, mitochondrial OS=Homo sapiens OX=9606 GN=GSR;sp|P00390|GSHR_HUMAN Glutathione reduc	5	7	7	7	6	6	6	7	4	7	5	4	6	6	6	7	4	7	5	4	6	6	6	7	4	7	5	4	25.1	25.1	25.1	51.7	479	479;493;522;440;469	0	54.993	By MS/MS	By MS/MS	By MS/MS	By MS/MS	By matching	By MS/MS
P00403	P00403	4	4	4	Cytochrome c oxidase subunit 2	MT-CO2	sp|P00403|COX2_HUMAN Cytochrome c oxidase subunit 2 OS=Homo sapiens OX=9606 GN=MT-CO2 PE=1 SV=1	1	4	4	4	4	1	3	3	3	2	3	3	4	1	3	3	3	2	3	3	4	1	3	3	3	2	3	3	14.5	14.5	14.5	25.565	227	227	0	36.996	By MS/MS	By MS/MS	By MS/MS	By MS/MS	By MS/MS	By matching
P00492;Q9NRG1-2;Q9NRG1	P00492	11;1;1	11;1;1	11;1;1	Hypoxanthine-guanine phosphoribosyltransferase	HPRT1	sp|P00492|HPRT_HUMAN Hypoxanthine-guanine phosphoribosyltransferase OS=Homo sapiens OX=9606 GN=HPRT1 PE=1 SV=2	3	11	11	11	9	8	7	9	6	8	10	9	9	8	7	9	6	8	10	9	9	8	7	9	6	8	10	9	66.5	66.5	66.5	24.579	218	218;190;225	0	84.724	By MS/MS	By MS/MS	By MS/MS	By MS/MS	By MS/MS	By MS/MS
P00505;P00505-2	P00505;P00505-2	2;1	2;1	2;1	Aspartate aminotransferase, mitochondrial	GOT2	sp|P00505|AATM_HUMAN Aspartate aminotransferase, mitochondrial OS=Homo sapiens OX=9606 GN=GOT2 PE=1 SV=3;sp|P00505-2|AATM_HUMAN Isoform 2 of Aspartate aminotransferase, mitochondrial OS=Homo sapiens OX=9606 GN=GOT2	2	2	2	2	2	2	2	2	0	1	1	1	2	2	2	2	0	1	1	1	2	2	2	2	0	1	1	1	6.3	6.3	6.3	47.517	430	430;387	0	15.016	By matching	By MS/MS	By MS/MS	By MS/MS		By matching
P00558;P00558-2;P07205	P00558;P00558-2	20;16;4	20;16;4	20;16;4	Phosphoglycerate kinase 1	PGK1	sp|P00558|PGK1_HUMAN Phosphoglycerate kinase 1 OS=Homo sapiens OX=9606 GN=PGK1 PE=1 SV=3;sp|P00558-2|PGK1_HUMAN Isoform 2 of Phosphoglycerate kinase 1 OS=Homo sapiens OX=9606 GN=PGK1	3	20	20	20	17	17	15	17	12	15	13	16	17	17	15	17	12	15	13	16	17	17	15	17	12	15	13	16	54	54	54	44.614	417	417;389;417	0	198.39	By MS/MS	By MS/MS	By MS/MS	By MS/MS	By MS/MS	By MS/MS
P00918	P00918	6	6	6	Carbonic anhydrase 2	CA2	sp|P00918|CAH2_HUMAN Carbonic anhydrase 2 OS=Homo sapiens OX=9606 GN=CA2 PE=1 SV=2	1	6	6	6	4	4	4	5	3	4	5	6	4	4	4	5	3	4	5	6	4	4	4	5	3	4	5	6	28.5	28.5	28.5	29.246	260	260	0	42.185	By MS/MS	By MS/MS	By MS/MS	By MS/MS	By matching	By MS/MS
P01298;P01298-2	P01298;P01298-2	1;1	1;1	1;1	Pancreatic prohormone;Pancreatic hormone;Pancreatic icosapeptide	PPY	sp|P01298|PAHO_HUMAN Pancreatic polypeptide prohormone OS=Homo sapiens OX=9606 GN=PPY PE=1 SV=1;sp|P01298-2|PAHO_HUMAN Isoform 2 of Pancreatic polypeptide prohormone OS=Homo sapiens OX=9606 GN=PPY	2	1	1	1	1	1	1	1	1	1	1	1	1	1	1	1	1	1	1	1	1	1	1	1	1	1	1	1	9.5	9.5	9.5	10.445	95	95;178	1	-2	By matching	By matching	By matching	By MS/MS	By matching	By matching
P02786	P02786	9	9	9	Transferrin receptor protein 1;Transferrin receptor protein 1, serum form	TFRC	sp|P02786|TFR1_HUMAN Transferrin receptor protein 1 OS=Homo sapiens OX=9606 GN=TFRC PE=1 SV=2	1	9	9	9	9	6	4	6	7	9	8	8	9	6	4	6	7	9	8	8	9	6	4	6	7	9	8	8	14.7	14.7	14.7	84.87	760	760	0	76.11	By MS/MS	By MS/MS	By MS/MS	By MS/MS	By MS/MS	By MS/MS
P04075;P04075-2;P05062	P04075;P04075-2	23;21;1	23;21;1	22;20;0	Fructose-bisphosphate aldolase A	ALDOA	sp|P04075|ALDOA_HUMAN Fructose-bisphosphate aldolase A OS=Homo sapiens OX=9606 GN=ALDOA PE=1 SV=2;sp|P04075-2|ALDOA_HUMAN Isoform 2 of Fructose-bisphosphate aldolase A OS=Homo sapiens OX=9606 GN=ALDOA	3	23	23	22	18	19	18	18	9	16	12	14	18	19	18	18	9	16	12	14	17	18	17	17	9	16	12	13	69.2	69.2	67.3	39.42	364	364;418;364	0	251.34	By MS/MS	By MS/MS	By MS/MS	By MS/MS	By MS/MS	By MS/MS
P04080	P04080	5	5	5	Cystatin-B	CSTB	sp|P04080|CYTB_HUMAN Cystatin-B OS=Homo sapiens OX=9606 GN=CSTB PE=1 SV=2	1	5	5	5	4	5	5	4	2	3	1	2	4	5	5	4	2	3	1	2	4	5	5	4	2	3	1	2	79.6	79.6	79.6	11.139	98	98	0	44.368	By MS/MS	By MS/MS	By MS/MS	By MS/MS	By MS/MS	By MS/MS
P04181;P04181-2	P04181;P04181-2	8;5	8;5	8;5	Ornithine aminotransferase, mitochondrial;Ornithine aminotransferase, hepatic form;Ornithine aminotransferase, renal form	OAT	sp|P04181|OAT_HUMAN Ornithine aminotransferase, mitochondrial OS=Homo sapiens OX=9606 GN=OAT PE=1 SV=1;sp|P04181-2|OAT_HUMAN Isoform 2 of Ornithine aminotransferase, mitochondrial OS=Homo sapiens OX=9606 GN=OAT	2	8	8	8	3	4	5	6	3	6	5	4	3	4	5	6	3	6	5	4	3	4	5	6	3	6	5	4	25.3	25.3	25.3	48.534	439	439;301	0	54.742	By MS/MS	By MS/MS	By MS/MS	By MS/MS	By matching	By MS/MS
P04350	P04350	19	2	1	Tubulin beta-4A chain	TUBB4A	sp|P04350|TBB4A_HUMAN Tubulin beta-4A chain OS=Homo sapiens OX=9606 GN=TUBB4A PE=1 SV=2	1	19	2	1	13	14	14	16	14	16	19	19	0	0	0	0	0	1	2	2	0	0	0	0	0	0	1	1	61	7.7	3.6	49.585	444	444	0	15.338	By matching	By matching	By matching	By matching	By matching	By MS/MS
P04406;P04406-2;O14556	P04406;P04406-2	20;18;1	20;18;1	20;18;1	Glyceraldehyde-3-phosphate dehydrogenase	GAPDH	sp|P04406|G3P_HUMAN Glyceraldehyde-3-phosphate dehydrogenase OS=Homo sapiens OX=9606 GN=GAPDH PE=1 SV=3;sp|P04406-2|G3P_HUMAN Isoform 2 of Glyceraldehyde-3-phosphate dehydrogenase OS=Homo sapiens OX=9606 GN=GAPDH	3	20	20	20	16	18	16	16	12	16	17	16	16	18	16	16	12	16	17	16	16	18	16	16	12	16	17	16	78.5	78.5	78.5	36.053	335	335;293;408	0	318.44	By MS/MS	By MS/MS	By MS/MS	By MS/MS	By MS/MS	By MS/MS
P04637-2;P04637-3;P04637;P04637-5;P04637-6;P04637-4;P04637-8;P04637-9;P04637-7	P04637-2;P04637-3;P04637;P04637-5;P04637-6;P04637-4;P04637-8;P04637-9;P04637-7	8;8;8;7;7;7;4;4;4	8;8;8;7;7;7;4;4;4	7;7;7;7;7;7;4;4;4	Cellular tumor antigen p53	TP53	sp|P04637-2|P53_HUMAN Isoform 2 of Cellular tumor antigen p53 OS=Homo sapiens OX=9606 GN=TP53;sp|P04637-3|P53_HUMAN Isoform 3 of Cellular tumor antigen p53 OS=Homo sapiens OX=9606 GN=TP53;sp|P04637|P53_HUMAN Cellular tumor antigen p53 OS=Homo sapiens OX=96	9	8	8	7	3	4	4	4	6	6	6	5	3	4	4	4	6	6	6	5	3	4	4	4	6	6	6	5	41.9	41.9	34.9	37.825	341	341;346;393;302;307;354;209;214;261	0	82.313	By matching	By MS/MS	By MS/MS	By MS/MS	By MS/MS	By MS/MS
P04818;P04818-2	P04818;P04818-2	3;2	3;2	3;2	Thymidylate synthase	TYMS	sp|P04818|TYSY_HUMAN Thymidylate synthase OS=Homo sapiens OX=9606 GN=TYMS PE=1 SV=3;sp|P04818-2|TYSY_HUMAN Isoform 2 of Thymidylate synthase OS=Homo sapiens OX=9606 GN=TYMS	2	3	3	3	1	2	3	2	2	1	2	3	1	2	3	2	2	1	2	3	1	2	3	2	2	1	2	3	12.8	12.8	12.8	35.716	313	313;279	0	19.027	By matching	By matching	By matching	By matching	By MS/MS	By matching
P04843	P04843	16	16	16	Dolichyl-diphosphooligosaccharide--protein glycosyltransferase subunit 1	RPN1	sp|P04843|RPN1_HUMAN Dolichyl-diphosphooligosaccharide--protein glycosyltransferase subunit 1 OS=Homo sapiens OX=9606 GN=RPN1 PE=1 SV=1	1	16	16	16	9	11	10	13	13	14	14	12	9	11	10	13	13	14	14	12	9	11	10	13	13	14	14	12	34.1	34.1	34.1	68.569	607	607	0	149.86	By MS/MS	By MS/MS	By MS/MS	By MS/MS	By MS/MS	By MS/MS
P04844-2;P04844	P04844-2;P04844	8;8	8;8	8;8	Dolichyl-diphosphooligosaccharide--protein glycosyltransferase subunit 2	RPN2	sp|P04844-2|RPN2_HUMAN Isoform 2 of Dolichyl-diphosphooligosaccharide--protein glycosyltransferase subunit 2 OS=Homo sapiens OX=9606 GN=RPN2;sp|P04844|RPN2_HUMAN Dolichyl-diphosphooligosaccharide--protein glycosyltransferase subunit 2 OS=Homo sapiens OX=96	2	8	8	8	5	5	6	5	7	4	6	6	5	5	6	5	7	4	6	6	5	5	6	5	7	4	6	6	19.2	19.2	19.2	67.723	615	615;631	0	61.845	By MS/MS	By MS/MS	By MS/MS	By MS/MS	By MS/MS	By MS/MS
P04899;P04899-6;P04899-3;P04899-5;P04899-2;P63096;P04899-4;P63096-2;P09471-2;P09471	P04899;P04899-6;P04899-3;P04899-5;P04899-2;P63096;P04899-4;P63096-2;P09471-2	5;4;4;4;4;4;4;3;3;2	1;1;1;1;1;0;1;0;0;0	1;1;1;1;1;0;1;0;0;0	Guanine nucleotide-binding protein G(i) subunit alpha-2;Guanine nucleotide-binding protein G(i) subunit alpha-1;Guanine nucleotide-binding protein G(o) subunit alpha	GNAI2;GNAI1;GNAO1	sp|P04899|GNAI2_HUMAN Guanine nucleotide-binding protein G(i) subunit alpha-2 OS=Homo sapiens OX=9606 GN=GNAI2 PE=1 SV=3;sp|P04899-6|GNAI2_HUMAN Isoform 6 of Guanine nucleotide-binding protein G(i) subunit alpha-2 OS=Homo sapiens OX=9606 GN=GNAI2;sp|P04899	10	5	1	1	4	4	2	4	4	4	4	4	1	0	0	1	1	1	1	1	1	0	0	1	1	1	1	1	17.5	4.2	4.2	40.45	355	355;303;318;339;339;354;366;302;354;354	0.005339	6.5642	By matching	By matching	By matching	By matching	By MS/MS	By MS/MS
P04920-2;P04920-3;P04920	P04920-2;P04920-3;P04920	2;2;2	2;2;2	2;2;2	Anion exchange protein 2	SLC4A2	sp|P04920-2|B3A2_HUMAN Isoform B1 of Anion exchange protein 2 OS=Homo sapiens OX=9606 GN=SLC4A2;sp|P04920-3|B3A2_HUMAN Isoform B2 of Anion exchange protein 2 OS=Homo sapiens OX=9606 GN=SLC4A2;sp|P04920|B3A2_HUMAN Anion exchange protein 2 OS=Homo sapiens OX	3	2	2	2	0	1	2	2	2	1	2	2	0	1	2	2	2	1	2	2	0	1	2	2	2	1	2	2	2.1	2.1	2.1	135.6	1227	1227;1232;1241	0	22.894		By matching	By matching	By MS/MS	By MS/MS	By MS/MS
P05023-4;P05023;P05023-3;P05023-2;P50993;P13637;P13637-2;P13637-3;Q13733;P20648;P54707;P54707-2	P05023-4;P05023;P05023-3;P05023-2	35;35;31;24;11;10;10;10;7;4;4;4	35;35;31;24;11;10;10;10;7;4;4;4	35;35;31;24;11;10;10;10;7;4;4;4	Sodium/potassium-transporting ATPase subunit alpha-1	ATP1A1	sp|P05023-4|AT1A1_HUMAN Isoform 4 of Sodium/potassium-transporting ATPase subunit alpha-1 OS=Homo sapiens OX=9606 GN=ATP1A1;sp|P05023|AT1A1_HUMAN Sodium/potassium-transporting ATPase subunit alpha-1 OS=Homo sapiens OX=9606 GN=ATP1A1 PE=1 SV=1;sp|P05023-3|A	12	35	35	35	24	26	29	29	30	30	30	32	24	26	29	29	30	30	30	32	24	26	29	29	30	30	30	32	37.5	37.5	37.5	113	1023	1023;1023;992;681;1020;1013;1024;1026;1029;1035;1039;1045	0	323.31	By MS/MS	By MS/MS	By MS/MS	By MS/MS	By MS/MS	By MS/MS
P05141;Q9H0C2	P05141	19;3	19;3	7;0	ADP/ATP translocase 2;ADP/ATP translocase 2, N-terminally processed	SLC25A5	sp|P05141|ADT2_HUMAN ADP/ATP translocase 2 OS=Homo sapiens OX=9606 GN=SLC25A5 PE=1 SV=7	2	19	19	7	17	17	18	15	16	16	16	17	17	17	18	15	16	16	16	17	7	6	6	5	6	6	6	6	54.4	54.4	25.5	32.852	298	298;315	0	207.82	By MS/MS	By MS/MS	By MS/MS	By MS/MS	By MS/MS	By MS/MS
P05165;P05165-2;P05165-3	P05165;P05165-2;P05165-3	49;48;46	49;48;46	49;48;46	Propionyl-CoA carboxylase alpha chain, mitochondrial	PCCA	sp|P05165|PCCA_HUMAN Propionyl-CoA carboxylase alpha chain, mitochondrial OS=Homo sapiens OX=9606 GN=PCCA PE=1 SV=4;sp|P05165-2|PCCA_HUMAN Isoform 2 of Propionyl-CoA carboxylase alpha chain, mitochondrial OS=Homo sapiens OX=9606 GN=PCCA;sp|P05165-3|PCCA_HU	3	49	49	49	43	42	46	49	40	39	44	43	43	42	46	49	40	39	44	43	43	42	46	49	40	39	44	43	72.5	72.5	72.5	80.058	728	728;702;681	0	323.31	By MS/MS	By MS/MS	By MS/MS	By MS/MS	By MS/MS	By MS/MS
P05166;P05166-2	P05166;P05166-2	20;20	20;20	20;20	Propionyl-CoA carboxylase beta chain, mitochondrial	PCCB	sp|P05166|PCCB_HUMAN Propionyl-CoA carboxylase beta chain, mitochondrial OS=Homo sapiens OX=9606 GN=PCCB PE=1 SV=3;sp|P05166-2|PCCB_HUMAN Isoform 2 of Propionyl-CoA carboxylase beta chain, mitochondrial OS=Homo sapiens OX=9606 GN=PCCB	2	20	20	20	17	17	16	19	16	15	16	16	17	17	16	19	16	15	16	16	17	17	16	19	16	15	16	16	52.3	52.3	52.3	58.215	539	539;559	0	262.02	By MS/MS	By MS/MS	By MS/MS	By MS/MS	By MS/MS	By MS/MS
P05198	P05198	2	2	2	Eukaryotic translation initiation factor 2 subunit 1	EIF2S1	sp|P05198|IF2A_HUMAN Eukaryotic translation initiation factor 2 subunit 1 OS=Homo sapiens OX=9606 GN=EIF2S1 PE=1 SV=3	1	2	2	2	0	1	1	0	1	1	2	2	0	1	1	0	1	1	2	2	0	1	1	0	1	1	2	2	9.2	9.2	9.2	36.112	315	315	0	13.456		By matching	By MS/MS		By matching	By matching
Q15651-2;P05204;Q15651	Q15651-2;P05204;Q15651	1;1;1	1;1;1	1;1;1	High mobility group nucleosome-binding domain-containing protein 3;Non-histone chromosomal protein HMG-17	HMGN3;HMGN2	sp|Q15651-2|HMGN3_HUMAN Isoform 2 of High mobility group nucleosome-binding domain-containing protein 3 OS=Homo sapiens OX=9606 GN=HMGN3;sp|P05204|HMGN2_HUMAN Non-histone chromosomal protein HMG-17 OS=Homo sapiens OX=9606 GN=HMGN2 PE=1 SV=3;sp|Q15651|HMGN3	3	1	1	1	1	1	1	1	1	1	1	1	1	1	1	1	1	1	1	1	1	1	1	1	1	1	1	1	16.9	16.9	16.9	8.3774	77	77;90;99	0.003966	7.3009	By matching	By MS/MS	By matching	By matching	By matching	By MS/MS
P05386	P05386	2	2	2	60S acidic ribosomal protein P1	RPLP1	sp|P05386|RLA1_HUMAN 60S acidic ribosomal protein P1 OS=Homo sapiens OX=9606 GN=RPLP1 PE=1 SV=1	1	2	2	2	1	1	1	2	2	2	1	2	1	1	1	2	2	2	1	2	1	1	1	2	2	2	1	2	51.8	51.8	51.8	11.514	114	114	0	19.604	By MS/MS	By MS/MS	By MS/MS	By MS/MS	By MS/MS	By MS/MS
P05387	P05387	6	6	6	60S acidic ribosomal protein P2	RPLP2	sp|P05387|RLA2_HUMAN 60S acidic ribosomal protein P2 OS=Homo sapiens OX=9606 GN=RPLP2 PE=1 SV=1	1	6	6	6	5	5	5	6	6	6	5	6	5	5	5	6	6	6	5	6	5	5	5	6	6	6	5	6	76.5	76.5	76.5	11.665	115	115	0	99.145	By MS/MS	By MS/MS	By MS/MS	By MS/MS	By MS/MS	By MS/MS
P05388;P05388-2;Q8NHW5	P05388;P05388-2;Q8NHW5	9;8;7	9;8;7	9;8;7	60S acidic ribosomal protein P0;60S acidic ribosomal protein P0-like	RPLP0;RPLP0P6	sp|P05388|RLA0_HUMAN 60S acidic ribosomal protein P0 OS=Homo sapiens OX=9606 GN=RPLP0 PE=1 SV=1;sp|P05388-2|RLA0_HUMAN Isoform 2 of 60S acidic ribosomal protein P0 OS=Homo sapiens OX=9606 GN=RPLP0;sp|Q8NHW5|RLA0L_HUMAN 60S acidic ribosomal protein P0-like	3	9	9	9	6	6	7	8	5	5	5	6	6	6	7	8	5	5	5	6	6	6	7	8	5	5	5	6	42.6	42.6	42.6	34.273	317	317;255;317	0	103.86	By MS/MS	By MS/MS	By MS/MS	By MS/MS	By MS/MS	By MS/MS
P05455	P05455	12	12	12	Lupus La protein	SSB	sp|P05455|LA_HUMAN Lupus La protein OS=Homo sapiens OX=9606 GN=SSB PE=1 SV=2	1	12	12	12	7	7	8	11	9	11	9	8	7	7	8	11	9	11	9	8	7	7	8	11	9	11	9	8	36.8	36.8	36.8	46.836	408	408	0	96.681	By MS/MS	By MS/MS	By MS/MS	By MS/MS	By MS/MS	By MS/MS
P06400	P06400	1	1	1	Retinoblastoma-associated protein	RB1	sp|P06400|RB_HUMAN Retinoblastoma-associated protein OS=Homo sapiens OX=9606 GN=RB1 PE=1 SV=2	1	1	1	1	0	0	0	0	0	1	1	1	0	0	0	0	0	1	1	1	0	0	0	0	0	1	1	1	1.5	1.5	1.5	106.16	928	928	0.0038889	7.1276						By matching
P06454-2;P06454	P06454-2;P06454	3;3	3;3	3;3	Prothymosin alpha;Prothymosin alpha, N-terminally processed;Thymosin alpha-1	PTMA	sp|P06454-2|PTMA_HUMAN Isoform 2 of Prothymosin alpha OS=Homo sapiens OX=9606 GN=PTMA;sp|P06454|PTMA_HUMAN Prothymosin alpha OS=Homo sapiens OX=9606 GN=PTMA PE=1 SV=2	2	3	3	3	2	3	3	3	0	1	1	2	2	3	3	3	0	1	1	2	2	3	3	3	0	1	1	2	26.4	26.4	26.4	12.074	110	110;111	0	32.421	By matching	By MS/MS	By MS/MS	By MS/MS		By MS/MS
P06493;P06493-2;Q96Q40-6;Q96Q40-4;Q96Q40-3;O94921-3;Q96Q40-5;Q96Q40;O94921-2;O94921;Q07002;Q00536;Q00536-3;Q07002-3;Q00537-2;Q00537;Q00536-2;Q14004-2;Q14004	P06493;P06493-2	11;8;1;1;1;1;1;1;1;1;1;1;1;1;1;1;1;1;1	11;8;1;1;1;1;1;1;1;1;1;1;1;1;1;1;1;1;1	9;7;0;0;0;0;0;0;0;0;0;0;0;0;0;0;0;0;0	Cyclin-dependent kinase 1	CDK1	sp|P06493|CDK1_HUMAN Cyclin-dependent kinase 1 OS=Homo sapiens OX=9606 GN=CDK1 PE=1 SV=3;sp|P06493-2|CDK1_HUMAN Isoform 2 of Cyclin-dependent kinase 1 OS=Homo sapiens OX=9606 GN=CDK1	19	11	11	9	8	7	8	6	8	10	9	11	8	7	8	6	8	10	9	11	7	7	7	5	6	8	7	9	42.8	42.8	36.4	34.095	297	297;240;345;384;400;423;429;435;451;469;474;496;502;504;523;523;570;1452;1512	0	122.67	By MS/MS	By MS/MS	By MS/MS	By MS/MS	By MS/MS	By MS/MS
P06576	P06576	24	24	24	ATP synthase subunit beta, mitochondrial	ATP5B	sp|P06576|ATPB_HUMAN ATP synthase subunit beta, mitochondrial OS=Homo sapiens OX=9606 GN=ATP5F1B PE=1 SV=3	1	24	24	24	17	19	17	21	19	18	20	20	17	19	17	21	19	18	20	20	17	19	17	21	19	18	20	20	64.7	64.7	64.7	56.559	529	529	0	262.48	By MS/MS	By MS/MS	By MS/MS	By MS/MS	By MS/MS	By MS/MS
P06730;P06730-2;P06730-3	P06730;P06730-2;P06730-3	2;2;1	2;2;1	2;2;1	Eukaryotic translation initiation factor 4E	EIF4E	sp|P06730|IF4E_HUMAN Eukaryotic translation initiation factor 4E OS=Homo sapiens OX=9606 GN=EIF4E PE=1 SV=2;sp|P06730-2|IF4E_HUMAN Isoform 2 of Eukaryotic translation initiation factor 4E OS=Homo sapiens OX=9606 GN=EIF4E;sp|P06730-3|IF4E_HUMAN Isoform 3 of	3	2	2	2	2	2	2	2	2	2	2	1	2	2	2	2	2	2	2	1	2	2	2	2	2	2	2	1	21.2	21.2	21.2	25.097	217	217;248;237	0	27.378	By matching	By MS/MS	By matching	By matching	By matching	By matching
P06733;P06733-2;P13929-3;P09104-2;P13929-2;P13929;P09104	P06733;P06733-2	33;23;2;2;2;2;2	33;23;2;2;2;2;2	33;23;2;2;2;2;2	Alpha-enolase	ENO1	sp|P06733|ENOA_HUMAN Alpha-enolase OS=Homo sapiens OX=9606 GN=ENO1 PE=1 SV=2;sp|P06733-2|ENOA_HUMAN Isoform MBP-1 of Alpha-enolase OS=Homo sapiens OX=9606 GN=ENO1	7	33	33	33	29	25	27	29	23	31	30	28	29	25	27	29	23	31	30	28	29	25	27	29	23	31	30	28	77.4	77.4	77.4	47.168	434	434;341;391;391;406;434;434	0	323.31	By MS/MS	By MS/MS	By MS/MS	By MS/MS	By MS/MS	By MS/MS
P06737-2;P06737;P11217-2;P11217	P06737-2;P06737	9;9;2;2	9;9;2;2	7;7;0;0	Glycogen phosphorylase, liver form	PYGL	sp|P06737-2|PYGL_HUMAN Isoform 2 of Glycogen phosphorylase, liver form OS=Homo sapiens OX=9606 GN=PYGL;sp|P06737|PYGL_HUMAN Glycogen phosphorylase, liver form OS=Homo sapiens OX=9606 GN=PYGL PE=1 SV=4	4	9	9	7	7	7	5	6	9	7	9	8	7	7	5	6	9	7	9	8	5	5	3	4	7	5	7	6	12.9	12.9	10.5	93.133	813	813;847;754;842	0	71.899	By MS/MS	By MS/MS	By MS/MS	By MS/MS	By MS/MS	By MS/MS
P06748-2;P06748;P06748-3	P06748-2;P06748;P06748-3	17;17;13	17;17;13	17;17;13	Nucleophosmin	NPM1	sp|P06748-2|NPM_HUMAN Isoform 2 of Nucleophosmin OS=Homo sapiens OX=9606 GN=NPM1;sp|P06748|NPM_HUMAN Nucleophosmin OS=Homo sapiens OX=9606 GN=NPM1 PE=1 SV=2;sp|P06748-3|NPM_HUMAN Isoform 3 of Nucleophosmin OS=Homo sapiens OX=9606 GN=NPM1	3	17	17	17	15	15	14	16	11	14	12	13	15	15	14	16	11	14	12	13	15	15	14	16	11	14	12	13	58.1	58.1	58.1	29.464	265	265;294;259	0	323.31	By MS/MS	By MS/MS	By MS/MS	By MS/MS	By MS/MS	By MS/MS
P06753-5;P06753-2;P06753-4;P06753-3;P06753-6;P06753;P06753-7;P67936;P67936-2;CON__Q3SX28;P09493-2;P09493-5;P07951-3;P09493-9;P09493-8;P09493-7;P09493-6;P09493-4;P09493-3;P09493-10;P09493;P07951-2;P07951	P06753-5;P06753-2;P06753-4;P06753-3;P06753-6;P06753;P06753-7;P67936;P67936-2	6;6;5;5;5;4;3;3;3;2;2;2;2;2;2;2;2;2;2;2;2;2;2	6;6;5;5;5;4;3;3;3;2;2;2;2;2;2;2;2;2;2;2;2;2;2	6;6;5;5;5;4;3;3;3;2;2;2;2;2;2;2;2;2;2;2;2;2;2	Tropomyosin alpha-3 chain;Tropomyosin alpha-4 chain	TPM3;TPM4	sp|P06753-5|TPM3_HUMAN Isoform 5 of Tropomyosin alpha-3 chain OS=Homo sapiens OX=9606 GN=TPM3;sp|P06753-2|TPM3_HUMAN Isoform 2 of Tropomyosin alpha-3 chain OS=Homo sapiens OX=9606 GN=TPM3;sp|P06753-4|TPM3_HUMAN Isoform 4 of Tropomyosin alpha-3 chain OS=Hom	23	6	6	6	6	5	5	3	2	4	1	6	6	5	5	3	2	4	1	6	6	5	5	3	2	4	1	6	33.5	33.5	33.5	28.87	248	248;248;247;247;248;285;158;248;284;284;228;245;248;284;284;284;284;284;284;284;284;284;284	0	49.009	By MS/MS	By MS/MS	By MS/MS	By MS/MS	By matching	By matching
Q16778;P33778;P23527;P06899;Q8N257;Q6DRA6;Q6DN03	Q16778;P33778;P23527;P06899;Q8N257	7;7;7;7;6;2;2	2;2;2;2;2;2;2	2;2;2;2;2;2;2	Histone H2B type 2-E;Histone H2B type 1-B;Histone H2B type 1-O;Histone H2B type 1-J;Histone H2B type 3-B	HIST2H2BE;HIST1H2BB;HIST1H2BO;HIST1H2BJ;HIST3H2BB	sp|Q16778|H2B2E_HUMAN Histone H2B type 2-E OS=Homo sapiens OX=9606 GN=H2BC21 PE=1 SV=3;sp|P33778|H2B1B_HUMAN Histone H2B type 1-B OS=Homo sapiens OX=9606 GN=H2BC3 PE=1 SV=2;sp|P23527|H2B1O_HUMAN Histone H2B type 1-O OS=Homo sapiens OX=9606 GN=H2BC17 PE=1 S	7	7	2	2	7	7	7	6	6	7	5	5	2	2	2	1	1	2	1	1	2	2	2	1	1	2	1	1	43.7	7.9	7.9	13.92	126	126;126;126;126;126;164;193	0	12.506	By MS/MS	By MS/MS	By matching	By MS/MS	By matching	By MS/MS
P07195;Q6ZMR3;P07864	P07195	18;1;1	18;1;1	17;0;0	L-lactate dehydrogenase B chain	LDHB	sp|P07195|LDHB_HUMAN L-lactate dehydrogenase B chain OS=Homo sapiens OX=9606 GN=LDHB PE=1 SV=2	3	18	18	17	13	16	15	16	16	16	16	17	13	16	15	16	16	16	16	17	12	15	14	15	15	15	15	16	44.3	44.3	40.7	36.638	334	334;332;332	0	208.42	By MS/MS	By MS/MS	By MS/MS	By MS/MS	By MS/MS	By MS/MS
P07237	P07237	11	11	11	Protein disulfide-isomerase	P4HB	sp|P07237|PDIA1_HUMAN Protein disulfide-isomerase OS=Homo sapiens OX=9606 GN=P4HB PE=1 SV=3	1	11	11	11	10	10	10	6	3	7	6	6	10	10	10	6	3	7	6	6	10	10	10	6	3	7	6	6	28.5	28.5	28.5	57.116	508	508	0	93.413	By MS/MS	By MS/MS	By MS/MS	By MS/MS	By matching	By matching
P07355;P07355-2;A6NMY6	P07355;P07355-2;A6NMY6	19;18;15	19;18;15	19;18;15	Annexin A2;Putative annexin A2-like protein	ANXA2;ANXA2P2	sp|P07355|ANXA2_HUMAN Annexin A2 OS=Homo sapiens OX=9606 GN=ANXA2 PE=1 SV=2;sp|P07355-2|ANXA2_HUMAN Isoform 2 of Annexin A2 OS=Homo sapiens OX=9606 GN=ANXA2;sp|A6NMY6|AXA2L_HUMAN Putative annexin A2-like protein OS=Homo sapiens OX=9606 GN=ANXA2P2 PE=5 SV=2	3	19	19	19	15	16	13	17	14	13	14	15	15	16	13	17	14	13	14	15	15	16	13	17	14	13	14	15	53.4	53.4	53.4	38.604	339	339;357;339	0	251.91	By MS/MS	By MS/MS	By MS/MS	By MS/MS	By MS/MS	By MS/MS
P07384	P07384	2	2	2	Calpain-1 catalytic subunit	CAPN1	sp|P07384|CAN1_HUMAN Calpain-1 catalytic subunit OS=Homo sapiens OX=9606 GN=CAPN1 PE=1 SV=1	1	2	2	2	0	1	0	0	1	1	2	0	0	1	0	0	1	1	2	0	0	1	0	0	1	1	2	0	3.8	3.8	3.8	81.889	714	714	0	12.293		By matching			By matching	By MS/MS
P07437;A6NNZ2;CON__ENSEMBL:ENSBTAP00000025008;Q9H4B7	P07437	26;8;5;5	7;0;0;0	6;0;0;0	Tubulin beta chain	TUBB	sp|P07437|TBB5_HUMAN Tubulin beta chain OS=Homo sapiens OX=9606 GN=TUBB PE=1 SV=2	4	26	7	6	21	23	22	24	23	23	25	25	6	7	6	7	7	7	7	7	5	6	5	6	6	6	6	6	66.9	20.5	17.1	49.67	444	444;444;536;451	0	172.04	By MS/MS	By MS/MS	By MS/MS	By MS/MS	By MS/MS	By MS/MS
P07737;CON__P02584	P07737	9;2	9;2	9;2	Profilin-1	PFN1	sp|P07737|PROF1_HUMAN Profilin-1 OS=Homo sapiens OX=9606 GN=PFN1 PE=1 SV=2	2	9	9	9	9	8	7	7	5	7	6	7	9	8	7	7	5	7	6	7	9	8	7	7	5	7	6	7	57.1	57.1	57.1	15.054	140	140;140	0	96.356	By MS/MS	By MS/MS	By MS/MS	By MS/MS	By MS/MS	By MS/MS
P07741-2;P07741	P07741-2;P07741	3;3	3;3	3;3	Adenine phosphoribosyltransferase	APRT	sp|P07741-2|APT_HUMAN Isoform 2 of Adenine phosphoribosyltransferase OS=Homo sapiens OX=9606 GN=APRT;sp|P07741|APT_HUMAN Adenine phosphoribosyltransferase OS=Homo sapiens OX=9606 GN=APRT PE=1 SV=2	2	3	3	3	2	2	3	2	1	2	1	0	2	2	3	2	1	2	1	0	2	2	3	2	1	2	1	0	27.6	27.6	27.6	14.557	134	134;180	0	21.991	By MS/MS	By matching	By MS/MS	By MS/MS	By MS/MS	By matching
P07814	P07814	58	58	58	Bifunctional glutamate/proline--tRNA ligase;Glutamate--tRNA ligase;Proline--tRNA ligase	EPRS	sp|P07814|SYEP_HUMAN Bifunctional glutamate/proline--tRNA ligase OS=Homo sapiens OX=9606 GN=EPRS1 PE=1 SV=5	1	58	58	58	32	32	30	47	52	54	52	47	32	32	30	47	52	54	52	47	32	32	30	47	52	54	52	47	47	47	47	170.59	1512	1512	0	323.31	By MS/MS	By MS/MS	By MS/MS	By MS/MS	By MS/MS	By MS/MS
P07900;P07900-2;Q14568;Q58FG0	P07900;P07900-2	50;50;8;7	32;32;1;3	31;31;1;3	Heat shock protein HSP 90-alpha	HSP90AA1	sp|P07900|HS90A_HUMAN Heat shock protein HSP 90-alpha OS=Homo sapiens OX=9606 GN=HSP90AA1 PE=1 SV=5;sp|P07900-2|HS90A_HUMAN Isoform 2 of Heat shock protein HSP 90-alpha OS=Homo sapiens OX=9606 GN=HSP90AA1	4	50	32	31	43	43	39	41	38	45	44	46	26	25	22	24	22	27	27	28	25	24	21	23	21	26	26	27	60.2	42.1	41.1	84.659	732	732;854;343;334	0	323.31	By MS/MS	By MS/MS	By MS/MS	By MS/MS	By MS/MS	By MS/MS
P07910-2;P07910;P07910-4;P07910-3;P0DMR1;O60812;B7ZW38;B2RXH8	P07910-2;P07910;P07910-4;P07910-3;P0DMR1;O60812;B7ZW38;B2RXH8	12;12;10;8;6;6;6;6	12;12;10;8;6;6;6;6	12;12;10;8;6;6;6;6	Heterogeneous nuclear ribonucleoproteins C1/C2;Heterogeneous nuclear ribonucleoprotein C-like 4;Heterogeneous nuclear ribonucleoprotein C-like 1;Heterogeneous nuclear ribonucleoprotein C-like 3;Heterogeneous nuclear ribonucleoprotein C-like 2	HNRNPC;HNRNPCL4;HNRNPCL1;HNRNPCL3;HNRNPCL2	sp|P07910-2|HNRPC_HUMAN Isoform C1 of Heterogeneous nuclear ribonucleoproteins C1/C2 OS=Homo sapiens OX=9606 GN=HNRNPC;sp|P07910|HNRPC_HUMAN Heterogeneous nuclear ribonucleoproteins C1/C2 OS=Homo sapiens OX=9606 GN=HNRNPC PE=1 SV=4;sp|P07910-4|HNRPC_HUMAN	8	12	12	12	11	10	9	9	9	9	8	9	11	10	9	9	9	9	8	9	11	10	9	9	9	9	8	9	33.8	33.8	33.8	32.337	293	293;306;250;226;293;293;293;293	0	90.601	By MS/MS	By MS/MS	By MS/MS	By MS/MS	By MS/MS	By MS/MS
P07954-2;P07954	P07954-2;P07954	1;1	1;1	1;1	Fumarate hydratase, mitochondrial	FH	sp|P07954-2|FUMH_HUMAN Isoform Cytoplasmic of Fumarate hydratase, mitochondrial OS=Homo sapiens OX=9606 GN=FH;sp|P07954|FUMH_HUMAN Fumarate hydratase, mitochondrial OS=Homo sapiens OX=9606 GN=FH PE=1 SV=3	2	1	1	1	1	1	0	1	0	1	1	0	1	1	0	1	0	1	1	0	1	1	0	1	0	1	1	0	4.5	4.5	4.5	50.212	467	467;510	0.0031626	10.75	By MS/MS	By MS/MS		By matching		By matching
P08133-2;P08133	P08133-2;P08133	5;5	5;5	5;5	Annexin A6	ANXA6	sp|P08133-2|ANXA6_HUMAN Isoform 2 of Annexin A6 OS=Homo sapiens OX=9606 GN=ANXA6;sp|P08133|ANXA6_HUMAN Annexin A6 OS=Homo sapiens OX=9606 GN=ANXA6 PE=1 SV=3	2	5	5	5	2	1	2	3	4	5	5	3	2	1	2	3	4	5	5	3	2	1	2	3	4	5	5	3	11.5	11.5	11.5	72.423	641	641;673	0	58.305	By matching	By matching	By matching	By MS/MS	By MS/MS	By MS/MS
P08195-2;P08195-3;P08195;P08195-5;P08195-4	P08195-2;P08195-3;P08195;P08195-5;P08195-4	17;17;17;17;17	17;17;17;17;17	17;17;17;17;17	4F2 cell-surface antigen heavy chain	SLC3A2	sp|P08195-2|4F2_HUMAN Isoform 2 of 4F2 cell-surface antigen heavy chain OS=Homo sapiens OX=9606 GN=SLC3A2;sp|P08195-3|4F2_HUMAN Isoform 3 of 4F2 cell-surface antigen heavy chain OS=Homo sapiens OX=9606 GN=SLC3A2;sp|P08195|4F2_HUMAN 4F2 cell-surface antigen	5	17	17	17	11	8	9	13	16	16	15	15	11	8	9	13	16	16	15	15	11	8	9	13	16	16	15	15	32.3	32.3	32.3	57.944	529	529;568;630;631;661	0	235.37	By MS/MS	By MS/MS	By MS/MS	By MS/MS	By MS/MS	By MS/MS
P08237;P08237-3;P08237-2	P08237;P08237-3;P08237-2	2;2;1	1;1;1	1;1;1	ATP-dependent 6-phosphofructokinase, muscle type	PFKM	sp|P08237|PFKAM_HUMAN ATP-dependent 6-phosphofructokinase, muscle type OS=Homo sapiens OX=9606 GN=PFKM PE=1 SV=2;sp|P08237-3|PFKAM_HUMAN Isoform 3 of ATP-dependent 6-phosphofructokinase, muscle type OS=Homo sapiens OX=9606 GN=PFKM;sp|P08237-2|PFKAM_HUMAN I	3	2	1	1	1	1	2	1	1	1	1	1	1	1	1	1	1	1	1	1	1	1	1	1	1	1	1	1	2.8	1.7	1.7	85.182	780	780;851;749	0.0049451	6.9509	By MS/MS	By matching	By MS/MS	By MS/MS	By MS/MS	By MS/MS
P08238;Q58FF7	P08238	53;20	53;20	29;8	Heat shock protein HSP 90-beta	HSP90AB1	sp|P08238|HS90B_HUMAN Heat shock protein HSP 90-beta OS=Homo sapiens OX=9606 GN=HSP90AB1 PE=1 SV=4	2	53	53	29	48	50	45	50	41	49	46	50	48	50	45	50	41	49	46	50	25	26	22	27	21	26	24	27	64.9	64.9	44.8	83.263	724	724;597	0	323.31	By MS/MS	By MS/MS	By MS/MS	By MS/MS	By MS/MS	By MS/MS
P08243-2;P08243;P08243-3	P08243-2;P08243;P08243-3	10;10;9	10;10;9	10;10;9	Asparagine synthetase [glutamine-hydrolyzing]	ASNS	sp|P08243-2|ASNS_HUMAN Isoform 2 of Asparagine synthetase [glutamine-hydrolyzing] OS=Homo sapiens OX=9606 GN=ASNS;sp|P08243|ASNS_HUMAN Asparagine synthetase [glutamine-hydrolyzing] OS=Homo sapiens OX=9606 GN=ASNS PE=1 SV=4;sp|P08243-3|ASNS_HUMAN Isoform 3	3	10	10	10	7	9	8	9	9	8	9	9	7	9	8	9	9	8	9	9	7	9	8	9	9	8	9	9	19.4	19.4	19.4	62.168	540	540;561;478	0	75.089	By MS/MS	By MS/MS	By MS/MS	By MS/MS	By MS/MS	By MS/MS
P08559-3;P08559;P08559-2;P08559-4;P29803	P08559-3;P08559;P08559-2;P08559-4	4;4;4;4;1	4;4;4;4;1	4;4;4;4;1	Pyruvate dehydrogenase E1 component subunit alpha, somatic form, mitochondrial	PDHA1	sp|P08559-3|ODPA_HUMAN Isoform 3 of Pyruvate dehydrogenase E1 component subunit alpha, somatic form, mitochondrial OS=Homo sapiens OX=9606 GN=PDHA1;sp|P08559|ODPA_HUMAN Pyruvate dehydrogenase E1 component subunit alpha, somatic form, mitochondrial OS=Homo	5	4	4	4	3	3	3	4	1	1	2	2	3	3	3	4	1	1	2	2	3	3	3	4	1	1	2	2	14.2	14.2	14.2	40.188	359	359;390;397;428;388	0	30.092	By MS/MS	By MS/MS	By MS/MS	By MS/MS	By matching	By MS/MS
P08621-3;P08621-2;P08621	P08621-3;P08621-2;P08621	4;4;4	4;4;4	4;4;4	U1 small nuclear ribonucleoprotein 70 kDa	SNRNP70	sp|P08621-3|RU17_HUMAN Isoform 3 of U1 small nuclear ribonucleoprotein 70 kDa OS=Homo sapiens OX=9606 GN=SNRNP70;sp|P08621-2|RU17_HUMAN Isoform 2 of U1 small nuclear ribonucleoprotein 70 kDa OS=Homo sapiens OX=9606 GN=SNRNP70;sp|P08621|RU17_HUMAN U1 small	3	4	4	4	3	3	3	2	1	2	2	3	3	3	3	2	1	2	2	3	3	3	3	2	1	2	2	3	28.3	28.3	28.3	19.79	166	166;428;437	0	24.931	By MS/MS	By MS/MS	By MS/MS	By matching	By matching	By MS/MS
P08670;P41219;P41219-2;Q16352;P07197-2;P07196;P07197	P08670	28;2;2;1;1;1;1	28;2;2;1;1;1;1	25;1;1;0;0;0;0	Vimentin	VIM	sp|P08670|VIME_HUMAN Vimentin OS=Homo sapiens OX=9606 GN=VIM PE=1 SV=4	7	28	28	25	18	21	20	23	16	20	17	21	18	21	20	23	16	20	17	21	18	18	17	21	14	18	17	20	68	68	62.4	53.651	466	466;470;471;499;540;543;916	0	306.76	By MS/MS	By MS/MS	By MS/MS	By MS/MS	By MS/MS	By MS/MS
P08708	P08708	8	8	8	40S ribosomal protein S17	RPS17	sp|P08708|RS17_HUMAN 40S ribosomal protein S17 OS=Homo sapiens OX=9606 GN=RPS17 PE=1 SV=2	1	8	8	8	3	4	4	8	6	5	6	7	3	4	4	8	6	5	6	7	3	4	4	8	6	5	6	7	60	60	60	15.55	135	135	0	90.121	By MS/MS	By MS/MS	By MS/MS	By MS/MS	By MS/MS	By MS/MS
P08754	P08754	6	6	2	Guanine nucleotide-binding protein G(k) subunit alpha	GNAI3	sp|P08754|GNAI3_HUMAN Guanine nucleotide-binding protein G(i) subunit alpha-3 OS=Homo sapiens OX=9606 GN=GNAI3 PE=1 SV=3	1	6	6	2	4	6	4	5	5	5	5	5	4	6	4	5	5	5	5	5	1	2	2	2	2	2	2	2	21.2	21.2	7.9	40.532	354	354	0	40.465	By MS/MS	By MS/MS	By MS/MS	By MS/MS	By MS/MS	By MS/MS
P08758	P08758	4	4	4	Annexin A5	ANXA5	sp|P08758|ANXA5_HUMAN Annexin A5 OS=Homo sapiens OX=9606 GN=ANXA5 PE=1 SV=2	1	4	4	4	2	1	2	3	3	4	4	4	2	1	2	3	3	4	4	4	2	1	2	3	3	4	4	4	16.2	16.2	16.2	35.936	320	320	0	26.97	By matching	By MS/MS	By matching	By MS/MS	By MS/MS	By MS/MS
P08865;A0A8I5KQE6	P08865;A0A8I5KQE6	9;8	9;8	9;8	40S ribosomal protein SA	RPSA	sp|P08865|RSSA_HUMAN 40S ribosomal protein SA OS=Homo sapiens OX=9606 GN=RPSA PE=1 SV=4;sp|A0A8I5KQE6|RPSA2_HUMAN 40S ribosomal protein SA OS=Homo sapiens OX=9606 GN=RPSA2 PE=3 SV=1	2	9	9	9	6	4	6	5	6	9	6	8	6	4	6	5	6	9	6	8	6	4	6	5	6	9	6	8	41.7	41.7	41.7	32.854	295	295;295	0	112.69	By MS/MS	By MS/MS	By MS/MS	By MS/MS	By MS/MS	By MS/MS
P09211	P09211	4	4	4	Glutathione S-transferase P	GSTP1	sp|P09211|GSTP1_HUMAN Glutathione S-transferase P OS=Homo sapiens OX=9606 GN=GSTP1 PE=1 SV=2	1	4	4	4	3	3	1	4	3	4	4	3	3	3	1	4	3	4	4	3	3	3	1	4	3	4	4	3	31.4	31.4	31.4	23.356	210	210	0	51.42	By MS/MS	By MS/MS	By MS/MS	By MS/MS	By MS/MS	By MS/MS
P09429;B2RPK0;P23497	P09429;B2RPK0	7;4;2	7;4;2	6;4;2	High mobility group protein B1;Putative high mobility group protein B1-like 1	HMGB1;HMGB1P1	sp|P09429|HMGB1_HUMAN High mobility group protein B1 OS=Homo sapiens OX=9606 GN=HMGB1 PE=1 SV=3;sp|B2RPK0|HGB1A_HUMAN Putative high mobility group protein B1-like 1 OS=Homo sapiens OX=9606 GN=HMGB1P1 PE=5 SV=1	3	7	7	6	6	6	5	5	3	3	3	2	6	6	5	5	3	3	3	2	5	5	4	4	3	3	3	2	34.4	34.4	30.2	24.893	215	215;211;879	0	48.004	By MS/MS	By MS/MS	By MS/MS	By MS/MS	By MS/MS	By MS/MS
P09543-2;P09543	P09543-2;P09543	8;8	8;8	8;8	2,3-cyclic-nucleotide 3-phosphodiesterase	CNP	sp|P09543-2|CN37_HUMAN Isoform CNPI of 2,3-cyclic-nucleotide 3-phosphodiesterase OS=Homo sapiens OX=9606 GN=CNP;sp|P09543|CN37_HUMAN 2,3-cyclic-nucleotide 3-phosphodiesterase OS=Homo sapiens OX=9606 GN=CNP PE=1 SV=2	2	8	8	8	6	4	4	6	6	6	7	8	6	4	4	6	6	6	7	8	6	4	4	6	6	6	7	8	21.4	21.4	21.4	45.098	401	401;421	0	65.071	By matching	By matching	By MS/MS	By matching	By MS/MS	By MS/MS
P09622-2;P09622-3;P09622	P09622-2;P09622-3;P09622	4;4;4	4;4;4	4;4;4	Dihydrolipoyl dehydrogenase, mitochondrial	DLD	sp|P09622-2|DLDH_HUMAN Isoform 2 of Dihydrolipoyl dehydrogenase, mitochondrial OS=Homo sapiens OX=9606 GN=DLD;sp|P09622-3|DLDH_HUMAN Isoform 3 of Dihydrolipoyl dehydrogenase, mitochondrial OS=Homo sapiens OX=9606 GN=DLD;sp|P09622|DLDH_HUMAN Dihydrolipoyl d	3	4	4	4	3	2	3	4	3	4	3	1	3	2	3	4	3	4	3	1	3	2	3	4	3	4	3	1	11.2	11.2	11.2	43.587	410	410;461;509	0	25.553	By MS/MS	By matching	By MS/MS	By MS/MS	By matching	By MS/MS
P09651-3;P09651-2;P09651;Q32P51;A0A2R8Y4L2	P09651-3;P09651-2;P09651;Q32P51	17;17;17;10;7	17;17;17;10;7	17;17;17;10;7	Heterogeneous nuclear ribonucleoprotein A1;Heterogeneous nuclear ribonucleoprotein A1, N-terminally processed;Heterogeneous nuclear ribonucleoprotein A1-like 2	HNRNPA1;HNRNPA1L2	sp|P09651-3|ROA1_HUMAN Isoform 2 of Heterogeneous nuclear ribonucleoprotein A1 OS=Homo sapiens OX=9606 GN=HNRNPA1;sp|P09651-2|ROA1_HUMAN Isoform A1-A of Heterogeneous nuclear ribonucleoprotein A1 OS=Homo sapiens OX=9606 GN=HNRNPA1;sp|P09651|ROA1_HUMAN Hete	5	17	17	17	12	12	13	16	11	12	14	12	12	12	13	16	11	12	14	12	12	12	13	16	11	12	14	12	59.6	59.6	59.6	29.386	267	267;320;372;320;275	0	224.61	By MS/MS	By MS/MS	By MS/MS	By MS/MS	By MS/MS	By MS/MS
P09661	P09661	2	2	2	U2 small nuclear ribonucleoprotein A	SNRPA1	sp|P09661|RU2A_HUMAN U2 small nuclear ribonucleoprotein A OS=Homo sapiens OX=9606 GN=SNRPA1 PE=1 SV=2	1	2	2	2	1	1	0	1	1	1	1	2	1	1	0	1	1	1	1	2	1	1	0	1	1	1	1	2	8.6	8.6	8.6	28.415	255	255	0.0037807	10.677	By MS/MS	By MS/MS		By matching	By matching	By matching
P09874	P09874	29	29	29	Poly [ADP-ribose] polymerase 1	PARP1	sp|P09874|PARP1_HUMAN Poly [ADP-ribose] polymerase 1 OS=Homo sapiens OX=9606 GN=PARP1 PE=1 SV=4	1	29	29	29	24	26	23	25	27	27	27	26	24	26	23	25	27	27	27	26	24	26	23	25	27	27	27	26	31	31	31	113.08	1014	1014	0	323.31	By MS/MS	By MS/MS	By MS/MS	By MS/MS	By MS/MS	By MS/MS
P09884	P09884	3	3	3	DNA polymerase alpha catalytic subunit	POLA1	sp|P09884|DPOLA_HUMAN DNA polymerase alpha catalytic subunit OS=Homo sapiens OX=9606 GN=POLA1 PE=1 SV=2	1	3	3	3	0	2	0	1	3	3	2	3	0	2	0	1	3	3	2	3	0	2	0	1	3	3	2	3	3.6	3.6	3.6	165.91	1462	1462	0	17.406		By matching		By matching	By matching	By MS/MS
P09936	P09936	9	9	9	Ubiquitin carboxyl-terminal hydrolase isozyme L1	UCHL1	sp|P09936|UCHL1_HUMAN Ubiquitin carboxyl-terminal hydrolase isozyme L1 OS=Homo sapiens OX=9606 GN=UCHL1 PE=1 SV=2	1	9	9	9	7	5	7	4	8	9	9	9	7	5	7	4	8	9	9	9	7	5	7	4	8	9	9	9	45.3	45.3	45.3	24.824	223	223	0	169.88	By MS/MS	By MS/MS	By MS/MS	By matching	By MS/MS	By MS/MS
P09972	P09972	3	2	2	Fructose-bisphosphate aldolase C	ALDOC	sp|P09972|ALDOC_HUMAN Fructose-bisphosphate aldolase C OS=Homo sapiens OX=9606 GN=ALDOC PE=1 SV=2	1	3	2	2	2	2	3	3	1	1	1	2	1	1	2	2	1	1	1	1	1	1	2	2	1	1	1	1	9.1	7.1	7.1	39.455	364	364	0	50.606	By MS/MS	By MS/MS	By MS/MS	By MS/MS	By MS/MS	By MS/MS
Q71UI9;P0C0S5;Q71UI9-4;Q71UI9-2;Q71UI9-3;Q71UI9-5	Q71UI9;P0C0S5;Q71UI9-4;Q71UI9-2;Q71UI9-3	6;6;5;5;4;1	4;4;4;3;3;0	4;4;4;3;3;0	Histone H2A.V;Histone H2A.Z	H2AFV;H2AFZ	sp|Q71UI9|H2AV_HUMAN Histone H2A.V OS=Homo sapiens OX=9606 GN=H2AZ2 PE=1 SV=3;sp|P0C0S5|H2AZ_HUMAN Histone H2A.Z OS=Homo sapiens OX=9606 GN=H2AZ1 PE=1 SV=2;sp|Q71UI9-4|H2AV_HUMAN Isoform 4 of Histone H2A.V OS=Homo sapiens OX=9606 GN=H2AZ2;sp|Q71UI9-2|H2AV_	6	6	4	4	6	5	4	5	5	5	5	5	4	3	2	3	3	3	3	3	4	3	2	3	3	3	3	3	53.9	46.9	46.9	13.509	128	128;128;102;114;90;66	0	63.264	By MS/MS	By MS/MS	By MS/MS	By MS/MS	By MS/MS	By MS/MS
Q99878;Q96KK5;Q9BTM1;P20671;P0C0S8;Q9BTM1-2;Q93077;Q7L7L0;P04908	Q99878;Q96KK5;Q9BTM1;P20671;P0C0S8;Q9BTM1-2;Q93077;Q7L7L0;P04908	7;7;7;7;7;6;5;5;5	7;7;7;7;7;6;5;5;5	0;0;0;0;0;0;0;0;0	Histone H2A type 1-J;Histone H2A type 1-H;Histone H2A.J;Histone H2A type 1-D;Histone H2A type 1;Histone H2A type 1-C;Histone H2A type 3;Histone H2A type 1-B/E	HIST1H2AJ;HIST1H2AH;H2AFJ;HIST1H2AD;HIST1H2AG;HIST1H2AC;HIST3H2A;HIST1H2AB	sp|Q99878|H2A1J_HUMAN Histone H2A type 1-J OS=Homo sapiens OX=9606 GN=H2AC14 PE=1 SV=3;sp|Q96KK5|H2A1H_HUMAN Histone H2A type 1-H OS=Homo sapiens OX=9606 GN=H2AC12 PE=1 SV=3;sp|Q9BTM1|H2AJ_HUMAN Histone H2A.J OS=Homo sapiens OX=9606 GN=H2AJ PE=1 SV=1;sp|P2	9	7	7	0	7	7	6	6	6	7	4	7	7	7	6	6	6	7	4	7	0	0	0	0	0	0	0	0	58.6	58.6	0	13.936	128	128;128;129;130;130;151;130;130;130	0	87.688	By MS/MS	By MS/MS	By MS/MS	By MS/MS	By MS/MS	By MS/MS
P0C2W1	P0C2W1	4	4	4	F-box/SPRY domain-containing protein 1	FBXO45	sp|P0C2W1|FBSP1_HUMAN F-box/SPRY domain-containing protein 1 OS=Homo sapiens OX=9606 GN=FBXO45 PE=1 SV=1	1	4	4	4	0	0	0	2	4	2	3	3	0	0	0	2	4	2	3	3	0	0	0	2	4	2	3	3	12.9	12.9	12.9	30.632	286	286	0	25.515				By matching	By MS/MS	By MS/MS
P0DMV9;P0DMV8;P0DMV8-2	P0DMV9;P0DMV8;P0DMV8-2	45;45;39	45;45;39	25;25;20	Heat shock 70 kDa protein 1B;Heat shock 70 kDa protein 1A	HSPA1B;HSPA1A	sp|P0DMV9|HS71B_HUMAN Heat shock 70 kDa protein 1B OS=Homo sapiens OX=9606 GN=HSPA1B PE=1 SV=1;sp|P0DMV8|HS71A_HUMAN Heat shock 70 kDa protein 1A OS=Homo sapiens OX=9606 GN=HSPA1A PE=1 SV=1;sp|P0DMV8-2|HS71A_HUMAN Isoform 2 of Heat shock 70 kDa protein 1A	3	45	45	25	38	36	36	41	41	44	43	43	38	36	36	41	41	44	43	43	19	19	18	22	21	24	23	23	76.4	76.4	46.6	70.051	641	641;641;586	0	323.31	By MS/MS	By MS/MS	By MS/MS	By MS/MS	By MS/MS	By MS/MS
P0DP25;P0DP24;P0DP23	P0DP25;P0DP24;P0DP23	6;6;6	6;6;6	6;6;6			sp|P0DP25|CALM3_HUMAN Calmodulin-3 OS=Homo sapiens OX=9606 GN=CALM3 PE=1 SV=1;sp|P0DP24|CALM2_HUMAN Calmodulin-2 OS=Homo sapiens OX=9606 GN=CALM2 PE=1 SV=1;sp|P0DP23|CALM1_HUMAN Calmodulin-1 OS=Homo sapiens OX=9606 GN=CALM1 PE=1 SV=1	3	6	6	6	3	6	5	5	2	5	3	5	3	6	5	5	2	5	3	5	3	6	5	5	2	5	3	5	65.8	65.8	65.8	16.837	149	149;149;149	0	121.49	By MS/MS	By MS/MS	By MS/MS	By MS/MS	By MS/MS	By MS/MS
P10321-2;P10321;P01893;P04439;P04439-2	P10321-2;P10321;P01893;P04439;P04439-2	2;2;1;1;1	2;2;1;1;1	2;2;1;1;1	HLA class I histocompatibility antigen, Cw-7 alpha chain;Putative HLA class I histocompatibility antigen, alpha chain H;HLA class I histocompatibility antigen, A-3 alpha chain	HLA-C;HLA-H;HLA-A	sp|P10321-2|HLAC_HUMAN Isoform 2 of HLA class I histocompatibility antigen, C alpha chain OS=Homo sapiens OX=9606 GN=HLA-C;sp|P10321|HLAC_HUMAN HLA class I histocompatibility antigen, C alpha chain OS=Homo sapiens OX=9606 GN=HLA-C PE=1 SV=3;sp|P01893|HLAH_	5	2	2	2	1	2	2	1	2	2	2	1	1	2	2	1	2	2	2	1	1	2	2	1	2	2	2	1	11.3	11.3	11.3	36.607	326	326;366;362;365;371	0	30.177	By matching	By MS/MS	By MS/MS	By MS/MS	By MS/MS	By MS/MS
P10412;Q02539;P22492;P16401	P10412	17;8;4;4	17;8;4;4	3;0;0;0	Histone H1.4	HIST1H1E	sp|P10412|H14_HUMAN Histone H1.4 OS=Homo sapiens OX=9606 GN=H1-4 PE=1 SV=2	4	17	17	3	14	14	16	16	9	11	13	14	14	14	16	16	9	11	13	14	3	2	3	2	2	2	3	2	39.7	39.7	9.6	21.865	219	219;215;207;226	0	237.54	By MS/MS	By MS/MS	By MS/MS	By MS/MS	By MS/MS	By MS/MS
P10515	P10515	5	5	5	Dihydrolipoyllysine-residue acetyltransferase component of pyruvate dehydrogenase complex, mitochondrial	DLAT	sp|P10515|ODP2_HUMAN Dihydrolipoyllysine-residue acetyltransferase component of pyruvate dehydrogenase complex, mitochondrial OS=Homo sapiens OX=9606 GN=DLAT PE=1 SV=3	1	5	5	5	4	4	4	4	1	1	1	2	4	4	4	4	1	1	1	2	4	4	4	4	1	1	1	2	11.4	11.4	11.4	68.996	647	647	0	32.551	By MS/MS	By MS/MS	By MS/MS	By MS/MS	By MS/MS	By MS/MS
P10586-2;P10586;P23468-3;Q13332-7;P23468-7;P23468-5;P23468-4;P23468-6;Q13332-5;P23468-2;Q13332-6;P23468;Q13332-3;Q13332-4;Q13332-2;Q13332	P10586-2;P10586	3;3;1;1;1;1;1;1;1;1;1;1;1;1;1;1	3;3;1;1;1;1;1;1;1;1;1;1;1;1;1;1	3;3;1;1;1;1;1;1;1;1;1;1;1;1;1;1	Receptor-type tyrosine-protein phosphatase F	PTPRF	sp|P10586-2|PTPRF_HUMAN Isoform 2 of Receptor-type tyrosine-protein phosphatase F OS=Homo sapiens OX=9606 GN=PTPRF;sp|P10586|PTPRF_HUMAN Receptor-type tyrosine-protein phosphatase F OS=Homo sapiens OX=9606 GN=PTPRF PE=1 SV=2	16	3	3	3	1	1	1	0	2	3	2	3	1	1	1	0	2	3	2	3	1	1	1	0	2	3	2	3	3	3	3	211.68	1898	1898;1907;1383;1501;1502;1505;1505;1506;1530;1890;1910;1912;1928;1939;1939;1948	0	20.727	By matching	By matching	By matching		By MS/MS	By MS/MS
P10599;P10599-2	P10599;P10599-2	9;7	9;7	9;7	Thioredoxin	TXN	sp|P10599|THIO_HUMAN Thioredoxin OS=Homo sapiens OX=9606 GN=TXN PE=1 SV=3;sp|P10599-2|THIO_HUMAN Isoform 2 of Thioredoxin OS=Homo sapiens OX=9606 GN=TXN	2	9	9	9	5	8	7	8	3	7	4	5	5	8	7	8	3	7	4	5	5	8	7	8	3	7	4	5	74.3	74.3	74.3	11.737	105	105;85	0	62.591	By MS/MS	By MS/MS	By MS/MS	By MS/MS	By MS/MS	By MS/MS
P10606	P10606	1	1	1	Cytochrome c oxidase subunit 5B, mitochondrial	COX5B	sp|P10606|COX5B_HUMAN Cytochrome c oxidase subunit 5B, mitochondrial OS=Homo sapiens OX=9606 GN=COX5B PE=1 SV=2	1	1	1	1	1	1	1	1	0	1	0	1	1	1	1	1	0	1	0	1	1	1	1	1	0	1	0	1	14.7	14.7	14.7	13.696	129	129	0.0048544	6.6829	By matching	By matching	By MS/MS	By matching		By matching
P10620-2;P10620	P10620-2;P10620	1;1	1;1	1;1	Microsomal glutathione S-transferase 1	MGST1	sp|P10620-2|MGST1_HUMAN Isoform 2 of Microsomal glutathione S-transferase 1 OS=Homo sapiens OX=9606 GN=MGST1;sp|P10620|MGST1_HUMAN Microsomal glutathione S-transferase 1 OS=Homo sapiens OX=9606 GN=MGST1 PE=1 SV=1	2	1	1	1	0	1	0	0	0	0	0	0	0	1	0	0	0	0	0	0	0	1	0	0	0	0	0	0	16.1	16.1	16.1	9.9836	87	87;155	0.0088174	6.2919		By MS/MS
P10644;P10644-2	P10644;P10644-2	18;15	18;15	15;12	cAMP-dependent protein kinase type I-alpha regulatory subunit;cAMP-dependent protein kinase type I-alpha regulatory subunit, N-terminally processed	PRKAR1A	sp|P10644|KAP0_HUMAN cAMP-dependent protein kinase type I-alpha regulatory subunit OS=Homo sapiens OX=9606 GN=PRKAR1A PE=1 SV=1;sp|P10644-2|KAP0_HUMAN Isoform 2 of cAMP-dependent protein kinase type I-alpha regulatory subunit OS=Homo sapiens OX=9606 GN=PRK	2	18	18	15	16	16	17	18	12	13	15	15	16	16	17	18	12	13	15	15	13	13	14	15	10	11	12	13	51.2	51.2	46.7	42.981	381	381;337	0	195.49	By MS/MS	By MS/MS	By MS/MS	By MS/MS	By MS/MS	By MS/MS
P10768	P10768	5	5	5	S-formylglutathione hydrolase	ESD	sp|P10768|ESTD_HUMAN S-formylglutathione hydrolase OS=Homo sapiens OX=9606 GN=ESD PE=1 SV=2	1	5	5	5	4	4	5	4	3	2	3	3	4	4	5	4	3	2	3	3	4	4	5	4	3	2	3	3	19.9	19.9	19.9	31.462	282	282	0	39.873	By MS/MS	By MS/MS	By MS/MS	By MS/MS	By matching	By matching
P10809;P10809-2	P10809	45;8	45;8	45;8	60 kDa heat shock protein, mitochondrial	HSPD1	sp|P10809|CH60_HUMAN 60 kDa heat shock protein, mitochondrial OS=Homo sapiens OX=9606 GN=HSPD1 PE=1 SV=2	2	45	45	45	37	41	41	41	35	39	41	39	37	41	41	41	35	39	41	39	37	41	41	41	35	39	41	39	70	70	70	61.054	573	573;158	0	323.31	By MS/MS	By MS/MS	By MS/MS	By MS/MS	By MS/MS	By MS/MS
P11021	P11021	30	28	28	78 kDa glucose-regulated protein	HSPA5	sp|P11021|BIP_HUMAN Endoplasmic reticulum chaperone BiP OS=Homo sapiens OX=9606 GN=HSPA5 PE=1 SV=2	1	30	28	28	24	26	26	26	15	21	21	23	22	25	24	24	13	19	19	21	22	25	24	24	13	19	19	21	47.7	44.2	44.2	72.332	654	654	0	288.89	By MS/MS	By MS/MS	By MS/MS	By MS/MS	By MS/MS	By MS/MS
P11142;P11142-2;P54652	P11142;P11142-2	42;31;13	38;29;9	35;26;6	Heat shock cognate 71 kDa protein	HSPA8	sp|P11142|HSP7C_HUMAN Heat shock cognate 71 kDa protein OS=Homo sapiens OX=9606 GN=HSPA8 PE=1 SV=1;sp|P11142-2|HSP7C_HUMAN Isoform 2 of Heat shock cognate 71 kDa protein OS=Homo sapiens OX=9606 GN=HSPA8	3	42	38	35	35	31	32	36	39	41	39	41	31	28	28	32	35	37	35	37	28	25	25	29	32	34	32	34	67	62.5	60.5	70.897	646	646;493;639	0	323.31	By MS/MS	By MS/MS	By MS/MS	By MS/MS	By MS/MS	By MS/MS
P11171-4;P11171-3;P11171-2;P11171;P11171-6;P11171-5;P11171-7;Q9H4G0-4;Q9H4G0-3;Q9H4G0-2;Q9H4G0	P11171-4;P11171-3;P11171-2;P11171;P11171-6;P11171-5;P11171-7	7;7;7;7;6;6;4;1;1;1;1	7;7;7;7;6;6;4;1;1;1;1	7;7;7;7;6;6;4;1;1;1;1	Protein 4.1	EPB41	sp|P11171-4|EPB41_HUMAN Isoform 4 of Protein 4.1 OS=Homo sapiens OX=9606 GN=EPB41;sp|P11171-3|EPB41_HUMAN Isoform 3 of Protein 4.1 OS=Homo sapiens OX=9606 GN=EPB41;sp|P11171-2|EPB41_HUMAN Isoform 2 of Protein 4.1 OS=Homo sapiens OX=9606 GN=EPB41;sp|P11171|	11	7	7	7	5	3	3	3	3	5	3	2	5	3	3	3	3	5	3	2	5	3	3	3	3	5	3	2	15.5	15.5	15.5	66.398	588	588;641;831;864;566;775;720;701;772;779;881	0	47.041	By MS/MS	By MS/MS	By MS/MS	By MS/MS	By matching	By matching
P11172-3;P11172;P11172-2	P11172-3;P11172;P11172-2	2;2;1	2;2;1	2;2;1	Uridine 5-monophosphate synthase;Orotate phosphoribosyltransferase;Orotidine 5-phosphate decarboxylase	UMPS	sp|P11172-3|UMPS_HUMAN Isoform 3 of Uridine 5-monophosphate synthase OS=Homo sapiens OX=9606 GN=UMPS;sp|P11172|UMPS_HUMAN Uridine 5-monophosphate synthase OS=Homo sapiens OX=9606 GN=UMPS PE=1 SV=1;sp|P11172-2|UMPS_HUMAN Isoform 2 of Uridine 5-monophosph	3	2	2	2	1	1	1	1	1	2	1	1	1	1	1	1	1	2	1	1	1	1	1	1	1	2	1	1	11.6	11.6	11.6	42.495	388	388;480;302	0	14.439	By MS/MS	By matching	By MS/MS	By matching	By MS/MS	By MS/MS
P11177-3;P11177-2;P11177	P11177-3;P11177-2;P11177	3;3;3	3;3;3	3;3;3	Pyruvate dehydrogenase E1 component subunit beta, mitochondrial	PDHB	sp|P11177-3|ODPB_HUMAN Isoform 3 of Pyruvate dehydrogenase E1 component subunit beta, mitochondrial OS=Homo sapiens OX=9606 GN=PDHB;sp|P11177-2|ODPB_HUMAN Isoform 2 of Pyruvate dehydrogenase E1 component subunit beta, mitochondrial OS=Homo sapiens OX=9606	3	3	3	3	0	1	2	1	1	2	2	3	0	1	2	1	1	2	2	3	0	1	2	1	1	2	2	3	9.7	9.7	9.7	37.514	341	341;341;359	0	18.724		By MS/MS	By MS/MS	By MS/MS	By MS/MS	By MS/MS
P11216	P11216	4	2	2	Glycogen phosphorylase, brain form	PYGB	sp|P11216|PYGB_HUMAN Glycogen phosphorylase, brain form OS=Homo sapiens OX=9606 GN=PYGB PE=1 SV=5	1	4	2	2	3	4	3	4	4	3	4	4	1	2	1	2	2	1	2	2	1	2	1	2	2	1	2	2	5.9	3.6	3.6	96.695	843	843	0	15.644	By MS/MS	By matching	By MS/MS	By MS/MS	By MS/MS	By MS/MS
P11387;Q969P6-2;Q969P6	P11387	6;1;1	6;1;1	6;1;1	DNA topoisomerase 1	TOP1	sp|P11387|TOP1_HUMAN DNA topoisomerase 1 OS=Homo sapiens OX=9606 GN=TOP1 PE=1 SV=2	3	6	6	6	4	5	4	5	5	5	6	5	4	5	4	5	5	5	6	5	4	5	4	5	5	5	6	5	10.8	10.8	10.8	90.725	765	765;503;601	0	40.847	By MS/MS	By MS/MS	By MS/MS	By matching	By matching	By matching
P11388;P11388-2;P11388-3;P11388-4	P11388;P11388-2;P11388-3;P11388-4	6;6;6;6	6;6;6;6	6;6;6;6	DNA topoisomerase 2-alpha	TOP2A	sp|P11388|TOP2A_HUMAN DNA topoisomerase 2-alpha OS=Homo sapiens OX=9606 GN=TOP2A PE=1 SV=3;sp|P11388-2|TOP2A_HUMAN Isoform 2 of DNA topoisomerase 2-alpha OS=Homo sapiens OX=9606 GN=TOP2A;sp|P11388-3|TOP2A_HUMAN Isoform 3 of DNA topoisomerase 2-alpha OS=Hom	4	6	6	6	2	3	0	1	5	6	5	3	2	3	0	1	5	6	5	3	2	3	0	1	5	6	5	3	4.2	4.2	4.2	174.38	1531	1531;1557;1567;1612	0	46.508	By MS/MS	By MS/MS		By matching	By MS/MS	By MS/MS
P11413;P11413-3;P11413-2	P11413;P11413-3;P11413-2	3;3;3	3;3;3	3;3;3	Glucose-6-phosphate 1-dehydrogenase	G6PD	sp|P11413|G6PD_HUMAN Glucose-6-phosphate 1-dehydrogenase OS=Homo sapiens OX=9606 GN=G6PD PE=1 SV=4;sp|P11413-3|G6PD_HUMAN Isoform 3 of Glucose-6-phosphate 1-dehydrogenase OS=Homo sapiens OX=9606 GN=G6PD;sp|P11413-2|G6PD_HUMAN Isoform Long of Glucose-6-phos	3	3	3	3	1	1	1	2	2	2	2	2	1	1	1	2	2	2	2	2	1	1	1	2	2	2	2	2	7.6	7.6	7.6	59.256	515	515;545;561	0	17.349	By matching	By matching	By MS/MS	By matching	By matching	By MS/MS
P11441	P11441	4	4	4	Ubiquitin-like protein 4A	UBL4A	sp|P11441|UBL4A_HUMAN Ubiquitin-like protein 4A OS=Homo sapiens OX=9606 GN=UBL4A PE=1 SV=1	1	4	4	4	4	3	3	1	1	3	2	3	4	3	3	1	1	3	2	3	4	3	3	1	1	3	2	3	27.4	27.4	27.4	17.776	157	157	0	23.318	By MS/MS	By MS/MS	By MS/MS	By MS/MS	By MS/MS	By MS/MS
P11498;P11498-2	P11498	65;29	65;29	65;29	Pyruvate carboxylase, mitochondrial	PC	sp|P11498|PYC_HUMAN Pyruvate carboxylase, mitochondrial OS=Homo sapiens OX=9606 GN=PC PE=1 SV=2	2	65	65	65	56	55	60	64	56	55	57	62	56	55	60	64	56	55	57	62	56	55	60	64	56	55	57	62	72.2	72.2	72.2	129.63	1178	1178;529	0	323.31	By MS/MS	By MS/MS	By MS/MS	By MS/MS	By MS/MS	By MS/MS
P11586	P11586	25	25	25	C-1-tetrahydrofolate synthase, cytoplasmic;Methylenetetrahydrofolate dehydrogenase;Methenyltetrahydrofolate cyclohydrolase;Formyltetrahydrofolate synthetase;C-1-tetrahydrofolate synthase, cytoplasmic, N-terminally processed	MTHFD1	sp|P11586|C1TC_HUMAN C-1-tetrahydrofolate synthase, cytoplasmic OS=Homo sapiens OX=9606 GN=MTHFD1 PE=1 SV=4	1	25	25	25	20	19	19	19	16	20	21	19	20	19	19	19	16	20	21	19	20	19	19	19	16	20	21	19	31.2	31.2	31.2	101.53	935	935	0	221.47	By MS/MS	By MS/MS	By MS/MS	By MS/MS	By MS/MS	By MS/MS
P11766	P11766	1	1	1	Alcohol dehydrogenase class-3	ADH5	sp|P11766|ADHX_HUMAN Alcohol dehydrogenase class-3 OS=Homo sapiens OX=9606 GN=ADH5 PE=1 SV=4	1	1	1	1	1	0	0	0	0	0	0	0	1	0	0	0	0	0	0	0	1	0	0	0	0	0	0	0	1.9	1.9	1.9	39.724	374	374	1	-2	By MS/MS
P11802;P11802-2	P11802;P11802-2	5;3	4;2	4;2	Cyclin-dependent kinase 4	CDK4	sp|P11802|CDK4_HUMAN Cyclin-dependent kinase 4 OS=Homo sapiens OX=9606 GN=CDK4 PE=1 SV=2;sp|P11802-2|CDK4_HUMAN Isoform 2 of Cyclin-dependent kinase 4 OS=Homo sapiens OX=9606 GN=CDK4	2	5	4	4	2	2	3	3	4	5	4	5	2	2	2	2	3	4	3	4	2	2	2	2	3	4	3	4	21.5	18.8	18.8	33.729	303	303;183	0	34.438	By matching	By MS/MS	By MS/MS	By MS/MS	By MS/MS	By MS/MS
P11940;P11940-2;Q9H361;Q4VXU2-2;Q4VXU2;Q96DU9-2;Q96DU9;Q5JQF8	P11940;P11940-2	32;31;14;4;4;2;2;1	32;31;14;4;4;2;2;1	23;22;14;4;4;2;2;1	Polyadenylate-binding protein 1	PABPC1	sp|P11940|PABP1_HUMAN Polyadenylate-binding protein 1 OS=Homo sapiens OX=9606 GN=PABPC1 PE=1 SV=2;sp|P11940-2|PABP1_HUMAN Isoform 2 of Polyadenylate-binding protein 1 OS=Homo sapiens OX=9606 GN=PABPC1	8	32	32	23	28	27	27	27	21	25	24	26	28	27	27	27	21	25	24	26	20	20	19	19	16	19	17	19	52	52	39.2	70.67	636	636;547;631;330;614;350;382;200	0	323.31	By MS/MS	By MS/MS	By MS/MS	By MS/MS	By MS/MS	By MS/MS
P12004	P12004	11	11	11	Proliferating cell nuclear antigen	PCNA	sp|P12004|PCNA_HUMAN Proliferating cell nuclear antigen OS=Homo sapiens OX=9606 GN=PCNA PE=1 SV=1	1	11	11	11	8	8	7	9	10	9	8	10	8	8	7	9	10	9	8	10	8	8	7	9	10	9	8	10	54.4	54.4	54.4	28.768	261	261	0	95.935	By MS/MS	By MS/MS	By MS/MS	By MS/MS	By MS/MS	By MS/MS
P12236;P12235	P12236;P12235	16;10	4;1	4;1	ADP/ATP translocase 3;ADP/ATP translocase 3, N-terminally processed;ADP/ATP translocase 1	SLC25A6;SLC25A4	sp|P12236|ADT3_HUMAN ADP/ATP translocase 3 OS=Homo sapiens OX=9606 GN=SLC25A6 PE=1 SV=4;sp|P12235|ADT1_HUMAN ADP/ATP translocase 1 OS=Homo sapiens OX=9606 GN=SLC25A4 PE=1 SV=4	2	16	4	4	13	13	16	14	13	13	13	15	3	2	4	4	3	3	3	4	3	2	4	4	3	3	3	4	43	11.1	11.1	32.866	298	298;298	0	37.225	By MS/MS	By MS/MS	By MS/MS	By MS/MS	By matching	By MS/MS
P12268	P12268	17	17	16	Inosine-5-monophosphate dehydrogenase 2	IMPDH2	sp|P12268|IMDH2_HUMAN Inosine-5-monophosphate dehydrogenase 2 OS=Homo sapiens OX=9606 GN=IMPDH2 PE=1 SV=2	1	17	17	16	11	13	12	15	16	16	15	16	11	13	12	15	16	16	15	16	10	12	11	14	15	15	14	15	34.4	34.4	32.9	55.804	514	514	0	219.3	By MS/MS	By MS/MS	By MS/MS	By MS/MS	By MS/MS	By MS/MS
P12270;P12270-2	P12270;P12270-2	11;6	11;6	11;6	Nucleoprotein TPR	TPR	sp|P12270|TPR_HUMAN Nucleoprotein TPR OS=Homo sapiens OX=9606 GN=TPR PE=1 SV=3;sp|P12270-2|TPR_HUMAN Isoform 2 of Nucleoprotein TPR OS=Homo sapiens OX=9606 GN=TPR	2	11	11	11	6	8	2	5	6	9	7	5	6	8	2	5	6	9	7	5	6	8	2	5	6	9	7	5	5.9	5.9	5.9	267.29	2363	2363;726	0	94.068	By MS/MS	By MS/MS	By matching	By MS/MS	By MS/MS	By MS/MS
P12277	P12277	13	13	13	Creatine kinase B-type	CKB	sp|P12277|KCRB_HUMAN Creatine kinase B-type OS=Homo sapiens OX=9606 GN=CKB PE=1 SV=1	1	13	13	13	10	12	11	10	11	10	12	11	10	12	11	10	11	10	12	11	10	12	11	10	11	10	12	11	53.5	53.5	53.5	42.644	381	381	0	138.32	By MS/MS	By MS/MS	By MS/MS	By MS/MS	By MS/MS	By MS/MS
P12532;P12532-2	P12532;P12532-2	4;4	4;4	4;4	Creatine kinase U-type, mitochondrial	CKMT1A	sp|P12532|KCRU_HUMAN Creatine kinase U-type, mitochondrial OS=Homo sapiens OX=9606 GN=CKMT1A PE=1 SV=1;sp|P12532-2|KCRU_HUMAN Isoform 2 of Creatine kinase U-type, mitochondrial OS=Homo sapiens OX=9606 GN=CKMT1A	2	4	4	4	2	2	2	3	2	2	2	2	2	2	2	3	2	2	2	2	2	2	2	3	2	2	2	2	14.1	14.1	14.1	47.036	417	417;448	0	24.562	By MS/MS	By MS/MS	By MS/MS	By MS/MS	By matching	By matching
P12955-3;P12955-2;P12955	P12955-3;P12955-2;P12955	1;1;1	1;1;1	1;1;1	Xaa-Pro dipeptidase	PEPD	sp|P12955-3|PEPD_HUMAN Isoform 3 of Xaa-Pro dipeptidase OS=Homo sapiens OX=9606 GN=PEPD;sp|P12955-2|PEPD_HUMAN Isoform 2 of Xaa-Pro dipeptidase OS=Homo sapiens OX=9606 GN=PEPD;sp|P12955|PEPD_HUMAN Xaa-Pro dipeptidase OS=Homo sapiens OX=9606 GN=PEPD PE=1 SV	3	1	1	1	1	1	0	0	1	1	1	1	1	1	0	0	1	1	1	1	1	1	0	0	1	1	1	1	3.7	3.7	3.7	47.261	429	429;452;493	0.0040346	7.476	By MS/MS	By MS/MS			By matching	By MS/MS
P12956-2;P12956	P12956-2;P12956	19;19	19;19	19;19	X-ray repair cross-complementing protein 6	XRCC6	sp|P12956-2|XRCC6_HUMAN Isoform 2 of X-ray repair cross-complementing protein 6 OS=Homo sapiens OX=9606 GN=XRCC6;sp|P12956|XRCC6_HUMAN X-ray repair cross-complementing protein 6 OS=Homo sapiens OX=9606 GN=XRCC6 PE=1 SV=2	2	19	19	19	14	10	11	12	15	16	17	16	14	10	11	12	15	16	17	16	14	10	11	12	15	16	17	16	40.8	40.8	40.8	65.148	568	568;609	0	199.38	By MS/MS	By MS/MS	By MS/MS	By MS/MS	By MS/MS	By MS/MS
P13010	P13010	22	22	22	X-ray repair cross-complementing protein 5	XRCC5	sp|P13010|XRCC5_HUMAN X-ray repair cross-complementing protein 5 OS=Homo sapiens OX=9606 GN=XRCC5 PE=1 SV=3	1	22	22	22	15	15	14	17	15	17	16	18	15	15	14	17	15	17	16	18	15	15	14	17	15	17	16	18	41.9	41.9	41.9	82.704	732	732	0	233.08	By MS/MS	By MS/MS	By MS/MS	By MS/MS	By MS/MS	By MS/MS
P13073	P13073	2	2	2	Cytochrome c oxidase subunit 4 isoform 1, mitochondrial	COX4I1	sp|P13073|COX41_HUMAN Cytochrome c oxidase subunit 4 isoform 1, mitochondrial OS=Homo sapiens OX=9606 GN=COX4I1 PE=1 SV=1	1	2	2	2	2	1	2	2	0	1	2	0	2	1	2	2	0	1	2	0	2	1	2	2	0	1	2	0	13.6	13.6	13.6	19.576	169	169	0.00066313	11.909	By matching	By MS/MS	By MS/MS	By matching		By matching
P13489	P13489	1	1	1	Ribonuclease inhibitor	RNH1	sp|P13489|RINI_HUMAN Ribonuclease inhibitor OS=Homo sapiens OX=9606 GN=RNH1 PE=1 SV=2	1	1	1	1	1	1	1	1	0	0	0	0	1	1	1	1	0	0	0	0	1	1	1	1	0	0	0	0	3	3	3	49.973	461	461	0.0040253	7.4491	By matching	By matching	By MS/MS	By MS/MS
P13639	P13639	53	53	52	Elongation factor 2	EEF2	sp|P13639|EF2_HUMAN Elongation factor 2 OS=Homo sapiens OX=9606 GN=EEF2 PE=1 SV=4	1	53	53	52	46	40	42	48	42	48	46	50	46	40	42	48	42	48	46	50	45	39	41	47	41	47	45	49	66.2	66.2	65	95.337	858	858	0	323.31	By MS/MS	By MS/MS	By MS/MS	By MS/MS	By MS/MS	By MS/MS
P13667	P13667	3	3	3	Protein disulfide-isomerase A4	PDIA4	sp|P13667|PDIA4_HUMAN Protein disulfide-isomerase A4 OS=Homo sapiens OX=9606 GN=PDIA4 PE=1 SV=2	1	3	3	3	1	0	3	2	0	0	0	0	1	0	3	2	0	0	0	0	1	0	3	2	0	0	0	0	5	5	5	72.932	645	645	0	18.433	By matching		By MS/MS	By MS/MS
P13693;P13693-2;Q56UQ5;Q9HAU6	P13693;P13693-2	5;4;2;1	5;4;2;1	5;4;2;1	Translationally-controlled tumor protein	TPT1	sp|P13693|TCTP_HUMAN Translationally-controlled tumor protein OS=Homo sapiens OX=9606 GN=TPT1 PE=1 SV=1;sp|P13693-2|TCTP_HUMAN Isoform 2 of Translationally-controlled tumor protein OS=Homo sapiens OX=9606 GN=TPT1	4	5	5	5	3	4	4	4	1	2	1	3	3	4	4	4	1	2	1	3	3	4	4	4	1	2	1	3	29.7	29.7	29.7	19.595	172	172;138;140;139	0	37.449	By MS/MS	By MS/MS	By MS/MS	By MS/MS	By MS/MS	By MS/MS
P13797-2;P13797;P13797-3;P13796;Q14651	P13797-2;P13797;P13797-3	11;11;10;3;2	11;11;10;3;2	11;11;10;3;2	Plastin-3	PLS3	sp|P13797-2|PLST_HUMAN Isoform 2 of Plastin-3 OS=Homo sapiens OX=9606 GN=PLS3;sp|P13797|PLST_HUMAN Plastin-3 OS=Homo sapiens OX=9606 GN=PLS3 PE=1 SV=4;sp|P13797-3|PLST_HUMAN Isoform 3 of Plastin-3 OS=Homo sapiens OX=9606 GN=PLS3	5	11	11	11	10	9	10	11	6	10	8	11	10	9	10	11	6	10	8	11	10	9	10	11	6	10	8	11	22	22	22	69.35	617	617;630;585;627;629	0	88.279	By MS/MS	By MS/MS	By MS/MS	By MS/MS	By MS/MS	By MS/MS
P13861-2;P13861	P13861-2;P13861	2;2	2;2	2;2	cAMP-dependent protein kinase type II-alpha regulatory subunit	PRKAR2A	sp|P13861-2|KAP2_HUMAN Isoform 2 of cAMP-dependent protein kinase type II-alpha regulatory subunit OS=Homo sapiens OX=9606 GN=PRKAR2A;sp|P13861|KAP2_HUMAN cAMP-dependent protein kinase type II-alpha regulatory subunit OS=Homo sapiens OX=9606 GN=PRKAR2A PE=	2	2	2	2	2	2	1	1	2	0	1	2	2	2	1	1	2	0	1	2	2	2	1	1	2	0	1	2	6.5	6.5	6.5	43.066	382	382;404	0	13.471	By matching	By MS/MS	By MS/MS	By matching	By MS/MS
P14174	P14174	6	6	6	Macrophage migration inhibitory factor	MIF	sp|P14174|MIF_HUMAN Macrophage migration inhibitory factor OS=Homo sapiens OX=9606 GN=MIF PE=1 SV=4	1	6	6	6	6	6	6	6	5	5	6	6	6	6	6	6	5	5	6	6	6	6	6	6	5	5	6	6	61.7	61.7	61.7	12.476	115	115	0	73.008	By MS/MS	By MS/MS	By MS/MS	By MS/MS	By MS/MS	By MS/MS
P14324-2;P14324	P14324-2;P14324	1;1	1;1	1;1	Farnesyl pyrophosphate synthase	FDPS	sp|P14324-2|FPPS_HUMAN Isoform 2 of Farnesyl pyrophosphate synthase OS=Homo sapiens OX=9606 GN=FDPS;sp|P14324|FPPS_HUMAN Farnesyl pyrophosphate synthase OS=Homo sapiens OX=9606 GN=FDPS PE=1 SV=4	2	1	1	1	1	0	0	0	1	1	1	1	1	0	0	0	1	1	1	1	1	0	0	0	1	1	1	1	5.1	5.1	5.1	40.532	353	353;419	0.0043344	9.9501	By MS/MS				By MS/MS	By MS/MS
P14373;P14373-2	P14373;P14373-2	5;4	5;4	5;4	Zinc finger protein RFP	TRIM27	sp|P14373|TRI27_HUMAN Zinc finger protein RFP OS=Homo sapiens OX=9606 GN=TRIM27 PE=1 SV=1;sp|P14373-2|TRI27_HUMAN Isoform Beta of Zinc finger protein RFP OS=Homo sapiens OX=9606 GN=TRIM27	2	5	5	5	3	2	2	0	4	5	5	3	3	2	2	0	4	5	5	3	3	2	2	0	4	5	5	3	14	14	14	58.489	513	513;358	0	46.084	By MS/MS	By MS/MS	By MS/MS		By MS/MS	By MS/MS
P14618;P14618-2;P14618-3;P30613-2;P30613	P14618;P14618-2;P14618-3	30;28;26;2;2	30;28;26;2;2	30;28;26;2;2	Pyruvate kinase PKM	PKM	sp|P14618|KPYM_HUMAN Pyruvate kinase PKM OS=Homo sapiens OX=9606 GN=PKM PE=1 SV=4;sp|P14618-2|KPYM_HUMAN Isoform M1 of Pyruvate kinase PKM OS=Homo sapiens OX=9606 GN=PKM;sp|P14618-3|KPYM_HUMAN Isoform 3 of Pyruvate kinase PKM OS=Homo sapiens OX=9606 GN=PKM	5	30	30	30	27	24	22	28	24	27	26	26	27	24	22	28	24	27	26	26	27	24	22	28	24	27	26	26	58	58	58	57.936	531	531;531;516;543;574	0	323.31	By MS/MS	By MS/MS	By MS/MS	By MS/MS	By MS/MS	By MS/MS
P14625;Q58FF3	P14625	19;3	17;3	17;3	Endoplasmin	HSP90B1	sp|P14625|ENPL_HUMAN Endoplasmin OS=Homo sapiens OX=9606 GN=HSP90B1 PE=1 SV=1	2	19	17	17	16	14	15	15	12	16	13	16	14	12	13	13	11	14	11	14	14	12	13	13	11	14	11	14	27.4	25.7	25.7	92.468	803	803;399	0	144.25	By MS/MS	By MS/MS	By MS/MS	By MS/MS	By MS/MS	By MS/MS
P14635-2;P14635;O95067	P14635-2;P14635;O95067	2;2;1	2;2;1	2;2;1	G2/mitotic-specific cyclin-B1;G2/mitotic-specific cyclin-B2	CCNB1;CCNB2	sp|P14635-2|CCNB1_HUMAN Isoform 2 of G2/mitotic-specific cyclin-B1 OS=Homo sapiens OX=9606 GN=CCNB1;sp|P14635|CCNB1_HUMAN G2/mitotic-specific cyclin-B1 OS=Homo sapiens OX=9606 GN=CCNB1 PE=1 SV=1;sp|O95067|CCNB2_HUMAN G2/mitotic-specific cyclin-B2 OS=Homo s	3	2	2	2	1	0	1	1	1	1	1	1	1	0	1	1	1	1	1	1	1	0	1	1	1	1	1	1	4.8	4.8	4.8	44.102	396	396;433;398	0.0012853	11.285	By matching		By MS/MS	By matching	By matching	By matching
P14678-2;P63162;P14678;P63162-2;P14678-3	P14678-2;P63162;P14678;P63162-2;P14678-3	4;4;4;4;4	4;4;4;4;4	4;4;4;4;4	Small nuclear ribonucleoprotein-associated proteins B and B;Small nuclear ribonucleoprotein-associated protein N	SNRPB;SNRPN	sp|P14678-2|RSMB_HUMAN Isoform SM-B of Small nuclear ribonucleoprotein-associated proteins B and B OS=Homo sapiens OX=9606 GN=SNRPB;sp|P63162|RSMN_HUMAN Small nuclear ribonucleoprotein-associated protein N OS=Homo sapiens OX=9606 GN=SNRPN PE=1 SV=1;sp|P14	5	4	4	4	4	4	4	3	4	4	4	4	4	4	4	3	4	4	4	4	4	4	4	3	4	4	4	4	16	16	16	23.656	231	231;240;240;244;289	0	24.054	By MS/MS	By MS/MS	By MS/MS	By MS/MS	By MS/MS	By MS/MS
P14735	P14735	1	1	1	Insulin-degrading enzyme	IDE	sp|P14735|IDE_HUMAN Insulin-degrading enzyme OS=Homo sapiens OX=9606 GN=IDE PE=1 SV=4	1	1	1	1	0	0	0	0	1	0	1	0	0	0	0	0	1	0	1	0	0	0	0	0	1	0	1	0	1.5	1.5	1.5	117.97	1019	1019	0.0039863	7.3479					By MS/MS
P14866;P14866-2	P14866;P14866-2	16;13	16;13	16;13	Heterogeneous nuclear ribonucleoprotein L	HNRNPL	sp|P14866|HNRPL_HUMAN Heterogeneous nuclear ribonucleoprotein L OS=Homo sapiens OX=9606 GN=HNRNPL PE=1 SV=2;sp|P14866-2|HNRPL_HUMAN Isoform 2 of Heterogeneous nuclear ribonucleoprotein L OS=Homo sapiens OX=9606 GN=HNRNPL	2	16	16	16	15	14	12	13	11	14	11	15	15	14	12	13	11	14	11	15	15	14	12	13	11	14	11	15	44.8	44.8	44.8	64.132	589	589;456	0	215.78	By MS/MS	By MS/MS	By MS/MS	By MS/MS	By MS/MS	By MS/MS
P14868;P14868-2	P14868;P14868-2	23;21	23;21	23;21	Aspartate--tRNA ligase, cytoplasmic	DARS	sp|P14868|SYDC_HUMAN Aspartate--tRNA ligase, cytoplasmic OS=Homo sapiens OX=9606 GN=DARS1 PE=1 SV=2;sp|P14868-2|SYDC_HUMAN Isoform 2 of Aspartate--tRNA ligase, cytoplasmic OS=Homo sapiens OX=9606 GN=DARS1	2	23	23	23	17	16	15	18	22	22	21	21	17	16	15	18	22	22	21	21	17	16	15	18	22	22	21	21	48.7	48.7	48.7	57.136	501	501;401	0	228.9	By MS/MS	By MS/MS	By MS/MS	By MS/MS	By MS/MS	By MS/MS
P14923	P14923	5	5	5	Junction plakoglobin	JUP	sp|P14923|PLAK_HUMAN Junction plakoglobin OS=Homo sapiens OX=9606 GN=JUP PE=1 SV=3	1	5	5	5	0	1	2	5	1	1	1	1	0	1	2	5	1	1	1	1	0	1	2	5	1	1	1	1	9.3	9.3	9.3	81.744	745	745	0	37.411		By matching	By matching	By MS/MS	By matching	By MS/MS
P15104	P15104	7	7	7	Glutamine synthetase	GLUL	sp|P15104|GLNA_HUMAN Glutamine synthetase OS=Homo sapiens OX=9606 GN=GLUL PE=1 SV=4	1	7	7	7	6	7	6	6	5	3	4	4	6	7	6	6	5	3	4	4	6	7	6	6	5	3	4	4	19.6	19.6	19.6	42.064	373	373	0	51.163	By MS/MS	By MS/MS	By MS/MS	By MS/MS	By MS/MS	By matching
P15170;P15170-2;P15170-3;Q8IYD1	P15170;P15170-2;P15170-3;Q8IYD1	4;4;4;2	4;4;4;2	4;4;4;2	Eukaryotic peptide chain release factor GTP-binding subunit ERF3A;Eukaryotic peptide chain release factor GTP-binding subunit ERF3B	GSPT1;GSPT2	sp|P15170|ERF3A_HUMAN Eukaryotic peptide chain release factor GTP-binding subunit ERF3A OS=Homo sapiens OX=9606 GN=GSPT1 PE=1 SV=1;sp|P15170-2|ERF3A_HUMAN Isoform 2 of Eukaryotic peptide chain release factor GTP-binding subunit ERF3A OS=Homo sapiens OX=960	4	4	4	4	2	2	2	2	3	3	4	3	2	2	2	2	3	3	4	3	2	2	2	2	3	3	4	3	8.2	8.2	8.2	55.755	499	499;636;637;628	0	22.603	By matching	By matching	By MS/MS	By matching	By MS/MS	By MS/MS
P15311	P15311	12	4	4	Ezrin	EZR	sp|P15311|EZRI_HUMAN Ezrin OS=Homo sapiens OX=9606 GN=EZR PE=1 SV=4	1	12	4	4	9	7	10	9	11	12	11	11	1	2	3	2	3	4	3	3	1	2	3	2	3	4	3	3	17.6	8.9	8.9	69.412	586	586	0	46.687	By matching	By MS/MS	By MS/MS	By matching	By MS/MS	By MS/MS
P15374	P15374	8	8	8	Ubiquitin carboxyl-terminal hydrolase isozyme L3	UCHL3	sp|P15374|UCHL3_HUMAN Ubiquitin carboxyl-terminal hydrolase isozyme L3 OS=Homo sapiens OX=9606 GN=UCHL3 PE=1 SV=1	1	8	8	8	3	2	3	2	5	8	7	7	3	2	3	2	5	8	7	7	3	2	3	2	5	8	7	7	40.9	40.9	40.9	26.182	230	230	0	73.355	By MS/MS	By MS/MS	By MS/MS	By MS/MS	By MS/MS	By MS/MS
P15502-11;P15502-8;P15502-7;P15502-6;P15502-12;P15502-13;P15502-5;P15502-2;P15502-1;P15502-4;P15502-10;P15502;P15502-9	P15502-11;P15502-8;P15502-7;P15502-6;P15502-12;P15502-13;P15502-5;P15502-2;P15502-1;P15502-4;P15502-10;P15502;P15502-9	1;1;1;1;1;1;1;1;1;1;1;1;1	1;1;1;1;1;1;1;1;1;1;1;1;1	1;1;1;1;1;1;1;1;1;1;1;1;1	Elastin	ELN	sp|P15502-11|ELN_HUMAN Isoform 11 of Elastin OS=Homo sapiens OX=9606 GN=ELN;sp|P15502-8|ELN_HUMAN Isoform 8 of Elastin OS=Homo sapiens OX=9606 GN=ELN;sp|P15502-7|ELN_HUMAN Isoform 7 of Elastin OS=Homo sapiens OX=9606 GN=ELN;sp|P15502-6|ELN_HUMAN Isoform 6	13	1	1	1	1	1	1	1	1	1	1	0	1	1	1	1	1	1	1	0	1	1	1	1	1	1	1	0	1.8	1.8	1.8	48.897	570	570;658;677;687;692;705;711;724;730;757;759;786;792	0.0073879	6.4475	By MS/MS	By MS/MS	By MS/MS	By matching	By matching	By matching
P15531;P15531-2	P15531;P15531-2	9;9	1;1	1;1	Nucleoside diphosphate kinase A	NME1	sp|P15531|NDKA_HUMAN Nucleoside diphosphate kinase A OS=Homo sapiens OX=9606 GN=NME1 PE=1 SV=1;sp|P15531-2|NDKA_HUMAN Isoform 2 of Nucleoside diphosphate kinase A OS=Homo sapiens OX=9606 GN=NME1	2	9	1	1	8	8	7	7	8	8	8	9	1	1	1	1	1	1	1	1	1	1	1	1	1	1	1	1	57.9	9.2	9.2	17.149	152	152;177	0	80.083	By MS/MS	By MS/MS	By MS/MS	By MS/MS	By MS/MS	By MS/MS
P15880	P15880	15	15	15	40S ribosomal protein S2	RPS2	sp|P15880|RS2_HUMAN 40S ribosomal protein S2 OS=Homo sapiens OX=9606 GN=RPS2 PE=1 SV=2	1	15	15	15	11	12	12	14	14	14	14	15	11	12	12	14	14	14	14	15	11	12	12	14	14	14	14	15	49.5	49.5	49.5	31.324	293	293	0	156.1	By MS/MS	By MS/MS	By MS/MS	By MS/MS	By MS/MS	By MS/MS
P15924;P15924-3;P15924-2	P15924;P15924-3;P15924-2	25;20;19	25;20;19	25;20;19	Desmoplakin	DSP	sp|P15924|DESP_HUMAN Desmoplakin OS=Homo sapiens OX=9606 GN=DSP PE=1 SV=3;sp|P15924-3|DESP_HUMAN Isoform DSPIa of Desmoplakin OS=Homo sapiens OX=9606 GN=DSP;sp|P15924-2|DESP_HUMAN Isoform DPII of Desmoplakin OS=Homo sapiens OX=9606 GN=DSP	3	25	25	25	9	9	12	20	12	14	14	12	9	9	12	20	12	14	14	12	9	9	12	20	12	14	14	12	10	10	10	331.77	2871	2871;2428;2272	0	169.71	By MS/MS	By MS/MS	By MS/MS	By MS/MS	By MS/MS	By MS/MS
P15927;P15927-2;P15927-3	P15927;P15927-2;P15927-3	2;2;2	2;2;2	2;2;2	Replication protein A 32 kDa subunit	RPA2	sp|P15927|RFA2_HUMAN Replication protein A 32 kDa subunit OS=Homo sapiens OX=9606 GN=RPA2 PE=1 SV=1;sp|P15927-2|RFA2_HUMAN Isoform 2 of Replication protein A 32 kDa subunit OS=Homo sapiens OX=9606 GN=RPA2;sp|P15927-3|RFA2_HUMAN Isoform 3 of Replication pro	3	2	2	2	1	1	0	1	2	1	1	1	1	1	0	1	2	1	1	1	1	1	0	1	2	1	1	1	9.6	9.6	9.6	29.247	270	270;278;358	0	12.894	By matching	By matching		By matching	By MS/MS	By MS/MS
P16104;Q96QV6	P16104;Q96QV6	5;4	1;1	0;0	Histone H2AX;Histone H2A type 1-A	H2AFX;HIST1H2AA	sp|P16104|H2AX_HUMAN Histone H2AX OS=Homo sapiens OX=9606 GN=H2AX PE=1 SV=2;sp|Q96QV6|H2A1A_HUMAN Histone H2A type 1-A OS=Homo sapiens OX=9606 GN=H2AC1 PE=1 SV=3	2	5	1	0	4	4	3	3	3	4	3	5	0	0	0	0	0	0	0	1	0	0	0	0	0	0	0	0	52.4	16.1	0	15.144	143	143;131	0	37.7	By matching	By matching	By matching	By matching	By matching	By matching
P16152;P16152-2;O75828	P16152;P16152-2	8;4;2	8;4;2	8;4;2	Carbonyl reductase [NADPH] 1	CBR1	sp|P16152|CBR1_HUMAN Carbonyl reductase [NADPH] 1 OS=Homo sapiens OX=9606 GN=CBR1 PE=1 SV=3;sp|P16152-2|CBR1_HUMAN Isoform 2 of Carbonyl reductase [NADPH] 1 OS=Homo sapiens OX=9606 GN=CBR1	3	8	8	8	7	6	5	6	4	5	4	6	7	6	5	6	4	5	4	6	7	6	5	6	4	5	4	6	44.8	44.8	44.8	30.375	277	277;173;277	0	64.525	By MS/MS	By MS/MS	By MS/MS	By MS/MS	By MS/MS	By matching
P16402	P16402	17	3	3	Histone H1.3	HIST1H1D	sp|P16402|H13_HUMAN Histone H1.3 OS=Homo sapiens OX=9606 GN=H1-3 PE=1 SV=2	1	17	3	3	13	15	16	17	8	11	13	15	2	3	3	3	1	2	3	3	2	3	3	3	1	2	3	3	39.4	9.5	9.5	22.35	221	221	0	26.947	By MS/MS	By MS/MS	By MS/MS	By MS/MS	By MS/MS	By MS/MS
P16403	P16403	16	3	3	Histone H1.2	HIST1H1C	sp|P16403|H12_HUMAN Histone H1.2 OS=Homo sapiens OX=9606 GN=H1-2 PE=1 SV=2	1	16	3	3	14	13	15	16	10	12	13	15	3	2	3	3	3	3	3	3	3	2	3	3	3	3	3	3	40.4	9.9	9.9	21.364	213	213	0	31.714	By MS/MS	By MS/MS	By MS/MS	By MS/MS	By MS/MS	By MS/MS
P16615;P16615-5;P16615-2;P16615-3;P16615-4;O14983-3;O14983-2;O14983	P16615;P16615-5;P16615-2;P16615-3;P16615-4	13;12;12;12;10;2;2;2	13;12;12;12;10;2;2;2	13;12;12;12;10;2;2;2	Sarcoplasmic/endoplasmic reticulum calcium ATPase 2	ATP2A2	sp|P16615|AT2A2_HUMAN Sarcoplasmic/endoplasmic reticulum calcium ATPase 2 OS=Homo sapiens OX=9606 GN=ATP2A2 PE=1 SV=1;sp|P16615-5|AT2A2_HUMAN Isoform 5 of Sarcoplasmic/endoplasmic reticulum calcium ATPase 2 OS=Homo sapiens OX=9606 GN=ATP2A2;sp|P16615-2|AT2	8	13	13	13	8	7	9	8	11	10	10	9	8	7	9	8	11	10	10	9	8	7	9	8	11	10	10	9	15.3	15.3	15.3	114.76	1042	1042;997;997;999;1015;869;994;1001	0	114.76	By MS/MS	By MS/MS	By MS/MS	By MS/MS	By MS/MS	By MS/MS
P16930	P16930	1	1	1	Fumarylacetoacetase	FAH	sp|P16930|FAAA_HUMAN Fumarylacetoacetase OS=Homo sapiens OX=9606 GN=FAH PE=1 SV=2	1	1	1	1	0	0	0	1	1	1	1	1	0	0	0	1	1	1	1	1	0	0	0	1	1	1	1	1	3.8	3.8	3.8	46.374	419	419	0.0041104	7.683				By MS/MS	By MS/MS	By matching
P16949;P16949-2;Q93045;Q93045-2	P16949;P16949-2;Q93045;Q93045-2	2;2;1;1	2;2;1;1	2;2;1;1	Stathmin;Stathmin-2	STMN1;STMN2	sp|P16949|STMN1_HUMAN Stathmin OS=Homo sapiens OX=9606 GN=STMN1 PE=1 SV=3;sp|P16949-2|STMN1_HUMAN Isoform 2 of Stathmin OS=Homo sapiens OX=9606 GN=STMN1;sp|Q93045|STMN2_HUMAN Stathmin-2 OS=Homo sapiens OX=9606 GN=STMN2 PE=1 SV=3;sp|Q93045-2|STMN2_HUMAN Iso	4	2	2	2	2	2	2	2	0	1	1	0	2	2	2	2	0	1	1	0	2	2	2	2	0	1	1	0	15.4	15.4	15.4	17.302	149	149;174;179;187	0.001321	11.857	By MS/MS	By MS/MS	By MS/MS	By matching		By matching
P16989;P16989-2;P16989-3	P16989;P16989-2;P16989-3	9;8;8	3;2;2	3;2;2	Y-box-binding protein 3	YBX3	sp|P16989|YBOX3_HUMAN Y-box-binding protein 3 OS=Homo sapiens OX=9606 GN=YBX3 PE=1 SV=4;sp|P16989-2|YBOX3_HUMAN Isoform 2 of Y-box-binding protein 3 OS=Homo sapiens OX=9606 GN=YBX3;sp|P16989-3|YBOX3_HUMAN Isoform 3 of Y-box-binding protein 3 OS=Homo sapien	3	9	3	3	9	8	8	9	6	7	8	9	3	2	2	3	1	2	3	3	3	2	2	3	1	2	3	3	29.8	18.8	18.8	40.089	372	372;303;342	0	44.819	By MS/MS	By matching	By MS/MS	By matching	By MS/MS	By MS/MS
P17066;P48741	P17066	14;6	1;1	1;1	Heat shock 70 kDa protein 6	HSPA6	sp|P17066|HSP76_HUMAN Heat shock 70 kDa protein 6 OS=Homo sapiens OX=9606 GN=HSPA6 PE=1 SV=2	2	14	1	1	13	14	13	13	14	14	14	14	1	1	1	1	1	1	1	1	1	1	1	1	1	1	1	1	17.4	1.7	1.7	71.027	643	643;367	0	18.089	By MS/MS	By MS/MS	By MS/MS	By MS/MS	By MS/MS	By MS/MS
P17096;P17096-3	P17096;P17096-3	1;1	1;1	1;1	High mobility group protein HMG-I/HMG-Y	HMGA1	sp|P17096|HMGA1_HUMAN High mobility group protein HMG-I/HMG-Y OS=Homo sapiens OX=9606 GN=HMGA1 PE=1 SV=3;sp|P17096-3|HMGA1_HUMAN Isoform HMG-R of High mobility group protein HMG-I/HMG-Y OS=Homo sapiens OX=9606 GN=HMGA1	2	1	1	1	1	1	1	1	0	1	0	0	1	1	1	1	0	1	0	0	1	1	1	1	0	1	0	0	23.4	23.4	23.4	11.676	107	107;179	0.0053191	6.5259	By matching	By MS/MS	By MS/MS	By MS/MS		By matching
P17480-2;P17480	P17480-2;P17480	1;1	1;1	1;1	Nucleolar transcription factor 1	UBTF	sp|P17480-2|UBF1_HUMAN Isoform UBF2 of Nucleolar transcription factor 1 OS=Homo sapiens OX=9606 GN=UBTF;sp|P17480|UBF1_HUMAN Nucleolar transcription factor 1 OS=Homo sapiens OX=9606 GN=UBTF PE=1 SV=1	2	1	1	1	0	1	1	1	1	0	1	1	0	1	1	1	1	0	1	1	0	1	1	1	1	0	1	1	1.7	1.7	1.7	84.936	727	727;764	0.0042813	8.721		By matching	By MS/MS	By matching	By MS/MS
P17612-2;P17612;P22694-10;P22694-4;P22694-3;P22694;P22694-5;P22694-7;P22694-6;P22694-9;P22694-2;P22694-8	P17612-2;P17612;P22694-10;P22694-4;P22694-3;P22694;P22694-5;P22694-7;P22694-6;P22694-9;P22694-2	5;5;3;3;3;3;3;3;3;3;3;1	5;5;3;3;3;3;3;3;3;3;3;1	5;5;3;3;3;3;3;3;3;3;3;1	cAMP-dependent protein kinase catalytic subunit alpha;cAMP-dependent protein kinase catalytic subunit beta	PRKACA;PRKACB	sp|P17612-2|KAPCA_HUMAN Isoform 2 of cAMP-dependent protein kinase catalytic subunit alpha OS=Homo sapiens OX=9606 GN=PRKACA;sp|P17612|KAPCA_HUMAN cAMP-dependent protein kinase catalytic subunit alpha OS=Homo sapiens OX=9606 GN=PRKACA PE=1 SV=2;sp|P22694-1	12	5	5	5	2	3	3	4	2	3	2	3	2	3	3	4	2	3	2	3	2	3	3	4	2	3	2	3	16	16	16	39.821	343	343;351;321;338;339;351;354;355;357;358;398;257	0	26.844	By MS/MS	By matching	By matching	By MS/MS	By matching	By matching
P17661	P17661	4	1	1	Desmin	DES	sp|P17661|DESM_HUMAN Desmin OS=Homo sapiens OX=9606 GN=DES PE=1 SV=3	1	4	1	1	1	3	3	2	3	3	1	1	1	0	0	0	1	1	1	0	1	0	0	0	1	1	1	0	7.9	2.3	2.3	53.535	470	470	1	-2	By MS/MS	By matching	By matching	By matching	By matching	By matching
P17812;P17812-2;Q9NRF8	P17812;P17812-2	11;8;1	11;8;1	11;8;1	CTP synthase 1	CTPS1	sp|P17812|PYRG1_HUMAN CTP synthase 1 OS=Homo sapiens OX=9606 GN=CTPS1 PE=1 SV=2;sp|P17812-2|PYRG1_HUMAN Isoform 2 of CTP synthase 1 OS=Homo sapiens OX=9606 GN=CTPS1	3	11	11	11	6	9	8	9	9	7	9	9	6	9	8	9	9	7	9	9	6	9	8	9	9	7	9	9	24.5	24.5	24.5	66.69	591	591;360;586	0	155.26	By MS/MS	By MS/MS	By MS/MS	By MS/MS	By MS/MS	By MS/MS
P17844;P17844-2	P17844;P17844-2	25;23	24;22	19;17	Probable ATP-dependent RNA helicase DDX5	DDX5	sp|P17844|DDX5_HUMAN Probable ATP-dependent RNA helicase DDX5 OS=Homo sapiens OX=9606 GN=DDX5 PE=1 SV=1;sp|P17844-2|DDX5_HUMAN Isoform 2 of Probable ATP-dependent RNA helicase DDX5 OS=Homo sapiens OX=9606 GN=DDX5	2	25	24	19	22	22	19	24	22	22	24	23	21	21	18	23	21	21	23	22	16	17	14	18	16	16	18	17	39.9	38.1	31.1	69.147	614	614;535	0	307.45	By MS/MS	By MS/MS	By MS/MS	By MS/MS	By MS/MS	By MS/MS
P17858;P17858-2	P17858;P17858-2	7;6	7;6	6;5	ATP-dependent 6-phosphofructokinase, liver type	PFKL	sp|P17858|PFKAL_HUMAN ATP-dependent 6-phosphofructokinase, liver type OS=Homo sapiens OX=9606 GN=PFKL PE=1 SV=6;sp|P17858-2|PFKAL_HUMAN Isoform 2 of ATP-dependent 6-phosphofructokinase, liver type OS=Homo sapiens OX=9606 GN=PFKL	2	7	7	6	2	2	2	0	5	5	4	4	2	2	2	0	5	5	4	4	2	2	1	0	5	5	4	4	10	10	8.8	85.018	780	780;827	0	45.551	By matching	By MS/MS	By MS/MS		By matching	By MS/MS
P17980	P17980	21	21	21	26S protease regulatory subunit 6A	PSMC3	sp|P17980|PRS6A_HUMAN 26S proteasome regulatory subunit 6A OS=Homo sapiens OX=9606 GN=PSMC3 PE=1 SV=3	1	21	21	21	14	15	11	18	20	18	18	20	14	15	11	18	20	18	18	20	14	15	11	18	20	18	18	20	60.1	60.1	60.1	49.203	439	439	0	306.27	By MS/MS	By MS/MS	By MS/MS	By MS/MS	By MS/MS	By MS/MS
P17987	P17987	27	27	27	T-complex protein 1 subunit alpha	TCP1	sp|P17987|TCPA_HUMAN T-complex protein 1 subunit alpha OS=Homo sapiens OX=9606 GN=TCP1 PE=1 SV=1	1	27	27	27	20	19	22	23	23	23	21	23	20	19	22	23	23	23	21	23	20	19	22	23	23	23	21	23	57.2	57.2	57.2	60.343	556	556	0	323.31	By MS/MS	By MS/MS	By MS/MS	By MS/MS	By MS/MS	By MS/MS
P18074-2;P18074	P18074-2;P18074	1;1	1;1	1;1	TFIIH basal transcription factor complex helicase XPD subunit	ERCC2	sp|P18074-2|ERCC2_HUMAN Isoform 2 of General transcription and DNA repair factor IIH helicase subunit XPD OS=Homo sapiens OX=9606 GN=ERCC2;sp|P18074|ERCC2_HUMAN General transcription and DNA repair factor IIH helicase subunit XPD OS=Homo sapiens OX=9606 GN	2	1	1	1	0	0	0	0	1	0	1	1	0	0	0	0	1	0	1	1	0	0	0	0	1	0	1	1	6.2	6.2	6.2	46.274	405	405;760	0.0042424	8.2281					By MS/MS
P18077	P18077	5	5	5	60S ribosomal protein L35a	RPL35A	sp|P18077|RL35A_HUMAN 60S ribosomal protein L35a OS=Homo sapiens OX=9606 GN=RPL35A PE=1 SV=2	1	5	5	5	5	5	5	4	4	3	3	3	5	5	5	4	4	3	3	3	5	5	5	4	4	3	3	3	28.2	28.2	28.2	12.538	110	110	0	29.466	By MS/MS	By MS/MS	By MS/MS	By MS/MS	By MS/MS	By MS/MS
P18085	P18085	5	2	2	ADP-ribosylation factor 4	ARF4	sp|P18085|ARF4_HUMAN ADP-ribosylation factor 4 OS=Homo sapiens OX=9606 GN=ARF4 PE=1 SV=3	1	5	2	2	4	4	3	5	4	5	5	5	2	2	2	2	2	2	2	2	2	2	2	2	2	2	2	2	28.9	10	10	20.511	180	180	0	15.26	By MS/MS	By MS/MS	By MS/MS	By MS/MS	By MS/MS	By MS/MS
P18124	P18124	25	25	25	60S ribosomal protein L7	RPL7	sp|P18124|RL7_HUMAN 60S ribosomal protein L7 OS=Homo sapiens OX=9606 GN=RPL7 PE=1 SV=1	1	25	25	25	24	23	24	24	22	25	25	25	24	23	24	24	22	25	25	25	24	23	24	24	22	25	25	25	66.9	66.9	66.9	29.225	248	248	0	323.31	By MS/MS	By MS/MS	By MS/MS	By MS/MS	By MS/MS	By MS/MS
P18206-2;P18206;P18206-3	P18206-2;P18206	4;4;1	4;4;1	4;4;1	Vinculin	VCL	sp|P18206-2|VINC_HUMAN Isoform 1 of Vinculin OS=Homo sapiens OX=9606 GN=VCL;sp|P18206|VINC_HUMAN Vinculin OS=Homo sapiens OX=9606 GN=VCL PE=1 SV=4	3	4	4	4	2	2	0	1	1	3	3	3	2	2	0	1	1	3	3	3	2	2	0	1	1	3	3	3	4.6	4.6	4.6	116.72	1066	1066;1134;222	0	28.616	By MS/MS	By MS/MS		By matching	By matching	By MS/MS
P18583-8;P18583-6;P18583-2;P18583-10;P18583-3;P18583-4;P18583-7;P18583;P18583-5;P18583-9	P18583-8;P18583-6;P18583-2;P18583-10;P18583-3;P18583-4;P18583-7;P18583;P18583-5;P18583-9	1;1;1;1;1;1;1;1;1;1	1;1;1;1;1;1;1;1;1;1	1;1;1;1;1;1;1;1;1;1	Protein SON	SON	sp|P18583-8|SON_HUMAN Isoform H of Protein SON OS=Homo sapiens OX=9606 GN=SON;sp|P18583-6|SON_HUMAN Isoform E of Protein SON OS=Homo sapiens OX=9606 GN=SON;sp|P18583-2|SON_HUMAN Isoform A of Protein SON OS=Homo sapiens OX=9606 GN=SON;sp|P18583-10|SON_HUMAN	10	1	1	1	1	1	0	1	1	1	1	1	1	1	0	1	1	1	1	1	1	1	0	1	1	1	1	1	1.3	1.3	1.3	73.883	699	699;2108;2140;2282;2303;2325;2386;2426;2459;2466	0.0049046	6.7854	By MS/MS	By MS/MS		By matching	By matching	By MS/MS
P18621;P18621-3;P18621-2	P18621;P18621-3;P18621-2	10;10;9	10;10;9	10;10;9	60S ribosomal protein L17	RPL17	sp|P18621|RL17_HUMAN 60S ribosomal protein L17 OS=Homo sapiens OX=9606 GN=RPL17 PE=1 SV=3;sp|P18621-3|RL17_HUMAN Isoform 3 of 60S ribosomal protein L17 OS=Homo sapiens OX=9606 GN=RPL17;sp|P18621-2|RL17_HUMAN Isoform 2 of 60S ribosomal protein L17 OS=Homo s	3	10	10	10	9	7	7	7	8	9	9	9	9	7	7	7	8	9	9	9	9	7	7	7	8	9	9	9	49.5	49.5	49.5	21.397	184	184;228;146	0	104.91	By MS/MS	By MS/MS	By MS/MS	By MS/MS	By MS/MS	By MS/MS
P18669;P15259;Q8N0Y7	P18669	14;5;5	14;5;5	14;5;5	Phosphoglycerate mutase 1	PGAM1	sp|P18669|PGAM1_HUMAN Phosphoglycerate mutase 1 OS=Homo sapiens OX=9606 GN=PGAM1 PE=1 SV=2	3	14	14	14	13	12	13	12	9	11	11	11	13	12	13	12	9	11	11	11	13	12	13	12	9	11	11	11	73.2	73.2	73.2	28.804	254	254;253;254	0	295.26	By MS/MS	By MS/MS	By MS/MS	By MS/MS	By MS/MS	By MS/MS
P18754;P18754-2	P18754;P18754-2	7;7	7;7	7;7	Regulator of chromosome condensation	RCC1	sp|P18754|RCC1_HUMAN Regulator of chromosome condensation OS=Homo sapiens OX=9606 GN=RCC1 PE=1 SV=1;sp|P18754-2|RCC1_HUMAN Isoform 2 of Regulator of chromosome condensation OS=Homo sapiens OX=9606 GN=RCC1	2	7	7	7	7	7	7	7	6	4	5	7	7	7	7	7	6	4	5	7	7	7	7	7	6	4	5	7	19.2	19.2	19.2	44.969	421	421;452	0	79.799	By MS/MS	By MS/MS	By MS/MS	By MS/MS	By MS/MS	By MS/MS
P18859;P18859-2	P18859;P18859-2	1;1	1;1	1;1	ATP synthase-coupling factor 6, mitochondrial	ATP5J	sp|P18859|ATP5J_HUMAN ATP synthase-coupling factor 6, mitochondrial OS=Homo sapiens OX=9606 GN=ATP5PF PE=1 SV=1;sp|P18859-2|ATP5J_HUMAN Isoform 2 of ATP synthase-coupling factor 6, mitochondrial OS=Homo sapiens OX=9606 GN=ATP5PF	2	1	1	1	0	1	0	0	0	0	0	0	0	1	0	0	0	0	0	0	0	1	0	0	0	0	0	0	21.3	21.3	21.3	12.587	108	108;116	0.0040207	7.4332		By MS/MS
P19338	P19338	30	30	30	Nucleolin	NCL	sp|P19338|NUCL_HUMAN Nucleolin OS=Homo sapiens OX=9606 GN=NCL PE=1 SV=3	1	30	30	30	24	24	24	27	23	25	25	25	24	24	24	27	23	25	25	25	24	24	24	27	23	25	25	25	35.8	35.8	35.8	76.613	710	710	0	323.31	By MS/MS	By MS/MS	By MS/MS	By MS/MS	By MS/MS	By MS/MS
P19367-4;P19367-2;P19367;P19367-3	P19367-4;P19367-2;P19367;P19367-3	7;7;7;7	7;7;7;7	5;5;5;5	Hexokinase-1	HK1	sp|P19367-4|HXK1_HUMAN Isoform 4 of Hexokinase-1 OS=Homo sapiens OX=9606 GN=HK1;sp|P19367-2|HXK1_HUMAN Isoform 2 of Hexokinase-1 OS=Homo sapiens OX=9606 GN=HK1;sp|P19367|HXK1_HUMAN Hexokinase-1 OS=Homo sapiens OX=9606 GN=HK1 PE=1 SV=3;sp|P19367-3|HXK1_HUMA	4	7	7	5	5	4	4	2	6	6	5	4	5	4	4	2	6	6	5	4	4	2	3	2	4	4	4	2	7.5	7.5	5.9	101.08	905	905;916;917;921	0	44.553	By MS/MS	By MS/MS	By MS/MS	By MS/MS	By MS/MS	By MS/MS
P19387	P19387	2	2	2	DNA-directed RNA polymerase II subunit RPB3	POLR2C	sp|P19387|RPB3_HUMAN DNA-directed RNA polymerase II subunit RPB3 OS=Homo sapiens OX=9606 GN=POLR2C PE=1 SV=2	1	2	2	2	1	0	0	0	1	2	1	2	1	0	0	0	1	2	1	2	1	0	0	0	1	2	1	2	9.5	9.5	9.5	31.441	275	275	0.0037594	10.491	By matching				By matching	By MS/MS
P19404	P19404	1	1	1	NADH dehydrogenase [ubiquinone] flavoprotein 2, mitochondrial	NDUFV2	sp|P19404|NDUV2_HUMAN NADH dehydrogenase [ubiquinone] flavoprotein 2, mitochondrial OS=Homo sapiens OX=9606 GN=NDUFV2 PE=1 SV=2	1	1	1	1	1	1	1	1	1	1	1	1	1	1	1	1	1	1	1	1	1	1	1	1	1	1	1	1	5.2	5.2	5.2	27.391	249	249	0.0039172	7.2027	By MS/MS	By MS/MS	By MS/MS	By MS/MS	By matching	By matching
P19447	P19447	1	1	1	TFIIH basal transcription factor complex helicase XPB subunit	ERCC3	sp|P19447|ERCC3_HUMAN General transcription and DNA repair factor IIH helicase subunit XPB OS=Homo sapiens OX=9606 GN=ERCC3 PE=1 SV=1	1	1	1	1	1	0	0	0	1	0	1	1	1	0	0	0	1	0	1	1	1	0	0	0	1	0	1	1	1.2	1.2	1.2	89.277	782	782	0.0084166	6.4121	By matching				By matching
P19525-2;P19525	P19525-2;P19525	1;1	1;1	1;1	Interferon-induced, double-stranded RNA-activated protein kinase	EIF2AK2	sp|P19525-2|E2AK2_HUMAN Isoform 2 of Interferon-induced, double-stranded RNA-activated protein kinase OS=Homo sapiens OX=9606 GN=EIF2AK2;sp|P19525|E2AK2_HUMAN Interferon-induced, double-stranded RNA-activated protein kinase OS=Homo sapiens OX=9606 GN=EIF2A	2	1	1	1	0	0	0	1	0	0	0	1	0	0	0	1	0	0	0	1	0	0	0	1	0	0	0	1	2.4	2.4	2.4	57.39	510	510;551	0.0041691	7.9061				By MS/MS
P19623	P19623	8	8	8	Spermidine synthase	SRM	sp|P19623|SPEE_HUMAN Spermidine synthase OS=Homo sapiens OX=9606 GN=SRM PE=1 SV=1	1	8	8	8	6	6	5	7	7	7	7	8	6	6	5	7	7	7	7	8	6	6	5	7	7	7	7	8	32.8	32.8	32.8	33.824	302	302	0	67.1	By MS/MS	By MS/MS	By MS/MS	By MS/MS	By MS/MS	By MS/MS
P19784	P19784	7	7	7	Casein kinase II subunit alpha	CSNK2A2	sp|P19784|CSK22_HUMAN Casein kinase II subunit alpha OS=Homo sapiens OX=9606 GN=CSNK2A2 PE=1 SV=1	1	7	7	7	3	5	4	5	7	7	7	7	3	5	4	5	7	7	7	7	3	5	4	5	7	7	7	7	26	26	26	41.213	350	350	0	53.392	By MS/MS	By MS/MS	By matching	By matching	By MS/MS	By MS/MS
P20020-5;P20020-2;P20020-6;P20020;P20020-4;P20020-1;P23634-5;P23634-4;P23634-3;P23634-2;P23634-7;P23634-6;P23634-8;P23634;Q16720-8;Q16720-7;Q16720-6;Q16720-3;Q16720-5;Q16720-2;Q16720-4;Q16720;Q01814-4;Q01814-7;Q01814-3;Q01814-6;Q01814-2;Q01814-8;Q01814-5;Q01814	P20020-5;P20020-2;P20020-6;P20020;P20020-4;P20020-1;P23634-5;P23634-4;P23634-3;P23634-2;P23634-7;P23634-6;P23634-8;P23634;Q16720-8;Q16720-7;Q16720-6;Q16720-3;Q16720-5;Q16720-2;Q16720-4;Q16720	4;4;4;4;4;4;3;3;3;3;3;3;3;3;2;2;2;2;2;2;2;2;1;1;1;1;1;1;1;1	4;4;4;4;4;4;3;3;3;3;3;3;3;3;2;2;2;2;2;2;2;2;1;1;1;1;1;1;1;1	4;4;4;4;4;4;3;3;3;3;3;3;3;3;2;2;2;2;2;2;2;2;1;1;1;1;1;1;1;1	Plasma membrane calcium-transporting ATPase 1;Plasma membrane calcium-transporting ATPase 4;Plasma membrane calcium-transporting ATPase 3	ATP2B1;ATP2B4;ATP2B3	sp|P20020-5|AT2B1_HUMAN Isoform E of Plasma membrane calcium-transporting ATPase 1 OS=Homo sapiens OX=9606 GN=ATP2B1;sp|P20020-2|AT2B1_HUMAN Isoform A of Plasma membrane calcium-transporting ATPase 1 OS=Homo sapiens OX=9606 GN=ATP2B1;sp|P20020-6|AT2B1_HUMA	30	4	4	4	2	2	1	1	3	3	3	4	2	2	1	1	3	3	3	4	2	2	1	1	3	3	3	4	5	5	5	129.15	1171	1171;1176;1184;1220;1249;1258;1122;1134;1158;1170;1193;1205;1229;1241;1115;1129;1154;1159;1168;1173;1206;1220;1154;1168;1185;1198;1199;1212;1229;1243	0	32.463	By MS/MS	By MS/MS	By matching	By matching	By MS/MS	By MS/MS
P20042	P20042	5	5	5	Eukaryotic translation initiation factor 2 subunit 2	EIF2S2	sp|P20042|IF2B_HUMAN Eukaryotic translation initiation factor 2 subunit 2 OS=Homo sapiens OX=9606 GN=EIF2S2 PE=1 SV=2	1	5	5	5	3	2	1	0	3	1	4	4	3	2	1	0	3	1	4	4	3	2	1	0	3	1	4	4	21	21	21	38.388	333	333	0	59.656	By MS/MS	By MS/MS	By matching		By MS/MS	By matching
P20073-2;P20073	P20073-2;P20073	3;3	3;3	3;3	Annexin A7	ANXA7	sp|P20073-2|ANXA7_HUMAN Isoform 2 of Annexin A7 OS=Homo sapiens OX=9606 GN=ANXA7;sp|P20073|ANXA7_HUMAN Annexin A7 OS=Homo sapiens OX=9606 GN=ANXA7 PE=1 SV=3	2	3	3	3	2	1	3	3	2	2	1	1	2	1	3	3	2	2	1	1	2	1	3	3	2	2	1	1	7.7	7.7	7.7	50.315	466	466;488	0	21.845	By MS/MS	By matching	By MS/MS	By MS/MS	By matching	By matching
P20290-2;P20290	P20290-2;P20290	5;4	5;4	5;4	Transcription factor BTF3	BTF3	sp|P20290-2|BTF3_HUMAN Isoform 2 of Transcription factor BTF3 OS=Homo sapiens OX=9606 GN=BTF3;sp|P20290|BTF3_HUMAN Transcription factor BTF3 OS=Homo sapiens OX=9606 GN=BTF3 PE=1 SV=1	2	5	5	5	2	2	2	3	1	4	4	4	2	2	2	3	1	4	4	4	2	2	2	3	1	4	4	4	53.1	53.1	53.1	17.699	162	162;206	0	42.526	By MS/MS	By MS/MS	By MS/MS	By matching	By matching	By MS/MS
P20340-4;Q9NRW1-2;Q9NRW1;P20340-2;P20340;Q14964	P20340-4;Q9NRW1-2;Q9NRW1;P20340-2;P20340;Q14964	1;1;1;1;1;1	1;1;1;1;1;1	1;1;1;1;1;1	Ras-related protein Rab-6A;Ras-related protein Rab-6B;Ras-related protein Rab-39A	RAB6A;RAB6B;RAB39A	sp|P20340-4|RAB6A_HUMAN Isoform 4 of Ras-related protein Rab-6A OS=Homo sapiens OX=9606 GN=RAB6A;sp|Q9NRW1-2|RAB6B_HUMAN Isoform 2 of Ras-related protein Rab-6B OS=Homo sapiens OX=9606 GN=RAB6B;sp|Q9NRW1|RAB6B_HUMAN Ras-related protein Rab-6B OS=Homo sapie	6	1	1	1	0	1	1	1	0	1	0	0	0	1	1	1	0	1	0	0	0	1	1	1	0	1	0	0	6.3	6.3	6.3	19.934	175	175;195;208;208;208;217	0.004857	6.6908		By matching	By MS/MS	By matching		By matching
P20585	P20585	1	1	1	DNA mismatch repair protein Msh3	MSH3	sp|P20585|MSH3_HUMAN DNA mismatch repair protein Msh3 OS=Homo sapiens OX=9606 GN=MSH3 PE=1 SV=4	1	1	1	1	0	0	0	0	1	1	1	0	0	0	0	0	1	1	1	0	0	0	0	0	1	1	1	0	1.6	1.6	1.6	127.41	1137	1137	0.0038824	7.121					By MS/MS	By matching
P20618	P20618	6	6	6	Proteasome subunit beta type-1	PSMB1	sp|P20618|PSB1_HUMAN Proteasome subunit beta type-1 OS=Homo sapiens OX=9606 GN=PSMB1 PE=1 SV=2	1	6	6	6	5	3	4	6	5	6	6	6	5	3	4	6	5	6	6	6	5	3	4	6	5	6	6	6	32.4	32.4	32.4	26.489	241	241	0	66.791	By MS/MS	By MS/MS	By MS/MS	By MS/MS	By MS/MS	By MS/MS
P20700;P02545-5;P02545-4	P20700	30;2;2	30;2;2	25;0;0	Lamin-B1	LMNB1	sp|P20700|LMNB1_HUMAN Lamin-B1 OS=Homo sapiens OX=9606 GN=LMNB1 PE=1 SV=2	3	30	30	25	22	28	26	26	20	22	22	24	22	28	26	26	20	22	22	24	18	23	21	21	17	19	19	21	49.3	49.3	45.2	66.408	586	586;565;574	0	323.31	By MS/MS	By MS/MS	By MS/MS	By MS/MS	By MS/MS	By MS/MS
P20839;P20839-3;P20839-7;P20839-5;P20839-6;P20839-2;P20839-4	P20839;P20839-3;P20839-7;P20839-5;P20839-6;P20839-2;P20839-4	3;3;3;3;3;2;2	2;2;2;2;2;1;1	2;2;2;2;2;1;1	Inosine-5-monophosphate dehydrogenase 1	IMPDH1	sp|P20839|IMDH1_HUMAN Inosine-5-monophosphate dehydrogenase 1 OS=Homo sapiens OX=9606 GN=IMPDH1 PE=1 SV=2;sp|P20839-3|IMDH1_HUMAN Isoform 3 of Inosine-5-monophosphate dehydrogenase 1 OS=Homo sapiens OX=9606 GN=IMPDH1;sp|P20839-7|IMDH1_HUMAN Isoform 7 of	7	3	2	2	2	2	2	3	3	3	3	3	1	1	1	2	2	2	2	2	1	1	1	2	2	2	2	2	9.1	7.6	7.6	55.405	514	514;563;566;589;599;489;509	0	15.4	By MS/MS	By matching	By matching	By MS/MS	By MS/MS	By matching
P21266	P21266	12	12	10	Glutathione S-transferase Mu 3	GSTM3	sp|P21266|GSTM3_HUMAN Glutathione S-transferase Mu 3 OS=Homo sapiens OX=9606 GN=GSTM3 PE=1 SV=3	1	12	12	10	10	9	10	12	5	5	7	5	10	9	10	12	5	5	7	5	8	7	8	10	4	5	6	4	52.9	52.9	45.8	26.559	225	225	0	99.324	By MS/MS	By MS/MS	By MS/MS	By MS/MS	By MS/MS	By MS/MS
P21333-2;P21333;Q14315-2;Q14315	P21333-2;P21333	64;64;7;7	64;64;7;7	58;58;2;2	Filamin-A	FLNA	sp|P21333-2|FLNA_HUMAN Isoform 2 of Filamin-A OS=Homo sapiens OX=9606 GN=FLNA;sp|P21333|FLNA_HUMAN Filamin-A OS=Homo sapiens OX=9606 GN=FLNA PE=1 SV=4	4	64	64	58	49	53	53	59	30	34	32	31	49	53	53	59	30	34	32	31	45	50	50	54	26	30	29	25	35.7	35.7	33.4	280.01	2639	2639;2647;2692;2725	0	323.31	By MS/MS	By MS/MS	By MS/MS	By MS/MS	By MS/MS	By MS/MS
P21796	P21796	5	5	5	Voltage-dependent anion-selective channel protein 1	VDAC1	sp|P21796|VDAC1_HUMAN Voltage-dependent anion-selective channel protein 1 OS=Homo sapiens OX=9606 GN=VDAC1 PE=1 SV=2	1	5	5	5	3	3	3	3	0	1	2	1	3	3	3	3	0	1	2	1	3	3	3	3	0	1	2	1	29.3	29.3	29.3	30.772	283	283	0	63.326	By MS/MS	By MS/MS	By MS/MS	By MS/MS		By MS/MS
P21964-2;P21964	P21964-2;P21964	1;1	1;1	1;1	Catechol O-methyltransferase	COMT	sp|P21964-2|COMT_HUMAN Isoform Soluble of Catechol O-methyltransferase OS=Homo sapiens OX=9606 GN=COMT;sp|P21964|COMT_HUMAN Catechol O-methyltransferase OS=Homo sapiens OX=9606 GN=COMT PE=1 SV=2	2	1	1	1	0	1	0	0	1	1	0	1	0	1	0	0	1	1	0	1	0	1	0	0	1	1	0	1	7.2	7.2	7.2	24.449	221	221;271	0.0083726	6.3662		By matching			By matching	By MS/MS
P22061;P22061-2	P22061;P22061-2	9;9	9;9	9;9	Protein-L-isoaspartate(D-aspartate) O-methyltransferase	PCMT1	sp|P22061|PIMT_HUMAN Protein-L-isoaspartate(D-aspartate) O-methyltransferase OS=Homo sapiens OX=9606 GN=PCMT1 PE=1 SV=4;sp|P22061-2|PIMT_HUMAN Isoform 2 of Protein-L-isoaspartate(D-aspartate) O-methyltransferase OS=Homo sapiens OX=9606 GN=PCMT1	2	9	9	9	9	9	7	8	7	8	7	9	9	9	7	8	7	8	7	9	9	9	7	8	7	8	7	9	52.4	52.4	52.4	24.636	227	227;228	0	191.19	By MS/MS	By MS/MS	By MS/MS	By MS/MS	By MS/MS	By MS/MS
P22087	P22087	10	10	9	rRNA 2-O-methyltransferase fibrillarin	FBL	sp|P22087|FBRL_HUMAN rRNA 2-O-methyltransferase fibrillarin OS=Homo sapiens OX=9606 GN=FBL PE=1 SV=2	1	10	10	9	7	7	9	9	7	9	10	8	7	7	9	9	7	9	10	8	7	6	8	8	7	8	9	7	35.2	35.2	31.8	33.784	321	321	0	85.191	By MS/MS	By MS/MS	By MS/MS	By MS/MS	By MS/MS	By MS/MS
P22102;P22102-2	P22102;P22102-2	32;18	32;18	32;18	Trifunctional purine biosynthetic protein adenosine-3;Phosphoribosylamine--glycine ligase;Phosphoribosylformylglycinamidine cyclo-ligase;Phosphoribosylglycinamide formyltransferase	GART	sp|P22102|PUR2_HUMAN Trifunctional purine biosynthetic protein adenosine-3 OS=Homo sapiens OX=9606 GN=GART PE=1 SV=1;sp|P22102-2|PUR2_HUMAN Isoform Short of Trifunctional purine biosynthetic protein adenosine-3 OS=Homo sapiens OX=9606 GN=GART	2	32	32	32	26	23	23	27	27	24	27	29	26	23	23	27	27	24	27	29	26	23	23	27	27	24	27	29	42.6	42.6	42.6	107.77	1010	1010;433	0	323.31	By MS/MS	By MS/MS	By MS/MS	By MS/MS	By MS/MS	By MS/MS
P22234;P22234-2	P22234;P22234-2	15;15	15;15	15;15	Multifunctional protein ADE2;Phosphoribosylaminoimidazole-succinocarboxamide synthase;Phosphoribosylaminoimidazole carboxylase	PAICS	sp|P22234|PUR6_HUMAN Bifunctional phosphoribosylaminoimidazole carboxylase/phosphoribosylaminoimidazole succinocarboxamide synthetase OS=Homo sapiens OX=9606 GN=PAICS PE=1 SV=3;sp|P22234-2|PUR6_HUMAN Isoform 2 of Bifunctional phosphoribosylaminoimidazole c	2	15	15	15	10	7	10	11	12	13	11	13	10	7	10	11	12	13	11	13	10	7	10	11	12	13	11	13	42.1	42.1	42.1	47.079	425	425;432	0	136.16	By MS/MS	By MS/MS	By MS/MS	By MS/MS	By MS/MS	By MS/MS
P22314;P22314-2	P22314;P22314-2	51;50	51;50	51;50	Ubiquitin-like modifier-activating enzyme 1	UBA1	sp|P22314|UBA1_HUMAN Ubiquitin-like modifier-activating enzyme 1 OS=Homo sapiens OX=9606 GN=UBA1 PE=1 SV=3;sp|P22314-2|UBA1_HUMAN Isoform 2 of Ubiquitin-like modifier-activating enzyme 1 OS=Homo sapiens OX=9606 GN=UBA1	2	51	51	51	33	33	30	43	47	49	47	49	33	33	30	43	47	49	47	49	33	33	30	43	47	49	47	49	65.9	65.9	65.9	117.85	1058	1058;1018	0	323.31	By MS/MS	By MS/MS	By MS/MS	By MS/MS	By MS/MS	By MS/MS
P22392-2;P22392	P22392-2;P22392	12;9	12;9	1;1	Nucleoside diphosphate kinase B	NME2	sp|P22392-2|NDKB_HUMAN Isoform 3 of Nucleoside diphosphate kinase B OS=Homo sapiens OX=9606 GN=NME2;sp|P22392|NDKB_HUMAN Nucleoside diphosphate kinase B OS=Homo sapiens OX=9606 GN=NME2 PE=1 SV=1	2	12	12	1	10	10	9	9	11	11	11	12	10	10	9	9	11	11	11	12	0	0	0	0	1	1	1	1	61.8	61.8	5.6	30.137	267	267;152	0	115.81	By MS/MS	By MS/MS	By MS/MS	By MS/MS	By MS/MS	By MS/MS
P22626;P22626-2	P22626;P22626-2	14;13	14;13	14;13	Heterogeneous nuclear ribonucleoproteins A2/B1	HNRNPA2B1	sp|P22626|ROA2_HUMAN Heterogeneous nuclear ribonucleoproteins A2/B1 OS=Homo sapiens OX=9606 GN=HNRNPA2B1 PE=1 SV=2;sp|P22626-2|ROA2_HUMAN Isoform A2 of Heterogeneous nuclear ribonucleoproteins A2/B1 OS=Homo sapiens OX=9606 GN=HNRNPA2B1	2	14	14	14	12	11	13	14	9	9	11	12	12	11	13	14	9	9	11	12	12	11	13	14	9	9	11	12	51.6	51.6	51.6	37.429	353	353;341	0	154.13	By MS/MS	By MS/MS	By MS/MS	By MS/MS	By MS/MS	By MS/MS
P22695	P22695	10	10	10	Cytochrome b-c1 complex subunit 2, mitochondrial	UQCRC2	sp|P22695|QCR2_HUMAN Cytochrome b-c1 complex subunit 2, mitochondrial OS=Homo sapiens OX=9606 GN=UQCRC2 PE=1 SV=3	1	10	10	10	9	8	8	9	6	8	9	10	9	8	8	9	6	8	9	10	9	8	8	9	6	8	9	10	31.1	31.1	31.1	48.442	453	453	0	106.09	By MS/MS	By MS/MS	By MS/MS	By MS/MS	By MS/MS	By MS/MS
P23246;P23246-2	P23246;P23246-2	21;19	21;19	20;18	Splicing factor, proline- and glutamine-rich	SFPQ	sp|P23246|SFPQ_HUMAN Splicing factor, proline- and glutamine-rich OS=Homo sapiens OX=9606 GN=SFPQ PE=1 SV=2;sp|P23246-2|SFPQ_HUMAN Isoform Short of Splicing factor, proline- and glutamine-rich OS=Homo sapiens OX=9606 GN=SFPQ	2	21	21	20	17	16	14	16	15	15	16	19	17	16	14	16	15	15	16	19	16	15	14	15	15	14	16	18	38.6	38.6	37.2	76.149	707	707;669	0	221.64	By MS/MS	By MS/MS	By MS/MS	By MS/MS	By MS/MS	By MS/MS
Q9NRH3;P23258	Q9NRH3;P23258	2;2	2;2	2;2	Tubulin gamma-2 chain;Tubulin gamma-1 chain	TUBG2;TUBG1	sp|Q9NRH3|TBG2_HUMAN Tubulin gamma-2 chain OS=Homo sapiens OX=9606 GN=TUBG2 PE=2 SV=1;sp|P23258|TBG1_HUMAN Tubulin gamma-1 chain OS=Homo sapiens OX=9606 GN=TUBG1 PE=1 SV=2	2	2	2	2	2	0	1	1	2	2	2	1	2	0	1	1	2	2	2	1	2	0	1	1	2	2	2	1	4.4	4.4	4.4	51.091	451	451;451	0	12.982	By MS/MS		By matching	By MS/MS	By MS/MS	By MS/MS
P23284	P23284	4	4	4	Peptidyl-prolyl cis-trans isomerase B	PPIB	sp|P23284|PPIB_HUMAN Peptidyl-prolyl cis-trans isomerase B OS=Homo sapiens OX=9606 GN=PPIB PE=1 SV=2	1	4	4	4	4	4	3	3	1	2	2	2	4	4	3	3	1	2	2	2	4	4	3	3	1	2	2	2	25	25	25	23.742	216	216	0	26.435	By MS/MS	By MS/MS	By MS/MS	By matching	By matching	By matching
P23378	P23378	2	2	2	Glycine dehydrogenase (decarboxylating), mitochondrial	GLDC	sp|P23378|GCSP_HUMAN Glycine dehydrogenase (decarboxylating), mitochondrial OS=Homo sapiens OX=9606 GN=GLDC PE=1 SV=2	1	2	2	2	1	2	2	0	1	1	1	1	1	2	2	0	1	1	1	1	1	2	2	0	1	1	1	1	2.5	2.5	2.5	112.73	1020	1020	0	12.692	By MS/MS	By MS/MS	By matching		By matching	By matching
P23381-2;P23381	P23381-2;P23381	2;2	2;2	2;2	Tryptophan--tRNA ligase, cytoplasmic;T1-TrpRS;T2-TrpRS	WARS	sp|P23381-2|SYWC_HUMAN Isoform 2 of Tryptophan--tRNA ligase, cytoplasmic OS=Homo sapiens OX=9606 GN=WARS1;sp|P23381|SYWC_HUMAN Tryptophan--tRNA ligase, cytoplasmic OS=Homo sapiens OX=9606 GN=WARS1 PE=1 SV=2	2	2	2	2	2	1	1	2	2	1	2	2	2	1	1	2	2	1	2	2	2	1	1	2	2	1	2	2	7.7	7.7	7.7	48.851	430	430;471	0	20.457	By MS/MS	By MS/MS	By matching	By MS/MS	By MS/MS	By MS/MS
P23396;P23396-2	P23396;P23396-2	24;23	24;23	24;23	40S ribosomal protein S3	RPS3	sp|P23396|RS3_HUMAN 40S ribosomal protein S3 OS=Homo sapiens OX=9606 GN=RPS3 PE=1 SV=2;sp|P23396-2|RS3_HUMAN Isoform 2 of 40S ribosomal protein S3 OS=Homo sapiens OX=9606 GN=RPS3	2	24	24	24	19	18	18	21	24	21	24	23	19	18	18	21	24	21	24	23	19	18	18	21	24	21	24	23	83.5	83.5	83.5	26.688	243	243;259	0	306.94	By MS/MS	By MS/MS	By MS/MS	By MS/MS	By MS/MS	By MS/MS
P23526;P23526-2	P23526;P23526-2	17;14	17;14	17;14	Adenosylhomocysteinase	AHCY	sp|P23526|SAHH_HUMAN Adenosylhomocysteinase OS=Homo sapiens OX=9606 GN=AHCY PE=1 SV=4;sp|P23526-2|SAHH_HUMAN Isoform 2 of Adenosylhomocysteinase OS=Homo sapiens OX=9606 GN=AHCY	2	17	17	17	14	15	14	16	14	13	14	13	14	15	14	16	14	13	14	13	14	15	14	16	14	13	14	13	44.2	44.2	44.2	47.716	432	432;404	0	246.4	By MS/MS	By MS/MS	By MS/MS	By MS/MS	By MS/MS	By MS/MS
P23528;Q9Y281-3;Q9Y281	P23528	5;1;1	5;1;1	5;1;1	Cofilin-1	CFL1	sp|P23528|COF1_HUMAN Cofilin-1 OS=Homo sapiens OX=9606 GN=CFL1 PE=1 SV=3	3	5	5	5	3	3	4	3	2	4	3	4	3	3	4	3	2	4	3	4	3	3	4	3	2	4	3	4	42.8	42.8	42.8	18.502	166	166;149;166	0	48.152	By MS/MS	By MS/MS	By MS/MS	By MS/MS	By MS/MS	By MS/MS
P23921	P23921	19	19	19	Ribonucleoside-diphosphate reductase large subunit	RRM1	sp|P23921|RIR1_HUMAN Ribonucleoside-diphosphate reductase large subunit OS=Homo sapiens OX=9606 GN=RRM1 PE=1 SV=1	1	19	19	19	12	14	13	17	12	14	13	16	12	14	13	17	12	14	13	16	12	14	13	17	12	14	13	16	28.2	28.2	28.2	90.069	792	792	0	150.64	By MS/MS	By MS/MS	By MS/MS	By MS/MS	By MS/MS	By MS/MS
P24534	P24534	3	3	3	Elongation factor 1-beta	EEF1B2	sp|P24534|EF1B_HUMAN Elongation factor 1-beta OS=Homo sapiens OX=9606 GN=EEF1B2 PE=1 SV=3	1	3	3	3	3	3	3	3	2	3	2	3	3	3	3	3	2	3	2	3	3	3	3	3	2	3	2	3	20.4	20.4	20.4	24.763	225	225	0	33.293	By MS/MS	By MS/MS	By MS/MS	By MS/MS	By MS/MS	By MS/MS
P24539	P24539	2	2	2	ATP synthase F(0) complex subunit B1, mitochondrial	ATP5F1	sp|P24539|AT5F1_HUMAN ATP synthase F(0) complex subunit B1, mitochondrial OS=Homo sapiens OX=9606 GN=ATP5PB PE=1 SV=2	1	2	2	2	1	0	2	2	1	1	0	1	1	0	2	2	1	1	0	1	1	0	2	2	1	1	0	1	6.2	6.2	6.2	28.908	256	256	0.0012928	11.44	By matching		By MS/MS	By MS/MS	By matching	By matching
P24752;P24752-2	P24752	8;2	8;2	8;2	Acetyl-CoA acetyltransferase, mitochondrial	ACAT1	sp|P24752|THIL_HUMAN Acetyl-CoA acetyltransferase, mitochondrial OS=Homo sapiens OX=9606 GN=ACAT1 PE=1 SV=1	2	8	8	8	5	8	7	7	3	4	4	4	5	8	7	7	3	4	4	4	5	8	7	7	3	4	4	4	22	22	22	45.199	427	427;162	0	59.231	By MS/MS	By MS/MS	By MS/MS	By MS/MS	By matching	By MS/MS
P24928;P24928-2	P24928	16;5	16;5	16;5	DNA-directed RNA polymerase II subunit RPB1	POLR2A	sp|P24928|RPB1_HUMAN DNA-directed RNA polymerase II subunit RPB1 OS=Homo sapiens OX=9606 GN=POLR2A PE=1 SV=2	2	16	16	16	4	5	3	6	13	12	12	12	4	5	3	6	13	12	12	12	4	5	3	6	13	12	12	12	12.7	12.7	12.7	217.17	1970	1970;566	0	126.86	By matching	By matching	By MS/MS	By matching	By MS/MS	By MS/MS
P24941-2;P24941;Q00526	P24941-2;P24941;Q00526	5;5;3	3;3;1	3;3;1	Cyclin-dependent kinase 2;Cyclin-dependent kinase 3	CDK2;CDK3	sp|P24941-2|CDK2_HUMAN Isoform 2 of Cyclin-dependent kinase 2 OS=Homo sapiens OX=9606 GN=CDK2;sp|P24941|CDK2_HUMAN Cyclin-dependent kinase 2 OS=Homo sapiens OX=9606 GN=CDK2 PE=1 SV=2;sp|Q00526|CDK3_HUMAN Cyclin-dependent kinase 3 OS=Homo sapiens OX=9606 GN	3	5	3	3	3	0	2	2	4	5	5	5	2	0	1	1	2	3	3	3	2	0	1	1	2	3	3	3	19.7	12.5	12.5	30.035	264	264;298;305	0	20.084	By matching		By matching	By MS/MS	By MS/MS	By matching
P25205;P25205-2	P25205;P25205-2	21;20	21;20	21;20	DNA replication licensing factor MCM3	MCM3	sp|P25205|MCM3_HUMAN DNA replication licensing factor MCM3 OS=Homo sapiens OX=9606 GN=MCM3 PE=1 SV=3;sp|P25205-2|MCM3_HUMAN Isoform 2 of DNA replication licensing factor MCM3 OS=Homo sapiens OX=9606 GN=MCM3	2	21	21	21	16	14	14	17	15	14	15	17	16	14	14	17	15	14	15	17	16	14	14	17	15	14	15	17	29	29	29	90.98	808	808;853	0	192.62	By MS/MS	By MS/MS	By MS/MS	By MS/MS	By MS/MS	By MS/MS
P25398	P25398	3	3	3	40S ribosomal protein S12	RPS12	sp|P25398|RS12_HUMAN 40S ribosomal protein S12 OS=Homo sapiens OX=9606 GN=RPS12 PE=1 SV=3	1	3	3	3	2	2	2	3	3	3	2	2	2	2	2	3	3	3	2	2	2	2	2	3	3	3	2	2	30.3	30.3	30.3	14.515	132	132	0	52.209	By MS/MS	By MS/MS	By MS/MS	By MS/MS	By MS/MS	By MS/MS
P25685-2;P25685	P25685-2;P25685	3;3	3;3	3;3	DnaJ homolog subfamily B member 1	DNAJB1	sp|P25685-2|DNJB1_HUMAN Isoform 2 of DnaJ homolog subfamily B member 1 OS=Homo sapiens OX=9606 GN=DNAJB1;sp|P25685|DNJB1_HUMAN DnaJ homolog subfamily B member 1 OS=Homo sapiens OX=9606 GN=DNAJB1 PE=1 SV=4	2	3	3	3	2	2	2	2	2	3	3	3	2	2	2	2	2	3	3	3	2	2	2	2	2	3	3	3	15.4	15.4	15.4	27.016	240	240;340	0	18.671	By matching	By matching	By MS/MS	By matching	By matching	By MS/MS
P25686-2;P25686;Q8NHS0;O75190-2;O75190-4;O75190-3;O75190	P25686-2;P25686;Q8NHS0;O75190-2;O75190-4;O75190-3;O75190	2;2;1;1;1;1;1	2;2;1;1;1;1;1	2;2;1;1;1;1;1	DnaJ homolog subfamily B member 2;DnaJ homolog subfamily B member 8;DnaJ homolog subfamily B member 6	DNAJB2;DNAJB8;DNAJB6	sp|P25686-2|DNJB2_HUMAN Isoform 2 of DnaJ homolog subfamily B member 2 OS=Homo sapiens OX=9606 GN=DNAJB2;sp|P25686|DNJB2_HUMAN DnaJ homolog subfamily B member 2 OS=Homo sapiens OX=9606 GN=DNAJB2 PE=1 SV=3;sp|Q8NHS0|DNJB8_HUMAN DnaJ homolog subfamily B memb	7	2	2	2	0	0	0	0	2	1	1	1	0	0	0	0	2	1	1	1	0	0	0	0	2	1	1	1	7.9	7.9	7.9	30.568	277	277;324;232;241;277;325;326	0	14.176					By MS/MS	By MS/MS
P25705-2;P25705;P25705-3	P25705-2;P25705;P25705-3	28;28;24	28;28;24	28;28;24	ATP synthase subunit alpha, mitochondrial	ATP5A1	sp|P25705-2|ATPA_HUMAN Isoform 2 of ATP synthase subunit alpha, mitochondrial OS=Homo sapiens OX=9606 GN=ATP5F1A;sp|P25705|ATPA_HUMAN ATP synthase subunit alpha, mitochondrial OS=Homo sapiens OX=9606 GN=ATP5F1A PE=1 SV=1;sp|P25705-3|ATPA_HUMAN Isoform 3 of	3	28	28	28	24	23	24	25	24	27	25	26	24	23	24	25	24	27	25	26	24	23	24	25	24	27	25	26	58.4	58.4	58.4	54.493	503	503;553;531	0	323.31	By MS/MS	By MS/MS	By MS/MS	By MS/MS	By MS/MS	By MS/MS
P25786;P25786-2	P25786;P25786-2	10;10	10;10	10;10	Proteasome subunit alpha type-1	PSMA1	sp|P25786|PSA1_HUMAN Proteasome subunit alpha type-1 OS=Homo sapiens OX=9606 GN=PSMA1 PE=1 SV=1;sp|P25786-2|PSA1_HUMAN Isoform Long of Proteasome subunit alpha type-1 OS=Homo sapiens OX=9606 GN=PSMA1	2	10	10	10	8	7	6	7	6	9	8	9	8	7	6	7	6	9	8	9	8	7	6	7	6	9	8	9	44.1	44.1	44.1	29.555	263	263;269	0	88.803	By MS/MS	By MS/MS	By MS/MS	By MS/MS	By MS/MS	By MS/MS
P25787	P25787	7	7	7	Proteasome subunit alpha type-2	PSMA2	sp|P25787|PSA2_HUMAN Proteasome subunit alpha type-2 OS=Homo sapiens OX=9606 GN=PSMA2 PE=1 SV=2	1	7	7	7	1	3	4	4	5	5	4	6	1	3	4	4	5	5	4	6	1	3	4	4	5	5	4	6	33.8	33.8	33.8	25.898	234	234	0	50.809	By MS/MS	By MS/MS	By MS/MS	By MS/MS	By MS/MS	By MS/MS
P25788-2;P25788	P25788-2;P25788	7;7	7;7	7;7	Proteasome subunit alpha type-3	PSMA3	sp|P25788-2|PSA3_HUMAN Isoform 2 of Proteasome subunit alpha type-3 OS=Homo sapiens OX=9606 GN=PSMA3;sp|P25788|PSA3_HUMAN Proteasome subunit alpha type-3 OS=Homo sapiens OX=9606 GN=PSMA3 PE=1 SV=2	2	7	7	7	4	3	5	4	4	4	4	5	4	3	5	4	4	4	4	5	4	3	5	4	4	4	4	5	31	31	31	27.647	248	248;255	0	52.7	By MS/MS	By MS/MS	By MS/MS	By MS/MS	By MS/MS	By MS/MS
P25789;P25789-2	P25789	3;1	3;1	3;1	Proteasome subunit alpha type-4	PSMA4	sp|P25789|PSA4_HUMAN Proteasome subunit alpha type-4 OS=Homo sapiens OX=9606 GN=PSMA4 PE=1 SV=1	2	3	3	3	2	1	3	3	2	3	2	3	2	1	3	3	2	3	2	3	2	1	3	3	2	3	2	3	10.3	10.3	10.3	29.483	261	261;190	0	18.703	By matching	By matching	By MS/MS	By MS/MS	By MS/MS	By MS/MS
P26038	P26038	15	7	7	Moesin	MSN	sp|P26038|MOES_HUMAN Moesin OS=Homo sapiens OX=9606 GN=MSN PE=1 SV=3	1	15	7	7	10	6	8	8	14	13	14	13	2	1	1	1	6	5	6	5	2	1	1	1	6	5	6	5	23.1	14.2	14.2	67.819	577	577	0	52.635	By matching	By matching	By MS/MS	By matching	By MS/MS	By MS/MS
P26196	P26196	5	5	5	Probable ATP-dependent RNA helicase DDX6	DDX6	sp|P26196|DDX6_HUMAN Probable ATP-dependent RNA helicase DDX6 OS=Homo sapiens OX=9606 GN=DDX6 PE=1 SV=2	1	5	5	5	5	4	5	4	4	4	4	4	5	4	5	4	4	4	4	4	5	4	5	4	4	4	4	4	16.1	16.1	16.1	54.416	483	483	0	122.52	By MS/MS	By MS/MS	By MS/MS	By MS/MS	By MS/MS	By MS/MS
P26358;P26358-2;P26358-3	P26358;P26358-2;P26358-3	14;14;11	14;14;11	14;14;11	DNA (cytosine-5)-methyltransferase 1	DNMT1	sp|P26358|DNMT1_HUMAN DNA (cytosine-5)-methyltransferase 1 OS=Homo sapiens OX=9606 GN=DNMT1 PE=1 SV=2;sp|P26358-2|DNMT1_HUMAN Isoform 2 of DNA (cytosine-5)-methyltransferase 1 OS=Homo sapiens OX=9606 GN=DNMT1;sp|P26358-3|DNMT1_HUMAN Isoform 3 of DNA (cytos	3	14	14	14	9	8	7	7	13	13	12	14	9	8	7	7	13	13	12	14	9	8	7	7	13	13	12	14	11.1	11.1	11.1	183.16	1616	1616;1632;1280	0	97.951	By matching	By MS/MS	By MS/MS	By MS/MS	By MS/MS	By MS/MS
P26368-2;P26368	P26368-2;P26368	6;6	6;6	6;6	Splicing factor U2AF 65 kDa subunit	U2AF2	sp|P26368-2|U2AF2_HUMAN Isoform 2 of Splicing factor U2AF 65 kDa subunit OS=Homo sapiens OX=9606 GN=U2AF2;sp|P26368|U2AF2_HUMAN Splicing factor U2AF 65 kDa subunit OS=Homo sapiens OX=9606 GN=U2AF2 PE=1 SV=4	2	6	6	6	4	4	1	4	3	5	4	3	4	4	1	4	3	5	4	3	4	4	1	4	3	5	4	3	24.2	24.2	24.2	53.12	471	471;475	0	46.89	By MS/MS	By MS/MS	By MS/MS	By MS/MS	By MS/MS	By MS/MS
P26373;P26373-2	P26373;P26373-2	10;8	10;8	10;8	60S ribosomal protein L13	RPL13	sp|P26373|RL13_HUMAN 60S ribosomal protein L13 OS=Homo sapiens OX=9606 GN=RPL13 PE=1 SV=4;sp|P26373-2|RL13_HUMAN Isoform 2 of 60S ribosomal protein L13 OS=Homo sapiens OX=9606 GN=RPL13	2	10	10	10	8	8	8	10	8	7	8	7	8	8	8	10	8	7	8	7	8	8	8	10	8	7	8	7	45.5	45.5	45.5	24.261	211	211;164	0	135.64	By MS/MS	By MS/MS	By MS/MS	By MS/MS	By MS/MS	By MS/MS
P26599-1;P26599-2;P26599;O95758-1;O95758-6;O95758-2;O95758;O95758-5;O95758-4;O95758-7	P26599-1;P26599-2;P26599	19;19;19;2;2;2;2;2;2;1	19;19;19;2;2;2;2;2;2;1	19;19;19;2;2;2;2;2;2;1	Polypyrimidine tract-binding protein 1	PTBP1	sp|P26599-1|PTBP1_HUMAN Isoform 2 of Polypyrimidine tract-binding protein 1 OS=Homo sapiens OX=9606 GN=PTBP1;sp|P26599-2|PTBP1_HUMAN Isoform 3 of Polypyrimidine tract-binding protein 1 OS=Homo sapiens OX=9606 GN=PTBP1;sp|P26599|PTBP1_HUMAN Polypyrimidine t	10	19	19	19	12	13	17	16	14	13	10	13	12	13	17	16	14	13	10	13	12	13	17	16	14	13	10	13	53.7	53.7	53.7	57.221	531	531;550;557;521;524;547;552;555;558;457	0	206.35	By MS/MS	By MS/MS	By MS/MS	By MS/MS	By MS/MS	By MS/MS
P26639;P26639-2;A2RTX5-2;A2RTX5	P26639;P26639-2	23;23;1;1	23;23;1;1	23;23;1;1	Threonine--tRNA ligase, cytoplasmic	TARS	sp|P26639|SYTC_HUMAN Threonine--tRNA ligase 1, cytoplasmic OS=Homo sapiens OX=9606 GN=TARS1 PE=1 SV=3;sp|P26639-2|SYTC_HUMAN Isoform 2 of Threonine--tRNA ligase 1, cytoplasmic OS=Homo sapiens OX=9606 GN=TARS1	4	23	23	23	16	15	16	20	18	17	18	15	16	15	16	20	18	17	18	15	16	15	16	20	18	17	18	15	37.3	37.3	37.3	83.434	723	723;756;707;802	0	195.31	By MS/MS	By MS/MS	By MS/MS	By MS/MS	By MS/MS	By MS/MS
P26640;P26640-2	P26640	13;1	13;1	13;1	Valine--tRNA ligase	VARS	sp|P26640|SYVC_HUMAN Valine--tRNA ligase OS=Homo sapiens OX=9606 GN=VARS1 PE=1 SV=4	2	13	13	13	10	6	10	8	10	12	9	12	10	6	10	8	10	12	9	12	10	6	10	8	10	12	9	12	14.6	14.6	14.6	140.47	1264	1264;297	0	171.13	By MS/MS	By matching	By MS/MS	By MS/MS	By MS/MS	By MS/MS
P26641;P26641-2	P26641;P26641-2	18;17	18;17	18;17	Elongation factor 1-gamma	EEF1G	sp|P26641|EF1G_HUMAN Elongation factor 1-gamma OS=Homo sapiens OX=9606 GN=EEF1G PE=1 SV=3;sp|P26641-2|EF1G_HUMAN Isoform 2 of Elongation factor 1-gamma OS=Homo sapiens OX=9606 GN=EEF1G	2	18	18	18	16	14	13	15	16	16	16	14	16	14	13	15	16	16	16	14	16	14	13	15	16	16	16	14	40.7	40.7	40.7	50.118	437	437;487	0	219.4	By MS/MS	By MS/MS	By MS/MS	By MS/MS	By MS/MS	By MS/MS
P27348	P27348	13	9	9	14-3-3 protein theta	YWHAQ	sp|P27348|1433T_HUMAN 14-3-3 protein theta OS=Homo sapiens OX=9606 GN=YWHAQ PE=1 SV=1	1	13	9	9	10	11	11	12	13	13	13	13	6	7	8	8	9	9	9	9	6	7	8	8	9	9	9	9	51.8	38	38	27.764	245	245	0	277.62	By MS/MS	By MS/MS	By MS/MS	By MS/MS	By MS/MS	By MS/MS
P27635;Q96L21	P27635	11;4	11;4	11;4	60S ribosomal protein L10	RPL10	sp|P27635|RL10_HUMAN 60S ribosomal protein L10 OS=Homo sapiens OX=9606 GN=RPL10 PE=1 SV=5	2	11	11	11	8	7	9	10	11	11	11	11	8	7	9	10	11	11	11	11	8	7	9	10	11	11	11	11	47.2	47.2	47.2	24.577	214	214;214	0	161.89	By MS/MS	By MS/MS	By MS/MS	By MS/MS	By MS/MS	By MS/MS
P27694	P27694	9	9	9	Replication protein A 70 kDa DNA-binding subunit;Replication protein A 70 kDa DNA-binding subunit, N-terminally processed	RPA1	sp|P27694|RFA1_HUMAN Replication protein A 70 kDa DNA-binding subunit OS=Homo sapiens OX=9606 GN=RPA1 PE=1 SV=2	1	9	9	9	4	4	4	7	7	5	7	8	4	4	4	7	7	5	7	8	4	4	4	7	7	5	7	8	18.3	18.3	18.3	68.137	616	616	0	73.312	By MS/MS	By MS/MS	By MS/MS	By MS/MS	By MS/MS	By MS/MS
P27695	P27695	3	3	3	DNA-(apurinic or apyrimidinic site) lyase;DNA-(apurinic or apyrimidinic site) lyase, mitochondrial	APEX1	sp|P27695|APEX1_HUMAN DNA-(apurinic or apyrimidinic site) endonuclease OS=Homo sapiens OX=9606 GN=APEX1 PE=1 SV=2	1	3	3	3	1	2	2	1	1	0	1	1	1	2	2	1	1	0	1	1	1	2	2	1	1	0	1	1	11	11	11	35.554	318	318	0	22.25	By matching	By matching	By MS/MS	By matching	By matching
P27708;P31327-2;P31327;P31327-3	P27708	53;2;2;2	53;2;2;2	53;2;2;2	CAD protein;Glutamine-dependent carbamoyl-phosphate synthase;Aspartate carbamoyltransferase;Dihydroorotase	CAD	sp|P27708|PYR1_HUMAN CAD protein OS=Homo sapiens OX=9606 GN=CAD PE=1 SV=3	4	53	53	53	36	34	32	37	45	43	44	45	36	34	32	37	45	43	44	45	36	34	32	37	45	43	44	45	30.7	30.7	30.7	242.98	2225	2225;1049;1500;1506	0	323.31	By MS/MS	By MS/MS	By MS/MS	By MS/MS	By MS/MS	By MS/MS
P27797	P27797	2	2	2	Calreticulin	CALR	sp|P27797|CALR_HUMAN Calreticulin OS=Homo sapiens OX=9606 GN=CALR PE=1 SV=1	1	2	2	2	2	2	2	2	0	2	2	2	2	2	2	2	0	2	2	2	2	2	2	2	0	2	2	2	7.9	7.9	7.9	48.141	417	417	0	18.174	By MS/MS	By matching	By MS/MS	By MS/MS		By matching
P27816-2;P27816-6;P27816;P27816-5;P27816-4;P27816-7	P27816-2;P27816-6;P27816	7;7;7;3;2;1	7;7;7;3;2;1	7;7;7;3;2;1	Microtubule-associated protein 4	MAP4	sp|P27816-2|MAP4_HUMAN Isoform 2 of Microtubule-associated protein 4 OS=Homo sapiens OX=9606 GN=MAP4;sp|P27816-6|MAP4_HUMAN Isoform 6 of Microtubule-associated protein 4 OS=Homo sapiens OX=9606 GN=MAP4;sp|P27816|MAP4_HUMAN Microtubule-associated protein 4	6	7	7	7	3	5	5	5	4	4	2	1	3	5	5	5	4	4	2	1	3	5	5	5	4	4	2	1	9.4	9.4	9.4	102.9	979	979;1135;1152;809;872;99	0	42.433	By MS/MS	By MS/MS	By MS/MS	By MS/MS	By matching	By MS/MS
P27824;P27824-2;P27824-3	P27824;P27824-2;P27824-3	6;6;5	6;6;5	6;6;5	Calnexin	CANX	sp|P27824|CALX_HUMAN Calnexin OS=Homo sapiens OX=9606 GN=CANX PE=1 SV=2;sp|P27824-2|CALX_HUMAN Isoform 2 of Calnexin OS=Homo sapiens OX=9606 GN=CANX;sp|P27824-3|CALX_HUMAN Isoform 3 of Calnexin OS=Homo sapiens OX=9606 GN=CANX	3	6	6	6	4	5	5	6	4	4	4	5	4	5	5	6	4	4	4	5	4	5	5	6	4	4	4	5	12.7	12.7	12.7	67.567	592	592;627;484	0	47.209	By MS/MS	By MS/MS	By MS/MS	By MS/MS	By MS/MS	By MS/MS
P27986-5;P27986-3;P27986-2;P27986;P27986-4	P27986-5;P27986-3;P27986-2;P27986;P27986-4	2;2;2;2;2	2;2;2;2;2	1;1;1;1;1	Phosphatidylinositol 3-kinase regulatory subunit alpha	PIK3R1	sp|P27986-5|P85A_HUMAN Isoform 5 of Phosphatidylinositol 3-kinase regulatory subunit alpha OS=Homo sapiens OX=9606 GN=PIK3R1;sp|P27986-3|P85A_HUMAN Isoform 3 of Phosphatidylinositol 3-kinase regulatory subunit alpha OS=Homo sapiens OX=9606 GN=PIK3R1;sp|P27	5	2	2	1	1	1	2	1	1	2	1	1	1	1	2	1	1	2	1	1	1	0	1	0	0	1	0	1	6.4	6.4	3	42.838	361	361;424;454;724;732	0	12.756	By matching	By matching	By matching	By matching	By MS/MS	By MS/MS
P28066;P28066-2	P28066;P28066-2	7;4	7;4	7;4	Proteasome subunit alpha type-5	PSMA5	sp|P28066|PSA5_HUMAN Proteasome subunit alpha type-5 OS=Homo sapiens OX=9606 GN=PSMA5 PE=1 SV=3;sp|P28066-2|PSA5_HUMAN Isoform 2 of Proteasome subunit alpha type-5 OS=Homo sapiens OX=9606 GN=PSMA5	2	7	7	7	3	4	4	4	3	4	4	5	3	4	4	4	3	4	4	5	3	4	4	4	3	4	4	5	35.3	35.3	35.3	26.411	241	241;183	0	180.16	By MS/MS	By MS/MS	By MS/MS	By MS/MS	By MS/MS	By MS/MS
P28070	P28070	6	6	6	Proteasome subunit beta type-4	PSMB4	sp|P28070|PSB4_HUMAN Proteasome subunit beta type-4 OS=Homo sapiens OX=9606 GN=PSMB4 PE=1 SV=4	1	6	6	6	3	2	3	4	3	4	4	4	3	2	3	4	3	4	4	4	3	2	3	4	3	4	4	4	35.6	35.6	35.6	29.204	264	264	0	64.241	By MS/MS	By MS/MS	By MS/MS	By MS/MS	By MS/MS	By MS/MS
P28072	P28072	4	4	4	Proteasome subunit beta type-6	PSMB6	sp|P28072|PSB6_HUMAN Proteasome subunit beta type-6 OS=Homo sapiens OX=9606 GN=PSMB6 PE=1 SV=4	1	4	4	4	4	4	3	2	4	3	3	3	4	4	3	2	4	3	3	3	4	4	3	2	4	3	3	3	17.6	17.6	17.6	25.357	239	239	0	26.44	By MS/MS	By MS/MS	By matching	By matching	By MS/MS	By MS/MS
P28074;P28074-3;P28074-2	P28074;P28074-3	4;3;1	4;3;1	4;3;1	Proteasome subunit beta type-5	PSMB5	sp|P28074|PSB5_HUMAN Proteasome subunit beta type-5 OS=Homo sapiens OX=9606 GN=PSMB5 PE=1 SV=3;sp|P28074-3|PSB5_HUMAN Isoform 3 of Proteasome subunit beta type-5 OS=Homo sapiens OX=9606 GN=PSMB5	3	4	4	4	3	3	3	2	2	4	3	4	3	3	3	2	2	4	3	4	3	3	3	2	2	4	3	4	19.8	19.8	19.8	28.48	263	263;160;203	0	72.47	By MS/MS	By MS/MS	By MS/MS	By MS/MS	By MS/MS	By MS/MS
P28161;P28161-2	P28161;P28161-2	10;9	9;8	6;5	Glutathione S-transferase Mu 2	GSTM2	sp|P28161|GSTM2_HUMAN Glutathione S-transferase Mu 2 OS=Homo sapiens OX=9606 GN=GSTM2 PE=1 SV=2;sp|P28161-2|GSTM2_HUMAN Isoform 2 of Glutathione S-transferase Mu 2 OS=Homo sapiens OX=9606 GN=GSTM2	2	10	9	6	9	10	10	9	7	4	7	5	8	9	9	8	6	4	6	4	5	6	6	6	5	3	5	3	53.7	49.5	33.9	25.744	218	218;191	0	61.031	By MS/MS	By MS/MS	By MS/MS	By MS/MS	By MS/MS	By MS/MS
P28288;P28288-2;P28288-3	P28288;P28288-2	8;5;1	8;5;1	8;5;1	ATP-binding cassette sub-family D member 3	ABCD3	sp|P28288|ABCD3_HUMAN ATP-binding cassette sub-family D member 3 OS=Homo sapiens OX=9606 GN=ABCD3 PE=1 SV=1;sp|P28288-2|ABCD3_HUMAN Isoform 2 of ATP-binding cassette sub-family D member 3 OS=Homo sapiens OX=9606 GN=ABCD3	3	8	8	8	4	5	6	7	6	5	7	6	4	5	6	7	6	5	7	6	4	5	6	7	6	5	7	6	14.7	14.7	14.7	75.475	659	659;549;236	0	90.061	By matching	By MS/MS	By MS/MS	By MS/MS	By MS/MS	By MS/MS
P28331-3;P28331-4;P28331-5;P28331;P28331-2	P28331-3;P28331-4;P28331-5;P28331;P28331-2	2;2;2;2;2	2;2;2;2;2	2;2;2;2;2	NADH-ubiquinone oxidoreductase 75 kDa subunit, mitochondrial	NDUFS1	sp|P28331-3|NDUS1_HUMAN Isoform 3 of NADH-ubiquinone oxidoreductase 75 kDa subunit, mitochondrial OS=Homo sapiens OX=9606 GN=NDUFS1;sp|P28331-4|NDUS1_HUMAN Isoform 4 of NADH-ubiquinone oxidoreductase 75 kDa subunit, mitochondrial OS=Homo sapiens OX=9606 GN	5	2	2	2	1	0	1	1	0	2	1	1	1	0	1	1	0	2	1	1	1	0	1	1	0	2	1	1	5	5	5	67.524	616	616;670;691;727;741	0.0013201	11.856	By matching		By MS/MS	By MS/MS		By matching
P28370-2;P28370	P28370-2;P28370	11;11	4;4	4;4	Probable global transcription activator SNF2L1	SMARCA1	sp|P28370-2|SMCA1_HUMAN Isoform 2 of Probable global transcription activator SNF2L1 OS=Homo sapiens OX=9606 GN=SMARCA1;sp|P28370|SMCA1_HUMAN Probable global transcription activator SNF2L1 OS=Homo sapiens OX=9606 GN=SMARCA1 PE=1 SV=2	2	11	4	4	10	9	8	6	9	9	9	10	4	2	2	1	3	3	3	4	4	2	2	1	3	3	3	4	10.8	5.3	5.3	121.14	1042	1042;1054	0	27.2	By MS/MS	By matching	By MS/MS	By MS/MS	By MS/MS	By matching
P28482-2;P28482	P28482-2;P28482	4;4	4;4	4;4	Mitogen-activated protein kinase 1	MAPK1	sp|P28482-2|MK01_HUMAN Isoform 2 of Mitogen-activated protein kinase 1 OS=Homo sapiens OX=9606 GN=MAPK1;sp|P28482|MK01_HUMAN Mitogen-activated protein kinase 1 OS=Homo sapiens OX=9606 GN=MAPK1 PE=1 SV=3	2	4	4	4	3	3	2	4	3	3	3	3	3	3	2	4	3	3	3	3	3	3	2	4	3	3	3	3	13.9	13.9	13.9	36.432	316	316;360	0	29.614	By MS/MS	By MS/MS	By MS/MS	By MS/MS	By MS/MS	By MS/MS
P28838-2;P28838	P28838-2;P28838	2;2	2;2	2;2	Cytosol aminopeptidase	LAP3	sp|P28838-2|AMPL_HUMAN Isoform 2 of Cytosol aminopeptidase OS=Homo sapiens OX=9606 GN=LAP3;sp|P28838|AMPL_HUMAN Cytosol aminopeptidase OS=Homo sapiens OX=9606 GN=LAP3 PE=1 SV=3	2	2	2	2	2	2	1	1	1	1	2	2	2	2	1	1	1	1	2	2	2	2	1	1	1	1	2	2	5.5	5.5	5.5	52.771	488	488;519	0.0037523	10.473	By MS/MS	By matching	By matching	By matching	By matching	By matching
P29401;P29401-2	P29401;P29401-2	13;13	13;13	13;13	Transketolase	TKT	sp|P29401|TKT_HUMAN Transketolase OS=Homo sapiens OX=9606 GN=TKT PE=1 SV=3;sp|P29401-2|TKT_HUMAN Isoform 2 of Transketolase OS=Homo sapiens OX=9606 GN=TKT	2	13	13	13	7	7	10	8	9	12	11	10	7	7	10	8	9	12	11	10	7	7	10	8	9	12	11	10	29.7	29.7	29.7	67.877	623	623;631	0	104.9	By MS/MS	By MS/MS	By MS/MS	By MS/MS	By MS/MS	By MS/MS
P29692;P29692-2;P29692-4	P29692;P29692-2;P29692-4	8;7;5	8;7;5	1;1;0	Elongation factor 1-delta	EEF1D	sp|P29692|EF1D_HUMAN Elongation factor 1-delta OS=Homo sapiens OX=9606 GN=EEF1D PE=1 SV=5;sp|P29692-2|EF1D_HUMAN Isoform 2 of Elongation factor 1-delta OS=Homo sapiens OX=9606 GN=EEF1D;sp|P29692-4|EF1D_HUMAN Isoform 4 of Elongation factor 1-delta OS=Homo s	3	8	8	1	7	7	7	8	6	7	7	5	7	7	7	8	6	7	7	5	1	1	1	1	1	1	1	1	41.3	41.3	8.5	31.121	281	281;647;262	0	255.45	By MS/MS	By MS/MS	By MS/MS	By MS/MS	By MS/MS	By MS/MS
P29692-3	P29692-3	8	1	1	Elongation factor 1-delta	EEF1D	sp|P29692-3|EF1D_HUMAN Isoform 3 of Elongation factor 1-delta OS=Homo sapiens OX=9606 GN=EEF1D	1	8	1	1	6	6	6	8	6	7	6	5	0	0	0	1	1	1	0	1	0	0	0	1	1	1	0	1	44	8.2	8.2	28.558	257	257	0.0031726	10.843	By matching	By matching	By matching	By matching	By matching	By matching
P30040;P30040-2	P30040;P30040-2	2;1	2;1	2;1	Endoplasmic reticulum resident protein 29	ERP29	sp|P30040|ERP29_HUMAN Endoplasmic reticulum resident protein 29 OS=Homo sapiens OX=9606 GN=ERP29 PE=1 SV=4;sp|P30040-2|ERP29_HUMAN Isoform 2 of Endoplasmic reticulum resident protein 29 OS=Homo sapiens OX=9606 GN=ERP29	2	2	2	2	2	1	2	1	1	2	1	1	2	1	2	1	1	2	1	1	2	1	2	1	1	2	1	1	8.4	8.4	8.4	28.993	261	261;53	0.00067295	12.242	By MS/MS	By matching	By matching	By matching	By matching	By matching
P30041	P30041	12	12	12	Peroxiredoxin-6	PRDX6	sp|P30041|PRDX6_HUMAN Peroxiredoxin-6 OS=Homo sapiens OX=9606 GN=PRDX6 PE=1 SV=3	1	12	12	12	9	10	8	12	9	12	9	12	9	10	8	12	9	12	9	12	9	10	8	12	9	12	9	12	58.5	58.5	58.5	25.035	224	224	0	120.23	By MS/MS	By MS/MS	By MS/MS	By MS/MS	By MS/MS	By MS/MS
P30044-2;P30044-3;P30044;P30044-4	P30044-2;P30044-3;P30044;P30044-4	4;4;4;2	4;4;4;2	4;4;4;2	Peroxiredoxin-5, mitochondrial	PRDX5	sp|P30044-2|PRDX5_HUMAN Isoform Cytoplasmic+peroxisomal of Peroxiredoxin-5, mitochondrial OS=Homo sapiens OX=9606 GN=PRDX5;sp|P30044-3|PRDX5_HUMAN Isoform 3 of Peroxiredoxin-5, mitochondrial OS=Homo sapiens OX=9606 GN=PRDX5;sp|P30044|PRDX5_HUMAN Peroxiredo	4	4	4	4	2	3	1	2	1	1	2	1	2	3	1	2	1	1	2	1	2	3	1	2	1	1	2	1	29.6	29.6	29.6	17.031	162	162;170;214;125	0	21.788	By MS/MS	By MS/MS	By matching	By MS/MS	By matching	By matching
P30046;P30046-2;A6NHG4	P30046;P30046-2;A6NHG4	2;1;1	2;1;1	2;1;1	D-dopachrome decarboxylase;D-dopachrome decarboxylase-like protein	DDT;DDTL	sp|P30046|DOPD_HUMAN D-dopachrome decarboxylase OS=Homo sapiens OX=9606 GN=DDT PE=1 SV=3;sp|P30046-2|DOPD_HUMAN Isoform 2 of D-dopachrome decarboxylase OS=Homo sapiens OX=9606 GN=DDT;sp|A6NHG4|DDTL_HUMAN D-dopachrome decarboxylase-like protein OS=Homo sapi	3	2	2	2	0	2	1	2	0	0	0	1	0	2	1	2	0	0	0	1	0	2	1	2	0	0	0	1	26.3	26.3	26.3	12.712	118	118;107;134	0	15.851		By MS/MS	By matching	By MS/MS
P30048-2;P30048	P30048-2;P30048	5;5	5;5	5;5	Thioredoxin-dependent peroxide reductase, mitochondrial	PRDX3	sp|P30048-2|PRDX3_HUMAN Isoform 2 of Thioredoxin-dependent peroxide reductase, mitochondrial OS=Homo sapiens OX=9606 GN=PRDX3;sp|P30048|PRDX3_HUMAN Thioredoxin-dependent peroxide reductase, mitochondrial OS=Homo sapiens OX=9606 GN=PRDX3 PE=1 SV=3	2	5	5	5	2	4	5	5	3	4	4	2	2	4	5	5	3	4	4	2	2	4	5	5	3	4	4	2	21.8	21.8	21.8	25.838	238	238;256	0	36.265	By MS/MS	By MS/MS	By MS/MS	By MS/MS	By MS/MS	By MS/MS
P30050;P30050-2	P30050;P30050-2	6;4	6;4	6;4	60S ribosomal protein L12	RPL12	sp|P30050|RL12_HUMAN 60S ribosomal protein L12 OS=Homo sapiens OX=9606 GN=RPL12 PE=1 SV=1;sp|P30050-2|RL12_HUMAN Isoform 2 of 60S ribosomal protein L12 OS=Homo sapiens OX=9606 GN=RPL12	2	6	6	6	4	5	5	5	4	5	6	6	4	5	5	5	4	5	6	6	4	5	5	5	4	5	6	6	50.9	50.9	50.9	17.818	165	165;132	0	186.63	By MS/MS	By MS/MS	By MS/MS	By MS/MS	By MS/MS	By MS/MS
P30084	P30084	3	3	3	Enoyl-CoA hydratase, mitochondrial	ECHS1	sp|P30084|ECHM_HUMAN Enoyl-CoA hydratase, mitochondrial OS=Homo sapiens OX=9606 GN=ECHS1 PE=1 SV=4	1	3	3	3	1	3	2	1	1	1	0	0	1	3	2	1	1	1	0	0	1	3	2	1	1	1	0	0	12.4	12.4	12.4	31.387	290	290	0	25.427	By MS/MS	By MS/MS	By MS/MS	By MS/MS	By matching	By matching
P30086	P30086	1	1	1	Phosphatidylethanolamine-binding protein 1;Hippocampal cholinergic neurostimulating peptide	PEBP1	sp|P30086|PEBP1_HUMAN Phosphatidylethanolamine-binding protein 1 OS=Homo sapiens OX=9606 GN=PEBP1 PE=1 SV=3	1	1	1	1	1	1	1	1	0	0	0	1	1	1	1	1	0	0	0	1	1	1	1	1	0	0	0	1	10.7	10.7	10.7	21.057	187	187	0.0043397	10.047	By MS/MS	By matching	By MS/MS	By matching
P30101	P30101	6	6	6	Protein disulfide-isomerase A3	PDIA3	sp|P30101|PDIA3_HUMAN Protein disulfide-isomerase A3 OS=Homo sapiens OX=9606 GN=PDIA3 PE=1 SV=4	1	6	6	6	6	5	4	5	1	4	3	4	6	5	4	5	1	4	3	4	6	5	4	5	1	4	3	4	14.5	14.5	14.5	56.782	505	505	0	38.8	By MS/MS	By MS/MS	By MS/MS	By MS/MS	By matching	By MS/MS
P30153;P30154-5;P30154-4;P30154;P30154-3;P30154-2	P30153	15;2;2;2;2;2	15;2;2;2;2;2	15;2;2;2;2;2	Serine/threonine-protein phosphatase 2A 65 kDa regulatory subunit A alpha isoform	PPP2R1A	sp|P30153|2AAA_HUMAN Serine/threonine-protein phosphatase 2A 65 kDa regulatory subunit A alpha isoform OS=Homo sapiens OX=9606 GN=PPP2R1A PE=1 SV=4	6	15	15	15	7	8	8	8	11	11	13	14	7	8	8	8	11	11	13	14	7	8	8	8	11	11	13	14	32.3	32.3	32.3	65.308	589	589;474;556;601;603;667	0	181.85	By MS/MS	By MS/MS	By MS/MS	By MS/MS	By MS/MS	By MS/MS
P30260;P30260-2	P30260;P30260-2	8;8	8;8	8;8	Cell division cycle protein 27 homolog	CDC27	sp|P30260|CDC27_HUMAN Cell division cycle protein 27 homolog OS=Homo sapiens OX=9606 GN=CDC27 PE=1 SV=2;sp|P30260-2|CDC27_HUMAN Isoform 2 of Cell division cycle protein 27 homolog OS=Homo sapiens OX=9606 GN=CDC27	2	8	8	8	5	4	3	5	5	5	6	8	5	4	3	5	5	5	6	8	5	4	3	5	5	5	6	8	14.3	14.3	14.3	91.866	824	824;830	0	53.1	By MS/MS	By MS/MS	By MS/MS	By MS/MS	By MS/MS	By MS/MS
P30405-2;P30405	P30405-2;P30405	1;1	1;1	1;1	Peptidyl-prolyl cis-trans isomerase F, mitochondrial	PPIF	sp|P30405-2|PPIF_HUMAN Isoform 2 of Peptidyl-prolyl cis-trans isomerase F, mitochondrial OS=Homo sapiens OX=9606 GN=PPIF;sp|P30405|PPIF_HUMAN Peptidyl-prolyl cis-trans isomerase F, mitochondrial OS=Homo sapiens OX=9606 GN=PPIF PE=1 SV=1	2	1	1	1	0	1	1	0	0	0	0	0	0	1	1	0	0	0	0	0	0	1	1	0	0	0	0	0	18.7	18.7	18.7	16.541	155	155;207	0.0040721	7.5884		By MS/MS	By MS/MS
P30519	P30519	1	1	1	Heme oxygenase 2	HMOX2	sp|P30519|HMOX2_HUMAN Heme oxygenase 2 OS=Homo sapiens OX=9606 GN=HMOX2 PE=1 SV=2	1	1	1	1	0	1	1	1	1	1	1	0	0	1	1	1	1	1	1	0	0	1	1	1	1	1	1	0	5.1	5.1	5.1	36.032	316	316	0	13.152		By matching	By MS/MS	By matching	By MS/MS	By matching
P30536	P30536	2	2	2	Translocator protein	TSPO	sp|P30536|TSPO_HUMAN Translocator protein OS=Homo sapiens OX=9606 GN=TSPO PE=1 SV=3	1	2	2	2	1	1	1	2	2	2	2	1	1	1	1	2	2	2	2	1	1	1	1	2	2	2	2	1	9.5	9.5	9.5	18.828	169	169	0	12.411	By MS/MS	By MS/MS	By MS/MS	By MS/MS	By MS/MS	By MS/MS
P30566;P30566-2	P30566;P30566-2	2;1	2;1	2;1	Adenylosuccinate lyase	ADSL	sp|P30566|PUR8_HUMAN Adenylosuccinate lyase OS=Homo sapiens OX=9606 GN=ADSL PE=1 SV=2;sp|P30566-2|PUR8_HUMAN Isoform 2 of Adenylosuccinate lyase OS=Homo sapiens OX=9606 GN=ADSL	2	2	2	2	2	2	1	1	2	1	1	1	2	2	1	1	2	1	1	1	2	2	1	1	2	1	1	1	4.1	4.1	4.1	54.889	484	484;425	0	12.716	By MS/MS	By MS/MS	By matching	By MS/MS	By MS/MS	By matching
P30825	P30825	2	2	2	High affinity cationic amino acid transporter 1	SLC7A1	sp|P30825|CTR1_HUMAN High affinity cationic amino acid transporter 1 OS=Homo sapiens OX=9606 GN=SLC7A1 PE=1 SV=1	1	2	2	2	0	0	0	1	2	2	2	2	0	0	0	1	2	2	2	2	0	0	0	1	2	2	2	2	4.8	4.8	4.8	67.638	629	629	0	17.584				By matching	By MS/MS	By MS/MS
P30837	P30837	2	2	2	Aldehyde dehydrogenase X, mitochondrial	ALDH1B1	sp|P30837|AL1B1_HUMAN Aldehyde dehydrogenase X, mitochondrial OS=Homo sapiens OX=9606 GN=ALDH1B1 PE=1 SV=4	1	2	2	2	1	0	1	2	2	2	2	2	1	0	1	2	2	2	2	2	1	0	1	2	2	2	2	2	5.4	5.4	5.4	57.249	517	517	0	12.793	By matching		By MS/MS	By matching	By matching	By MS/MS
P30876	P30876	12	12	12	DNA-directed RNA polymerase II subunit RPB2	POLR2B	sp|P30876|RPB2_HUMAN DNA-directed RNA polymerase II subunit RPB2 OS=Homo sapiens OX=9606 GN=POLR2B PE=1 SV=1	1	12	12	12	7	5	2	4	12	12	12	12	7	5	2	4	12	12	12	12	7	5	2	4	12	12	12	12	14.2	14.2	14.2	133.9	1174	1174	0	124.85	By matching	By MS/MS	By matching	By matching	By MS/MS	By MS/MS
P31153;P31153-2;Q00266	P31153;P31153-2	16;10;1	16;10;1	16;10;1	S-adenosylmethionine synthase isoform type-2	MAT2A	sp|P31153|METK2_HUMAN S-adenosylmethionine synthase isoform type-2 OS=Homo sapiens OX=9606 GN=MAT2A PE=1 SV=1;sp|P31153-2|METK2_HUMAN Isoform 2 of S-adenosylmethionine synthase isoform type-2 OS=Homo sapiens OX=9606 GN=MAT2A	3	16	16	16	13	13	12	15	12	13	13	12	13	13	12	15	12	13	13	12	13	13	12	15	12	13	13	12	42.3	42.3	42.3	43.66	395	395;299;395	0	180.4	By MS/MS	By MS/MS	By MS/MS	By MS/MS	By MS/MS	By MS/MS
P31321	P31321	4	1	1	cAMP-dependent protein kinase type I-beta regulatory subunit	PRKAR1B	sp|P31321|KAP1_HUMAN cAMP-dependent protein kinase type I-beta regulatory subunit OS=Homo sapiens OX=9606 GN=PRKAR1B PE=1 SV=4	1	4	1	1	4	4	4	3	3	3	4	3	1	1	1	0	1	1	1	1	1	1	1	0	1	1	1	1	8.9	4.5	4.5	43.072	381	381	0.0042657	8.5195	By MS/MS	By MS/MS	By MS/MS	By matching	By matching	By MS/MS
P31350;P31350-2	P31350;P31350-2	4;4	4;4	4;4	Ribonucleoside-diphosphate reductase subunit M2	RRM2	sp|P31350|RIR2_HUMAN Ribonucleoside-diphosphate reductase subunit M2 OS=Homo sapiens OX=9606 GN=RRM2 PE=1 SV=1;sp|P31350-2|RIR2_HUMAN Isoform 2 of Ribonucleoside-diphosphate reductase subunit M2 OS=Homo sapiens OX=9606 GN=RRM2	2	4	4	4	3	2	2	3	3	3	2	4	3	2	2	3	3	3	2	4	3	2	2	3	3	3	2	4	15.4	15.4	15.4	44.877	389	389;449	0	30.202	By MS/MS	By MS/MS	By MS/MS	By MS/MS	By MS/MS	By MS/MS
P31689;P31689-2	P31689;P31689-2	12;8	12;8	12;8	DnaJ homolog subfamily A member 1	DNAJA1	sp|P31689|DNJA1_HUMAN DnaJ homolog subfamily A member 1 OS=Homo sapiens OX=9606 GN=DNAJA1 PE=1 SV=2;sp|P31689-2|DNJA1_HUMAN Isoform 2 of DnaJ homolog subfamily A member 1 OS=Homo sapiens OX=9606 GN=DNAJA1	2	12	12	12	7	7	7	8	11	11	12	11	7	7	7	8	11	11	12	11	7	7	7	8	11	11	12	11	42.3	42.3	42.3	44.868	397	397;331	0	225.74	By MS/MS	By MS/MS	By MS/MS	By MS/MS	By MS/MS	By MS/MS
P31930	P31930	14	14	13	Cytochrome b-c1 complex subunit 1, mitochondrial	UQCRC1	sp|P31930|QCR1_HUMAN Cytochrome b-c1 complex subunit 1, mitochondrial OS=Homo sapiens OX=9606 GN=UQCRC1 PE=1 SV=3	1	14	14	13	12	10	11	14	9	11	9	10	12	10	11	14	9	11	9	10	11	10	10	13	8	10	8	9	43.1	43.1	41.7	52.645	480	480	0	137.93	By MS/MS	By MS/MS	By MS/MS	By MS/MS	By MS/MS	By MS/MS
P31939-2;P31939	P31939-2;P31939	7;7	7;7	7;7	Bifunctional purine biosynthesis protein PURH;Phosphoribosylaminoimidazolecarboxamide formyltransferase;IMP cyclohydrolase	ATIC	sp|P31939-2|PUR9_HUMAN Isoform 2 of Bifunctional purine biosynthesis protein ATIC OS=Homo sapiens OX=9606 GN=ATIC;sp|P31939|PUR9_HUMAN Bifunctional purine biosynthesis protein ATIC OS=Homo sapiens OX=9606 GN=ATIC PE=1 SV=3	2	7	7	7	5	3	3	5	4	5	5	5	5	3	3	5	4	5	5	5	5	3	3	5	4	5	5	5	15.7	15.7	15.7	64.523	591	591;592	0	59.697	By MS/MS	By MS/MS	By MS/MS	By MS/MS	By MS/MS	By MS/MS
P31942-3;P31942-2;P31942;P31942-4;P31942-6;P31942-5	P31942-3;P31942-2;P31942;P31942-4;P31942-6;P31942-5	5;5;5;4;3;3	5;5;5;4;3;3	5;5;5;4;3;3	Heterogeneous nuclear ribonucleoprotein H3	HNRNPH3	sp|P31942-3|HNRH3_HUMAN Isoform 3 of Heterogeneous nuclear ribonucleoprotein H3 OS=Homo sapiens OX=9606 GN=HNRNPH3;sp|P31942-2|HNRH3_HUMAN Isoform 2 of Heterogeneous nuclear ribonucleoprotein H3 OS=Homo sapiens OX=9606 GN=HNRNPH3;sp|P31942|HNRH3_HUMAN Hete	6	5	5	5	3	4	3	5	1	2	3	4	3	4	3	5	1	2	3	4	3	4	3	5	1	2	3	4	24.9	24.9	24.9	31.525	297	297;331;346;215;139;145	0	37.246	By matching	By MS/MS	By MS/MS	By MS/MS	By matching	By matching
P31943	P31943	15	15	10	Heterogeneous nuclear ribonucleoprotein H;Heterogeneous nuclear ribonucleoprotein H, N-terminally processed	HNRNPH1	sp|P31943|HNRH1_HUMAN Heterogeneous nuclear ribonucleoprotein H OS=Homo sapiens OX=9606 GN=HNRNPH1 PE=1 SV=4	1	15	15	10	10	14	13	12	13	14	15	15	10	14	13	12	13	14	15	15	6	9	8	8	8	9	10	10	44.3	44.3	28.1	49.229	449	449	0	323.31	By MS/MS	By MS/MS	By MS/MS	By MS/MS	By MS/MS	By MS/MS
P31946-2;P31946	P31946-2;P31946	13;12	10;9	8;7	14-3-3 protein beta/alpha;14-3-3 protein beta/alpha, N-terminally processed	YWHAB	sp|P31946-2|1433B_HUMAN Isoform Short of 14-3-3 protein beta/alpha OS=Homo sapiens OX=9606 GN=YWHAB;sp|P31946|1433B_HUMAN 14-3-3 protein beta/alpha OS=Homo sapiens OX=9606 GN=YWHAB PE=1 SV=3	2	13	10	8	11	9	7	9	11	12	10	10	8	6	5	6	8	9	7	7	6	4	3	4	7	7	6	6	62.3	55.3	45.9	27.85	244	244;246	0	223.25	By MS/MS	By MS/MS	By MS/MS	By MS/MS	By MS/MS	By MS/MS
P31948;P31948-3;P31948-2	P31948;P31948-3;P31948-2	11;10;10	11;10;10	11;10;10	Stress-induced-phosphoprotein 1	STIP1	sp|P31948|STIP1_HUMAN Stress-induced-phosphoprotein 1 OS=Homo sapiens OX=9606 GN=STIP1 PE=1 SV=1;sp|P31948-3|STIP1_HUMAN Isoform 3 of Stress-induced-phosphoprotein 1 OS=Homo sapiens OX=9606 GN=STIP1;sp|P31948-2|STIP1_HUMAN Isoform 2 of Stress-induced-phosp	3	11	11	11	8	7	6	8	6	8	8	8	8	7	6	8	6	8	8	8	8	7	6	8	6	8	8	8	25.6	25.6	25.6	62.639	543	543;519;590	0	86.261	By MS/MS	By MS/MS	By MS/MS	By MS/MS	By MS/MS	By MS/MS
P32119;P32119-2	P32119	16;3	15;3	15;3	Peroxiredoxin-2	PRDX2	sp|P32119|PRDX2_HUMAN Peroxiredoxin-2 OS=Homo sapiens OX=9606 GN=PRDX2 PE=1 SV=5	2	16	15	15	13	13	13	16	11	13	12	13	12	12	13	15	10	12	11	12	12	12	13	15	10	12	11	12	56.6	51	51	21.892	198	198;142	0	123.15	By MS/MS	By MS/MS	By MS/MS	By MS/MS	By MS/MS	By MS/MS
P32322-2;P32322;P32322-3	P32322-2;P32322;P32322-3	2;2;2	2;2;2	2;2;2	Pyrroline-5-carboxylate reductase 1, mitochondrial	PYCR1	sp|P32322-2|P5CR1_HUMAN Isoform 2 of Pyrroline-5-carboxylate reductase 1, mitochondrial OS=Homo sapiens OX=9606 GN=PYCR1;sp|P32322|P5CR1_HUMAN Pyrroline-5-carboxylate reductase 1, mitochondrial OS=Homo sapiens OX=9606 GN=PYCR1 PE=1 SV=2;sp|P32322-3|P5CR1_H	3	2	2	2	2	2	1	2	1	1	1	2	2	2	1	2	1	1	1	2	2	2	1	2	1	1	1	2	6.3	6.3	6.3	33.34	316	316;319;346	0	12.545	By MS/MS	By matching	By MS/MS	By matching	By matching	By matching
P32780	P32780	1	1	1	General transcription factor IIH subunit 1	GTF2H1	sp|P32780|TF2H1_HUMAN General transcription factor IIH subunit 1 OS=Homo sapiens OX=9606 GN=GTF2H1 PE=1 SV=1	1	1	1	1	1	0	1	0	1	1	0	1	1	0	1	0	1	1	0	1	1	0	1	0	1	1	0	1	2.2	2.2	2.2	62.031	548	548	0.0048622	6.7061	By matching		By matching		By matching	By MS/MS
P32969	P32969	12	12	12	60S ribosomal protein L9	RPL9	sp|P32969|RL9_HUMAN 60S ribosomal protein L9 OS=Homo sapiens OX=9606 GN=RPL9 PE=1 SV=1	1	12	12	12	8	7	7	11	9	9	8	11	8	7	7	11	9	9	8	11	8	7	7	11	9	9	8	11	69.8	69.8	69.8	21.863	192	192	0	194.35	By MS/MS	By MS/MS	By MS/MS	By MS/MS	By MS/MS	By MS/MS
P33176;O60282-2;O60282;Q12840	P33176	8;2;2;2	8;2;2;2	8;2;2;2	Kinesin-1 heavy chain	KIF5B	sp|P33176|KINH_HUMAN Kinesin-1 heavy chain OS=Homo sapiens OX=9606 GN=KIF5B PE=1 SV=1	4	8	8	8	4	2	1	2	6	6	6	6	4	2	1	2	6	6	6	6	4	2	1	2	6	6	6	6	10.7	10.7	10.7	109.68	963	963;725;957;1032	0	55.677	By MS/MS	By MS/MS	By matching	By MS/MS	By MS/MS	By MS/MS
P33316-2;P33316	P33316-2;P33316	3;3	3;3	3;3	Deoxyuridine 5-triphosphate nucleotidohydrolase, mitochondrial	DUT	sp|P33316-2|DUT_HUMAN Isoform 2 of Deoxyuridine 5-triphosphate nucleotidohydrolase, mitochondrial OS=Homo sapiens OX=9606 GN=DUT;sp|P33316|DUT_HUMAN Deoxyuridine 5-triphosphate nucleotidohydrolase, mitochondrial OS=Homo sapiens OX=9606 GN=DUT PE=1 SV=4	2	3	3	3	2	3	1	2	2	2	2	2	2	3	1	2	2	2	2	2	2	3	1	2	2	2	2	2	21.3	21.3	21.3	17.748	164	164;252	0	35.598	By MS/MS	By MS/MS	By MS/MS	By MS/MS	By matching	By MS/MS
P33981-2;P33981	P33981-2;P33981	1;1	1;1	1;1	Dual specificity protein kinase TTK	TTK	sp|P33981-2|TTK_HUMAN Isoform 2 of Dual specificity protein kinase TTK OS=Homo sapiens OX=9606 GN=TTK;sp|P33981|TTK_HUMAN Dual specificity protein kinase TTK OS=Homo sapiens OX=9606 GN=TTK PE=1 SV=2	2	1	1	1	0	0	0	0	1	1	1	1	0	0	0	0	1	1	1	1	0	0	0	0	1	1	1	1	1.5	1.5	1.5	96.943	856	856;857	0.0093071	6.2318					By MS/MS	By matching
P33991;Q9UJA3-2;Q9UJA3-3;Q9UJA3;Q9UJA3-4	P33991	21;1;1;1;1	21;1;1;1;1	21;1;1;1;1	DNA replication licensing factor MCM4	MCM4	sp|P33991|MCM4_HUMAN DNA replication licensing factor MCM4 OS=Homo sapiens OX=9606 GN=MCM4 PE=1 SV=5	5	21	21	21	13	11	12	13	18	15	18	18	13	11	12	13	18	15	18	18	13	11	12	13	18	15	18	18	31.7	31.7	31.7	96.557	863	863;793;824;840;880	0	238.1	By MS/MS	By MS/MS	By MS/MS	By MS/MS	By MS/MS	By MS/MS
P33992	P33992	9	9	9	DNA replication licensing factor MCM5	MCM5	sp|P33992|MCM5_HUMAN DNA replication licensing factor MCM5 OS=Homo sapiens OX=9606 GN=MCM5 PE=1 SV=5	1	9	9	9	8	6	7	7	6	7	5	6	8	6	7	7	6	7	5	6	8	6	7	7	6	7	5	6	16.9	16.9	16.9	82.285	734	734	0	70.283	By MS/MS	By MS/MS	By MS/MS	By MS/MS	By MS/MS	By MS/MS
P33993;P33993-3;P33993-2	P33993;P33993-3;P33993-2	27;17;16	27;17;16	27;17;16	DNA replication licensing factor MCM7	MCM7	sp|P33993|MCM7_HUMAN DNA replication licensing factor MCM7 OS=Homo sapiens OX=9606 GN=MCM7 PE=1 SV=4;sp|P33993-3|MCM7_HUMAN Isoform 3 of DNA replication licensing factor MCM7 OS=Homo sapiens OX=9606 GN=MCM7;sp|P33993-2|MCM7_HUMAN Isoform 2 of DNA replicati	3	27	27	27	17	17	17	19	27	25	25	26	17	17	17	19	27	25	25	26	17	17	17	19	27	25	25	26	45.9	45.9	45.9	81.307	719	719;543;389	0	320.94	By MS/MS	By MS/MS	By MS/MS	By MS/MS	By MS/MS	By MS/MS
P34896-4;P34896-2;P34896;P34896-3	P34896-4;P34896-2;P34896	3;3;3;1	3;3;3;1	3;3;3;1	Serine hydroxymethyltransferase, cytosolic	SHMT1	sp|P34896-4|GLYC_HUMAN Isoform 4 of Serine hydroxymethyltransferase, cytosolic OS=Homo sapiens OX=9606 GN=SHMT1;sp|P34896-2|GLYC_HUMAN Isoform 2 of Serine hydroxymethyltransferase, cytosolic OS=Homo sapiens OX=9606 GN=SHMT1;sp|P34896|GLYC_HUMAN Serine hydr	4	3	3	3	3	3	1	2	1	1	2	3	3	3	1	2	1	1	2	3	3	3	1	2	1	1	2	3	10.7	10.7	10.7	37.672	345	345;444;483;403	0	18.889	By MS/MS	By MS/MS	By MS/MS	By MS/MS	By MS/MS	By matching
P34897-3;P34897;P34897-2	P34897-3;P34897;P34897-2	7;7;6	7;7;6	7;7;6	Serine hydroxymethyltransferase, mitochondrial	SHMT2	sp|P34897-3|GLYM_HUMAN Isoform 3 of Serine hydroxymethyltransferase, mitochondrial OS=Homo sapiens OX=9606 GN=SHMT2;sp|P34897|GLYM_HUMAN Serine hydroxymethyltransferase, mitochondrial OS=Homo sapiens OX=9606 GN=SHMT2 PE=1 SV=3;sp|P34897-2|GLYM_HUMAN Isofor	3	7	7	7	3	5	7	4	1	1	1	1	3	5	7	4	1	1	1	1	3	5	7	4	1	1	1	1	17	17	17	53.454	483	483;504;494	0	44.197	By MS/MS	By MS/MS	By MS/MS	By MS/MS	By matching	By matching
P34932;P34932-2	P34932	20;3	20;3	19;3	Heat shock 70 kDa protein 4	HSPA4	sp|P34932|HSP74_HUMAN Heat shock 70 kDa protein 4 OS=Homo sapiens OX=9606 GN=HSPA4 PE=1 SV=4	2	20	20	19	10	10	11	11	17	16	16	16	10	10	11	11	17	16	16	16	9	10	11	11	16	15	15	15	31.1	31.1	30	94.33	840	840;148	0	224.49	By MS/MS	By MS/MS	By MS/MS	By MS/MS	By MS/MS	By MS/MS
P35080-2;P35080	P35080-2;P35080	4;2	4;2	4;2	Profilin-2	PFN2	sp|P35080-2|PROF2_HUMAN Isoform IIb of Profilin-2 OS=Homo sapiens OX=9606 GN=PFN2;sp|P35080|PROF2_HUMAN Profilin-2 OS=Homo sapiens OX=9606 GN=PFN2 PE=1 SV=3	2	4	4	4	1	3	3	4	2	3	2	2	1	3	3	4	2	3	2	2	1	3	3	4	2	3	2	2	32.1	32.1	32.1	15.088	140	140;140	0	30.953	By MS/MS	By MS/MS	By MS/MS	By MS/MS	By MS/MS	By MS/MS
P35221;P35221-2;P35221-3;P26232-4;P26232-6;P26232-3;P26232-2;P26232-5;P26232	P35221;P35221-2;P35221-3	13;13;7;1;1;1;1;1;1	13;13;7;1;1;1;1;1;1	13;13;7;1;1;1;1;1;1	Catenin alpha-1	CTNNA1	sp|P35221|CTNA1_HUMAN Catenin alpha-1 OS=Homo sapiens OX=9606 GN=CTNNA1 PE=1 SV=1;sp|P35221-2|CTNA1_HUMAN Isoform 2 of Catenin alpha-1 OS=Homo sapiens OX=9606 GN=CTNNA1;sp|P35221-3|CTNA1_HUMAN Isoform 3 of Catenin alpha-1 OS=Homo sapiens OX=9606 GN=CTNNA1	9	13	13	13	2	1	1	6	9	9	9	12	2	1	1	6	9	9	9	12	2	1	1	6	9	9	9	12	24.8	24.8	24.8	100.07	906	906;930;536;537;584;860;905;939;953	0	201.17	By matching	By matching	By MS/MS	By matching	By MS/MS	By MS/MS
P35222	P35222	2	2	2	Catenin beta-1	CTNNB1	sp|P35222|CTNB1_HUMAN Catenin beta-1 OS=Homo sapiens OX=9606 GN=CTNNB1 PE=1 SV=1	1	2	2	2	1	1	1	1	2	2	2	2	1	1	1	1	2	2	2	2	1	1	1	1	2	2	2	2	2.8	2.8	2.8	85.496	781	781	0	13.12	By matching	By matching	By matching	By matching	By MS/MS	By MS/MS
P35232;P35232-2	P35232;P35232-2	19;10	19;10	19;10	Prohibitin	PHB	sp|P35232|PHB1_HUMAN Prohibitin 1 OS=Homo sapiens OX=9606 GN=PHB1 PE=1 SV=1;sp|P35232-2|PHB1_HUMAN Isoform 2 of Prohibitin 1 OS=Homo sapiens OX=9606 GN=PHB1	2	19	19	19	14	14	13	17	14	17	17	17	14	14	13	17	14	17	17	17	14	14	13	17	14	17	17	17	83.1	83.1	83.1	29.804	272	272;155	0	161.25	By MS/MS	By MS/MS	By MS/MS	By MS/MS	By MS/MS	By MS/MS
P35237	P35237	1	1	1	Serpin B6	SERPINB6	sp|P35237|SPB6_HUMAN Serpin B6 OS=Homo sapiens OX=9606 GN=SERPINB6 PE=1 SV=3	1	1	1	1	1	1	1	1	1	1	1	1	1	1	1	1	1	1	1	1	1	1	1	1	1	1	1	1	4	4	4	42.621	376	376	0.0039084	7.1782	By matching	By MS/MS	By MS/MS	By matching	By MS/MS	By matching
P35241;P35241-5;P35241-4;P35241-2;P35241-3	P35241;P35241-5;P35241-4	17;16;13;5;3	17;16;13;5;3	9;8;7;5;2	Radixin	RDX	sp|P35241|RADI_HUMAN Radixin OS=Homo sapiens OX=9606 GN=RDX PE=1 SV=1;sp|P35241-5|RADI_HUMAN Isoform 5 of Radixin OS=Homo sapiens OX=9606 GN=RDX;sp|P35241-4|RADI_HUMAN Isoform 4 of Radixin OS=Homo sapiens OX=9606 GN=RDX	5	17	17	9	12	9	10	11	16	15	15	16	12	9	10	11	16	15	15	16	4	4	3	4	8	7	7	8	23.7	23.7	14.9	68.563	583	583;604;447;257;200	0	120.16	By MS/MS	By MS/MS	By MS/MS	By MS/MS	By MS/MS	By MS/MS
P35249;P35249-2	P35249;P35249-2	3;2	3;2	3;2	Replication factor C subunit 4	RFC4	sp|P35249|RFC4_HUMAN Replication factor C subunit 4 OS=Homo sapiens OX=9606 GN=RFC4 PE=1 SV=2;sp|P35249-2|RFC4_HUMAN Isoform 2 of Replication factor C subunit 4 OS=Homo sapiens OX=9606 GN=RFC4	2	3	3	3	1	2	2	1	1	2	2	2	1	2	2	1	1	2	2	2	1	2	2	1	1	2	2	2	11.6	11.6	11.6	39.681	363	363;303	0	22.786	By matching	By matching	By MS/MS	By MS/MS	By MS/MS	By MS/MS
P35250;P35250-2	P35250;P35250-2	4;3	4;3	4;3	Replication factor C subunit 2	RFC2	sp|P35250|RFC2_HUMAN Replication factor C subunit 2 OS=Homo sapiens OX=9606 GN=RFC2 PE=1 SV=3;sp|P35250-2|RFC2_HUMAN Isoform 2 of Replication factor C subunit 2 OS=Homo sapiens OX=9606 GN=RFC2	2	4	4	4	4	2	3	3	4	4	3	3	4	2	3	3	4	4	3	3	4	2	3	3	4	4	3	3	16.7	16.7	16.7	39.157	354	354;320	0	40.848	By MS/MS	By MS/MS	By MS/MS	By MS/MS	By MS/MS	By MS/MS
P35251-2;P35251	P35251-2;P35251	10;10	10;10	10;10	Replication factor C subunit 1	RFC1	sp|P35251-2|RFC1_HUMAN Isoform 2 of Replication factor C subunit 1 OS=Homo sapiens OX=9606 GN=RFC1;sp|P35251|RFC1_HUMAN Replication factor C subunit 1 OS=Homo sapiens OX=9606 GN=RFC1 PE=1 SV=4	2	10	10	10	4	5	3	5	9	7	8	8	4	5	3	5	9	7	8	8	4	5	3	5	9	7	8	8	12.8	12.8	12.8	128.18	1147	1147;1148	0	93.294	By MS/MS	By MS/MS	By MS/MS	By MS/MS	By MS/MS	By MS/MS
P35268	P35268	5	5	5	60S ribosomal protein L22	RPL22	sp|P35268|RL22_HUMAN 60S ribosomal protein L22 OS=Homo sapiens OX=9606 GN=RPL22 PE=1 SV=2	1	5	5	5	4	3	3	3	3	3	3	5	4	3	3	3	3	3	3	5	4	3	3	3	3	3	3	5	60.2	60.2	60.2	14.787	128	128	0	41.22	By MS/MS	By matching	By MS/MS	By MS/MS	By MS/MS	By MS/MS
P35520;P35520-2	P35520;P35520-2	10;10	10;10	10;10	Cystathionine beta-synthase	CBS	sp|P35520|CBS_HUMAN Cystathionine beta-synthase OS=Homo sapiens OX=9606 GN=CBS PE=1 SV=2;sp|P35520-2|CBS_HUMAN Isoform 2 of Cystathionine beta-synthase OS=Homo sapiens OX=9606 GN=CBS	2	10	10	10	7	8	8	9	10	9	9	10	7	8	8	9	10	9	9	10	7	8	8	9	10	9	9	10	23.8	23.8	23.8	60.586	551	551;565	0	86.919	By MS/MS	By MS/MS	By MS/MS	By MS/MS	By MS/MS	By MS/MS
P35579;P35579-2;P35749-4;P35749-3;P35749;P35749-2;Q7Z406-5	P35579;P35579-2	39;29;4;4;4;4;1	39;29;4;4;4;4;1	33;23;1;1;1;1;0	Myosin-9	MYH9	sp|P35579|MYH9_HUMAN Myosin-9 OS=Homo sapiens OX=9606 GN=MYH9 PE=1 SV=4;sp|P35579-2|MYH9_HUMAN Isoform 2 of Myosin-9 OS=Homo sapiens OX=9606 GN=MYH9	7	39	39	33	23	23	20	26	33	31	30	27	23	23	20	26	33	31	30	27	19	20	18	22	27	27	25	23	26.2	26.2	22.7	226.53	1960	1960;1382;1938;1945;1972;1979;1478	0	323.31	By MS/MS	By MS/MS	By MS/MS	By MS/MS	By MS/MS	By MS/MS
P35580;P35580-5;P35580-2;P35580-3;P35580-4	P35580;P35580-5;P35580-2;P35580-3;P35580-4	13;13;13;13;13	8;8;8;8;8	8;8;8;8;8	Myosin-10	MYH10	sp|P35580|MYH10_HUMAN Myosin-10 OS=Homo sapiens OX=9606 GN=MYH10 PE=1 SV=3;sp|P35580-5|MYH10_HUMAN Isoform 5 of Myosin-10 OS=Homo sapiens OX=9606 GN=MYH10;sp|P35580-2|MYH10_HUMAN Isoform 2 of Myosin-10 OS=Homo sapiens OX=9606 GN=MYH10;sp|P35580-3|MYH10_HUM	5	13	8	8	8	7	5	5	12	6	9	6	4	4	3	2	7	3	5	3	4	4	3	2	7	3	5	3	8.8	6.1	6.1	229	1976	1976;1985;1992;1997;2007	0	72.456	By matching	By MS/MS	By MS/MS	By matching	By MS/MS	By MS/MS
P35606-2;P35606	P35606-2;P35606	2;2	2;2	2;2	Coatomer subunit beta	COPB2	sp|P35606-2|COPB2_HUMAN Isoform 2 of Coatomer subunit beta OS=Homo sapiens OX=9606 GN=COPB2;sp|P35606|COPB2_HUMAN Coatomer subunit beta OS=Homo sapiens OX=9606 GN=COPB2 PE=1 SV=2	2	2	2	2	0	0	1	1	1	2	2	2	0	0	1	1	1	2	2	2	0	0	1	1	1	2	2	2	3.4	3.4	3.4	99.045	877	877;906	0	14.718			By matching	By matching	By MS/MS	By MS/MS
P35613-2;P35613;P35613-3;P35613-4	P35613-2;P35613;P35613-3;P35613-4	6;6;5;5	6;6;5;5	6;6;5;5	Basigin	BSG	sp|P35613-2|BASI_HUMAN Isoform 2 of Basigin OS=Homo sapiens OX=9606 GN=BSG;sp|P35613|BASI_HUMAN Basigin OS=Homo sapiens OX=9606 GN=BSG PE=1 SV=2;sp|P35613-3|BASI_HUMAN Isoform 3 of Basigin OS=Homo sapiens OX=9606 GN=BSG;sp|P35613-4|BASI_HUMAN Isoform 4 of	4	6	6	6	3	2	5	3	5	4	5	3	3	2	5	3	5	4	5	3	3	2	5	3	5	4	5	3	30.1	30.1	30.1	29.221	269	269;385;176;205	0	51.991	By MS/MS	By MS/MS	By MS/MS	By MS/MS	By MS/MS	By MS/MS
P35637-2;P35637	P35637-2;P35637	7;7	7;7	5;5	RNA-binding protein FUS	FUS	sp|P35637-2|FUS_HUMAN Isoform Short of RNA-binding protein FUS OS=Homo sapiens OX=9606 GN=FUS;sp|P35637|FUS_HUMAN RNA-binding protein FUS OS=Homo sapiens OX=9606 GN=FUS PE=1 SV=1	2	7	7	5	5	5	4	7	4	7	6	5	5	5	4	7	4	7	6	5	3	3	3	5	2	5	4	3	17.9	17.9	17.9	53.354	525	525;526	0	75.847	By MS/MS	By MS/MS	By MS/MS	By MS/MS	By MS/MS	By MS/MS
P35658-2;P35658-4;P35658;P35658-3;P35658-5	P35658-2;P35658-4;P35658;P35658-3;P35658-5	2;2;2;2;2	2;2;2;2;2	2;2;2;2;2	Nuclear pore complex protein Nup214	NUP214	sp|P35658-2|NU214_HUMAN Isoform 2 of Nuclear pore complex protein Nup214 OS=Homo sapiens OX=9606 GN=NUP214;sp|P35658-4|NU214_HUMAN Isoform 4 of Nuclear pore complex protein Nup214 OS=Homo sapiens OX=9606 GN=NUP214;sp|P35658|NU214_HUMAN Nuclear pore complex	5	2	2	2	0	0	0	0	2	2	2	1	0	0	0	0	2	2	2	1	0	0	0	0	2	2	2	1	1.4	1.4	1.4	212.57	2079	2079;2080;2090;2091;2093	0	17.156					By MS/MS	By MS/MS
P35659-2;P35659	P35659-2;P35659	2;2	2;2	2;2	Protein DEK	DEK	sp|P35659-2|DEK_HUMAN Isoform 2 of Protein DEK OS=Homo sapiens OX=9606 GN=DEK;sp|P35659|DEK_HUMAN Protein DEK OS=Homo sapiens OX=9606 GN=DEK PE=1 SV=1	2	2	2	2	0	1	1	2	0	1	1	0	0	1	1	2	0	1	1	0	0	1	1	2	0	1	1	0	6.7	6.7	6.7	38.704	341	341;375	0	12.531		By MS/MS	By MS/MS	By matching		By MS/MS
P35908	P35908	42	39	1	Keratin, type II cytoskeletal 2 epidermal	KRT2	sp|P35908|K22E_HUMAN Keratin, type II cytoskeletal 2 epidermal OS=Homo sapiens OX=9606 GN=KRT2 PE=1 SV=2	1	42	39	1	31	28	28	38	25	32	31	29	29	25	25	35	23	30	29	26	1	1	1	1	1	1	1	1	75.1	70.7	4.7	65.432	639	639	0	323.31	By MS/MS	By MS/MS	By MS/MS	By MS/MS	By MS/MS	By MS/MS
P35914-3;P35914-2;P35914	P35914-3;P35914-2;P35914	1;1;1	1;1;1	1;1;1	Hydroxymethylglutaryl-CoA lyase, mitochondrial	HMGCL	sp|P35914-3|HMGCL_HUMAN Isoform 3 of Hydroxymethylglutaryl-CoA lyase, mitochondrial OS=Homo sapiens OX=9606 GN=HMGCL;sp|P35914-2|HMGCL_HUMAN Isoform 2 of Hydroxymethylglutaryl-CoA lyase, mitochondrial OS=Homo sapiens OX=9606 GN=HMGCL;sp|P35914|HMGCL_HUMAN	3	1	1	1	1	0	0	0	1	0	0	0	1	0	0	0	1	0	0	0	1	0	0	0	1	0	0	0	7.3	7.3	7.3	20.221	191	191;254;325	0.0049342	6.9126	By MS/MS				By MS/MS
P35998;P35998-2	P35998;P35998-2	28;17	28;17	28;17	26S protease regulatory subunit 7	PSMC2	sp|P35998|PRS7_HUMAN 26S proteasome regulatory subunit 7 OS=Homo sapiens OX=9606 GN=PSMC2 PE=1 SV=3;sp|P35998-2|PRS7_HUMAN Isoform 2 of 26S proteasome regulatory subunit 7 OS=Homo sapiens OX=9606 GN=PSMC2	2	28	28	28	22	20	19	20	26	26	27	27	22	20	19	20	26	26	27	27	22	20	19	20	26	26	27	27	65.4	65.4	65.4	48.633	433	433;296	0	323.31	By MS/MS	By MS/MS	By MS/MS	By MS/MS	By MS/MS	By MS/MS
P36404;P36404-2	P36404;P36404-2	3;2	3;2	3;2	ADP-ribosylation factor-like protein 2	ARL2	sp|P36404|ARL2_HUMAN ADP-ribosylation factor-like protein 2 OS=Homo sapiens OX=9606 GN=ARL2 PE=1 SV=4;sp|P36404-2|ARL2_HUMAN Isoform 2 of ADP-ribosylation factor-like protein 2 OS=Homo sapiens OX=9606 GN=ARL2	2	3	3	3	2	1	1	2	1	1	1	1	2	1	1	2	1	1	1	1	2	1	1	2	1	1	1	1	24.5	24.5	24.5	20.878	184	184;157	0	20.373	By MS/MS	By MS/MS	By matching	By MS/MS	By matching	By matching
P36507;Q02750-2	P36507;Q02750-2	2;1	2;1	1;0	Dual specificity mitogen-activated protein kinase kinase 2;Dual specificity mitogen-activated protein kinase kinase 1	MAP2K2;MAP2K1	sp|P36507|MP2K2_HUMAN Dual specificity mitogen-activated protein kinase kinase 2 OS=Homo sapiens OX=9606 GN=MAP2K2 PE=1 SV=1;sp|Q02750-2|MP2K1_HUMAN Isoform 2 of Dual specificity mitogen-activated protein kinase kinase 1 OS=Homo sapiens OX=9606 GN=MAP2K1	2	2	2	1	2	0	1	1	1	1	1	1	2	0	1	1	1	1	1	1	1	0	1	0	0	0	0	0	5.8	5.8	2.8	44.424	400	400;367	0	13.581	By matching		By MS/MS	By matching	By MS/MS	By MS/MS
P36542;P36542-2	P36542;P36542-2	5;4	5;4	5;4	ATP synthase subunit gamma, mitochondrial	ATP5C1	sp|P36542|ATPG_HUMAN ATP synthase subunit gamma, mitochondrial OS=Homo sapiens OX=9606 GN=ATP5F1C PE=1 SV=1;sp|P36542-2|ATPG_HUMAN Isoform Heart of ATP synthase subunit gamma, mitochondrial OS=Homo sapiens OX=9606 GN=ATP5F1C	2	5	5	5	3	3	4	5	3	2	3	4	3	3	4	5	3	2	3	4	3	3	4	5	3	2	3	4	17.8	17.8	17.8	32.996	298	298;297	0	41.046	By MS/MS	By MS/MS	By MS/MS	By MS/MS	By MS/MS	By matching
P36551;P36551-2	P36551	7;2	7;2	7;2	Oxygen-dependent coproporphyrinogen-III oxidase, mitochondrial	CPOX	sp|P36551|HEM6_HUMAN Oxygen-dependent coproporphyrinogen-III oxidase, mitochondrial OS=Homo sapiens OX=9606 GN=CPOX PE=1 SV=3	2	7	7	7	4	5	2	4	4	4	6	4	4	5	2	4	4	4	6	4	4	5	2	4	4	4	6	4	18.3	18.3	18.3	50.151	454	454;287	0	53.495	By MS/MS	By MS/MS	By matching	By MS/MS	By MS/MS	By MS/MS
P36578	P36578	20	20	20	60S ribosomal protein L4	RPL4	sp|P36578|RL4_HUMAN 60S ribosomal protein L4 OS=Homo sapiens OX=9606 GN=RPL4 PE=1 SV=5	1	20	20	20	17	17	17	17	11	14	14	16	17	17	17	17	11	14	14	16	17	17	17	17	11	14	14	16	41.9	41.9	41.9	47.697	427	427	0	156.25	By MS/MS	By MS/MS	By MS/MS	By MS/MS	By MS/MS	By MS/MS
P36776-3;P36776-2;P36776	P36776-3;P36776-2;P36776	2;2;2	2;2;2	2;2;2	Lon protease homolog, mitochondrial	LONP1	sp|P36776-3|LONM_HUMAN Isoform 3 of Lon protease homolog, mitochondrial OS=Homo sapiens OX=9606 GN=LONP1;sp|P36776-2|LONM_HUMAN Isoform 2 of Lon protease homolog, mitochondrial OS=Homo sapiens OX=9606 GN=LONP1;sp|P36776|LONM_HUMAN Lon protease homolog, mit	3	2	2	2	0	0	0	2	1	2	2	2	0	0	0	2	1	2	2	2	0	0	0	2	1	2	2	2	5.2	5.2	5.2	85.64	763	763;895;959	0	24.546				By MS/MS	By MS/MS	By MS/MS
P36873;P36873-2	P36873;P36873-2	8;8	2;2	2;2	Serine/threonine-protein phosphatase PP1-gamma catalytic subunit	PPP1CC	sp|P36873|PP1G_HUMAN Serine/threonine-protein phosphatase PP1-gamma catalytic subunit OS=Homo sapiens OX=9606 GN=PPP1CC PE=1 SV=1;sp|P36873-2|PP1G_HUMAN Isoform 2 of Serine/threonine-protein phosphatase PP1-gamma catalytic subunit OS=Homo sapiens OX=9606 G	2	8	2	2	7	6	5	7	8	8	7	8	2	2	1	2	2	2	2	2	2	2	1	2	2	2	2	2	31.3	7.4	7.4	36.983	323	323;337	0	25.063	By MS/MS	By matching	By MS/MS	By MS/MS	By MS/MS	By MS/MS
P36969-2;P36969	P36969-2;P36969	1;1	1;1	1;1	Phospholipid hydroperoxide glutathione peroxidase, mitochondrial	GPX4	sp|P36969-2|GPX4_HUMAN Isoform Cytoplasmic of Phospholipid hydroperoxide glutathione peroxidase OS=Homo sapiens OX=9606 GN=GPX4;sp|P36969|GPX4_HUMAN Phospholipid hydroperoxide glutathione peroxidase OS=Homo sapiens OX=9606 GN=GPX4 PE=1 SV=3	2	1	1	1	1	1	1	1	1	1	1	0	1	1	1	1	1	1	1	0	1	1	1	1	1	1	1	0	7.1	7.1	7.1	19.525	170	170;197	0.0039909	7.3564	By matching	By matching	By MS/MS	By MS/MS	By matching	By matching
P37108	P37108	3	3	3	Signal recognition particle 14 kDa protein	SRP14	sp|P37108|SRP14_HUMAN Signal recognition particle 14 kDa protein OS=Homo sapiens OX=9606 GN=SRP14 PE=1 SV=2	1	3	3	3	2	2	2	2	3	3	3	3	2	2	2	2	3	3	3	3	2	2	2	2	3	3	3	3	25.7	25.7	25.7	14.57	136	136	0	67.898	By MS/MS	By MS/MS	By MS/MS	By MS/MS	By MS/MS	By MS/MS
P37802;P37802-2	P37802;P37802-2	4;4	4;4	4;4	Transgelin-2	TAGLN2	sp|P37802|TAGL2_HUMAN Transgelin-2 OS=Homo sapiens OX=9606 GN=TAGLN2 PE=1 SV=3;sp|P37802-2|TAGL2_HUMAN Isoform 2 of Transgelin-2 OS=Homo sapiens OX=9606 GN=TAGLN2	2	4	4	4	3	3	3	4	3	4	4	4	3	3	3	4	3	4	4	4	3	3	3	4	3	4	4	4	28.6	28.6	28.6	22.391	199	199;220	0	28.354	By MS/MS	By MS/MS	By MS/MS	By MS/MS	By matching	By matching
P37837-2;P37837	P37837-2;P37837	4;4	4;4	4;4	Transaldolase	TALDO1	sp|P37837-2|TALDO_HUMAN Isoform 2 of Transaldolase OS=Homo sapiens OX=9606 GN=TALDO1;sp|P37837|TALDO_HUMAN Transaldolase OS=Homo sapiens OX=9606 GN=TALDO1 PE=1 SV=2	2	4	4	4	3	0	1	1	2	2	3	4	3	0	1	1	2	2	3	4	3	0	1	1	2	2	3	4	13.5	13.5	13.5	36.382	327	327;337	0	26.583	By MS/MS		By matching	By matching	By matching	By matching
P38117;P38117-2	P38117;P38117-2	2;2	2;2	2;2	Electron transfer flavoprotein subunit beta	ETFB	sp|P38117|ETFB_HUMAN Electron transfer flavoprotein subunit beta OS=Homo sapiens OX=9606 GN=ETFB PE=1 SV=3;sp|P38117-2|ETFB_HUMAN Isoform 2 of Electron transfer flavoprotein subunit beta OS=Homo sapiens OX=9606 GN=ETFB	2	2	2	2	1	1	1	1	0	1	2	1	1	1	1	1	0	1	2	1	1	1	1	1	0	1	2	1	11	11	11	27.843	255	255;346	0	12.445	By MS/MS	By matching	By MS/MS	By matching		By matching
P38159;P38159-2;Q96E39;P38159-3;O75526;Q8IZ40;Q8N7X1	P38159;P38159-2;Q96E39;P38159-3	9;7;6;5;3;1;1	9;7;6;5;3;1;1	9;7;6;5;3;1;1	RNA-binding motif protein, X chromosome;RNA-binding motif protein, X chromosome, N-terminally processed;RNA binding motif protein, X-linked-like-1	RBMX;RBMXL1	sp|P38159|RBMX_HUMAN RNA-binding motif protein, X chromosome OS=Homo sapiens OX=9606 GN=RBMX PE=1 SV=3;sp|P38159-2|RBMX_HUMAN Isoform 2 of RNA-binding motif protein, X chromosome OS=Homo sapiens OX=9606 GN=RBMX;sp|Q96E39|RMXL1_HUMAN RNA binding motif prote	7	9	9	9	9	8	7	5	4	7	6	7	9	8	7	5	4	7	6	7	9	8	7	5	4	7	6	7	21.5	21.5	21.5	42.331	391	391;378;390;196;392;523;1067	0	74.637	By MS/MS	By MS/MS	By MS/MS	By MS/MS	By MS/MS	By MS/MS
P38606-2;P38606	P38606-2;P38606	2;2	2;2	2;2	V-type proton ATPase catalytic subunit A	ATP6V1A	sp|P38606-2|VATA_HUMAN Isoform 2 of V-type proton ATPase catalytic subunit A OS=Homo sapiens OX=9606 GN=ATP6V1A;sp|P38606|VATA_HUMAN V-type proton ATPase catalytic subunit A OS=Homo sapiens OX=9606 GN=ATP6V1A PE=1 SV=2	2	2	2	2	0	1	0	0	2	2	2	2	0	1	0	0	2	2	2	2	0	1	0	0	2	2	2	2	5	5	5	64.735	584	584;617	0	13.897		By matching			By matching	By MS/MS
P38646	P38646	34	34	34	Stress-70 protein, mitochondrial	HSPA9	sp|P38646|GRP75_HUMAN Stress-70 protein, mitochondrial OS=Homo sapiens OX=9606 GN=HSPA9 PE=1 SV=2	1	34	34	34	27	33	29	29	19	21	23	24	27	33	29	29	19	21	23	24	27	33	29	29	19	21	23	24	51.5	51.5	51.5	73.68	679	679	0	323.31	By MS/MS	By MS/MS	By MS/MS	By MS/MS	By MS/MS	By MS/MS
P38919	P38919	17	13	13	Eukaryotic initiation factor 4A-III;Eukaryotic initiation factor 4A-III, N-terminally processed	EIF4A3	sp|P38919|IF4A3_HUMAN Eukaryotic initiation factor 4A-III OS=Homo sapiens OX=9606 GN=EIF4A3 PE=1 SV=4	1	17	13	13	12	11	15	13	13	14	14	15	9	8	11	11	10	10	10	11	9	8	11	11	10	10	10	11	42.3	36.3	36.3	46.871	411	411	0	115.64	By MS/MS	By MS/MS	By MS/MS	By MS/MS	By MS/MS	By MS/MS
P39019	P39019	9	9	9	40S ribosomal protein S19	RPS19	sp|P39019|RS19_HUMAN 40S ribosomal protein S19 OS=Homo sapiens OX=9606 GN=RPS19 PE=1 SV=2	1	9	9	9	6	7	7	7	4	6	4	7	6	7	7	7	4	6	4	7	6	7	7	7	4	6	4	7	40.7	40.7	40.7	16.06	145	145	0	58.508	By MS/MS	By MS/MS	By MS/MS	By MS/MS	By MS/MS	By MS/MS
P39023;Q92901	P39023	21;1	21;1	21;1	60S ribosomal protein L3	RPL3	sp|P39023|RL3_HUMAN 60S ribosomal protein L3 OS=Homo sapiens OX=9606 GN=RPL3 PE=1 SV=2	2	21	21	21	20	20	20	21	19	18	20	19	20	20	20	21	19	18	20	19	20	20	20	21	19	18	20	19	44.9	44.9	44.9	46.108	403	403;407	0	323.31	By MS/MS	By MS/MS	By MS/MS	By MS/MS	By MS/MS	By MS/MS
P39656-2;P39656-3;P39656	P39656-2;P39656-3;P39656	3;3;3	3;3;3	3;3;3	Dolichyl-diphosphooligosaccharide--protein glycosyltransferase 48 kDa subunit	DDOST	sp|P39656-2|OST48_HUMAN Isoform 2 of Dolichyl-diphosphooligosaccharide--protein glycosyltransferase 48 kDa subunit OS=Homo sapiens OX=9606 GN=DDOST;sp|P39656-3|OST48_HUMAN Isoform 3 of Dolichyl-diphosphooligosaccharide--protein glycosyltransferase 48 kDa s	3	3	3	3	1	1	1	2	2	2	2	1	1	1	1	2	2	2	2	1	1	1	1	2	2	2	2	1	8.4	8.4	8.4	46.576	419	419;438;456	0	20.89	By MS/MS	By matching	By MS/MS	By matching	By MS/MS	By MS/MS
P39748-2;P39748	P39748-2;P39748	2;2	2;2	2;2	Flap endonuclease 1	FEN1	sp|P39748-2|FEN1_HUMAN Isoform FENMIT of Flap endonuclease 1 OS=Homo sapiens OX=9606 GN=FEN1;sp|P39748|FEN1_HUMAN Flap endonuclease 1 OS=Homo sapiens OX=9606 GN=FEN1 PE=1 SV=1	2	2	2	2	1	1	2	2	2	2	2	2	1	1	2	2	2	2	2	2	1	1	2	2	2	2	2	2	9.8	9.8	9.8	35.673	316	316;380	0	21.273	By MS/MS	By MS/MS	By matching	By MS/MS	By MS/MS	By MS/MS
P40222	P40222	4	4	4	Alpha-taxilin	TXLNA	sp|P40222|TXLNA_HUMAN Alpha-taxilin OS=Homo sapiens OX=9606 GN=TXLNA PE=1 SV=3	1	4	4	4	3	1	1	2	4	3	3	4	3	1	1	2	4	3	3	4	3	1	1	2	4	3	3	4	9.3	9.3	9.3	61.89	546	546	0	34.296	By matching	By matching	By matching	By matching	By MS/MS	By MS/MS
P40227;P40227-2;Q92526;Q92526-2;Q92526-3	P40227;P40227-2	21;18;4;3;3	21;18;4;3;3	21;18;4;3;3	T-complex protein 1 subunit zeta	CCT6A	sp|P40227|TCPZ_HUMAN T-complex protein 1 subunit zeta OS=Homo sapiens OX=9606 GN=CCT6A PE=1 SV=3;sp|P40227-2|TCPZ_HUMAN Isoform 2 of T-complex protein 1 subunit zeta OS=Homo sapiens OX=9606 GN=CCT6A	5	21	21	21	20	18	19	19	19	20	18	20	20	18	19	19	19	20	18	20	20	18	19	19	19	20	18	20	42	42	42	58.024	531	531;486;530;485;493	0	222.11	By MS/MS	By MS/MS	By MS/MS	By MS/MS	By MS/MS	By MS/MS
P40429;Q6NVV1	P40429	11;3	11;3	11;3	60S ribosomal protein L13a	RPL13A	sp|P40429|RL13A_HUMAN 60S ribosomal protein L13a OS=Homo sapiens OX=9606 GN=RPL13A PE=1 SV=2	2	11	11	11	11	9	10	9	9	9	10	10	11	9	10	9	9	9	10	10	11	9	10	9	9	9	10	10	48.8	48.8	48.8	23.577	203	203;102	0	97.799	By MS/MS	By MS/MS	By MS/MS	By MS/MS	By MS/MS	By MS/MS
P40616-2;P40616	P40616-2;P40616	3;3	3;3	3;3	ADP-ribosylation factor-like protein 1	ARL1	sp|P40616-2|ARL1_HUMAN Isoform 2 of ADP-ribosylation factor-like protein 1 OS=Homo sapiens OX=9606 GN=ARL1;sp|P40616|ARL1_HUMAN ADP-ribosylation factor-like protein 1 OS=Homo sapiens OX=9606 GN=ARL1 PE=1 SV=1	2	3	3	3	2	1	1	2	3	3	3	3	2	1	1	2	3	3	3	3	2	1	1	2	3	3	3	3	29.3	29.3	29.3	18.565	164	164;181	0	22.589	By matching	By matching	By matching	By MS/MS	By MS/MS	By MS/MS
P40763-3;P40763-2;P40763	P40763-3;P40763-2;P40763	2;2;2	2;2;2	2;2;2	Signal transducer and activator of transcription 3	STAT3	sp|P40763-3|STAT3_HUMAN Isoform 3 of Signal transducer and activator of transcription 3 OS=Homo sapiens OX=9606 GN=STAT3;sp|P40763-2|STAT3_HUMAN Isoform Del-701 of Signal transducer and activator of transcription 3 OS=Homo sapiens OX=9606 GN=STAT3;sp|P4076	3	2	2	2	1	0	0	2	1	1	0	1	1	0	0	2	1	1	0	1	1	0	0	2	1	1	0	1	4	4	4	83.125	722	722;769;770	0	14.711	By matching			By matching	By matching	By MS/MS
P40925;P40925-3;P40925-2	P40925;P40925-3;P40925-2	4;4;3	4;4;3	4;4;3	Malate dehydrogenase, cytoplasmic	MDH1	sp|P40925|MDHC_HUMAN Malate dehydrogenase, cytoplasmic OS=Homo sapiens OX=9606 GN=MDH1 PE=1 SV=4;sp|P40925-3|MDHC_HUMAN Isoform 3 of Malate dehydrogenase, cytoplasmic OS=Homo sapiens OX=9606 GN=MDH1;sp|P40925-2|MDHC_HUMAN Isoform 2 of Malate dehydrogenase,	3	4	4	4	2	2	2	2	2	2	3	4	2	2	2	2	2	2	3	4	2	2	2	2	2	2	3	4	19.8	19.8	19.8	36.426	334	334;352;245	0	27.697	By MS/MS	By matching	By MS/MS	By matching	By MS/MS	By MS/MS
P40926;P40926-2	P40926;P40926-2	8;6	8;6	8;6	Malate dehydrogenase, mitochondrial	MDH2	sp|P40926|MDHM_HUMAN Malate dehydrogenase, mitochondrial OS=Homo sapiens OX=9606 GN=MDH2 PE=1 SV=3;sp|P40926-2|MDHM_HUMAN Isoform 2 of Malate dehydrogenase, mitochondrial OS=Homo sapiens OX=9606 GN=MDH2	2	8	8	8	5	5	7	7	3	5	5	4	5	5	7	7	3	5	5	4	5	5	7	7	3	5	5	4	32.2	32.2	32.2	35.503	338	338;296	0	67.379	By MS/MS	By MS/MS	By MS/MS	By MS/MS	By matching	By MS/MS
P40937-2;P40937	P40937-2;P40937	5;5	5;5	5;5	Replication factor C subunit 5	RFC5	sp|P40937-2|RFC5_HUMAN Isoform 2 of Replication factor C subunit 5 OS=Homo sapiens OX=9606 GN=RFC5;sp|P40937|RFC5_HUMAN Replication factor C subunit 5 OS=Homo sapiens OX=9606 GN=RFC5 PE=1 SV=1	2	5	5	5	2	2	1	3	5	4	4	5	2	2	1	3	5	4	4	5	2	2	1	3	5	4	4	5	24.5	24.5	24.5	36.104	319	319;340	0	47.867	By MS/MS	By matching	By matching	By matching	By MS/MS	By MS/MS
P40939	P40939	9	9	9	Trifunctional enzyme subunit alpha, mitochondrial;Long-chain enoyl-CoA hydratase;Long chain 3-hydroxyacyl-CoA dehydrogenase	HADHA	sp|P40939|ECHA_HUMAN Trifunctional enzyme subunit alpha, mitochondrial OS=Homo sapiens OX=9606 GN=HADHA PE=1 SV=2	1	9	9	9	4	3	2	6	3	2	3	4	4	3	2	6	3	2	3	4	4	3	2	6	3	2	3	4	19.7	19.7	19.7	82.999	763	763	0	60.431	By MS/MS	By MS/MS	By MS/MS	By MS/MS	By MS/MS	By MS/MS
P41091;Q2VIR3;Q2VIR3-2	P41091;Q2VIR3;Q2VIR3-2	11;8;6	11;8;6	11;8;6	Eukaryotic translation initiation factor 2 subunit 3;Putative eukaryotic translation initiation factor 2 subunit 3-like protein	EIF2S3;EIF2S3L	sp|P41091|IF2G_HUMAN Eukaryotic translation initiation factor 2 subunit 3 OS=Homo sapiens OX=9606 GN=EIF2S3 PE=1 SV=3;sp|Q2VIR3|IF2GL_HUMAN Eukaryotic translation initiation factor 2 subunit 3B OS=Homo sapiens OX=9606 GN=EIF2S3B PE=2 SV=2;sp|Q2VIR3-2|IF2GL	3	11	11	11	7	5	6	8	11	10	10	9	7	5	6	8	11	10	10	9	7	5	6	8	11	10	10	9	28	28	28	51.109	472	472;472;466	0	112.22	By MS/MS	By MS/MS	By MS/MS	By MS/MS	By MS/MS	By MS/MS
P41227-2;P41227;Q9BSU3	P41227-2;P41227	3;3;1	3;3;1	3;3;1	N-alpha-acetyltransferase 10	NAA10	sp|P41227-2|NAA10_HUMAN Isoform 2 of N-alpha-acetyltransferase 10 OS=Homo sapiens OX=9606 GN=NAA10;sp|P41227|NAA10_HUMAN N-alpha-acetyltransferase 10 OS=Homo sapiens OX=9606 GN=NAA10 PE=1 SV=1	3	3	3	3	2	2	1	2	1	2	2	2	2	2	1	2	1	2	2	2	2	2	1	2	1	2	2	2	15	15	15	24.783	220	220;235;229	0	24.544	By matching	By matching	By matching	By MS/MS	By MS/MS	By MS/MS
P41240;P42679-3;P42679;P42679-2	P41240	3;1;1;1	3;1;1;1	3;1;1;1	Tyrosine-protein kinase CSK	CSK	sp|P41240|CSK_HUMAN Tyrosine-protein kinase CSK OS=Homo sapiens OX=9606 GN=CSK PE=1 SV=1	4	3	3	3	1	1	1	3	2	2	2	2	1	1	1	3	2	2	2	2	1	1	1	3	2	2	2	2	7.1	7.1	7.1	50.704	450	450;466;507;508	0	18.468	By matching	By MS/MS	By matching	By MS/MS	By MS/MS	By MS/MS
P41250-2;P41250	P41250-2;P41250	13;12	13;12	13;12	Glycine--tRNA ligase	GARS	sp|P41250-2|GARS_HUMAN Isoform 2 of Glycine--tRNA ligase OS=Homo sapiens OX=9606 GN=GARS1;sp|P41250|GARS_HUMAN Glycine--tRNA ligase OS=Homo sapiens OX=9606 GN=GARS1 PE=1 SV=3	2	13	13	13	4	6	8	9	12	13	12	11	4	6	8	9	12	13	12	11	4	6	8	9	12	13	12	11	26.7	26.7	26.7	77.53	685	685;739	0	137.21	By MS/MS	By MS/MS	By MS/MS	By MS/MS	By MS/MS	By MS/MS
P41252	P41252	40	40	40	Isoleucine--tRNA ligase, cytoplasmic	IARS	sp|P41252|SYIC_HUMAN Isoleucine--tRNA ligase, cytoplasmic OS=Homo sapiens OX=9606 GN=IARS1 PE=1 SV=2	1	40	40	40	26	24	19	28	35	35	37	35	26	24	19	28	35	35	37	35	26	24	19	28	35	35	37	35	39.5	39.5	39.5	144.5	1262	1262	0	323.31	By MS/MS	By MS/MS	By MS/MS	By MS/MS	By MS/MS	By MS/MS
P41567	P41567	1	1	1	Eukaryotic translation initiation factor 1	EIF1	sp|P41567|EIF1_HUMAN Eukaryotic translation initiation factor 1 OS=Homo sapiens OX=9606 GN=EIF1 PE=1 SV=1	1	1	1	1	0	0	0	1	0	1	0	1	0	0	0	1	0	1	0	1	0	0	0	1	0	1	0	1	29.2	29.2	29.2	12.732	113	113	0.0012945	11.551				By MS/MS		By MS/MS
P42025	P42025	1	1	1	Beta-centractin	ACTR1B	sp|P42025|ACTY_HUMAN Beta-centractin OS=Homo sapiens OX=9606 GN=ACTR1B PE=1 SV=1	1	1	1	1	1	0	0	0	1	1	1	1	1	0	0	0	1	1	1	1	1	0	0	0	1	1	1	1	4	4	4	42.293	376	376	0.0039683	7.3033	By matching				By MS/MS	By matching
P42126-2;P42126	P42126-2;P42126	1;1	1;1	1;1	Enoyl-CoA delta isomerase 1, mitochondrial	ECI1	sp|P42126-2|ECI1_HUMAN Isoform 2 of Enoyl-CoA delta isomerase 1, mitochondrial OS=Homo sapiens OX=9606 GN=ECI1;sp|P42126|ECI1_HUMAN Enoyl-CoA delta isomerase 1, mitochondrial OS=Homo sapiens OX=9606 GN=ECI1 PE=1 SV=1	2	1	1	1	0	0	1	0	0	0	0	0	0	0	1	0	0	0	0	0	0	0	1	0	0	0	0	0	4.6	4.6	4.6	30.895	285	285;302	0.0097837	6.1859			By MS/MS
P42167;P42167-2;P42167-3;P42166	P42167;P42167-2;P42167-3;P42166	10;6;5;5	10;6;5;5	10;6;5;5	Lamina-associated polypeptide 2, isoforms beta/gamma;Thymopoietin;Thymopentin;Lamina-associated polypeptide 2, isoform alpha;Thymopoietin;Thymopentin	TMPO	sp|P42167|LAP2B_HUMAN Lamina-associated polypeptide 2, isoforms beta/gamma OS=Homo sapiens OX=9606 GN=TMPO PE=1 SV=2;sp|P42167-2|LAP2B_HUMAN Isoform Gamma of Lamina-associated polypeptide 2, isoforms beta/gamma OS=Homo sapiens OX=9606 GN=TMPO;sp|P42167-3|L	4	10	10	10	7	7	6	9	8	8	8	9	7	7	6	9	8	8	8	9	7	7	6	9	8	8	8	9	33	33	33	50.67	454	454;345;248;694	0	102.84	By MS/MS	By MS/MS	By MS/MS	By MS/MS	By MS/MS	By MS/MS
P42224-2;P42224	P42224-2;P42224	4;4	4;4	4;4	Signal transducer and activator of transcription 1-alpha/beta	STAT1	sp|P42224-2|STAT1_HUMAN Isoform Beta of Signal transducer and activator of transcription 1-alpha/beta OS=Homo sapiens OX=9606 GN=STAT1;sp|P42224|STAT1_HUMAN Signal transducer and activator of transcription 1-alpha/beta OS=Homo sapiens OX=9606 GN=STAT1 PE=1	2	4	4	4	1	1	1	1	2	2	1	2	1	1	1	1	2	2	1	2	1	1	1	1	2	2	1	2	8.1	8.1	8.1	83.042	712	712;750	0	28.88	By MS/MS	By matching	By MS/MS	By MS/MS	By MS/MS	By MS/MS
P42285	P42285	14	14	14	Superkiller viralicidic activity 2-like 2	SKIV2L2	sp|P42285|MTREX_HUMAN Exosome RNA helicase MTR4 OS=Homo sapiens OX=9606 GN=MTREX PE=1 SV=3	1	14	14	14	12	12	12	9	9	10	10	10	12	12	12	9	9	10	10	10	12	12	12	9	9	10	10	10	15.6	15.6	15.6	117.8	1042	1042	0	98.796	By MS/MS	By MS/MS	By MS/MS	By MS/MS	By MS/MS	By MS/MS
P42336	P42336	2	2	2	Phosphatidylinositol 4,5-bisphosphate 3-kinase catalytic subunit alpha isoform	PIK3CA	sp|P42336|PK3CA_HUMAN Phosphatidylinositol 4,5-bisphosphate 3-kinase catalytic subunit alpha isoform OS=Homo sapiens OX=9606 GN=PIK3CA PE=1 SV=2	1	2	2	2	0	1	1	0	2	2	2	0	0	1	1	0	2	2	2	0	0	1	1	0	2	2	2	0	3.2	3.2	3.2	124.28	1068	1068	0	14.903		By matching	By matching		By MS/MS	By MS/MS
P42345	P42345	2	2	2	Serine/threonine-protein kinase mTOR	MTOR	sp|P42345|MTOR_HUMAN Serine/threonine-protein kinase mTOR OS=Homo sapiens OX=9606 GN=MTOR PE=1 SV=1	1	2	2	2	1	1	0	1	2	2	0	1	1	1	0	1	2	2	0	1	1	1	0	1	2	2	0	1	1.5	1.5	1.5	288.89	2549	2549	0	13.782	By matching	By matching		By matching	By MS/MS	By MS/MS
P42566;P42566-2	P42566	13;6	13;6	13;6	Epidermal growth factor receptor substrate 15	EPS15	sp|P42566|EPS15_HUMAN Epidermal growth factor receptor substrate 15 OS=Homo sapiens OX=9606 GN=EPS15 PE=1 SV=2	2	13	13	13	5	6	5	6	9	13	12	11	5	6	5	6	9	13	12	11	5	6	5	6	9	13	12	11	18.8	18.8	18.8	98.655	896	896;582	0	151.14	By MS/MS	By MS/MS	By MS/MS	By MS/MS	By MS/MS	By MS/MS
P42677	P42677	5	5	3	40S ribosomal protein S27	RPS27	sp|P42677|RS27_HUMAN 40S ribosomal protein S27 OS=Homo sapiens OX=9606 GN=RPS27 PE=1 SV=3	1	5	5	3	4	5	5	5	5	5	5	5	4	5	5	5	5	5	5	5	3	3	3	3	3	3	3	3	40.5	40.5	15.5	9.461	84	84	0	44.144	By MS/MS	By MS/MS	By MS/MS	By MS/MS	By MS/MS	By MS/MS
P42696-2;P42696	P42696-2;P42696	1;1	1;1	1;1	RNA-binding protein 34	RBM34	sp|P42696-2|RBM34_HUMAN Isoform 2 of RNA-binding protein 34 OS=Homo sapiens OX=9606 GN=RBM34;sp|P42696|RBM34_HUMAN RNA-binding protein 34 OS=Homo sapiens OX=9606 GN=RBM34 PE=1 SV=2	2	1	1	1	0	1	1	1	1	0	1	0	0	1	1	1	1	0	1	0	0	1	1	1	1	0	1	0	5.8	5.8	5.8	25.577	225	225;430	0.004096	7.6607		By matching	By matching	By MS/MS	By matching
P42704	P42704	12	12	12	Leucine-rich PPR motif-containing protein, mitochondrial	LRPPRC	sp|P42704|LPPRC_HUMAN Leucine-rich PPR motif-containing protein, mitochondrial OS=Homo sapiens OX=9606 GN=LRPPRC PE=1 SV=3	1	12	12	12	10	10	10	9	7	7	7	6	10	10	10	9	7	7	7	6	10	10	10	9	7	7	7	6	9	9	9	157.9	1394	1394	0	89.834	By MS/MS	By MS/MS	By MS/MS	By MS/MS	By MS/MS	By MS/MS
P42766	P42766	6	6	6	60S ribosomal protein L35	RPL35	sp|P42766|RL35_HUMAN 60S ribosomal protein L35 OS=Homo sapiens OX=9606 GN=RPL35 PE=1 SV=2	1	6	6	6	5	5	6	6	3	5	4	5	5	5	6	6	3	5	4	5	5	5	6	6	3	5	4	5	38.2	38.2	38.2	14.551	123	123	0	79.717	By MS/MS	By MS/MS	By MS/MS	By MS/MS	By MS/MS	By MS/MS
P42771;P42771-4;P42771-2;P42771-3;P42772	P42771;P42771-4;P42771-2	3;3;2;1;1	3;3;2;1;1	3;3;2;1;1	Cyclin-dependent kinase inhibitor 2A	CDKN2A	sp|P42771|CDN2A_HUMAN Cyclin-dependent kinase inhibitor 2A OS=Homo sapiens OX=9606 GN=CDKN2A PE=1 SV=2;sp|P42771-4|CDN2A_HUMAN Isoform 5 of Cyclin-dependent kinase inhibitor 2A OS=Homo sapiens OX=9606 GN=CDKN2A;sp|P42771-2|CDN2A_HUMAN Isoform 2 of Cyclin-d	5	3	3	3	3	3	1	2	0	1	1	2	3	3	1	2	0	1	1	2	3	3	1	2	0	1	1	2	26.3	26.3	26.3	16.532	156	156;167;105;116;138	0	23.04	By MS/MS	By MS/MS	By MS/MS	By MS/MS		By MS/MS
P43003-2;P43003;P48664-2;P48664	P43003-2;P43003	4;4;1;1	4;4;1;1	4;4;1;1	Excitatory amino acid transporter 1	SLC1A3	sp|P43003-2|EAA1_HUMAN Isoform 2 of Excitatory amino acid transporter 1 OS=Homo sapiens OX=9606 GN=SLC1A3;sp|P43003|EAA1_HUMAN Excitatory amino acid transporter 1 OS=Homo sapiens OX=9606 GN=SLC1A3 PE=1 SV=1	4	4	4	4	2	2	0	4	3	4	3	3	2	2	0	4	3	4	3	3	2	2	0	4	3	4	3	3	11.7	11.7	11.7	55.148	497	497;542;312;564	0	51.317	By MS/MS	By MS/MS		By MS/MS	By MS/MS	By MS/MS
P43007	P43007	1	1	1	Neutral amino acid transporter A	SLC1A4	sp|P43007|SATT_HUMAN Neutral amino acid transporter A OS=Homo sapiens OX=9606 GN=SLC1A4 PE=1 SV=1	1	1	1	1	1	1	0	0	1	1	1	1	1	1	0	0	1	1	1	1	1	1	0	0	1	1	1	1	2.1	2.1	2.1	55.722	532	532	0.0048439	6.6521	By matching	By matching			By MS/MS	By matching
P43243;P43243-2	P43243	17;6	17;6	17;6	Matrin-3	MATR3	sp|P43243|MATR3_HUMAN Matrin-3 OS=Homo sapiens OX=9606 GN=MATR3 PE=1 SV=2	2	17	17	17	12	12	11	14	16	15	16	15	12	12	11	14	16	15	16	15	12	12	11	14	16	15	16	15	22.9	22.9	22.9	94.622	847	847;559	0	120.88	By MS/MS	By MS/MS	By MS/MS	By MS/MS	By MS/MS	By MS/MS
P43246;P43246-2	P43246;P43246-2	14;13	14;13	14;13	DNA mismatch repair protein Msh2	MSH2	sp|P43246|MSH2_HUMAN DNA mismatch repair protein Msh2 OS=Homo sapiens OX=9606 GN=MSH2 PE=1 SV=1;sp|P43246-2|MSH2_HUMAN Isoform 2 of DNA mismatch repair protein Msh2 OS=Homo sapiens OX=9606 GN=MSH2	2	14	14	14	8	4	6	8	13	12	14	13	8	4	6	8	13	12	14	13	8	4	6	8	13	12	14	13	23	23	23	104.74	934	934;868	0	135	By MS/MS	By MS/MS	By MS/MS	By MS/MS	By MS/MS	By MS/MS
P43250-3;P43250;P43250-2	P43250-3;P43250;P43250-2	1;1;1	1;1;1	1;1;1	G protein-coupled receptor kinase 6	GRK6	sp|P43250-3|GRK6_HUMAN Isoform GRK6C of G protein-coupled receptor kinase 6 OS=Homo sapiens OX=9606 GN=GRK6;sp|P43250|GRK6_HUMAN G protein-coupled receptor kinase 6 OS=Homo sapiens OX=9606 GN=GRK6 PE=1 SV=2;sp|P43250-2|GRK6_HUMAN Isoform GRK6B of G protein	3	1	1	1	1	0	0	0	1	1	1	0	1	0	0	0	1	1	1	0	1	0	0	0	1	1	1	0	2.9	2.9	2.9	64.293	560	560;576;589	0.0041592	7.8562	By matching				By matching	By MS/MS
P43487-2;P43487	P43487-2;P43487	6;6	6;6	6;6	Ran-specific GTPase-activating protein	RANBP1	sp|P43487-2|RANG_HUMAN Isoform 2 of Ran-specific GTPase-activating protein OS=Homo sapiens OX=9606 GN=RANBP1;sp|P43487|RANG_HUMAN Ran-specific GTPase-activating protein OS=Homo sapiens OX=9606 GN=RANBP1 PE=1 SV=1	2	6	6	6	4	5	6	5	2	3	2	3	4	5	6	5	2	3	2	3	4	5	6	5	2	3	2	3	35.5	35.5	35.5	23.239	200	200;201	0	56.487	By MS/MS	By MS/MS	By MS/MS	By MS/MS	By matching	By MS/MS
P43490	P43490	10	10	10	Nicotinamide phosphoribosyltransferase	NAMPT	sp|P43490|NAMPT_HUMAN Nicotinamide phosphoribosyltransferase OS=Homo sapiens OX=9606 GN=NAMPT PE=1 SV=1	1	10	10	10	3	5	3	6	9	9	9	7	3	5	3	6	9	9	9	7	3	5	3	6	9	9	9	7	30.3	30.3	30.3	55.52	491	491	0	78.971	By MS/MS	By MS/MS	By MS/MS	By MS/MS	By MS/MS	By MS/MS
P43686;P43686-2	P43686;P43686-2	22;20	22;20	22;20	26S protease regulatory subunit 6B	PSMC4	sp|P43686|PRS6B_HUMAN 26S proteasome regulatory subunit 6B OS=Homo sapiens OX=9606 GN=PSMC4 PE=1 SV=2;sp|P43686-2|PRS6B_HUMAN Isoform 2 of 26S proteasome regulatory subunit 6B OS=Homo sapiens OX=9606 GN=PSMC4	2	22	22	22	14	16	12	19	20	20	21	20	14	16	12	19	20	20	21	20	14	16	12	19	20	20	21	20	66	66	66	47.366	418	418;387	0	314.62	By MS/MS	By MS/MS	By MS/MS	By MS/MS	By MS/MS	By MS/MS
P43897;P43897-4;P43897-2	P43897;P43897-4;P43897-2	2;1;1	2;1;1	2;1;1	Elongation factor Ts, mitochondrial	TSFM	sp|P43897|EFTS_HUMAN Elongation factor Ts, mitochondrial OS=Homo sapiens OX=9606 GN=TSFM PE=1 SV=2;sp|P43897-4|EFTS_HUMAN Isoform 4 of Elongation factor Ts, mitochondrial OS=Homo sapiens OX=9606 GN=TSFM;sp|P43897-2|EFTS_HUMAN Isoform 2 of Elongation factor	3	2	2	2	2	2	2	2	1	1	1	2	2	2	2	2	1	1	1	2	2	2	2	2	1	1	1	2	7.7	7.7	7.7	35.39	325	325;215;346	0	13.843	By matching	By MS/MS	By MS/MS	By MS/MS	By matching	By matching
P45880-2;P45880;P45880-1	P45880-2;P45880;P45880-1	11;11;11	11;11;11	11;11;11	Voltage-dependent anion-selective channel protein 2	VDAC2	sp|P45880-2|VDAC2_HUMAN Isoform 2 of Voltage-dependent anion-selective channel protein 2 OS=Homo sapiens OX=9606 GN=VDAC2;sp|P45880|VDAC2_HUMAN Voltage-dependent anion-selective channel protein 2 OS=Homo sapiens OX=9606 GN=VDAC2 PE=1 SV=2;sp|P45880-1|VDAC2	3	11	11	11	8	10	8	10	8	8	9	10	8	10	8	10	8	8	9	10	8	10	8	10	8	8	9	10	51.9	51.9	51.9	30.412	283	283;294;309	0	215.19	By MS/MS	By MS/MS	By MS/MS	By MS/MS	By MS/MS	By MS/MS
P45974-2;P45974	P45974-2;P45974	34;34	34;34	32;32	Ubiquitin carboxyl-terminal hydrolase 5	USP5	sp|P45974-2|UBP5_HUMAN Isoform Short of Ubiquitin carboxyl-terminal hydrolase 5 OS=Homo sapiens OX=9606 GN=USP5;sp|P45974|UBP5_HUMAN Ubiquitin carboxyl-terminal hydrolase 5 OS=Homo sapiens OX=9606 GN=USP5 PE=1 SV=2	2	34	34	32	21	19	17	26	33	34	32	34	21	19	17	26	33	34	32	34	20	18	17	24	31	32	30	32	52.6	52.6	51.3	93.307	835	835;858	0	323.31	By MS/MS	By MS/MS	By MS/MS	By MS/MS	By MS/MS	By MS/MS
P46013;P46013-2	P46013;P46013-2	35;34	35;34	35;34	Antigen KI-67	MKI67	sp|P46013|KI67_HUMAN Proliferation marker protein Ki-67 OS=Homo sapiens OX=9606 GN=MKI67 PE=1 SV=2;sp|P46013-2|KI67_HUMAN Isoform Short of Proliferation marker protein Ki-67 OS=Homo sapiens OX=9606 GN=MKI67	2	35	35	35	27	29	26	31	20	18	22	13	27	29	26	31	20	18	22	13	27	29	26	31	20	18	22	13	18	18	18	358.69	3256	3256;2896	0	250.68	By MS/MS	By MS/MS	By MS/MS	By MS/MS	By MS/MS	By MS/MS
P46020-3;P46020-2;P46020	P46020-3;P46020-2;P46020	1;1;1	1;1;1	1;1;1	Phosphorylase b kinase regulatory subunit alpha, skeletal muscle isoform	PHKA1	sp|P46020-3|KPB1_HUMAN Isoform 3 of Phosphorylase b kinase regulatory subunit alpha, skeletal muscle isoform OS=Homo sapiens OX=9606 GN=PHKA1;sp|P46020-2|KPB1_HUMAN Isoform 2 of Phosphorylase b kinase regulatory subunit alpha, skeletal muscle isoform OS=Ho	3	1	1	1	0	0	0	0	1	1	1	1	0	0	0	0	1	1	1	1	0	0	0	0	1	1	1	1	1.3	1.3	1.3	129.39	1151	1151;1210;1223	0.0040092	7.4152					By MS/MS	By MS/MS
P46060	P46060	11	11	11	Ran GTPase-activating protein 1	RANGAP1	sp|P46060|RAGP1_HUMAN Ran GTPase-activating protein 1 OS=Homo sapiens OX=9606 GN=RANGAP1 PE=1 SV=1	1	11	11	11	10	8	8	8	11	9	11	9	10	8	8	8	11	9	11	9	10	8	8	8	11	9	11	9	22.1	22.1	22.1	63.541	587	587	0	95.515	By MS/MS	By MS/MS	By MS/MS	By MS/MS	By MS/MS	By MS/MS
P46063	P46063	3	3	3	ATP-dependent DNA helicase Q1	RECQL	sp|P46063|RECQ1_HUMAN ATP-dependent DNA helicase Q1 OS=Homo sapiens OX=9606 GN=RECQL PE=1 SV=3	1	3	3	3	2	3	3	2	3	3	3	3	2	3	3	2	3	3	3	3	2	3	3	2	3	3	3	3	5.7	5.7	5.7	73.457	649	649	0	20.695	By MS/MS	By MS/MS	By MS/MS	By matching	By MS/MS	By MS/MS
P46087-2;P46087;P46087-4;P46087-3	P46087-2;P46087;P46087-4;P46087-3	6;6;6;4	6;6;6;4	6;6;6;4	Probable 28S rRNA (cytosine(4447)-C(5))-methyltransferase	NOP2	sp|P46087-2|NOP2_HUMAN Isoform 2 of Probable 28S rRNA (cytosine(4447)-C(5))-methyltransferase OS=Homo sapiens OX=9606 GN=NOP2;sp|P46087|NOP2_HUMAN Probable 28S rRNA (cytosine(4447)-C(5))-methyltransferase OS=Homo sapiens OX=9606 GN=NOP2 PE=1 SV=2;sp|P46087	4	6	6	6	3	4	6	6	4	4	5	4	3	4	6	6	4	4	5	4	3	4	6	6	4	4	5	4	8.7	8.7	8.7	88.972	808	808;812;845;628	0	42.762	By MS/MS	By MS/MS	By MS/MS	By MS/MS	By MS/MS	By MS/MS
P46109	P46109	12	12	12	Crk-like protein	CRKL	sp|P46109|CRKL_HUMAN Crk-like protein OS=Homo sapiens OX=9606 GN=CRKL PE=1 SV=1	1	12	12	12	10	9	10	11	4	4	4	4	10	9	10	11	4	4	4	4	10	9	10	11	4	4	4	4	50.5	50.5	50.5	33.777	303	303	0	99.243	By MS/MS	By MS/MS	By MS/MS	By MS/MS	By MS/MS	By MS/MS
P46379-2;P46379;P46379-3;P46379-5;P46379-4	P46379-2;P46379;P46379-3;P46379-5;P46379-4	23;23;23;19;18	23;23;23;19;18	23;23;23;19;18	Large proline-rich protein BAG6	BAG6	sp|P46379-2|BAG6_HUMAN Isoform 2 of Large proline-rich protein BAG6 OS=Homo sapiens OX=9606 GN=BAG6;sp|P46379|BAG6_HUMAN Large proline-rich protein BAG6 OS=Homo sapiens OX=9606 GN=BAG6 PE=1 SV=2;sp|P46379-3|BAG6_HUMAN Isoform 3 of Large proline-rich protei	5	23	23	23	16	17	14	18	20	16	18	18	16	17	14	18	20	16	18	18	16	17	14	18	20	16	18	18	31.2	31.2	31.2	118.69	1126	1126;1132;1162;1077;903	0	264.09	By MS/MS	By MS/MS	By MS/MS	By MS/MS	By MS/MS	By MS/MS
P46459-2;P46459	P46459-2;P46459	8;7	8;7	8;7	Vesicle-fusing ATPase	NSF	sp|P46459-2|NSF_HUMAN Isoform 2 of Vesicle-fusing ATPase OS=Homo sapiens OX=9606 GN=NSF;sp|P46459|NSF_HUMAN Vesicle-fusing ATPase OS=Homo sapiens OX=9606 GN=NSF PE=1 SV=3	2	8	8	8	5	2	2	4	8	5	7	6	5	2	2	4	8	5	7	6	5	2	2	4	8	5	7	6	14.4	14.4	14.4	71.583	644	644;744	0	50.46	By matching	By matching	By MS/MS	By matching	By MS/MS	By MS/MS
P46736-2;P46736-3;P46736;P46736-4;P46736-5	P46736-2;P46736-3;P46736;P46736-4	7;7;7;5;3	7;7;7;5;3	7;7;7;5;3	Lys-63-specific deubiquitinase BRCC36	BRCC3	sp|P46736-2|BRCC3_HUMAN Isoform 1 of Lys-63-specific deubiquitinase BRCC36 OS=Homo sapiens OX=9606 GN=BRCC3;sp|P46736-3|BRCC3_HUMAN Isoform 3 of Lys-63-specific deubiquitinase BRCC36 OS=Homo sapiens OX=9606 GN=BRCC3;sp|P46736|BRCC3_HUMAN Lys-63-specific de	5	7	7	7	1	2	0	2	6	7	7	7	1	2	0	2	6	7	7	7	1	2	0	2	6	7	7	7	28.9	28.9	28.9	33.149	291	291;292;316;202;247	0	64.703	By matching	By matching		By matching	By MS/MS	By MS/MS
P46776	P46776	7	7	7	60S ribosomal protein L27a	RPL27A	sp|P46776|RL27A_HUMAN 60S ribosomal protein L27a OS=Homo sapiens OX=9606 GN=RPL27A PE=1 SV=2	1	7	7	7	6	7	7	7	6	6	6	6	6	7	7	7	6	6	6	6	6	7	7	7	6	6	6	6	33.1	33.1	33.1	16.561	148	148	0	57.446	By MS/MS	By MS/MS	By MS/MS	By MS/MS	By MS/MS	By MS/MS
P46777	P46777	9	9	9	60S ribosomal protein L5	RPL5	sp|P46777|RL5_HUMAN 60S ribosomal protein L5 OS=Homo sapiens OX=9606 GN=RPL5 PE=1 SV=3	1	9	9	9	9	6	7	7	8	8	8	7	9	6	7	7	8	8	8	7	9	6	7	7	8	8	8	7	30	30	30	34.362	297	297	0	85.569	By MS/MS	By MS/MS	By MS/MS	By MS/MS	By MS/MS	By MS/MS
P46778	P46778	8	8	8	60S ribosomal protein L21	RPL21	sp|P46778|RL21_HUMAN 60S ribosomal protein L21 OS=Homo sapiens OX=9606 GN=RPL21 PE=1 SV=2	1	8	8	8	6	7	8	8	7	6	7	7	6	7	8	8	7	6	7	7	6	7	8	8	7	6	7	7	45	45	45	18.565	160	160	0	74.841	By MS/MS	By MS/MS	By MS/MS	By MS/MS	By MS/MS	By MS/MS
P46779;P46779-2;P46779-3;P46779-4;P46779-5	P46779;P46779-2;P46779-3;P46779-4;P46779-5	11;10;10;8;8	11;10;10;8;8	11;10;10;8;8	60S ribosomal protein L28	RPL28	sp|P46779|RL28_HUMAN 60S ribosomal protein L28 OS=Homo sapiens OX=9606 GN=RPL28 PE=1 SV=3;sp|P46779-2|RL28_HUMAN Isoform 2 of 60S ribosomal protein L28 OS=Homo sapiens OX=9606 GN=RPL28;sp|P46779-3|RL28_HUMAN Isoform 3 of 60S ribosomal protein L28 OS=Homo s	5	11	11	11	9	10	9	10	7	5	7	8	9	10	9	10	7	5	7	8	9	10	9	10	7	5	7	8	58.4	58.4	58.4	15.747	137	137;163;169;69;87	0	123.77	By MS/MS	By MS/MS	By MS/MS	By MS/MS	By MS/MS	By MS/MS
P46781	P46781	14	14	14	40S ribosomal protein S9	RPS9	sp|P46781|RS9_HUMAN 40S ribosomal protein S9 OS=Homo sapiens OX=9606 GN=RPS9 PE=1 SV=3	1	14	14	14	13	13	12	12	13	13	13	14	13	13	12	12	13	13	13	14	13	13	12	12	13	13	13	14	50.5	50.5	50.5	22.591	194	194	0	99.753	By MS/MS	By MS/MS	By MS/MS	By MS/MS	By MS/MS	By MS/MS
P46782	P46782	9	9	9	40S ribosomal protein S5;40S ribosomal protein S5, N-terminally processed	RPS5	sp|P46782|RS5_HUMAN 40S ribosomal protein S5 OS=Homo sapiens OX=9606 GN=RPS5 PE=1 SV=4	1	9	9	9	6	3	3	7	6	7	7	6	6	3	3	7	6	7	7	6	6	3	3	7	6	7	7	6	54.9	54.9	54.9	22.876	204	204	0	75.806	By MS/MS	By MS/MS	By MS/MS	By MS/MS	By MS/MS	By MS/MS
P46783;Q9NQ39;Q15149	P46783;Q9NQ39	10;6;1	10;6;1	10;6;1	40S ribosomal protein S10;Putative 40S ribosomal protein S10-like	RPS10;RPS10P5	sp|P46783|RS10_HUMAN 40S ribosomal protein S10 OS=Homo sapiens OX=9606 GN=RPS10 PE=1 SV=1;sp|Q9NQ39|RS10L_HUMAN Putative 40S ribosomal protein S10-like OS=Homo sapiens OX=9606 GN=RPS10P5 PE=5 SV=1	3	10	10	10	8	6	9	8	9	9	9	10	8	6	9	8	9	9	9	10	8	6	9	8	9	9	9	10	52.1	52.1	52.1	18.898	165	165;176;4684	0	82.975	By MS/MS	By MS/MS	By MS/MS	By MS/MS	By MS/MS	By MS/MS
P46926	P46926	1	1	1	Glucosamine-6-phosphate isomerase 1	GNPDA1	sp|P46926|GNPI1_HUMAN Glucosamine-6-phosphate isomerase 1 OS=Homo sapiens OX=9606 GN=GNPDA1 PE=1 SV=1	1	1	1	1	0	0	0	1	1	1	1	1	0	0	0	1	1	1	1	1	0	0	0	1	1	1	1	1	10.4	10.4	10.4	32.668	289	289	0	20.973				By MS/MS	By MS/MS	By MS/MS
P46934-4;P46934-2;P46934;P46934-3	P46934-4;P46934-2;P46934;P46934-3	7;5;5;4	7;5;5;4	6;5;5;4	E3 ubiquitin-protein ligase NEDD4	NEDD4	sp|P46934-4|NEDD4_HUMAN Isoform 4 of E3 ubiquitin-protein ligase NEDD4 OS=Homo sapiens OX=9606 GN=NEDD4;sp|P46934-2|NEDD4_HUMAN Isoform 2 of E3 ubiquitin-protein ligase NEDD4 OS=Homo sapiens OX=9606 GN=NEDD4;sp|P46934|NEDD4_HUMAN E3 ubiquitin-protein ligas	4	7	7	6	1	2	1	2	7	7	7	7	1	2	1	2	7	7	7	7	0	1	1	2	6	6	6	6	9.8	9.8	8.7	104.22	900	900;1303;1319;1247	0	54.137	By MS/MS	By MS/MS	By matching	By MS/MS	By MS/MS	By MS/MS
P46939;P46939-2;P46939-4	P46939;P46939-2	3;3;1	3;3;1	3;3;1	Utrophin	UTRN	sp|P46939|UTRN_HUMAN Utrophin OS=Homo sapiens OX=9606 GN=UTRN PE=1 SV=2;sp|P46939-2|UTRN_HUMAN Isoform 2 of Utrophin OS=Homo sapiens OX=9606 GN=UTRN	3	3	3	3	1	0	2	2	2	2	2	2	1	0	2	2	2	2	2	2	1	0	2	2	2	2	2	2	1.3	1.3	1.3	394.46	3433	3433;3438;1347	0	18.98	By matching		By matching	By MS/MS	By MS/MS	By MS/MS
P46940;Q86VI3;Q13576-3;Q13576-2;Q13576	P46940	18;2;1;1;1	18;2;1;1;1	18;2;1;1;1	Ras GTPase-activating-like protein IQGAP1	IQGAP1	sp|P46940|IQGA1_HUMAN Ras GTPase-activating-like protein IQGAP1 OS=Homo sapiens OX=9606 GN=IQGAP1 PE=1 SV=1	5	18	18	18	5	5	3	5	16	16	15	17	5	5	3	5	16	16	15	17	5	5	3	5	16	16	15	17	16.9	16.9	16.9	189.25	1657	1657;1631;1071;1071;1575	0	157.84	By MS/MS	By matching	By matching	By matching	By MS/MS	By MS/MS
P46977;P46977-2	P46977;P46977-2	8;5	8;5	8;5	Dolichyl-diphosphooligosaccharide--protein glycosyltransferase subunit STT3A	STT3A	sp|P46977|STT3A_HUMAN Dolichyl-diphosphooligosaccharide--protein glycosyltransferase subunit STT3A OS=Homo sapiens OX=9606 GN=STT3A PE=1 SV=2;sp|P46977-2|STT3A_HUMAN Isoform 2 of Dolichyl-diphosphooligosaccharide--protein glycosyltransferase subunit STT3A	2	8	8	8	6	6	6	7	8	7	4	6	6	6	6	7	8	7	4	6	6	6	6	7	8	7	4	6	11.2	11.2	11.2	80.529	705	705;613	0	50.699	By MS/MS	By MS/MS	By MS/MS	By MS/MS	By MS/MS	By MS/MS
P47755-2;P47755	P47755-2;P47755	1;1	1;1	1;1	F-actin-capping protein subunit alpha-2	CAPZA2	sp|P47755-2|CAZA2_HUMAN Isoform 2 of F-actin-capping protein subunit alpha-2 OS=Homo sapiens OX=9606 GN=CAPZA2;sp|P47755|CAZA2_HUMAN F-actin-capping protein subunit alpha-2 OS=Homo sapiens OX=9606 GN=CAPZA2 PE=1 SV=3	2	1	1	1	1	1	1	0	1	0	1	0	1	1	1	0	1	0	1	0	1	1	1	0	1	0	1	0	8.1	8.1	8.1	19.775	172	172;286	0.0041347	7.8226	By matching	By MS/MS	By MS/MS		By matching
P47756;P47756-1	P47756;P47756-1	13;13	13;13	13;13	F-actin-capping protein subunit beta	CAPZB	sp|P47756|CAPZB_HUMAN F-actin-capping protein subunit beta OS=Homo sapiens OX=9606 GN=CAPZB PE=1 SV=5;sp|P47756-1|CAPZB_HUMAN Isoform 2 of F-actin-capping protein subunit beta OS=Homo sapiens OX=9606 GN=CAPZB	2	13	13	13	10	13	10	11	10	9	9	10	10	13	10	11	10	9	9	10	10	13	10	11	10	9	9	10	59.9	59.9	59.9	30.628	272	272;277	0	150.95	By MS/MS	By MS/MS	By MS/MS	By MS/MS	By MS/MS	By MS/MS
P47897-2;P47897	P47897-2;P47897	22;22	22;22	22;22	Glutamine--tRNA ligase	QARS	sp|P47897-2|SYQ_HUMAN Isoform 2 of Glutamine--tRNA ligase OS=Homo sapiens OX=9606 GN=QARS1;sp|P47897|SYQ_HUMAN Glutamine--tRNA ligase OS=Homo sapiens OX=9606 GN=QARS1 PE=1 SV=1	2	22	22	22	16	13	14	15	21	19	20	19	16	13	14	15	21	19	20	19	16	13	14	15	21	19	20	19	33.6	33.6	33.6	86.578	764	764;775	0	323.31	By MS/MS	By MS/MS	By MS/MS	By MS/MS	By MS/MS	By MS/MS
P47914	P47914	4	4	4	60S ribosomal protein L29	RPL29	sp|P47914|RL29_HUMAN 60S ribosomal protein L29 OS=Homo sapiens OX=9606 GN=RPL29 PE=1 SV=2	1	4	4	4	4	3	4	3	2	4	3	2	4	3	4	3	2	4	3	2	4	3	4	3	2	4	3	2	23.3	23.3	23.3	17.752	159	159	0	24.764	By MS/MS	By MS/MS	By MS/MS	By MS/MS	By MS/MS	By MS/MS
P48047	P48047	3	3	3	ATP synthase subunit O, mitochondrial	ATP5O	sp|P48047|ATPO_HUMAN ATP synthase subunit O, mitochondrial OS=Homo sapiens OX=9606 GN=ATP5PO PE=1 SV=1	1	3	3	3	3	3	2	2	1	1	1	1	3	3	2	2	1	1	1	1	3	3	2	2	1	1	1	1	21.1	21.1	21.1	23.277	213	213	0	23.219	By MS/MS	By MS/MS	By MS/MS	By MS/MS	By matching	By matching
P48147	P48147	2	2	2	Prolyl endopeptidase	PREP	sp|P48147|PPCE_HUMAN Prolyl endopeptidase OS=Homo sapiens OX=9606 GN=PREP PE=1 SV=2	1	2	2	2	1	1	0	1	1	0	0	0	1	1	0	1	1	0	0	0	1	1	0	1	1	0	0	0	4.5	4.5	4.5	80.699	710	710	0	13.709	By matching	By MS/MS		By MS/MS	By matching
P48444;P48444-2	P48444;P48444-2	7;5	7;5	7;5	Coatomer subunit delta	ARCN1	sp|P48444|COPD_HUMAN Coatomer subunit delta OS=Homo sapiens OX=9606 GN=ARCN1 PE=1 SV=1;sp|P48444-2|COPD_HUMAN Isoform 2 of Coatomer subunit delta OS=Homo sapiens OX=9606 GN=ARCN1	2	7	7	7	6	5	7	6	6	6	6	7	6	5	7	6	6	6	6	7	6	5	7	6	6	6	6	7	15.5	15.5	15.5	57.21	511	511;423	0	64.365	By MS/MS	By MS/MS	By MS/MS	By MS/MS	By MS/MS	By MS/MS
P48556	P48556	1	1	1	26S proteasome non-ATPase regulatory subunit 8	PSMD8	sp|P48556|PSMD8_HUMAN 26S proteasome non-ATPase regulatory subunit 8 OS=Homo sapiens OX=9606 GN=PSMD8 PE=1 SV=2	1	1	1	1	0	0	0	1	1	1	1	1	0	0	0	1	1	1	1	1	0	0	0	1	1	1	1	1	4.3	4.3	4.3	39.611	350	350	0.0040793	7.6219				By MS/MS	By MS/MS	By matching
P48634-4;P48634-2;P48634-3;P48634	P48634-4;P48634-2;P48634-3;P48634	3;3;3;3	3;3;3;3	3;3;3;3	Protein PRRC2A	PRRC2A	sp|P48634-4|PRC2A_HUMAN Isoform 4 of Protein PRRC2A OS=Homo sapiens OX=9606 GN=PRRC2A;sp|P48634-2|PRC2A_HUMAN Isoform 2 of Protein PRRC2A OS=Homo sapiens OX=9606 GN=PRRC2A;sp|P48634-3|PRC2A_HUMAN Isoform 3 of Protein PRRC2A OS=Homo sapiens OX=9606 GN=PRRC2	4	3	3	3	3	3	2	2	2	2	2	1	3	3	2	2	2	2	2	1	3	3	2	2	2	2	2	1	3.9	3.9	3.9	163.04	1533	1533;2144;2156;2157	0	17.683	By MS/MS	By MS/MS	By matching	By MS/MS	By matching	By matching
P48643;P48643-2	P48643;P48643-2	20;18	20;18	20;18	T-complex protein 1 subunit epsilon	CCT5	sp|P48643|TCPE_HUMAN T-complex protein 1 subunit epsilon OS=Homo sapiens OX=9606 GN=CCT5 PE=1 SV=1;sp|P48643-2|TCPE_HUMAN Isoform 2 of T-complex protein 1 subunit epsilon OS=Homo sapiens OX=9606 GN=CCT5	2	20	20	20	17	16	14	17	17	18	16	16	17	16	14	17	17	18	16	16	17	16	14	17	17	18	16	16	39	39	39	59.67	541	541;448	0	160.91	By MS/MS	By MS/MS	By MS/MS	By MS/MS	By MS/MS	By MS/MS
P48651-3;P48651-2;P48651	P48651-3;P48651-2;P48651	1;1;1	1;1;1	1;1;1	Phosphatidylserine synthase 1	PTDSS1	sp|P48651-3|PTSS1_HUMAN Isoform 3 of Phosphatidylserine synthase 1 OS=Homo sapiens OX=9606 GN=PTDSS1;sp|P48651-2|PTSS1_HUMAN Isoform 2 of Phosphatidylserine synthase 1 OS=Homo sapiens OX=9606 GN=PTDSS1;sp|P48651|PTSS1_HUMAN Phosphatidylserine synthase 1 OS	3	1	1	1	0	0	0	1	1	1	1	1	0	0	0	1	1	1	1	1	0	0	0	1	1	1	1	1	4.3	4.3	4.3	34.579	301	301;327;473	0.0039548	7.2696				By MS/MS	By matching	By MS/MS
P48729-3;P48729;P48729-2;Q8N752	P48729-3;P48729;P48729-2	3;3;2;1	3;3;2;1	3;3;2;1	Casein kinase I isoform alpha	CSNK1A1	sp|P48729-3|KC1A_HUMAN Isoform 3 of Casein kinase I isoform alpha OS=Homo sapiens OX=9606 GN=CSNK1A1;sp|P48729|KC1A_HUMAN Casein kinase I isoform alpha OS=Homo sapiens OX=9606 GN=CSNK1A1 PE=1 SV=2;sp|P48729-2|KC1A_HUMAN Isoform 2 of Casein kinase I isoform	4	3	3	3	2	1	2	2	3	3	3	3	2	1	2	2	3	3	3	3	2	1	2	2	3	3	3	3	10.2	10.2	10.2	37.567	325	325;337;365;337	0	19.374	By MS/MS	By matching	By matching	By MS/MS	By MS/MS	By MS/MS
P48739;P48739-3;P48739-2	P48739;P48739-3;P48739-2	11;11;10	11;11;10	11;11;10	Phosphatidylinositol transfer protein beta isoform	PITPNB	sp|P48739|PIPNB_HUMAN Phosphatidylinositol transfer protein beta isoform OS=Homo sapiens OX=9606 GN=PITPNB PE=1 SV=2;sp|P48739-3|PIPNB_HUMAN Isoform 3 of Phosphatidylinositol transfer protein beta isoform OS=Homo sapiens OX=9606 GN=PITPNB;sp|P48739-2|PIPNB	3	11	11	11	8	7	8	10	9	8	9	10	8	7	8	10	9	8	9	10	8	7	8	10	9	8	9	10	50.6	50.6	50.6	31.54	271	271;273;272	0	84.202	By MS/MS	By MS/MS	By MS/MS	By MS/MS	By MS/MS	By MS/MS
P49005	P49005	1	1	1	DNA polymerase delta subunit 2	POLD2	sp|P49005|DPOD2_HUMAN DNA polymerase delta subunit 2 OS=Homo sapiens OX=9606 GN=POLD2 PE=1 SV=1	1	1	1	1	1	1	1	1	0	0	0	0	1	1	1	1	0	0	0	0	1	1	1	1	0	0	0	0	3	3	3	51.289	469	469	0.0044248	7.0909	By matching	By MS/MS	By matching	By matching
P49006	P49006	1	1	1	MARCKS-related protein	MARCKSL1	sp|P49006|MRP_HUMAN MARCKS-related protein OS=Homo sapiens OX=9606 GN=MARCKSL1 PE=1 SV=2	1	1	1	1	1	1	1	1	1	1	1	1	1	1	1	1	1	1	1	1	1	1	1	1	1	1	1	1	7.7	7.7	7.7	19.529	195	195	0.0042761	8.5964	By matching	By MS/MS	By matching	By MS/MS	By matching	By matching
P49189-2;P49189;P49189-3	P49189-2;P49189;P49189-3	2;2;2	2;2;2	2;2;2	4-trimethylaminobutyraldehyde dehydrogenase	ALDH9A1	sp|P49189-2|AL9A1_HUMAN Isoform 2 of 4-trimethylaminobutyraldehyde dehydrogenase OS=Homo sapiens OX=9606 GN=ALDH9A1;sp|P49189|AL9A1_HUMAN 4-trimethylaminobutyraldehyde dehydrogenase OS=Homo sapiens OX=9606 GN=ALDH9A1 PE=1 SV=3;sp|P49189-3|AL9A1_HUMAN Isofo	3	2	2	2	1	1	2	1	0	0	0	0	1	1	2	1	0	0	0	0	1	1	2	1	0	0	0	0	4.5	4.5	4.5	46.454	424	424;494;518	0.0031586	10.738	By matching	By MS/MS	By MS/MS	By matching
P49207	P49207	4	4	4	60S ribosomal protein L34	RPL34	sp|P49207|RL34_HUMAN 60S ribosomal protein L34 OS=Homo sapiens OX=9606 GN=RPL34 PE=1 SV=3	1	4	4	4	4	4	3	3	3	4	4	4	4	4	3	3	3	4	4	4	4	4	3	3	3	4	4	4	22.2	22.2	22.2	13.293	117	117	0	28.09	By MS/MS	By MS/MS	By MS/MS	By MS/MS	By MS/MS	By matching
P49247	P49247	2	2	2	Ribose-5-phosphate isomerase	RPIA	sp|P49247|RPIA_HUMAN Ribose-5-phosphate isomerase OS=Homo sapiens OX=9606 GN=RPIA PE=1 SV=3	1	2	2	2	2	0	0	0	2	1	1	1	2	0	0	0	2	1	1	1	2	0	0	0	2	1	1	1	7.7	7.7	7.7	33.269	311	311	0.00067204	12.217	By MS/MS				By MS/MS	By MS/MS
P49321;P49321-3;P49321-4;P49321-2	P49321;P49321-3;P49321-4	13;13;11;6	13;13;11;6	13;13;11;6	Nuclear autoantigenic sperm protein	NASP	sp|P49321|NASP_HUMAN Nuclear autoantigenic sperm protein OS=Homo sapiens OX=9606 GN=NASP PE=1 SV=2;sp|P49321-3|NASP_HUMAN Isoform 3 of Nuclear autoantigenic sperm protein OS=Homo sapiens OX=9606 GN=NASP;sp|P49321-4|NASP_HUMAN Isoform 4 of Nuclear autoantig	4	13	13	13	9	11	11	10	8	7	7	6	9	11	11	10	8	7	7	6	9	11	11	10	8	7	7	6	23.1	23.1	23.1	85.237	788	788;790;724;449	0	134.31	By MS/MS	By MS/MS	By MS/MS	By MS/MS	By MS/MS	By MS/MS
P49327	P49327	86	86	86	Fatty acid synthase;[Acyl-carrier-protein] S-acetyltransferase;[Acyl-carrier-protein] S-malonyltransferase;3-oxoacyl-[acyl-carrier-protein] synthase;3-oxoacyl-[acyl-carrier-protein] reductase;3-hydroxyacyl-[acyl-carrier-protein] dehydratase;Enoyl-[acyl-carrier-protein] reductase;Oleoyl-[acyl-carrier-protein] hydrolase	FASN	sp|P49327|FAS_HUMAN Fatty acid synthase OS=Homo sapiens OX=9606 GN=FASN PE=1 SV=3	1	86	86	86	71	67	72	80	72	70	72	76	71	67	72	80	72	70	72	76	71	67	72	80	72	70	72	76	44.7	44.7	44.7	273.42	2511	2511	0	323.31	By MS/MS	By MS/MS	By MS/MS	By MS/MS	By MS/MS	By MS/MS
P49356	P49356	1	1	1	Protein farnesyltransferase subunit beta	FNTB	sp|P49356|FNTB_HUMAN Protein farnesyltransferase subunit beta OS=Homo sapiens OX=9606 GN=FNTB PE=1 SV=1	1	1	1	1	0	0	1	0	1	1	0	0	0	0	1	0	1	1	0	0	0	0	1	0	1	1	0	0	3.7	3.7	3.7	48.773	437	437	0.0049478	6.9586			By MS/MS		By matching	By matching
P49366-3;P49366;P49366-2	P49366-3;P49366;P49366-2	2;2;1	2;2;1	2;2;1	Deoxyhypusine synthase	DHPS	sp|P49366-3|DHYS_HUMAN Isoform 3 of Deoxyhypusine synthase OS=Homo sapiens OX=9606 GN=DHPS;sp|P49366|DHYS_HUMAN Deoxyhypusine synthase OS=Homo sapiens OX=9606 GN=DHPS PE=1 SV=1;sp|P49366-2|DHYS_HUMAN Isoform Short of Deoxyhypusine synthase OS=Homo sapiens	3	2	2	2	0	0	0	0	2	2	2	2	0	0	0	0	2	2	2	2	0	0	0	0	2	2	2	2	9.8	9.8	9.8	36.582	327	327;369;322	0	28.951					By MS/MS	By MS/MS
P49368;P49368-2	P49368;P49368-2	24;22	24;22	24;22	T-complex protein 1 subunit gamma	CCT3	sp|P49368|TCPG_HUMAN T-complex protein 1 subunit gamma OS=Homo sapiens OX=9606 GN=CCT3 PE=1 SV=4;sp|P49368-2|TCPG_HUMAN Isoform 2 of T-complex protein 1 subunit gamma OS=Homo sapiens OX=9606 GN=CCT3	2	24	24	24	20	19	16	19	22	21	21	20	20	19	16	19	22	21	21	20	20	19	16	19	22	21	21	20	45.5	45.5	45.5	60.533	545	545;507	0	271.22	By MS/MS	By MS/MS	By MS/MS	By MS/MS	By MS/MS	By MS/MS
P49411	P49411	22	22	22	Elongation factor Tu, mitochondrial	TUFM	sp|P49411|EFTU_HUMAN Elongation factor Tu, mitochondrial OS=Homo sapiens OX=9606 GN=TUFM PE=1 SV=3	1	22	22	22	20	20	19	22	17	19	21	21	20	20	19	22	17	19	21	21	20	20	19	22	17	19	21	21	58.2	58.2	58.2	49.874	455	455	0	270.32	By MS/MS	By MS/MS	By MS/MS	By MS/MS	By MS/MS	By MS/MS
P49427	P49427	7	7	6	Ubiquitin-conjugating enzyme E2 R1	CDC34	sp|P49427|UB2R1_HUMAN Ubiquitin-conjugating enzyme E2 R1 OS=Homo sapiens OX=9606 GN=CDC34 PE=1 SV=2	1	7	7	6	4	5	4	4	6	6	7	5	4	5	4	4	6	6	7	5	4	4	3	3	5	5	6	5	24.6	24.6	21.2	26.736	236	236	0	42.823	By MS/MS	By MS/MS	By MS/MS	By MS/MS	By MS/MS	By MS/MS
P49458-2;P49458	P49458-2;P49458	1;1	1;1	1;1	Signal recognition particle 9 kDa protein	SRP9	sp|P49458-2|SRP09_HUMAN Isoform 2 of Signal recognition particle 9 kDa protein OS=Homo sapiens OX=9606 GN=SRP9;sp|P49458|SRP09_HUMAN Signal recognition particle 9 kDa protein OS=Homo sapiens OX=9606 GN=SRP9 PE=1 SV=2	2	1	1	1	1	1	1	1	1	1	1	1	1	1	1	1	1	1	1	1	1	1	1	1	1	1	1	1	13.4	13.4	13.4	9.1236	82	82;86	0.0042918	9.12	By MS/MS	By MS/MS	By MS/MS	By MS/MS	By matching	By MS/MS
P49459;P49459-3;P49459-2	P49459;P49459-3;P49459-2	2;1;1	2;1;1	2;1;1	Ubiquitin-conjugating enzyme E2 A	UBE2A	sp|P49459|UBE2A_HUMAN Ubiquitin-conjugating enzyme E2 A OS=Homo sapiens OX=9606 GN=UBE2A PE=1 SV=2;sp|P49459-3|UBE2A_HUMAN Isoform 3 of Ubiquitin-conjugating enzyme E2 A OS=Homo sapiens OX=9606 GN=UBE2A;sp|P49459-2|UBE2A_HUMAN Isoform 2 of Ubiquitin-conjug	3	2	2	2	1	2	2	2	2	2	2	2	1	2	2	2	2	2	2	2	1	2	2	2	2	2	2	2	17.8	17.8	17.8	17.315	152	152;77;122	0	83.632	By MS/MS	By MS/MS	By MS/MS	By MS/MS	By MS/MS	By MS/MS
P49588-2;P49588	P49588-2;P49588	4;3	4;3	4;3	Alanine--tRNA ligase, cytoplasmic	AARS	sp|P49588-2|SYAC_HUMAN Isoform 2 of Alanine--tRNA ligase, cytoplasmic OS=Homo sapiens OX=9606 GN=AARS1;sp|P49588|SYAC_HUMAN Alanine--tRNA ligase, cytoplasmic OS=Homo sapiens OX=9606 GN=AARS1 PE=1 SV=2	2	4	4	4	1	1	1	2	3	3	2	3	1	1	1	2	3	3	2	3	1	1	1	2	3	3	2	3	5.9	5.9	5.9	109.32	992	992;968	0	29.018	By matching	By matching	By MS/MS	By MS/MS	By MS/MS	By MS/MS
P49591	P49591	5	5	5	Serine--tRNA ligase, cytoplasmic	SARS	sp|P49591|SYSC_HUMAN Serine--tRNA ligase, cytoplasmic OS=Homo sapiens OX=9606 GN=SARS1 PE=1 SV=3	1	5	5	5	3	3	3	5	4	5	4	5	3	3	3	5	4	5	4	5	3	3	3	5	4	5	4	5	14.4	14.4	14.4	58.777	514	514	0	29.993	By MS/MS	By MS/MS	By MS/MS	By MS/MS	By MS/MS	By MS/MS
P49642	P49642	2	2	2	DNA primase small subunit	PRIM1	sp|P49642|PRI1_HUMAN DNA primase small subunit OS=Homo sapiens OX=9606 GN=PRIM1 PE=1 SV=1	1	2	2	2	0	0	0	1	2	2	2	2	0	0	0	1	2	2	2	2	0	0	0	1	2	2	2	2	8.6	8.6	8.6	49.901	420	420	0	17.631				By matching	By MS/MS	By MS/MS
P49711	P49711	1	1	1	Transcriptional repressor CTCF	CTCF	sp|P49711|CTCF_HUMAN Transcriptional repressor CTCF OS=Homo sapiens OX=9606 GN=CTCF PE=1 SV=1	1	1	1	1	0	0	1	1	1	1	1	1	0	0	1	1	1	1	1	1	0	0	1	1	1	1	1	1	2.5	2.5	2.5	82.785	727	727	0	25.013			By matching	By MS/MS	By MS/MS	By MS/MS
P49720	P49720	5	5	5	Proteasome subunit beta type-3	PSMB3	sp|P49720|PSB3_HUMAN Proteasome subunit beta type-3 OS=Homo sapiens OX=9606 GN=PSMB3 PE=1 SV=2	1	5	5	5	2	2	2	5	5	5	5	5	2	2	2	5	5	5	5	5	2	2	2	5	5	5	5	5	30.7	30.7	30.7	22.949	205	205	0	33.899	By MS/MS	By MS/MS	By MS/MS	By MS/MS	By MS/MS	By MS/MS
P49721	P49721	5	5	5	Proteasome subunit beta type-2	PSMB2	sp|P49721|PSB2_HUMAN Proteasome subunit beta type-2 OS=Homo sapiens OX=9606 GN=PSMB2 PE=1 SV=1	1	5	5	5	1	2	3	3	5	4	4	4	1	2	3	3	5	4	4	4	1	2	3	3	5	4	4	4	32.3	32.3	32.3	22.836	201	201	0	48.488	By MS/MS	By MS/MS	By MS/MS	By MS/MS	By MS/MS	By MS/MS
P49736	P49736	12	12	12	DNA replication licensing factor MCM2	MCM2	sp|P49736|MCM2_HUMAN DNA replication licensing factor MCM2 OS=Homo sapiens OX=9606 GN=MCM2 PE=1 SV=4	1	12	12	12	7	8	9	8	9	10	10	11	7	8	9	8	9	10	10	11	7	8	9	8	9	10	10	11	18	18	18	101.89	904	904	0	127.5	By MS/MS	By MS/MS	By MS/MS	By MS/MS	By MS/MS	By MS/MS
P49756;P49756-2;P49756-3	P49756;P49756-2;P49756-3	10;5;5	10;5;5	10;5;5	RNA-binding protein 25	RBM25	sp|P49756|RBM25_HUMAN RNA-binding protein 25 OS=Homo sapiens OX=9606 GN=RBM25 PE=1 SV=3;sp|P49756-2|RBM25_HUMAN Isoform 2 of RNA-binding protein 25 OS=Homo sapiens OX=9606 GN=RBM25;sp|P49756-3|RBM25_HUMAN Isoform 3 of RNA-binding protein 25 OS=Homo sapiens	3	10	10	10	3	7	7	7	6	7	7	6	3	7	7	7	6	7	7	6	3	7	7	7	6	7	7	6	15.4	15.4	15.4	100.18	843	843;294;300	0	81.928	By MS/MS	By MS/MS	By MS/MS	By MS/MS	By MS/MS	By MS/MS
P49770	P49770	1	1	1	Translation initiation factor eIF-2B subunit beta	EIF2B2	sp|P49770|EI2BB_HUMAN Translation initiation factor eIF-2B subunit beta OS=Homo sapiens OX=9606 GN=EIF2B2 PE=1 SV=3	1	1	1	1	0	0	0	0	1	1	1	1	0	0	0	0	1	1	1	1	0	0	0	0	1	1	1	1	5.1	5.1	5.1	38.989	351	351	0.0084122	6.4067					By MS/MS	By matching
P49773	P49773	1	1	1	Histidine triad nucleotide-binding protein 1	HINT1	sp|P49773|HINT1_HUMAN Adenosine 5-monophosphoramidase HINT1 OS=Homo sapiens OX=9606 GN=HINT1 PE=1 SV=2	1	1	1	1	0	0	1	1	0	0	0	0	0	0	1	1	0	0	0	0	0	0	1	1	0	0	0	0	11.1	11.1	11.1	13.802	126	126	0.0044223	7.0819			By MS/MS	By matching
P49790-2;P49790;P49790-3	P49790-2;P49790;P49790-3	4;4;3	4;4;3	4;4;3	Nuclear pore complex protein Nup153	NUP153	sp|P49790-2|NU153_HUMAN Isoform 2 of Nuclear pore complex protein Nup153 OS=Homo sapiens OX=9606 GN=NUP153;sp|P49790|NU153_HUMAN Nuclear pore complex protein Nup153 OS=Homo sapiens OX=9606 GN=NUP153 PE=1 SV=2;sp|P49790-3|NU153_HUMAN Isoform 3 of Nuclear po	3	4	4	4	2	2	2	3	4	4	4	4	2	2	2	3	4	4	4	4	2	2	2	3	4	4	4	4	3.5	3.5	3.5	149.39	1433	1433;1475;1506	0	30.175	By MS/MS	By MS/MS	By MS/MS	By matching	By MS/MS	By MS/MS
P49792	P49792	41	41	27	E3 SUMO-protein ligase RanBP2	RANBP2	sp|P49792|RBP2_HUMAN E3 SUMO-protein ligase RanBP2 OS=Homo sapiens OX=9606 GN=RANBP2 PE=1 SV=2	1	41	41	27	27	30	30	32	31	32	30	27	27	30	30	32	31	32	30	27	19	21	21	21	23	23	22	20	17.4	17.4	12.7	358.2	3224	3224	0	323.31	By MS/MS	By MS/MS	By MS/MS	By MS/MS	By MS/MS	By MS/MS
P49841;P49841-2	P49841;P49841-2	1;1	1;1	1;1	Glycogen synthase kinase-3 beta	GSK3B	sp|P49841|GSK3B_HUMAN Glycogen synthase kinase-3 beta OS=Homo sapiens OX=9606 GN=GSK3B PE=1 SV=2;sp|P49841-2|GSK3B_HUMAN Isoform 2 of Glycogen synthase kinase-3 beta OS=Homo sapiens OX=9606 GN=GSK3B	2	1	1	1	1	0	1	1	0	0	0	0	1	0	1	1	0	0	0	0	1	0	1	1	0	0	0	0	5.7	5.7	5.7	46.744	420	420;433	0.0042527	8.3057	By matching		By MS/MS	By matching
P49915-2;P49915	P49915-2;P49915	12;12	12;12	12;12	GMP synthase [glutamine-hydrolyzing]	GMPS	sp|P49915-2|GUAA_HUMAN Isoform 2 of GMP synthase [glutamine-hydrolyzing] OS=Homo sapiens OX=9606 GN=GMPS;sp|P49915|GUAA_HUMAN GMP synthase [glutamine-hydrolyzing] OS=Homo sapiens OX=9606 GN=GMPS PE=1 SV=1	2	12	12	12	8	6	9	9	10	10	9	9	8	6	9	9	10	10	9	9	8	6	9	9	10	10	9	9	26.3	26.3	26.3	65.928	594	594;693	0	86.661	By MS/MS	By MS/MS	By MS/MS	By MS/MS	By MS/MS	By MS/MS
P50213-2;P50213	P50213-2;P50213	1;1	1;1	1;1	Isocitrate dehydrogenase [NAD] subunit alpha, mitochondrial	IDH3A	sp|P50213-2|IDH3A_HUMAN Isoform 2 of Isocitrate dehydrogenase [NAD] subunit alpha, mitochondrial OS=Homo sapiens OX=9606 GN=IDH3A;sp|P50213|IDH3A_HUMAN Isocitrate dehydrogenase [NAD] subunit alpha, mitochondrial OS=Homo sapiens OX=9606 GN=IDH3A PE=1 SV=1	2	1	1	1	0	1	0	0	0	0	0	0	0	1	0	0	0	0	0	0	0	1	0	0	0	0	0	0	3.5	3.5	3.5	31.381	288	288;366	0.0083507	6.3421		By MS/MS
P50395;P50395-2;P31150	P50395;P50395-2	4;3;1	4;3;1	4;3;1	Rab GDP dissociation inhibitor beta	GDI2	sp|P50395|GDIB_HUMAN Rab GDP dissociation inhibitor beta OS=Homo sapiens OX=9606 GN=GDI2 PE=1 SV=2;sp|P50395-2|GDIB_HUMAN Isoform 2 of Rab GDP dissociation inhibitor beta OS=Homo sapiens OX=9606 GN=GDI2	3	4	4	4	2	0	1	2	3	3	4	3	2	0	1	2	3	3	4	3	2	0	1	2	3	3	4	3	11.7	11.7	11.7	50.663	445	445;400;447	0	28.838	By MS/MS		By matching	By MS/MS	By MS/MS	By MS/MS
P50402	P50402	7	7	7	Emerin	EMD	sp|P50402|EMD_HUMAN Emerin OS=Homo sapiens OX=9606 GN=EMD PE=1 SV=1	1	7	7	7	3	7	6	5	7	6	7	6	3	7	6	5	7	6	7	6	3	7	6	5	7	6	7	6	30.7	30.7	30.7	28.994	254	254	0	96.026	By MS/MS	By MS/MS	By MS/MS	By MS/MS	By MS/MS	By MS/MS
P50454	P50454	9	9	9	Serpin H1	SERPINH1	sp|P50454|SERPH_HUMAN Serpin H1 OS=Homo sapiens OX=9606 GN=SERPINH1 PE=1 SV=2	1	9	9	9	3	3	4	6	6	6	7	7	3	3	4	6	6	6	7	7	3	3	4	6	6	6	7	7	32.8	32.8	32.8	46.44	418	418	0	68.14	By MS/MS	By MS/MS	By MS/MS	By MS/MS	By MS/MS	By MS/MS
Q8IZP2;P50502;Q8NFI4	Q8IZP2;P50502;Q8NFI4	5;5;3	5;5;3	5;5;3	Putative protein FAM10A4;Hsc70-interacting protein;Putative protein FAM10A5	ST13P4;ST13;ST13P5	sp|Q8IZP2|ST134_HUMAN Putative protein FAM10A4 OS=Homo sapiens OX=9606 GN=ST13P4 PE=5 SV=1;sp|P50502|F10A1_HUMAN Hsc70-interacting protein OS=Homo sapiens OX=9606 GN=ST13 PE=1 SV=2;sp|Q8NFI4|F10A5_HUMAN Putative protein FAM10A5 OS=Homo sapiens OX=9606 GN=S	3	5	5	5	4	5	5	3	4	3	4	4	4	5	5	3	4	3	4	4	4	5	5	3	4	3	4	4	22.1	22.1	22.1	27.406	240	240;369;369	0	32.483	By MS/MS	By MS/MS	By MS/MS	By MS/MS	By MS/MS	By MS/MS
Q05193-5;Q05193-3;Q05193-2;Q05193;P50570-3;P50570-2;P50570-5;P50570-4;P50570	Q05193-5;Q05193-3;Q05193-2;Q05193;P50570-3;P50570-2;P50570-5;P50570-4;P50570	1;1;1;1;1;1;1;1;1	1;1;1;1;1;1;1;1;1	1;1;1;1;1;1;1;1;1	Dynamin-1;Dynamin-2	DNM1;DNM2	sp|Q05193-5|DYN1_HUMAN Isoform 4 of Dynamin-1 OS=Homo sapiens OX=9606 GN=DNM1;sp|Q05193-3|DYN1_HUMAN Isoform 3 of Dynamin-1 OS=Homo sapiens OX=9606 GN=DNM1;sp|Q05193-2|DYN1_HUMAN Isoform 2 of Dynamin-1 OS=Homo sapiens OX=9606 GN=DNM1;sp|Q05193|DYN1_HUMAN D	9	1	1	1	1	1	1	1	0	0	0	0	1	1	1	1	0	0	0	0	1	1	1	1	0	0	0	0	1.2	1.2	1.2	95.894	851	851;851;864;864;866;866;869;870;870	0.008342	6.3405	By MS/MS	By matching	By matching	By matching
P50748;P50748-2	P50748	8;2	8;2	8;2	Kinetochore-associated protein 1	KNTC1	sp|P50748|KNTC1_HUMAN Kinetochore-associated protein 1 OS=Homo sapiens OX=9606 GN=KNTC1 PE=1 SV=1	2	8	8	8	1	1	0	2	5	4	6	5	1	1	0	2	5	4	6	5	1	1	0	2	5	4	6	5	5.3	5.3	5.3	250.75	2209	2209;443	0	48.678	By matching	By matching		By matching	By MS/MS	By MS/MS
P50851;P50851-2;Q8NFP9	P50851;P50851-2	12;11;1	12;11;1	12;11;1	Lipopolysaccharide-responsive and beige-like anchor protein	LRBA	sp|P50851|LRBA_HUMAN Lipopolysaccharide-responsive and beige-like anchor protein OS=Homo sapiens OX=9606 GN=LRBA PE=1 SV=4;sp|P50851-2|LRBA_HUMAN Isoform 2 of Lipopolysaccharide-responsive and beige-like anchor protein OS=Homo sapiens OX=9606 GN=LRBA	3	12	12	12	4	7	5	6	10	9	11	11	4	7	5	6	10	9	11	11	4	7	5	6	10	9	11	11	5	5	5	319.1	2863	2863;2851;2946	0	92.988	By matching	By matching	By matching	By matching	By MS/MS	By MS/MS
P50914	P50914	7	7	7	60S ribosomal protein L14	RPL14	sp|P50914|RL14_HUMAN 60S ribosomal protein L14 OS=Homo sapiens OX=9606 GN=RPL14 PE=1 SV=4	1	7	7	7	6	5	7	7	5	5	6	5	6	5	7	7	5	5	6	5	6	5	7	7	5	5	6	5	31.6	31.6	31.6	23.432	215	215	0	59.321	By MS/MS	By MS/MS	By MS/MS	By MS/MS	By MS/MS	By MS/MS
P50990;P50990-2;P50990-3	P50990;P50990-2;P50990-3	29;27;23	29;27;23	29;27;23	T-complex protein 1 subunit theta	CCT8	sp|P50990|TCPQ_HUMAN T-complex protein 1 subunit theta OS=Homo sapiens OX=9606 GN=CCT8 PE=1 SV=4;sp|P50990-2|TCPQ_HUMAN Isoform 2 of T-complex protein 1 subunit theta OS=Homo sapiens OX=9606 GN=CCT8;sp|P50990-3|TCPQ_HUMAN Isoform 3 of T-complex protein 1 s	3	29	29	29	24	24	26	26	20	23	24	25	24	24	26	26	20	23	24	25	24	24	26	26	20	23	24	25	61.7	61.7	61.7	59.62	548	548;529;475	0	231.94	By MS/MS	By MS/MS	By MS/MS	By MS/MS	By MS/MS	By MS/MS
P50991;P50991-2	P50991;P50991-2	26;24	26;24	26;24	T-complex protein 1 subunit delta	CCT4	sp|P50991|TCPD_HUMAN T-complex protein 1 subunit delta OS=Homo sapiens OX=9606 GN=CCT4 PE=1 SV=4;sp|P50991-2|TCPD_HUMAN Isoform 2 of T-complex protein 1 subunit delta OS=Homo sapiens OX=9606 GN=CCT4	2	26	26	26	20	16	18	23	16	20	20	20	20	16	18	23	16	20	20	20	20	16	18	23	16	20	20	20	59.6	59.6	59.6	57.924	539	539;509	0	323.31	By MS/MS	By MS/MS	By MS/MS	By MS/MS	By MS/MS	By MS/MS
P50995-2;P50995	P50995-2;P50995	5;5	5;5	5;5	Annexin A11	ANXA11	sp|P50995-2|ANX11_HUMAN Isoform 2 of Annexin A11 OS=Homo sapiens OX=9606 GN=ANXA11;sp|P50995|ANX11_HUMAN Annexin A11 OS=Homo sapiens OX=9606 GN=ANXA11 PE=1 SV=1	2	5	5	5	4	4	4	4	3	2	2	3	4	4	4	4	3	2	2	3	4	4	4	4	3	2	2	3	14.8	14.8	14.8	51.242	472	472;505	0	33.981	By MS/MS	By MS/MS	By MS/MS	By MS/MS	By MS/MS	By matching
P51003;P51003-2;Q9NRJ5	P51003;P51003-2;Q9NRJ5	3;2;2	3;2;2	3;2;2	Poly(A) polymerase alpha;Poly(A) polymerase beta	PAPOLA;PAPOLB	sp|P51003|PAPOA_HUMAN Poly(A) polymerase alpha OS=Homo sapiens OX=9606 GN=PAPOLA PE=1 SV=4;sp|P51003-2|PAPOA_HUMAN Isoform 2 of Poly(A) polymerase alpha OS=Homo sapiens OX=9606 GN=PAPOLA;sp|Q9NRJ5|PAPOB_HUMAN Poly(A) polymerase beta OS=Homo sapiens OX=9606	3	3	3	3	0	1	0	2	1	1	1	1	0	1	0	2	1	1	1	1	0	1	0	2	1	1	1	1	6	6	6	82.842	745	745;285;637	0	19.486		By MS/MS		By MS/MS	By matching	By matching
P51114-3;P51114-2;P51114	P51114-3;P51114-2;P51114	4;4;4	4;4;4	2;2;2	Fragile X mental retardation syndrome-related protein 1	FXR1	sp|P51114-3|FXR1_HUMAN Isoform 3 of RNA-binding protein FXR1 OS=Homo sapiens OX=9606 GN=FXR1;sp|P51114-2|FXR1_HUMAN Isoform 2 of RNA-binding protein FXR1 OS=Homo sapiens OX=9606 GN=FXR1;sp|P51114|FXR1_HUMAN RNA-binding protein FXR1 OS=Homo sapiens OX=9606	3	4	4	2	2	3	3	2	1	2	2	2	2	3	3	2	1	2	2	2	1	1	1	1	0	1	1	1	9	9	6	59.919	536	536;539;621	0	27.995	By MS/MS	By MS/MS	By MS/MS	By matching	By MS/MS	By matching
P51148;P51148-2;P20339-2;P20339	P51148;P51148-2;P20339-2;P20339	2;2;1;1	2;2;1;1	1;1;0;0	Ras-related protein Rab-5C;Ras-related protein Rab-5A	RAB5C;RAB5A	sp|P51148|RAB5C_HUMAN Ras-related protein Rab-5C OS=Homo sapiens OX=9606 GN=RAB5C PE=1 SV=2;sp|P51148-2|RAB5C_HUMAN Isoform 2 of Ras-related protein Rab-5C OS=Homo sapiens OX=9606 GN=RAB5C;sp|P20339-2|RAB5A_HUMAN Isoform 2 of Ras-related protein Rab-5A OS=	4	2	2	1	2	2	2	2	2	2	2	1	2	2	2	2	2	2	2	1	1	1	1	1	1	1	1	0	10.6	10.6	5.6	23.482	216	216;249;201;215	0	18.107	By MS/MS	By MS/MS	By MS/MS	By matching	By MS/MS	By MS/MS
P51149	P51149	4	4	4	Ras-related protein Rab-7a	RAB7A	sp|P51149|RAB7A_HUMAN Ras-related protein Rab-7a OS=Homo sapiens OX=9606 GN=RAB7A PE=1 SV=1	1	4	4	4	2	3	4	1	1	1	3	3	2	3	4	1	1	1	3	3	2	3	4	1	1	1	3	3	23.2	23.2	23.2	23.489	207	207	0	31.894	By MS/MS	By MS/MS	By MS/MS	By matching	By matching	By matching
P51153;P62820-2;P61026;Q92928;P59190-2;P59190	P51153;P62820-2;P61026;Q92928;P59190-2;P59190	2;1;1;1;1;1	1;0;0;0;0;0	1;0;0;0;0;0	Ras-related protein Rab-13;Ras-related protein Rab-1A;Ras-related protein Rab-10;Putative Ras-related protein Rab-1C;Ras-related protein Rab-15	RAB13;RAB1A;RAB10;RAB1C;RAB15	sp|P51153|RAB13_HUMAN Ras-related protein Rab-13 OS=Homo sapiens OX=9606 GN=RAB13 PE=1 SV=1;sp|P62820-2|RAB1A_HUMAN Isoform 2 of Ras-related protein Rab-1A OS=Homo sapiens OX=9606 GN=RAB1A;sp|P61026|RAB10_HUMAN Ras-related protein Rab-10 OS=Homo sapiens OX	6	2	1	1	1	2	1	2	1	1	2	2	0	1	1	1	0	0	1	1	0	1	1	1	0	0	1	1	10.8	5.4	5.4	22.774	203	203;141;200;201;208;212	0.0079031	6.4269	By matching	By matching	By matching	By matching	By matching	By matching
P51530-2;P51530-3;P51530-4;P51530	P51530-2;P51530-3;P51530-4;P51530	2;2;2;2	2;2;2;2	2;2;2;2	DNA replication ATP-dependent helicase/nuclease DNA2;DNA replication nuclease DNA2;DNA replication ATP-dependent helicase DNA2	DNA2	sp|P51530-2|DNA2_HUMAN Isoform 2 of DNA replication ATP-dependent helicase/nuclease DNA2 OS=Homo sapiens OX=9606 GN=DNA2;sp|P51530-3|DNA2_HUMAN Isoform 3 of DNA replication ATP-dependent helicase/nuclease DNA2 OS=Homo sapiens OX=9606 GN=DNA2;sp|P51530-4|DN	4	2	2	2	0	2	1	1	1	1	2	1	0	2	1	1	1	1	2	1	0	2	1	1	1	1	2	1	2.8	2.8	2.8	78.497	687	687;822;1052;1060	0.0043424	10.248		By matching	By matching	By matching	By matching	By MS/MS
P51532-5;P51532-2;P51532-3;P51532-4;P51532;P51531-2;P51531	P51532-5;P51532-2;P51532-3;P51532-4;P51532;P51531-2;P51531	10;10;10;10;10;5;5	10;10;10;10;10;5;5	10;10;10;10;10;5;5	Transcription activator BRG1;Probable global transcription activator SNF2L2	SMARCA4;SMARCA2	sp|P51532-5|SMCA4_HUMAN Isoform 5 of Transcription activator BRG1 OS=Homo sapiens OX=9606 GN=SMARCA4;sp|P51532-2|SMCA4_HUMAN Isoform 2 of Transcription activator BRG1 OS=Homo sapiens OX=9606 GN=SMARCA4;sp|P51532-3|SMCA4_HUMAN Isoform 3 of Transcription act	7	10	10	10	8	6	6	9	9	9	10	8	8	6	6	9	9	9	10	8	8	6	6	9	9	9	10	8	8.1	8.1	8.1	181.26	1613	1613;1614;1616;1617;1647;1572;1590	0	95.053	By MS/MS	By MS/MS	By MS/MS	By MS/MS	By MS/MS	By MS/MS
P51571	P51571	2	2	2	Translocon-associated protein subunit delta	SSR4	sp|P51571|SSRD_HUMAN Translocon-associated protein subunit delta OS=Homo sapiens OX=9606 GN=SSR4 PE=1 SV=1	1	2	2	2	0	1	1	2	1	1	1	2	0	1	1	2	1	1	1	2	0	1	1	2	1	1	1	2	17.3	17.3	17.3	18.998	173	173	0	16.384		By matching	By matching	By MS/MS	By matching	By matching
P51572;P51572-2	P51572;P51572-2	5;5	5;5	5;5	B-cell receptor-associated protein 31	BCAP31	sp|P51572|BAP31_HUMAN B-cell receptor-associated protein 31 OS=Homo sapiens OX=9606 GN=BCAP31 PE=1 SV=3;sp|P51572-2|BAP31_HUMAN Isoform 2 of B-cell receptor-associated protein 31 OS=Homo sapiens OX=9606 GN=BCAP31	2	5	5	5	3	3	4	3	2	3	3	2	3	3	4	3	2	3	3	2	3	3	4	3	2	3	3	2	23.2	23.2	23.2	27.991	246	246;313	0	30.943	By MS/MS	By matching	By MS/MS	By matching	By MS/MS	By MS/MS
P51610-2;P51610;P51610-4;P51610-3	P51610-2;P51610;P51610-4	7;7;7;1	7;7;7;1	7;7;7;1	Host cell factor 1;HCF N-terminal chain 1;HCF N-terminal chain 2;HCF N-terminal chain 3;HCF N-terminal chain 4;HCF N-terminal chain 5;HCF N-terminal chain 6;HCF C-terminal chain 1;HCF C-terminal chain 2;HCF C-terminal chain 3;HCF C-terminal chain 4;HCF C-terminal chain 5;HCF C-terminal chain 6	HCFC1	sp|P51610-2|HCFC1_HUMAN Isoform 2 of Host cell factor 1 OS=Homo sapiens OX=9606 GN=HCFC1;sp|P51610|HCFC1_HUMAN Host cell factor 1 OS=Homo sapiens OX=9606 GN=HCFC1 PE=1 SV=2;sp|P51610-4|HCFC1_HUMAN Isoform 4 of Host cell factor 1 OS=Homo sapiens OX=9606 GN=	4	7	7	7	4	5	4	4	6	5	6	3	4	5	4	4	6	5	6	3	4	5	4	4	6	5	6	3	5	5	5	201.85	1966	1966;2035;2079;428	0	53.988	By MS/MS	By MS/MS	By MS/MS	By MS/MS	By MS/MS	By MS/MS
P51617-4;P51617-2;P51617-3;P51617;P51955-3;P51955-2;P51955-4;P51955	P51617-4;P51617-2;P51617-3;P51617	4;4;4;4;1;1;1;1	4;4;4;4;1;1;1;1	4;4;4;4;1;1;1;1	Interleukin-1 receptor-associated kinase 1	IRAK1	sp|P51617-4|IRAK1_HUMAN Isoform 4 of Interleukin-1 receptor-associated kinase 1 OS=Homo sapiens OX=9606 GN=IRAK1;sp|P51617-2|IRAK1_HUMAN Isoform 2 of Interleukin-1 receptor-associated kinase 1 OS=Homo sapiens OX=9606 GN=IRAK1;sp|P51617-3|IRAK1_HUMAN Isofor	8	4	4	4	1	2	1	2	4	4	4	3	1	2	1	2	4	4	4	3	1	2	1	2	4	4	4	3	8.1	8.1	8.1	68.021	633	633;682;693;712;326;384;437;445	0	28.164	By matching	By matching	By matching	By matching	By MS/MS	By MS/MS
P51648;P51648-2	P51648;P51648-2	3;3	3;3	3;3	Fatty aldehyde dehydrogenase	ALDH3A2	sp|P51648|AL3A2_HUMAN Aldehyde dehydrogenase family 3 member A2 OS=Homo sapiens OX=9606 GN=ALDH3A2 PE=1 SV=1;sp|P51648-2|AL3A2_HUMAN Isoform 2 of Aldehyde dehydrogenase family 3 member A2 OS=Homo sapiens OX=9606 GN=ALDH3A2	2	3	3	3	3	3	3	2	2	2	3	2	3	3	3	2	2	2	3	2	3	3	3	2	2	2	3	2	8.7	8.7	8.7	54.847	485	485;508	0	21.728	By MS/MS	By MS/MS	By MS/MS	By MS/MS	By MS/MS	By MS/MS
P51659;P51659-3;P51659-2	P51659;P51659-3;P51659-2	4;3;3	4;3;3	4;3;3	Peroxisomal multifunctional enzyme type 2;(3R)-hydroxyacyl-CoA dehydrogenase;Enoyl-CoA hydratase 2	HSD17B4	sp|P51659|DHB4_HUMAN Peroxisomal multifunctional enzyme type 2 OS=Homo sapiens OX=9606 GN=HSD17B4 PE=1 SV=3;sp|P51659-3|DHB4_HUMAN Isoform 3 of Peroxisomal multifunctional enzyme type 2 OS=Homo sapiens OX=9606 GN=HSD17B4;sp|P51659-2|DHB4_HUMAN Isoform 2 of	3	4	4	4	4	2	3	3	1	3	3	4	4	2	3	3	1	3	3	4	4	2	3	3	1	3	3	4	6.7	6.7	6.7	79.685	736	736;718;761	0	29.972	By MS/MS	By MS/MS	By MS/MS	By matching	By MS/MS	By MS/MS
P51665	P51665	3	3	3	26S proteasome non-ATPase regulatory subunit 7	PSMD7	sp|P51665|PSMD7_HUMAN 26S proteasome non-ATPase regulatory subunit 7 OS=Homo sapiens OX=9606 GN=PSMD7 PE=1 SV=2	1	3	3	3	2	1	1	3	3	3	3	3	2	1	1	3	3	3	3	3	2	1	1	3	3	3	3	3	17	17	17	37.025	324	324	0	34.502	By MS/MS	By matching	By MS/MS	By MS/MS	By MS/MS	By MS/MS
P51668;Q9Y2X8	P51668;Q9Y2X8	3;2	3;2	2;1	Ubiquitin-conjugating enzyme E2 D1;Ubiquitin-conjugating enzyme E2 D4	UBE2D1;UBE2D4	sp|P51668|UB2D1_HUMAN Ubiquitin-conjugating enzyme E2 D1 OS=Homo sapiens OX=9606 GN=UBE2D1 PE=1 SV=1;sp|Q9Y2X8|UB2D4_HUMAN Ubiquitin-conjugating enzyme E2 D4 OS=Homo sapiens OX=9606 GN=UBE2D4 PE=1 SV=1	2	3	3	2	0	0	1	2	3	3	3	3	0	0	1	2	3	3	3	3	0	0	1	1	2	2	2	2	24.5	24.5	12.2	16.602	147	147;147	0	32.193			By MS/MS	By MS/MS	By MS/MS	By MS/MS
P51784	P51784	4	4	3	Ubiquitin carboxyl-terminal hydrolase 11	USP11	sp|P51784|UBP11_HUMAN Ubiquitin carboxyl-terminal hydrolase 11 OS=Homo sapiens OX=9606 GN=USP11 PE=1 SV=3	1	4	4	3	2	1	0	2	2	3	2	2	2	1	0	2	2	3	2	2	1	1	0	2	1	2	1	1	7.2	7.2	5.7	109.82	963	963	0	25.324	By MS/MS	By MS/MS		By MS/MS	By matching	By MS/MS
P51809;P51809-3;P51809-2	P51809;P51809-3;P51809-2	4;3;2	4;3;2	4;3;2	Vesicle-associated membrane protein 7	VAMP7	sp|P51809|VAMP7_HUMAN Vesicle-associated membrane protein 7 OS=Homo sapiens OX=9606 GN=VAMP7 PE=1 SV=3;sp|P51809-3|VAMP7_HUMAN Isoform 3 of Vesicle-associated membrane protein 7 OS=Homo sapiens OX=9606 GN=VAMP7;sp|P51809-2|VAMP7_HUMAN Isoform 2 of Vesicle-	3	4	4	4	0	0	0	2	2	4	3	3	0	0	0	2	2	4	3	3	0	0	0	2	2	4	3	3	24.1	24.1	24.1	24.935	220	220;179;260	0	32.251				By matching	By matching	By MS/MS
P51888	P51888	1	1	1	Prolargin	PRELP	sp|P51888|PRELP_HUMAN Prolargin OS=Homo sapiens OX=9606 GN=PRELP PE=1 SV=1	1	1	1	1	1	1	1	1	1	1	1	1	1	1	1	1	1	1	1	1	1	1	1	1	1	1	1	1	2.6	2.6	2.6	43.809	382	382	0.0083945	6.4009	By MS/MS	By matching	By matching	By matching	By MS/MS	By MS/MS
P51965;P51965-2;P51965-3	P51965;P51965-2;P51965-3	5;4;4	5;4;4	2;1;1	Ubiquitin-conjugating enzyme E2 E1	UBE2E1	sp|P51965|UB2E1_HUMAN Ubiquitin-conjugating enzyme E2 E1 OS=Homo sapiens OX=9606 GN=UBE2E1 PE=1 SV=1;sp|P51965-2|UB2E1_HUMAN Isoform 2 of Ubiquitin-conjugating enzyme E2 E1 OS=Homo sapiens OX=9606 GN=UBE2E1;sp|P51965-3|UB2E1_HUMAN Isoform 3 of Ubiquitin-co	3	5	5	2	3	3	4	4	4	4	4	5	3	3	4	4	4	4	4	5	1	1	1	1	1	1	1	2	32.1	32.1	13	21.404	193	193;160;176	0	38.397	By MS/MS	By MS/MS	By MS/MS	By MS/MS	By MS/MS	By MS/MS
P51991;P51991-2	P51991;P51991-2	13;11	13;11	13;11	Heterogeneous nuclear ribonucleoprotein A3	HNRNPA3	sp|P51991|ROA3_HUMAN Heterogeneous nuclear ribonucleoprotein A3 OS=Homo sapiens OX=9606 GN=HNRNPA3 PE=1 SV=2;sp|P51991-2|ROA3_HUMAN Isoform 2 of Heterogeneous nuclear ribonucleoprotein A3 OS=Homo sapiens OX=9606 GN=HNRNPA3	2	13	13	13	9	9	8	12	8	10	9	8	9	9	8	12	8	10	9	8	9	9	8	12	8	10	9	8	40.5	40.5	40.5	39.594	378	378;356	0	171.42	By MS/MS	By MS/MS	By MS/MS	By MS/MS	By MS/MS	By MS/MS
P52209-2;P52209	P52209-2;P52209	5;5	5;5	5;5	6-phosphogluconate dehydrogenase, decarboxylating	PGD	sp|P52209-2|6PGD_HUMAN Isoform 2 of 6-phosphogluconate dehydrogenase, decarboxylating OS=Homo sapiens OX=9606 GN=PGD;sp|P52209|6PGD_HUMAN 6-phosphogluconate dehydrogenase, decarboxylating OS=Homo sapiens OX=9606 GN=PGD PE=1 SV=3	2	5	5	5	3	3	3	3	3	3	3	3	3	3	3	3	3	3	3	3	3	3	3	3	3	3	3	3	16	16	16	51.872	470	470;483	0	37.237	By MS/MS	By matching	By matching	By MS/MS	By MS/MS	By MS/MS
P52272-2;P52272	P52272-2;P52272	33;33	33;33	33;33	Heterogeneous nuclear ribonucleoprotein M	HNRNPM	sp|P52272-2|HNRPM_HUMAN Isoform 2 of Heterogeneous nuclear ribonucleoprotein M OS=Homo sapiens OX=9606 GN=HNRNPM;sp|P52272|HNRPM_HUMAN Heterogeneous nuclear ribonucleoprotein M OS=Homo sapiens OX=9606 GN=HNRNPM PE=1 SV=3	2	33	33	33	27	21	25	28	25	26	29	30	27	21	25	28	25	26	29	30	27	21	25	28	25	26	29	30	58.3	58.3	58.3	73.62	691	691;730	0	316.38	By MS/MS	By MS/MS	By MS/MS	By MS/MS	By MS/MS	By MS/MS
P52292	P52292	13	13	13	Importin subunit alpha-1	KPNA2	sp|P52292|IMA1_HUMAN Importin subunit alpha-1 OS=Homo sapiens OX=9606 GN=KPNA2 PE=1 SV=1	1	13	13	13	10	8	8	8	13	13	12	13	10	8	8	8	13	13	12	13	10	8	8	8	13	13	12	13	37.2	37.2	37.2	57.861	529	529	0	147.76	By MS/MS	By MS/MS	By MS/MS	By MS/MS	By MS/MS	By MS/MS
P52294	P52294	5	5	4	Importin subunit alpha-5;Importin subunit alpha-5, N-terminally processed	KPNA1	sp|P52294|IMA5_HUMAN Importin subunit alpha-5 OS=Homo sapiens OX=9606 GN=KPNA1 PE=1 SV=3	1	5	5	4	4	4	3	5	3	4	4	4	4	4	3	5	3	4	4	4	4	4	3	4	3	4	4	3	11.3	11.3	8.7	60.221	538	538	0	35.084	By MS/MS	By MS/MS	By MS/MS	By MS/MS	By MS/MS	By MS/MS
P52306-6;P52306-2;P52306-3;P52306-4;P52306;P52306-5	P52306-6;P52306-2;P52306-3;P52306-4;P52306;P52306-5	2;2;2;2;2;2	2;2;2;2;2;2	2;2;2;2;2;2	Rap1 GTPase-GDP dissociation stimulator 1	RAP1GDS1	sp|P52306-6|GDS1_HUMAN Isoform 6 of Rap1 GTPase-GDP dissociation stimulator 1 OS=Homo sapiens OX=9606 GN=RAP1GDS1;sp|P52306-2|GDS1_HUMAN Isoform 2 of Rap1 GTPase-GDP dissociation stimulator 1 OS=Homo sapiens OX=9606 GN=RAP1GDS1;sp|P52306-3|GDS1_HUMAN Isofo	6	2	2	2	1	1	1	1	2	2	2	2	1	1	1	1	2	2	2	2	1	1	1	1	2	2	2	2	2.7	2.7	2.7	56.535	516	516;558;559;607;607;608	0.0037665	10.553	By MS/MS	By matching	By matching	By matching	By MS/MS	By MS/MS
P52434-2;P52434;P52434-4	P52434-2;P52434;P52434-4	1;1;1	1;1;1	1;1;1	DNA-directed RNA polymerases I, II, and III subunit RPABC3	POLR2H	sp|P52434-2|RPAB3_HUMAN Isoform 2 of DNA-directed RNA polymerases I, II, and III subunit RPABC3 OS=Homo sapiens OX=9606 GN=POLR2H;sp|P52434|RPAB3_HUMAN DNA-directed RNA polymerases I, II, and III subunit RPABC3 OS=Homo sapiens OX=9606 GN=POLR2H PE=1 SV=4;s	3	1	1	1	1	1	1	1	1	1	1	1	1	1	1	1	1	1	1	1	1	1	1	1	1	1	1	1	9.8	9.8	9.8	13.848	122	122;150;175	0.0041274	7.7316	By MS/MS	By MS/MS	By MS/MS	By MS/MS	By MS/MS	By MS/MS
P52565;P52565-2	P52565;P52565-2	2;1	2;1	2;1	Rho GDP-dissociation inhibitor 1	ARHGDIA	sp|P52565|GDIR1_HUMAN Rho GDP-dissociation inhibitor 1 OS=Homo sapiens OX=9606 GN=ARHGDIA PE=1 SV=3;sp|P52565-2|GDIR1_HUMAN Isoform 2 of Rho GDP-dissociation inhibitor 1 OS=Homo sapiens OX=9606 GN=ARHGDIA	2	2	2	2	2	2	2	2	2	2	2	2	2	2	2	2	2	2	2	2	2	2	2	2	2	2	2	2	15.7	15.7	15.7	23.207	204	204;160	0	20.611	By MS/MS	By MS/MS	By MS/MS	By matching	By MS/MS	By MS/MS
P52597	P52597	7	5	5	Heterogeneous nuclear ribonucleoprotein F;Heterogeneous nuclear ribonucleoprotein F, N-terminally processed	HNRNPF	sp|P52597|HNRPF_HUMAN Heterogeneous nuclear ribonucleoprotein F OS=Homo sapiens OX=9606 GN=HNRNPF PE=1 SV=3	1	7	5	5	6	5	6	7	6	6	5	6	4	3	4	5	4	4	3	4	4	3	4	5	4	4	3	4	23.6	17.1	17.1	45.671	415	415	0	108.64	By MS/MS	By MS/MS	By MS/MS	By MS/MS	By matching	By MS/MS
P52701;P52701-3;P52701-4;P52701-2	P52701;P52701-3;P52701-4;P52701-2	13;12;11;10	13;12;11;10	13;12;11;10	DNA mismatch repair protein Msh6	MSH6	sp|P52701|MSH6_HUMAN DNA mismatch repair protein Msh6 OS=Homo sapiens OX=9606 GN=MSH6 PE=1 SV=2;sp|P52701-3|MSH6_HUMAN Isoform 3 of DNA mismatch repair protein Msh6 OS=Homo sapiens OX=9606 GN=MSH6;sp|P52701-4|MSH6_HUMAN Isoform 4 of DNA mismatch repair pro	4	13	13	13	7	6	7	9	9	9	10	11	7	6	7	9	9	9	10	11	7	6	7	9	9	9	10	11	12.7	12.7	12.7	152.78	1360	1360;1230;1058;1068	0	99.927	By MS/MS	By matching	By MS/MS	By MS/MS	By MS/MS	By MS/MS
P52732	P52732	12	12	12	Kinesin-like protein KIF11	KIF11	sp|P52732|KIF11_HUMAN Kinesin-like protein KIF11 OS=Homo sapiens OX=9606 GN=KIF11 PE=1 SV=2	1	12	12	12	5	5	5	6	9	11	11	8	5	5	5	6	9	11	11	8	5	5	5	6	9	11	11	8	13.8	13.8	13.8	119.16	1056	1056	0	111.99	By matching	By MS/MS	By MS/MS	By MS/MS	By MS/MS	By MS/MS
P52789;Q2TB90-3;Q2TB90-2;Q2TB90;P52790	P52789	6;1;1;1;1	4;0;0;0;0	4;0;0;0;0	Hexokinase-2	HK2	sp|P52789|HXK2_HUMAN Hexokinase-2 OS=Homo sapiens OX=9606 GN=HK2 PE=1 SV=2	5	6	4	4	2	2	3	0	6	5	5	5	1	0	2	0	4	3	4	3	1	0	2	0	4	3	4	3	6.8	5.1	5.1	102.38	917	917;736;806;917;923	0	27.032	By MS/MS	By matching	By matching		By MS/MS	By matching
P52815	P52815	4	4	4	39S ribosomal protein L12, mitochondrial	MRPL12	sp|P52815|RM12_HUMAN 39S ribosomal protein L12, mitochondrial OS=Homo sapiens OX=9606 GN=MRPL12 PE=1 SV=2	1	4	4	4	3	3	3	2	1	1	0	2	3	3	3	2	1	1	0	2	3	3	3	2	1	1	0	2	29.8	29.8	29.8	21.348	198	198	0	37.37	By MS/MS	By MS/MS	By MS/MS	By MS/MS	By matching	By matching
P52888	P52888	2	2	2	Thimet oligopeptidase	THOP1	sp|P52888|THOP1_HUMAN Thimet oligopeptidase OS=Homo sapiens OX=9606 GN=THOP1 PE=1 SV=2	1	2	2	2	1	1	2	2	0	2	2	1	1	1	2	2	0	2	2	1	1	1	2	2	0	2	2	1	3.2	3.2	3.2	78.839	689	689	0.00066269	11.894	By MS/MS	By MS/MS	By matching	By matching		By matching
P52907	P52907	6	6	6	F-actin-capping protein subunit alpha-1	CAPZA1	sp|P52907|CAZA1_HUMAN F-actin-capping protein subunit alpha-1 OS=Homo sapiens OX=9606 GN=CAPZA1 PE=1 SV=3	1	6	6	6	5	6	5	5	5	5	4	5	5	6	5	5	5	5	4	5	5	6	5	5	5	5	4	5	34.3	34.3	34.3	32.922	286	286	0	54.641	By MS/MS	By MS/MS	By MS/MS	By MS/MS	By MS/MS	By MS/MS
P52948-6;P52948-5;P52948;P52948-2	P52948-6;P52948-5;P52948;P52948-2	7;7;7;6	7;7;7;6	7;7;7;6	Nuclear pore complex protein Nup98-Nup96;Nuclear pore complex protein Nup98;Nuclear pore complex protein Nup96	NUP98	sp|P52948-6|NUP98_HUMAN Isoform 6 of Nuclear pore complex protein Nup98-Nup96 OS=Homo sapiens OX=9606 GN=NUP98;sp|P52948-5|NUP98_HUMAN Isoform 5 of Nuclear pore complex protein Nup98-Nup96 OS=Homo sapiens OX=9606 GN=NUP98;sp|P52948|NUP98_HUMAN Nuclear pore	4	7	7	7	4	2	3	2	5	4	5	4	4	2	3	2	5	4	5	4	4	2	3	2	5	4	5	4	4.8	4.8	4.8	186.27	1714	1714;1800;1817;1726	0	47.083	By matching	By MS/MS	By MS/MS	By matching	By MS/MS	By MS/MS
P53004	P53004	4	4	4	Biliverdin reductase A	BLVRA	sp|P53004|BIEA_HUMAN Biliverdin reductase A OS=Homo sapiens OX=9606 GN=BLVRA PE=1 SV=2	1	4	4	4	2	3	4	3	3	2	2	3	2	3	4	3	3	2	2	3	2	3	4	3	3	2	2	3	14.2	14.2	14.2	33.428	296	296	0	23.838	By matching	By matching	By MS/MS	By MS/MS	By MS/MS	By matching
P53007	P53007	4	4	4	Tricarboxylate transport protein, mitochondrial	SLC25A1	sp|P53007|TXTP_HUMAN Tricarboxylate transport protein, mitochondrial OS=Homo sapiens OX=9606 GN=SLC25A1 PE=1 SV=2	1	4	4	4	3	2	4	3	2	2	3	3	3	2	4	3	2	2	3	3	3	2	4	3	2	2	3	3	12.5	12.5	12.5	34.012	311	311	0	28.987	By MS/MS	By MS/MS	By MS/MS	By MS/MS	By MS/MS	By MS/MS
P53350	P53350	3	3	3	Serine/threonine-protein kinase PLK1	PLK1	sp|P53350|PLK1_HUMAN Serine/threonine-protein kinase PLK1 OS=Homo sapiens OX=9606 GN=PLK1 PE=1 SV=1	1	3	3	3	1	2	2	2	3	3	3	3	1	2	2	2	3	3	3	3	1	2	2	2	3	3	3	3	7.5	7.5	7.5	68.254	603	603	0	23.208	By matching	By matching	By matching	By matching	By MS/MS	By MS/MS
P53396;P53396-2;P53396-3	P53396;P53396-2;P53396-3	39;38;28	39;38;28	39;38;28	ATP-citrate synthase	ACLY	sp|P53396|ACLY_HUMAN ATP-citrate synthase OS=Homo sapiens OX=9606 GN=ACLY PE=1 SV=3;sp|P53396-2|ACLY_HUMAN Isoform 2 of ATP-citrate synthase OS=Homo sapiens OX=9606 GN=ACLY;sp|P53396-3|ACLY_HUMAN Isoform 3 of ATP-citrate synthase OS=Homo sapiens OX=9606 GN	3	39	39	39	29	29	27	29	33	34	34	37	29	29	27	29	33	34	34	37	29	29	27	29	33	34	34	37	41.7	41.7	41.7	120.84	1101	1101;1091;830	0	323.31	By MS/MS	By MS/MS	By MS/MS	By MS/MS	By MS/MS	By MS/MS
P53597	P53597	1	1	1	Succinyl-CoA ligase [ADP/GDP-forming] subunit alpha, mitochondrial	SUCLG1	sp|P53597|SUCA_HUMAN Succinate--CoA ligase [ADP/GDP-forming] subunit alpha, mitochondrial OS=Homo sapiens OX=9606 GN=SUCLG1 PE=1 SV=4	1	1	1	1	0	1	0	1	0	0	0	0	0	1	0	1	0	0	0	0	0	1	0	1	0	0	0	0	4.3	4.3	4.3	36.249	346	346	0.0044321	7.1071		By MS/MS		By matching
P53611	P53611	3	3	3	Geranylgeranyl transferase type-2 subunit beta	RABGGTB	sp|P53611|PGTB2_HUMAN Geranylgeranyl transferase type-2 subunit beta OS=Homo sapiens OX=9606 GN=RABGGTB PE=1 SV=2	1	3	3	3	3	3	2	3	3	2	3	2	3	3	2	3	3	2	3	2	3	3	2	3	3	2	3	2	10.9	10.9	10.9	36.924	331	331	0	19.183	By MS/MS	By MS/MS	By MS/MS	By MS/MS	By MS/MS	By matching
P53618	P53618	14	14	14	Coatomer subunit beta	COPB1	sp|P53618|COPB_HUMAN Coatomer subunit beta OS=Homo sapiens OX=9606 GN=COPB1 PE=1 SV=3	1	14	14	14	12	11	8	13	13	12	14	13	12	11	8	13	13	12	14	13	12	11	8	13	13	12	14	13	21	21	21	107.14	953	953	0	138.73	By MS/MS	By MS/MS	By MS/MS	By MS/MS	By MS/MS	By MS/MS
P53621;P53621-2	P53621;P53621-2	26;26	26;26	26;26	Coatomer subunit alpha;Xenin;Proxenin	COPA	sp|P53621|COPA_HUMAN Coatomer subunit alpha OS=Homo sapiens OX=9606 GN=COPA PE=1 SV=2;sp|P53621-2|COPA_HUMAN Isoform 2 of Coatomer subunit alpha OS=Homo sapiens OX=9606 GN=COPA	2	26	26	26	16	15	15	18	22	24	24	24	16	15	15	18	22	24	24	24	16	15	15	18	22	24	24	24	26	26	26	138.34	1224	1224;1233	0	220.02	By MS/MS	By MS/MS	By MS/MS	By MS/MS	By MS/MS	By MS/MS
P53675-2;P53675	P53675-2;P53675	13;13	1;1	1;1	Clathrin heavy chain 2	CLTCL1	sp|P53675-2|CLH2_HUMAN Isoform 2 of Clathrin heavy chain 2 OS=Homo sapiens OX=9606 GN=CLTCL1;sp|P53675|CLH2_HUMAN Clathrin heavy chain 2 OS=Homo sapiens OX=9606 GN=CLTCL1 PE=1 SV=2	2	13	1	1	10	10	9	11	12	12	12	11	1	1	1	1	1	1	1	1	1	1	1	1	1	1	1	1	7.2	0.4	0.4	180.29	1583	1583;1640	1	-2	By matching	By matching	By matching	By matching	By MS/MS	By MS/MS
P53680;P53680-2	P53680;P53680-2	3;2	3;2	3;2	AP-2 complex subunit sigma	AP2S1	sp|P53680|AP2S1_HUMAN AP-2 complex subunit sigma OS=Homo sapiens OX=9606 GN=AP2S1 PE=1 SV=2;sp|P53680-2|AP2S1_HUMAN Isoform 2 of AP-2 complex subunit sigma OS=Homo sapiens OX=9606 GN=AP2S1	2	3	3	3	1	2	1	1	3	3	3	2	1	2	1	1	3	3	3	2	1	2	1	1	3	3	3	2	22.5	22.5	22.5	17.018	142	142;104	0	20.181	By matching	By matching	By matching	By MS/MS	By MS/MS	By MS/MS
P53985;P53985-2	P53985	10;4	10;4	10;4	Monocarboxylate transporter 1	SLC16A1	sp|P53985|MOT1_HUMAN Monocarboxylate transporter 1 OS=Homo sapiens OX=9606 GN=SLC16A1 PE=1 SV=3	2	10	10	10	7	6	9	8	8	7	8	8	7	6	9	8	8	7	8	8	7	6	9	8	8	7	8	8	21.2	21.2	21.2	53.944	500	500;430	0	245.83	By MS/MS	By MS/MS	By MS/MS	By MS/MS	By MS/MS	By MS/MS
P53992;P53992-2	P53992	8;2	8;2	8;2	Protein transport protein Sec24C	SEC24C	sp|P53992|SC24C_HUMAN Protein transport protein Sec24C OS=Homo sapiens OX=9606 GN=SEC24C PE=1 SV=3	2	8	8	8	4	4	5	4	5	5	6	7	4	4	5	4	5	5	6	7	4	4	5	4	5	5	6	7	9.4	9.4	9.4	118.32	1094	1094;342	0	62.289	By MS/MS	By MS/MS	By MS/MS	By matching	By MS/MS	By MS/MS
P53999	P53999	1	1	1	Activated RNA polymerase II transcriptional coactivator p15	SUB1	sp|P53999|TCP4_HUMAN Activated RNA polymerase II transcriptional coactivator p15 OS=Homo sapiens OX=9606 GN=SUB1 PE=1 SV=3	1	1	1	1	0	1	1	0	0	1	1	1	0	1	1	0	0	1	1	1	0	1	1	0	0	1	1	1	8.7	8.7	8.7	14.395	127	127	0.0048413	6.6403		By matching	By MS/MS			By matching
P54105	P54105	2	2	2	Methylosome subunit pICln	CLNS1A	sp|P54105|ICLN_HUMAN Methylosome subunit pICln OS=Homo sapiens OX=9606 GN=CLNS1A PE=1 SV=1	1	2	2	2	1	1	1	2	1	1	1	1	1	1	1	2	1	1	1	1	1	1	1	2	1	1	1	1	18.6	18.6	18.6	26.215	237	237	0	19.876	By MS/MS	By matching	By matching	By matching	By MS/MS	By matching
P54136;P54136-2	P54136;P54136-2	31;28	31;28	31;28	Arginine--tRNA ligase, cytoplasmic	RARS	sp|P54136|SYRC_HUMAN Arginine--tRNA ligase, cytoplasmic OS=Homo sapiens OX=9606 GN=RARS1 PE=1 SV=2;sp|P54136-2|SYRC_HUMAN Isoform Monomeric of Arginine--tRNA ligase, cytoplasmic OS=Homo sapiens OX=9606 GN=RARS1	2	31	31	31	24	21	19	21	31	31	30	29	24	21	19	21	31	31	30	29	24	21	19	21	31	31	30	29	44.5	44.5	44.5	75.378	660	660;588	0	302.91	By MS/MS	By MS/MS	By MS/MS	By MS/MS	By MS/MS	By MS/MS
P54252-4;P54252;P54252-1;P54252-3;P54252-5	P54252-4;P54252;P54252-1;P54252-3;P54252-5	7;7;7;6;4	7;7;7;6;4	7;7;7;6;4	Ataxin-3	ATXN3	sp|P54252-4|ATX3_HUMAN Isoform 4 of Ataxin-3 OS=Homo sapiens OX=9606 GN=ATXN3;sp|P54252|ATX3_HUMAN Ataxin-3 OS=Homo sapiens OX=9606 GN=ATXN3 PE=1 SV=5;sp|P54252-1|ATX3_HUMAN Isoform 1 of Ataxin-3 OS=Homo sapiens OX=9606 GN=ATXN3;sp|P54252-3|ATX3_HUMAN Isof	5	7	7	7	6	4	5	5	7	7	7	7	6	4	5	5	7	7	7	7	6	4	5	5	7	7	7	7	28.9	28.9	28.9	39.638	346	346;361;364;306;182	0	243.47	By MS/MS	By MS/MS	By MS/MS	By MS/MS	By MS/MS	By MS/MS
P54577	P54577	27	27	27	Tyrosine--tRNA ligase, cytoplasmic;Tyrosine--tRNA ligase, cytoplasmic, N-terminally processed	YARS	sp|P54577|SYYC_HUMAN Tyrosine--tRNA ligase, cytoplasmic OS=Homo sapiens OX=9606 GN=YARS1 PE=1 SV=4	1	27	27	27	18	10	16	15	21	23	25	24	18	10	16	15	21	23	25	24	18	10	16	15	21	23	25	24	53.4	53.4	53.4	59.143	528	528	0	209.77	By MS/MS	By MS/MS	By MS/MS	By MS/MS	By MS/MS	By MS/MS
P54578-2;P54578;P54578-3	P54578-2;P54578;P54578-3	4;4;3	4;4;3	4;4;3	Ubiquitin carboxyl-terminal hydrolase 14	USP14	sp|P54578-2|UBP14_HUMAN Isoform 2 of Ubiquitin carboxyl-terminal hydrolase 14 OS=Homo sapiens OX=9606 GN=USP14;sp|P54578|UBP14_HUMAN Ubiquitin carboxyl-terminal hydrolase 14 OS=Homo sapiens OX=9606 GN=USP14 PE=1 SV=3;sp|P54578-3|UBP14_HUMAN Isoform 3 of Ub	3	4	4	4	1	3	2	1	3	3	3	3	1	3	2	1	3	3	3	3	1	3	2	1	3	3	3	3	12.9	12.9	12.9	52.385	459	459;494;483	0	33.624	By matching	By matching	By MS/MS	By matching	By MS/MS	By MS/MS
P54687-4;P54687;P54687-5;P54687-2;P54687-3	P54687-4;P54687;P54687-5;P54687-2;P54687-3	2;2;2;1;1	2;2;2;1;1	2;2;2;1;1	Branched-chain-amino-acid aminotransferase, cytosolic	BCAT1	sp|P54687-4|BCAT1_HUMAN Isoform 4 of Branched-chain-amino-acid aminotransferase, cytosolic OS=Homo sapiens OX=9606 GN=BCAT1;sp|P54687|BCAT1_HUMAN Branched-chain-amino-acid aminotransferase, cytosolic OS=Homo sapiens OX=9606 GN=BCAT1 PE=1 SV=3;sp|P54687-5|B	5	2	2	2	0	1	0	1	1	1	1	1	0	1	0	1	1	1	1	1	0	1	0	1	1	1	1	1	9.1	9.1	9.1	42.837	385	385;386;398;325;349	0	15.509		By matching		By MS/MS	By matching	By MS/MS
P54709;P54709-2	P54709;P54709-2	7;4	7;4	7;4	Sodium/potassium-transporting ATPase subunit beta-3	ATP1B3	sp|P54709|AT1B3_HUMAN Sodium/potassium-transporting ATPase subunit beta-3 OS=Homo sapiens OX=9606 GN=ATP1B3 PE=1 SV=1;sp|P54709-2|AT1B3_HUMAN Isoform 2 of Sodium/potassium-transporting ATPase subunit beta-3 OS=Homo sapiens OX=9606 GN=ATP1B3	2	7	7	7	6	5	4	6	7	6	7	6	6	5	4	6	7	6	7	6	6	5	4	6	7	6	7	6	33.3	33.3	33.3	31.512	279	279;193	0	57.503	By MS/MS	By MS/MS	By MS/MS	By MS/MS	By MS/MS	By MS/MS
P54725-2;P54725-3;P54725	P54725-2;P54725-3;P54725	6;6;6	4;4;4	4;4;4	UV excision repair protein RAD23 homolog A	RAD23A	sp|P54725-2|RD23A_HUMAN Isoform 2 of UV excision repair protein RAD23 homolog A OS=Homo sapiens OX=9606 GN=RAD23A;sp|P54725-3|RD23A_HUMAN Isoform 3 of UV excision repair protein RAD23 homolog A OS=Homo sapiens OX=9606 GN=RAD23A;sp|P54725|RD23A_HUMAN UV exc	3	6	4	4	3	3	4	5	4	4	6	5	2	2	3	3	2	3	4	4	2	2	3	3	2	3	4	4	23.7	18.2	18.2	33.433	308	308;362;363	0	24.057	By MS/MS	By MS/MS	By MS/MS	By MS/MS	By MS/MS	By MS/MS
P54727;P54727-2	P54727	15;7	15;7	13;7	UV excision repair protein RAD23 homolog B	RAD23B	sp|P54727|RD23B_HUMAN UV excision repair protein RAD23 homolog B OS=Homo sapiens OX=9606 GN=RAD23B PE=1 SV=1	2	15	15	13	8	9	9	11	10	10	11	11	8	9	9	11	10	10	11	11	7	8	8	9	8	9	9	10	45.2	45.2	45.2	43.171	409	409;337	0	154.08	By MS/MS	By MS/MS	By MS/MS	By MS/MS	By MS/MS	By MS/MS
P54819-2;P54819;P54819-3;P54819-5;P54819-6;P54819-4	P54819-2;P54819;P54819-3;P54819-5;P54819-6;P54819-4	8;8;7;7;6;5	8;8;7;7;6;5	8;8;7;7;6;5	Adenylate kinase 2, mitochondrial;Adenylate kinase 2, mitochondrial, N-terminally processed	AK2	sp|P54819-2|KAD2_HUMAN Isoform 2 of Adenylate kinase 2, mitochondrial OS=Homo sapiens OX=9606 GN=AK2;sp|P54819|KAD2_HUMAN Adenylate kinase 2, mitochondrial OS=Homo sapiens OX=9606 GN=AK2 PE=1 SV=2;sp|P54819-3|KAD2_HUMAN Isoform 3 of Adenylate kinase 2, mit	6	8	8	8	8	8	7	5	6	6	6	6	8	8	7	5	6	6	6	6	8	8	7	5	6	6	6	6	48.7	48.7	48.7	25.614	232	232;239;202;224;191;130	0	70.447	By MS/MS	By MS/MS	By MS/MS	By MS/MS	By MS/MS	By MS/MS
P54886;P54886-2	P54886;P54886-2	29;28	29;28	29;28	Delta-1-pyrroline-5-carboxylate synthase;Glutamate 5-kinase;Gamma-glutamyl phosphate reductase	ALDH18A1	sp|P54886|P5CS_HUMAN Delta-1-pyrroline-5-carboxylate synthase OS=Homo sapiens OX=9606 GN=ALDH18A1 PE=1 SV=2;sp|P54886-2|P5CS_HUMAN Isoform Short of Delta-1-pyrroline-5-carboxylate synthase OS=Homo sapiens OX=9606 GN=ALDH18A1	2	29	29	29	23	21	21	23	25	22	24	23	23	21	21	23	25	22	24	23	23	21	21	23	25	22	24	23	47.2	47.2	47.2	87.301	795	795;793	0	323.31	By MS/MS	By MS/MS	By MS/MS	By MS/MS	By MS/MS	By MS/MS
P55010	P55010	5	5	5	Eukaryotic translation initiation factor 5	EIF5	sp|P55010|IF5_HUMAN Eukaryotic translation initiation factor 5 OS=Homo sapiens OX=9606 GN=EIF5 PE=1 SV=2	1	5	5	5	3	2	2	4	2	2	4	3	3	2	2	4	2	2	4	3	3	2	2	4	2	2	4	3	14.2	14.2	14.2	49.222	431	431	0	34.851	By MS/MS	By MS/MS	By MS/MS	By MS/MS	By MS/MS	By MS/MS
P55011-3;P55011	P55011-3;P55011	12;12	12;12	12;12	Solute carrier family 12 member 2	SLC12A2	sp|P55011-3|S12A2_HUMAN Isoform 2 of Solute carrier family 12 member 2 OS=Homo sapiens OX=9606 GN=SLC12A2;sp|P55011|S12A2_HUMAN Solute carrier family 12 member 2 OS=Homo sapiens OX=9606 GN=SLC12A2 PE=1 SV=1	2	12	12	12	6	7	6	8	10	9	8	12	6	7	6	8	10	9	8	12	6	7	6	8	10	9	8	12	13.6	13.6	13.6	129.68	1196	1196;1212	0	92.209	By MS/MS	By MS/MS	By MS/MS	By MS/MS	By MS/MS	By MS/MS
P55036;P55036-2	P55036;P55036-2	5;4	3;2	3;2	26S proteasome non-ATPase regulatory subunit 4	PSMD4	sp|P55036|PSMD4_HUMAN 26S proteasome non-ATPase regulatory subunit 4 OS=Homo sapiens OX=9606 GN=PSMD4 PE=1 SV=1;sp|P55036-2|PSMD4_HUMAN Isoform Rpn10E of 26S proteasome non-ATPase regulatory subunit 4 OS=Homo sapiens OX=9606 GN=PSMD4	2	5	3	3	3	3	3	3	4	3	4	4	2	2	2	2	2	2	2	3	2	2	2	2	2	2	2	3	16.4	11.4	11.4	40.736	377	377;268	0	35.941	By MS/MS	By MS/MS	By MS/MS	By MS/MS	By MS/MS	By MS/MS
P55039	P55039	1	1	1	Developmentally-regulated GTP-binding protein 2	DRG2	sp|P55039|DRG2_HUMAN Developmentally-regulated GTP-binding protein 2 OS=Homo sapiens OX=9606 GN=DRG2 PE=1 SV=1	1	1	1	1	1	1	1	1	0	1	1	1	1	1	1	1	0	1	1	1	1	1	1	1	0	1	1	1	3	3	3	40.746	364	364	0.0083333	6.3241	By matching	By MS/MS	By matching	By MS/MS		By matching
P55060-3;P55060;P55060-4;P55060-2	P55060-3;P55060;P55060-4	17;17;14;6	17;17;14;6	17;17;14;6	Exportin-2	CSE1L	sp|P55060-3|XPO2_HUMAN Isoform 3 of Exportin-2 OS=Homo sapiens OX=9606 GN=CSE1L;sp|P55060|XPO2_HUMAN Exportin-2 OS=Homo sapiens OX=9606 GN=CSE1L PE=1 SV=3;sp|P55060-4|XPO2_HUMAN Isoform 4 of Exportin-2 OS=Homo sapiens OX=9606 GN=CSE1L	4	17	17	17	8	8	8	9	14	16	16	15	8	8	8	9	14	16	16	15	8	8	8	9	14	16	16	15	20.5	20.5	20.5	107.78	945	945;971;915;195	0	206.49	By MS/MS	By MS/MS	By MS/MS	By MS/MS	By MS/MS	By MS/MS
P55072	P55072	46	46	46	Transitional endoplasmic reticulum ATPase	VCP	sp|P55072|TERA_HUMAN Transitional endoplasmic reticulum ATPase OS=Homo sapiens OX=9606 GN=VCP PE=1 SV=4	1	46	46	46	33	35	34	35	40	41	40	43	33	35	34	35	40	41	40	43	33	35	34	35	40	41	40	43	67.6	67.6	67.6	89.321	806	806	0	323.31	By MS/MS	By MS/MS	By MS/MS	By MS/MS	By MS/MS	By MS/MS
P55084-2;P55084	P55084-2;P55084	4;4	4;4	4;4	Trifunctional enzyme subunit beta, mitochondrial;3-ketoacyl-CoA thiolase	HADHB	sp|P55084-2|ECHB_HUMAN Isoform 2 of Trifunctional enzyme subunit beta, mitochondrial OS=Homo sapiens OX=9606 GN=HADHB;sp|P55084|ECHB_HUMAN Trifunctional enzyme subunit beta, mitochondrial OS=Homo sapiens OX=9606 GN=HADHB PE=1 SV=3	2	4	4	4	1	2	2	3	3	3	3	2	1	2	2	3	3	3	3	2	1	2	2	3	3	3	3	2	12.6	12.6	12.6	48.879	452	452;474	0	27.167	By matching	By matching	By MS/MS	By MS/MS	By matching	By MS/MS
P55196-2;P55196-6;P55196-3;P55196-1;P55196;P55196-5	P55196-2;P55196-6;P55196-3;P55196-1;P55196;P55196-5	2;2;2;2;2;2	2;2;2;2;2;2	2;2;2;2;2;2	Afadin	MLLT4	sp|P55196-2|AFAD_HUMAN Isoform 1 of Afadin OS=Homo sapiens OX=9606 GN=AFDN;sp|P55196-6|AFAD_HUMAN Isoform 6 of Afadin OS=Homo sapiens OX=9606 GN=AFDN;sp|P55196-3|AFAD_HUMAN Isoform 3 of Afadin OS=Homo sapiens OX=9606 GN=AFDN;sp|P55196-1|AFAD_HUMAN Isoform	6	2	2	2	1	1	1	1	1	1	1	2	1	1	1	1	1	1	1	2	1	1	1	1	1	1	1	2	2	2	2	182	1612	1612;1651;1743;1816;1824;1834	0	13.057	By MS/MS	By matching	By matching	By MS/MS	By matching	By matching
P55209-3;P55209-2;P55209	P55209-3;P55209-2;P55209	4;4;4	4;4;4	3;3;3	Nucleosome assembly protein 1-like 1	NAP1L1	sp|P55209-3|NP1L1_HUMAN Isoform 3 of Nucleosome assembly protein 1-like 1 OS=Homo sapiens OX=9606 GN=NAP1L1;sp|P55209-2|NP1L1_HUMAN Isoform 2 of Nucleosome assembly protein 1-like 1 OS=Homo sapiens OX=9606 GN=NAP1L1;sp|P55209|NP1L1_HUMAN Nucleosome assembl	3	4	4	3	3	3	3	4	3	3	3	4	3	3	3	4	3	3	3	4	2	2	2	3	2	2	2	3	22.9	22.9	19.8	37.344	323	323;368;391	0	56.573	By MS/MS	By MS/MS	By MS/MS	By MS/MS	By MS/MS	By MS/MS
P55265-5;P55265-3;P55265-2;P55265;P55265-4	P55265-5;P55265-3;P55265-2;P55265;P55265-4	6;6;6;6;6	6;6;6;6;6	6;6;6;6;6	Double-stranded RNA-specific adenosine deaminase	ADAR	sp|P55265-5|DSRAD_HUMAN Isoform 5 of Double-stranded RNA-specific adenosine deaminase OS=Homo sapiens OX=9606 GN=ADAR;sp|P55265-3|DSRAD_HUMAN Isoform 3 of Double-stranded RNA-specific adenosine deaminase OS=Homo sapiens OX=9606 GN=ADAR;sp|P55265-2|DSRAD_HU	5	6	6	6	3	5	4	2	2	2	2	3	3	5	4	2	2	2	2	3	3	5	4	2	2	2	2	3	7.3	7.3	7.3	103.64	931	931;1181;1200;1226;1269	0	35.746	By MS/MS	By MS/MS	By MS/MS	By MS/MS	By MS/MS	By MS/MS
P55786-2;P55786;A6NEC2;A6NEC2-3;A6NEC2-2	P55786-2;P55786	9;9;2;1;1	9;9;2;1;1	9;9;2;1;1	Puromycin-sensitive aminopeptidase	NPEPPS	sp|P55786-2|PSA_HUMAN Isoform 2 of Puromycin-sensitive aminopeptidase OS=Homo sapiens OX=9606 GN=NPEPPS;sp|P55786|PSA_HUMAN Puromycin-sensitive aminopeptidase OS=Homo sapiens OX=9606 GN=NPEPPS PE=1 SV=2	5	9	9	9	3	7	6	6	4	6	5	5	3	7	6	6	4	6	5	5	3	7	6	6	4	6	5	5	16.4	16.4	16.4	94.515	839	839;919;478;163;263	0	66.924	By MS/MS	By MS/MS	By MS/MS	By MS/MS	By MS/MS	By matching
P55795	P55795	7	3	2	Heterogeneous nuclear ribonucleoprotein H2	HNRNPH2	sp|P55795|HNRH2_HUMAN Heterogeneous nuclear ribonucleoprotein H2 OS=Homo sapiens OX=9606 GN=HNRNPH2 PE=1 SV=1	1	7	3	2	5	5	5	5	5	5	5	5	2	1	1	2	1	1	1	1	2	1	1	2	1	1	1	1	23.4	10.9	6.2	49.263	449	449	0	24.501	By MS/MS	By MS/MS	By matching	By matching	By MS/MS	By matching
P55884;P55884-2	P55884;P55884-2	26;26	26;26	26;26	Eukaryotic translation initiation factor 3 subunit B	EIF3B	sp|P55884|EIF3B_HUMAN Eukaryotic translation initiation factor 3 subunit B OS=Homo sapiens OX=9606 GN=EIF3B PE=1 SV=3;sp|P55884-2|EIF3B_HUMAN Isoform 2 of Eukaryotic translation initiation factor 3 subunit B OS=Homo sapiens OX=9606 GN=EIF3B	2	26	26	26	19	18	13	16	26	23	25	25	19	18	13	16	26	23	25	25	19	18	13	16	26	23	25	25	37.8	37.8	37.8	92.48	814	814;873	0	323.31	By MS/MS	By MS/MS	By MS/MS	By MS/MS	By MS/MS	By MS/MS
P56134-4;P56134-3;P56134-2;P56134	P56134-4;P56134-3;P56134-2;P56134	2;2;2;2	2;2;2;2	2;2;2;2	ATP synthase subunit f, mitochondrial	ATP5J2	sp|P56134-4|ATPK_HUMAN Isoform 4 of ATP synthase subunit f, mitochondrial OS=Homo sapiens OX=9606 GN=ATP5MF;sp|P56134-3|ATPK_HUMAN Isoform 3 of ATP synthase subunit f, mitochondrial OS=Homo sapiens OX=9606 GN=ATP5MF;sp|P56134-2|ATPK_HUMAN Isoform 2 of ATP	4	2	2	2	2	0	0	1	1	1	1	1	2	0	0	1	1	1	1	1	2	0	0	1	1	1	1	1	49	49	49	5.7407	49	49;55;88;94	0	14.166	By MS/MS			By MS/MS	By MS/MS	By MS/MS
P56182	P56182	1	1	1	Ribosomal RNA processing protein 1 homolog A	RRP1	sp|P56182|RRP1_HUMAN Ribosomal RNA processing protein 1 homolog A OS=Homo sapiens OX=9606 GN=RRP1 PE=1 SV=1	1	1	1	1	0	1	0	0	1	0	0	0	0	1	0	0	1	0	0	0	0	1	0	0	1	0	0	0	2.8	2.8	2.8	52.839	461	461	0.0063593	6.4682		By MS/MS			By matching
P56192;P56192-2	P56192;P56192-2	21;12	21;12	21;12	Methionine--tRNA ligase, cytoplasmic	MARS	sp|P56192|SYMC_HUMAN Methionine--tRNA ligase, cytoplasmic OS=Homo sapiens OX=9606 GN=MARS1 PE=1 SV=2;sp|P56192-2|SYMC_HUMAN Isoform 2 of Methionine--tRNA ligase, cytoplasmic OS=Homo sapiens OX=9606 GN=MARS1	2	21	21	21	12	10	11	10	18	20	21	19	12	10	11	10	18	20	21	19	12	10	11	10	18	20	21	19	32.4	32.4	32.4	101.11	900	900;546	0	297.54	By MS/MS	By MS/MS	By MS/MS	By MS/MS	By MS/MS	By MS/MS
P56270-3;P56270;P56270-2	P56270-3;P56270;P56270-2	1;1;1	1;1;1	1;1;1	Myc-associated zinc finger protein	MAZ	sp|P56270-3|MAZ_HUMAN Isoform 3 of Myc-associated zinc finger protein OS=Homo sapiens OX=9606 GN=MAZ;sp|P56270|MAZ_HUMAN Myc-associated zinc finger protein OS=Homo sapiens OX=9606 GN=MAZ PE=1 SV=1;sp|P56270-2|MAZ_HUMAN Isoform 2 of Myc-associated zinc fing	3	1	1	1	1	1	1	1	1	1	1	1	1	1	1	1	1	1	1	1	1	1	1	1	1	1	1	1	2.9	2.9	2.9	46.365	454	454;477;493	0.0041617	7.8786	By matching	By matching	By matching	By matching	By matching	By MS/MS
P56537;P56537-2	P56537;P56537-2	4;2	4;2	4;2	Eukaryotic translation initiation factor 6	EIF6	sp|P56537|IF6_HUMAN Eukaryotic translation initiation factor 6 OS=Homo sapiens OX=9606 GN=EIF6 PE=1 SV=1;sp|P56537-2|IF6_HUMAN Isoform 2 of Eukaryotic translation initiation factor 6 OS=Homo sapiens OX=9606 GN=EIF6	2	4	4	4	3	2	2	1	3	3	3	4	3	2	2	1	3	3	3	4	3	2	2	1	3	3	3	4	26.9	26.9	26.9	26.599	245	245;226	0	34.311	By MS/MS	By MS/MS	By MS/MS	By MS/MS	By MS/MS	By MS/MS
Q13363-2;Q13363;P56545;P56545-3;P56545-2	Q13363-2;Q13363;P56545;P56545-3;P56545-2	2;2;2;2;2	2;2;2;2;2	2;2;2;2;2	C-terminal-binding protein 1;C-terminal-binding protein 2	CTBP1;CTBP2	sp|Q13363-2|CTBP1_HUMAN Isoform 2 of C-terminal-binding protein 1 OS=Homo sapiens OX=9606 GN=CTBP1;sp|Q13363|CTBP1_HUMAN C-terminal-binding protein 1 OS=Homo sapiens OX=9606 GN=CTBP1 PE=1 SV=2;sp|P56545|CTBP2_HUMAN C-terminal-binding protein 2 OS=Homo sapi	5	2	2	2	1	1	1	1	1	1	1	2	1	1	1	1	1	1	1	2	1	1	1	1	1	1	1	2	4	4	4	46.404	429	429;440;445;513;985	0.00067024	12.133	By matching	By matching	By MS/MS	By MS/MS	By matching	By matching
P57088	P57088	6	6	6	Transmembrane protein 33	TMEM33	sp|P57088|TMM33_HUMAN Transmembrane protein 33 OS=Homo sapiens OX=9606 GN=TMEM33 PE=1 SV=2	1	6	6	6	5	6	5	6	5	4	5	5	5	6	5	6	5	4	5	5	5	6	5	6	5	4	5	5	26.3	26.3	26.3	27.978	247	247	0	43.064	By MS/MS	By MS/MS	By MS/MS	By MS/MS	By MS/MS	By MS/MS
P57678	P57678	13	13	13	Gem-associated protein 4	GEMIN4	sp|P57678|GEMI4_HUMAN Gem-associated protein 4 OS=Homo sapiens OX=9606 GN=GEMIN4 PE=1 SV=2	1	13	13	13	9	8	8	5	11	11	12	8	9	8	8	5	11	11	12	8	9	8	8	5	11	11	12	8	12.8	12.8	12.8	120.04	1058	1058	0	88.362	By MS/MS	By MS/MS	By MS/MS	By MS/MS	By MS/MS	By MS/MS
P57740;P57740-3;P57740-2	P57740;P57740-3;P57740-2	10;9;9	10;9;9	10;9;9	Nuclear pore complex protein Nup107	NUP107	sp|P57740|NU107_HUMAN Nuclear pore complex protein Nup107 OS=Homo sapiens OX=9606 GN=NUP107 PE=1 SV=1;sp|P57740-3|NU107_HUMAN Isoform 3 of Nuclear pore complex protein Nup107 OS=Homo sapiens OX=9606 GN=NUP107;sp|P57740-2|NU107_HUMAN Isoform 2 of Nuclear po	3	10	10	10	6	5	6	5	8	10	10	9	6	5	6	5	8	10	10	9	6	5	6	5	8	10	10	9	13.5	13.5	13.5	106.37	925	925;686;896	0	69.791	By matching	By MS/MS	By MS/MS	By MS/MS	By MS/MS	By MS/MS
P58546	P58546	1	1	1	Myotrophin	MTPN	sp|P58546|MTPN_HUMAN Myotrophin OS=Homo sapiens OX=9606 GN=MTPN PE=1 SV=2	1	1	1	1	1	1	1	1	1	1	0	0	1	1	1	1	1	1	0	0	1	1	1	1	1	1	0	0	14.4	14.4	14.4	12.895	118	118	0.003975	7.313	By MS/MS	By matching	By matching	By MS/MS	By matching	By matching
P59998;P59998-3;P59998-2;P59998-4	P59998;P59998-3;P59998-2	5;5;4;2	5;5;4;2	5;5;4;2	Actin-related protein 2/3 complex subunit 4	ARPC4	sp|P59998|ARPC4_HUMAN Actin-related protein 2/3 complex subunit 4 OS=Homo sapiens OX=9606 GN=ARPC4 PE=1 SV=3;sp|P59998-3|ARPC4_HUMAN Isoform 3 of Actin-related protein 2/3 complex subunit 4 OS=Homo sapiens OX=9606 GN=ARPC4;sp|P59998-2|ARPC4_HUMAN Isoform 2	4	5	5	5	4	1	3	2	4	4	4	3	4	1	3	2	4	4	4	3	4	1	3	2	4	4	4	3	28	28	28	19.667	168	168;187;625;78	0	30.644	By MS/MS	By matching	By MS/MS	By MS/MS	By MS/MS	By MS/MS
P60059	P60059	2	2	2	Protein transport protein Sec61 subunit gamma	SEC61G	sp|P60059|SC61G_HUMAN Protein transport protein Sec61 subunit gamma OS=Homo sapiens OX=9606 GN=SEC61G PE=1 SV=1	1	2	2	2	2	2	1	2	2	2	2	2	2	2	1	2	2	2	2	2	2	2	1	2	2	2	2	2	36.8	36.8	36.8	7.7412	68	68	0	16.502	By MS/MS	By MS/MS	By matching	By matching	By MS/MS	By MS/MS
P60174;P60174-3;P60174-4	P60174;P60174-3;P60174-4	10;10;7	10;10;7	10;10;7	Triosephosphate isomerase	TPI1	sp|P60174|TPIS_HUMAN Triosephosphate isomerase OS=Homo sapiens OX=9606 GN=TPI1 PE=1 SV=4;sp|P60174-3|TPIS_HUMAN Isoform 2 of Triosephosphate isomerase OS=Homo sapiens OX=9606 GN=TPI1;sp|P60174-4|TPIS_HUMAN Isoform 3 of Triosephosphate isomerase OS=Homo sap	3	10	10	10	6	7	9	8	5	9	8	7	6	7	9	8	5	9	8	7	6	7	9	8	5	9	8	7	46.6	46.6	46.6	26.669	249	249;286;167	0	102.73	By MS/MS	By MS/MS	By MS/MS	By MS/MS	By MS/MS	By MS/MS
P60228	P60228	7	7	7	Eukaryotic translation initiation factor 3 subunit E	EIF3E	sp|P60228|EIF3E_HUMAN Eukaryotic translation initiation factor 3 subunit E OS=Homo sapiens OX=9606 GN=EIF3E PE=1 SV=1	1	7	7	7	5	4	4	4	7	6	6	6	5	4	4	4	7	6	6	6	5	4	4	4	7	6	6	6	16.4	16.4	16.4	52.22	445	445	0	43.584	By MS/MS	By MS/MS	By matching	By MS/MS	By MS/MS	By MS/MS
P60468	P60468	3	3	3	Protein transport protein Sec61 subunit beta	SEC61B	sp|P60468|SC61B_HUMAN Protein transport protein Sec61 subunit beta OS=Homo sapiens OX=9606 GN=SEC61B PE=1 SV=2	1	3	3	3	2	3	2	2	2	3	3	2	2	3	2	2	2	3	3	2	2	3	2	2	2	3	3	2	37.5	37.5	37.5	9.9743	96	96	0	45.756	By MS/MS	By MS/MS	By MS/MS	By MS/MS	By MS/MS	By MS/MS
P60510	P60510	3	3	3	Serine/threonine-protein phosphatase 4 catalytic subunit	PPP4C	sp|P60510|PP4C_HUMAN Serine/threonine-protein phosphatase 4 catalytic subunit OS=Homo sapiens OX=9606 GN=PPP4C PE=1 SV=1	1	3	3	3	1	0	1	0	3	2	3	3	1	0	1	0	3	2	3	3	1	0	1	0	3	2	3	3	12.4	12.4	12.4	35.08	307	307	0	28.576	By matching		By matching		By MS/MS	By MS/MS
P60604;P60604-2	P60604;P60604-2	5;4	5;4	5;4	Ubiquitin-conjugating enzyme E2 G2	UBE2G2	sp|P60604|UB2G2_HUMAN Ubiquitin-conjugating enzyme E2 G2 OS=Homo sapiens OX=9606 GN=UBE2G2 PE=1 SV=1;sp|P60604-2|UB2G2_HUMAN Isoform 2 of Ubiquitin-conjugating enzyme E2 G2 OS=Homo sapiens OX=9606 GN=UBE2G2	2	5	5	5	3	3	2	3	5	5	4	5	3	3	2	3	5	5	4	5	3	3	2	3	5	5	4	5	38.2	38.2	38.2	18.566	165	165;137	0	48.639	By MS/MS	By matching	By MS/MS	By MS/MS	By MS/MS	By MS/MS
P60660-2;P60660;P14649	P60660-2;P60660;P14649	2;2;1	2;2;1	2;2;1	Myosin light polypeptide 6;Myosin light chain 6B	MYL6;MYL6B	sp|P60660-2|MYL6_HUMAN Isoform Smooth muscle of Myosin light polypeptide 6 OS=Homo sapiens OX=9606 GN=MYL6;sp|P60660|MYL6_HUMAN Myosin light polypeptide 6 OS=Homo sapiens OX=9606 GN=MYL6 PE=1 SV=2;sp|P14649|MYL6B_HUMAN Myosin light chain 6B OS=Homo sapiens	3	2	2	2	0	0	0	0	1	1	1	2	0	0	0	0	1	1	1	2	0	0	0	0	1	1	1	2	19.2	19.2	19.2	16.961	151	151;151;208	0	13.701					By matching	By MS/MS
P60709;P63267-2;Q562R1;Q6S8J3;A5A3E0;P0CG38;Q9BYX7;P0CG39	P60709	29;12;8;8;7;6;4;4	1;0;0;0;0;0;0;0	1;0;0;0;0;0;0;0	Actin, cytoplasmic 1;Actin, cytoplasmic 1, N-terminally processed	ACTB	sp|P60709|ACTB_HUMAN Actin, cytoplasmic 1 OS=Homo sapiens OX=9606 GN=ACTB PE=1 SV=1	8	29	1	1	25	26	28	28	24	26	27	27	1	0	1	0	1	1	1	1	1	0	1	0	1	1	1	1	81.1	4.5	4.5	41.736	375	375;333;376;1075;1075;1075;375;1038	0.00375	10.457	By MS/MS	By matching	By matching	By matching	By MS/MS	By MS/MS
P60842;P60842-2	P60842;P60842-2	24;20	24;20	12;10	Eukaryotic initiation factor 4A-I	EIF4A1	sp|P60842|IF4A1_HUMAN Eukaryotic initiation factor 4A-I OS=Homo sapiens OX=9606 GN=EIF4A1 PE=1 SV=1;sp|P60842-2|IF4A1_HUMAN Isoform 2 of Eukaryotic initiation factor 4A-I OS=Homo sapiens OX=9606 GN=EIF4A1	2	24	24	12	19	18	18	18	19	23	20	21	19	18	18	18	19	23	20	21	8	7	7	9	8	11	8	10	56.2	56.2	30.5	46.153	406	406;347	0	313.33	By MS/MS	By MS/MS	By MS/MS	By MS/MS	By MS/MS	By MS/MS
P60866;P60866-2	P60866;P60866-2	7;6	7;6	7;6	40S ribosomal protein S20	RPS20	sp|P60866|RS20_HUMAN 40S ribosomal protein S20 OS=Homo sapiens OX=9606 GN=RPS20 PE=1 SV=1;sp|P60866-2|RS20_HUMAN Isoform 2 of 40S ribosomal protein S20 OS=Homo sapiens OX=9606 GN=RPS20	2	7	7	7	5	6	7	7	6	6	5	6	5	6	7	7	6	6	5	6	5	6	7	7	6	6	5	6	48.7	48.7	48.7	13.373	119	119;142	0	67.756	By MS/MS	By MS/MS	By MS/MS	By MS/MS	By MS/MS	By MS/MS
P60891;P60891-2;P21108	P60891;P60891-2	9;6;3	9;6;3	4;2;1	Ribose-phosphate pyrophosphokinase 1	PRPS1	sp|P60891|PRPS1_HUMAN Ribose-phosphate pyrophosphokinase 1 OS=Homo sapiens OX=9606 GN=PRPS1 PE=1 SV=2;sp|P60891-2|PRPS1_HUMAN Isoform 2 of Ribose-phosphate pyrophosphokinase 1 OS=Homo sapiens OX=9606 GN=PRPS1	3	9	9	4	6	5	8	6	3	4	4	2	6	5	8	6	3	4	4	2	2	2	3	3	2	1	2	1	33.3	33.3	16	34.834	318	318;251;318	0	58.603	By MS/MS	By MS/MS	By MS/MS	By MS/MS	By MS/MS	By MS/MS
P60900;P60900-2;P60900-3	P60900;P60900-2	7;5;2	7;5;2	7;5;2	Proteasome subunit alpha type-6	PSMA6	sp|P60900|PSA6_HUMAN Proteasome subunit alpha type-6 OS=Homo sapiens OX=9606 GN=PSMA6 PE=1 SV=1;sp|P60900-2|PSA6_HUMAN Isoform 2 of Proteasome subunit alpha type-6 OS=Homo sapiens OX=9606 GN=PSMA6	3	7	7	7	4	2	4	2	7	7	7	7	4	2	4	2	7	7	7	7	4	2	4	2	7	7	7	7	33.7	33.7	33.7	27.399	246	246;227;167	0	54.784	By MS/MS	By MS/MS	By MS/MS	By MS/MS	By MS/MS	By MS/MS
P61011-2;P61011	P61011-2;P61011	4;4	4;4	4;4	Signal recognition particle 54 kDa protein	SRP54	sp|P61011-2|SRP54_HUMAN Isoform 2 of Signal recognition particle subunit SRP54 OS=Homo sapiens OX=9606 GN=SRP54;sp|P61011|SRP54_HUMAN Signal recognition particle subunit SRP54 OS=Homo sapiens OX=9606 GN=SRP54 PE=1 SV=1	2	4	4	4	0	2	1	1	2	3	3	4	0	2	1	1	2	3	3	4	0	2	1	1	2	3	3	4	13.6	13.6	13.6	50.369	455	455;504	0	28.415		By matching	By matching	By matching	By matching	By MS/MS
P61081	P61081	3	3	3	NEDD8-conjugating enzyme Ubc12	UBE2M	sp|P61081|UBC12_HUMAN NEDD8-conjugating enzyme Ubc12 OS=Homo sapiens OX=9606 GN=UBE2M PE=1 SV=1	1	3	3	3	2	1	1	2	1	3	3	3	2	1	1	2	1	3	3	3	2	1	1	2	1	3	3	3	19.1	19.1	19.1	20.9	183	183	0	21.865	By MS/MS	By matching	By MS/MS	By MS/MS	By MS/MS	By MS/MS
P61086;P61086-3;P61086-2	P61086;P61086-3;P61086-2	9;7;5	9;7;5	9;7;5	Ubiquitin-conjugating enzyme E2 K	UBE2K	sp|P61086|UBE2K_HUMAN Ubiquitin-conjugating enzyme E2 K OS=Homo sapiens OX=9606 GN=UBE2K PE=1 SV=3;sp|P61086-3|UBE2K_HUMAN Isoform 3 of Ubiquitin-conjugating enzyme E2 K OS=Homo sapiens OX=9606 GN=UBE2K;sp|P61086-2|UBE2K_HUMAN Isoform 2 of Ubiquitin-conjug	3	9	9	9	5	5	6	8	6	7	8	8	5	5	6	8	6	7	8	8	5	5	6	8	6	7	8	8	53	53	53	22.406	200	200;157;149	0	137.22	By MS/MS	By MS/MS	By MS/MS	By MS/MS	By MS/MS	By MS/MS
P61088;Q5JXB2	P61088;Q5JXB2	10;6	10;6	10;6	Ubiquitin-conjugating enzyme E2 N;Putative ubiquitin-conjugating enzyme E2 N-like	UBE2N;UBE2NL	sp|P61088|UBE2N_HUMAN Ubiquitin-conjugating enzyme E2 N OS=Homo sapiens OX=9606 GN=UBE2N PE=1 SV=1;sp|Q5JXB2|UE2NL_HUMAN Putative ubiquitin-conjugating enzyme E2 N-like OS=Homo sapiens OX=9606 GN=UBE2NL PE=1 SV=1	2	10	10	10	9	9	8	9	9	10	9	10	9	9	8	9	9	10	9	10	9	9	8	9	9	10	9	10	77.6	77.6	77.6	17.138	152	152;153	0	131.98	By MS/MS	By MS/MS	By MS/MS	By MS/MS	By MS/MS	By MS/MS
P61106	P61106	2	2	2	Ras-related protein Rab-14	RAB14	sp|P61106|RAB14_HUMAN Ras-related protein Rab-14 OS=Homo sapiens OX=9606 GN=RAB14 PE=1 SV=4	1	2	2	2	1	1	1	2	1	1	1	1	1	1	1	2	1	1	1	1	1	1	1	2	1	1	1	1	12.1	12.1	12.1	23.897	215	215	0	13.229	By MS/MS	By MS/MS	By MS/MS	By MS/MS	By MS/MS	By MS/MS
P61160;P61160-2	P61160;P61160-2	2;1	2;1	2;1	Actin-related protein 2	ACTR2	sp|P61160|ARP2_HUMAN Actin-related protein 2 OS=Homo sapiens OX=9606 GN=ACTR2 PE=1 SV=1;sp|P61160-2|ARP2_HUMAN Isoform 2 of Actin-related protein 2 OS=Homo sapiens OX=9606 GN=ACTR2	2	2	2	2	1	1	2	2	2	2	2	2	1	1	2	2	2	2	2	2	1	1	2	2	2	2	2	2	6.1	6.1	6.1	44.76	394	394;399	0	15.077	By MS/MS	By MS/MS	By MS/MS	By MS/MS	By MS/MS	By MS/MS
P61163	P61163	3	3	3	Alpha-centractin	ACTR1A	sp|P61163|ACTZ_HUMAN Alpha-centractin OS=Homo sapiens OX=9606 GN=ACTR1A PE=1 SV=1	1	3	3	3	0	2	1	2	3	3	3	3	0	2	1	2	3	3	3	3	0	2	1	2	3	3	3	3	14.6	14.6	14.6	42.613	376	376	0	19.936		By MS/MS	By MS/MS	By MS/MS	By MS/MS	By MS/MS
P61201;P61201-2	P61201;P61201-2	12;12	12;12	12;12	COP9 signalosome complex subunit 2	COPS2	sp|P61201|CSN2_HUMAN COP9 signalosome complex subunit 2 OS=Homo sapiens OX=9606 GN=COPS2 PE=1 SV=1;sp|P61201-2|CSN2_HUMAN Isoform 2 of COP9 signalosome complex subunit 2 OS=Homo sapiens OX=9606 GN=COPS2	2	12	12	12	6	6	7	7	12	11	10	11	6	6	7	7	12	11	10	11	6	6	7	7	12	11	10	11	32.5	32.5	32.5	51.596	443	443;450	0	103.13	By MS/MS	By MS/MS	By MS/MS	By MS/MS	By MS/MS	By MS/MS
P84077;P61204;P61204-2	P84077;P61204;P61204-2	6;6;4	6;6;4	3;3;3	ADP-ribosylation factor 1;ADP-ribosylation factor 3	ARF1;ARF3	sp|P84077|ARF1_HUMAN ADP-ribosylation factor 1 OS=Homo sapiens OX=9606 GN=ARF1 PE=1 SV=2;sp|P61204|ARF3_HUMAN ADP-ribosylation factor 3 OS=Homo sapiens OX=9606 GN=ARF3 PE=1 SV=2;sp|P61204-2|ARF3_HUMAN Isoform 2 of ADP-ribosylation factor 3 OS=Homo sapiens	3	6	6	3	5	5	4	6	5	5	6	6	5	5	4	6	5	5	6	6	3	3	3	3	3	2	3	3	35.4	35.4	16.6	20.697	181	181;181;144	0	43.727	By MS/MS	By MS/MS	By MS/MS	By MS/MS	By MS/MS	By MS/MS
P61221	P61221	10	10	10	ATP-binding cassette sub-family E member 1	ABCE1	sp|P61221|ABCE1_HUMAN ATP-binding cassette sub-family E member 1 OS=Homo sapiens OX=9606 GN=ABCE1 PE=1 SV=1	1	10	10	10	7	4	5	9	3	7	7	7	7	4	5	9	3	7	7	7	7	4	5	9	3	7	7	7	20.9	20.9	20.9	67.314	599	599	0	70.303	By MS/MS	By matching	By MS/MS	By MS/MS	By MS/MS	By MS/MS
P61247	P61247	15	15	15	40S ribosomal protein S3a	RPS3A	sp|P61247|RS3A_HUMAN 40S ribosomal protein S3a OS=Homo sapiens OX=9606 GN=RPS3A PE=1 SV=2	1	15	15	15	12	12	12	14	14	14	12	12	12	12	12	14	14	14	12	12	12	12	12	14	14	14	12	12	56.1	56.1	56.1	29.945	264	264	0	157.83	By MS/MS	By MS/MS	By MS/MS	By MS/MS	By MS/MS	By MS/MS
P61254	P61254	11	11	3	60S ribosomal protein L26	RPL26	sp|P61254|RL26_HUMAN 60S ribosomal protein L26 OS=Homo sapiens OX=9606 GN=RPL26 PE=1 SV=1	1	11	11	3	10	10	11	10	10	10	9	10	10	10	11	10	10	10	9	10	3	2	3	3	2	2	2	2	49.7	49.7	13.1	17.258	145	145	0	107.61	By MS/MS	By MS/MS	By MS/MS	By MS/MS	By MS/MS	By MS/MS
P61289;P61289-3;P61289-2	P61289;P61289-3;P61289-2	9;9;9	9;9;9	9;9;9	Proteasome activator complex subunit 3	PSME3	sp|P61289|PSME3_HUMAN Proteasome activator complex subunit 3 OS=Homo sapiens OX=9606 GN=PSME3 PE=1 SV=1;sp|P61289-3|PSME3_HUMAN Isoform 3 of Proteasome activator complex subunit 3 OS=Homo sapiens OX=9606 GN=PSME3;sp|P61289-2|PSME3_HUMAN Isoform 2 of Protea	3	9	9	9	8	6	4	6	8	8	5	7	8	6	4	6	8	8	5	7	8	6	4	6	8	8	5	7	39	39	39	29.506	254	254;265;267	0	75.078	By MS/MS	By MS/MS	By MS/MS	By MS/MS	By MS/MS	By MS/MS
P61313;P61313-2	P61313	12;5	12;5	12;5	60S ribosomal protein L15	RPL15	sp|P61313|RL15_HUMAN 60S ribosomal protein L15 OS=Homo sapiens OX=9606 GN=RPL15 PE=1 SV=2	2	12	12	12	11	12	12	12	11	11	11	12	11	12	12	12	11	11	11	12	11	12	12	12	11	11	11	12	43.6	43.6	43.6	24.146	204	204;145	0	242.98	By MS/MS	By MS/MS	By MS/MS	By MS/MS	By MS/MS	By MS/MS
P61326;Q96A72	P61326;Q96A72	2;2	2;2	2;2	Protein mago nashi homolog;Protein mago nashi homolog 2	MAGOH;MAGOHB	sp|P61326|MGN_HUMAN Protein mago nashi homolog OS=Homo sapiens OX=9606 GN=MAGOH PE=1 SV=1;sp|Q96A72|MGN2_HUMAN Protein mago nashi homolog 2 OS=Homo sapiens OX=9606 GN=MAGOHB PE=1 SV=1	2	2	2	2	2	2	1	2	2	2	1	2	2	2	1	2	2	2	1	2	2	2	1	2	2	2	1	2	19.2	19.2	19.2	17.163	146	146;148	0	17.286	By MS/MS	By MS/MS	By MS/MS	By MS/MS	By matching	By MS/MS
P61353	P61353	6	6	6	60S ribosomal protein L27	RPL27	sp|P61353|RL27_HUMAN 60S ribosomal protein L27 OS=Homo sapiens OX=9606 GN=RPL27 PE=1 SV=2	1	6	6	6	5	6	6	6	5	6	6	5	5	6	6	6	5	6	6	5	5	6	6	6	5	6	6	5	43.4	43.4	43.4	15.798	136	136	0	57.25	By MS/MS	By MS/MS	By MS/MS	By MS/MS	By MS/MS	By MS/MS
P61513;A6NKH3	P61513;A6NKH3	2;1	2;1	2;1	60S ribosomal protein L37a;Putative 60S ribosomal protein L37a-like protein	RPL37A;RPL37AP8	sp|P61513|RL37A_HUMAN 60S ribosomal protein L37a OS=Homo sapiens OX=9606 GN=RPL37A PE=1 SV=2;sp|A6NKH3|RL37L_HUMAN Putative 60S ribosomal protein L37a-like protein OS=Homo sapiens OX=9606 GN=RPL37AP8 PE=5 SV=2	2	2	2	2	2	2	2	2	1	1	1	2	2	2	2	2	1	1	1	2	2	2	2	2	1	1	1	2	28.3	28.3	28.3	10.275	92	92;93	0	16.059	By MS/MS	By MS/MS	By MS/MS	By matching	By matching	By matching
P61604	P61604	8	8	8	10 kDa heat shock protein, mitochondrial	HSPE1	sp|P61604|CH10_HUMAN 10 kDa heat shock protein, mitochondrial OS=Homo sapiens OX=9606 GN=HSPE1 PE=1 SV=2	1	8	8	8	7	8	7	8	5	7	6	7	7	8	7	8	5	7	6	7	7	8	7	8	5	7	6	7	64.7	64.7	64.7	10.932	102	102	0	68.388	By MS/MS	By MS/MS	By MS/MS	By MS/MS	By MS/MS	By MS/MS
P61619;P61619-3;Q9H9S3-2;Q9H9S3-3;Q9H9S3	P61619;P61619-3;Q9H9S3-2;Q9H9S3-3;Q9H9S3	5;3;3;3;3	5;3;3;3;3	5;3;3;3;3	Protein transport protein Sec61 subunit alpha isoform 1;Protein transport protein Sec61 subunit alpha isoform 2	SEC61A1;SEC61A2	sp|P61619|S61A1_HUMAN Protein transport protein Sec61 subunit alpha isoform 1 OS=Homo sapiens OX=9606 GN=SEC61A1 PE=1 SV=2;sp|P61619-3|S61A1_HUMAN Isoform 3 of Protein transport protein Sec61 subunit alpha isoform 1 OS=Homo sapiens OX=9606 GN=SEC61A1;sp|Q9	5	5	5	5	5	3	4	4	5	5	5	4	5	3	4	4	5	5	5	4	5	3	4	4	5	5	5	4	8.2	8.2	8.2	52.264	476	476;356;437;454;476	0	67.679	By MS/MS	By matching	By MS/MS	By MS/MS	By MS/MS	By MS/MS
P61758;P61758-2	P61758;P61758-2	2;1	2;1	2;1	Prefoldin subunit 3	VBP1	sp|P61758|PFD3_HUMAN Prefoldin subunit 3 OS=Homo sapiens OX=9606 GN=VBP1 PE=1 SV=4;sp|P61758-2|PFD3_HUMAN Isoform 2 of Prefoldin subunit 3 OS=Homo sapiens OX=9606 GN=VBP1	2	2	2	2	0	0	0	0	2	2	2	1	0	0	0	0	2	2	2	1	0	0	0	0	2	2	2	1	16.2	16.2	16.2	22.626	197	197;192	0	32.733					By MS/MS	By MS/MS
P61923-5;P61923;P61923-4	P61923-5;P61923;P61923-4	2;2;2	2;2;2	2;2;2	Coatomer subunit zeta-1	COPZ1	sp|P61923-5|COPZ1_HUMAN Isoform 5 of Coatomer subunit zeta-1 OS=Homo sapiens OX=9606 GN=COPZ1;sp|P61923|COPZ1_HUMAN Coatomer subunit zeta-1 OS=Homo sapiens OX=9606 GN=COPZ1 PE=1 SV=1;sp|P61923-4|COPZ1_HUMAN Isoform 4 of Coatomer subunit zeta-1 OS=Homo sapi	3	2	2	2	1	1	2	2	1	1	1	1	1	1	2	2	1	1	1	1	1	1	2	2	1	1	1	1	13.1	13.1	13.1	18.374	160	160;177;185	0.0013175	11.806	By matching	By matching	By MS/MS	By matching	By MS/MS	By matching
P61927	P61927	2	2	2	60S ribosomal protein L37	RPL37	sp|P61927|RL37_HUMAN 60S ribosomal protein L37 OS=Homo sapiens OX=9606 GN=RPL37 PE=1 SV=2	1	2	2	2	0	1	1	2	0	0	1	0	0	1	1	2	0	0	1	0	0	1	1	2	0	0	1	0	19.6	19.6	19.6	11.078	97	97	0	12.518		By matching	By MS/MS	By MS/MS
P61956-2;P61956;Q6EEV6;P55854;P55854-2	P61956-2;P61956	3;3;1;1;1	3;3;1;1;1	3;3;1;1;1	Small ubiquitin-related modifier 2	SUMO2	sp|P61956-2|SUMO2_HUMAN Isoform 2 of Small ubiquitin-related modifier 2 OS=Homo sapiens OX=9606 GN=SUMO2;sp|P61956|SUMO2_HUMAN Small ubiquitin-related modifier 2 OS=Homo sapiens OX=9606 GN=SUMO2 PE=1 SV=3	5	3	3	3	2	2	3	3	2	2	2	2	2	2	3	3	2	2	2	2	2	2	3	3	2	2	2	2	45.1	45.1	45.1	8.1111	71	71;95;95;103;141	0	32.422	By MS/MS	By MS/MS	By MS/MS	By MS/MS	By MS/MS	By MS/MS
P61960	P61960	1	1	1	Ubiquitin-fold modifier 1	UFM1	sp|P61960|UFM1_HUMAN Ubiquitin-fold modifier 1 OS=Homo sapiens OX=9606 GN=UFM1 PE=1 SV=1	1	1	1	1	1	1	0	1	1	1	1	1	1	1	0	1	1	1	1	1	1	1	0	1	1	1	1	1	17.6	17.6	17.6	9.1175	85	85	0.0038997	7.1575	By MS/MS	By MS/MS		By MS/MS	By matching	By matching
P61962	P61962	6	6	6	DDB1- and CUL4-associated factor 7	DCAF7	sp|P61962|DCAF7_HUMAN DDB1- and CUL4-associated factor 7 OS=Homo sapiens OX=9606 GN=DCAF7 PE=1 SV=1	1	6	6	6	3	3	5	5	5	4	4	5	3	3	5	5	5	4	4	5	3	3	5	5	5	4	4	5	22.8	22.8	22.8	38.926	342	342	0	58.895	By MS/MS	By matching	By MS/MS	By MS/MS	By MS/MS	By MS/MS
P61964	P61964	3	3	3	WD repeat-containing protein 5	WDR5	sp|P61964|WDR5_HUMAN WD repeat-containing protein 5 OS=Homo sapiens OX=9606 GN=WDR5 PE=1 SV=1	1	3	3	3	2	1	2	2	3	3	3	3	2	1	2	2	3	3	3	3	2	1	2	2	3	3	3	3	16.2	16.2	16.2	36.588	334	334	0	20.685	By matching	By matching	By MS/MS	By MS/MS	By MS/MS	By MS/MS
P61978-2;P61978-3;P61978	P61978-2;P61978-3;P61978	27;26;26	27;26;26	27;26;26	Heterogeneous nuclear ribonucleoprotein K	HNRNPK	sp|P61978-2|HNRPK_HUMAN Isoform 2 of Heterogeneous nuclear ribonucleoprotein K OS=Homo sapiens OX=9606 GN=HNRNPK;sp|P61978-3|HNRPK_HUMAN Isoform 3 of Heterogeneous nuclear ribonucleoprotein K OS=Homo sapiens OX=9606 GN=HNRNPK;sp|P61978|HNRPK_HUMAN Heteroge	3	27	27	27	21	25	25	25	19	23	23	24	21	25	25	25	19	23	23	24	21	25	25	25	19	23	23	24	61.6	61.6	61.6	51.028	464	464;440;463	0	323.31	By MS/MS	By MS/MS	By MS/MS	By MS/MS	By MS/MS	By MS/MS
P61981	P61981	10	6	6	14-3-3 protein gamma;14-3-3 protein gamma, N-terminally processed	YWHAG	sp|P61981|1433G_HUMAN 14-3-3 protein gamma OS=Homo sapiens OX=9606 GN=YWHAG PE=1 SV=2	1	10	6	6	9	9	6	9	9	10	9	9	5	5	3	5	6	6	6	6	5	5	3	5	6	6	6	6	49.4	32.8	32.8	28.302	247	247	0	48.232	By MS/MS	By MS/MS	By MS/MS	By MS/MS	By MS/MS	By MS/MS
P62081	P62081	12	12	12	40S ribosomal protein S7	RPS7	sp|P62081|RS7_HUMAN 40S ribosomal protein S7 OS=Homo sapiens OX=9606 GN=RPS7 PE=1 SV=1	1	12	12	12	8	8	8	9	10	11	10	10	8	8	8	9	10	11	10	10	8	8	8	9	10	11	10	10	58.8	58.8	58.8	22.127	194	194	0	161.71	By MS/MS	By MS/MS	By MS/MS	By MS/MS	By MS/MS	By MS/MS
P62136;P62136-2;P62136-3	P62136;P62136-2;P62136-3	9;9;7	9;9;7	3;3;2	Serine/threonine-protein phosphatase PP1-alpha catalytic subunit	PPP1CA	sp|P62136|PP1A_HUMAN Serine/threonine-protein phosphatase PP1-alpha catalytic subunit OS=Homo sapiens OX=9606 GN=PPP1CA PE=1 SV=1;sp|P62136-2|PP1A_HUMAN Isoform 2 of Serine/threonine-protein phosphatase PP1-alpha catalytic subunit OS=Homo sapiens OX=9606 G	3	9	9	3	8	7	5	5	7	7	6	7	8	7	5	5	7	7	6	7	3	3	1	0	1	1	1	1	36.1	36.1	12.7	37.512	330	330;341;286	0	125.49	By MS/MS	By MS/MS	By MS/MS	By MS/MS	By MS/MS	By MS/MS
P62140	P62140	8	2	2	Serine/threonine-protein phosphatase PP1-beta catalytic subunit	PPP1CB	sp|P62140|PP1B_HUMAN Serine/threonine-protein phosphatase PP1-beta catalytic subunit OS=Homo sapiens OX=9606 GN=PPP1CB PE=1 SV=3	1	8	2	2	6	6	5	6	6	6	5	7	1	2	1	1	0	0	0	1	1	2	1	1	0	0	0	1	30.6	7	7	37.186	327	327	0	13.845	By MS/MS	By MS/MS	By MS/MS	By MS/MS	By matching	By matching
P62191;P62191-2	P62191;P62191-2	21;16	21;16	21;16	26S protease regulatory subunit 4	PSMC1	sp|P62191|PRS4_HUMAN 26S proteasome regulatory subunit 4 OS=Homo sapiens OX=9606 GN=PSMC1 PE=1 SV=1;sp|P62191-2|PRS4_HUMAN Isoform 2 of 26S proteasome regulatory subunit 4 OS=Homo sapiens OX=9606 GN=PSMC1	2	21	21	21	16	13	14	18	16	16	18	19	16	13	14	18	16	16	18	19	16	13	14	18	16	16	18	19	53.9	53.9	53.9	49.184	440	440;367	0	323.31	By MS/MS	By MS/MS	By MS/MS	By MS/MS	By MS/MS	By MS/MS
P62195;P62195-2;Q8NB90-3;Q8NB90-2;Q8NB90	P62195;P62195-2	22;21;1;1;1	22;21;1;1;1	22;21;1;1;1	26S protease regulatory subunit 8	PSMC5	sp|P62195|PRS8_HUMAN 26S proteasome regulatory subunit 8 OS=Homo sapiens OX=9606 GN=PSMC5 PE=1 SV=1;sp|P62195-2|PRS8_HUMAN Isoform 2 of 26S proteasome regulatory subunit 8 OS=Homo sapiens OX=9606 GN=PSMC5	5	22	22	22	18	16	17	18	21	20	22	20	18	16	17	18	21	20	22	20	18	16	17	18	21	20	22	20	61.8	61.8	61.8	45.626	406	406;398;696;790;893	0	323.31	By MS/MS	By MS/MS	By MS/MS	By MS/MS	By MS/MS	By MS/MS
P62241	P62241	11	11	11	40S ribosomal protein S8	RPS8	sp|P62241|RS8_HUMAN 40S ribosomal protein S8 OS=Homo sapiens OX=9606 GN=RPS8 PE=1 SV=2	1	11	11	11	11	11	11	11	10	10	10	11	11	11	11	11	10	10	10	11	11	11	11	11	10	10	10	11	45.2	45.2	45.2	24.205	208	208	0	194.11	By MS/MS	By MS/MS	By MS/MS	By MS/MS	By MS/MS	By MS/MS
P62244	P62244	7	7	7	40S ribosomal protein S15a	RPS15A	sp|P62244|RS15A_HUMAN 40S ribosomal protein S15a OS=Homo sapiens OX=9606 GN=RPS15A PE=1 SV=2	1	7	7	7	6	5	6	6	7	6	6	6	6	5	6	6	7	6	6	6	6	5	6	6	7	6	6	6	59.2	59.2	59.2	14.839	130	130	0	141.56	By MS/MS	By MS/MS	By MS/MS	By MS/MS	By MS/MS	By MS/MS
P62249	P62249	8	8	8	40S ribosomal protein S16	RPS16	sp|P62249|RS16_HUMAN 40S ribosomal protein S16 OS=Homo sapiens OX=9606 GN=RPS16 PE=1 SV=2	1	8	8	8	7	6	5	5	4	6	5	6	7	6	5	5	4	6	5	6	7	6	5	5	4	6	5	6	49.3	49.3	49.3	16.445	146	146	0	50.308	By MS/MS	By MS/MS	By MS/MS	By MS/MS	By MS/MS	By MS/MS
P62253	P62253	3	3	3	Ubiquitin-conjugating enzyme E2 G1;Ubiquitin-conjugating enzyme E2 G1, N-terminally processed	UBE2G1	sp|P62253|UB2G1_HUMAN Ubiquitin-conjugating enzyme E2 G1 OS=Homo sapiens OX=9606 GN=UBE2G1 PE=1 SV=3	1	3	3	3	2	2	2	2	3	3	3	2	2	2	2	2	3	3	3	2	2	2	2	2	3	3	3	2	17.1	17.1	17.1	19.509	170	170	0	22.125	By MS/MS	By MS/MS	By MS/MS	By MS/MS	By MS/MS	By MS/MS
P62258;P62258-2	P62258;P62258-2	25;20	25;20	23;18	14-3-3 protein epsilon	YWHAE	sp|P62258|1433E_HUMAN 14-3-3 protein epsilon OS=Homo sapiens OX=9606 GN=YWHAE PE=1 SV=1;sp|P62258-2|1433E_HUMAN Isoform SV of 14-3-3 protein epsilon OS=Homo sapiens OX=9606 GN=YWHAE	2	25	25	23	22	21	19	21	21	24	23	24	22	21	19	21	21	24	23	24	20	19	18	19	19	22	21	22	77.6	77.6	74.5	29.174	255	255;233	0	231.38	By MS/MS	By MS/MS	By MS/MS	By MS/MS	By MS/MS	By MS/MS
P62263	P62263	8	8	8	40S ribosomal protein S14	RPS14	sp|P62263|RS14_HUMAN 40S ribosomal protein S14 OS=Homo sapiens OX=9606 GN=RPS14 PE=1 SV=3	1	8	8	8	6	6	8	6	4	4	3	5	6	6	8	6	4	4	3	5	6	6	8	6	4	4	3	5	41.7	41.7	41.7	16.273	151	151	0	63.073	By MS/MS	By MS/MS	By MS/MS	By MS/MS	By MS/MS	By MS/MS
P62266	P62266	8	8	8	40S ribosomal protein S23	RPS23	sp|P62266|RS23_HUMAN 40S ribosomal protein S23 OS=Homo sapiens OX=9606 GN=RPS23 PE=1 SV=3	1	8	8	8	6	6	6	7	7	7	7	6	6	6	6	7	7	7	7	6	6	6	6	7	7	7	7	6	49.7	49.7	49.7	15.807	143	143	0	77.28	By MS/MS	By MS/MS	By MS/MS	By MS/MS	By MS/MS	By MS/MS
P62269	P62269	10	10	10	40S ribosomal protein S18	RPS18	sp|P62269|RS18_HUMAN 40S ribosomal protein S18 OS=Homo sapiens OX=9606 GN=RPS18 PE=1 SV=3	1	10	10	10	8	7	10	7	3	8	6	5	8	7	10	7	3	8	6	5	8	7	10	7	3	8	6	5	55.9	55.9	55.9	17.718	152	152	0	70.471	By MS/MS	By MS/MS	By MS/MS	By MS/MS	By MS/MS	By MS/MS
P62273;P62273-2	P62273;P62273-2	1;1	1;1	1;1	40S ribosomal protein S29	RPS29	sp|P62273|RS29_HUMAN 40S ribosomal protein S29 OS=Homo sapiens OX=9606 GN=RPS29 PE=1 SV=2;sp|P62273-2|RS29_HUMAN Isoform 2 of 40S ribosomal protein S29 OS=Homo sapiens OX=9606 GN=RPS29	2	1	1	1	1	1	1	1	0	1	0	1	1	1	1	1	0	1	0	1	1	1	1	1	0	1	0	1	19.6	19.6	19.6	6.6767	56	56;67	0.004305	9.333	By matching	By MS/MS	By matching	By MS/MS		By matching
P62277	P62277	5	5	5	40S ribosomal protein S13	RPS13	sp|P62277|RS13_HUMAN 40S ribosomal protein S13 OS=Homo sapiens OX=9606 GN=RPS13 PE=1 SV=2	1	5	5	5	5	5	5	5	4	4	4	5	5	5	5	5	4	4	4	5	5	5	5	5	4	4	4	5	31.1	31.1	31.1	17.222	151	151	0	39.551	By MS/MS	By MS/MS	By MS/MS	By MS/MS	By MS/MS	By MS/MS
P62280	P62280	15	15	15	40S ribosomal protein S11	RPS11	sp|P62280|RS11_HUMAN 40S ribosomal protein S11 OS=Homo sapiens OX=9606 GN=RPS11 PE=1 SV=3	1	15	15	15	14	12	12	13	12	13	13	14	14	12	12	13	12	13	13	14	14	12	12	13	12	13	13	14	66.5	66.5	66.5	18.431	158	158	0	151.63	By MS/MS	By MS/MS	By MS/MS	By MS/MS	By MS/MS	By MS/MS
P62304	P62304	2	2	2	Small nuclear ribonucleoprotein E	SNRPE	sp|P62304|RUXE_HUMAN Small nuclear ribonucleoprotein E OS=Homo sapiens OX=9606 GN=SNRPE PE=1 SV=1	1	2	2	2	2	1	2	2	2	1	2	2	2	1	2	2	2	1	2	2	2	1	2	2	2	1	2	2	39.1	39.1	39.1	10.803	92	92	0	41.749	By MS/MS	By MS/MS	By MS/MS	By MS/MS	By MS/MS	By MS/MS
P62306	P62306	1	1	1	Small nuclear ribonucleoprotein F	SNRPF	sp|P62306|RUXF_HUMAN Small nuclear ribonucleoprotein F OS=Homo sapiens OX=9606 GN=SNRPF PE=1 SV=1	1	1	1	1	1	1	1	1	1	1	1	1	1	1	1	1	1	1	1	1	1	1	1	1	1	1	1	1	15.1	15.1	15.1	9.7251	86	86	0	23.194	By MS/MS	By MS/MS	By MS/MS	By MS/MS	By MS/MS	By MS/MS
P62314	P62314	3	3	3	Small nuclear ribonucleoprotein Sm D1	SNRPD1	sp|P62314|SMD1_HUMAN Small nuclear ribonucleoprotein Sm D1 OS=Homo sapiens OX=9606 GN=SNRPD1 PE=1 SV=1	1	3	3	3	3	3	3	3	3	3	3	3	3	3	3	3	3	3	3	3	3	3	3	3	3	3	3	3	37	37	37	13.281	119	119	0	69.288	By MS/MS	By MS/MS	By MS/MS	By MS/MS	By MS/MS	By MS/MS
P62316;P62316-2	P62316;P62316-2	4;2	4;2	4;2	Small nuclear ribonucleoprotein Sm D2	SNRPD2	sp|P62316|SMD2_HUMAN Small nuclear ribonucleoprotein Sm D2 OS=Homo sapiens OX=9606 GN=SNRPD2 PE=1 SV=1;sp|P62316-2|SMD2_HUMAN Isoform 2 of Small nuclear ribonucleoprotein Sm D2 OS=Homo sapiens OX=9606 GN=SNRPD2	2	4	4	4	3	3	4	3	4	4	4	4	3	3	4	3	4	4	4	4	3	3	4	3	4	4	4	4	28.8	28.8	28.8	13.527	118	118;108	0	24.916	By MS/MS	By MS/MS	By MS/MS	By MS/MS	By MS/MS	By MS/MS
P62318-2;P62318	P62318-2;P62318	2;2	2;2	2;2	Small nuclear ribonucleoprotein Sm D3	SNRPD3	sp|P62318-2|SMD3_HUMAN Isoform 2 of Small nuclear ribonucleoprotein Sm D3 OS=Homo sapiens OX=9606 GN=SNRPD3;sp|P62318|SMD3_HUMAN Small nuclear ribonucleoprotein Sm D3 OS=Homo sapiens OX=9606 GN=SNRPD3 PE=1 SV=1	2	2	2	2	2	2	2	2	2	2	2	2	2	2	2	2	2	2	2	2	2	2	2	2	2	2	2	2	15.8	15.8	15.8	13.291	120	120;126	0	16.14	By MS/MS	By MS/MS	By MS/MS	By MS/MS	By MS/MS	By MS/MS
P62333	P62333	19	19	19	26S protease regulatory subunit 10B	PSMC6	sp|P62333|PRS10_HUMAN 26S proteasome regulatory subunit 10B OS=Homo sapiens OX=9606 GN=PSMC6 PE=1 SV=1	1	19	19	19	15	12	14	17	15	16	17	17	15	12	14	17	15	16	17	17	15	12	14	17	15	16	17	17	53.5	53.5	53.5	44.172	389	389	0	207.8	By MS/MS	By MS/MS	By MS/MS	By MS/MS	By MS/MS	By MS/MS
P62424	P62424	18	18	18	60S ribosomal protein L7a	RPL7A	sp|P62424|RL7A_HUMAN 60S ribosomal protein L7a OS=Homo sapiens OX=9606 GN=RPL7A PE=1 SV=2	1	18	18	18	17	17	18	17	18	18	18	18	17	17	18	17	18	18	18	18	17	17	18	17	18	18	18	18	54.1	54.1	54.1	29.995	266	266	0	149.87	By MS/MS	By MS/MS	By MS/MS	By MS/MS	By MS/MS	By MS/MS
P62491-2;Q15907-2;P62491;Q15907	P62491-2;Q15907-2;P62491;Q15907	4;4;4;4	4;4;4;4	4;4;4;4	Ras-related protein Rab-11A;Ras-related protein Rab-11B	RAB11A;RAB11B	sp|P62491-2|RB11A_HUMAN Isoform 2 of Ras-related protein Rab-11A OS=Homo sapiens OX=9606 GN=RAB11A;sp|Q15907-2|RB11B_HUMAN Isoform 2 of Ras-related protein Rab-11B OS=Homo sapiens OX=9606 GN=RAB11B;sp|P62491|RB11A_HUMAN Ras-related protein Rab-11A OS=Homo	4	4	4	4	4	4	4	4	4	4	4	4	4	4	4	4	4	4	4	4	4	4	4	4	4	4	4	4	25.8	25.8	25.8	17.659	155	155;179;216;218	0	27.918	By MS/MS	By MS/MS	By MS/MS	By MS/MS	By MS/MS	By MS/MS
P62495-2;P62495	P62495-2;P62495	6;6	6;6	6;6	Eukaryotic peptide chain release factor subunit 1	ETF1	sp|P62495-2|ERF1_HUMAN Isoform 2 of Eukaryotic peptide chain release factor subunit 1 OS=Homo sapiens OX=9606 GN=ETF1;sp|P62495|ERF1_HUMAN Eukaryotic peptide chain release factor subunit 1 OS=Homo sapiens OX=9606 GN=ETF1 PE=1 SV=3	2	6	6	6	5	6	5	4	4	5	6	6	5	6	5	4	4	5	6	6	5	6	5	4	4	5	6	6	16.1	16.1	16.1	45.462	404	404;437	0	45.581	By MS/MS	By MS/MS	By MS/MS	By MS/MS	By MS/MS	By MS/MS
P62701;Q8TD47;P22090	P62701	18;7;6	18;7;6	18;7;6	40S ribosomal protein S4, X isoform	RPS4X	sp|P62701|RS4X_HUMAN 40S ribosomal protein S4, X isoform OS=Homo sapiens OX=9606 GN=RPS4X PE=1 SV=2	3	18	18	18	15	15	16	18	16	17	17	18	15	15	16	18	16	17	17	18	15	15	16	18	16	17	17	18	58.2	58.2	58.2	29.597	263	263;263;263	0	137.27	By MS/MS	By MS/MS	By MS/MS	By MS/MS	By MS/MS	By MS/MS
P62750	P62750	12	12	12	60S ribosomal protein L23a	RPL23A	sp|P62750|RL23A_HUMAN 60S ribosomal protein L23a OS=Homo sapiens OX=9606 GN=RPL23A PE=1 SV=1	1	12	12	12	9	10	9	10	10	11	11	10	9	10	9	10	10	11	11	10	9	10	9	10	10	11	11	10	51.9	51.9	51.9	17.695	156	156	0	149.32	By MS/MS	By MS/MS	By MS/MS	By MS/MS	By MS/MS	By MS/MS
P62753	P62753	12	12	12	40S ribosomal protein S6	RPS6	sp|P62753|RS6_HUMAN 40S ribosomal protein S6 OS=Homo sapiens OX=9606 GN=RPS6 PE=1 SV=1	1	12	12	12	8	11	7	9	10	10	10	10	8	11	7	9	10	10	10	10	8	11	7	9	10	10	10	10	38.6	38.6	38.6	28.68	249	249	0	107.05	By MS/MS	By MS/MS	By MS/MS	By MS/MS	By MS/MS	By MS/MS
P62805	P62805	14	14	14	Histone H4	HIST1H4A	sp|P62805|H4_HUMAN Histone H4 OS=Homo sapiens OX=9606 GN=H4C1 PE=1 SV=2	1	14	14	14	13	13	13	11	9	12	6	9	13	13	13	11	9	12	6	9	13	13	13	11	9	12	6	9	68	68	68	11.367	103	103	0	112.61	By MS/MS	By MS/MS	By MS/MS	By MS/MS	By MS/MS	By MS/MS
P62826	P62826	14	14	14	GTP-binding nuclear protein Ran	RAN	sp|P62826|RAN_HUMAN GTP-binding nuclear protein Ran OS=Homo sapiens OX=9606 GN=RAN PE=1 SV=3	1	14	14	14	13	12	12	13	11	13	13	13	13	12	12	13	11	13	13	13	13	12	12	13	11	13	13	13	51.4	51.4	51.4	24.423	216	216	0	154.61	By MS/MS	By MS/MS	By MS/MS	By MS/MS	By MS/MS	By MS/MS
P62829	P62829	8	8	8	60S ribosomal protein L23	RPL23	sp|P62829|RL23_HUMAN 60S ribosomal protein L23 OS=Homo sapiens OX=9606 GN=RPL23 PE=1 SV=1	1	8	8	8	8	7	7	7	8	8	7	8	8	7	7	7	8	8	7	8	8	7	7	7	8	8	7	8	52.9	52.9	52.9	14.865	140	140	0	75.659	By MS/MS	By MS/MS	By MS/MS	By MS/MS	By MS/MS	By MS/MS
P62834;P61224-2;P61224-4;P61224-3;P61224;A6NIZ1	P62834;P61224-2;P61224-4;P61224-3;P61224	5;3;3;3;3;2	5;3;3;3;3;2	5;3;3;3;3;2	Ras-related protein Rap-1A;Ras-related protein Rap-1b	RAP1A;RAP1B	sp|P62834|RAP1A_HUMAN Ras-related protein Rap-1A OS=Homo sapiens OX=9606 GN=RAP1A PE=1 SV=1;sp|P61224-2|RAP1B_HUMAN Isoform 2 of Ras-related protein Rap-1b OS=Homo sapiens OX=9606 GN=RAP1B;sp|P61224-4|RAP1B_HUMAN Isoform 4 of Ras-related protein Rap-1b OS=	6	5	5	5	3	3	4	3	3	4	3	4	3	3	4	3	3	4	3	4	3	3	4	3	3	4	3	4	35.9	35.9	35.9	20.987	184	184;137;142;165;184;184	0	35.85	By MS/MS	By MS/MS	By MS/MS	By MS/MS	By MS/MS	By MS/MS
P62837;P62837-2	P62837;P62837-2	3;2	2;1	1;0	Ubiquitin-conjugating enzyme E2 D2	UBE2D2	sp|P62837|UB2D2_HUMAN Ubiquitin-conjugating enzyme E2 D2 OS=Homo sapiens OX=9606 GN=UBE2D2 PE=1 SV=1;sp|P62837-2|UB2D2_HUMAN Isoform 2 of Ubiquitin-conjugating enzyme E2 D2 OS=Homo sapiens OX=9606 GN=UBE2D2	2	3	2	1	2	2	2	3	3	3	3	3	2	2	2	2	2	2	2	2	1	1	1	1	1	1	1	1	24.5	12.2	4.8	16.735	147	147;118	0	12.743	By MS/MS	By MS/MS	By matching	By MS/MS	By MS/MS	By MS/MS
P62847-2;P62847-3;P62847;P62847-4	P62847-2;P62847-3;P62847;P62847-4	5;5;5;5	5;5;5;5	5;5;5;5	40S ribosomal protein S24	RPS24	sp|P62847-2|RS24_HUMAN Isoform 2 of 40S ribosomal protein S24 OS=Homo sapiens OX=9606 GN=RPS24;sp|P62847-3|RS24_HUMAN Isoform 3 of 40S ribosomal protein S24 OS=Homo sapiens OX=9606 GN=RPS24;sp|P62847|RS24_HUMAN 40S ribosomal protein S24 OS=Homo sapiens OX=	4	5	5	5	4	4	4	5	5	5	5	5	4	4	4	5	5	5	5	5	4	4	4	5	5	5	5	5	36.2	36.2	36.2	15.069	130	130;132;133;289	0	41.708	By MS/MS	By MS/MS	By MS/MS	By MS/MS	By MS/MS	By MS/MS
P62851	P62851	5	5	5	40S ribosomal protein S25	RPS25	sp|P62851|RS25_HUMAN 40S ribosomal protein S25 OS=Homo sapiens OX=9606 GN=RPS25 PE=1 SV=1	1	5	5	5	5	5	5	5	4	4	4	4	5	5	5	5	4	4	4	4	5	5	5	5	4	4	4	4	29.6	29.6	29.6	13.742	125	125	0	35.372	By MS/MS	By MS/MS	By MS/MS	By MS/MS	By MS/MS	By MS/MS
P62854;Q5JNZ5	P62854;Q5JNZ5	3;2	3;2	3;2	40S ribosomal protein S26;Putative 40S ribosomal protein S26-like 1	RPS26;RPS26P11	sp|P62854|RS26_HUMAN 40S ribosomal protein S26 OS=Homo sapiens OX=9606 GN=RPS26 PE=1 SV=3;sp|Q5JNZ5|RS26L_HUMAN Putative 40S ribosomal protein S26-like 1 OS=Homo sapiens OX=9606 GN=RPS26P11 PE=5 SV=1	2	3	3	3	2	1	2	1	1	1	1	2	2	1	2	1	1	1	1	2	2	1	2	1	1	1	1	2	27	27	27	13.015	115	115;115	0	18.504	By MS/MS	By matching	By MS/MS	By matching	By matching	By MS/MS
P62857	P62857	3	3	3	40S ribosomal protein S28	RPS28	sp|P62857|RS28_HUMAN 40S ribosomal protein S28 OS=Homo sapiens OX=9606 GN=RPS28 PE=1 SV=1	1	3	3	3	2	2	3	3	0	1	0	3	2	2	3	3	0	1	0	3	2	2	3	3	0	1	0	3	36.2	36.2	36.2	7.8409	69	69	0	21.704	By MS/MS	By MS/MS	By MS/MS	By MS/MS		By MS/MS
P62861	P62861	3	3	3	40S ribosomal protein S30	FAU	sp|P62861|RS30_HUMAN FAU ubiquitin-like and ribosomal protein S30 OS=Homo sapiens OX=9606 GN=FAU PE=1 SV=2	1	3	3	3	3	2	2	3	1	3	2	2	3	2	2	3	1	3	2	2	3	2	2	3	1	3	2	2	9	9	9	14.39	133	133	0	19.985	By MS/MS	By MS/MS	By MS/MS	By MS/MS	By MS/MS	By MS/MS
P62873-2;P62873	P62873-2;P62873	5;5	5;5	3;3	Guanine nucleotide-binding protein G(I)/G(S)/G(T) subunit beta-1	GNB1	sp|P62873-2|GBB1_HUMAN Isoform 2 of Guanine nucleotide-binding protein G(I)/G(S)/G(T) subunit beta-1 OS=Homo sapiens OX=9606 GN=GNB1;sp|P62873|GBB1_HUMAN Guanine nucleotide-binding protein G(I)/G(S)/G(T) subunit beta-1 OS=Homo sapiens OX=9606 GN=GNB1 PE=1	2	5	5	3	1	2	3	4	0	1	2	3	1	2	3	4	0	1	2	3	0	1	1	2	0	0	1	2	16	16	10.8	36.297	332	332;340	0	35.049	By matching	By MS/MS	By MS/MS	By MS/MS		By matching
P62879;Q9HAV0;P62879-2;P16520-2;P16520	P62879;Q9HAV0	3;2;1;1;1	1;1;0;0;0	1;1;0;0;0	Guanine nucleotide-binding protein G(I)/G(S)/G(T) subunit beta-2;Guanine nucleotide-binding protein subunit beta-4	GNB2;GNB4	sp|P62879|GBB2_HUMAN Guanine nucleotide-binding protein G(I)/G(S)/G(T) subunit beta-2 OS=Homo sapiens OX=9606 GN=GNB2 PE=1 SV=3;sp|Q9HAV0|GBB4_HUMAN Guanine nucleotide-binding protein subunit beta-4 OS=Homo sapiens OX=9606 GN=GNB4 PE=1 SV=3	5	3	1	1	2	2	2	3	1	2	2	2	1	1	0	1	1	1	1	1	1	1	0	1	1	1	1	1	9.1	4.1	4.1	37.331	340	340;340;240;297;340	0	12.311	By MS/MS	By MS/MS	By matching	By MS/MS	By MS/MS	By MS/MS
P62888	P62888	5	5	5	60S ribosomal protein L30	RPL30	sp|P62888|RL30_HUMAN 60S ribosomal protein L30 OS=Homo sapiens OX=9606 GN=RPL30 PE=1 SV=2	1	5	5	5	5	5	2	4	3	3	4	4	5	5	2	4	3	3	4	4	5	5	2	4	3	3	4	4	59.1	59.1	59.1	12.784	115	115	0	41.507	By MS/MS	By MS/MS	By matching	By MS/MS	By MS/MS	By MS/MS
Q59GN2;P62891	Q59GN2;P62891	1;1	1;1	1;1	Putative 60S ribosomal protein L39-like 5;60S ribosomal protein L39	RPL39P5;RPL39	sp|Q59GN2|R39L5_HUMAN Putative 60S ribosomal protein L39-like 5 OS=Homo sapiens OX=9606 GN=RPL39P5 PE=5 SV=2;sp|P62891|RL39_HUMAN 60S ribosomal protein L39 OS=Homo sapiens OX=9606 GN=RPL39 PE=1 SV=2	2	1	1	1	1	1	1	1	0	0	0	1	1	1	1	1	0	0	0	1	1	1	1	1	0	0	0	1	19.6	19.6	19.6	6.3225	51	51;51	0.0042735	8.578	By matching	By MS/MS	By MS/MS	By MS/MS
P62899;P62899-3;P62899-2	P62899;P62899-3;P62899-2	6;5;5	6;5;5	6;5;5	60S ribosomal protein L31	RPL31	sp|P62899|RL31_HUMAN 60S ribosomal protein L31 OS=Homo sapiens OX=9606 GN=RPL31 PE=1 SV=1;sp|P62899-3|RL31_HUMAN Isoform 3 of 60S ribosomal protein L31 OS=Homo sapiens OX=9606 GN=RPL31;sp|P62899-2|RL31_HUMAN Isoform 2 of 60S ribosomal protein L31 OS=Homo s	3	6	6	6	5	4	5	5	4	4	4	6	5	4	5	5	4	4	4	6	5	4	5	5	4	4	4	6	45.6	45.6	45.6	14.463	125	125;121;128	0	39.054	By MS/MS	By MS/MS	By MS/MS	By MS/MS	By MS/MS	By MS/MS
P62906	P62906	9	9	9	60S ribosomal protein L10a	RPL10A	sp|P62906|RL10A_HUMAN 60S ribosomal protein L10a OS=Homo sapiens OX=9606 GN=RPL10A PE=1 SV=2	1	9	9	9	9	7	9	8	7	7	7	8	9	7	9	8	7	7	7	8	9	7	9	8	7	7	7	8	36.4	36.4	36.4	24.831	217	217	0	82.181	By MS/MS	By MS/MS	By MS/MS	By MS/MS	By MS/MS	By MS/MS
P62910	P62910	7	7	7	60S ribosomal protein L32	RPL32	sp|P62910|RL32_HUMAN 60S ribosomal protein L32 OS=Homo sapiens OX=9606 GN=RPL32 PE=1 SV=2	1	7	7	7	6	5	6	6	6	6	6	6	6	5	6	6	6	6	6	6	6	5	6	6	6	6	6	6	44.4	44.4	44.4	15.86	135	135	0	52.285	By MS/MS	By MS/MS	By MS/MS	By MS/MS	By MS/MS	By MS/MS
P62913	P62913	10	10	1	60S ribosomal protein L11	RPL11	sp|P62913|RL11_HUMAN 60S ribosomal protein L11 OS=Homo sapiens OX=9606 GN=RPL11 PE=1 SV=2	1	10	10	1	9	9	8	9	8	10	8	10	9	9	8	9	8	10	8	10	1	1	1	1	1	1	1	1	42.1	42.1	6.7	20.252	178	178	0	101.86	By MS/MS	By MS/MS	By MS/MS	By MS/MS	By MS/MS	By MS/MS
P62913-2	P62913-2	10	1	1	60S ribosomal protein L11	RPL11	sp|P62913-2|RL11_HUMAN Isoform 2 of 60S ribosomal protein L11 OS=Homo sapiens OX=9606 GN=RPL11	1	10	1	1	9	8	8	9	8	10	8	10	1	0	1	1	1	1	1	1	1	0	1	1	1	1	1	1	41.8	6.2	6.2	20.124	177	177	0.0053591	6.6071	By MS/MS	By matching	By MS/MS	By matching	By matching	By matching
P62917	P62917	15	15	15	60S ribosomal protein L8	RPL8	sp|P62917|RL8_HUMAN 60S ribosomal protein L8 OS=Homo sapiens OX=9606 GN=RPL8 PE=1 SV=2	1	15	15	15	11	11	12	13	10	12	10	11	11	11	12	13	10	12	10	11	11	11	12	13	10	12	10	11	52.1	52.1	52.1	28.024	257	257	0	243.47	By MS/MS	By MS/MS	By MS/MS	By MS/MS	By MS/MS	By MS/MS
P62937;P62937-2;P0DN26;A0A0B4J2A2;A0A075B767;A0A075B759;Q9Y536;F5H284;P0DN37	P62937;P62937-2	12;7;2;2;2;2;2;2;1	12;7;2;2;2;2;2;2;1	12;7;2;2;2;2;2;2;1	Peptidyl-prolyl cis-trans isomerase A;Peptidyl-prolyl cis-trans isomerase A, N-terminally processed	PPIA	sp|P62937|PPIA_HUMAN Peptidyl-prolyl cis-trans isomerase A OS=Homo sapiens OX=9606 GN=PPIA PE=1 SV=2;sp|P62937-2|PPIA_HUMAN Isoform 2 of Peptidyl-prolyl cis-trans isomerase A OS=Homo sapiens OX=9606 GN=PPIA	9	12	12	12	12	10	11	12	10	12	11	11	12	10	11	12	10	12	11	11	12	10	11	12	10	12	11	11	58.8	58.8	58.8	18.012	165	165;105;164;164;164;164;164;164;164	0	171.83	By MS/MS	By MS/MS	By MS/MS	By MS/MS	By MS/MS	By MS/MS
P62979	P62979	16	16	2	Ubiquitin-40S ribosomal protein S27a;Ubiquitin;40S ribosomal protein S27a	RPS27A	sp|P62979|RS27A_HUMAN Ubiquitin-40S ribosomal protein S27a OS=Homo sapiens OX=9606 GN=RPS27A PE=1 SV=2	1	16	16	2	14	14	12	14	15	16	15	16	14	14	12	14	15	16	15	16	1	2	1	2	1	2	1	2	61.5	61.5	14.1	17.965	156	156	0	323.31	By MS/MS	By MS/MS	By MS/MS	By MS/MS	By MS/MS	By MS/MS
P62993;P62993-2	P62993;P62993-2	10;5	10;5	10;5	Growth factor receptor-bound protein 2	GRB2	sp|P62993|GRB2_HUMAN Growth factor receptor-bound protein 2 OS=Homo sapiens OX=9606 GN=GRB2 PE=1 SV=1;sp|P62993-2|GRB2_HUMAN Isoform 2 of Growth factor receptor-bound protein 2 OS=Homo sapiens OX=9606 GN=GRB2	2	10	10	10	5	8	9	9	5	7	6	7	5	8	9	9	5	7	6	7	5	8	9	9	5	7	6	7	42.4	42.4	42.4	25.206	217	217;176	0	64.761	By MS/MS	By MS/MS	By MS/MS	By MS/MS	By MS/MS	By MS/MS
P62995-3;P62995	P62995-3;P62995	3;3	3;3	3;3	Transformer-2 protein homolog beta	TRA2B	sp|P62995-3|TRA2B_HUMAN Isoform 3 of Transformer-2 protein homolog beta OS=Homo sapiens OX=9606 GN=TRA2B;sp|P62995|TRA2B_HUMAN Transformer-2 protein homolog beta OS=Homo sapiens OX=9606 GN=TRA2B PE=1 SV=1	2	3	3	3	2	1	2	1	1	2	1	1	2	1	2	1	1	2	1	1	2	1	2	1	1	2	1	1	18.6	18.6	18.6	21.935	188	188;288	0	20.234	By MS/MS	By matching	By MS/MS	By MS/MS	By matching	By matching
P63000;P63000-2;P60763;P15153	P63000;P63000-2;P60763	5;5;3;2	5;5;3;2	5;5;3;2	Ras-related C3 botulinum toxin substrate 1;Ras-related C3 botulinum toxin substrate 3	RAC1;RAC3	sp|P63000|RAC1_HUMAN Ras-related C3 botulinum toxin substrate 1 OS=Homo sapiens OX=9606 GN=RAC1 PE=1 SV=1;sp|P63000-2|RAC1_HUMAN Isoform B of Ras-related C3 botulinum toxin substrate 1 OS=Homo sapiens OX=9606 GN=RAC1;sp|P60763|RAC3_HUMAN Ras-related C3 bot	4	5	5	5	1	2	3	3	4	4	3	2	1	2	3	3	4	4	3	2	1	2	3	3	4	4	3	2	29.2	29.2	29.2	21.45	192	192;211;192;192	0	29.426	By matching	By matching	By MS/MS	By matching	By MS/MS	By MS/MS
P63010-3;P63010;P63010-2	P63010-3;P63010;P63010-2	10;10;10	10;10;10	5;5;5	AP-2 complex subunit beta	AP2B1	sp|P63010-3|AP2B1_HUMAN Isoform 3 of AP-2 complex subunit beta OS=Homo sapiens OX=9606 GN=AP2B1;sp|P63010|AP2B1_HUMAN AP-2 complex subunit beta OS=Homo sapiens OX=9606 GN=AP2B1 PE=1 SV=1;sp|P63010-2|AP2B1_HUMAN Isoform 2 of AP-2 complex subunit beta OS=Hom	3	10	10	5	6	6	6	4	10	10	10	10	6	6	6	4	10	10	10	10	3	2	3	2	5	5	5	5	12.5	12.5	6.1	98.117	880	880;937;951	0	68.049	By MS/MS	By MS/MS	By MS/MS	By matching	By MS/MS	By MS/MS
P63092-3;P63092-2;P63092;P63092-4;Q5JWF2-2;Q5JWF2;P11488;P19087;A8MTJ3;P38405;P38405-2	P63092-3;P63092-2;P63092;P63092-4;Q5JWF2-2;Q5JWF2	6;6;6;6;6;6;1;1;1;1;1	5;5;5;5;5;5;0;0;0;0;0	5;5;5;5;5;5;0;0;0;0;0	Guanine nucleotide-binding protein G(s) subunit alpha isoforms short;Guanine nucleotide-binding protein G(s) subunit alpha isoforms XLas	GNAS	sp|P63092-3|GNAS2_HUMAN Isoform 3 of Guanine nucleotide-binding protein G(s) subunit alpha isoforms short OS=Homo sapiens OX=9606 GN=GNAS;sp|P63092-2|GNAS2_HUMAN Isoform Gnas-2 of Guanine nucleotide-binding protein G(s) subunit alpha isoforms short OS=Homo	11	6	5	5	4	4	3	5	5	5	4	5	3	3	2	4	4	4	3	4	3	3	2	4	4	4	3	4	18.5	15.6	15.6	44.179	379	379;380;394;395;1023;1037;350;354;354;381;458	0	37.317	By MS/MS	By MS/MS	By MS/MS	By MS/MS	By MS/MS	By MS/MS
P63104;P63104-2	P63104;P63104-2	17;11	15;10	13;8	14-3-3 protein zeta/delta	YWHAZ	sp|P63104|1433Z_HUMAN 14-3-3 protein zeta/delta OS=Homo sapiens OX=9606 GN=YWHAZ PE=1 SV=1;sp|P63104-2|1433Z_HUMAN Isoform 2 of 14-3-3 protein zeta/delta OS=Homo sapiens OX=9606 GN=YWHAZ	2	17	15	13	12	13	14	14	15	16	16	17	10	11	13	12	13	14	14	15	8	9	11	10	11	12	12	13	69.4	66.1	59.6	27.745	245	245;170	0	275.6	By MS/MS	By MS/MS	By MS/MS	By MS/MS	By MS/MS	By MS/MS
P63146	P63146	1	1	1	Ubiquitin-conjugating enzyme E2 B	UBE2B	sp|P63146|UBE2B_HUMAN Ubiquitin-conjugating enzyme E2 B OS=Homo sapiens OX=9606 GN=UBE2B PE=1 SV=1	1	1	1	1	0	0	0	0	1	1	1	1	0	0	0	0	1	1	1	1	0	0	0	0	1	1	1	1	11.2	11.2	11.2	17.312	152	152	0.0042605	8.3895					By matching	By MS/MS
P63151;P63151-2;Q9Y2T4-3;Q9Y2T4-4;Q9Y2T4-2;Q9Y2T4;Q66LE6;Q00005-6;Q00005;Q00005-2;Q00005-3;Q00005-4;Q00005-5;Q00005-7	P63151;P63151-2	6;6;2;2;2;2;2;1;1;1;1;1;1;1	6;6;2;2;2;2;2;1;1;1;1;1;1;1	6;6;2;2;2;2;2;1;1;1;1;1;1;1	Serine/threonine-protein phosphatase 2A 55 kDa regulatory subunit B alpha isoform	PPP2R2A	sp|P63151|2ABA_HUMAN Serine/threonine-protein phosphatase 2A 55 kDa regulatory subunit B alpha isoform OS=Homo sapiens OX=9606 GN=PPP2R2A PE=1 SV=1;sp|P63151-2|2ABA_HUMAN Isoform 2 of Serine/threonine-protein phosphatase 2A 55 kDa regulatory subunit B alph	14	6	6	6	5	3	1	6	5	5	5	4	5	3	1	6	5	5	5	4	5	3	1	6	5	5	5	4	19.2	19.2	19.2	51.691	447	447;457;430;440;447;447;453;432;443;446;449;501;509;549	0	54.227	By MS/MS	By MS/MS	By MS/MS	By MS/MS	By MS/MS	By MS/MS
P63165;G2XKQ0;P63165-2	P63165;G2XKQ0;P63165-2	4;2;2	4;2;2	4;2;2	Small ubiquitin-related modifier 1;Small ubiquitin-related modifier	SUMO1	sp|P63165|SUMO1_HUMAN Small ubiquitin-related modifier 1 OS=Homo sapiens OX=9606 GN=SUMO1 PE=1 SV=1;sp|G2XKQ0|SUMO5_HUMAN Small ubiquitin-related modifier 5 OS=Homo sapiens OX=9606 GN=SUMO1P1 PE=1 SV=2;sp|P63165-2|SUMO1_HUMAN Isoform 2 of Small ubiquitin-r	3	4	4	4	3	4	4	4	3	3	4	4	3	4	4	4	3	3	4	4	3	4	4	4	3	3	4	4	43.6	43.6	43.6	11.557	101	101;101;76	0	33.094	By MS/MS	By MS/MS	By MS/MS	By MS/MS	By MS/MS	By MS/MS
P63167;Q96FJ2	P63167;Q96FJ2	3;2	3;2	3;2	Dynein light chain 1, cytoplasmic;Dynein light chain 2, cytoplasmic	DYNLL1;DYNLL2	sp|P63167|DYL1_HUMAN Dynein light chain 1, cytoplasmic OS=Homo sapiens OX=9606 GN=DYNLL1 PE=1 SV=1;sp|Q96FJ2|DYL2_HUMAN Dynein light chain 2, cytoplasmic OS=Homo sapiens OX=9606 GN=DYNLL2 PE=1 SV=1	2	3	3	3	3	2	2	2	3	3	2	3	3	2	2	2	3	3	2	3	3	2	2	2	3	3	2	3	49.4	49.4	49.4	10.366	89	89;89	0	214.73	By MS/MS	By MS/MS	By MS/MS	By MS/MS	By MS/MS	By MS/MS
P63172	P63172	1	1	1	Dynein light chain Tctex-type 1	DYNLT1	sp|P63172|DYLT1_HUMAN Dynein light chain Tctex-type 1 OS=Homo sapiens OX=9606 GN=DYNLT1 PE=1 SV=1	1	1	1	1	0	0	0	0	1	1	1	1	0	0	0	0	1	1	1	1	0	0	0	0	1	1	1	1	19.5	19.5	19.5	12.452	113	113	0	14.209					By matching	By matching
P63173	P63173	3	3	3	60S ribosomal protein L38	RPL38	sp|P63173|RL38_HUMAN 60S ribosomal protein L38 OS=Homo sapiens OX=9606 GN=RPL38 PE=1 SV=2	1	3	3	3	3	3	3	2	3	3	3	3	3	3	3	2	3	3	3	3	3	3	3	2	3	3	3	3	32.9	32.9	32.9	8.2178	70	70	0	18.158	By MS/MS	By MS/MS	By MS/MS	By MS/MS	By matching	By MS/MS
P63208;P63208-2	P63208;P63208-2	5;4	5;4	5;4	S-phase kinase-associated protein 1	SKP1	sp|P63208|SKP1_HUMAN S-phase kinase-associated protein 1 OS=Homo sapiens OX=9606 GN=SKP1 PE=1 SV=2;sp|P63208-2|SKP1_HUMAN Isoform 2 of S-phase kinase-associated protein 1 OS=Homo sapiens OX=9606 GN=SKP1	2	5	5	5	3	3	2	4	4	5	4	5	3	3	2	4	4	5	4	5	3	3	2	4	4	5	4	5	43.6	43.6	43.6	18.658	163	163;160	0	50.343	By MS/MS	By MS/MS	By MS/MS	By MS/MS	By MS/MS	By MS/MS
P63220	P63220	2	2	2	40S ribosomal protein S21	RPS21	sp|P63220|RS21_HUMAN 40S ribosomal protein S21 OS=Homo sapiens OX=9606 GN=RPS21 PE=1 SV=1	1	2	2	2	2	2	2	2	1	1	1	1	2	2	2	2	1	1	1	1	2	2	2	2	1	1	1	1	30.1	30.1	30.1	9.1113	83	83	0	19.209	By MS/MS	By MS/MS	By MS/MS	By MS/MS	By matching	By MS/MS
P63241;P63241-2;Q6IS14;Q9GZV4	P63241;P63241-2;Q6IS14	8;8;4;3	8;8;4;3	8;8;4;3	Eukaryotic translation initiation factor 5A-1;Eukaryotic translation initiation factor 5A-1-like	EIF5A;EIF5AL1	sp|P63241|IF5A1_HUMAN Eukaryotic translation initiation factor 5A-1 OS=Homo sapiens OX=9606 GN=EIF5A PE=1 SV=2;sp|P63241-2|IF5A1_HUMAN Isoform 2 of Eukaryotic translation initiation factor 5A-1 OS=Homo sapiens OX=9606 GN=EIF5A;sp|Q6IS14|IF5AL_HUMAN Eukaryo	4	8	8	8	5	6	4	5	4	4	4	5	5	6	4	5	4	4	4	5	5	6	4	5	4	4	4	5	51.3	51.3	51.3	16.832	154	154;184;154;153	0	81.617	By MS/MS	By MS/MS	By MS/MS	By MS/MS	By MS/MS	By MS/MS
P63244	P63244	16	16	16	Guanine nucleotide-binding protein subunit beta-2-like 1;Guanine nucleotide-binding protein subunit beta-2-like 1, N-terminally processed	GNB2L1	sp|P63244|RACK1_HUMAN Receptor of activated protein C kinase 1 OS=Homo sapiens OX=9606 GN=RACK1 PE=1 SV=3	1	16	16	16	13	11	14	15	14	14	16	16	13	11	14	15	14	14	16	16	13	11	14	15	14	14	16	16	63.4	63.4	63.4	35.076	317	317	0	323.31	By MS/MS	By MS/MS	By MS/MS	By MS/MS	By MS/MS	By MS/MS
P63261	P63261	29	29	1	Actin, cytoplasmic 2;Actin, cytoplasmic 2, N-terminally processed	ACTG1	sp|P63261|ACTG_HUMAN Actin, cytoplasmic 2 OS=Homo sapiens OX=9606 GN=ACTG1 PE=1 SV=1	1	29	29	1	25	26	28	28	24	26	26	27	25	26	28	28	24	26	26	27	1	0	1	0	1	1	0	1	81.1	81.1	4.5	41.792	375	375	0	323.31	By MS/MS	By MS/MS	By MS/MS	By MS/MS	By MS/MS	By MS/MS
P63279	P63279	1	1	1	SUMO-conjugating enzyme UBC9	UBE2I	sp|P63279|UBC9_HUMAN SUMO-conjugating enzyme UBC9 OS=Homo sapiens OX=9606 GN=UBE2I PE=1 SV=1	1	1	1	1	1	1	1	1	0	1	1	1	1	1	1	1	0	1	1	1	1	1	1	1	0	1	1	1	7.6	7.6	7.6	18.007	158	158	0.0039977	7.3922	By MS/MS	By matching	By matching	By matching		By matching
P63313	P63313	3	3	3	Thymosin beta-10	TMSB10	sp|P63313|TYB10_HUMAN Thymosin beta-10 OS=Homo sapiens OX=9606 GN=TMSB10 PE=1 SV=2	1	3	3	3	2	1	3	1	0	1	0	1	2	1	3	1	0	1	0	1	2	1	3	1	0	1	0	1	68.2	68.2	68.2	5.0256	44	44	0	25.64	By MS/MS	By MS/MS	By MS/MS	By MS/MS		By matching
P67775;P62714;P67775-2	P67775;P62714;P67775-2	5;4;3	5;4;3	5;4;3	Serine/threonine-protein phosphatase 2A catalytic subunit alpha isoform;Serine/threonine-protein phosphatase 2A catalytic subunit beta isoform	PPP2CA;PPP2CB	sp|P67775|PP2AA_HUMAN Serine/threonine-protein phosphatase 2A catalytic subunit alpha isoform OS=Homo sapiens OX=9606 GN=PPP2CA PE=1 SV=1;sp|P62714|PP2AB_HUMAN Serine/threonine-protein phosphatase 2A catalytic subunit beta isoform OS=Homo sapiens OX=9606 G	3	5	5	5	4	4	5	3	5	5	5	5	4	4	5	3	5	5	5	5	4	4	5	3	5	5	5	5	22	22	22	35.594	309	309;309;255	0	59.798	By MS/MS	By MS/MS	By MS/MS	By MS/MS	By MS/MS	By MS/MS
P67809	P67809	19	19	13	Nuclease-sensitive element-binding protein 1	YBX1	sp|P67809|YBOX1_HUMAN Y-box-binding protein 1 OS=Homo sapiens OX=9606 GN=YBX1 PE=1 SV=3	1	19	19	13	16	19	17	17	16	14	15	14	16	19	17	17	16	14	15	14	10	13	11	11	11	9	10	8	71.3	71.3	63.9	35.924	324	324	0	323.31	By MS/MS	By MS/MS	By MS/MS	By MS/MS	By MS/MS	By MS/MS
P67812-4;P67812;P67812-3	P67812-4;P67812;P67812-3	1;1;1	1;1;1	1;1;1	Signal peptidase complex catalytic subunit SEC11A	SEC11A	sp|P67812-4|SC11A_HUMAN Isoform 4 of Signal peptidase complex catalytic subunit SEC11A OS=Homo sapiens OX=9606 GN=SEC11A;sp|P67812|SC11A_HUMAN Signal peptidase complex catalytic subunit SEC11A OS=Homo sapiens OX=9606 GN=SEC11A PE=1 SV=1;sp|P67812-3|SC11A_H	3	1	1	1	1	0	0	0	1	1	1	1	1	0	0	0	1	1	1	1	1	0	0	0	1	1	1	1	7.3	7.3	7.3	18.988	164	164;179;185	0.00491	6.8049	By matching				By MS/MS	By MS/MS
P67870	P67870	3	3	3	Casein kinase II subunit beta	CSNK2B	sp|P67870|CSK2B_HUMAN Casein kinase II subunit beta OS=Homo sapiens OX=9606 GN=CSNK2B PE=1 SV=1	1	3	3	3	2	2	2	2	3	3	3	3	2	2	2	2	3	3	3	3	2	2	2	2	3	3	3	3	20	20	20	24.942	215	215	0	34.362	By MS/MS	By MS/MS	By MS/MS	By MS/MS	By MS/MS	By MS/MS
P68133;P68032;P63267;P62736	P68133;P68032;P63267;P62736	19;19;17;17	2;2;1;1	2;2;1;1	Actin, alpha skeletal muscle;Actin, alpha cardiac muscle 1;Actin, gamma-enteric smooth muscle;Actin, aortic smooth muscle	ACTA1;ACTC1;ACTG2;ACTA2	sp|P68133|ACTS_HUMAN Actin, alpha skeletal muscle OS=Homo sapiens OX=9606 GN=ACTA1 PE=1 SV=1;sp|P68032|ACTC_HUMAN Actin, alpha cardiac muscle 1 OS=Homo sapiens OX=9606 GN=ACTC1 PE=1 SV=1;sp|P63267|ACTH_HUMAN Actin, gamma-enteric smooth muscle OS=Homo sapie	4	19	2	2	17	17	19	18	17	17	17	18	2	1	2	1	1	1	1	1	2	1	2	1	1	1	1	1	33.2	7.2	7.2	42.051	377	377;377;376;377	0	30.979	By MS/MS	By MS/MS	By MS/MS	By MS/MS	By MS/MS	By MS/MS
P68036;P68036-3;P68036-2;A0A1B0GUS4	P68036;P68036-3;P68036-2	9;9;7;4	9;9;7;4	9;9;7;4	Ubiquitin-conjugating enzyme E2 L3	UBE2L3	sp|P68036|UB2L3_HUMAN Ubiquitin-conjugating enzyme E2 L3 OS=Homo sapiens OX=9606 GN=UBE2L3 PE=1 SV=1;sp|P68036-3|UB2L3_HUMAN Isoform 3 of Ubiquitin-conjugating enzyme E2 L3 OS=Homo sapiens OX=9606 GN=UBE2L3;sp|P68036-2|UB2L3_HUMAN Isoform 2 of Ubiquitin-co	4	9	9	9	5	6	6	7	7	8	7	7	5	6	6	7	7	8	7	7	5	6	6	7	7	8	7	7	72.1	72.1	72.1	17.861	154	154;212;122;154	0	103.24	By MS/MS	By MS/MS	By MS/MS	By MS/MS	By MS/MS	By MS/MS
P68104;Q5VTE0	P68104;Q5VTE0	25;24	25;24	14;14	Elongation factor 1-alpha 1;Putative elongation factor 1-alpha-like 3	EEF1A1;EEF1A1P5	sp|P68104|EF1A1_HUMAN Elongation factor 1-alpha 1 OS=Homo sapiens OX=9606 GN=EEF1A1 PE=1 SV=1;sp|Q5VTE0|EF1A3_HUMAN Putative elongation factor 1-alpha-like 3 OS=Homo sapiens OX=9606 GN=EEF1A1P5 PE=5 SV=1	2	25	25	14	21	20	21	24	22	23	23	23	21	20	21	24	22	23	23	23	11	11	11	13	12	12	12	12	63.4	63.4	33.3	50.14	462	462;462	0	323.31	By MS/MS	By MS/MS	By MS/MS	By MS/MS	By MS/MS	By MS/MS
P68363;P68363-2;P68366-2;P68366;Q9H853	P68363;P68363-2;P68366-2;P68366	24;19;17;17;1	24;19;17;17;1	1;1;1;1;0	Tubulin alpha-1B chain;Tubulin alpha-4A chain	TUBA1B;TUBA4A	sp|P68363|TBA1B_HUMAN Tubulin alpha-1B chain OS=Homo sapiens OX=9606 GN=TUBA1B PE=1 SV=1;sp|P68363-2|TBA1B_HUMAN Isoform 2 of Tubulin alpha-1B chain OS=Homo sapiens OX=9606 GN=TUBA1B;sp|P68366-2|TBA4A_HUMAN Isoform 2 of Tubulin alpha-4A chain OS=Homo sapie	5	24	24	1	20	21	20	22	20	22	22	23	20	21	20	22	20	22	22	23	0	1	1	1	1	1	1	1	67	67	2.9	50.151	451	451;335;433;448;241	0	323.31	By MS/MS	By MS/MS	By MS/MS	By MS/MS	By MS/MS	By MS/MS
P68371;Q13509-2	P68371	27;11	27;11	2;0	Tubulin beta-4B chain	TUBB4B	sp|P68371|TBB4B_HUMAN Tubulin beta-4B chain OS=Homo sapiens OX=9606 GN=TUBB4B PE=1 SV=1	2	27	27	2	22	22	23	23	20	20	24	25	22	22	23	23	20	20	24	25	2	1	2	1	1	1	1	2	70.6	70.6	3.6	49.83	445	445;378	0	323.31	By MS/MS	By MS/MS	By MS/MS	By MS/MS	By MS/MS	By MS/MS
P68400;Q8NEV1;P68400-2	P68400;Q8NEV1	9;8;4	9;8;4	9;8;4	Casein kinase II subunit alpha;Casein kinase II subunit alpha 3	CSNK2A1;CSNK2A3	sp|P68400|CSK21_HUMAN Casein kinase II subunit alpha OS=Homo sapiens OX=9606 GN=CSNK2A1 PE=1 SV=1;sp|Q8NEV1|CSK23_HUMAN Casein kinase II subunit alpha 3 OS=Homo sapiens OX=9606 GN=CSNK2A3 PE=1 SV=2	3	9	9	9	6	4	5	8	6	8	9	8	6	4	5	8	6	8	9	8	6	4	5	8	6	8	9	8	30.7	30.7	30.7	45.143	391	391;391;255	0	90.709	By MS/MS	By MS/MS	By MS/MS	By MS/MS	By MS/MS	By MS/MS
Q71DI3;Q16695;P84243;P68431;Q5TEC6;Q6NXT2	Q71DI3;Q16695;P84243;P68431;Q5TEC6;Q6NXT2	4;4;4;4;2;2	4;4;4;4;2;2	4;4;4;4;2;2	Histone H3.2;Histone H3.1t;Histone H3.3;Histone H3.1;Histone H3;Histone H3.3C	HIST2H3A;HIST3H3;H3F3A;HIST1H3A;HIST2H3PS2;H3F3C	sp|Q71DI3|H32_HUMAN Histone H3.2 OS=Homo sapiens OX=9606 GN=H3C15 PE=1 SV=3;sp|Q16695|H31T_HUMAN Histone H3.1t OS=Homo sapiens OX=9606 GN=H3-4 PE=1 SV=3;sp|P84243|H33_HUMAN Histone H3.3 OS=Homo sapiens OX=9606 GN=H3-3A PE=1 SV=2;sp|P68431|H31_HUMAN Histone	6	4	4	4	4	4	3	3	3	3	3	4	4	4	3	3	3	3	3	4	4	4	3	3	3	3	3	4	19.9	19.9	19.9	15.388	136	136;136;136;136;136;135	0	38.67	By MS/MS	By MS/MS	By MS/MS	By MS/MS	By MS/MS	By MS/MS
P78344-2;P78344	P78344-2;P78344	6;6	6;6	6;6	Eukaryotic translation initiation factor 4 gamma 2	EIF4G2	sp|P78344-2|IF4G2_HUMAN Isoform 2 of Eukaryotic translation initiation factor 4 gamma 2 OS=Homo sapiens OX=9606 GN=EIF4G2;sp|P78344|IF4G2_HUMAN Eukaryotic translation initiation factor 4 gamma 2 OS=Homo sapiens OX=9606 GN=EIF4G2 PE=1 SV=1	2	6	6	6	2	1	1	2	5	5	4	5	2	1	1	2	5	5	4	5	2	1	1	2	5	5	4	5	9.9	9.9	9.9	98.149	869	869;907	0	42.832	By MS/MS	By matching	By matching	By matching	By MS/MS	By MS/MS
P78346;P78346-2	P78346;P78346-2	2;2	2;2	2;2	Ribonuclease P protein subunit p30	RPP30	sp|P78346|RPP30_HUMAN Ribonuclease P protein subunit p30 OS=Homo sapiens OX=9606 GN=RPP30 PE=1 SV=1;sp|P78346-2|RPP30_HUMAN Isoform 2 of Ribonuclease P protein subunit p30 OS=Homo sapiens OX=9606 GN=RPP30	2	2	2	2	1	1	1	2	1	2	1	2	1	1	1	2	1	2	1	2	1	1	1	2	1	2	1	2	7.1	7.1	7.1	29.321	268	268;322	0.001287	11.317	By matching	By MS/MS	By matching	By MS/MS	By matching	By MS/MS
P78347-2;P78347-4;P78347-3;P78347;P78347-5	P78347-2;P78347-4;P78347-3;P78347	13;13;13;13;5	13;13;13;13;5	13;13;13;13;5	General transcription factor II-I	GTF2I	sp|P78347-2|GTF2I_HUMAN Isoform 2 of General transcription factor II-I OS=Homo sapiens OX=9606 GN=GTF2I;sp|P78347-4|GTF2I_HUMAN Isoform 4 of General transcription factor II-I OS=Homo sapiens OX=9606 GN=GTF2I;sp|P78347-3|GTF2I_HUMAN Isoform 3 of General tra	5	13	13	13	6	2	5	7	9	8	10	12	6	2	5	7	9	8	10	12	6	2	5	7	9	8	10	12	19.4	19.4	19.4	107.97	957	957;977;978;998;274	0	130.38	By matching	By matching	By MS/MS	By MS/MS	By MS/MS	By MS/MS
P78371;P78371-2	P78371;P78371-2	23;21	23;21	23;21	T-complex protein 1 subunit beta	CCT2	sp|P78371|TCPB_HUMAN T-complex protein 1 subunit beta OS=Homo sapiens OX=9606 GN=CCT2 PE=1 SV=4;sp|P78371-2|TCPB_HUMAN Isoform 2 of T-complex protein 1 subunit beta OS=Homo sapiens OX=9606 GN=CCT2	2	23	23	23	15	18	16	17	13	16	16	16	15	18	16	17	13	16	16	16	15	18	16	17	13	16	16	16	49.9	49.9	49.9	57.488	535	535;488	0	276.86	By MS/MS	By MS/MS	By MS/MS	By MS/MS	By MS/MS	By MS/MS
P78406	P78406	2	2	2	mRNA export factor	RAE1	sp|P78406|RAE1L_HUMAN mRNA export factor RAE1 OS=Homo sapiens OX=9606 GN=RAE1 PE=1 SV=1	1	2	2	2	2	2	2	2	1	2	2	2	2	2	2	2	1	2	2	2	2	2	2	2	1	2	2	2	4.9	4.9	4.9	40.968	368	368	0	13.353	By MS/MS	By MS/MS	By matching	By MS/MS	By MS/MS	By MS/MS
P78417-3;P78417	P78417-3;P78417	1;1	1;1	1;1	Glutathione S-transferase omega-1	GSTO1	sp|P78417-3|GSTO1_HUMAN Isoform 3 of Glutathione S-transferase omega-1 OS=Homo sapiens OX=9606 GN=GSTO1;sp|P78417|GSTO1_HUMAN Glutathione S-transferase omega-1 OS=Homo sapiens OX=9606 GN=GSTO1 PE=1 SV=2	2	1	1	1	0	1	1	1	1	1	1	1	0	1	1	1	1	1	1	1	0	1	1	1	1	1	1	1	4.7	4.7	4.7	24.795	213	213;241	0.0083595	6.3558		By MS/MS	By MS/MS	By MS/MS	By MS/MS	By MS/MS
[truncated: 1,047 more rows]
[truncated: 36 more columns]

## Sheet: Limma analysis for 3C
Gene,names	Protein,Ids	Protein,names	found,in,conditions	found,in,condition_proteinGroups,tsv	found,in,conditions_BirA	found,in,conditions_BirA_TRAF6	found,in,files	found,in,reps	max,Unique,peptides	max,Unique,peptides_BirA	max,Unique,peptides_BirA_TRAF6	average,Intensity	keep_BirA	keep_BirA_TRAF6	keep	logFC	fdr	pvalue	-log10 pvalue	AveExpr	t	pvalue,limma	fdr,limma	B	pvalue,fdrtool	qval,fdrtool	lfdr,fdrtool	comparison	hit_annotation_method	hit	hit_annotation	Intensity
[truncated: 1,195 more rows]
