# Supplementary material for: A ubiquitin-specific, proximity-based labeling approach for the identification of ubiquitin ligase substrates
Source: Sci Adv. 2024 Aug 9;10(32):eadp3000. doi: 10.1126/sciadv.adp3000 (PMC11313854; doi:10.1126/sciadv.adp3000)
Supplement: Supplementary file 2 — Tables S1 to S12 [file sciadv.adp3000_tables_s1_to_s12.zip › adp3000_table_s2.xlsx]

## Sheet: P2256_limma_used in 2B
P2256_limma file for volacano plot in figure 2B_HA-BirA-Rad18(+UV)-HA-BirA(+UV)
Control stands for HA-BirA[+UV]
Rad18 stands for HA-BirA-Rad18 [+UV]
gene_name	protein_id	description	found,in,files	found,in,file_P2256_fractionated_merged_results_20220906_1204_proteins,txt	found,in,conditions	found,in,reps	max,qupm	average,top3	logFC	AveExpr	t	pvalue,limma	fdr,limma	B	pvalue,fdrtool	qval,fdrtool	lfdr,fdrtool	comparison	hit_annotation_method	pvalue	fdr	hit	hit_annotation	top3		minuslog10pvalue
MKL2	Q9ULH7-4|Q9ULH7-5	Isoform 4 of MKL/myocardin-like protein 2 OS=Homo sapiens GN=MKL2|Isoform 5 of MKL/myocardin-like protein 2 OS=Homo sapiens GN=MKL2	1	1	3	3	15	6.87436	-3.49955	24.6897	-48.5909	4.38738e-10	6.2909e-07	13.8203	2.22045e-16	9.91143e-15	9.91143e-15	Rad18 - control	limma	4.38738e-10	6.2909e-07	FALSE	no hit	6.87436		9.35779
FLNA	H0Y5F3|P21333|P21333-2|Q5HY54	Filamin-A (Fragment) OS=Homo sapiens GN=FLNA PE=1 SV=1|Filamin-A OS=Homo sapiens GN=FLNA PE=1 SV=4|Isoform 2 of Filamin-A OS=Homo sapiens GN=FLNA|Filamin-A OS=Homo sapiens GN=FLNA PE=1 SV=1	1	1	3	3	43	7.427	-2.74167	27.093	-46.6301	5.84222e-10	6.2909e-07	13.594	2.22045e-16	9.91143e-15	9.91143e-15	Rad18 - control	limma	5.84222e-10	6.2909e-07	FALSE	no hit	7.427		9.23342
CD2AP	Q9Y5K6	CD2-associated protein OS=Homo sapiens GN=CD2AP PE=1 SV=1	1	1	3	3	8	6.2006	-2.69281	23.758	-45.4883	6.94105e-10	6.2909e-07	13.4551	2.22045e-16	9.91143e-15	9.91143e-15	Rad18 - control	limma	6.94105e-10	6.2909e-07	FALSE	no hit	6.2006		9.15858
NRBF2	A0A087WUL7|Q96F24|Q96F24-3	Nuclear receptor-binding factor 2 OS=Homo sapiens GN=NRBF2 PE=1 SV=1|Nuclear receptor-binding factor 2 OS=Homo sapiens GN=NRBF2 PE=1 SV=1|Isoform 3 of Nuclear receptor-binding factor 2 OS=Homo sapiens GN=NRBF2	1	1	3	3	4	5.84953	-2.79815	21.5294	-39.3479	1.901e-09	1.29221e-06	12.6043	2.22045e-16	9.91143e-15	9.91143e-15	Rad18 - control	limma	1.901e-09	1.29221e-06	FALSE	no hit	5.84953		8.72102
PPP1R10	Q96QC0	Serine/threonine-protein phosphatase 1 regulatory subunit 10 OS=Homo sapiens GN=PPP1R10 PE=1 SV=1	1	1	3	3	21	7.23212	-2.46658	26.1528	-33.979	5.26146e-09	2.45169e-06	11.6843	2.22045e-16	9.91143e-15	9.91143e-15	Rad18 - control	limma	5.26146e-09	2.45169e-06	FALSE	no hit	7.23212		8.27889
RBM26	A0A087X0H9|Q5T8P6	RNA-binding protein 26 OS=Homo sapiens GN=RBM26 PE=1 SV=1|RNA-binding protein 26 OS=Homo sapiens GN=RBM26 PE=1 SV=3	1	1	3	3	11	6.37901	-2.01505	24.6346	-33.3803	5.95169e-09	2.45169e-06	11.5693	2.22045e-16	9.91143e-15	9.91143e-15	Rad18 - control	limma	5.95169e-09	2.45169e-06	FALSE	no hit	6.37901		8.22536
DSG2	Q14126	Desmoglein-2 OS=Homo sapiens GN=DSG2 PE=1 SV=2	1	1	3	3	11	6.76248	-2.28529	24.9055	-33.0987	6.31181e-09	2.45169e-06	11.5142	2.22045e-16	9.91143e-15	9.91143e-15	Rad18 - control	limma	6.31181e-09	2.45169e-06	FALSE	no hit	6.76248		8.19985
EFHD2	Q96C19	EF-hand domain-containing protein D2 OS=Homo sapiens GN=EFHD2 PE=1 SV=1	1	1	3	3	4	5.92282	-2.84482	22.7686	-31.8454	8.24804e-09	2.8033e-06	11.2612	2.22045e-16	9.91143e-15	9.91143e-15	Rad18 - control	limma	8.24804e-09	2.8033e-06	FALSE	no hit	5.92282		8.08365
CRKL	P46109	Crk-like protein OS=Homo sapiens GN=CRKL PE=1 SV=1	1	1	3	3	2	6.33198	-2.0232	22.2876	-30.3018	1.16366e-08	3.51554e-06	10.931	2.22045e-16	9.91143e-15	9.91143e-15	Rad18 - control	limma	1.16366e-08	3.51554e-06	FALSE	no hit	6.33198		7.93417
MLLT4	A8MQ02|J3KN01|P55196|P55196-3|P55196-5	Afadin OS=Homo sapiens GN=MLLT4 PE=1 SV=2|Afadin OS=Homo sapiens GN=MLLT4 PE=1 SV=1|Afadin OS=Homo sapiens GN=MLLT4 PE=1 SV=3|Isoform 3 of Afadin OS=Homo sapiens GN=MLLT4|Isoform 5 of Afadin OS=Homo sapiens GN=MLLT4	1	1	3	3	13	6.57116	-1.8578	24.7994	-28.052	1.98485e-08	5.16181e-06	10.409	2.22045e-16	9.91143e-15	9.91143e-15	Rad18 - control	limma	1.98485e-08	5.16181e-06	FALSE	no hit	6.57116		7.70227
GIGYF2	Q6Y7W6|Q6Y7W6-4|Q6Y7W6-5	PERQ amino acid-rich with GYF domain-containing protein 2 OS=Homo sapiens GN=GIGYF2 PE=1 SV=1|Isoform 3 of PERQ amino acid-rich with GYF domain-containing protein 2 OS=Homo sapiens GN=GIGYF2|Isoform 4 of PERQ amino acid-rich with GYF domain-containing protein 2 OS=Homo sapiens GN=GIGYF2	1	1	3	3	16	6.56447	-1.99283	24.8103	-27.6556	2.19017e-08	5.16181e-06	10.3115	2.22045e-16	9.91143e-15	9.91143e-15	Rad18 - control	limma	2.19017e-08	5.16181e-06	FALSE	no hit	6.56447		7.65952
SERBP1	Q8NC51-2|Q8NC51-3|Q8NC51-4	Isoform 2 of Plasminogen activator inhibitor 1 RNA-binding protein OS=Homo sapiens GN=SERBP1|Isoform 3 of Plasminogen activator inhibitor 1 RNA-binding protein OS=Homo sapiens GN=SERBP1|Isoform 4 of Plasminogen activator inhibitor 1 RNA-binding protein OS=Homo sapiens GN=SERBP1	1	1	3	3	11	6.82345	-1.61349	25.3854	-27.2897	2.40145e-08	5.16181e-06	10.22	2.22045e-16	9.91143e-15	9.91143e-15	Rad18 - control	limma	2.40145e-08	5.16181e-06	FALSE	no hit	6.82345		7.61953
C11orf49	Q9H6J7|Q9H6J7-2|Q9H6J7-3|Q9H6J7-4	UPF0705 protein C11orf49 OS=Homo sapiens GN=C11orf49 PE=1 SV=2|Isoform 2 of UPF0705 protein C11orf49 OS=Homo sapiens GN=C11orf49|Isoform 3 of UPF0705 protein C11orf49 OS=Homo sapiens GN=C11orf49|Isoform 4 of UPF0705 protein C11orf49 OS=Homo sapiens GN=C11orf49	1	1	3	3	2	5.73408	-1.98553	21.6849	-27.0311	2.56485e-08	5.16181e-06	10.1544	2.22045e-16	9.91143e-15	9.91143e-15	Rad18 - control	limma	2.56485e-08	5.16181e-06	FALSE	no hit	5.73408		7.59094
NASP	P49321	Nuclear autoantigenic sperm protein OS=Homo sapiens GN=NASP PE=1 SV=2	1	1	3	3	25	7.12795	-2.14798	26.1212	-26.8923	2.65779e-08	5.16181e-06	10.1189	2.22045e-16	9.91143e-15	9.91143e-15	Rad18 - control	limma	2.65779e-08	5.16181e-06	FALSE	no hit	7.12795		7.57548
MAP4	E7EVA0|P27816	Microtubule-associated protein OS=Homo sapiens GN=MAP4 PE=1 SV=1|Microtubule-associated protein 4 OS=Homo sapiens GN=MAP4 PE=1 SV=3	1	1	3	3	19	6.39965	-1.80726	25.2604	-26.2381	3.15093e-08	5.71159e-06	9.94836	2.22045e-16	9.91143e-15	9.91143e-15	Rad18 - control	limma	3.15093e-08	5.71159e-06	FALSE	no hit	6.39965		7.50156
WDR44	Q5JSH3|Q5JSH3-2|Q5JSH3-4	WD repeat-containing protein 44 OS=Homo sapiens GN=WDR44 PE=1 SV=1|Isoform 2 of WD repeat-containing protein 44 OS=Homo sapiens GN=WDR44|Isoform 4 of WD repeat-containing protein 44 OS=Homo sapiens GN=WDR44	1	1	3	3	4	5.66456	-2.26189	21.7722	-25.3718	3.97337e-08	6.75225e-06	9.71441	2.22045e-16	9.91143e-15	9.91143e-15	Rad18 - control	limma	3.97337e-08	6.75225e-06	FALSE	no hit	5.66456		7.40084
YKT6	O15498	Synaptobrevin homolog YKT6 OS=Homo sapiens GN=YKT6 PE=1 SV=1	1	1	3	3	4	5.9857	-1.95677	23.0106	-25.1281	4.2472e-08	6.79302e-06	9.64685	2.22045e-16	9.91143e-15	9.91143e-15	Rad18 - control	limma	4.2472e-08	6.79302e-06	FALSE	no hit	5.9857		7.3719
SAP30BP	J3QLH3|J3QQJ0|Q9UHR5	SAP30-binding protein (Fragment) OS=Homo sapiens GN=SAP30BP PE=1 SV=1|SAP30-binding protein (Fragment) OS=Homo sapiens GN=SAP30BP PE=1 SV=1|SAP30-binding protein OS=Homo sapiens GN=SAP30BP PE=1 SV=1	1	1	3	3	5	6.51909	-2.06831	24.5905	-24.5479	4.99034e-08	6.92194e-06	9.48281	2.22045e-16	9.91143e-15	9.91143e-15	Rad18 - control	limma	4.99034e-08	6.92194e-06	FALSE	no hit	6.51909		7.30187
ARID3B	Q8IVW6|Q8IVW6-4	AT-rich interactive domain-containing protein 3B OS=Homo sapiens GN=ARID3B PE=1 SV=2|Isoform 4 of AT-rich interactive domain-containing protein 3B OS=Homo sapiens GN=ARID3B	1	1	3	3	7	6.35914	-2.06579	23.7488	-24.4856	5.07865e-08	6.92194e-06	9.46491	2.22045e-16	9.91143e-15	9.91143e-15	Rad18 - control	limma	5.07865e-08	6.92194e-06	FALSE	no hit	6.35914		7.29425
RANGAP1	P46060	Ran GTPase-activating protein 1 OS=Homo sapiens GN=RANGAP1 PE=1 SV=1	1	1	3	3	5	6.44931	-1.36127	23.2343	-24.4766	5.09153e-08	6.92194e-06	9.46233	2.22045e-16	9.91143e-15	9.91143e-15	Rad18 - control	limma	5.09153e-08	6.92194e-06	FALSE	no hit	6.44931		7.29315
EIF5	P55010	Eukaryotic translation initiation factor 5 OS=Homo sapiens GN=EIF5 PE=1 SV=2	1	1	3	3	4	5.94051	-2.24227	22.6943	-24.1647	5.56259e-08	7.02522e-06	9.37191	2.22045e-16	9.91143e-15	9.91143e-15	Rad18 - control	limma	5.56259e-08	7.02522e-06	FALSE	no hit	5.94051		7.25472
ATG2B	Q96BY7	Autophagy-related protein 2 homolog B OS=Homo sapiens GN=ATG2B PE=1 SV=5	1	1	3	3	5	5.78494	-1.61646	21.9382	-23.9901	5.84794e-08	7.02522e-06	9.32069	2.22045e-16	9.91143e-15	9.91143e-15	Rad18 - control	limma	5.84794e-08	7.02522e-06	FALSE	no hit	5.78494		7.233
CCT8	P50990	T-complex protein 1 subunit theta OS=Homo sapiens GN=CCT8 PE=1 SV=4	1	1	3	3	25	7.48075	-1.30697	27.2397	-23.8477	6.09306e-08	7.02522e-06	9.27859	2.22045e-16	9.91143e-15	9.91143e-15	Rad18 - control	limma	6.09306e-08	7.02522e-06	FALSE	no hit	7.48075		7.21516
ORC2	Q13416	Origin recognition complex subunit 2 OS=Homo sapiens GN=ORC2 PE=1 SV=2	1	1	3	3	4	6.11484	-1.44277	23.5626	-23.7871	6.201e-08	7.02522e-06	9.26057	2.22045e-16	9.91143e-15	9.91143e-15	Rad18 - control	limma	6.201e-08	7.02522e-06	FALSE	no hit	6.11484		7.20754
RAD18	Q9NS91	E3 ubiquitin-protein ligase RAD18 OS=Homo sapiens GN=RAD18 PE=1 SV=2	1	1	3	3	22	8.46255	4.05453	27.7892	23.2207	7.32188e-08	7.96328e-06	9.08963	2.22045e-16	9.91143e-15	9.91143e-15	Rad18 - control	limma	7.32188e-08	7.96328e-06	TRUE	enriched hit	8.46255		7.13538
CTTN	Q14247	Src substrate cortactin OS=Homo sapiens GN=CTTN PE=1 SV=2	1	1	3	3	10	6.45144	-1.49465	24.2011	-22.8671	8.13859e-08	8.30336e-06	8.98043	2.22045e-16	9.91143e-15	9.91143e-15	Rad18 - control	limma	8.13859e-08	8.30336e-06	FALSE	no hit	6.45144		7.08945
PXN	F5GZ78|P49023	Paxillin OS=Homo sapiens GN=PXN PE=1 SV=1|Paxillin OS=Homo sapiens GN=PXN PE=1 SV=3	1	1	3	3	2	5.73746	-1.58139	21.8567	-22.8239	8.24533e-08	8.30336e-06	8.96695	2.22045e-16	9.91143e-15	9.91143e-15	Rad18 - control	limma	8.24533e-08	8.30336e-06	FALSE	no hit	5.73746		7.08379
SUGP1	Q8IWZ8	SURP and G-patch domain-containing protein 1 OS=Homo sapiens GN=SUGP1 PE=1 SV=2	1	1	3	3	7	5.95641	-1.79769	22.999	-22.4851	9.14e-08	8.87559e-06	8.86025	2.22045e-16	9.91143e-15	9.91143e-15	Rad18 - control	limma	9.14e-08	8.87559e-06	FALSE	no hit	5.95641		7.03905
COPG2	Q9UBF2	Coatomer subunit gamma-2 OS=Homo sapiens GN=COPG2 PE=1 SV=1	1	1	3	3	7	6.20179	-1.47168	23.4957	-22.0079	1.0595e-07	9.9337e-06	8.70674	2.22045e-16	9.91143e-15	9.91143e-15	Rad18 - control	limma	1.0595e-07	9.9337e-06	FALSE	no hit	6.20179		6.9749
CHMP2B	Q9UQN3|Q9UQN3-2	Charged multivesicular body protein 2b OS=Homo sapiens GN=CHMP2B PE=1 SV=1|Isoform 2 of Charged multivesicular body protein 2b OS=Homo sapiens GN=CHMP2B	1	1	3	3	3	5.76218	-1.37179	22.0555	-21.7204	1.15985e-07	1.02203e-05	8.61241	2.22045e-16	9.91143e-15	9.91143e-15	Rad18 - control	limma	1.15985e-07	1.02203e-05	FALSE	no hit	5.76218		6.9356
VCPIP1	Q96JH7	Deubiquitinating protein VCIP135 OS=Homo sapiens GN=VCPIP1 PE=1 SV=2	1	1	3	3	6	5.8895	-1.50979	22.8821	-21.7058	1.16524e-07	1.02203e-05	8.60757	2.22045e-16	9.91143e-15	9.91143e-15	Rad18 - control	limma	1.16524e-07	1.02203e-05	FALSE	no hit	5.8895		6.93358
CRK	P46108	Adapter molecule crk OS=Homo sapiens GN=CRK PE=1 SV=2	1	1	3	3	6	6.16648	-1.81453	23.3998	-21.3791	1.29341e-07	1.09899e-05	8.49854	2.22045e-16	9.91143e-15	9.91143e-15	Rad18 - control	limma	1.29341e-07	1.09899e-05	FALSE	no hit	6.16648		6.88826
RUVBL1	Q9Y265	RuvB-like 1 OS=Homo sapiens GN=RUVBL1 PE=1 SV=1	1	1	3	3	6	6.76961	-1.69464	24.6518	-20.8171	1.55339e-07	1.2545e-05	8.30652	2.22045e-16	9.91143e-15	9.91143e-15	Rad18 - control	limma	1.55339e-07	1.2545e-05	FALSE	no hit	6.76961		6.80872
PRRC2C	E7EPN9|Q9Y520|Q9Y520-4|Q9Y520-5|Q9Y520-6|Q9Y520-7	Protein PRRC2C OS=Homo sapiens GN=PRRC2C PE=1 SV=1|Protein PRRC2C OS=Homo sapiens GN=PRRC2C PE=1 SV=4|Isoform 4 of Protein PRRC2C OS=Homo sapiens GN=PRRC2C|Isoform 5 of Protein PRRC2C OS=Homo sapiens GN=PRRC2C|Isoform 6 of Protein PRRC2C OS=Homo sapiens GN=PRRC2C|Isoform 7 of Protein PRRC2C OS=Homo sapiens GN=PRRC2C	1	1	3	3	19	6.30791	-1.41804	24.991	-20.7874	1.56871e-07	1.2545e-05	8.29622	2.22045e-16	9.91143e-15	9.91143e-15	Rad18 - control	limma	1.56871e-07	1.2545e-05	FALSE	no hit	6.30791		6.80446
SNX1	H0YK42|Q13596|Q13596-2|Q13596-3	Sorting nexin-1 OS=Homo sapiens GN=SNX1 PE=1 SV=1|Sorting nexin-1 OS=Homo sapiens GN=SNX1 PE=1 SV=3|Isoform 1A of Sorting nexin-1 OS=Homo sapiens GN=SNX1|Isoform 3 of Sorting nexin-1 OS=Homo sapiens GN=SNX1	1	1	3	3	2	5.77688	-1.65537	21.6104	-20.5112	1.71975e-07	1.336e-05	8.19952	2.22045e-16	9.91143e-15	9.91143e-15	Rad18 - control	limma	1.71975e-07	1.336e-05	FALSE	no hit	5.77688		6.76453
ALDH3A2	J3QRD1|P51648|P51648-2	Fatty aldehyde dehydrogenase OS=Homo sapiens GN=ALDH3A2 PE=1 SV=1|Fatty aldehyde dehydrogenase OS=Homo sapiens GN=ALDH3A2 PE=1 SV=1|Isoform 2 of Fatty aldehyde dehydrogenase OS=Homo sapiens GN=ALDH3A2	1	1	3	3	2	6.1407	-1.78471	22.155	-19.8521	2.15217e-07	1.62549e-05	7.9628	2.22045e-16	9.91143e-15	9.91143e-15	Rad18 - control	limma	2.15217e-07	1.62549e-05	FALSE	no hit	6.1407		6.66712
ZNF318	Q5VUA4	Zinc finger protein 318 OS=Homo sapiens GN=ZNF318 PE=1 SV=2	1	1	3	3	9	6.0374	-1.96799	24.1128	-19.3956	2.52469e-07	1.80498e-05	7.79366	2.22045e-16	9.91143e-15	9.91143e-15	Rad18 - control	limma	2.52469e-07	1.80498e-05	FALSE	no hit	6.0374		6.59779
BRD4	O60885	Bromodomain-containing protein 4 OS=Homo sapiens GN=BRD4 PE=1 SV=2	1	1	3	3	5	6.14349	-1.69813	22.9528	-19.3141	2.5986e-07	1.80498e-05	7.76303	2.22045e-16	9.91143e-15	9.91143e-15	Rad18 - control	limma	2.5986e-07	1.80498e-05	FALSE	no hit	6.14349		6.58526
PAPOLA	G3V2A0|G3XAH6|P51003	Poly(A) polymerase alpha (Fragment) OS=Homo sapiens GN=PAPOLA PE=1 SV=1|Poly(A) polymerase alpha OS=Homo sapiens GN=PAPOLA PE=1 SV=1|Poly(A) polymerase alpha OS=Homo sapiens GN=PAPOLA PE=1 SV=4	1	1	3	3	3	6.40007	-1.12978	23.6808	-19.265	2.6444e-07	1.80498e-05	7.74447	2.22045e-16	9.91143e-15	9.91143e-15	Rad18 - control	limma	2.6444e-07	1.80498e-05	FALSE	no hit	6.40007		6.57767
ATXN2L	H3BUF6|Q8WWM7|Q8WWM7-2|Q8WWM7-3|Q8WWM7-4|Q8WWM7-5|Q8WWM7-6|Q8WWM7-8|Q8WWM7-9	Ataxin-2-like protein OS=Homo sapiens GN=ATXN2L PE=1 SV=1|Ataxin-2-like protein OS=Homo sapiens GN=ATXN2L PE=1 SV=2|Isoform 2 of Ataxin-2-like protein OS=Homo sapiens GN=ATXN2L|Isoform 3 of Ataxin-2-like protein OS=Homo sapiens GN=ATXN2L|Isoform 4 of Ataxin-2-like protein OS=Homo sapiens GN=ATXN2L|Isoform 5 of Ataxin-2-like protein OS=Homo sapiens GN=ATXN2L|Isoform 6 of Ataxin-2-like protein OS=H…	1	1	3	3	8	6.31636	-1.25477	24.0405	-19.2534	2.65536e-07	1.80498e-05	7.74008	2.22045e-16	9.91143e-15	9.91143e-15	Rad18 - control	limma	2.65536e-07	1.80498e-05	FALSE	no hit	6.31636		6.57588
NUDC	Q9Y266	Nuclear migration protein nudC OS=Homo sapiens GN=NUDC PE=1 SV=1	1	1	3	3	9	6.46728	-1.21074	24.9087	-19.1086	2.79644e-07	1.85452e-05	7.68506	2.22045e-16	9.91143e-15	9.91143e-15	Rad18 - control	limma	2.79644e-07	1.85452e-05	FALSE	no hit	6.46728		6.55339
MRE11A	F8W7U8|P49959|P49959-2	Double-strand break repair protein MRE11A OS=Homo sapiens GN=MRE11A PE=1 SV=1|Double-strand break repair protein MRE11A OS=Homo sapiens GN=MRE11A PE=1 SV=3|Isoform 2 of Double-strand break repair protein MRE11A OS=Homo sapiens GN=MRE11A	1	1	3	3	7	6.44496	-1.13639	23.9658	-18.9131	3.00062e-07	1.94255e-05	7.61008	2.22045e-16	9.91143e-15	9.91143e-15	Rad18 - control	limma	3.00062e-07	1.94255e-05	FALSE	no hit	6.44496		6.52279
RASSF8	Q8NHQ8|Q8NHQ8-2	Ras association domain-containing protein 8 OS=Homo sapiens GN=RASSF8 PE=1 SV=2|Isoform 2 of Ras association domain-containing protein 8 OS=Homo sapiens GN=RASSF8	1	1	3	3	2	5.44128	-1.66154	20.2911	-18.7872	3.14114e-07	1.98622e-05	7.56133	2.22045e-16	9.91143e-15	9.91143e-15	Rad18 - control	limma	3.14114e-07	1.98622e-05	FALSE	no hit	5.44128		6.50291
TET1	Q8NFU7	Methylcytosine dioxygenase TET1 OS=Homo sapiens GN=TET1 PE=1 SV=2	1	1	3	3	2	5.56515	-1.56024	20.9417	-18.5078	3.48067e-07	2.1509e-05	7.45186	2.22045e-16	9.91143e-15	9.91143e-15	Rad18 - control	limma	3.48067e-07	2.1509e-05	FALSE	no hit	5.56515		6.45834
UBAP2	Q5T6F2	Ubiquitin-associated protein 2 OS=Homo sapiens GN=UBAP2 PE=1 SV=1	1	1	3	3	2	5.85292	-2.44146	20.7073	-18.2163	3.88031e-07	2.34457e-05	7.33571	2.22045e-16	9.91143e-15	9.91143e-15	Rad18 - control	limma	3.88031e-07	2.34457e-05	FALSE	no hit	5.85292		6.41113
DLGAP5	Q15398|Q15398-3	Disks large-associated protein 5 OS=Homo sapiens GN=DLGAP5 PE=1 SV=2|Isoform 3 of Disks large-associated protein 5 OS=Homo sapiens GN=DLGAP5	1	1	3	3	6	6.05274	-1.46553	23.2887	-17.7623	4.61157e-07	2.71843e-05	7.15078	2.22045e-16	9.91143e-15	9.91143e-15	Rad18 - control	limma	4.61157e-07	2.71843e-05	FALSE	no hit	6.05274		6.33615
TNIP1	Q15025|Q15025-2|Q15025-3|Q15025-4|Q15025-6	TNFAIP3-interacting protein 1 OS=Homo sapiens GN=TNIP1 PE=1 SV=2|Isoform 2 of TNFAIP3-interacting protein 1 OS=Homo sapiens GN=TNIP1|Isoform 3 of TNFAIP3-interacting protein 1 OS=Homo sapiens GN=TNIP1|Isoform 4 of TNFAIP3-interacting protein 1 OS=Homo sapiens GN=TNIP1|Isoform 6 of TNFAIP3-interacting protein 1 OS=Homo sapiens GN=TNIP1	1	1	3	3	4	5.80737	-1.97997	22.3641	-17.7136	4.69902e-07	2.71843e-05	7.13062	2.22045e-16	9.91143e-15	9.91143e-15	Rad18 - control	limma	4.69902e-07	2.71843e-05	FALSE	no hit	5.80737		6.32799
NUFIP2	Q7Z417	Nuclear fragile X mental retardation-interacting protein 2 OS=Homo sapiens GN=NUFIP2 PE=1 SV=1	1	1	3	3	5	6.1295	-1.43515	23.4159	-17.5894	4.93062e-07	2.79299e-05	7.07898	2.22045e-16	9.91143e-15	9.91143e-15	Rad18 - control	limma	4.93062e-07	2.79299e-05	FALSE	no hit	6.1295		6.3071
RBM10	A0A0A0MR66|P98175-4	RNA binding motif protein 10, isoform CRA_d OS=Homo sapiens GN=RBM10 PE=1 SV=1|Isoform 4 of RNA-binding protein 10 OS=Homo sapiens GN=RBM10	1	1	3	3	5	5.96404	-1.28303	23.0014	-17.0347	6.13712e-07	3.40548e-05	6.84352	2.22045e-16	9.91143e-15	9.91143e-15	Rad18 - control	limma	6.13712e-07	3.40548e-05	FALSE	no hit	5.96404		6.21204
RPAP3	Q9H6T3|Q9H6T3-2	RNA polymerase II-associated protein 3 OS=Homo sapiens GN=RPAP3 PE=1 SV=2|Isoform 2 of RNA polymerase II-associated protein 3 OS=Homo sapiens GN=RPAP3	1	1	3	3	8	6.06337	-1.13102	24.1234	-16.7603	6.85627e-07	3.72844e-05	6.72403	2.22045e-16	9.91143e-15	9.91143e-15	Rad18 - control	limma	6.85627e-07	3.72844e-05	FALSE	no hit	6.06337		6.16391
TIPRL	O75663	TIP41-like protein OS=Homo sapiens GN=TIPRL PE=1 SV=2	1	1	3	3	4	6.54906	-1.23067	23.1734	-16.5755	7.39478e-07	3.94243e-05	6.64238	2.22045e-16	9.91143e-15	9.91143e-15	Rad18 - control	limma	7.39478e-07	3.94243e-05	FALSE	no hit	6.54906		6.13107
CKAP5	Q14008|Q14008-2|Q14008-3	Cytoskeleton-associated protein 5 OS=Homo sapiens GN=CKAP5 PE=1 SV=3|Isoform 2 of Cytoskeleton-associated protein 5 OS=Homo sapiens GN=CKAP5|Isoform 3 of Cytoskeleton-associated protein 5 OS=Homo sapiens GN=CKAP5	1	1	3	3	17	6.31462	-1.26645	25.238	-16.4944	7.64642e-07	3.99819e-05	6.60621	2.22045e-16	9.91143e-15	9.91143e-15	Rad18 - control	limma	7.64642e-07	3.99819e-05	FALSE	no hit	6.31462		6.11654
DLG5	Q8TDM6|Q8TDM6-2|Q8TDM6-4	Disks large homolog 5 OS=Homo sapiens GN=DLG5 PE=1 SV=4|Isoform 2 of Disks large homolog 5 OS=Homo sapiens GN=DLG5|Isoform 4 of Disks large homolog 5 OS=Homo sapiens GN=DLG5	1	1	3	3	8	5.78599	-1.52664	23.1823	-16.402	7.94467e-07	4.07576e-05	6.56484	2.22045e-16	9.91143e-15	9.91143e-15	Rad18 - control	limma	7.94467e-07	4.07576e-05	FALSE	no hit	5.78599		6.09992
EIF4E2	B4E1E4|B8ZZ50|B8ZZL3|B9A023|B9A044|O60573|O60573-2	Eukaryotic translation initiation factor 4E type 2 OS=Homo sapiens GN=EIF4E2 PE=1 SV=1|Eukaryotic translation initiation factor 4E type 2 OS=Homo sapiens GN=EIF4E2 PE=1 SV=1|Eukaryotic translation initiation factor 4E type 2 OS=Homo sapiens GN=EIF4E2 PE=1 SV=1|Eukaryotic translation initiation factor 4E type 2 OS=Homo sapiens GN=EIF4E2 PE=1 SV=1|Eukaryotic translation initiation factor 4E type 2 …	1	1	3	3	2	5.80735	-2.51301	21.3126	-16.0871	9.06636e-07	4.56508e-05	6.42188	2.22045e-16	9.91143e-15	9.91143e-15	Rad18 - control	limma	9.06636e-07	4.56508e-05	FALSE	no hit	5.80735		6.04257
WDR11	Q9BZH6	WD repeat-containing protein 11 OS=Homo sapiens GN=WDR11 PE=1 SV=1	1	1	3	3	6	6.1136	-0.972242	23.9066	-15.3951	1.22271e-06	5.9631e-05	6.09721	2.22045e-16	9.91143e-15	9.91143e-15	Rad18 - control	limma	1.22271e-06	5.9631e-05	FALSE	no hit	6.1136		5.91268
ARID1B	H0Y7H8|Q8NFD5|Q8NFD5-2|Q8NFD5-3|Q8NFD5-4	AT-rich interactive domain-containing protein 1B (Fragment) OS=Homo sapiens GN=ARID1B PE=1 SV=1|AT-rich interactive domain-containing protein 1B OS=Homo sapiens GN=ARID1B PE=1 SV=2|Isoform 2 of AT-rich interactive domain-containing protein 1B OS=Homo sapiens GN=ARID1B|Isoform 3 of AT-rich interactive domain-containing protein 1B OS=Homo sapiens GN=ARID1B|Isoform 4 of AT-rich interactive domain-co…	1	1	3	3	4	5.86109	-1.25448	21.8976	-15.385	1.22815e-06	5.9631e-05	6.09238	2.22045e-16	9.91143e-15	9.91143e-15	Rad18 - control	limma	1.22815e-06	5.9631e-05	FALSE	no hit	5.86109		5.91075
HAUS6	Q7Z4H7|Q7Z4H7-3	HAUS augmin-like complex subunit 6 OS=Homo sapiens GN=HAUS6 PE=1 SV=2|Isoform 3 of HAUS augmin-like complex subunit 6 OS=Homo sapiens GN=HAUS6	1	1	3	3	2	5.47022	-1.158	20.8488	-14.9207	1.51221e-06	7.20564e-05	5.8658	1.9984e-15	8.61269e-14	2.22016e-12	Rad18 - control	limma	1.51221e-06	7.20564e-05	FALSE	no hit	5.47022		5.82039
DLG1	Q12959|Q12959-3|Q12959-5	Disks large homolog 1 OS=Homo sapiens GN=DLG1 PE=1 SV=2|Isoform 3 of Disks large homolog 1 OS=Homo sapiens GN=DLG1|Isoform 5 of Disks large homolog 1 OS=Homo sapiens GN=DLG1	1	1	3	3	8	6.41397	-1.73669	23.8411	-14.8849	1.53706e-06	7.20564e-05	5.84802	2.44249e-15	1.04367e-13	2.22016e-12	Rad18 - control	limma	1.53706e-06	7.20564e-05	FALSE	no hit	6.41397		5.81331
ARID3A	Q99856	AT-rich interactive domain-containing protein 3A OS=Homo sapiens GN=ARID3A PE=1 SV=2	1	1	3	3	3	6.07477	-1.97712	22.4251	-14.8414	1.56783e-06	7.22532e-05	5.8264	2.88658e-15	1.22297e-13	2.22016e-12	Rad18 - control	limma	1.56783e-06	7.22532e-05	FALSE	no hit	6.07477		5.8047
OFD1	A6NF31|O75665|O75665-3	Oral-facial-digital syndrome 1 protein OS=Homo sapiens GN=OFD1 PE=1 SV=1|Oral-facial-digital syndrome 1 protein OS=Homo sapiens GN=OFD1 PE=1 SV=1|Isoform 3 of Oral-facial-digital syndrome 1 protein OS=Homo sapiens GN=OFD1	1	1	3	3	2	5.55968	-1.42863	20.9003	-14.7863	1.60791e-06	7.2865e-05	5.79887	3.77476e-15	1.57261e-13	9.43568e-12	Rad18 - control	limma	1.60791e-06	7.2865e-05	FALSE	no hit	5.55968		5.79374
CEP170	Q5SW79|Q5SW79-3	Centrosomal protein of 170 kDa OS=Homo sapiens GN=CEP170 PE=1 SV=1|Isoform 3 of Centrosomal protein of 170 kDa OS=Homo sapiens GN=CEP170	1	1	3	3	16	6.14292	-1.39206	24.8082	-14.5686	1.77793e-06	7.92491e-05	5.68914	9.10383e-15	3.70558e-13	9.43568e-12	Rad18 - control	limma	1.77793e-06	7.92491e-05	FALSE	no hit	6.14292		5.75009
IFT74	Q96LB3	Intraflagellar transport protein 74 homolog OS=Homo sapiens GN=IFT74 PE=1 SV=1	1	1	3	3	8	6.00627	-1.38684	23.4446	-14.5174	1.82085e-06	7.98529e-05	5.66309	1.13243e-14	4.56565e-13	4.77334e-11	Rad18 - control	limma	1.82085e-06	7.98529e-05	FALSE	no hit	6.00627		5.73973
TP53BP2	Q13625|Q13625-3	Apoptosis-stimulating of p53 protein 2 OS=Homo sapiens GN=TP53BP2 PE=1 SV=2|Isoform 3 of Apoptosis-stimulating of p53 protein 2 OS=Homo sapiens GN=TP53BP2	1	1	3	3	5	6.25329	-0.987133	23.8055	-14.28	2.03586e-06	8.78653e-05	5.54107	3.04201e-14	1.20699e-12	6.54947e-11	Rad18 - control	limma	2.03586e-06	8.78653e-05	FALSE	no hit	6.25329		5.69125
TACC3	Q9Y6A5	Transforming acidic coiled-coil-containing protein 3 OS=Homo sapiens GN=TACC3 PE=1 SV=1	1	1	3	3	2	5.71076	-1.06366	21.0908	-14.0472	2.27526e-06	9.66632e-05	5.41939	7.86038e-14	3.03034e-12	6.54947e-11	Rad18 - control	limma	2.27526e-06	9.66632e-05	FALSE	no hit	5.71076		5.64297
XRN1	Q8IZH2|Q8IZH2-2	5'-3' exoribonuclease 1 OS=Homo sapiens GN=XRN1 PE=1 SV=1|Isoform 2 of 5'-3' exoribonuclease 1 OS=Homo sapiens GN=XRN1	1	1	3	3	11	6.18773	-1.3262	23.7809	-13.9722	2.35916e-06	9.74889e-05	5.37974	1.06359e-13	4.03446e-12	6.54947e-11	Rad18 - control	limma	2.35916e-06	9.74889e-05	FALSE	no hit	6.18773		5.62724
MDC 1,00	Q14676	Mediator of DNA damage checkpoint protein 1 OS=Homo sapiens GN=MDC1 PE=1 SV=3	1	1	3	3	8	6.10803	-0.854901	23.2313	-13.9658	2.36641e-06	9.74889e-05	5.37638	1.09024e-13	4.12916e-12	1.83718e-10	Rad18 - control	limma	2.36641e-06	9.74889e-05	FALSE	no hit	6.10803		5.62591
EIF4B	E7EX17|P23588|P23588-2	Eukaryotic translation initiation factor 4B OS=Homo sapiens GN=EIF4B PE=1 SV=1|Eukaryotic translation initiation factor 4B OS=Homo sapiens GN=EIF4B PE=1 SV=2|Isoform 2 of Eukaryotic translation initiation factor 4B OS=Homo sapiens GN=EIF4B	1	1	3	3	9	6.22472	-1.70577	23.837	-13.8374	2.51888e-06	0.000102221	5.30796	1.82521e-13	6.8096e-12	2.63922e-10	Rad18 - control	limma	2.51888e-06	0.000102221	FALSE	no hit	6.22472		5.59879
TCOF1	E7ETY2|J3KQ96|Q13428|Q13428-3|Q13428-4|Q13428-6|Q13428-7	Treacle protein OS=Homo sapiens GN=TCOF1 PE=1 SV=1|Treacle protein (Fragment) OS=Homo sapiens GN=TCOF1 PE=1 SV=1|Treacle protein OS=Homo sapiens GN=TCOF1 PE=1 SV=3|Isoform 3 of Treacle protein OS=Homo sapiens GN=TCOF1|Isoform 4 of Treacle protein OS=Homo sapiens GN=TCOF1|Isoform 6 of Treacle protein OS=Homo sapiens GN=TCOF1|Isoform 7 of Treacle protein OS=Homo sapiens GN=TCOF1	1	1	3	3	15	6.35894	-0.928156	25.343	-13.6458	2.76741e-06	0.000109196	5.20477	3.89688e-13	1.41251e-11	2.63922e-10	Rad18 - control	limma	2.76741e-06	0.000109196	FALSE	no hit	6.35894		5.55793
INPP5F	Q9Y2H2	Phosphatidylinositide phosphatase SAC2 OS=Homo sapiens GN=INPP5F PE=1 SV=3	1	1	3	3	2	5.36445	-0.959921	20.5545	-13.6432	2.77106e-06	0.000109196	5.20332	3.93685e-13	1.42621e-11	6.71043e-10	Rad18 - control	limma	2.77106e-06	0.000109196	FALSE	no hit	5.36445		5.55735
EPB41L3	Q9Y2J2-2	Isoform 2 of Band 4,1-like protein 3 OS=Homo sapiens GN=EPB41L3	1	1	3	3	10	6.59754	-0.876377	25.7069	-13.5103	2.96019e-06	0.000114982	5.13087	6.62137e-13	2.36447e-11	4.34374e-09	Rad18 - control	limma	2.96019e-06	0.000114982	FALSE	no hit	6.59754		5.52868
RAI14	Q9P0K7|Q9P0K7-2|Q9P0K7-3|Q9P0K7-4	Ankycorbin OS=Homo sapiens GN=RAI14 PE=1 SV=2|Isoform 2 of Ankycorbin OS=Homo sapiens GN=RAI14|Isoform 3 of Ankycorbin OS=Homo sapiens GN=RAI14|Isoform 4 of Ankycorbin OS=Homo sapiens GN=RAI14	1	1	3	3	10	6.23838	-1.20163	24.3603	-12.9645	3.90771e-06	0.000149649	4.82565	5.32263e-12	1.83056e-10	4.34374e-09	Rad18 - control	limma	3.90771e-06	0.000149649	FALSE	no hit	6.23838		5.40808
ZMAT2	Q96NC0	Zinc finger matrin-type protein 2 OS=Homo sapiens GN=ZMAT2 PE=1 SV=1	1	1	3	3	2	6.00066	-0.808213	23.063	-12.9218	3.99535e-06	0.00015088	4.80124	6.24345e-12	2.13171e-10	4.34374e-09	Rad18 - control	limma	3.99535e-06	0.00015088	FALSE	no hit	6.00066		5.39844
EIF4G3	A0A0A0MSA7|A0A0U1RQK7|O43432|O43432-3|O43432-4	Eukaryotic translation initiation factor 4 gamma 3 OS=Homo sapiens GN=EIF4G3 PE=1 SV=1|Eukaryotic translation initiation factor 4 gamma 3 OS=Homo sapiens GN=EIF4G3 PE=1 SV=1|Eukaryotic translation initiation factor 4 gamma 3 OS=Homo sapiens GN=EIF4G3 PE=1 SV=2|Isoform 3 of Eukaryotic translation initiation factor 4 gamma 3 OS=Homo sapiens GN=EIF4G3|Isoform 4 of Eukaryotic translation initiation f…	1	1	3	3	5	5.82	-1.06987	22.192	-12.8752	4.09369e-06	0.000152476	4.77448	7.42828e-12	2.51284e-10	4.34374e-09	Rad18 - control	limma	4.09369e-06	0.000152476	FALSE	no hit	5.82		5.38788
PEX14	O75381|O75381-2	Peroxisomal membrane protein PEX14 OS=Homo sapiens GN=PEX14 PE=1 SV=1|Isoform 2 of Peroxisomal membrane protein PEX14 OS=Homo sapiens GN=PEX14	1	1	3	3	3	5.84539	-1.05899	21.8832	-12.828	4.19587e-06	0.000153307	4.74734	8.8487e-12	2.96059e-10	4.34374e-09	Rad18 - control	limma	4.19587e-06	0.000153307	FALSE	no hit	5.84539		5.37718
YLPM1	P49750-4	Isoform 4 of YLP motif-containing protein 1 OS=Homo sapiens GN=YLPM1	1	1	3	3	6	5.9369	-0.891784	22.8956	-12.8131	4.22877e-06	0.000153307	4.73874	9.35074e-12	3.11651e-10	1.30487e-08	Rad18 - control	limma	4.22877e-06	0.000153307	FALSE	no hit	5.9369		5.37379
RBM27|U3KPZ7	Q9P2N5|U3KPZ7	RNA-binding protein 27 OS=Homo sapiens GN=RBM27 PE=1 SV=2|Uncharacterized protein OS=Homo sapiens PE=4 SV=1	1	1	3	3	5	6.1115	-1.39124	23.3805	-12.6343	4.64724e-06	0.000166261	4.6348	1.80413e-11	5.88243e-10	1.30487e-08	Rad18 - control	limma	4.64724e-06	0.000166261	FALSE	no hit	6.1115		5.3328
IFT81	Q8WYA0	Intraflagellar transport protein 81 homolog OS=Homo sapiens GN=IFT81 PE=1 SV=1	1	1	3	3	5	5.78955	-1.10285	22.6068	-12.609	4.71038e-06	0.000166331	4.61993	1.97911e-11	6.42484e-10	1.85903e-08	Rad18 - control	limma	4.71038e-06	0.000166331	FALSE	no hit	5.78955		5.32694
ZHX3	Q9H4I2	Zinc fingers and homeoboxes protein 3 OS=Homo sapiens GN=ZHX3 PE=1 SV=3	1	1	3	3	4	5.76984	-1.48264	22.5026	-12.4937	5.00972e-06	0.000174634	4.55202	3.00675e-11	9.58885e-10	1.85903e-08	Rad18 - control	limma	5.00972e-06	0.000174634	FALSE	no hit	5.76984		5.30019
U2SURP	E7ET15|O15042|O15042-2	U2 snRNP-associated SURP motif-containing protein OS=Homo sapiens GN=U2SURP PE=1 SV=1|U2 snRNP-associated SURP motif-containing protein OS=Homo sapiens GN=U2SURP PE=1 SV=2|Isoform 2 of U2 snRNP-associated SURP motif-containing protein OS=Homo sapiens GN=U2SURP	1	1	3	3	5	6.11212	-0.831285	23.434	-12.4469	5.13738e-06	0.000176817	4.52427	3.5594e-11	1.12447e-09	1.85903e-08	Rad18 - control	limma	5.13738e-06	0.000176817	FALSE	no hit	6.11212		5.28926
PNN	Q9H307	Pinin OS=Homo sapiens GN=PNN PE=1 SV=4	1	1	3	3	9	6.48718	-0.88331	24.4963	-12.3487	5.41756e-06	0.000182458	4.46571	5.06211e-11	1.55938e-09	1.85903e-08	Rad18 - control	limma	5.41756e-06	0.000182458	FALSE	no hit	6.48718		5.2662
ERC1	G8JLD3|Q8IUD2|Q8IUD2-3	ELKS/Rab6-interacting/CAST family member 1 OS=Homo sapiens GN=ERC1 PE=1 SV=1|ELKS/Rab6-interacting/CAST family member 1 OS=Homo sapiens GN=ERC1 PE=1 SV=1|Isoform 3 of ELKS/Rab6-interacting/CAST family member 1 OS=Homo sapiens GN=ERC1	1	1	3	3	5	5.85492	-1.01101	22.2433	-12.3426	5.43549e-06	0.000182458	4.46206	5.17335e-11	1.59071e-09	1.85903e-08	Rad18 - control	limma	5.43549e-06	0.000182458	FALSE	no hit	5.85492		5.26476
XAB2	Q9HCS7	Pre-mRNA-splicing factor SYF1 OS=Homo sapiens GN=XAB2 PE=1 SV=2	1	1	3	3	6	6.57092	-0.946176	23.5891	-12.3155	5.51602e-06	0.000182903	4.44584	5.69764e-11	1.73686e-09	4.70367e-08	Rad18 - control	limma	5.51602e-06	0.000182903	FALSE	no hit	6.57092		5.25837
TTC14	Q96N46|Q96N46-2|Q96N46-3	Tetratricopeptide repeat protein 14 OS=Homo sapiens GN=TTC14 PE=1 SV=1|Isoform 2 of Tetratricopeptide repeat protein 14 OS=Homo sapiens GN=TTC14|Isoform 3 of Tetratricopeptide repeat protein 14 OS=Homo sapiens GN=TTC14	1	1	3	3	3	5.94824	-1.09178	21.9325	-12.1751	5.95629e-06	0.000193876	4.36109	9.37115e-11	2.79026e-09	4.70367e-08	Rad18 - control	limma	5.95629e-06	0.000193876	FALSE	no hit	5.94824		5.22502
AHNAK	Q09666	Neuroblast differentiation-associated protein AHNAK OS=Homo sapiens GN=AHNAK PE=1 SV=2	1	1	3	3	27	6.62065	-1.36622	25.9066	-12.165	5.98954e-06	0.000193876	4.35495	9.7113e-11	2.88533e-09	4.70367e-08	Rad18 - control	limma	5.98954e-06	0.000193876	FALSE	no hit	6.62065		5.22261
PPP4R3A	Q6IN85|Q6IN85-2	Serine/threonine-protein phosphatase 4 regulatory subunit 3A OS=Homo sapiens GN=PPP4R3A PE=1 SV=1|Isoform 2 of Serine/threonine-protein phosphatase 4 regulatory subunit 3A OS=Homo sapiens GN=PPP4R3A	1	1	3	3	5	5.96251	-0.876897	23.3387	-12.1208	6.13715e-06	0.000196317	4.32807	1.13428e-10	3.33568e-09	1.93825e-07	Rad18 - control	limma	6.13715e-06	0.000196317	FALSE	no hit	5.96251		5.21203
PHF8	H0Y3N9|H0Y589|H0Y7M8|H7BZB7|Q9UPP1|Q9UPP1-2|Q9UPP1-3|Q9UPP1-4|Q9UPP1-5	Histone lysine demethylase PHF8 (Fragment) OS=Homo sapiens GN=PHF8 PE=1 SV=1|Histone lysine demethylase PHF8 (Fragment) OS=Homo sapiens GN=PHF8 PE=1 SV=1|Histone lysine demethylase PHF8 (Fragment) OS=Homo sapiens GN=PHF8 PE=1 SV=1|Histone lysine demethylase PHF8 (Fragment) OS=Homo sapiens GN=PHF8 PE=1 SV=1|Histone lysine demethylase PHF8 OS=Homo sapiens GN=PHF8 PE=1 SV=3|Isoform 2 of Histone lysi…	1	1	3	3	2	5.87676	-1.24611	21.7877	-11.9679	6.68109e-06	0.000211231	4.23428	1.93369e-10	5.61845e-09	1.93825e-07	Rad18 - control	limma	6.68109e-06	0.000211231	FALSE	no hit	5.87676		5.17515
ADD3	A0A087WX08|Q9UEY8-2	Gamma-adducin OS=Homo sapiens GN=ADD3 PE=1 SV=1|Isoform 1 of Gamma-adducin OS=Homo sapiens GN=ADD3	1	1	3	3	5	6.27708	-0.683524	23.3069	-11.8225	7.2493e-06	0.000226561	4.14409	3.19097e-10	9.10002e-09	1.93825e-07	Rad18 - control	limma	7.2493e-06	0.000226561	FALSE	no hit	6.27708		5.1397
NUMB	G3V3Z8|P49757|P49757-2|P49757-3|P49757-4	Protein numb homolog OS=Homo sapiens GN=NUMB PE=1 SV=1|Protein numb homolog OS=Homo sapiens GN=NUMB PE=1 SV=2|Isoform 2 of Protein numb homolog OS=Homo sapiens GN=NUMB|Isoform 3 of Protein numb homolog OS=Homo sapiens GN=NUMB|Isoform 4 of Protein numb homolog OS=Homo sapiens GN=NUMB	1	1	3	3	2	5.75443	-0.820304	21.6527	-11.7989	7.34702e-06	0.000227006	4.12929	3.46047e-10	9.82962e-09	2.43486e-07	Rad18 - control	limma	7.34702e-06	0.000227006	FALSE	no hit	5.75443		5.13389
UBAP2L	F8W726|Q14157|Q14157-1|Q14157-3|Q14157-4|Q14157-5	Ubiquitin-associated protein 2-like OS=Homo sapiens GN=UBAP2L PE=1 SV=2|Ubiquitin-associated protein 2-like OS=Homo sapiens GN=UBAP2L PE=1 SV=2|Isoform 2 of Ubiquitin-associated protein 2-like OS=Homo sapiens GN=UBAP2L|Isoform 3 of Ubiquitin-associated protein 2-like OS=Homo sapiens GN=UBAP2L|Isoform 4 of Ubiquitin-associated protein 2-like OS=Homo sapiens GN=UBAP2L|Isoform 5 of Ubiquitin-associa…	1	1	3	3	6	6.23651	-1.16258	23.3618	-11.6889	7.82089e-06	0.000238932	4.06018	5.03235e-10	1.40372e-08	2.43486e-07	Rad18 - control	limma	7.82089e-06	0.000238932	FALSE	no hit	6.23651		5.10674
RAB11FIP1	E7EX40|Q6WKZ4|Q6WKZ4-2|Q6WKZ4-3	Rab11 family-interacting protein 1 OS=Homo sapiens GN=RAB11FIP1 PE=1 SV=1|Rab11 family-interacting protein 1 OS=Homo sapiens GN=RAB11FIP1 PE=1 SV=3|Isoform 4 of Rab11 family-interacting protein 1 OS=Homo sapiens GN=RAB11FIP1|Isoform 2 of Rab11 family-interacting protein 1 OS=Homo sapiens GN=RAB11FIP1	1	1	3	3	2	5.59693	-0.891852	21.7658	-11.6676	7.91658e-06	0.000239169	4.04673	5.40861e-10	1.5022e-08	5.83182e-07	Rad18 - control	limma	7.91658e-06	0.000239169	FALSE	no hit	5.59693		5.10146
PRRC2A	P48634	Protein PRRC2A OS=Homo sapiens GN=PRRC2A PE=1 SV=3	1	1	3	3	11	6.11282	-1.09601	23.8994	-11.5611	8.41544e-06	0.000251446	3.97914	7.74164e-10	2.12655e-08	1.36234e-06	Rad18 - control	limma	8.41544e-06	0.000251446	FALSE	no hit	6.11282		5.07492
GOLGA2	A0A0C4DGS5|Q08379	Golgi autoantigen, golgin subfamily a, 2, isoform CRA_a OS=Homo sapiens GN=GOLGA2 PE=1 SV=1|Golgin subfamily A member 2 OS=Homo sapiens GN=GOLGA2 PE=1 SV=3	1	1	3	3	5	5.76691	-0.733807	22.717	-11.3939	9.27274e-06	0.00027405	3.87179	1.35107e-09	3.66858e-08	1.36234e-06	Rad18 - control	limma	9.27274e-06	0.00027405	FALSE	no hit	5.76691		5.03279
DDX10	Q13206	Probable ATP-dependent RNA helicase DDX10 OS=Homo sapiens GN=DDX10 PE=1 SV=2	1	1	3	3	8	6.15597	-0.830316	23.7064	-11.2962	9.81965e-06	0.000287093	3.80834	1.86418e-09	5.01059e-08	2.03869e-06	Rad18 - control	limma	9.81965e-06	0.000287093	FALSE	no hit	6.15597		5.0079
TJP1	A0A087X0K9|G3V1L9|G5E9E7	Tight junction protein ZO-1 OS=Homo sapiens GN=TJP1 PE=1 SV=1|Tight junction protein 1 (Zona occludens 1), isoform CRA_a OS=Homo sapiens GN=TJP1 PE=1 SV=1|Tight junction protein 1 (Zona occludens 1), isoform CRA_e OS=Homo sapiens GN=TJP1 PE=1 SV=1	1	1	3	3	20	6.46668	-0.657773	25.0873	-11.1716	1.05711e-05	0.000305775	3.72667	2.7998e-09	7.43367e-08	2.03869e-06	Rad18 - control	limma	1.05711e-05	0.000305775	FALSE	no hit	6.46668		4.97588
C15orf38-AP3S2|ARPIN	A0A0A6YYH1|Q7Z6K5-2	Protein C15orf38-AP3S2 OS=Homo sapiens GN=C15orf38-AP3S2 PE=4 SV=1|Isoform C15orf38-AP3S2 of Arpin OS=Homo sapiens GN=ARPIN	1	1	3	3	3	5.98043	-1.13037	21.8223	-11.1031	1.10122e-05	0.000315181	3.68138	3.49534e-09	9.19708e-08	4.05943e-06	Rad18 - control	limma	1.10122e-05	0.000315181	FALSE	no hit	5.98043		4.95813
MAP1B	P46821	Microtubule-associated protein 1B OS=Homo sapiens GN=MAP1B PE=1 SV=2	1	1	3	3	8	5.91098	-0.887796	23.765	-10.9721	1.19144e-05	0.000337449	3.59412	5.3215e-09	1.38383e-07	4.05943e-06	Rad18 - control	limma	1.19144e-05	0.000337449	FALSE	no hit	5.91098		4.92393
ATP6V1A	P38606|P38606-2	V-type proton ATPase catalytic subunit A OS=Homo sapiens GN=ATP6V1A PE=1 SV=2|Isoform 2 of V-type proton ATPase catalytic subunit A OS=Homo sapiens GN=ATP6V1A	1	1	3	3	5	5.9631	-0.621555	22.739	-10.7661	1.35089e-05	0.000375454	3.45486	1.02104e-08	2.57454e-07	4.05943e-06	Rad18 - control	limma	1.35089e-05	0.000375454	FALSE	no hit	5.9631		4.86938
GAPVD1	Q14C86|Q14C86-2|Q14C86-4|Q14C86-5|Q14C86-6	GTPase-activating protein and VPS9 domain-containing protein 1 OS=Homo sapiens GN=GAPVD1 PE=1 SV=2|Isoform 2 of GTPase-activating protein and VPS9 domain-containing protein 1 OS=Homo sapiens GN=GAPVD1|Isoform 4 of GTPase-activating protein and VPS9 domain-containing protein 1 OS=Homo sapiens GN=GAPVD1|Isoform 5 of GTPase-activating protein and VPS9 domain-containing protein 1 OS=Homo sapiens GN=G…	1	1	3	3	5	6.1071	-0.740676	23.3945	-10.7632	1.35324e-05	0.000375454	3.45293	1.03012e-08	2.59598e-07	4.05943e-06	Rad18 - control	limma	1.35324e-05	0.000375454	FALSE	no hit	6.1071		4.86863
HERC2	O95714	E3 ubiquitin-protein ligase HERC2 OS=Homo sapiens GN=HERC2 PE=1 SV=2	1	1	3	3	8	5.8205	-0.914966	24.4579	-10.7363	1.37591e-05	0.000376747	3.4345	1.12094e-08	2.809e-07	4.05943e-06	Rad18 - control	limma	1.37591e-05	0.000376747	FALSE	no hit	5.8205		4.86141
DPYSL4	O14531	Dihydropyrimidinase-related protein 4 OS=Homo sapiens GN=DPYSL4 PE=1 SV=2	1	1	3	3	2	5.96586	-0.748526	21.9181	-10.7249	1.38561e-05	0.000376747	3.42671	1.16152e-08	2.90344e-07	7.53208e-06	Rad18 - control	limma	1.38561e-05	0.000376747	FALSE	no hit	5.96586		4.85836
WDR33	Q9C0J8	pre-mRNA 3' end processing protein WDR33 OS=Homo sapiens GN=WDR33 PE=1 SV=2	1	1	3	3	11	6.4741	-0.691071	24.7691	-10.6459	1.45507e-05	0.000391716	3.37245	1.48535e-08	3.67341e-07	7.53208e-06	Rad18 - control	limma	1.45507e-05	0.000391716	FALSE	no hit	6.4741		4.83712
TOX4	O94842|O94842-2|O94842-3	TOX high mobility group box family member 4 OS=Homo sapiens GN=TOX4 PE=1 SV=1|Isoform 2 of TOX high mobility group box family member 4 OS=Homo sapiens GN=TOX4|Isoform 3 of TOX high mobility group box family member 4 OS=Homo sapiens GN=TOX4	1	1	3	3	3	6.45648	-1.73905	22.5453	-10.5241	1.57002e-05	0.000418135	3.28807	2.16262e-08	5.23202e-07	7.53208e-06	Rad18 - control	limma	1.57002e-05	0.000418135	FALSE	no hit	6.45648		4.8041
CSDE1	O75534|O75534-2|O75534-3|O75534-4	Cold shock domain-containing protein E1 OS=Homo sapiens GN=CSDE1 PE=1 SV=2|Isoform 2 of Cold shock domain-containing protein E1 OS=Homo sapiens GN=CSDE1|Isoform 3 of Cold shock domain-containing protein E1 OS=Homo sapiens GN=CSDE1|Isoform 4 of Cold shock domain-containing protein E1 OS=Homo sapiens GN=CSDE1	1	1	3	3	20	7.2121	-0.730984	26.355	-10.5016	1.59237e-05	0.000418135	3.27238	2.31705e-08	5.57797e-07	7.53208e-06	Rad18 - control	limma	1.59237e-05	0.000418135	FALSE	no hit	7.2121		4.79796
FNBP4	Q8N3X1|Q8N3X1-2	Formin-binding protein 4 OS=Homo sapiens GN=FNBP4 PE=1 SV=3|Isoform 2 of Formin-binding protein 4 OS=Homo sapiens GN=FNBP4	1	1	3	3	3	5.76789	-0.677581	21.8805	-10.4946	1.59934e-05	0.000418135	3.26753	2.36681e-08	5.68872e-07	4.10185e-05	Rad18 - control	limma	1.59934e-05	0.000418135	FALSE	no hit	5.76789		4.79606
AKAP1	Q92667	A-kinase anchor protein 1, mitochondrial OS=Homo sapiens GN=AKAP1 PE=1 SV=1	1	1	3	3	4	5.87888	-0.791336	21.7244	-10.3058	1.80281e-05	0.000466842	3.13457	4.19701e-08	9.98064e-07	4.10185e-05	Rad18 - control	limma	1.80281e-05	0.000466842	FALSE	no hit	5.87888		4.74405
MPRIP	Q6WCQ1-2|Q6WCQ1-3	Isoform 2 of Myosin phosphatase Rho-interacting protein OS=Homo sapiens GN=MPRIP|Isoform 3 of Myosin phosphatase Rho-interacting protein OS=Homo sapiens GN=MPRIP	1	1	3	3	10	6.32749	-0.860286	24.2802	-10.1247	2.02595e-05	0.000519676	3.00495	7.20298e-08	1.68355e-06	4.10185e-05	Rad18 - control	limma	2.02595e-05	0.000519676	FALSE	no hit	6.32749		4.69337
RBM17	Q5W010|Q5W011|Q96I25	Splicing factor 45 (Fragment) OS=Homo sapiens GN=RBM17 PE=1 SV=1|Splicing factor 45 (Fragment) OS=Homo sapiens GN=RBM17 PE=1 SV=1|Splicing factor 45 OS=Homo sapiens GN=RBM17 PE=1 SV=1	1	1	3	3	3	6.13602	-0.789145	23.2799	-10.0822	2.08287e-05	0.000529283	2.97417	8.16768e-08	1.8986e-06	4.10185e-05	Rad18 - control	limma	2.08287e-05	0.000529283	FALSE	no hit	6.13602		4.68134
HDGFRP2	Q7Z4V5|Q7Z4V5-2	Hepatoma-derived growth factor-related protein 2 OS=Homo sapiens GN=HDGFRP2 PE=1 SV=1|Isoform 2 of Hepatoma-derived growth factor-related protein 2 OS=Homo sapiens GN=HDGFRP2	1	1	3	3	4	6.02546	-0.622661	23.0725	-10.0518	2.12456e-05	0.000534877	2.95215	8.93062e-08	2.06701e-06	5.70061e-05	Rad18 - control	limma	2.12456e-05	0.000534877	FALSE	no hit	6.02546		4.67273
SMARCA5	O60264	SWI/SNF-related matrix-associated actin-dependent regulator of chromatin subfamily A member 5 OS=Homo sapiens GN=SMARCA5 PE=1 SV=1	1	1	3	3	20	7.17594	-0.673577	25.9778	-9.95598	2.26254e-05	0.00056439	2.88222	1.18203e-07	2.70411e-06	5.70061e-05	Rad18 - control	limma	2.26254e-05	0.00056439	FALSE	no hit	7.17594		4.6454
FAM63B	H0YM15|J3KNL7|Q8NBR6|Q8NBR6-2	Family with sequence similarity 63, member B, isoform CRA_e OS=Homo sapiens GN=FAM63B PE=1 SV=1|Family with sequence similarity 63, member B, isoform CRA_d OS=Homo sapiens GN=FAM63B PE=1 SV=1|Protein FAM63B OS=Homo sapiens GN=FAM63B PE=1 SV=2|Isoform 2 of Protein FAM63B OS=Homo sapiens GN=FAM63B	1	1	3	3	2	5.76414	-0.768362	22.2986	-9.86646	2.40067e-05	0.00059198	2.81634	1.53234e-07	3.45691e-06	5.70061e-05	Rad18 - control	limma	2.40067e-05	0.00059198	FALSE	no hit	5.76414		4.61967
CHERP	J3QK89|Q8IWX8	Calcium homeostasis endoplasmic reticulum protein OS=Homo sapiens GN=CHERP PE=1 SV=1|Calcium homeostasis endoplasmic reticulum protein OS=Homo sapiens GN=CHERP PE=1 SV=3	1	1	3	3	4	5.845	-0.718327	22.4209	-9.85645	2.41669e-05	0.00059198	2.80895	1.57722e-07	3.55185e-06	8.03473e-05	Rad18 - control	limma	2.41669e-05	0.00059198	FALSE	no hit	5.845		4.61678
CHD7	Q9P2D1	Chromodomain-helicase-DNA-binding protein 7 OS=Homo sapiens GN=CHD7 PE=1 SV=3	1	1	3	3	6	5.79411	-0.872789	23.0138	-9.77947	2.54412e-05	0.00061763	2.75182	1.96777e-07	4.38335e-06	8.03473e-05	Rad18 - control	limma	2.54412e-05	0.00061763	FALSE	no hit	5.79411		4.59446
KDM3A	F5H070|Q9Y4C1	Lysine-specific demethylase 3A OS=Homo sapiens GN=KDM3A PE=1 SV=2|Lysine-specific demethylase 3A OS=Homo sapiens GN=KDM3A PE=1 SV=4	1	1	3	3	2	5.45262	-0.851373	21.2212	-9.71289	2.66051e-05	0.000640171	2.70207	2.37964e-07	5.241e-06	8.03473e-05	Rad18 - control	limma	2.66051e-05	0.000640171	FALSE	no hit	5.45262		4.57503
TRIM33	Q9UPN9|Q9UPN9-2	E3 ubiquitin-protein ligase TRIM33 OS=Homo sapiens GN=TRIM33 PE=1 SV=3|Isoform Beta of E3 ubiquitin-protein ligase TRIM33 OS=Homo sapiens GN=TRIM33	1	1	3	3	4	5.89888	-0.714345	22.8398	-9.68973	2.7024e-05	0.000644545	2.6847	2.54152e-07	5.57278e-06	0.000139196	Rad18 - control	limma	2.7024e-05	0.000644545	FALSE	no hit	5.89888		4.56825
PCNA	P12004	Proliferating cell nuclear antigen OS=Homo sapiens GN=PCNA PE=1 SV=1	1	1	3	3	8	7.4163	0.729295	26.5241	9.6197	2.83368e-05	0.000669981	2.63194	3.09837e-07	6.73472e-06	0.000205839	Rad18 - control	limma	2.83368e-05	0.000669981	FALSE	enriched candidate	7.4163		4.54765
TMPO	P42167	Lamina-associated polypeptide 2, isoforms beta/gamma OS=Homo sapiens GN=TMPO PE=1 SV=2	1	1	3	3	6	6.39372	-0.896192	23.6187	-9.48747	3.10179e-05	0.000727048	2.53138	4.48749e-07	9.61315e-06	0.000205839	Rad18 - control	limma	3.10179e-05	0.000727048	FALSE	no hit	6.39372		4.50839
HDLBP	A0A024R4E5|Q00341	High density lipoprotein binding protein (Vigilin), isoform CRA_a OS=Homo sapiens GN=HDLBP PE=1 SV=1|Vigilin OS=Homo sapiens GN=HDLBP PE=1 SV=2	1	1	3	3	12	6.45297	-0.601784	24.3455	-9.41866	3.25262e-05	0.000754192	2.47855	5.43121e-07	1.15216e-05	0.000205839	Rad18 - control	limma	3.25262e-05	0.000754192	FALSE	no hit	6.45297		4.48777
CASP8AP2	A0A087WTW5|Q9UKL3	CASP8-associated protein 2 OS=Homo sapiens GN=CASP8AP2 PE=1 SV=1|CASP8-associated protein 2 OS=Homo sapiens GN=CASP8AP2 PE=1 SV=1	1	1	3	3	3	5.35854	-1.17823	20.8888	-9.40961	3.27307e-05	0.000754192	2.47157	5.56875e-07	1.17967e-05	0.00051176	Rad18 - control	limma	3.27307e-05	0.000754192	FALSE	no hit	5.35854		4.48505
HCFC1	A6NEM2|P51610|P51610-2|P51610-4	Host cell factor 1 OS=Homo sapiens GN=HCFC1 PE=1 SV=2|Host cell factor 1 OS=Homo sapiens GN=HCFC1 PE=1 SV=2|Isoform 2 of Host cell factor 1 OS=Homo sapiens GN=HCFC1|Isoform 4 of Host cell factor 1 OS=Homo sapiens GN=HCFC1	1	1	3	3	9	6.38112	-0.638392	24.3627	-9.28617	3.56704e-05	0.000815023	2.37586	7.8147e-07	1.6402e-05	0.00051176	Rad18 - control	limma	3.56704e-05	0.000815023	FALSE	no hit	6.38112		4.44769
RAD23B	P54727	UV excision repair protein RAD23 homolog B OS=Homo sapiens GN=RAD23B PE=1 SV=1	1	1	3	3	5	6.80677	-0.54526	24.8517	-9.20804	3.76857e-05	0.000853894	2.31469	9.66336e-07	2.01294e-05	0.00116134	Rad18 - control	limma	3.76857e-05	0.000853894	FALSE	no hit	6.80677		4.42382
GEMIN5	Q8TEQ6	Gem-associated protein 5 OS=Homo sapiens GN=GEMIN5 PE=1 SV=3	1	1	3	3	15	6.54989	-0.519835	25.7349	-8.98545	4.41716e-05	0.000992584	2.13789	1.75328e-06	3.60137e-05	0.00116134	Rad18 - control	limma	4.41716e-05	0.000992584	FALSE	no hit	6.54989		4.35486
ZZZ3	Q8IYH5|Q8IYH5-2	ZZ-type zinc finger-containing protein 3 OS=Homo sapiens GN=ZZZ3 PE=1 SV=1|Isoform 2 of ZZ-type zinc finger-containing protein 3 OS=Homo sapiens GN=ZZZ3	1	1	3	3	3	5.65149	-0.903662	21.5852	-8.94828	4.53737e-05	0.00101124	2.10799	1.93412e-06	3.96016e-05	0.00116134	Rad18 - control	limma	4.53737e-05	0.00101124	FALSE	no hit	5.65149		4.3432
CWC15	Q9P013	Spliceosome-associated protein CWC15 homolog OS=Homo sapiens GN=CWC15 PE=1 SV=2	1	1	3	3	3	6.01108	-0.659321	22.443	-8.83542	4.92563e-05	0.00108884	2.01656	2.59966e-06	5.26113e-05	0.00116134	Rad18 - control	limma	4.92563e-05	0.00108884	FALSE	no hit	6.01108		4.30754
RANBP3	B7Z7F3|Q9H6Z4|Q9H6Z4-2|Q9H6Z4-3	Ran-binding protein 3 OS=Homo sapiens GN=RANBP3 PE=1 SV=1|Ran-binding protein 3 OS=Homo sapiens GN=RANBP3 PE=1 SV=1|Isoform 2 of Ran-binding protein 3 OS=Homo sapiens GN=RANBP3|Isoform 3 of Ran-binding protein 3 OS=Homo sapiens GN=RANBP3	1	1	3	3	2	5.88768	-0.993133	21.3696	-8.79743	5.0647e-05	0.00111056	1.98555	2.86956e-06	5.78017e-05	0.00116134	Rad18 - control	limma	5.0647e-05	0.00111056	FALSE	no hit	5.88768		4.29545
LARP1B	D6RJB0|Q659C4-2	La-related protein 1B (Fragment) OS=Homo sapiens GN=LARP1B PE=1 SV=7|Isoform 2 of La-related protein 1B OS=Homo sapiens GN=LARP1B	1	1	3	3	5	5.82131	-0.96008	22.329	-8.7299	5.32302e-05	0.00115786	1.93014	3.417e-06	6.81814e-05	0.00116134	Rad18 - control	limma	5.32302e-05	0.00115786	FALSE	no hit	5.82131		4.27384
MAPRE2	Q15555|Q15555-3|Q15555-4|Q15555-5	Microtubule-associated protein RP/EB family member 2 OS=Homo sapiens GN=MAPRE2 PE=1 SV=1|Isoform 3 of Microtubule-associated protein RP/EB family member 2 OS=Homo sapiens GN=MAPRE2|Isoform 4 of Microtubule-associated protein RP/EB family member 2 OS=Homo sapiens GN=MAPRE2|Isoform 5 of Microtubule-associated protein RP/EB family member 2 OS=Homo sapiens GN=MAPRE2	1	1	3	3	5	6.66782	-0.692725	23.9687	-8.67624	5.53891e-05	0.00119526	1.88586	3.92198e-06	7.75844e-05	0.00116134	Rad18 - control	limma	5.53891e-05	0.00119526	FALSE	no hit	6.66782		4.25658
PSME3	A0A087WTV2|B3KQ25|K7ESG5|K9J957|P61289|P61289-2|P61289-3	Proteasome activator complex subunit 3 OS=Homo sapiens GN=PSME3 PE=1 SV=1|Proteasome activator complex subunit 3 OS=Homo sapiens GN=PSME3 PE=1 SV=1|Proteasome activator complex subunit 3 OS=Homo sapiens GN=PSME3 PE=1 SV=1|Proteasome activator complex subunit 3 OS=Homo sapiens GN=PSME3 PE=1 SV=1|Proteasome activator complex subunit 3 OS=Homo sapiens GN=PSME3 PE=1 SV=1|Isoform 2 of Proteasome activ…	1	1	3	3	2	6.26454	-1.11184	21.5662	-8.62581	5.75089e-05	0.00123123	1.84402	4.46126e-06	8.7449e-05	0.00116134	Rad18 - control	limma	5.75089e-05	0.00123123	FALSE	no hit	6.26454		4.24026
SART1	O43290	U4/U6,U5 tri-snRNP-associated protein 1 OS=Homo sapiens GN=SART1 PE=1 SV=1	1	1	3	3	4	5.77437	-0.560661	21.8376	-8.5953	5.8836e-05	0.00124981	1.8186	4.8213e-06	9.39357e-05	0.00116134	Rad18 - control	limma	5.8836e-05	0.00124981	FALSE	no hit	5.77437		4.23036
BRIP1	J3QSE8|Q9BX63|Q9BX63-2	Fanconi anemia group J protein OS=Homo sapiens GN=BRIP1 PE=1 SV=1|Fanconi anemia group J protein OS=Homo sapiens GN=BRIP1 PE=1 SV=1|Isoform 2 of Fanconi anemia group J protein OS=Homo sapiens GN=BRIP1	1	1	3	3	2	5.39574	-0.61897	20.8503	-8.54842	6.09435e-05	0.00128454	1.7794	5.42933e-06	0.000104714	0.00116134	Rad18 - control	limma	6.09435e-05	0.00128454	FALSE	no hit	5.39574		4.21507
FLNC	Q14315|Q14315-2	Filamin-C OS=Homo sapiens GN=FLNC PE=1 SV=3|Isoform 2 of Filamin-C OS=Homo sapiens GN=FLNC	1	1	3	3	8	6.56747	-0.756076	24.5388	-8.53529	6.15487e-05	0.00128731	1.76839	5.6123e-06	0.000107915	0.00208012	Rad18 - control	limma	6.15487e-05	0.00128731	FALSE	no hit	6.56747		4.21078
PUF60	A0A0J9YVP6|A0A0J9YXJ8|A0A0J9YXX5|A0A0J9YYL3|Q9UHX1|Q9UHX1-2|Q9UHX1-3|Q9UHX1-4|Q9UHX1-5|Q9UHX1-6	Poly(U)-binding-splicing factor PUF60 (Fragment) OS=Homo sapiens GN=PUF60 PE=1 SV=1|Poly(U)-binding-splicing factor PUF60 (Fragment) OS=Homo sapiens GN=PUF60 PE=1 SV=1|Poly(U)-binding-splicing factor PUF60 (Fragment) OS=Homo sapiens GN=PUF60 PE=1 SV=1|Poly(U)-binding-splicing factor PUF60 (Fragment) OS=Homo sapiens GN=PUF60 PE=1 SV=1|Poly(U)-binding-splicing factor PUF60 OS=Homo sapiens GN=PUF60 …	1	1	3	3	5	6.45895	-1.08388	24.0377	-8.42299	6.70141e-05	0.00139093	1.6736	7.4381e-06	0.000140648	0.00208012	Rad18 - control	limma	6.70141e-05	0.00139093	FALSE	no hit	6.45895		4.17383
CFAP36	Q96G28|Q96G28-2	Cilia- and flagella-associated protein 36 OS=Homo sapiens GN=CFAP36 PE=1 SV=2|Isoform 2 of Cilia- and flagella-associated protein 36 OS=Homo sapiens GN=CFAP36	1	1	3	3	2	5.99701	-0.795113	21.8363	-8.33485	7.1689e-05	0.00147331	1.59847	9.25575e-06	0.000172174	0.00208012	Rad18 - control	limma	7.1689e-05	0.00147331	FALSE	no hit	5.99701		4.14455
PHF3	Q92576|Q92576-2	PHD finger protein 3 OS=Homo sapiens GN=PHF3 PE=1 SV=3|Isoform 2 of PHD finger protein 3 OS=Homo sapiens GN=PHF3	1	1	3	3	2	5.3981	-0.955265	20.9313	-8.32802	7.20669e-05	0.00147331	1.59261	9.41326e-06	0.000174857	0.00208012	Rad18 - control	limma	7.20669e-05	0.00147331	FALSE	no hit	5.3981		4.14226
SIN3B	O75182|O75182-2	Paired amphipathic helix protein Sin3b OS=Homo sapiens GN=SIN3B PE=1 SV=2|Isoform 2 of Paired amphipathic helix protein Sin3b OS=Homo sapiens GN=SIN3B	1	1	3	3	5	5.89991	-0.848704	22.6537	-8.27417	7.51221e-05	0.00151059	1.54634	1.07461e-05	0.000197268	0.00208012	Rad18 - control	limma	7.51221e-05	0.00151059	FALSE	no hit	5.89991		4.12423
FASN	A0A0U1RQF0|P49327	Fatty acid synthase OS=Homo sapiens GN=FASN PE=1 SV=1|Fatty acid synthase OS=Homo sapiens GN=FASN PE=1 SV=3	1	1	3	3	37	7.52408	-0.812943	27.9039	-8.26848	7.5454e-05	0.00151059	1.54143	1.08973e-05	0.000199777	0.00208012	Rad18 - control	limma	7.5454e-05	0.00151059	FALSE	no hit	7.52408		4.12232
HDAC6	Q9UBN7	Histone deacetylase 6 OS=Homo sapiens GN=HDAC6 PE=1 SV=2	1	1	3	3	2	5.95837	-0.492477	22.947	-8.26671	7.55571e-05	0.00151059	1.53991	1.09445e-05	0.000200559	0.00208012	Rad18 - control	limma	7.55571e-05	0.00151059	FALSE	no hit	5.95837		4.12172
ZC3H14	G3V256|Q6PJT7|Q6PJT7-11|Q6PJT7-2|Q6PJT7-3|Q6PJT7-4|Q6PJT7-5|Q6PJT7-9	Zinc finger CCCH domain-containing protein 14 OS=Homo sapiens GN=ZC3H14 PE=1 SV=1|Zinc finger CCCH domain-containing protein 14 OS=Homo sapiens GN=ZC3H14 PE=1 SV=1|Isoform 11 of Zinc finger CCCH domain-containing protein 14 OS=Homo sapiens GN=ZC3H14|Isoform 2 of Zinc finger CCCH domain-containing protein 14 OS=Homo sapiens GN=ZC3H14|Isoform 3 of Zinc finger CCCH domain-containing protein 14 OS=Ho…	1	1	3	3	5	6.02604	-0.477508	23.3041	-8.1988	7.96487e-05	0.00156509	1.48114	1.2918e-05	0.000232677	0.00208012	Rad18 - control	limma	7.96487e-05	0.00156509	FALSE	no hit	6.02604		4.09882
ZCCHC8	Q6NZY4|Q6NZY4-2	Zinc finger CCHC domain-containing protein 8 OS=Homo sapiens GN=ZCCHC8 PE=1 SV=2|Isoform 2 of Zinc finger CCHC domain-containing protein 8 OS=Homo sapiens GN=ZCCHC8	1	1	3	3	5	6.0408	-0.583747	22.6859	-8.19428	7.99296e-05	0.00156509	1.47722	1.30606e-05	0.000234957	0.00208012	Rad18 - control	limma	7.99296e-05	0.00156509	FALSE	no hit	6.0408		4.09729
DIDO1	Q9BTC0	Death-inducer obliterator 1 OS=Homo sapiens GN=DIDO1 PE=1 SV=5	1	1	3	3	4	5.79606	-0.867798	22.0524	-8.19299	8.00101e-05	0.00156509	1.4761	1.31017e-05	0.000235611	0.00286305	Rad18 - control	limma	8.00101e-05	0.00156509	FALSE	no hit	5.79606		4.09686
EIF5B	A0A087WUT6|O60841	Eukaryotic translation initiation factor 5B OS=Homo sapiens GN=EIF5B PE=1 SV=1|Eukaryotic translation initiation factor 5B OS=Homo sapiens GN=EIF5B PE=1 SV=4	1	1	3	3	6	5.63574	-0.784606	22.5974	-8.13586	8.36656e-05	0.00162491	1.42632	1.50465e-05	0.00026732	0.00286305	Rad18 - control	limma	8.36656e-05	0.00162491	FALSE	no hit	5.63574		4.07745
SF3B2	A0A087WZZ5|E9PPJ0|Q13435	Splicing factor 3B subunit 2 OS=Homo sapiens GN=SF3B2 PE=1 SV=1|Splicing factor 3B subunit 2 OS=Homo sapiens GN=SF3B2 PE=1 SV=1|Splicing factor 3B subunit 2 OS=Homo sapiens GN=SF3B2 PE=1 SV=2	1	1	3	3	13	6.59158	-0.50585	24.8604	-8.12644	8.42862e-05	0.00162535	1.41808	1.53924e-05	0.00027288	0.00451912	Rad18 - control	limma	8.42862e-05	0.00162535	FALSE	no hit	6.59158		4.07424
OTUD5	Q96G74|Q96G74-3|Q96G74-5	OTU domain-containing protein 5 OS=Homo sapiens GN=OTUD5 PE=1 SV=1|Isoform 3 of OTU domain-containing protein 5 OS=Homo sapiens GN=OTUD5|Isoform 5 of OTU domain-containing protein 5 OS=Homo sapiens GN=OTUD5	1	1	3	3	2	6.06334	-0.531146	21.7685	-8.07498	8.77696e-05	0.0016806	1.37295	1.74202e-05	0.000306392	0.00451912	Rad18 - control	limma	8.77696e-05	0.0016806	FALSE	no hit	6.06334		4.05666
CSTF2T	Q9H0L4	Cleavage stimulation factor subunit 2 tau variant OS=Homo sapiens GN=CSTF2T PE=1 SV=1	1	1	3	3	2	6.01792	-1.05536	22.3505	-8.03853	9.03358e-05	0.00171764	1.34084	1.90082e-05	0.000332268	0.00720256	Rad18 - control	limma	9.03358e-05	0.00171764	FALSE	no hit	6.01792		4.04414
KIF20B	Q96Q89|Q96Q89-2|Q96Q89-3|Q96Q89-4	Kinesin-like protein KIF20B OS=Homo sapiens GN=KIF20B PE=1 SV=3|Isoform 2 of Kinesin-like protein KIF20B OS=Homo sapiens GN=KIF20B|Isoform 3 of Kinesin-like protein KIF20B OS=Homo sapiens GN=KIF20B|Isoform 4 of Kinesin-like protein KIF20B OS=Homo sapiens GN=KIF20B	1	1	3	3	15	6.08265	-0.849692	24.5697	-7.97924	9.46936e-05	0.001788	1.28833	2.18896e-05	0.000379978	0.00738823	Rad18 - control	limma	9.46936e-05	0.001788	FALSE	no hit	6.08265		4.02368
KIF4A	O95239	Chromosome-associated kinesin KIF4A OS=Homo sapiens GN=KIF4A PE=1 SV=3	1	1	3	3	11	6.33582	-0.538855	24.5466	-7.92568	9.88344e-05	0.00185332	1.24064	2.48452e-05	0.000428311	0.00963942	Rad18 - control	limma	9.88344e-05	0.00185332	FALSE	no hit	6.33582		4.00509
SNX6	A0A0A0MRI2|Q9UNH7	Sorting nexin 6, isoform CRA_b OS=Homo sapiens GN=SNX6 PE=1 SV=1|Sorting nexin-6 OS=Homo sapiens GN=SNX6 PE=1 SV=1	1	1	3	3	5	5.78421	-0.615421	22.9602	-7.86427	0.000103837	0.00193378	1.18561	2.87015e-05	0.000491401	0.0109543	Rad18 - control	limma	0.000103837	0.00193378	FALSE	no hit	5.78421		3.98365
SPEN	Q96T58	Msx2-interacting protein OS=Homo sapiens GN=SPEN PE=1 SV=1	1	1	3	3	23	6.04702	-0.85714	25.1955	-7.77554	0.000111577	0.0020638	1.10549	3.52903e-05	0.00059805	0.0109543	Rad18 - control	limma	0.000111577	0.0020638	FALSE	no hit	6.04702		3.95242
ECD	O95905|O95905-2|O95905-3	Protein ecdysoneless homolog OS=Homo sapiens GN=ECD PE=1 SV=1|Isoform 2 of Protein ecdysoneless homolog OS=Homo sapiens GN=ECD|Isoform 3 of Protein ecdysoneless homolog OS=Homo sapiens GN=ECD	1	1	3	3	5	6.04798	-0.700774	23.6588	-7.74968	0.000113954	0.00209352	1.082	3.7466e-05	0.000632791	0.0112941	Rad18 - control	limma	0.000113954	0.00209352	FALSE	no hit	6.04798		3.94327
BOD1L1	Q8NFC6	Biorientation of chromosomes in cell division protein 1-like 1 OS=Homo sapiens GN=BOD1L1 PE=1 SV=2	1	1	3	3	8	5.76925	-0.863441	23.2894	-7.65274	0.000123388	0.00224892	0.993362	4.68102e-05	0.000779715	0.0112941	Rad18 - control	limma	0.000123388	0.00224892	FALSE	no hit	5.76925		3.90873
RAD23A	P54725|P54725-2|P54725-3	UV excision repair protein RAD23 homolog A OS=Homo sapiens GN=RAD23A PE=1 SV=1|Isoform 2 of UV excision repair protein RAD23 homolog A OS=Homo sapiens GN=RAD23A|Isoform 3 of UV excision repair protein RAD23 homolog A OS=Homo sapiens GN=RAD23A	1	1	3	3	5	6.50443	-0.714281	23.0349	-7.64609	0.000124067	0.00224892	0.987247	4.75265e-05	0.000790812	0.0112941	Rad18 - control	limma	0.000124067	0.00224892	FALSE	no hit	6.50443		3.90634
PCNP	Q8WW12	PEST proteolytic signal-containing nuclear protein OS=Homo sapiens GN=PCNP PE=1 SV=2	1	1	3	3	5	6.21174	-0.53781	23.5308	-7.61495	0.000127302	0.00229229	0.958557	5.10207e-05	0.000844604	0.0212455	Rad18 - control	limma	0.000127302	0.00229229	FALSE	no hit	6.21174		3.89516
WWOX	Q9NZC7|Q9NZC7-2	WW domain-containing oxidoreductase OS=Homo sapiens GN=WWOX PE=1 SV=1|Isoform 2 of WW domain-containing oxidoreductase OS=Homo sapiens GN=WWOX	1	1	3	3	3	6.24558	-0.716409	23.348	-7.53511	0.000136041	0.00243353	0.884571	6.1124e-05	0.00100395	0.0212455	Rad18 - control	limma	0.000136041	0.00243353	FALSE	no hit	6.24558		3.86633
MBD3	K7EIE8|O95983|O95983-2	Methyl-CpG binding domain protein 3, isoform CRA_b OS=Homo sapiens GN=MBD3 PE=1 SV=1|Methyl-CpG-binding domain protein 3 OS=Homo sapiens GN=MBD3 PE=1 SV=1|Isoform 2 of Methyl-CpG-binding domain protein 3 OS=Homo sapiens GN=MBD3	1	1	3	3	4	6.41607	-0.525029	23.779	-7.46282	0.000144541	0.00256868	0.817037	7.18807e-05	0.00117089	0.0212455	Rad18 - control	limma	0.000144541	0.00256868	FALSE	no hit	6.41607		3.84001
AFF4	Q9UHB7	AF4/FMR2 family member 4 OS=Homo sapiens GN=AFF4 PE=1 SV=1	1	1	3	3	3	5.50616	-0.569246	21.5689	-7.43477	0.000148	0.00261306	0.79069	7.65186e-05	0.00124202	0.0235671	Rad18 - control	limma	0.000148	0.00261306	FALSE	no hit	5.50616		3.82974
CPSF7	F5H669|Q8N684|Q8N684-2|Q8N684-3	Cleavage and polyadenylation-specificity factor subunit 7 (Fragment) OS=Homo sapiens GN=CPSF7 PE=1 SV=1|Cleavage and polyadenylation specificity factor subunit 7 OS=Homo sapiens GN=CPSF7 PE=1 SV=1|Isoform 2 of Cleavage and polyadenylation specificity factor subunit 7 OS=Homo sapiens GN=CPSF7|Isoform 3 of Cleavage and polyadenylation specificity factor subunit 7 OS=Homo sapiens GN=CPSF7	1	1	3	3	5	5.85313	-0.553199	22.3575	-7.35761	0.000158003	0.00277168	0.717816	9.07765e-05	0.00145913	0.0235671	Rad18 - control	limma	0.000158003	0.00277168	FALSE	no hit	5.85313		3.80133
IGBP1	P78318	Immunoglobulin-binding protein 1 OS=Homo sapiens GN=IGBP1 PE=1 SV=1	1	1	3	3	2	5.40986	-0.746628	19.7214	-7.25303	0.000172803	0.00299789	0.618059	0.000114144	0.00180595	0.0235671	Rad18 - control	limma	0.000172803	0.00299789	FALSE	no hit	5.40986		3.76245
DDX42	A0A0A0MSJ0|Q86XP3|Q86XP3-2	ATP-dependent RNA helicase DDX42 OS=Homo sapiens GN=DDX42 PE=1 SV=1|ATP-dependent RNA helicase DDX42 OS=Homo sapiens GN=DDX42 PE=1 SV=1|Isoform 2 of ATP-dependent RNA helicase DDX42 OS=Homo sapiens GN=DDX42	1	1	3	3	5	5.81288	-0.487116	22.4859	-7.25101	0.000173104	0.00299789	0.616119	0.000114647	0.0018133	0.0235671	Rad18 - control	limma	0.000173104	0.00299789	FALSE	no hit	5.81288		3.76169
PDAP1	Q13442	28 kDa heat- and acid-stable phosphoprotein OS=Homo sapiens GN=PDAP1 PE=1 SV=1	1	1	3	3	4	5.97863	-0.791659	23.3324	-7.20469	0.000180167	0.00310047	0.571565	0.000126766	0.0019888	0.0235671	Rad18 - control	limma	0.000180167	0.00310047	FALSE	no hit	5.97863		3.74432
USP10	Q14694|Q14694-2|Q14694-3	Ubiquitin carboxyl-terminal hydrolase 10 OS=Homo sapiens GN=USP10 PE=1 SV=2|Isoform 2 of Ubiquitin carboxyl-terminal hydrolase 10 OS=Homo sapiens GN=USP10|Isoform 3 of Ubiquitin carboxyl-terminal hydrolase 10 OS=Homo sapiens GN=USP10	1	1	3	3	2	5.70164	-0.457078	21.7559	-7.13306	0.000191739	0.00325361	0.502217	0.000147911	0.00228833	0.0235671	Rad18 - control	limma	0.000191739	0.00325361	FALSE	no hit	5.70164		3.71729
ESF1	Q9H501	ESF1 homolog OS=Homo sapiens GN=ESF1 PE=1 SV=1	1	1	3	3	11	6.27041	-0.394871	24.8161	-7.12944	0.000192345	0.00325361	0.498705	0.000149061	0.00230437	0.0235671	Rad18 - control	limma	0.000192345	0.00325361	FALSE	no hit	6.27041		3.71592
GATAD2B	A0A0U1RRM1|Q8WXI9	Transcriptional repressor p66-beta OS=Homo sapiens GN=GATAD2B PE=1 SV=1|Transcriptional repressor p66-beta OS=Homo sapiens GN=GATAD2B PE=1 SV=1	1	1	3	3	3	6.06273	-0.714275	22.503	-7.12336	0.000193369	0.00325361	0.492787	0.000151017	0.00233162	0.0235671	Rad18 - control	limma	0.000193369	0.00325361	FALSE	no hit	6.06273		3.71361
LRRFIP1	Q32MZ4|Q32MZ4-2|Q32MZ4-3	Leucine-rich repeat flightless-interacting protein 1 OS=Homo sapiens GN=LRRFIP1 PE=1 SV=2|Isoform 2 of Leucine-rich repeat flightless-interacting protein 1 OS=Homo sapiens GN=LRRFIP1|Isoform 3 of Leucine-rich repeat flightless-interacting protein 1 OS=Homo sapiens GN=LRRFIP1	1	1	3	3	10	5.98443	-0.550334	23.9281	-7.1205	0.000193852	0.00325361	0.490008	0.000151943	0.0023445	0.0394325	Rad18 - control	limma	0.000193852	0.00325361	FALSE	no hit	5.98443		3.71253
PDIA4	P13667	Protein disulfide-isomerase A4 OS=Homo sapiens GN=PDIA4 PE=1 SV=2	1	1	3	3	9	6.10843	0.542166	24.846	7.0704	0.000202551	0.00337876	0.441112	0.000169088	0.00259165	0.0394325	Rad18 - control	limma	0.000202551	0.00337876	FALSE	no hit	6.10843		3.69346
MTMR1	F8WA39|Q13613|Q13613-2	Myotubularin-related protein 1 OS=Homo sapiens GN=MTMR1 PE=1 SV=1|Myotubularin-related protein 1 OS=Homo sapiens GN=MTMR1 PE=1 SV=4|Isoform 1A of Myotubularin-related protein 1 OS=Homo sapiens GN=MTMR1	1	1	3	3	2	5.56162	-0.72474	21.1556	-7.00046	0.000215439	0.00357182	0.372409	0.000196081	0.00297418	0.0394325	Rad18 - control	limma	0.000215439	0.00357182	FALSE	no hit	5.56162		3.66668
PFDN2	Q9UHV9	Prefoldin subunit 2 OS=Homo sapiens GN=PFDN2 PE=1 SV=1	1	1	3	3	3	6.01629	-0.738586	22.6206	-6.97068	0.000221204	0.00364517	0.343	0.00020876	0.00315113	0.0394325	Rad18 - control	limma	0.000221204	0.00364517	FALSE	no hit	6.01629		3.65521
PLEKHA5	A0JP02|B4DJX4|Q9HAU0|Q9HAU0-2|Q9HAU0-3|Q9HAU0-4|Q9HAU0-5|Q9HAU0-6|Q9HAU0-8	PLEKHA5 protein OS=Homo sapiens GN=PLEKHA5 PE=1 SV=1|Pleckstrin homology domain-containing family A member 5 (Fragment) OS=Homo sapiens GN=PLEKHA5 PE=1 SV=1|Pleckstrin homology domain-containing family A member 5 OS=Homo sapiens GN=PLEKHA5 PE=1 SV=1|Isoform 2 of Pleckstrin homology domain-containing family A member 5 OS=Homo sapiens GN=PLEKHA5|Isoform 3 of Pleckstrin homology domain-containing fa…	1	1	3	3	2	5.81059	-0.422844	22.02	-6.91137	0.000233213	0.00381992	0.284126	0.000236345	0.00353023	0.0394325	Rad18 - control	limma	0.000233213	0.00381992	FALSE	no hit	5.81059		3.63225
SLC25A11	I3L1P8|Q02978	Mitochondrial 2-oxoglutarate/malate carrier protein (Fragment) OS=Homo sapiens GN=SLC25A11 PE=1 SV=1|Mitochondrial 2-oxoglutarate/malate carrier protein OS=Homo sapiens GN=SLC25A11 PE=1 SV=3	1	1	3	3	4	6.78203	0.433044	23.8474	6.88718	0.00023832	0.00388019	0.260006	0.000248547	0.00369542	0.0394325	Rad18 - control	limma	0.00023832	0.00388019	FALSE	no hit	6.78203		3.62284
NOL8	Q76FK4|Q76FK4-2|Q76FK4-4	Nucleolar protein 8 OS=Homo sapiens GN=NOL8 PE=1 SV=1|Isoform 2 of Nucleolar protein 8 OS=Homo sapiens GN=NOL8|Isoform 4 of Nucleolar protein 8 OS=Homo sapiens GN=NOL8	1	1	3	3	8	5.85199	-0.434102	23.6594	-6.81555	0.000254194	0.00408025	0.188204	0.000288235	0.00422232	0.0394325	Rad18 - control	limma	0.000254194	0.00408025	FALSE	no hit	5.85199		3.59483
TFIP11	Q9UBB9	Tuftelin-interacting protein 11 OS=Homo sapiens GN=TFIP11 PE=1 SV=1	1	1	3	3	2	6.04562	-0.536836	22.3661	-6.81549	0.000254208	0.00408025	0.188145	0.000288271	0.00422278	0.0394325	Rad18 - control	limma	0.000254208	0.00408025	FALSE	no hit	6.04562		3.59481
TDRD3	Q9H7E2-3	Isoform 3 of Tudor domain-containing protein 3 OS=Homo sapiens GN=TDRD3	1	1	3	3	4	5.77149	-0.496296	22.3267	-6.81158	0.00025511	0.00408025	0.184202	0.000290604	0.00425327	0.0394325	Rad18 - control	limma	0.00025511	0.00408025	FALSE	no hit	5.77149		3.59327
TRIOBP	Q9H2D6|Q9H2D6-2|Q9H2D6-3|Q9H2D6-5|Q9H2D6-7	TRIO and F-actin-binding protein OS=Homo sapiens GN=TRIOBP PE=1 SV=3|Isoform 3 of TRIO and F-actin-binding protein OS=Homo sapiens GN=TRIOBP|Isoform 4 of TRIO and F-actin-binding protein OS=Homo sapiens GN=TRIOBP|Isoform 1 of TRIO and F-actin-binding protein OS=Homo sapiens GN=TRIOBP|Isoform 7 of TRIO and F-actin-binding protein OS=Homo sapiens GN=TRIOBP	1	1	3	3	3	5.75137	-0.581077	21.7401	-6.78649	0.000260972	0.00414961	0.158907	0.000305973	0.00445281	0.0394325	Rad18 - control	limma	0.000260972	0.00414961	FALSE	no hit	5.75137		3.58341
LIN7C	G3V1D4|Q9NUP9	Lin-7 homolog C (C, elegans), isoform CRA_b OS=Homo sapiens GN=LIN7C PE=1 SV=1|Protein lin-7 homolog C OS=Homo sapiens GN=LIN7C PE=1 SV=1	1	1	3	3	3	5.55379	-0.750985	21.7305	-6.74431	0.000271175	0.00428098	0.116215	0.000333544	0.00480515	0.0394325	Rad18 - control	limma	0.000271175	0.00428098	FALSE	no hit	5.55379		3.56675
CHD4	A0A0C4DGG9|F5GWX5|Q14839|Q14839-2	Chromodomain-helicase-DNA-binding protein 4 OS=Homo sapiens GN=CHD4 PE=1 SV=1|Chromodomain-helicase-DNA-binding protein 4 OS=Homo sapiens GN=CHD4 PE=1 SV=1|Chromodomain-helicase-DNA-binding protein 4 OS=Homo sapiens GN=CHD4 PE=1 SV=2|Isoform 2 of Chromodomain-helicase-DNA-binding protein 4 OS=Homo sapiens GN=CHD4	1	1	3	3	19	6.82067	-0.599476	25.8242	-6.73364	0.000273826	0.00428098	0.105382	0.000340878	0.0048977	0.0394325	Rad18 - control	limma	0.000273826	0.00428098	FALSE	no hit	6.82067		3.56252
GATAD2A	Q86YP4|Q86YP4-2|Q86YP4-3	Transcriptional repressor p66-alpha OS=Homo sapiens GN=GATAD2A PE=1 SV=1|Isoform 2 of Transcriptional repressor p66-alpha OS=Homo sapiens GN=GATAD2A|Isoform 3 of Transcriptional repressor p66-alpha OS=Homo sapiens GN=GATAD2A	1	1	3	3	9	6.05205	-0.378346	23.8511	-6.73311	0.000273958	0.00428098	0.104849	0.000341243	0.00490229	0.0839973	Rad18 - control	limma	0.000273958	0.00428098	FALSE	no hit	6.05205		3.56232
MTDH	E5RJU9|Q86UE4	Protein LYRIC OS=Homo sapiens GN=MTDH PE=1 SV=1|Protein LYRIC OS=Homo sapiens GN=MTDH PE=1 SV=2	1	1	3	3	3	5.9023	-0.792333	22.5019	-6.60525	0.000308123	0.00478736	-0.0259604	0.000441789	0.00623943	0.0839973	Rad18 - control	limma	0.000308123	0.00478736	FALSE	no hit	5.9023		3.51128
GPHN	F5H039|Q9NQX3|Q9NQX3-2	Gephyrin OS=Homo sapiens GN=GPHN PE=1 SV=1|Gephyrin OS=Homo sapiens GN=GPHN PE=1 SV=1|Isoform 2 of Gephyrin OS=Homo sapiens GN=GPHN	1	1	3	3	3	5.75521	-0.69967	21.7739	-6.54676	0.000325328	0.00502595	-0.0864223	0.000496457	0.00694766	0.0839973	Rad18 - control	limma	0.000325328	0.00502595	FALSE	no hit	5.75521		3.48768
HYOU1	Q9Y4L1	Hypoxia up-regulated protein 1 OS=Homo sapiens GN=HYOU1 PE=1 SV=1	1	1	3	3	10	6.30902	0.369218	24.2606	6.52448	0.000332165	0.00510257	-0.10956	0.000518895	0.00723461	0.0839973	Rad18 - control	limma	0.000332165	0.00510257	FALSE	no hit	6.30902		3.47865
RSBN1L	A0A087X239|Q6PCB5	Round spermatid basic protein 1-like protein OS=Homo sapiens GN=RSBN1L PE=1 SV=1|Round spermatid basic protein 1-like protein OS=Homo sapiens GN=RSBN1L PE=1 SV=2	1	1	3	3	2	5.49024	-0.894393	21.2796	-6.50902	0.000337004	0.00512587	-0.125651	0.000535018	0.0074395	0.0839973	Rad18 - control	limma	0.000337004	0.00512587	FALSE	no hit	5.49024		3.47237
NSFL1C	Q9UNZ2|Q9UNZ2-5	NSFL1 cofactor p47 OS=Homo sapiens GN=NSFL1C PE=1 SV=2|Isoform 3 of NSFL1 cofactor p47 OS=Homo sapiens GN=NSFL1C	1	1	3	3	6	6.39079	-0.449146	24.098	-6.50596	0.00033797	0.00512587	-0.128839	0.000538263	0.0074806	0.0839973	Rad18 - control	limma	0.00033797	0.00512587	FALSE	no hit	6.39079		3.47112
EPB41	P11171|P11171-2	Protein 4,1 OS=Homo sapiens GN=EPB41 PE=1 SV=4|Isoform 2 of Protein 4,1 OS=Homo sapiens GN=EPB41	1	1	3	3	7	6.46804	-0.43077	23.953	-6.50165	0.000339337	0.00512587	-0.133328	0.000542863	0.00753879	0.0915309	Rad18 - control	limma	0.000339337	0.00512587	FALSE	no hit	6.46804		3.46937
YEATS2	Q9ULM3	YEATS domain-containing protein 2 OS=Homo sapiens GN=YEATS2 PE=1 SV=2	1	1	3	3	3	5.64446	-0.722719	22.0197	-6.44205	0.000358894	0.00539135	-0.195664	0.000610379	0.00839045	0.0915309	Rad18 - control	limma	0.000358894	0.00539135	FALSE	no hit	5.64446		3.44503
RIC8A	Q9NPQ8|Q9NPQ8-2|Q9NPQ8-3|Q9NPQ8-4	Synembryn-A OS=Homo sapiens GN=RIC8A PE=1 SV=3|Isoform 2 of Synembryn-A OS=Homo sapiens GN=RIC8A|Isoform 3 of Synembryn-A OS=Homo sapiens GN=RIC8A|Isoform 4 of Synembryn-A OS=Homo sapiens GN=RIC8A	1	1	3	3	2	5.80779	-0.612397	21.8516	-6.38324	0.000379443	0.00566872	-0.257592	0.000684597	0.00930694	0.0915309	Rad18 - control	limma	0.000379443	0.00566872	FALSE	no hit	5.80779		3.42085
CDC73	Q6P1J9	Parafibromin OS=Homo sapiens GN=CDC73 PE=1 SV=1	1	1	3	3	5	6.035	-0.472174	23.2533	-6.3706	0.00038403	0.00570589	-0.270955	0.000701607	0.00951414	0.0915309	Rad18 - control	limma	0.00038403	0.00570589	FALSE	no hit	6.035		3.41563
TP53BP1	A6NNK5|Q12888|Q12888-2|Q12888-3	Tumor suppressor p53-binding protein 1 OS=Homo sapiens GN=TP53BP1 PE=1 SV=2|Tumor suppressor p53-binding protein 1 OS=Homo sapiens GN=TP53BP1 PE=1 SV=2|Isoform 2 of Tumor suppressor p53-binding protein 1 OS=Homo sapiens GN=TP53BP1|Isoform 3 of Tumor suppressor p53-binding protein 1 OS=Homo sapiens GN=TP53BP1	1	1	3	3	13	6.41122	0.406642	25.0389	6.35999	0.000387928	0.00573248	-0.282186	0.000716185	0.00969089	0.0915309	Rad18 - control	limma	0.000387928	0.00573248	FALSE	no hit	6.41122		3.41125
LRPAP1	P30533	Alpha-2-macroglobulin receptor-associated protein OS=Homo sapiens GN=LRPAP1 PE=1 SV=1	1	1	3	3	2	6.60596	0.532573	21.9772	6.353	0.000390522	0.00573962	-0.289596	0.000725948	0.00980884	0.108147	Rad18 - control	limma	0.000390522	0.00573962	FALSE	no hit	6.60596		3.40835
RUFY1	H0YA47|Q96T51	RUN and FYVE domain-containing protein 1 (Fragment) OS=Homo sapiens GN=RUFY1 PE=1 SV=1|RUN and FYVE domain-containing protein 1 OS=Homo sapiens GN=RUFY1 PE=1 SV=2	1	1	3	3	7	6.20314	-0.609387	23.7344	-6.30804	0.000407668	0.00595941	-0.337378	0.000791724	0.0106104	0.108147	Rad18 - control	limma	0.000407668	0.00595941	FALSE	no hit	6.20314		3.38969
SCYL2	A0A0U1RQQ9|Q6P3W7	SCY1-like protein 2 OS=Homo sapiens GN=SCYL2 PE=1 SV=1|SCY1-like protein 2 OS=Homo sapiens GN=SCYL2 PE=1 SV=1	1	1	3	3	5	5.85206	-0.378231	22.6013	-6.2613	0.0004264	0.0061999	-0.387325	0.000865959	0.0114995	0.108147	Rad18 - control	limma	0.0004264	0.0061999	FALSE	no hit	5.85206		3.37018
STMN1	P16949	Stathmin OS=Homo sapiens GN=STMN1 PE=1 SV=3	1	1	3	3	2	6.07602	-0.569853	22.2243	-6.24268	0.000434126	0.00627866	-0.407287	0.000897276	0.0118697	0.108147	Rad18 - control	limma	0.000434126	0.00627866	FALSE	no hit	6.07602		3.36238
NCAPD3	P42695	Condensin-2 complex subunit D3 OS=Homo sapiens GN=NCAPD3 PE=1 SV=2	1	1	3	3	4	5.76203	0.404457	22.1108	6.22084	0.000443394	0.00637877	-0.430767	0.000935364	0.0123162	0.108147	Rad18 - control	limma	0.000443394	0.00637877	FALSE	no hit	5.76203		3.35321
CIZ1	F5H2X7|Q5SYW2|Q9BTG3|Q9ULV3|Q9ULV3-3|Q9ULV3-4|Q9ULV3-5	Cip1-interacting zinc finger protein OS=Homo sapiens GN=CIZ1 PE=1 SV=2|Cip1-interacting zinc finger protein OS=Homo sapiens GN=CIZ1 PE=1 SV=1|CIZ1 protein OS=Homo sapiens GN=CIZ1 PE=1 SV=1|Cip1-interacting zinc finger protein OS=Homo sapiens GN=CIZ1 PE=1 SV=2|Isoform 3 of Cip1-interacting zinc finger protein OS=Homo sapiens GN=CIZ1|Isoform 4 of Cip1-interacting zinc finger protein OS=Homo sapiens…	1	1	3	3	4	5.56222	-0.491803	21.81	-6.20653	0.000449581	0.00643374	-0.44617	0.000961104	0.0126156	0.108147	Rad18 - control	limma	0.000449581	0.00643374	FALSE	no hit	5.56222		3.34719
CENPP	Q6IPU0|Q6IPU0-2|X6R9C8	Centromere protein P OS=Homo sapiens GN=CENPP PE=1 SV=1|Isoform 2 of Centromere protein P OS=Homo sapiens GN=CENPP|Centromere protein P OS=Homo sapiens GN=CENPP PE=1 SV=1	1	1	3	3	2	5.3934	-0.530609	21.4532	-6.15782	0.000471394	0.00670051	-0.498829	0.00105379	0.0136783	0.108147	Rad18 - control	limma	0.000471394	0.00670051	FALSE	no hit	5.3934		3.32662
PRKCSH	K7ELL7|P14314|P14314-2	Glucosidase 2 subunit beta OS=Homo sapiens GN=PRKCSH PE=1 SV=1|Glucosidase 2 subunit beta OS=Homo sapiens GN=PRKCSH PE=1 SV=2|Isoform 2 of Glucosidase 2 subunit beta OS=Homo sapiens GN=PRKCSH	1	1	3	3	3	5.74127	0.455159	21.5583	6.15131	0.0004744	0.00670051	-0.505893	0.00106679	0.0138255	0.108147	Rad18 - control	limma	0.0004744	0.00670051	FALSE	no hit	5.74127		3.32385
PPIL4	Q8WUA2	Peptidyl-prolyl cis-trans isomerase-like 4 OS=Homo sapiens GN=PPIL4 PE=1 SV=1	1	1	3	3	5	5.95616	-0.338018	23.0338	-6.14869	0.000475615	0.00670051	-0.508735	0.00107206	0.013885	0.219711	Rad18 - control	limma	0.000475615	0.00670051	FALSE	no hit	5.95616		3.32274
DNAJB2	C9JRD2|C9JXB9|P25686|P25686-2	DnaJ homolog subfamily B member 2 (Fragment) OS=Homo sapiens GN=DNAJB2 PE=1 SV=1|DnaJ homolog subfamily B member 2 (Fragment) OS=Homo sapiens GN=DNAJB2 PE=1 SV=1|DnaJ homolog subfamily B member 2 OS=Homo sapiens GN=DNAJB2 PE=1 SV=3|Isoform 2 of DnaJ homolog subfamily B member 2 OS=Homo sapiens GN=DNAJB2	1	1	3	3	2	6.17714	-0.425561	22.3157	-6.05859	0.0005196	0.00728243	-0.607008	0.00126869	0.0162435	0.219711	Rad18 - control	limma	0.0005196	0.00728243	FALSE	no hit	6.17714		3.28433
SPAG9	O60271|O60271-3	C-Jun-amino-terminal kinase-interacting protein 4 OS=Homo sapiens GN=SPAG9 PE=1 SV=4|Isoform 3 of C-Jun-amino-terminal kinase-interacting protein 4 OS=Homo sapiens GN=SPAG9	1	1	3	3	12	6.26986	-0.312458	25.1469	-5.93314	0.00058863	0.00820762	-0.74554	0.0015982	0.0200767	0.219711	Rad18 - control	limma	0.00058863	0.00820762	FALSE	no hit	6.26986		3.23016
SPTBN1	A0A087WUZ3|Q01082	Spectrin beta chain, non-erythrocytic 1 OS=Homo sapiens GN=SPTBN1 PE=1 SV=1|Spectrin beta chain, non-erythrocytic 1 OS=Homo sapiens GN=SPTBN1 PE=1 SV=2	1	1	3	3	29	6.42272	0.44711	25.9673	5.91559	0.000599084	0.00831076	-0.765085	0.00165013	0.0206677	0.219711	Rad18 - control	limma	0.000599084	0.00831076	FALSE	no hit	6.42272		3.22251
PDLIM1	O00151	PDZ and LIM domain protein 1 OS=Homo sapiens GN=PDLIM1 PE=1 SV=4	1	1	3	3	2	5.49056	-0.559555	21.0608	-5.9102	0.000602334	0.00831343	-0.77109	0.00166638	0.0208519	0.219711	Rad18 - control	limma	0.000602334	0.00831343	FALSE	no hit	5.49056		3.22016
DST	E7ERU0|E9PEB9|E9PHM6|F6QMI7|F8W9J4|Q03001|Q03001-8	Dystonin OS=Homo sapiens GN=DST PE=1 SV=1|Dystonin OS=Homo sapiens GN=DST PE=1 SV=3|Dystonin OS=Homo sapiens GN=DST PE=1 SV=3|Dystonin OS=Homo sapiens GN=DST PE=1 SV=2|Dystonin OS=Homo sapiens GN=DST PE=1 SV=1|Dystonin OS=Homo sapiens GN=DST PE=1 SV=4|Isoform 2 of Dystonin OS=Homo sapiens GN=DST	1	1	3	3	3	5.58198	-0.456359	22.12	-5.8846	0.000618052	0.00848729	-0.799687	0.00174562	0.0217453	0.219711	Rad18 - control	limma	0.000618052	0.00848729	FALSE	no hit	5.58198		3.20898
ZNF638	Q14966|Q14966-3	Zinc finger protein 638 OS=Homo sapiens GN=ZNF638 PE=1 SV=2|Isoform 3 of Zinc finger protein 638 OS=Homo sapiens GN=ZNF638	1	1	3	3	11	6.1785	-0.448256	24.2243	-5.85738	0.000635266	0.00867984	-0.830179	0.00183365	0.0227285	0.219711	Rad18 - control	limma	0.000635266	0.00867984	FALSE	no hit	6.1785		3.19704
CHD8	Q9HCK8|Q9HCK8-2	Chromodomain-helicase-DNA-binding protein 8 OS=Homo sapiens GN=CHD8 PE=1 SV=5|Isoform 2 of Chromodomain-helicase-DNA-binding protein 8 OS=Homo sapiens GN=CHD8	1	1	3	3	5	5.97879	-0.369441	22.9303	-5.80993	0.000666575	0.00902794	-0.883567	0.00199693	0.0245264	0.219711	Rad18 - control	limma	0.000666575	0.00902794	FALSE	no hit	5.97879		3.17615
COLGALT1	Q8NBJ5	Procollagen galactosyltransferase 1 OS=Homo sapiens GN=COLGALT1 PE=1 SV=1	1	1	3	3	2	5.57052	0.512729	20.8899	5.80652	0.000668889	0.00902794	-0.887412	0.00200915	0.0246597	0.219711	Rad18 - control	limma	0.000668889	0.00902794	FALSE	no hit	5.57052		3.17465
DDX46	A0A0C4DG89|Q7L014	Probable ATP-dependent RNA helicase DDX46 OS=Homo sapiens GN=DDX46 PE=1 SV=1|Probable ATP-dependent RNA helicase DDX46 OS=Homo sapiens GN=DDX46 PE=1 SV=2	1	1	3	3	15	6.47356	-0.424527	25.1895	-5.80385	0.000670704	0.00902794	-0.890419	0.00201875	0.0247643	0.219711	Rad18 - control	limma	0.000670704	0.00902794	FALSE	no hit	6.47356		3.17347
PRKAR2B	P31323	cAMP-dependent protein kinase type II-beta regulatory subunit OS=Homo sapiens GN=PRKAR2B PE=1 SV=3	1	1	3	3	2	5.90584	1.0682	22.0002	5.7935	0.000677814	0.0090787	-0.902119	0.00205649	0.0251742	0.219711	Rad18 - control	limma	0.000677814	0.0090787	TRUE	enriched hit	5.90584		3.16889
PDIA3	H7BZJ3|P30101	Protein disulfide-isomerase A3 (Fragment) OS=Homo sapiens GN=PDIA3 PE=1 SV=1|Protein disulfide-isomerase A3 OS=Homo sapiens GN=PDIA3 PE=1 SV=4	1	1	3	3	7	6.17501	0.40207	23.6699	5.73874	0.000716836	0.0095313	-0.964214	0.00226703	0.0274297	0.219711	Rad18 - control	limma	0.000716836	0.0095313	FALSE	no hit	6.17501		3.14458
IK	Q13123	Protein Red OS=Homo sapiens GN=IK PE=1 SV=3	1	1	3	3	6	6.04651	-0.313537	23.7799	-5.73632	0.000718616	0.0095313	-0.966965	0.00227677	0.0275327	0.219711	Rad18 - control	limma	0.000718616	0.0095313	FALSE	no hit	6.04651		3.1435
TXNDC9	O14530	Thioredoxin domain-containing protein 9 OS=Homo sapiens GN=TXNDC9 PE=1 SV=2	1	1	3	3	2	6.04436	-0.416459	21.5663	-5.72642	0.000725953	0.00958187	-0.978232	0.00231701	0.0279575	0.219711	Rad18 - control	limma	0.000725953	0.00958187	FALSE	no hit	6.04436		3.13909
KIAA1671	Q9BY89	Uncharacterized protein KIAA1671 OS=Homo sapiens GN=KIAA1671 PE=1 SV=2	1	1	3	3	2	5.44675	-0.564337	20.5605	-5.70091	0.000745256	0.00978914	-1.00734	0.0024238	0.0290755	0.219711	Rad18 - control	limma	0.000745256	0.00978914	FALSE	no hit	5.44675		3.12769
TBC1D15	Q8TC07|Q8TC07-2|Q8TC07-3	TBC1 domain family member 15 OS=Homo sapiens GN=TBC1D15 PE=1 SV=2|Isoform 2 of TBC1 domain family member 15 OS=Homo sapiens GN=TBC1D15|Isoform 3 of TBC1 domain family member 15 OS=Homo sapiens GN=TBC1D15	1	1	3	3	5	6.17746	-0.459517	23.5605	-5.65712	0.000779741	0.0101929	-1.05749	0.00261764	0.0310719	0.219711	Rad18 - control	limma	0.000779741	0.0101929	FALSE	no hit	6.17746		3.10805
SSBP1	A0A0G2JLD8|E7EUY5|Q04837	Single-stranded DNA-binding protein, mitochondrial (Fragment) OS=Homo sapiens GN=SSBP1 PE=1 SV=1|Single-stranded DNA-binding protein, mitochondrial (Fragment) OS=Homo sapiens GN=SSBP1 PE=1 SV=1|Single-stranded DNA-binding protein, mitochondrial OS=Homo sapiens GN=SSBP1 PE=1 SV=1	1	1	3	3	5	6.67543	0.351283	24.5222	5.64154	0.000792436	0.0103092	-1.0754	0.00268994	0.0318059	0.219711	Rad18 - control	limma	0.000792436	0.0103092	FALSE	no hit	6.67543		3.10104
PHB2	Q99623	Prohibitin-2 OS=Homo sapiens GN=PHB2 PE=1 SV=2	1	1	3	3	10	7.31485	0.333528	25.7683	5.5383	0.000882638	0.0113481	-1.19488	0.0032171	0.0369897	0.219711	Rad18 - control	limma	0.000882638	0.0113481	FALSE	no hit	7.31485		3.05422
CXorf56	Q9H5V9|Q9H5V9-2|Q9H5V9-3	UPF0428 protein CXorf56 OS=Homo sapiens GN=CXorf56 PE=1 SV=1|Isoform 2 of UPF0428 protein CXorf56 OS=Homo sapiens GN=CXorf56|Isoform 3 of UPF0428 protein CXorf56 OS=Homo sapiens GN=CXorf56	1	1	3	3	2	5.91989	-0.736469	22.1377	-5.53754	0.000883347	0.0113481	-1.19576	0.00322133	0.0370301	0.219711	Rad18 - control	limma	0.000883347	0.0113481	FALSE	no hit	5.91989		3.05387
SPDL1	H0YBG5|Q96EA4|Q96EA4-3	Protein Spindly (Fragment) OS=Homo sapiens GN=SPDL1 PE=1 SV=1|Protein Spindly OS=Homo sapiens GN=SPDL1 PE=1 SV=2|Isoform 3 of Protein Spindly OS=Homo sapiens GN=SPDL1	1	1	3	3	2	5.73682	-0.85068	20.8836	-5.53597	0.000884807	0.0113481	-1.19759	0.00323004	0.0371134	0.219711	Rad18 - control	limma	0.000884807	0.0113481	FALSE	no hit	5.73682		3.05315
SLC39A10	Q9ULF5	Zinc transporter ZIP10 OS=Homo sapiens GN=SLC39A10 PE=1 SV=2	1	1	3	3	2	5.783	-0.520984	22.2618	-5.52241	0.000897521	0.0114571	-1.2134	0.00330617	0.0378374	0.219711	Rad18 - control	limma	0.000897521	0.0114571	FALSE	no hit	5.783		3.04696
VASP	K7EM16|P50552	Vasodilator-stimulated phosphoprotein (Fragment) OS=Homo sapiens GN=VASP PE=1 SV=1|Vasodilator-stimulated phosphoprotein OS=Homo sapiens GN=VASP PE=1 SV=3	1	1	3	3	2	5.51487	-0.434129	20.4704	-5.50535	0.000913798	0.0116104	-1.23331	0.0034042	0.0387614	0.219711	Rad18 - control	limma	0.000913798	0.0116104	FALSE	no hit	5.51487		3.03915
PGRMC2	O15173|O15173-2	Membrane-associated progesterone receptor component 2 OS=Homo sapiens GN=PGRMC2 PE=1 SV=1|Isoform 2 of Membrane-associated progesterone receptor component 2 OS=Homo sapiens GN=PGRMC2	1	1	3	3	2	5.4677	-0.814741	20.1643	-5.49966	0.000919302	0.011626	-1.23996	0.00343749	0.0390731	0.219711	Rad18 - control	limma	0.000919302	0.011626	FALSE	no hit	5.4677		3.03654
RUVBL2	Q9Y230	RuvB-like 2 OS=Homo sapiens GN=RUVBL2 PE=1 SV=3	1	1	3	3	13	7.0516	-0.416614	25.5876	-5.48202	0.000936603	0.0117899	-1.26061	0.00354261	0.0400501	0.219711	Rad18 - control	limma	0.000936603	0.0117899	FALSE	no hit	7.0516		3.02844
OSBPL3	Q9H4L5|Q9H4L5-2|Q9H4L5-5|Q9H4L5-6	Oxysterol-binding protein-related protein 3 OS=Homo sapiens GN=OSBPL3 PE=1 SV=1|Isoform 1b of Oxysterol-binding protein-related protein 3 OS=Homo sapiens GN=OSBPL3|Isoform 2a of Oxysterol-binding protein-related protein 3 OS=Homo sapiens GN=OSBPL3|Isoform 2b of Oxysterol-binding protein-related protein 3 OS=Homo sapiens GN=OSBPL3	1	1	3	3	2	5.7043	-0.587971	20.8814	-5.47549	0.000943101	0.011817	-1.26827	0.00358227	0.0404159	0.219711	Rad18 - control	limma	0.000943101	0.011817	FALSE	no hit	5.7043		3.02544
TCEB3	A0A024RAC6|Q14241	Transcription elongation factor B (SIII), polypeptide 3 (110kDa, elongin A), isoform CRA_a OS=Homo sapiens GN=TCEB3 PE=1 SV=1|Transcription elongation factor B polypeptide 3 OS=Homo sapiens GN=TCEB3 PE=1 SV=2	1	1	3	3	3	5.43531	-0.516444	21.0925	-5.45949	0.000959231	0.011964	-1.28705	0.00368112	0.0413215	0.219711	Rad18 - control	limma	0.000959231	0.011964	FALSE	no hit	5.43531		3.01808
UTP20	O75691	Small subunit processome component 20 homolog OS=Homo sapiens GN=UTP20 PE=1 SV=3	1	1	3	3	2	5.29759	0.537937	20.7166	5.4508	0.000968125	0.0120198	-1.29727	0.00373587	0.0418191	0.219711	Rad18 - control	limma	0.000968125	0.0120198	FALSE	no hit	5.29759		3.01407
EIF3J	O75822|O75822-3	Eukaryotic translation initiation factor 3 subunit J OS=Homo sapiens GN=EIF3J PE=1 SV=2|Isoform 3 of Eukaryotic translation initiation factor 3 subunit J OS=Homo sapiens GN=EIF3J	1	1	3	3	2	5.61911	-0.534722	21.2235	-5.43289	0.000986739	0.0121417	-1.31836	0.003851	0.0428565	0.219711	Rad18 - control	limma	0.000986739	0.0121417	FALSE	no hit	5.61911		3.0058
BRAP	J3KNN7|Q7Z569	BRCA1-associated protein OS=Homo sapiens GN=BRAP PE=1 SV=1|BRCA1-associated protein OS=Homo sapiens GN=BRAP PE=1 SV=2	1	1	3	3	5	6.5199	-0.477591	24.6482	-5.43275	0.000986876	0.0121417	-1.31851	0.00385185	0.0428641	0.219711	Rad18 - control	limma	0.000986876	0.0121417	FALSE	no hit	6.5199		3.00574
CTPS1	P17812	CTP synthase 1 OS=Homo sapiens GN=CTPS1 PE=1 SV=2	1	1	3	3	9	6.95905	-0.342348	26.3717	-5.42204	0.000998206	0.0122258	-1.33115	0.00392229	0.0434927	0.219711	Rad18 - control	limma	0.000998206	0.0122258	FALSE	no hit	6.95905		3.00078
DHX35	Q5THR1|Q9H5Z1|Q9H5Z1-2	Probable ATP-dependent RNA helicase DHX35 OS=Homo sapiens GN=DHX35 PE=1 SV=1|Probable ATP-dependent RNA helicase DHX35 OS=Homo sapiens GN=DHX35 PE=1 SV=2|Isoform 2 of Probable ATP-dependent RNA helicase DHX35 OS=Homo sapiens GN=DHX35	1	1	3	3	2	5.34328	-0.650541	20.6812	-5.40359	0.00101805	0.0123769	-1.35294	0.00404626	0.0445885	0.219711	Rad18 - control	limma	0.00101805	0.0123769	FALSE	no hit	5.34328		2.99223
ANKRD13A	Q8IZ07	Ankyrin repeat domain-containing protein 13A OS=Homo sapiens GN=ANKRD13A PE=1 SV=3	1	1	3	3	7	6.94723	-0.296781	24.9441	-5.39641	0.0010259	0.0123769	-1.36144	0.0040955	0.0450199	0.219711	Rad18 - control	limma	0.0010259	0.0123769	FALSE	no hit	6.94723		2.9889
TJP2	Q9UDY2|Q9UDY2-3|Q9UDY2-7	Tight junction protein ZO-2 OS=Homo sapiens GN=TJP2 PE=1 SV=2|Isoform C1 of Tight junction protein ZO-2 OS=Homo sapiens GN=TJP2|Isoform 7 of Tight junction protein ZO-2 OS=Homo sapiens GN=TJP2	1	1	3	3	4	5.75733	-0.338143	22.5442	-5.39591	0.00102644	0.0123769	-1.36202	0.0040989	0.0450496	0.219711	Rad18 - control	limma	0.00102644	0.0123769	FALSE	no hit	5.75733		2.98867
TCEAL4	Q96EI5|Q96EI5-2	Transcription elongation factor A protein-like 4 OS=Homo sapiens GN=TCEAL4 PE=1 SV=2|Isoform 2 of Transcription elongation factor A protein-like 4 OS=Homo sapiens GN=TCEAL4	1	1	3	3	4	6.19565	0.406725	22.7078	5.39381	0.00102875	0.0123769	-1.36452	0.00411346	0.0451767	0.219711	Rad18 - control	limma	0.00102875	0.0123769	FALSE	no hit	6.19565		2.98769
DNM1L	G8JLD5|O00429|O00429-2|O00429-3|O00429-4|O00429-5|O00429-6|O00429-8	Dynamin-1-like protein OS=Homo sapiens GN=DNM1L PE=1 SV=1|Dynamin-1-like protein OS=Homo sapiens GN=DNM1L PE=1 SV=2|Isoform 4 of Dynamin-1-like protein OS=Homo sapiens GN=DNM1L|Isoform 2 of Dynamin-1-like protein OS=Homo sapiens GN=DNM1L|Isoform 3 of Dynamin-1-like protein OS=Homo sapiens GN=DNM1L|Isoform 5 of Dynamin-1-like protein OS=Homo sapiens GN=DNM1L|Isoform 6 of Dynamin-1-like protein OS=…	1	1	3	3	5	5.82654	-0.347229	23.128	-5.38573	0.00103768	0.0124085	-1.37409	0.0041697	0.045666	0.219711	Rad18 - control	limma	0.00103768	0.0124085	FALSE	no hit	5.82654		2.98393
DRG1	Q9Y295	Developmentally-regulated GTP-binding protein 1 OS=Homo sapiens GN=DRG1 PE=1 SV=1	1	1	3	3	3	5.94637	-0.347648	22.4076	-5.38319	0.00104051	0.0124085	-1.3771	0.00418753	0.0458205	0.219711	Rad18 - control	limma	0.00104051	0.0124085	FALSE	no hit	5.94637		2.98275
CEP44	D6RBX1|D6RC25|D6RGX6|Q9C0F1|Q9C0F1-2	Centrosomal protein of 44 kDa (Fragment) OS=Homo sapiens GN=CEP44 PE=1 SV=1|Centrosomal protein of 44 kDa (Fragment) OS=Homo sapiens GN=CEP44 PE=1 SV=1|Centrosomal protein of 44 kDa (Fragment) OS=Homo sapiens GN=CEP44 PE=1 SV=1|Centrosomal protein of 44 kDa OS=Homo sapiens GN=CEP44 PE=1 SV=2|Isoform 2 of Centrosomal protein of 44 kDa OS=Homo sapiens GN=CEP44	1	1	3	3	2	5.58259	-0.558161	21.5084	-5.37188	0.00105319	0.0125049	-1.3905	0.0042677	0.0465121	0.219711	Rad18 - control	limma	0.00105319	0.0125049	FALSE	no hit	5.58259		2.97749
ZBTB33	Q86T24	Transcriptional regulator Kaiso OS=Homo sapiens GN=ZBTB33 PE=1 SV=2	1	1	3	3	18	7.98362	-0.479388	27.3339	-5.36403	0.0010621	0.0125559	-1.39982	0.0043242	0.0469961	0.866769	Rad18 - control	limma	0.0010621	0.0125559	FALSE	no hit	7.98362		2.97383
SF1	Q15637|Q15637-2|Q15637-3|Q15637-4|Q15637-6	Splicing factor 1 OS=Homo sapiens GN=SF1 PE=1 SV=4|Isoform 2 of Splicing factor 1 OS=Homo sapiens GN=SF1|Isoform 3 of Splicing factor 1 OS=Homo sapiens GN=SF1|Isoform 4 of Splicing factor 1 OS=Homo sapiens GN=SF1|Isoform 6 of Splicing factor 1 OS=Homo sapiens GN=SF1	1	1	3	3	3	5.88265	-0.402059	21.4402	-5.31855	0.0011154	0.013095	-1.454	0.00466509	0.0504852	1	Rad18 - control	limma	0.0011154	0.013095	FALSE	no hit	5.88265		2.95257
SLU7	O95391	Pre-mRNA-splicing factor SLU7 OS=Homo sapiens GN=SLU7 PE=1 SV=2	1	1	3	3	9	6.36603	-0.296226	24.3134	-5.31694	0.00111734	0.013095	-1.45592	0.00467759	0.0506136	1	Rad18 - control	limma	0.00111734	0.013095	FALSE	no hit	6.36603		2.95182
ADD1	E7ENY0|E7EV99|P35611|P35611-2|P35611-3|P35611-6	Alpha-adducin OS=Homo sapiens GN=ADD1 PE=1 SV=1|Alpha-adducin OS=Homo sapiens GN=ADD1 PE=1 SV=1|Alpha-adducin OS=Homo sapiens GN=ADD1 PE=1 SV=2|Isoform 2 of Alpha-adducin OS=Homo sapiens GN=ADD1|Isoform 3 of Alpha-adducin OS=Homo sapiens GN=ADD1|Isoform 6 of Alpha-adducin OS=Homo sapiens GN=ADD1	1	1	3	3	7	6.69043	-0.599065	25.3462	-5.29916	0.00113901	0.013263	-1.47718	0.00481764	0.0520501	1	Rad18 - control	limma	0.00113901	0.013263	FALSE	no hit	6.69043		2.94347
AAK1	Q2M2I8|Q2M2I8-2	AP2-associated protein kinase 1 OS=Homo sapiens GN=AAK1 PE=1 SV=3|Isoform 2 of AP2-associated protein kinase 1 OS=Homo sapiens GN=AAK1	1	1	3	3	3	5.81179	-0.302586	22.5884	-5.29721	0.00114143	0.013263	-1.47952	0.0048333	0.0522105	1	Rad18 - control	limma	0.00114143	0.013263	FALSE	no hit	5.81179		2.94255
SLK	Q9H2G2|Q9H2G2-2	STE20-like serine/threonine-protein kinase OS=Homo sapiens GN=SLK PE=1 SV=1|Isoform 2 of STE20-like serine/threonine-protein kinase OS=Homo sapiens GN=SLK	1	1	3	3	24	6.64846	-0.399781	26.045	-5.28852	0.00115222	0.0133314	-1.48993	0.00490334	0.0529271	1	Rad18 - control	limma	0.00115222	0.0133314	FALSE	no hit	6.64846		2.93846
TCERG1	O14776|O14776-2	Transcription elongation regulator 1 OS=Homo sapiens GN=TCERG1 PE=1 SV=2|Isoform 2 of Transcription elongation regulator 1 OS=Homo sapiens GN=TCERG1	1	1	3	3	12	6.04033	-0.300893	24.3433	-5.26292	0.00118467	0.0136489	-1.52065	0.00511502	0.055086	1	Rad18 - control	limma	0.00118467	0.0136489	FALSE	no hit	6.04033		2.9264
NUP50	Q9UKX7|Q9UKX7-2	Nuclear pore complex protein Nup50 OS=Homo sapiens GN=NUP50 PE=1 SV=2|Isoform 2 of Nuclear pore complex protein Nup50 OS=Homo sapiens GN=NUP50	1	1	3	3	10	6.41479	-0.357111	24.7202	-5.2463	0.00120629	0.0138393	-1.54065	0.00525685	0.0565271	1	Rad18 - control	limma	0.00120629	0.0138393	FALSE	no hit	6.41479		2.91855
HLCS	P50747	Biotin--protein ligase OS=Homo sapiens GN=HLCS PE=1 SV=1	1	1	3	3	10	6.46396	-0.380662	25.4156	-5.23415	0.00122237	0.0139098	-1.55528	0.00536273	0.0576001	1	Rad18 - control	limma	0.00122237	0.0139098	FALSE	no hit	6.46396		2.9128
PTPN13	Q12923|Q12923-2|Q12923-3|Q12923-4	Tyrosine-protein phosphatase non-receptor type 13 OS=Homo sapiens GN=PTPN13 PE=1 SV=2|Isoform 2 of Tyrosine-protein phosphatase non-receptor type 13 OS=Homo sapiens GN=PTPN13|Isoform 3 of Tyrosine-protein phosphatase non-receptor type 13 OS=Homo sapiens GN=PTPN13|Isoform 4 of Tyrosine-protein phosphatase non-receptor type 13 OS=Homo sapiens GN=PTPN13	1	1	3	3	6	5.72465	-0.368688	22.7391	-5.23392	0.00122268	0.0139098	-1.55556	0.00536476	0.0576207	1	Rad18 - control	limma	0.00122268	0.0139098	FALSE	no hit	5.72465		2.91269
MPP5	Q8N3R9|Q8N3R9-2	MAGUK p55 subfamily member 5 OS=Homo sapiens GN=MPP5 PE=1 SV=3|Isoform 2 of MAGUK p55 subfamily member 5 OS=Homo sapiens GN=MPP5	1	1	3	3	2	5.73474	-0.505167	21.2946	-5.19086	0.00128163	0.0145198	-1.60762	0.00575598	0.0615639	1	Rad18 - control	limma	0.00128163	0.0145198	FALSE	no hit	5.73474		2.89224
POLD1	M0R2B7|P28340	DNA polymerase OS=Homo sapiens GN=POLD1 PE=1 SV=1|DNA polymerase delta catalytic subunit OS=Homo sapiens GN=POLD1 PE=1 SV=2	1	1	3	3	16	6.7569	-0.423829	25.6354	-5.14541	0.00134732	0.0151639	-1.66285	0.00619669	0.0659666	1	Rad18 - control	limma	0.00134732	0.0151639	FALSE	no hit	6.7569		2.87053
FIP1L1	Q6UN15|Q6UN15-5	Pre-mRNA 3'-end-processing factor FIP1 OS=Homo sapiens GN=FIP1L1 PE=1 SV=1|Isoform 5 of Pre-mRNA 3'-end-processing factor FIP1 OS=Homo sapiens GN=FIP1L1	1	1	3	3	5	6.00593	-0.298104	23.2136	-5.14386	0.00134963	0.0151639	-1.66475	0.00621227	0.0661215	1	Rad18 - control	limma	0.00134963	0.0151639	FALSE	no hit	6.00593		2.86978
ERLIN1	O75477	Erlin-1 OS=Homo sapiens GN=ERLIN1 PE=1 SV=1	1	1	3	3	6	6.40404	0.330478	24.5611	5.13639	0.0013608	0.0152258	-1.67385	0.00628768	0.0668705	1	Rad18 - control	limma	0.0013608	0.0152258	FALSE	no hit	6.40404		2.8662
LIMA1	Q9UHB6	LIM domain and actin-binding protein 1 OS=Homo sapiens GN=LIMA1 PE=1 SV=1	1	1	3	3	17	6.60548	-0.300325	25.6671	-5.12883	0.00137222	0.0152258	-1.68308	0.0063649	0.0676361	1	Rad18 - control	limma	0.00137222	0.0152258	FALSE	no hit	6.60548		2.86258
FBXO28	Q9NVF7	F-box only protein 28 OS=Homo sapiens GN=FBXO28 PE=1 SV=1	1	1	3	3	4	5.70736	0.287961	22.3288	5.12802	0.00137344	0.0152258	-1.68406	0.00637315	0.067718	1	Rad18 - control	limma	0.00137344	0.0152258	FALSE	no hit	5.70736		2.86219
FMR1	Q06787-5|Q06787-6|Q06787-8	Isoform 4 of Synaptic functional regulator FMR1 OS=Homo sapiens GN=FMR1|Isoform 5 of Synaptic functional regulator FMR1 OS=Homo sapiens GN=FMR1|Isoform 8 of Synaptic functional regulator FMR1 OS=Homo sapiens GN=FMR1	1	1	3	3	5	5.79701	-0.333777	22.745	-5.12123	0.00138379	0.0152258	-1.69235	0.00644331	0.0684124	1	Rad18 - control	limma	0.00138379	0.0152258	FALSE	no hit	5.79701		2.85893
SNRPA1	P09661	U2 small nuclear ribonucleoprotein A' OS=Homo sapiens GN=SNRPA1 PE=1 SV=2	1	1	3	3	7	6.23101	-0.318191	23.9765	-5.11828	0.00138831	0.0152258	-1.69595	0.00647394	0.0687153	1	Rad18 - control	limma	0.00138831	0.0152258	FALSE	no hit	6.23101		2.85751
TLK2	J3QLK5|Q86UE8|Q86UE8-2|Q86UE8-3	Serine/threonine-protein kinase tousled-like 2 OS=Homo sapiens GN=TLK2 PE=1 SV=1|Serine/threonine-protein kinase tousled-like 2 OS=Homo sapiens GN=TLK2 PE=1 SV=2|Isoform 2 of Serine/threonine-protein kinase tousled-like 2 OS=Homo sapiens GN=TLK2|Isoform 3 of Serine/threonine-protein kinase tousled-like 2 OS=Homo sapiens GN=TLK2	1	1	3	3	4	5.62961	-0.448999	22.5628	-5.118	0.00138875	0.0152258	-1.6963	0.00647693	0.0687448	1	Rad18 - control	limma	0.00138875	0.0152258	FALSE	no hit	5.62961		2.85738
CKAP4	Q07065	Cytoskeleton-associated protein 4 OS=Homo sapiens GN=CKAP4 PE=1 SV=2	1	1	3	3	13	6.29377	0.295726	25.0214	5.06443	0.00147384	0.0160938	-1.76197	0.00705767	0.0744498	1	Rad18 - control	limma	0.00147384	0.0160938	FALSE	no hit	6.29377		2.83155
ERBB2IP	Q96RT1|Q96RT1-2|Q96RT1-3|Q96RT1-4|Q96RT1-5|Q96RT1-6|Q96RT1-7|Q96RT1-8|Q96RT1-9	Protein LAP2 OS=Homo sapiens GN=ERBB2IP PE=1 SV=2|Isoform 2 of Protein LAP2 OS=Homo sapiens GN=ERBB2IP|Isoform 3 of Protein LAP2 OS=Homo sapiens GN=ERBB2IP|Isoform 4 of Protein LAP2 OS=Homo sapiens GN=ERBB2IP|Isoform 5 of Protein LAP2 OS=Homo sapiens GN=ERBB2IP|Isoform 6 of Protein LAP2 OS=Homo sapiens GN=ERBB2IP|Isoform 7 of Protein LAP2 OS=Homo sapiens GN=ERBB2IP|Isoform 8 of Protein LAP2 OS=Ho…	1	1	3	3	2	5.74515	-0.410062	22.0208	-5.03179	0.00152852	0.0166241	-1.80219	0.00743404	0.0781099	1	Rad18 - control	limma	0.00152852	0.0166241	FALSE	no hit	5.74515		2.81573
RABGAP1L	Q5R372|Q5R372-3|Q5R372-4	Rab GTPase-activating protein 1-like OS=Homo sapiens GN=RABGAP1L PE=1 SV=1|Isoform 3 of Rab GTPase-activating protein 1-like OS=Homo sapiens GN=RABGAP1L|Isoform 4 of Rab GTPase-activating protein 1-like OS=Homo sapiens GN=RABGAP1L	1	1	3	3	2	5.69982	-0.409043	21.6353	-5.0217	0.00154589	0.0167461	-1.81466	0.00755407	0.0792711	1	Rad18 - control	limma	0.00154589	0.0167461	FALSE	no hit	5.69982		2.81082
PES 1,00	B5MCF9|O00541|O00541-2	Pescadillo homolog OS=Homo sapiens GN=PES1 PE=1 SV=1|Pescadillo homolog OS=Homo sapiens GN=PES1 PE=1 SV=1|Isoform 2 of Pescadillo homolog OS=Homo sapiens GN=PES1	1	1	3	3	5	6.62004	-0.40446	24.6203	-4.99877	0.00158614	0.017114	-1.84303	0.00783307	0.0819589	1	Rad18 - control	limma	0.00158614	0.017114	FALSE	no hit	6.62004		2.79966
ZRANB2	A0A0C4DGV5|O95218|O95218-2	Zinc finger Ran-binding domain-containing protein 2 OS=Homo sapiens GN=ZRANB2 PE=1 SV=1|Zinc finger Ran-binding domain-containing protein 2 OS=Homo sapiens GN=ZRANB2 PE=1 SV=2|Isoform 2 of Zinc finger Ran-binding domain-containing protein 2 OS=Homo sapiens GN=ZRANB2	1	1	3	3	3	5.68354	-0.296696	22.4562	-4.99074	0.00160052	0.0172008	-1.85298	0.00793295	0.0829173	1	Rad18 - control	limma	0.00160052	0.0172008	FALSE	no hit	5.68354		2.79574
SHTN1	A0MZ66|A0MZ66-3|A0MZ66-4	Shootin-1 OS=Homo sapiens GN=SHTN1 PE=1 SV=4|Isoform 3 of Shootin-1 OS=Homo sapiens GN=SHTN1|Isoform 4 of Shootin-1 OS=Homo sapiens GN=SHTN1	1	1	3	3	2	5.51326	-0.688364	20.711	-4.95007	0.00167558	0.0179366	-1.90354	0.00845659	0.0879094	1	Rad18 - control	limma	0.00167558	0.0179366	FALSE	no hit	5.51326		2.77583
TAX1BP1	B8ZZD4|Q86VP1|Q86VP1-2|Q86VP1-3|Q86VP1-4	Tax1-binding protein 1 OS=Homo sapiens GN=TAX1BP1 PE=1 SV=1|Tax1-binding protein 1 OS=Homo sapiens GN=TAX1BP1 PE=1 SV=2|Isoform 2 of Tax1-binding protein 1 OS=Homo sapiens GN=TAX1BP1|Isoform 3 of Tax1-binding protein 1 OS=Homo sapiens GN=TAX1BP1|Isoform 4 of Tax1-binding protein 1 OS=Homo sapiens GN=TAX1BP1	1	1	3	3	5	5.71643	-0.417567	22.5601	-4.93843	0.00169778	0.018103	-1.91805	0.00861204	0.0893809	1	Rad18 - control	limma	0.00169778	0.018103	FALSE	no hit	5.71643		2.77012
MRPL1	Q9BYD6	39S ribosomal protein L1, mitochondrial OS=Homo sapiens GN=MRPL1 PE=1 SV=2	1	1	3	3	6	6.68459	0.297884	24.2854	4.92054	0.00173254	0.0184014	-1.9404	0.00885598	0.0916806	1	Rad18 - control	limma	0.00173254	0.0184014	FALSE	no hit	6.68459		2.76132
MAP7D3	A0A0A0MRP0|Q8IWC1|Q8IWC1-2|Q8IWC1-3|Q8IWC1-4	MAP7 domain-containing protein 3 (Fragment) OS=Homo sapiens GN=MAP7D3 PE=1 SV=1|MAP7 domain-containing protein 3 OS=Homo sapiens GN=MAP7D3 PE=1 SV=2|Isoform 2 of MAP7 domain-containing protein 3 OS=Homo sapiens GN=MAP7D3|Isoform 3 of MAP7 domain-containing protein 3 OS=Homo sapiens GN=MAP7D3|Isoform 4 of MAP7 domain-containing protein 3 OS=Homo sapiens GN=MAP7D3	1	1	3	3	8	5.96921	-0.504027	23.9287	-4.90239	0.00176861	0.0187114	-1.96312	0.00910973	0.0940604	1	Rad18 - control	limma	0.00176861	0.0187114	FALSE	no hit	5.96921		2.75237
PPP1CA	P62136	Serine/threonine-protein phosphatase PP1-alpha catalytic subunit OS=Homo sapiens GN=PPP1CA PE=1 SV=1	1	1	3	3	3	6.36673	-0.30876	22.2644	-4.85556	0.00186557	0.0196607	-2.02194	0.00979459	0.100422	1	Rad18 - control	limma	0.00186557	0.0196607	FALSE	no hit	6.36673		2.72919
CORO1B	Q9BR76	Coronin-1B OS=Homo sapiens GN=CORO1B PE=1 SV=1	1	1	3	3	6	6.58412	-0.371834	24.5959	-4.85069	0.00187599	0.0196943	-2.02808	0.00986845	0.101102	1	Rad18 - control	limma	0.00187599	0.0196943	FALSE	no hit	6.58412		2.72677
ANKRD17	H0YM23|O75179|O75179-2|O75179-6|O75179-7	Ankyrin repeat domain-containing protein 17 (Fragment) OS=Homo sapiens GN=ANKRD17 PE=1 SV=1|Ankyrin repeat domain-containing protein 17 OS=Homo sapiens GN=ANKRD17 PE=1 SV=3|Isoform 2 of Ankyrin repeat domain-containing protein 17 OS=Homo sapiens GN=ANKRD17|Isoform 6 of Ankyrin repeat domain-containing protein 17 OS=Homo sapiens GN=ANKRD17|Isoform 7 of Ankyrin repeat domain-containing protein 17 O…	1	1	3	3	5	5.61029	-0.303479	23.2699	-4.84586	0.00188637	0.0197271	-2.03416	0.00994201	0.101779	1	Rad18 - control	limma	0.00188637	0.0197271	FALSE	no hit	5.61029		2.72437
PRRC2B	Q5JSZ5	Protein PRRC2B OS=Homo sapiens GN=PRRC2B PE=1 SV=2	1	1	3	3	12	6.17629	-0.457171	24.2776	-4.81245	0.00196007	0.0204193	-2.07638	0.0104653	0.106566	1	Rad18 - control	limma	0.00196007	0.0204193	FALSE	no hit	6.17629		2.70773
LTN1	O94822|O94822-3	E3 ubiquitin-protein ligase listerin OS=Homo sapiens GN=LTN1 PE=1 SV=6|Isoform 3 of E3 ubiquitin-protein ligase listerin OS=Homo sapiens GN=LTN1	1	1	3	3	4	5.69907	0.33328	22.7171	4.80684	0.00197274	0.0204728	-2.08347	0.0105554	0.107385	1	Rad18 - control	limma	0.00197274	0.0204728	FALSE	no hit	5.69907		2.70493
CUX1	P39880|P39880-2|P39880-3|P39880-4	Homeobox protein cut-like 1 OS=Homo sapiens GN=CUX1 PE=1 SV=3|Isoform 2 of Homeobox protein cut-like 1 OS=Homo sapiens GN=CUX1|Isoform 3 of Homeobox protein cut-like 1 OS=Homo sapiens GN=CUX1|Isoform 5 of Homeobox protein cut-like 1 OS=Homo sapiens GN=CUX1	1	1	3	3	5	5.79799	-0.327345	22.9865	-4.79836	0.00199209	0.020595	-2.09423	0.0106932	0.108634	1	Rad18 - control	limma	0.00199209	0.020595	FALSE	no hit	5.79799		2.70069
NR2C2	P49116|P49116-2	Nuclear receptor subfamily 2 group C member 2 OS=Homo sapiens GN=NR2C2 PE=1 SV=1|Isoform 2 of Nuclear receptor subfamily 2 group C member 2 OS=Homo sapiens GN=NR2C2	1	1	3	3	2	5.69008	-0.461222	21.6501	-4.74783	0.00211179	0.0217498	-2.15847	0.0115472	0.116301	1	Rad18 - control	limma	0.00211179	0.0217498	FALSE	no hit	5.69008		2.67535
XPO5	Q9HAV4	Exportin-5 OS=Homo sapiens GN=XPO5 PE=1 SV=1	1	1	3	3	5	6.10948	0.25372	23.3494	4.71452	0.00219504	0.022522	-2.20102	0.0121427	0.121569	1	Rad18 - control	limma	0.00219504	0.022522	FALSE	no hit	6.10948		2.65856
DISC1|TSNAX	C4P0D6|C4P0D8|Q5VVQ1|Q99598	Disrupted in schizophrenia 1 isoform 49 OS=Homo sapiens GN=DISC1 PE=2 SV=1|Disrupted in schizophrenia 1 isoform 51 OS=Homo sapiens GN=DISC1 PE=2 SV=1|Translin-associated protein X (Fragment) OS=Homo sapiens GN=TSNAX PE=4 SV=1|Translin-associated protein X OS=Homo sapiens GN=TSNAX PE=1 SV=1	1	1	3	3	3	5.77238	-0.494003	22.2377	-4.70349	0.0022234	0.0226249	-2.21514	0.0123458	0.123352	1	Rad18 - control	limma	0.0022234	0.0226249	FALSE	no hit	5.77238		2.65298
POLE	F5H1D6|Q07864	DNA polymerase OS=Homo sapiens GN=POLE PE=1 SV=1|DNA polymerase epsilon catalytic subunit A OS=Homo sapiens GN=POLE PE=1 SV=5	1	1	3	3	5	5.88819	0.734121	23.4002	4.70125	0.00222923	0.0226249	-2.21802	0.0123875	0.123717	1	Rad18 - control	limma	0.00222923	0.0226249	FALSE	enriched candidate	5.88819		2.65185
MRPL51	Q4U2R6	39S ribosomal protein L51, mitochondrial OS=Homo sapiens GN=MRPL51 PE=1 SV=1	1	1	3	3	2	6.39694	0.318676	23.0702	4.70094	0.00223004	0.0226249	-2.21842	0.0123933	0.123768	1	Rad18 - control	limma	0.00223004	0.0226249	FALSE	no hit	6.39694		2.65169
RBM25	P49756	RNA-binding protein 25 OS=Homo sapiens GN=RBM25 PE=1 SV=3	1	1	3	3	8	6.61192	-0.303398	24.6807	-4.64876	0.00237029	0.0239217	-2.28549	0.0133989	0.13248	1	Rad18 - control	limma	0.00237029	0.0239217	FALSE	no hit	6.61192		2.6252
UGGT1	Q9NYU2|Q9NYU2-2	UDP-glucose:glycoprotein glucosyltransferase 1 OS=Homo sapiens GN=UGGT1 PE=1 SV=3|Isoform 2 of UDP-glucose:glycoprotein glucosyltransferase 1 OS=Homo sapiens GN=UGGT1	1	1	3	3	4	5.81982	0.321831	22.798	4.64526	0.00238004	0.0239217	-2.29	0.0134689	0.13308	1	Rad18 - control	limma	0.00238004	0.0239217	FALSE	no hit	5.81982		2.62342
VANGL1	Q8TAA9|Q8TAA9-2	Vang-like protein 1 OS=Homo sapiens GN=VANGL1 PE=1 SV=1|Isoform 2 of Vang-like protein 1 OS=Homo sapiens GN=VANGL1	1	1	3	3	4	6.08069	-0.356312	23.1628	-4.64375	0.00238425	0.0239217	-2.29195	0.0134991	0.133338	1	Rad18 - control	limma	0.00238425	0.0239217	FALSE	no hit	6.08069		2.62265
MTMR9	Q96QG7|Q96QG7-2	Myotubularin-related protein 9 OS=Homo sapiens GN=MTMR9 PE=1 SV=1|Isoform 2 of Myotubularin-related protein 9 OS=Homo sapiens GN=MTMR9	1	1	3	3	2	5.67393	-0.553098	21.0512	-4.62719	0.00243109	0.024302	-2.31333	0.0138352	0.136207	1	Rad18 - control	limma	0.00243109	0.024302	FALSE	no hit	5.67393		2.6142
VPS52	Q8N1B4|Q8N1B4-2	Vacuolar protein sorting-associated protein 52 homolog OS=Homo sapiens GN=VPS52 PE=1 SV=1|Isoform 2 of Vacuolar protein sorting-associated protein 52 homolog OS=Homo sapiens GN=VPS52	1	1	3	3	2	6.31516	-0.276985	22.0403	-4.62141	0.00244769	0.0243783	-2.32081	0.0139543	0.137218	1	Rad18 - control	limma	0.00244769	0.0243783	FALSE	no hit	6.31516		2.61124
YWHAG	P61981	14-3-3 protein gamma OS=Homo sapiens GN=YWHAG PE=1 SV=2	1	1	3	3	5	6.44053	-0.338036	24.0201	-4.58821	0.00254541	0.025259	-2.36382	0.0146557	0.143128	1	Rad18 - control	limma	0.00254541	0.025259	FALSE	no hit	6.44053		2.59424
ARHGEF12	E9PMR6|Q9NZN5|Q9NZN5-2	Rho guanine nucleotide exchange factor 12 OS=Homo sapiens GN=ARHGEF12 PE=1 SV=1|Rho guanine nucleotide exchange factor 12 OS=Homo sapiens GN=ARHGEF12 PE=1 SV=1|Isoform 2 of Rho guanine nucleotide exchange factor 12 OS=Homo sapiens GN=ARHGEF12	1	1	3	3	2	5.34479	-0.431031	20.0046	-4.57957	0.00257153	0.0254095	-2.37504	0.0148432	0.144694	1	Rad18 - control	limma	0.00257153	0.0254095	FALSE	no hit	5.34479		2.58981
EIF4G2	D3DQV9|H0Y3P2|P78344|P78344-2	Eukaryotic translation initiation factor 4 gamma 2 (Fragment) OS=Homo sapiens GN=EIF4G2 PE=1 SV=1|Eukaryotic translation initiation factor 4 gamma 2 OS=Homo sapiens GN=EIF4G2 PE=1 SV=1|Eukaryotic translation initiation factor 4 gamma 2 OS=Homo sapiens GN=EIF4G2 PE=1 SV=1|Isoform 2 of Eukaryotic translation initiation factor 4 gamma 2 OS=Homo sapiens GN=EIF4G2	1	1	3	3	8	5.97482	-0.419773	23.8687	-4.57703	0.00257927	0.0254095	-2.37834	0.0148988	0.145157	1	Rad18 - control	limma	0.00257927	0.0254095	FALSE	no hit	5.97482		2.5885
ABHD12	I3L380|Q8N2K0|Q8N2K0-2	Monoacylglycerol lipase ABHD12 OS=Homo sapiens GN=ABHD12 PE=1 SV=1|Monoacylglycerol lipase ABHD12 OS=Homo sapiens GN=ABHD12 PE=1 SV=2|Isoform 2 of Monoacylglycerol lipase ABHD12 OS=Homo sapiens GN=ABHD12	1	1	3	3	2	5.53991	0.301561	20.5561	4.53566	0.002709	0.0265912	-2.43223	0.0158295	0.152839	1	Rad18 - control	limma	0.002709	0.0265912	FALSE	no hit	5.53991		2.56719
YWHAB	P31946|P31946-2	14-3-3protein beta/alpha OS=Homo sapiens GN=YWHAB PE=1 SV=3|Isoform Short of 14-3-3 protein beta/alpha OS=Homo sapiens GN=YWHAB	1	1	3	3	3	5.5516	-0.253169	22.5008	-4.49952	0.00282824	0.0276574	-2.47951	0.016684	0.159772	1	Rad18 - control	limma	0.00282824	0.0276574	FALSE	no hit	5.5516		2.54848
PRPF40A	O75400|O75400-2|O75400-3	Pre-mRNA-processing factor 40 homolog A OS=Homo sapiens GN=PRPF40A PE=1 SV=2|Isoform 2 of Pre-mRNA-processing factor 40 homolog A OS=Homo sapiens GN=PRPF40A|Isoform 3 of Pre-mRNA-processing factor 40 homolog A OS=Homo sapiens GN=PRPF40A	1	1	3	3	5	5.90526	-0.348269	22.9246	-4.49561	0.0028415	0.0276574	-2.48465	0.0167789	0.160535	1	Rad18 - control	limma	0.0028415	0.0276574	FALSE	no hit	5.90526		2.54645
HSP90B1	P14625	Endoplasmin OS=Homo sapiens GN=HSP90B1 PE=1 SV=1	1	1	3	3	17	6.82414	0.274432	26.0562	4.49366	0.00284813	0.0276574	-2.4872	0.0168264	0.160916	1	Rad18 - control	limma	0.00284813	0.0276574	FALSE	no hit	6.82414		2.54544
FUBP1	E9PEB5|Q96AE4|Q96AE4-2	Far upstream element-binding protein 1 OS=Homo sapiens GN=FUBP1 PE=1 SV=1|Far upstream element-binding protein 1 OS=Homo sapiens GN=FUBP1 PE=1 SV=3|Isoform 2 of Far upstream element-binding protein 1 OS=Homo sapiens GN=FUBP1	1	1	3	3	3	5.79913	-0.284165	22.6936	-4.47259	0.00292089	0.028263	-2.51488	0.017347	0.165073	1	Rad18 - control	limma	0.00292089	0.028263	FALSE	no hit	5.79913		2.53448
MMTAG2	Q9BU76|Q9BU76-4	Multiple myeloma tumor-associated protein 2 OS=Homo sapiens GN=MMTAG2 PE=1 SV=1|Isoform 4 of Multiple myeloma tumor-associated protein 2 OS=Homo sapiens GN=MMTAG2	1	1	3	3	2	5.87483	0.393656	21.4582	4.46308	0.0029544	0.0284858	-2.52739	0.0175866	0.166972	1	Rad18 - control	limma	0.0029544	0.0284858	FALSE	no hit	5.87483		2.52953
ZNF330	Q9Y3S2	Zinc finger protein 330 OS=Homo sapiens GN=ZNF330 PE=1 SV=1	1	1	3	3	3	6.34363	0.484863	21.5924	4.43765	0.00304608	0.029266	-2.5609	0.0182413	0.172118	1	Rad18 - control	limma	0.00304608	0.029266	FALSE	no hit	6.34363		2.51626
SF3A2	Q15428	Splicing factor 3A subunit 2 OS=Homo sapiens GN=SF3A2 PE=1 SV=2	1	1	3	3	2	5.75695	-0.365566	21.2603	-4.43355	0.00306114	0.0293071	-2.56631	0.0183488	0.172957	1	Rad18 - control	limma	0.00306114	0.0293071	FALSE	no hit	5.75695		2.51412
HGS	O14964	Hepatocyte growth factor-regulated tyrosine kinase substrate OS=Homo sapiens GN=HGS PE=1 SV=1	1	1	3	3	9	6.3843	-0.277357	24.6856	-4.41929	0.00311421	0.0297107	-2.58515	0.0187272	0.175896	1	Rad18 - control	limma	0.00311421	0.0297107	FALSE	no hit	6.3843		2.50665
ATP6V1B2	P21281	V-type proton ATPase subunit B, brain isoform OS=Homo sapiens GN=ATP6V1B2 PE=1 SV=3	1	1	3	3	5	6.14639	-0.262985	23.0455	-4.40298	0.00317617	0.0301958	-2.60674	0.0191684	0.179297	1	Rad18 - control	limma	0.00317617	0.0301958	FALSE	no hit	6.14639		2.4981
ITSN1	A8CTZ0|F8W7U0|Q15811|Q15811-10|Q15811-11|Q15811-12|Q15811-13|Q15811-2|Q15811-3|Q15811-4|Q15811-5|Q15811-6|Q15811-7|Q15811-8|Q15811-9	Intersectin 1 short form variant 13 OS=Homo sapiens GN=ITSN1 PE=1 SV=1|Intersectin-1 OS=Homo sapiens GN=ITSN1 PE=1 SV=1|Intersectin-1 OS=Homo sapiens GN=ITSN1 PE=1 SV=3|Isoform 10 of Intersectin-1 OS=Homo sapiens GN=ITSN1|Isoform 11 of Intersectin-1 OS=Homo sapiens GN=ITSN1|Isoform 12 of Intersectin-1 OS=Homo sapiens GN=ITSN1|Isoform 13 of Intersectin-1 OS=Homo sapiens GN=ITSN1|Isoform 2 of Inter…	1	1	3	3	7	5.86848	-0.443401	23.5901	-4.38701	0.00323816	0.0306779	-2.62792	0.0196092	0.182667	1	Rad18 - control	limma	0.00323816	0.0306779	FALSE	no hit	5.86848		2.4897
IMMT	Q16891|Q16891-2	MICOS complex subunit MIC60 OS=Homo sapiens GN=IMMT PE=1 SV=1|Isoform 2 of MICOS complex subunit MIC60 OS=Homo sapiens GN=IMMT	1	1	3	3	20	7.01191	0.231357	26.582	4.36967	0.00330695	0.0312208	-2.65095	0.0200976	0.186369	1	Rad18 - control	limma	0.00330695	0.0312208	FALSE	no hit	7.01191		2.48057
SPCS2	A0A087WUC6|E9PI68|E9PL01|Q15005	Signal peptidase complex subunit 2 OS=Homo sapiens GN=SPCS2 PE=1 SV=1|Signal peptidase complex subunit 2 OS=Homo sapiens GN=SPCS2 PE=1 SV=1|Signal peptidase complex subunit 2 OS=Homo sapiens GN=SPCS2 PE=1 SV=1|Signal peptidase complex subunit 2 OS=Homo sapiens GN=SPCS2 PE=1 SV=3	1	1	3	3	2	6.2321	0.252055	22.885	4.34862	0.00339265	0.0317897	-2.67897	0.0207049	0.190926	1	Rad18 - control	limma	0.00339265	0.0317897	FALSE	no hit	6.2321		2.46946
KIF15	C9JKA9|Q9NS87|Q9NS87-2|Q9NS87-4	Kinesin-like protein KIF15 OS=Homo sapiens GN=KIF15 PE=1 SV=1|Kinesin-like protein KIF15 OS=Homo sapiens GN=KIF15 PE=1 SV=1|Isoform 2 of Kinesin-like protein KIF15 OS=Homo sapiens GN=KIF15|Isoform 4 of Kinesin-like protein KIF15 OS=Homo sapiens GN=KIF15	1	1	3	3	4	5.50942	-0.448754	21.7841	-4.34632	0.00340215	0.0317897	-2.68203	0.0207722	0.191427	1	Rad18 - control	limma	0.00340215	0.0317897	FALSE	no hit	5.50942		2.46825
DHX29	Q7Z478	ATP-dependent RNA helicase DHX29 OS=Homo sapiens GN=DHX29 PE=1 SV=2	1	1	3	3	7	5.84139	-0.293307	24.0294	-4.34629	0.00340228	0.0317897	-2.68208	0.0207732	0.191434	1	Rad18 - control	limma	0.00340228	0.0317897	FALSE	no hit	5.84139		2.46823
SF3B1	O75533	Splicing factor 3B subunit 1 OS=Homo sapiens GN=SF3B1 PE=1 SV=3	1	1	3	3	12	6.53693	-0.286453	25.143	-4.31778	0.00352266	0.0327983	-2.72014	0.0216236	0.197722	1	Rad18 - control	limma	0.00352266	0.0327983	FALSE	no hit	6.53693		2.45313
ERCC6L	B5MDQ0|Q2NKX8	DNA excision repair protein ERCC-6-like OS=Homo sapiens GN=ERCC6L PE=1 SV=1|DNA excision repair protein ERCC-6-like OS=Homo sapiens GN=ERCC6L PE=1 SV=1	1	1	3	3	3	5.63455	-0.385406	22.4485	-4.31506	0.00353435	0.0327983	-2.72377	0.0217061	0.198327	1	Rad18 - control	limma	0.00353435	0.0327983	FALSE	no hit	5.63455		2.45169
FANCI	Q9NVI1|Q9NVI1-1|Q9NVI1-2	Fanconi anemia group I protein OS=Homo sapiens GN=FANCI PE=1 SV=4|Isoform 1 of Fanconi anemia group I protein OS=Homo sapiens GN=FANCI|Isoform 2 of Fanconi anemia group I protein OS=Homo sapiens GN=FANCI	1	1	3	3	10	6.24571	0.313346	24.349	4.29531	0.00362079	0.0334861	-2.75021	0.0223148	0.202761	1	Rad18 - control	limma	0.00362079	0.0334861	FALSE	no hit	6.24571		2.4412
PPP1R12A	O14974|O14974-2|O14974-3|O14974-4|O14974-5	Protein phosphatase 1 regulatory subunit 12A OS=Homo sapiens GN=PPP1R12A PE=1 SV=1|Isoform 2 of Protein phosphatase 1 regulatory subunit 12A OS=Homo sapiens GN=PPP1R12A|Isoform 3 of Protein phosphatase 1 regulatory subunit 12A OS=Homo sapiens GN=PPP1R12A|Isoform 4 of Protein phosphatase 1 regulatory subunit 12A OS=Homo sapiens GN=PPP1R12A|Isoform 5 of Protein phosphatase 1 regulatory subunit 12A …	1	1	3	3	4	5.86055	-0.355157	22.7609	-4.28279	0.0036768	0.0338889	-2.76701	0.0227085	0.205602	1	Rad18 - control	limma	0.0036768	0.0338889	FALSE	no hit	5.86055		2.43453
DZIP3	Q86Y13	E3 ubiquitin-protein ligase DZIP3 OS=Homo sapiens GN=DZIP3 PE=1 SV=2	1	1	3	3	2	5.5087	-0.48839	21.0183	-4.27927	0.00369271	0.0339183	-2.77173	0.0228202	0.206405	1	Rad18 - control	limma	0.00369271	0.0339183	FALSE	no hit	5.5087		2.43265
TEX10	Q9NXF1|Q9NXF1-2	Testis-expressed sequence 10 protein OS=Homo sapiens GN=TEX10 PE=1 SV=2|Isoform 2 of Testis-expressed sequence 10 protein OS=Homo sapiens GN=TEX10	1	1	3	3	2	5.77919	-0.271663	22.0808	-4.27658	0.00370494	0.0339183	-2.77535	0.022906	0.20702	1	Rad18 - control	limma	0.00370494	0.0339183	FALSE	no hit	5.77919		2.43122
SF3A3	Q12874	Splicing factor 3A subunit 3 OS=Homo sapiens GN=SF3A3 PE=1 SV=1	1	1	3	3	2	6.24617	-0.398896	21.9503	-4.25562	0.00380166	0.034687	-2.80353	0.0235835	0.211847	1	Rad18 - control	limma	0.00380166	0.034687	FALSE	no hit	6.24617		2.42003
OGDH	A0A0D9SFS3|E9PCR7|E9PDF2|E9PFG7|Q02218|Q02218-2	2-oxoglutarate dehydrogenase, mitochondrial OS=Homo sapiens GN=OGDH PE=1 SV=1|2-oxoglutarate dehydrogenase, mitochondrial OS=Homo sapiens GN=OGDH PE=1 SV=1|2-oxoglutarate dehydrogenase, mitochondrial OS=Homo sapiens GN=OGDH PE=1 SV=1|2-oxoglutarate dehydrogenase, mitochondrial OS=Homo sapiens GN=OGDH PE=1 SV=1|2-oxoglutarate dehydrogenase, mitochondrial OS=Homo sapiens GN=OGDH PE=1 SV=3|Isoform 2…	1	1	3	3	7	6.30805	0.263435	24.4409	4.25288	0.00381448	0.0346875	-2.80721	0.0236732	0.212481	1	Rad18 - control	limma	0.00381448	0.0346875	FALSE	no hit	6.30805		2.41856
IARS	A0A0A0MSX9|P41252	Isoleucine--tRNA ligase, cytoplasmic OS=Homo sapiens GN=IARS PE=1 SV=1|Isoleucine--tRNA ligase, cytoplasmic OS=Homo sapiens GN=IARS PE=1 SV=2	1	1	3	3	13	6.83183	0.269895	25.323	4.24255	0.00386335	0.0350148	-2.82113	0.0240146	0.214887	1	Rad18 - control	limma	0.00386335	0.0350148	FALSE	no hit	6.83183		2.41304
EPS15	B1AUU8|P42566	Epidermal growth factor receptor substrate 15 OS=Homo sapiens GN=EPS15 PE=1 SV=1|Epidermal growth factor receptor substrate 15 OS=Homo sapiens GN=EPS15 PE=1 SV=2	1	1	3	3	6	6.28038	-0.390603	23.6426	-4.21681	0.00398809	0.0360253	-2.85586	0.0248836	0.220945	1	Rad18 - control	limma	0.00398809	0.0360253	FALSE	no hit	6.28038		2.39924
MBD1	A0A0A0MS90|Q9UIS9|Q9UIS9-10|Q9UIS9-11|Q9UIS9-12|Q9UIS9-2|Q9UIS9-4|Q9UIS9-5|Q9UIS9-6|Q9UIS9-7|Q9UIS9-8|Q9UIS9-9	Methyl-CpG-binding domain protein 1 OS=Homo sapiens GN=MBD1 PE=1 SV=1|Methyl-CpG-binding domain protein 1 OS=Homo sapiens GN=MBD1 PE=1 SV=2|Isoform 10 of Methyl-CpG-binding domain protein 1 OS=Homo sapiens GN=MBD1|Isoform 11 of Methyl-CpG-binding domain protein 1 OS=Homo sapiens GN=MBD1|Isoform 12 of Methyl-CpG-binding domain protein 1 OS=Homo sapiens GN=MBD1|Isoform 2 of Methyl-CpG-binding domai…	1	1	3	3	2	6.05501	0.457346	21.8696	4.20884	0.00402763	0.036262	-2.86665	0.0251583	0.222841	1	Rad18 - control	limma	0.00402763	0.036262	FALSE	no hit	6.05501		2.39495
STOM	P27105	Erythrocyte band 7 integral membrane protein OS=Homo sapiens GN=STOM PE=1 SV=3	1	1	3	3	2	6.10449	0.249808	21.2119	4.18008	0.00417387	0.0374547	-2.90561	0.0261712	0.229751	1	Rad18 - control	limma	0.00417387	0.0374547	FALSE	no hit	6.10449		2.37946
TLN1	Q9Y490	Talin-1 OS=Homo sapiens GN=TLN1 PE=1 SV=3	1	1	3	3	16	6.4322	-0.325917	24.8283	-4.17585	0.00419584	0.0375279	-2.91134	0.0263229	0.230775	1	Rad18 - control	limma	0.00419584	0.0375279	FALSE	no hit	6.4322		2.37718
PCCB	C9JQS9|E7ETT1|E7ETT4|E7EX59|E9PDR0|P05166|P05166-2	Propionyl-CoA carboxylase beta chain, mitochondrial OS=Homo sapiens GN=PCCB PE=1 SV=1|Propionyl-CoA carboxylase beta chain, mitochondrial OS=Homo sapiens GN=PCCB PE=1 SV=1|Propionyl-CoA carboxylase beta chain, mitochondrial OS=Homo sapiens GN=PCCB PE=1 SV=1|Propionyl-CoA carboxylase beta chain, mitochondrial OS=Homo sapiens GN=PCCB PE=1 SV=1|Propionyl-CoA carboxylase beta chain, mitochondrial OS=…	1	1	3	3	9	7.0437	0.326742	24.9418	4.16731	0.00424064	0.0378043	-2.92294	0.0266319	0.232853	1	Rad18 - control	limma	0.00424064	0.0378043	FALSE	no hit	7.0437		2.37257
NGDN	H0YJ17|Q8NEJ9|Q8NEJ9-2	Neuroguidin (Fragment) OS=Homo sapiens GN=NGDN PE=1 SV=1|Neuroguidin OS=Homo sapiens GN=NGDN PE=1 SV=1|Isoform 2 of Neuroguidin OS=Homo sapiens GN=NGDN	1	1	3	3	2	5.78427	0.413741	20.7439	4.15512	0.0043055	0.038257	-2.93951	0.0270784	0.235837	1	Rad18 - control	limma	0.0043055	0.038257	FALSE	no hit	5.78427		2.36598
FXR1	B4DXZ6|P51114	Fragile X mental retardation syndrome-related protein 1 OS=Homo sapiens GN=FXR1 PE=1 SV=1|Fragile X mental retardation syndrome-related protein 1 OS=Homo sapiens GN=FXR1 PE=1 SV=3	1	1	3	3	6	6.30131	-0.250612	23.8007	-4.14212	0.00437583	0.0387553	-2.9572	0.0275614	0.239038	1	Rad18 - control	limma	0.00437583	0.0387553	FALSE	no hit	6.30131		2.35894
SUGT1	Q9Y2Z0|Q9Y2Z0-2	Protein SGT1 homolog OS=Homo sapiens GN=SUGT1 PE=1 SV=3|Isoform 2 of Protein SGT1 homolog OS=Homo sapiens GN=SUGT1	1	1	3	3	6	6.12452	-0.242258	23.5011	-4.1367	0.00440557	0.038892	-2.96459	0.0277653	0.240381	1	Rad18 - control	limma	0.00440557	0.038892	FALSE	no hit	6.12452		2.356
FLJ13984|METTL8	B3KW44|E7ETE0	Methyltransferase-like protein 8 OS=Homo sapiens GN=FLJ13984 PE=1 SV=1|Methyltransferase-like protein 8 OS=Homo sapiens GN=METTL8 PE=1 SV=2	1	1	3	3	2	5.46857	0.456216	20.9873	4.12397	0.00447622	0.0393878	-2.98195	0.0282487	0.243547	1	Rad18 - control	limma	0.00447622	0.0393878	FALSE	no hit	5.46857		2.34909
USP28	B4E3L3|G3V1N5|Q96RU2|Q96RU2-2	Ubiquitin carboxyl-terminal hydrolase 28 OS=Homo sapiens GN=USP28 PE=1 SV=1|Ubiquitin carboxyl-terminal hydrolase 28 OS=Homo sapiens GN=USP28 PE=1 SV=1|Ubiquitin carboxyl-terminal hydrolase 28 OS=Homo sapiens GN=USP28 PE=1 SV=1|Isoform 2 of Ubiquitin carboxyl-terminal hydrolase 28 OS=Homo sapiens GN=USP28	1	1	3	3	2	5.77496	-0.444126	21.3818	-4.11301	0.00453803	0.0398029	-2.99692	0.0286707	0.246289	1	Rad18 - control	limma	0.00453803	0.0398029	FALSE	no hit	5.77496		2.34313
PHB	C9JW96|P35232	Prohibitin (Fragment) OS=Homo sapiens GN=PHB PE=1 SV=2|Prohibitin OS=Homo sapiens GN=PHB PE=1 SV=1	1	1	3	3	9	6.61989	0.371634	25.6539	4.1068	0.00457347	0.0399848	-3.0054	0.0289122	0.24785	1	Rad18 - control	limma	0.00457347	0.0399848	FALSE	no hit	6.61989		2.33975
MRPL20	Q9BYC9	39S ribosomal protein L20, mitochondrial OS=Homo sapiens GN=MRPL20 PE=1 SV=1	1	1	3	3	3	6.54111	0.605571	24.0195	4.09923	0.00461705	0.0402364	-3.01574	0.0292087	0.249757	1	Rad18 - control	limma	0.00461705	0.0402364	FALSE	enriched candidate	6.54111		2.33564
UNC45A	Q9H3U1|Q9H3U1-2	Protein unc-45 homolog A OS=Homo sapiens GN=UNC45A PE=1 SV=1|Isoform 2 of Protein unc-45 homolog A OS=Homo sapiens GN=UNC45A	1	1	3	3	4	5.77599	-0.375106	22.3301	-4.09522	0.00464036	0.0403104	-3.02124	0.0293672	0.250772	1	Rad18 - control	limma	0.00464036	0.0403104	FALSE	no hit	5.77599		2.33345
MPHOSPH8	Q99549|Q99549-2	M-phase phosphoprotein 8 OS=Homo sapiens GN=MPHOSPH8 PE=1 SV=2|Isoform 2 of M-phase phosphoprotein 8 OS=Homo sapiens GN=MPHOSPH8	1	1	3	3	2	6.29063	0.239083	22.9939	4.09104	0.00466479	0.0403936	-3.02696	0.0295331	0.251832	1	Rad18 - control	limma	0.00466479	0.0403936	FALSE	no hit	6.29063		2.33117
GCDH	Q92947|Q92947-2	Glutaryl-CoA dehydrogenase, mitochondrial OS=Homo sapiens GN=GCDH PE=1 SV=1|Isoform Short of Glutaryl-CoA dehydrogenase, mitochondrial OS=Homo sapiens GN=GCDH	1	1	3	3	2	6.03252	0.303066	22.4793	4.08652	0.0046913	0.0404941	-3.03314	0.0297129	0.252977	1	Rad18 - control	limma	0.0046913	0.0404941	FALSE	no hit	6.03252		2.32871
TTC26	A0AVF1	Intraflagellar transport protein 56 OS=Homo sapiens GN=TTC26 PE=2 SV=1	1	1	3	3	2	5.78476	-0.343099	22.1575	-4.07942	0.00473338	0.040728	-3.04288	0.029998	0.254786	1	Rad18 - control	limma	0.00473338	0.040728	FALSE	no hit	5.78476		2.32483
FKBP10	Q96AY3	Peptidyl-prolyl cis-trans isomerase FKBP10 OS=Homo sapiens GN=FKBP10 PE=1 SV=1	1	1	3	3	2	5.75986	0.450415	21.413	4.07663	0.00475003	0.0407424	-3.04671	0.0301107	0.255498	1	Rad18 - control	limma	0.00475003	0.0407424	FALSE	no hit	5.75986		2.3233
ZC3H4	M0QY97|Q9UPT8	Zinc finger CCCH domain-containing protein 4 (Fragment) OS=Homo sapiens GN=ZC3H4 PE=1 SV=1|Zinc finger CCCH domain-containing protein 4 OS=Homo sapiens GN=ZC3H4 PE=1 SV=3	1	1	3	3	6	5.82738	-0.229151	23.1058	-4.06733	0.00480593	0.0408885	-3.05946	0.0304885	0.257877	1	Rad18 - control	limma	0.00480593	0.0408885	FALSE	no hit	5.82738		2.31822
DLST	P36957	Dihydrolipoyllysine-residue succinyltransferase component of 2-oxoglutarate dehydrogenase complex, mitochondrial OS=Homo sapiens GN=DLST PE=1 SV=4	1	1	3	3	6	6.61905	0.281812	22.8667	4.06532	0.00481813	0.0408885	-3.06223	0.0305708	0.258394	1	Rad18 - control	limma	0.00481813	0.0408885	FALSE	no hit	6.61905		2.31712
MRPL21	Q7Z2W9	39S ribosomal protein L21, mitochondrial OS=Homo sapiens GN=MRPL21 PE=1 SV=2	1	1	3	3	3	6.21913	0.23843	23.1459	4.06424	0.00482466	0.0408885	-3.0637	0.0306148	0.25867	1	Rad18 - control	limma	0.00482466	0.0408885	FALSE	no hit	6.21913		2.31653
HNRNPA3	P51991|P51991-2	Heterogeneous nuclear ribonucleoprotein A3 OS=Homo sapiens GN=HNRNPA3 PE=1 SV=2|Isoform 2 of Heterogeneous nuclear ribonucleoprotein A3 OS=Homo sapiens GN=HNRNPA3	1	1	3	3	12	7.14047	0.240743	25.8199	4.06382	0.00482722	0.0408885	-3.06428	0.0306321	0.258778	1	Rad18 - control	limma	0.00482722	0.0408885	FALSE	no hit	7.14047		2.3163
UIMC1	Q96RL1	BRCA1-A complex subunit RAP80 OS=Homo sapiens GN=UIMC1 PE=1 SV=2	1	1	3	3	9	6.14661	-0.238984	23.7616	-4.05808	0.00486225	0.0410573	-3.07216	0.0308683	0.260254	1	Rad18 - control	limma	0.00486225	0.0410573	FALSE	no hit	6.14661		2.31316
HMGXB4	Q9UGU5	HMG domain-containing protein 4 OS=Homo sapiens GN=HMGXB4 PE=1 SV=2	1	1	3	3	2	5.98347	-0.363499	22.1209	-4.04484	0.00494418	0.0416199	-3.09037	0.0314194	0.263675	1	Rad18 - control	limma	0.00494418	0.0416199	FALSE	no hit	5.98347		2.30591
RABGAP1	Q9Y3P9	Rab GTPase-activating protein 1 OS=Homo sapiens GN=RABGAP1 PE=1 SV=3	1	1	3	3	3	5.25673	-0.376777	22.3867	-4.02033	0.00509982	0.0427975	-3.12413	0.0324615	0.270059	1	Rad18 - control	limma	0.00509982	0.0427975	FALSE	no hit	5.25673		2.29245
ZW10	O43264	Centromere/kinetochore protein zw10 homolog OS=Homo sapiens GN=ZW10 PE=1 SV=3	1	1	3	3	2	5.68732	-0.294188	21.7309	-4.01689	0.00512208	0.0428521	-3.12888	0.0326101	0.27096	1	Rad18 - control	limma	0.00512208	0.0428521	FALSE	no hit	5.68732		2.29055
FAM50A	B0S8I6|Q14320	Protein FAM50A (Fragment) OS=Homo sapiens GN=FAM50A PE=1 SV=1|Protein FAM50A OS=Homo sapiens GN=FAM50A PE=1 SV=2	1	1	3	3	2	5.76867	-0.319582	21.633	-4.00677	0.00518821	0.0432722	-3.14285	0.0330507	0.273619	1	Rad18 - control	limma	0.00518821	0.0432722	FALSE	no hit	5.76867		2.28498
WDR41	Q9HAD4	WD repeat-containing protein 41 OS=Homo sapiens GN=WDR41 PE=2 SV=3	1	1	3	3	3	5.79044	0.534809	23.0721	3.98333	0.00534497	0.0444433	-3.17525	0.0340905	0.279819	1	Rad18 - control	limma	0.00534497	0.0444433	FALSE	no hit	5.79044		2.27205
GOT2	P00505|P00505-2	Aspartate aminotransferase, mitochondrial OS=Homo sapiens GN=GOT2 PE=1 SV=3|Isoform 2 of Aspartate aminotransferase, mitochondrial OS=Homo sapiens GN=GOT2	1	1	3	3	3	6.13377	0.42836	23.2665	3.96658	0.00546017	0.0452628	-3.19845	0.0348507	0.284285	1	Rad18 - control	limma	0.00546017	0.0452628	FALSE	no hit	6.13377		2.26279
POLRMT	O00411	DNA-directed RNA polymerase, mitochondrial OS=Homo sapiens GN=POLRMT PE=1 SV=2	1	1	3	3	3	6.09359	0.227744	23.0069	3.95214	0.00556168	0.0459642	-3.21849	0.0355177	0.288158	1	Rad18 - control	limma	0.00556168	0.0459642	FALSE	no hit	6.09359		2.25479
EPS15L1	Q9UBC2|Q9UBC2-2|Q9UBC2-3	Epidermal growth factor receptor substrate 15-like 1 OS=Homo sapiens GN=EPS15L1 PE=1 SV=1|Isoform 2 of Epidermal growth factor receptor substrate 15-like 1 OS=Homo sapiens GN=EPS15L1|Isoform 3 of Epidermal growth factor receptor substrate 15-like 1 OS=Homo sapiens GN=EPS15L1	1	1	3	3	12	6.45678	-0.411796	25.0199	-3.94862	0.00558668	0.0460308	-3.22337	0.0356816	0.289103	1	Rad18 - control	limma	0.00558668	0.0460308	FALSE	no hit	6.45678		2.25285
INPPL1	O15357	Phosphatidylinositol 3,4,5-trisphosphate 5-phosphatase 2 OS=Homo sapiens GN=INPPL1 PE=1 SV=2	1	1	3	3	5	5.71252	-0.241259	22.6638	-3.92484	0.00575919	0.0473088	-3.25644	0.036808	0.295533	1	Rad18 - control	limma	0.00575919	0.0473088	FALSE	no hit	5.71252		2.23964
ANKHD1	E9PDP5|Q8IWZ3|Q8IWZ3-4|Q8IWZ3-6	Ankyrin repeat and KH domain-containing protein 1 (Fragment) OS=Homo sapiens GN=ANKHD1 PE=1 SV=1|Ankyrin repeat and KH domain-containing protein 1 OS=Homo sapiens GN=ANKHD1 PE=1 SV=1|Isoform 4 of Ankyrin repeat and KH domain-containing protein 1 OS=Homo sapiens GN=ANKHD1|Isoform 6 of Ankyrin repeat and KH domain-containing protein 1 OS=Homo sapiens GN=ANKHD1	1	1	3	3	2	5.58139	-0.59792	21.3587	-3.90849	0.00588116	0.048155	-3.27922	0.0375999	0.299984	1	Rad18 - control	limma	0.00588116	0.048155	FALSE	no hit	5.58139		2.23054
CHCHD3	C9JRZ6|F8WAR4|Q9NX63	MICOS complex subunit OS=Homo sapiens GN=CHCHD3 PE=1 SV=1|MICOS complex subunit OS=Homo sapiens GN=CHCHD3 PE=1 SV=1|MICOS complex subunit MIC19 OS=Homo sapiens GN=CHCHD3 PE=1 SV=1	1	1	3	3	7	6.65442	0.225923	25.4953	3.90492	0.00590821	0.048155	-3.2842	0.037775	0.30096	1	Rad18 - control	limma	0.00590821	0.048155	FALSE	no hit	6.65442		2.22854
ZC3H15	Q8WU90	Zinc finger CCCH domain-containing protein 15 OS=Homo sapiens GN=ZC3H15 PE=1 SV=1	1	1	3	3	8	6.3794	-0.294953	24.433	-3.90257	0.00592602	0.048155	-3.28747	0.0378902	0.301601	1	Rad18 - control	limma	0.00592602	0.048155	FALSE	no hit	6.3794		2.22724
TFG	C9JJP5|C9JUE0|Q05BK6|Q92734|Q92734-2|Q92734-3|Q92734-4	Protein TFG (Fragment) OS=Homo sapiens GN=TFG PE=1 SV=1|Protein TFG (Fragment) OS=Homo sapiens GN=TFG PE=1 SV=1|Protein TFG OS=Homo sapiens GN=TFG PE=1 SV=1|Protein TFG OS=Homo sapiens GN=TFG PE=1 SV=2|Isoform 2 of Protein TFG OS=Homo sapiens GN=TFG|Isoform 3 of Protein TFG OS=Homo sapiens GN=TFG|Isoform 4 of Protein TFG OS=Homo sapiens GN=TFG	1	1	3	3	3	5.77323	-0.446578	21.9912	-3.90152	0.00593403	0.048155	-3.28894	0.037942	0.301889	1	Rad18 - control	limma	0.00593403	0.048155	FALSE	no hit	5.77323		2.22665
TRAF4	Q9BUZ4	TNF receptor-associated factor 4 OS=Homo sapiens GN=TRAF4 PE=1 SV=1	1	1	3	3	3	5.85047	0.551192	22.2659	3.89933	0.00595074	0.048155	-3.292	0.03805	0.302488	1	Rad18 - control	limma	0.00595074	0.048155	FALSE	no hit	5.85047		2.22543
SMC6	Q96SB8|Q96SB8-2	Structural maintenance of chromosomes protein 6 OS=Homo sapiens GN=SMC6 PE=1 SV=2|Isoform 2 of Structural maintenance of chromosomes protein 6 OS=Homo sapiens GN=SMC6	1	1	3	3	10	6.24459	0.216663	24.4088	3.8881	0.00603725	0.0484875	-3.30768	0.0386078	0.305568	1	Rad18 - control	limma	0.00603725	0.0484875	FALSE	no hit	6.24459		2.21916
RANBP2	P49792	E3 SUMO-protein ligase RanBP2 OS=Homo sapiens GN=RANBP2 PE=1 SV=2	1	1	3	3	42	6.83171	-0.328632	27.2968	-3.88746	0.00604228	0.0484875	-3.30858	0.0386402	0.305745	1	Rad18 - control	limma	0.00604228	0.0484875	FALSE	no hit	6.83171		2.2188
BLM	H0YNU5|P54132	Bloom syndrome protein OS=Homo sapiens GN=BLM PE=1 SV=1|Bloom syndrome protein OS=Homo sapiens GN=BLM PE=1 SV=1	1	1	3	3	2	5.5066	0.346298	21.5505	3.88485	0.00606256	0.0484875	-3.31222	0.0387707	0.306462	1	Rad18 - control	limma	0.00606256	0.0484875	FALSE	no hit	5.5066		2.21734
SUCLG1	P53597	Succinyl-CoA ligase [ADP/GDP-forming] subunit alpha, mitochondrial OS=Homo sapiens GN=SUCLG1 PE=1 SV=4	1	1	3	3	3	6.54938	0.227603	24.071	3.88198	0.00608499	0.0484875	-3.31623	0.0389148	0.307251	1	Rad18 - control	limma	0.00608499	0.0484875	FALSE	no hit	6.54938		2.21574
IQGAP1	H0YLE8|P46940	Ras GTPase-activating-like protein IQGAP1 OS=Homo sapiens GN=IQGAP1 PE=1 SV=1|Ras GTPase-activating-like protein IQGAP1 OS=Homo sapiens GN=IQGAP1 PE=1 SV=1	1	1	3	3	3	5.77998	0.346234	22.6188	3.88147	0.00608899	0.0484875	-3.31695	0.0389406	0.307392	1	Rad18 - control	limma	0.00608899	0.0484875	FALSE	no hit	5.77998		2.21545
GIT1	A0A0C4DGN6|J3QRU8|Q9Y2X7|Q9Y2X7-3	ARF GTPase-activating protein GIT1 OS=Homo sapiens GN=GIT1 PE=1 SV=1|ARF GTPase-activating protein GIT1 OS=Homo sapiens GN=GIT1 PE=1 SV=1|ARF GTPase-activating protein GIT1 OS=Homo sapiens GN=GIT1 PE=1 SV=2|Isoform 3 of ARF GTPase-activating protein GIT1 OS=Homo sapiens GN=GIT1	1	1	3	3	2	5.51641	-0.410953	20.9559	-3.87981	0.00610199	0.0484875	-3.31926	0.0390241	0.307848	1	Rad18 - control	limma	0.00610199	0.0484875	FALSE	no hit	5.51641		2.21453
ZNF483	Q8TF39	Zinc finger protein 483 OS=Homo sapiens GN=ZNF483 PE=1 SV=3	1	1	3	3	2	5.45309	0.380125	21.3996	3.87795	0.00611666	0.0484875	-3.32187	0.0391182	0.308362	1	Rad18 - control	limma	0.00611666	0.0484875	FALSE	no hit	5.45309		2.21349
PREP	P48147	Prolyl endopeptidase OS=Homo sapiens GN=PREP PE=1 SV=2	1	1	3	3	2	5.57582	-0.239015	21.9072	-3.85831	0.00627352	0.0494689	-3.34936	0.0401218	0.31379	1	Rad18 - control	limma	0.00627352	0.0494689	FALSE	no hit	5.57582		2.20249
BAZ2A	F8VU39|J3KPG5|Q9UIF9|Q9UIF9-2|Q9UIF9-3	Bromodomain adjacent to zinc finger domain protein 2A OS=Homo sapiens GN=BAZ2A PE=1 SV=1|Bromodomain adjacent to zinc finger domain protein 2A OS=Homo sapiens GN=BAZ2A PE=1 SV=1|Bromodomain adjacent to zinc finger domain protein 2A OS=Homo sapiens GN=BAZ2A PE=1 SV=4|Isoform 1 of Bromodomain adjacent to zinc finger domain protein 2A OS=Homo sapiens GN=BAZ2A|Isoform 3 of Bromodomain adjacent to zin…	1	1	3	3	12	6.51217	-0.465039	24.4071	-3.8579	0.00627686	0.0494689	-3.34994	0.0401431	0.313905	1	Rad18 - control	limma	0.00627686	0.0494689	FALSE	no hit	6.51217		2.20226
CHAMP1	Q96JM3	Chromosome alignment-maintaining phosphoprotein 1 OS=Homo sapiens GN=CHAMP1 PE=1 SV=2	1	1	3	3	3	5.68376	-0.250084	22.5465	-3.85551	0.00629623	0.0494782	-3.35329	0.0402666	0.314566	1	Rad18 - control	limma	0.00629623	0.0494782	FALSE	no hit	5.68376		2.20092
EI24	E9PK61|E9PL33|E9PLB8|E9PM05|E9PS58|O14681|O14681-3	Etoposide-induced protein 2,4 homolog OS=Homo sapiens GN=EI24 PE=1 SV=2|Etoposide-induced protein 2,4 homolog (Fragment) OS=Homo sapiens GN=EI24 PE=1 SV=1|Etoposide-induced protein 2,4 homolog (Fragment) OS=Homo sapiens GN=EI24 PE=1 SV=2|Etoposide-induced protein 2,4 homolog (Fragment) OS=Homo sapiens GN=EI24 PE=1 SV=1|Etoposide-induced protein 2,4 homolog (Fragment) OS=Homo sapiens GN=EI24 PE=1 …	1	1	3	3	2	5.73303	0.403328	21.2032	3.84966	0.00634394	0.0497094	-3.36148	0.0405703	0.316189	1	Rad18 - control	limma	0.00634394	0.0497094	FALSE	no hit	5.73303		2.19764
NCLN	Q969V3|Q969V3-2	Nicalin OS=Homo sapiens GN=NCLN PE=1 SV=2|Isoform 2 of Nicalin OS=Homo sapiens GN=NCLN	1	1	3	3	7	6.47387	0.3159	24.1767	3.84502	0.0063821	0.0498648	-3.36799	0.040813	0.31748	1	Rad18 - control	limma	0.0063821	0.0498648	FALSE	no hit	6.47387		2.19504
IPO5	O00410|O00410-3	Importin-5 OS=Homo sapiens GN=IPO5 PE=1 SV=4|Isoform 3 of Importin-5 OS=Homo sapiens GN=IPO5	1	1	3	3	4	5.99044	0.259262	23.5318	3.83361	0.00647705	0.0503019	-3.38401	0.0414149	0.320661	1	Rad18 - control	limma	0.00647705	0.0503019	FALSE	no hit	5.99044		2.18862
GATB	D6REA0|O75879	Glutamyl-tRNA(Gln) amidotransferase subunit B, mitochondrial OS=Homo sapiens GN=GATB PE=1 SV=1|Glutamyl-tRNA(Gln) amidotransferase subunit B, mitochondrial OS=Homo sapiens GN=GATB PE=1 SV=1	1	1	3	3	8	6.03425	0.220169	24.265	3.83358	0.00647723	0.0503019	-3.38404	0.0414161	0.320667	1	Rad18 - control	limma	0.00647723	0.0503019	FALSE	no hit	6.03425		2.18861
FEN1	P39748	Flap endonuclease 1 OS=Homo sapiens GN=FEN1 PE=1 SV=1	1	1	3	3	5	6.43319	-0.27699	23.9659	-3.83164	0.00649355	0.0503019	-3.38677	0.0415193	0.321209	1	Rad18 - control	limma	0.00649355	0.0503019	FALSE	no hit	6.43319		2.18752
SFSWAP	Q12872|Q12872-2	Splicing factor, suppressor of white-apricot homolog OS=Homo sapiens GN=SFSWAP PE=1 SV=3|Isoform 2 of Splicing factor, suppressor of white-apricot homolog OS=Homo sapiens GN=SFSWAP	1	1	3	3	4	5.73482	-0.273299	22.4241	-3.82368	0.00656083	0.0506219	-3.39796	0.0419442	0.323433	1	Rad18 - control	limma	0.00656083	0.0506219	FALSE	no hit	5.73482		2.18304
ZC3H11A	O75152	Zinc finger CCCH domain-containing protein 11A OS=Homo sapiens GN=ZC3H11A PE=1 SV=3	1	1	3	3	17	6.67635	-0.267043	25.5637	-3.82236	0.0065721	0.0506219	-3.39982	0.0420153	0.323804	1	Rad18 - control	limma	0.0065721	0.0506219	FALSE	no hit	6.67635		2.1823
CYB5R3	B1AHF3|P00387|P00387-2|P00387-3	NADH-cytochrome b5 reductase 3 (Fragment) OS=Homo sapiens GN=CYB5R3 PE=1 SV=1|NADH-cytochrome b5 reductase 3 OS=Homo sapiens GN=CYB5R3 PE=1 SV=3|Isoform 2 of NADH-cytochrome b5 reductase 3 OS=Homo sapiens GN=CYB5R3|Isoform 3 of NADH-cytochrome b5 reductase 3 OS=Homo sapiens GN=CYB5R3	1	1	3	3	5	6.92646	0.217973	24.1125	3.81488	0.00663616	0.0509709	-3.41034	0.0424187	0.3259	1	Rad18 - control	limma	0.00663616	0.0509709	FALSE	no hit	6.92646		2.17808
ZNF629	Q9UEG4	Zinc finger protein 629 OS=Homo sapiens GN=ZNF629 PE=1 SV=2	1	1	3	3	2	6.08464	0.388179	21.8936	3.80672	0.00670678	0.0513682	-3.42182	0.0428622	0.328189	1	Rad18 - control	limma	0.00670678	0.0513682	FALSE	no hit	6.08464		2.17349
FANCD2	Q9BXW9|Q9BXW9-1	Fanconi anemia group D2 protein OS=Homo sapiens GN=FANCD2 PE=1 SV=2|Isoform 1 of Fanconi anemia group D2 protein OS=Homo sapiens GN=FANCD2	1	1	3	3	9	6.43379	0.31867	24.5814	3.79783	0.00678473	0.0517083	-3.43435	0.0433504	0.330691	1	Rad18 - control	limma	0.00678473	0.0517083	FALSE	no hit	6.43379		2.16847
TADA2B	Q86TJ2|Q86TJ2-2|Q86TJ2-3	Transcriptional adapter 2-beta OS=Homo sapiens GN=TADA2B PE=1 SV=2|Isoform 2 of Transcriptional adapter 2-beta OS=Homo sapiens GN=TADA2B|Isoform 3 of Transcriptional adapter 2-beta OS=Homo sapiens GN=TADA2B	1	1	3	3	2	5.86299	-0.735967	20.8904	-3.79596	0.00680119	0.0517083	-3.43698	0.0434533	0.331216	1	Rad18 - control	limma	0.00680119	0.0517083	FALSE	no hit	5.86299		2.16741
LMO7	A0A0A0MTE2|E9PMP7|E9PMS6|E9PMT2|F8WD26|H0Y424|J3KP06|Q8WWI1|Q8WWI1-2|Q8WWI1-3|Q8WWI1-4|Q8WWI1-5	LIM domain only protein 7 OS=Homo sapiens GN=LMO7 PE=1 SV=1|LIM domain only protein 7 (Fragment) OS=Homo sapiens GN=LMO7 PE=1 SV=7|LIM domain only protein 7 OS=Homo sapiens GN=LMO7 PE=1 SV=1|LIM domain only protein 7 OS=Homo sapiens GN=LMO7 PE=1 SV=1|LIM domain only protein 7 OS=Homo sapiens GN=LMO7 PE=1 SV=2|LIM domain only protein 7 (Fragment) OS=Homo sapiens GN=LMO7 PE=1 SV=7|LIM domain only p…	1	1	3	3	4	5.53535	-0.254482	22.0716	-3.79517	0.00680823	0.0517083	-3.4381	0.0434973	0.33144	1	Rad18 - control	limma	0.00680823	0.0517083	FALSE	no hit	5.53535		2.16697
DCD	P81605	Dermcidin OS=Homo sapiens GN=DCD PE=1 SV=2	1	1	3	3	4	6.23291	-0.752767	25.0586	-3.78184	0.0069273	0.0524661	-3.45689	0.0442395	0.3352	1	Rad18 - control	limma	0.0069273	0.0524661	FALSE	no hit	6.23291		2.15944
WDR36	A0A0A0MTB8|Q8NI36	WD repeat-containing protein 36 OS=Homo sapiens GN=WDR36 PE=1 SV=1|WD repeat-containing protein 36 OS=Homo sapiens GN=WDR36 PE=1 SV=1	1	1	3	3	2	5.49658	-0.258495	21.6319	-3.77219	0.00701495	0.0529823	-3.47052	0.0447837	0.33793	1	Rad18 - control	limma	0.00701495	0.0529823	FALSE	no hit	5.49658		2.15398
BAZ1A	Q9NRL2	Bromodomain adjacent to zinc finger domain protein 1A OS=Homo sapiens GN=BAZ1A PE=1 SV=2	1	1	3	3	26	6.50827	-0.216936	25.9543	-3.76317	0.00709792	0.0534605	-3.48326	0.0452971	0.340485	1	Rad18 - control	limma	0.00709792	0.0534605	FALSE	no hit	6.50827		2.14887
RPUSD3	Q6P087|Q6P087-2	RNA pseudouridylate synthase domain-containing protein 3 OS=Homo sapiens GN=RPUSD3 PE=1 SV=3|Isoform 2 of RNA pseudouridylate synthase domain-containing protein 3 OS=Homo sapiens GN=RPUSD3	1	1	3	3	5	6.04836	0.225352	23.6431	3.75255	0.00719703	0.0540573	-3.49828	0.0459083	0.343501	1	Rad18 - control	limma	0.00719703	0.0540573	FALSE	no hit	6.04836		2.14285
UTRN	P46939|P46939-2	Utrophin OS=Homo sapiens GN=UTRN PE=1 SV=2|Isoform 2 of Utrophin OS=Homo sapiens GN=UTRN	1	1	3	3	18	5.99441	-0.2678	24.3276	-3.73629	0.0073517	0.0550208	-3.5213	0.0468575	0.348131	1	Rad18 - control	limma	0.0073517	0.0550208	FALSE	no hit	5.99441		2.13361
TOM1L2	B7Z2U2|Q6ZVM7|Q6ZVM7-3|Q6ZVM7-5	TOM1-like protein 2 OS=Homo sapiens GN=TOM1L2 PE=1 SV=1|TOM1-like protein 2 OS=Homo sapiens GN=TOM1L2 PE=1 SV=1|Isoform 3 of TOM1-like protein 2 OS=Homo sapiens GN=TOM1L2|Isoform 5 of TOM1-like protein 2 OS=Homo sapiens GN=TOM1L2	1	1	3	3	2	5.46718	-0.300373	20.414	-3.73483	0.00736579	0.0550208	-3.52337	0.0469437	0.348548	1	Rad18 - control	limma	0.00736579	0.0550208	FALSE	no hit	5.46718		2.13278
PHKA1	A6NIT2|A6NMN0|P46020|P46020-2|P46020-3	Phosphorylase b kinase regulatory subunit alpha, skeletal muscle isoform OS=Homo sapiens GN=PHKA1 PE=1 SV=1|Phosphorylase b kinase regulatory subunit alpha, skeletal muscle isoform OS=Homo sapiens GN=PHKA1 PE=1 SV=1|Phosphorylase b kinase regulatory subunit alpha, skeletal muscle isoform OS=Homo sapiens GN=PHKA1 PE=1 SV=2|Isoform 2 of Phosphorylase b kinase regulatory subunit alpha, skeletal musc…	1	1	3	3	3	5.61172	0.244742	23.6184	3.72011	0.00750928	0.055939	-3.54426	0.0478189	0.352753	1	Rad18 - control	limma	0.00750928	0.055939	FALSE	no hit	5.61172		2.1244
PPP1CC	A0A087WYY5|F8VR82|F8VYE8|P36873|P36873-2	Serine/threonine-protein phosphatase OS=Homo sapiens GN=PPP1CC PE=1 SV=1|Serine/threonine-protein phosphatase OS=Homo sapiens GN=PPP1CC PE=1 SV=1|Serine/threonine-protein phosphatase OS=Homo sapiens GN=PPP1CC PE=1 SV=1|Serine/threonine-protein phosphatase PP1-gamma catalytic subunit OS=Homo sapiens GN=PPP1CC PE=1 SV=1|Isoform Gamma-2 of Serine/threonine-protein phosphatase PP1-gamma catalytic sub…	1	1	3	3	2	6.19742	-0.323751	22.5499	-3.71036	0.00760594	0.0565043	-3.5581	0.0484058	0.355544	1	Rad18 - control	limma	0.00760594	0.0565043	FALSE	no hit	6.19742		2.11885
IKBKAP	F5H2T0|O95163	Elongator complex protein 1 OS=Homo sapiens GN=IKBKAP PE=1 SV=1|Elongator complex protein 1 OS=Homo sapiens GN=IKBKAP PE=1 SV=3	1	1	3	3	5	6.08974	-0.227423	23.0624	-3.70066	0.00770349	0.057073	-3.57189	0.0489959	0.358325	1	Rad18 - control	limma	0.00770349	0.057073	FALSE	no hit	6.08974		2.11331
NAA35	Q5VZE5	N-alpha-acetyltransferase 35, NatC auxiliary subunit OS=Homo sapiens GN=NAA35 PE=1 SV=1	1	1	3	3	5	6.11091	-0.244818	23.0336	-3.68259	0.00788883	0.0582856	-3.5976	0.0501111	0.363516	1	Rad18 - control	limma	0.00788883	0.0582856	FALSE	no hit	6.11091		2.10299
DDX28	Q9NUL7	Probable ATP-dependent RNA helicase DDX28 OS=Homo sapiens GN=DDX28 PE=1 SV=2	1	1	3	3	5	5.7892	0.480923	23.1793	3.68055	0.00791003	0.0582856	-3.6005	0.0502382	0.364102	1	Rad18 - control	limma	0.00791003	0.0582856	FALSE	no hit	5.7892		2.10182
EIF3I	Q13347	Eukaryotic translation initiation factor 3 subunit I OS=Homo sapiens GN=EIF3I PE=1 SV=1	1	1	3	3	5	6.63929	-0.307672	23.8872	-3.67778	0.0079389	0.058318	-3.60444	0.0504111	0.364898	1	Rad18 - control	limma	0.0079389	0.058318	FALSE	no hit	6.63929		2.10024
ARID1A	O14497|O14497-3	AT-rich interactive domain-containing protein 1A OS=Homo sapiens GN=ARID1A PE=1 SV=3|Isoform 3 of AT-rich interactive domain-containing protein 1A OS=Homo sapiens GN=ARID1A	1	1	3	3	2	5.66463	-0.378638	21.6879	-3.67602	0.00795732	0.058318	-3.60695	0.0505213	0.365404	1	Rad18 - control	limma	0.00795732	0.058318	FALSE	no hit	5.66463		2.09923
ATF7IP	Q6VMQ6|Q6VMQ6-2|Q6VMQ6-4|Q6VMQ6-5	Activating transcription factor 7-interacting protein 1 OS=Homo sapiens GN=ATF7IP PE=1 SV=3|Isoform 2 of Activating transcription factor 7-interacting protein 1 OS=Homo sapiens GN=ATF7IP|Isoform 3 of Activating transcription factor 7-interacting protein 1 OS=Homo sapiens GN=ATF7IP|Isoform 4 of Activating transcription factor 7-interacting protein 1 OS=Homo sapiens GN=ATF7IP	1	1	3	3	3	5.56861	-0.322241	22.6254	-3.66951	0.00802598	0.058663	-3.61623	0.0509314	0.367281	1	Rad18 - control	limma	0.00802598	0.058663	FALSE	no hit	5.56861		2.0955
ANXA6	E5RK69|P08133|P08133-2	Annexin OS=Homo sapiens GN=ANXA6 PE=1 SV=1|Annexin A6 OS=Homo sapiens GN=ANXA6 PE=1 SV=3|Isoform 2 of Annexin A6 OS=Homo sapiens GN=ANXA6	1	1	3	3	13	6.39804	0.216401	25.2852	3.66702	0.00805241	0.0586727	-3.61979	0.051089	0.367999	1	Rad18 - control	limma	0.00805241	0.0586727	FALSE	no hit	6.39804		2.09407
WDR92	Q96MX6	WD repeat-containing protein 92 OS=Homo sapiens GN=WDR92 PE=1 SV=1	1	1	3	3	2	5.47546	-0.4413	21.4673	-3.66532	0.00807047	0.0586727	-3.62221	0.0511966	0.368489	1	Rad18 - control	limma	0.00807047	0.0586727	FALSE	no hit	5.47546		2.0931
NSUN5	Q96P11|Q96P11-2|Q96P11-4|Q96P11-5	Probable 28S rRNA (cytosine-C(5))-methyltransferase OS=Homo sapiens GN=NSUN5 PE=1 SV=2|Isoform 2 of Probable 28S rRNA (cytosine-C(5))-methyltransferase OS=Homo sapiens GN=NSUN5|Isoform 4 of Probable 28S rRNA (cytosine-C(5))-methyltransferase OS=Homo sapiens GN=NSUN5|Isoform 5 of Probable 28S rRNA (cytosine-C(5))-methyltransferase OS=Homo sapiens GN=NSUN5	1	1	3	3	3	5.78049	0.224693	22.6607	3.65577	0.00817289	0.0592589	-3.63584	0.0518055	0.371244	1	Rad18 - control	limma	0.00817289	0.0592589	FALSE	no hit	5.78049		2.08762
NUP58	H7BYF2|Q5JRG1|Q9BVL2|Q9BVL2-2|Q9BVL2-3	Nucleoporin p58/p45 (Fragment) OS=Homo sapiens GN=NUP58 PE=1 SV=1|Nucleoporin p58/p45 (Fragment) OS=Homo sapiens GN=NUP58 PE=1 SV=1|Nucleoporin p58/p45 OS=Homo sapiens GN=NUP58 PE=1 SV=1|Isoform 2 of Nucleoporin p58/p45 OS=Homo sapiens GN=NUP58|Isoform 3 of Nucleoporin p58/p45 OS=Homo sapiens GN=NUP58	1	1	3	3	2	5.811	0.260034	21.8084	3.6443	0.00829772	0.060004	-3.65221	0.0525445	0.374556	1	Rad18 - control	limma	0.00829772	0.060004	FALSE	no hit	5.811		2.08104
AHCTF1	Q8WYP5|Q8WYP5-2|Q8WYP5-3	Protein ELYS OS=Homo sapiens GN=AHCTF1 PE=1 SV=3|Isoform 2 of Protein ELYS OS=Homo sapiens GN=AHCTF1|Isoform 3 of Protein ELYS OS=Homo sapiens GN=AHCTF1	1	1	3	3	14	5.95313	-0.515629	23.8557	-3.63475	0.00840318	0.0604353	-3.66586	0.0531661	0.377316	1	Rad18 - control	limma	0.00840318	0.0604353	FALSE	no hit	5.95313		2.07556
CTPS2	Q9NRF8	CTP synthase 2 OS=Homo sapiens GN=CTPS2 PE=1 SV=1	1	1	3	3	4	6.12215	-0.206467	24.8846	-3.63398	0.00841175	0.0604353	-3.66696	0.0532165	0.377538	1	Rad18 - control	limma	0.00841175	0.0604353	FALSE	no hit	6.12215		2.07511
POLE3	Q9NRF9	DNA polymerase epsilon subunit 3 OS=Homo sapiens GN=POLE3 PE=1 SV=1	1	1	3	3	2	5.50848	0.199066	22.3882	3.63288	0.00842404	0.0604353	-3.66853	0.0532888	0.377857	1	Rad18 - control	limma	0.00842404	0.0604353	FALSE	no hit	5.50848		2.07448
KNTC1	P50748	Kinetochore-associated protein 1 OS=Homo sapiens GN=KNTC1 PE=1 SV=1	1	1	3	3	3	5.53134	-0.438251	21.6083	-3.62584	0.00850303	0.0608414	-3.67861	0.0537525	0.379896	1	Rad18 - control	limma	0.00850303	0.0608414	FALSE	no hit	5.53134		2.07043
PSMD4	Q5VWC4	26S proteasome non-ATPase regulatory subunit 4 OS=Homo sapiens GN=PSMD4 PE=1 SV=1	1	1	3	3	5	6.43631	-0.276848	24.1512	-3.62335	0.00853113	0.0608823	-3.68217	0.0539172	0.380617	1	Rad18 - control	limma	0.00853113	0.0608823	FALSE	no hit	6.43631		2.06899
ZADH2	J3KTQ8|Q8N4Q0|Q8N4Q0-2	Zinc-binding alcohol dehydrogenase domain-containing protein 2 (Fragment) OS=Homo sapiens GN=ZADH2 PE=1 SV=7|Zinc-binding alcohol dehydrogenase domain-containing protein 2 OS=Homo sapiens GN=ZADH2 PE=1 SV=1|Isoform 2 of Zinc-binding alcohol dehydrogenase domain-containing protein 2 OS=Homo sapiens GN=ZADH2	1	1	3	3	2	6.09887	0.231143	22.9721	3.6088	0.00869738	0.0617556	-3.70301	0.0548878	0.384832	1	Rad18 - control	limma	0.00869738	0.0617556	FALSE	no hit	6.09887		2.06061
ABCD1	P33897	ATP-binding cassette sub-family D member 1 OS=Homo sapiens GN=ABCD1 PE=1 SV=2	1	1	3	3	6	6.09602	0.287862	23.3387	3.60763	0.00871087	0.0617556	-3.70468	0.0549663	0.385171	1	Rad18 - control	limma	0.00871087	0.0617556	FALSE	no hit	6.09602		2.05994
ZNF280C	Q8ND82	Zinc finger protein 280C OS=Homo sapiens GN=ZNF280C PE=1 SV=1	1	1	3	3	5	6.28522	0.240602	24.0175	3.6067	0.00872165	0.0617556	-3.70602	0.055029	0.385441	1	Rad18 - control	limma	0.00872165	0.0617556	FALSE	no hit	6.28522		2.0594
ATXN3	A0A087X1A8|D3VVH9|F5H211|G3V3R7|P54252|P54252-2|P54252-4	Ataxin-3 OS=Homo sapiens GN=ATXN3 PE=1 SV=1|Ataxin 3 variant m OS=Homo sapiens GN=ATXN3 PE=1 SV=1|Ataxin-3 OS=Homo sapiens GN=ATXN3 PE=1 SV=2|Ataxin-3 (Fragment) OS=Homo sapiens GN=ATXN3 PE=1 SV=1|Ataxin-3 OS=Homo sapiens GN=ATXN3 PE=1 SV=4|Isoform 2 of Ataxin-3 OS=Homo sapiens GN=ATXN3|Isoform 4 of Ataxin-3 OS=Homo sapiens GN=ATXN3	1	1	3	3	5	6.36339	-0.247288	22.781	-3.59896	0.0088119	0.0620858	-3.71712	0.055553	0.387688	1	Rad18 - control	limma	0.0088119	0.0620858	FALSE	no hit	6.36339		2.05493
ALG1	K7EID2|Q9BT22|Q9BT22-2	Chitobiosyldiphosphodolichol beta-mannosyltransferase (Fragment) OS=Homo sapiens GN=ALG1 PE=1 SV=7|Chitobiosyldiphosphodolichol beta-mannosyltransferase OS=Homo sapiens GN=ALG1 PE=1 SV=2|Isoform 2 of Chitobiosyldiphosphodolichol beta-mannosyltransferase OS=Homo sapiens GN=ALG1	1	1	3	3	3	6.11432	0.267606	21.9484	3.59878	0.00881394	0.0620858	-3.71737	0.0555649	0.387739	1	Rad18 - control	limma	0.00881394	0.0620858	FALSE	no hit	6.11432		2.05483
UHRF1	A0A087WTW0|A0A087WVR3|Q96T88|Q96T88-2	E3 ubiquitin-protein ligase UHRF1 OS=Homo sapiens GN=UHRF1 PE=1 SV=1|E3 ubiquitin-protein ligase UHRF1 OS=Homo sapiens GN=UHRF1 PE=1 SV=1|E3 ubiquitin-protein ligase UHRF1 OS=Homo sapiens GN=UHRF1 PE=1 SV=1|Isoform 2 of E3 ubiquitin-protein ligase UHRF1 OS=Homo sapiens GN=UHRF1	1	1	3	3	3	5.7949	0.318103	21.5003	3.58481	0.00897927	0.0630869	-3.73742	0.0565204	0.391794	1	Rad18 - control	limma	0.00897927	0.0630869	FALSE	no hit	5.7949		2.04676
2001-03-01	H7BYZ9|Q5VT66|Q5VT66-2|Q5VT66-3	Mitochondrial amidoxime-reducing component 1 (Fragment) OS=Homo sapiens GN=MARC1 PE=1 SV=1|Mitochondrial amidoxime-reducing component 1 OS=Homo sapiens GN=MARC1 PE=1 SV=1|Isoform 2 of Mitochondrial amidoxime-reducing component 1 OS=Homo sapiens GN=MARC1|Isoform 3 of Mitochondrial amidoxime-reducing component 1 OS=Homo sapiens GN=MARC1	1	1	3	3	2	6.47637	0.214398	22.3119	3.57529	0.00909391	0.0637277	-3.75111	0.0571796	0.394561	1	Rad18 - control	limma	0.00909391	0.0637277	FALSE	no hit	6.47637		2.04125
TMLHE	Q9NVH6|Q9NVH6-6|Q9NVH6-7|Q9NVH6-8	Trimethyllysine dioxygenase, mitochondrial OS=Homo sapiens GN=TMLHE PE=1 SV=1|Isoform 6 of Trimethyllysine dioxygenase, mitochondrial OS=Homo sapiens GN=TMLHE|Isoform 7 of Trimethyllysine dioxygenase, mitochondrial OS=Homo sapiens GN=TMLHE|Isoform 8 of Trimethyllysine dioxygenase, mitochondrial OS=Homo sapiens GN=TMLHE	1	1	3	3	2	6.07656	0.23109	22.5841	3.56863	0.00917495	0.0641303	-3.76067	0.057644	0.396495	1	Rad18 - control	limma	0.00917495	0.0641303	FALSE	no hit	6.07656		2.0374
SYNGR2	O43760|O43760-2	Synaptogyrin-2 OS=Homo sapiens GN=SYNGR2 PE=1 SV=1|Isoform 2 of Synaptogyrin-2 OS=Homo sapiens GN=SYNGR2	1	1	3	3	2	5.77587	0.34798	21.5479	3.5596	0.00928626	0.0647419	-3.77367	0.0582797	0.399122	1	Rad18 - control	limma	0.00928626	0.0647419	FALSE	no hit	5.77587		2.03216
ANKRD13D	Q6ZTN6|Q6ZTN6-3	Ankyrin repeat domain-containing protein 13D OS=Homo sapiens GN=ANKRD13D PE=1 SV=2|Isoform 3 of Ankyrin repeat domain-containing protein 13D OS=Homo sapiens GN=ANKRD13D	1	1	3	3	3	5.8526	-0.326447	22.0731	-3.55337	0.0093638	0.0651155	-3.78263	0.058721	0.400933	1	Rad18 - control	limma	0.0093638	0.0651155	FALSE	no hit	5.8526		2.02855
EIF4G1	E7EUU4|E7EX73|E9PGM1|Q04637-8	Eukaryotic translation initiation factor 4 gamma 1 OS=Homo sapiens GN=EIF4G1 PE=1 SV=1|Eukaryotic translation initiation factor 4 gamma 1 OS=Homo sapiens GN=EIF4G1 PE=1 SV=1|Eukaryotic translation initiation factor 4 gamma 1 OS=Homo sapiens GN=EIF4G1 PE=1 SV=1|Isoform 8 of Eukaryotic translation initiation factor 4 gamma 1 OS=Homo sapiens GN=EIF4G1	1	1	3	3	24	6.79605	-0.258035	26.3556	-3.54922	0.00941586	0.0653105	-3.78861	0.0590167	0.40214	1	Rad18 - control	limma	0.00941586	0.0653105	FALSE	no hit	6.79605		2.02614
ARHGAP35	Q9NRY4	Rho GTPase-activating protein 35 OS=Homo sapiens GN=ARHGAP35 PE=1 SV=3	1	1	3	3	2	5.39565	-0.667225	20.7345	-3.54032	0.00952866	0.0657797	-3.80144	0.0596555	0.404731	1	Rad18 - control	limma	0.00952866	0.0657797	FALSE	no hit	5.39565		2.02097
NEFL	P07196	Neurofilament light polypeptide OS=Homo sapiens GN=NEFL PE=1 SV=3	1	1	3	3	3	5.72902	0.268596	22.0814	3.54006	0.00953189	0.0657797	-3.80181	0.0596737	0.404804	1	Rad18 - control	limma	0.00953189	0.0657797	FALSE	no hit	5.72902		2.02082
ZZEF1	O43149	Zinc finger ZZ-type and EF-hand domain-containing protein 1 OS=Homo sapiens GN=ZZEF1 PE=1 SV=6	1	1	3	3	3	5.42674	0.27064	21.7866	3.5291	0.00967278	0.0665551	-3.81761	0.0604679	0.407994	1	Rad18 - control	limma	0.00967278	0.0665551	FALSE	no hit	5.42674		2.01445
TTN	A0A0A0MTS7|Q8WZ42|Q8WZ42-11|Q8WZ42-12|Q8WZ42-13|Q8WZ42-2|Q8WZ42-4|Q8WZ42-5|Q8WZ42-7|Q8WZ42-8	Titin OS=Homo sapiens GN=TTN PE=1 SV=1|Titin OS=Homo sapiens GN=TTN PE=1 SV=4|Isoform 11 of Titin OS=Homo sapiens GN=TTN|Isoform 12 of Titin OS=Homo sapiens GN=TTN|Isoform 13 of Titin OS=Homo sapiens GN=TTN|Isoform 2 of Titin OS=Homo sapiens GN=TTN|Isoform 4 of Titin OS=Homo sapiens GN=TTN|Isoform 5 of Titin OS=Homo sapiens GN=TTN|Isoform 7 of Titin OS=Homo sapiens GN=TTN|Isoform 8 of Titin OS=Ho…	1	1	3	3	3	5.54126	0.268745	22.6871	3.52753	0.0096932	0.0665551	-3.81988	0.0605827	0.408452	1	Rad18 - control	limma	0.0096932	0.0665551	FALSE	no hit	5.54126		2.01353
CCDC50	Q8IVM0|Q8IVM0-2	Coiled-coil domain-containing protein 50 OS=Homo sapiens GN=CCDC50 PE=1 SV=1|Isoform 2 of Coiled-coil domain-containing protein 50 OS=Homo sapiens GN=CCDC50	1	1	3	3	4	6.40908	-0.36099	24.1314	-3.52511	0.00972466	0.0665829	-3.82337	0.0607593	0.409156	1	Rad18 - control	limma	0.00972466	0.0665829	FALSE	no hit	6.40908		2.01213
ZFYVE16	Q7Z3T8	Zinc finger FYVE domain-containing protein 16 OS=Homo sapiens GN=ZFYVE16 PE=1 SV=3	1	1	3	3	5	5.94324	-0.441634	23.6015	-3.52346	0.00974623	0.0665829	-3.82576	0.0608804	0.409637	1	Rad18 - control	limma	0.00974623	0.0665829	FALSE	no hit	5.94324		2.01116
RIOK3	B4E1Q4|O14730	Serine/threonine-protein kinase RIO3 OS=Homo sapiens GN=RIOK3 PE=1 SV=1|Serine/threonine-protein kinase RIO3 OS=Homo sapiens GN=RIOK3 PE=1 SV=2	1	1	3	3	4	6.62943	-0.271899	24.6203	-3.52062	0.00978338	0.0666692	-3.82985	0.0610886	0.410463	1	Rad18 - control	limma	0.00978338	0.0666692	FALSE	no hit	6.62943		2.00951
PARN	O95453|O95453-2	Poly(A)-specific ribonuclease PARN OS=Homo sapiens GN=PARN PE=1 SV=1|Isoform 2 of Poly(A)-specific ribonuclease PARN OS=Homo sapiens GN=PARN	1	1	3	3	2	5.08772	-0.198109	21.3102	-3.51636	0.00983939	0.0668832	-3.836	0.0614021	0.411702	1	Rad18 - control	limma	0.00983939	0.0668832	FALSE	no hit	5.08772		2.00703
RPL19	J3KTE4|J3QR09|P84098	Ribosomal protein L19 OS=Homo sapiens GN=RPL19 PE=1 SV=1|Ribosomal protein L19 OS=Homo sapiens GN=RPL19 PE=1 SV=1|60S ribosomal protein L19 OS=Homo sapiens GN=RPL19 PE=1 SV=1	1	1	3	3	4	6.5047	1.25596	25.0554	3.51295	0.0098846	0.067023	-3.84094	0.0616547	0.412696	1	Rad18 - control	limma	0.0098846	0.067023	FALSE	enriched candidate	6.5047		2.00504
POLR1D	Q9Y2S0	DNA-directed RNA polymerases I and III subunit RPAC2 OS=Homo sapiens GN=POLR1D PE=1 SV=1	1	1	3	3	2	5.71383	0.283943	20.749	3.50964	0.00992849	0.0671531	-3.84571	0.0618995	0.413657	1	Rad18 - control	limma	0.00992849	0.0671531	FALSE	no hit	5.71383		2.00312
RCN1	Q15293	Reticulocalbin-1 OS=Homo sapiens GN=RCN1 PE=1 SV=1	1	1	3	3	5	6.17033	0.235669	22.986	3.50507	0.00998962	0.06729	-3.85231	0.0622398	0.414988	1	Rad18 - control	limma	0.00998962	0.06729	FALSE	no hit	6.17033		2.00045
PLS3	A0A0A0MSQ0|P13797|P13797-2|P13797-3	Plastin-3 OS=Homo sapiens GN=PLS3 PE=1 SV=1|Plastin-3 OS=Homo sapiens GN=PLS3 PE=1 SV=4|Isoform 2 of Plastin-3 OS=Homo sapiens GN=PLS3|Isoform 3 of Plastin-3 OS=Homo sapiens GN=PLS3	1	1	3	3	7	6.10118	-0.236902	23.8159	-3.50443	0.00999823	0.06729	-3.85324	0.0622877	0.415175	1	Rad18 - control	limma	0.00999823	0.06729	FALSE	no hit	6.10118		2.00008
NEK9	Q8TD19	Serine/threonine-protein kinase Nek9 OS=Homo sapiens GN=NEK9 PE=1 SV=2	1	1	3	3	5	6.40717	-0.244419	22.8167	-3.49123	0.0101773	0.0683259	-3.87234	0.0632802	0.419018	1	Rad18 - control	limma	0.0101773	0.0683259	FALSE	no hit	6.40717		1.99237
GNA11	P29992	Guanine nucleotide-binding protein subunit alpha-11 OS=Homo sapiens GN=GNA11 PE=1 SV=2	1	1	3	3	2	5.82534	-0.217132	21.7105	-3.48713	0.0102336	0.0685346	-3.87827	0.063591	0.420211	1	Rad18 - control	limma	0.0102336	0.0685346	FALSE	no hit	5.82534		1.98997
ZEB1	P37275|P37275-2|P37275-3|P37275-4|P37275-5	Zinc finger E-box-binding homeobox 1 OS=Homo sapiens GN=ZEB1 PE=1 SV=2|Isoform 2 of Zinc finger E-box-binding homeobox 1 OS=Homo sapiens GN=ZEB1|Isoform 3 of Zinc finger E-box-binding homeobox 1 OS=Homo sapiens GN=ZEB1|Isoform 4 of Zinc finger E-box-binding homeobox 1 OS=Homo sapiens GN=ZEB1|Isoform 5 of Zinc finger E-box-binding homeobox 1 OS=Homo sapiens GN=ZEB1	1	1	3	3	3	5.49159	-0.243663	21.8672	-3.48345	0.0102844	0.0687056	-3.8836	0.063871	0.421282	1	Rad18 - control	limma	0.0102844	0.0687056	FALSE	no hit	5.49159		1.98782
YBX3	P16989|P16989-2	Y-box-binding protein 3 OS=Homo sapiens GN=YBX3 PE=1 SV=4|Isoform 2 of Y-box-binding protein 3 OS=Homo sapiens GN=YBX3	1	1	3	3	8	6.19835	0.232844	24.7225	3.47257	0.0104362	0.0695489	-3.89936	0.0647049	0.424447	1	Rad18 - control	limma	0.0104362	0.0695489	FALSE	no hit	6.19835		1.98146
ZNF579	Q8NAF0	Zinc finger protein 579 OS=Homo sapiens GN=ZNF579 PE=1 SV=2	1	1	3	3	3	5.89926	0.707918	22.1816	3.46986	0.0104743	0.0696321	-3.90328	0.0649135	0.425234	1	Rad18 - control	limma	0.0104743	0.0696321	FALSE	enriched candidate	5.89926		1.97988
MTA2	O94776	Metastasis-associated protein MTA2 OS=Homo sapiens GN=MTA2 PE=1 SV=1	1	1	3	3	14	6.54416	-0.223599	25.6102	-3.46577	0.0105322	0.0698467	-3.90921	0.0652303	0.426425	1	Rad18 - control	limma	0.0105322	0.0698467	FALSE	no hit	6.54416		1.97748
GTF2F1	M0QXD6|P35269	General transcription factor IIF subunit 1 (Fragment) OS=Homo sapiens GN=GTF2F1 PE=1 SV=1|General transcription factor IIF subunit 1 OS=Homo sapiens GN=GTF2F1 PE=1 SV=2	1	1	3	3	2	5.47889	-0.509487	20.3926	-3.45938	0.0106234	0.0702801	-3.91848	0.0657276	0.428283	1	Rad18 - control	limma	0.0106234	0.0702801	FALSE	no hit	5.47889		1.97374
YBX1	P67809	Nuclease-sensitive element-binding protein 1 OS=Homo sapiens GN=YBX1 PE=1 SV=3	1	1	3	3	6	6.54547	0.337726	23.7998	3.4356	0.0109704	0.0723994	-3.95302	0.0676059	0.435196	1	Rad18 - control	limma	0.0109704	0.0723994	FALSE	no hit	6.54547		1.95978
ITPR2	Q14571	Inositol 1,4,5-trisphosphate receptor type 2 OS=Homo sapiens GN=ITPR2 PE=1 SV=2	1	1	3	3	5	5.64617	0.22195	23.0086	3.42964	0.0110592	0.0728085	-3.96167	0.068083	0.436925	1	Rad18 - control	limma	0.0110592	0.0728085	FALSE	no hit	5.64617		1.95628
THUMPD3	Q9BV44	THUMP domain-containing protein 3 OS=Homo sapiens GN=THUMPD3 PE=1 SV=1	1	1	3	3	2	5.79883	-0.395156	21.361	-3.40502	0.0114346	0.0750985	-3.99751	0.0700857	0.44407	1	Rad18 - control	limma	0.0114346	0.0750985	FALSE	no hit	5.79883		1.94178
SLC25A20	O43772	Mitochondrial carnitine/acylcarnitine carrier protein OS=Homo sapiens GN=SLC25A20 PE=1 SV=1	1	1	3	3	3	5.55734	0.323556	22.9445	3.40211	0.0114798	0.0752137	-4.00175	0.0703252	0.444913	1	Rad18 - control	limma	0.0114798	0.0752137	FALSE	no hit	5.55734		1.94006
CXorf57	Q6NSI4	Uncharacterized protein CXorf57 OS=Homo sapiens GN=CXorf57 PE=1 SV=2	1	1	3	3	3	5.75958	-0.253752	22.2363	-3.39862	0.0115344	0.0753892	-4.00683	0.0706136	0.445924	1	Rad18 - control	limma	0.0115344	0.0753892	FALSE	no hit	5.75958		1.93801
CPSF6	Q16630|Q16630-2	Cleavage and polyadenylation specificity factor subunit 6 OS=Homo sapiens GN=CPSF6 PE=1 SV=2|Isoform 2 of Cleavage and polyadenylation specificity factor subunit 6 OS=Homo sapiens GN=CPSF6	1	1	3	3	5	6.26755	-0.417494	23.5332	-3.39592	0.0115768	0.0754853	-4.01077	0.0708379	0.446707	1	Rad18 - control	limma	0.0115768	0.0754853	FALSE	no hit	6.26755		1.93641
CALR	P27797	Calreticulin OS=Homo sapiens GN=CALR PE=1 SV=1	1	1	3	3	3	6.33479	0.27468	24.3247	3.38251	0.0117897	0.0766896	-4.03032	0.0719577	0.450587	1	Rad18 - control	limma	0.0117897	0.0766896	FALSE	no hit	6.33479		1.9285
NUP210	Q8TEM1	Nuclear pore membrane glycoprotein 210 OS=Homo sapiens GN=NUP210 PE=1 SV=3	1	1	3	3	5	5.85733	0.638484	22.737	3.38074	0.0118182	0.0766914	-4.03291	0.0721071	0.4511	1	Rad18 - control	limma	0.0118182	0.0766914	FALSE	enriched candidate	5.85733		1.92745
MYH10	P35580|P35580-2|P35580-3|P35580-4|P35580-5	Myosin-10 OS=Homo sapiens GN=MYH10 PE=1 SV=3|Isoform 2 of Myosin-10 OS=Homo sapiens GN=MYH10|Isoform 3 of Myosin-10 OS=Homo sapiens GN=MYH10|Isoform 4 of Myosin-10 OS=Homo sapiens GN=MYH10|Isoform 5 of Myosin-10 OS=Homo sapiens GN=MYH10	1	1	3	3	21	6.54822	0.293023	26.1037	3.37871	0.0118509	0.0767205	-4.03587	0.0722782	0.451687	1	Rad18 - control	limma	0.0118509	0.0767205	FALSE	no hit	6.54822		1.92625
DKC1	O60832	H/ACA ribonucleoprotein complex subunit 4 OS=Homo sapiens GN=DKC1 PE=1 SV=3	1	1	3	3	8	6.63262	0.408423	24.8596	3.37311	0.0119416	0.0771239	-4.04405	0.0727519	0.453306	1	Rad18 - control	limma	0.0119416	0.0771239	FALSE	no hit	6.63262		1.92294
ABCB10	Q9NRK6	ATP-binding cassette sub-family B member 10, mitochondrial OS=Homo sapiens GN=ABCB10 PE=1 SV=2	1	1	3	3	4	5.94369	0.254948	22.9268	3.37114	0.0119736	0.0771475	-4.04692	0.072919	0.453874	1	Rad18 - control	limma	0.0119736	0.0771475	FALSE	no hit	5.94369		1.92178
TCAF1	Q9Y4C2|Q9Y4C2-2	TRPM8 channel-associated factor 1 OS=Homo sapiens GN=TCAF1 PE=1 SV=3|Isoform 2 of TRPM8 channel-associated factor 1 OS=Homo sapiens GN=TCAF1	1	1	3	3	6	6.36489	0.302935	24.036	3.36634	0.0120522	0.0772413	-4.05393	0.0733279	0.455261	1	Rad18 - control	limma	0.0120522	0.0772413	FALSE	no hit	6.36489		1.91893
KIAA1524	A0A087X211|Q8TCG1|Q8TCG1-2	Protein CIP2A OS=Homo sapiens GN=KIAA1524 PE=1 SV=1|Protein CIP2A OS=Homo sapiens GN=KIAA1524 PE=1 SV=2|Isoform 2 of Protein CIP2A OS=Homo sapiens GN=KIAA1524	1	1	3	3	2	5.80165	-0.419847	21.8397	-3.36452	0.0120822	0.0772413	-4.05659	0.0734839	0.455788	1	Rad18 - control	limma	0.0120822	0.0772413	FALSE	no hit	5.80165		1.91785
DNAJC16	Q5TDG9|Q5TDH4|Q9Y2G8	DnaJ (Hsp40) homolog, subfamily C, member 16, isoform CRA_a OS=Homo sapiens GN=DNAJC16 PE=1 SV=1|DnaJ homolog subfamily C member 16 OS=Homo sapiens GN=DNAJC16 PE=1 SV=1|DnaJ homolog subfamily C member 16 OS=Homo sapiens GN=DNAJC16 PE=2 SV=3	1	1	3	3	2	5.81748	-0.253867	22.1018	-3.36307	0.012106	0.0772413	-4.05871	0.0736078	0.456206	1	Rad18 - control	limma	0.012106	0.0772413	FALSE	no hit	5.81748		1.917
DHX16	O60231	Putative pre-mRNA-splicing factor ATP-dependent RNA helicase DHX16 OS=Homo sapiens GN=DHX16 PE=1 SV=2	1	1	3	3	7	5.83812	-0.263898	23.3989	-3.3613	0.0121353	0.0772413	-4.0613	0.0737597	0.456717	1	Rad18 - control	limma	0.0121353	0.0772413	FALSE	no hit	5.83812		1.91595
WWP2	O00308|O00308-2	NEDD4-like E3 ubiquitin-protein ligase WWP2 OS=Homo sapiens GN=WWP2 PE=1 SV=2|Isoform 2 of NEDD4-like E3 ubiquitin-protein ligase WWP2 OS=Homo sapiens GN=WWP2	1	1	3	3	3	5.90186	0.42082	22.0006	3.36069	0.0121454	0.0772413	-4.06218	0.0738118	0.456892	1	Rad18 - control	limma	0.0121454	0.0772413	FALSE	no hit	5.90186		1.91559
CWC22	B7WP74|Q9HCG8	Pre-mRNA-splicing factor CWC22 homolog (Fragment) OS=Homo sapiens GN=CWC22 PE=1 SV=1|Pre-mRNA-splicing factor CWC22 homolog OS=Homo sapiens GN=CWC22 PE=1 SV=3	1	1	3	3	3	5.64915	-0.454225	21.7275	-3.35989	0.0121586	0.0772413	-4.06335	0.0738805	0.457123	1	Rad18 - control	limma	0.0121586	0.0772413	FALSE	no hit	5.64915		1.91512
BOLA2|A0A0B4J295|H3BTW0|BOLA2B|H3BVE0	A0A087WZT3|A0A0B4J295|H3BTW0|H3BV85|H3BVE0|Q9H3K6|Q9H3K6-2	BolA-like protein 2 OS=Homo sapiens GN=BOLA2 PE=1 SV=2|Uncharacterized protein OS=Homo sapiens PE=3 SV=1|Uncharacterized protein (Fragment) OS=Homo sapiens PE=3 SV=1|BolA-like protein 2 (Fragment) OS=Homo sapiens GN=BOLA2B PE=1 SV=1|Uncharacterized protein (Fragment) OS=Homo sapiens PE=4 SV=1|BolA-like protein 2 OS=Homo sapiens GN=BOLA2 PE=1 SV=1|Isoform 2 of BolA-like protein 2 OS=Homo sapiens G…	1	1	3	3	2	6.14328	0.383918	22.2649	3.3563	0.0122183	0.0774396	-4.0686	0.0741895	0.458159	1	Rad18 - control	limma	0.0122183	0.0774396	FALSE	no hit	6.14328		1.91299
PGRMC1	O00264|O00264-2	Membrane-associated progesterone receptor component 1 OS=Homo sapiens GN=PGRMC1 PE=1 SV=3|Isoform 2 of Membrane-associated progesterone receptor component 1 OS=Homo sapiens GN=PGRMC1	1	1	3	3	2	6.41139	0.361973	23.5499	3.3447	0.0124134	0.0784931	-4.08557	0.0751955	0.461505	1	Rad18 - control	limma	0.0124134	0.0784931	FALSE	no hit	6.41139		1.90611
MKI67	A0A087WV66|P46013	Antigen KI-67 OS=Homo sapiens GN=MKI67 PE=1 SV=1|Antigen KI-67 OS=Homo sapiens GN=MKI67 PE=1 SV=2	1	1	3	3	20	6.2358	-0.208504	25.2102	-3.3399	0.0124951	0.0788267	-4.0926	0.0756153	0.462888	1	Rad18 - control	limma	0.0124951	0.0788267	FALSE	no hit	6.2358		1.90326
PBDC1	Q9BVG4	Protein PBDC1 OS=Homo sapiens GN=PBDC1 PE=1 SV=1	1	1	3	3	2	5.64742	-0.426971	21.3504	-3.33483	0.0125819	0.0791905	-4.10002	0.0760598	0.464346	1	Rad18 - control	limma	0.0125819	0.0791905	FALSE	no hit	5.64742		1.90025
YEATS4	O95619	YEATS domain-containing protein 4 OS=Homo sapiens GN=YEATS4 PE=1 SV=1	1	1	3	3	2	5.69521	-0.254473	22.0275	-3.32927	0.0126781	0.0795243	-4.10817	0.0765508	0.465947	1	Rad18 - control	limma	0.0126781	0.0795243	FALSE	no hit	5.69521		1.89695
POLR3A	O14802	DNA-directed RNA polymerase III subunit RPC1 OS=Homo sapiens GN=POLR3A PE=1 SV=2	1	1	3	3	10	6.0995	1.16267	24.298	3.32838	0.0126935	0.0795243	-4.10947	0.0766293	0.466202	1	Rad18 - control	limma	0.0126935	0.0795243	FALSE	enriched candidate	6.0995		1.89642
TXNDC5	Q8NBS9|Q8NBS9-2	Thioredoxin domain-containing protein 5 OS=Homo sapiens GN=TXNDC5 PE=1 SV=2|Isoform 2 of Thioredoxin domain-containing protein 5 OS=Homo sapiens GN=TXNDC5	1	1	3	3	2	5.93763	0.225362	22.2208	3.32525	0.0127479	0.0796814	-4.11404	0.0769063	0.4671	1	Rad18 - control	limma	0.0127479	0.0796814	FALSE	no hit	5.93763		1.89456
URB1	O60287	Nucleolar pre-ribosomal-associated protein 1 OS=Homo sapiens GN=URB1 PE=1 SV=4	1	1	3	3	6	5.85985	0.192982	23.2215	3.31675	0.0128971	0.0804294	-4.1265	0.0776641	0.469542	1	Rad18 - control	limma	0.0128971	0.0804294	FALSE	no hit	5.85985		1.88951
SLC25A5	P05141	ADP/ATP translocase 2 OS=Homo sapiens GN=SLC25A5 PE=1 SV=7	1	1	3	3	4	7.12886	0.229213	25.104	3.31436	0.0129394	0.0805085	-4.13001	0.0778782	0.470227	1	Rad18 - control	limma	0.0129394	0.0805085	FALSE	no hit	7.12886		1.88809
PTDSS2	Q9BVG9	Phosphatidylserine synthase 2 OS=Homo sapiens GN=PTDSS2 PE=1 SV=1	1	1	3	3	2	5.37662	0.329377	21.0308	3.31172	0.0129864	0.0806165	-4.13389	0.0781159	0.470987	1	Rad18 - control	limma	0.0129864	0.0806165	FALSE	no hit	5.37662		1.88651
PDS5A	Q29RF7	Sister chromatid cohesion protein PDS5 homolog A OS=Homo sapiens GN=PDS5A PE=1 SV=1	1	1	3	3	4	5.76441	0.224004	22.4245	3.30913	0.0130326	0.0807188	-4.13768	0.078349	0.471729	1	Rad18 - control	limma	0.0130326	0.0807188	FALSE	no hit	5.76441		1.88497
SOAT1	B1APM4|P35610	Sterol O-acyltransferase 1 (Fragment) OS=Homo sapiens GN=SOAT1 PE=1 SV=1|Sterol O-acyltransferase 1 OS=Homo sapiens GN=SOAT1 PE=1 SV=3	1	1	3	3	2	5.91621	0.246706	22.2644	3.29632	0.0132636	0.0819633	-4.15648	0.0795109	0.475399	1	Rad18 - control	limma	0.0132636	0.0819633	FALSE	no hit	5.91621		1.87734
USP39	B9A018|Q53GS9	U4/U6,U5 tri-snRNP-associated protein 2 OS=Homo sapiens GN=USP39 PE=1 SV=1|U4/U6,U5 tri-snRNP-associated protein 2 OS=Homo sapiens GN=USP39 PE=1 SV=2	1	1	3	3	4	6.26409	0.18465	23.9868	3.28752	0.0134248	0.0826094	-4.1694	0.0803165	0.477914	1	Rad18 - control	limma	0.0134248	0.0826094	FALSE	no hit	6.26409		1.87209
REPS1	H0YDT0|Q96D71|Q96D71-2|Q96D71-3|Q96D71-4	RalBP1-associated Eps domain-containing protein 1 (Fragment) OS=Homo sapiens GN=REPS1 PE=1 SV=1|RalBP1-associated Eps domain-containing protein 1 OS=Homo sapiens GN=REPS1 PE=1 SV=3|Isoform 2 of RalBP1-associated Eps domain-containing protein 1 OS=Homo sapiens GN=REPS1|Isoform 3 of RalBP1-associated Eps domain-containing protein 1 OS=Homo sapiens GN=REPS1|Isoform 4 of RalBP1-associated Eps domain-…	1	1	3	3	2	5.69141	-0.431852	21.7732	-3.2873	0.013429	0.0826094	-4.16973	0.0803372	0.477978	1	Rad18 - control	limma	0.013429	0.0826094	FALSE	no hit	5.69141		1.87196
AP3D1	O14617-2|O14617-5	Isoform 2 of AP-3 complex subunit delta-1 OS=Homo sapiens GN=AP3D1|Isoform 5 of AP-3 complex subunit delta-1 OS=Homo sapiens GN=AP3D1	1	1	3	3	8	6.07708	0.272921	23.7613	3.28221	0.0135231	0.0830006	-4.1772	0.0808059	0.47943	1	Rad18 - control	limma	0.0135231	0.0830006	FALSE	no hit	6.07708		1.86892
NIPBL	Q6KC79|Q6KC79-2	Nipped-B-like protein OS=Homo sapiens GN=NIPBL PE=1 SV=2|Isoform 2 of Nipped-B-like protein OS=Homo sapiens GN=NIPBL	1	1	3	3	11	5.86306	0.216325	23.8874	3.27643	0.0136311	0.0834749	-4.1857	0.081342	0.48108	1	Rad18 - control	limma	0.0136311	0.0834749	FALSE	no hit	5.86306		1.86547
CCDC47	Q96A33	Coiled-coil domain-containing protein 47 OS=Homo sapiens GN=CCDC47 PE=1 SV=1	1	1	3	3	4	6.1261	-0.210806	23.0157	-3.27086	0.0137358	0.0839272	-4.19388	0.0818604	0.482666	1	Rad18 - control	limma	0.0137358	0.0839272	FALSE	no hit	6.1261		1.86215
CAP1	Q01518|Q01518-2	Adenylyl cyclase-associated protein 1 OS=Homo sapiens GN=CAP1 PE=1 SV=5|Isoform 2 of Adenylyl cyclase-associated protein 1 OS=Homo sapiens GN=CAP1	1	1	3	3	3	6.00892	-0.201942	23.0228	-3.26812	0.0137877	0.083965	-4.19791	0.0821168	0.483447	1	Rad18 - control	limma	0.0137877	0.083965	FALSE	no hit	6.00892		1.86051
MYSM1	Q5VVJ2	Histone H2A deubiquitinase MYSM1 OS=Homo sapiens GN=MYSM1 PE=1 SV=1	1	1	3	3	3	5.60533	-0.319842	22.3332	-3.26522	0.0138429	0.083965	-4.20218	0.0823888	0.484273	1	Rad18 - control	limma	0.0138429	0.083965	FALSE	no hit	5.60533		1.85877
SUN2	Q9UH99|Q9UH99-2|Q9UH99-3	SUN domain-containing protein 2 OS=Homo sapiens GN=SUN2 PE=1 SV=3|Isoform 2 of SUN domain-containing protein 2 OS=Homo sapiens GN=SUN2|Isoform 3 of SUN domain-containing protein 2 OS=Homo sapiens GN=SUN2	1	1	3	3	2	5.74049	0.286766	20.8231	3.2644	0.0138587	0.083965	-4.20339	0.0824665	0.484508	1	Rad18 - control	limma	0.0138587	0.083965	FALSE	no hit	5.74049		1.85828
UBE2S	Q16763	Ubiquitin-conjugating enzyme E2 S OS=Homo sapiens GN=UBE2S PE=1 SV=2	1	1	3	3	5	6.66181	0.26231	24.479	3.26168	0.0139105	0.083965	-4.20738	0.0827216	0.48528	1	Rad18 - control	limma	0.0139105	0.083965	FALSE	no hit	6.66181		1.85666
BUB1B	O60566|O60566-3	Mitotic checkpoint serine/threonine-protein kinase BUB1 beta OS=Homo sapiens GN=BUB1B PE=1 SV=3|Isoform 3 of Mitotic checkpoint serine/threonine-protein kinase BUB1 beta OS=Homo sapiens GN=BUB1B	1	1	3	3	5	5.69947	-0.405599	22.7058	-3.26033	0.0139365	0.083965	-4.20938	0.0828494	0.485665	1	Rad18 - control	limma	0.0139365	0.083965	FALSE	no hit	5.69947		1.85585
ATP5F1	P24539|Q5QNZ2	ATP synthase F(0) complex subunit B1, mitochondrial OS=Homo sapiens GN=ATP5F1 PE=1 SV=2|ATP synthase F(0) complex subunit B1, mitochondrial OS=Homo sapiens GN=ATP5F1 PE=1 SV=1	1	1	3	3	2	5.64891	0.294992	21.6726	3.2601	0.013941	0.083965	-4.20972	0.0828712	0.485731	1	Rad18 - control	limma	0.013941	0.083965	FALSE	no hit	5.64891		1.85571
MRPS10	P82664	28S ribosomal protein S10, mitochondrial OS=Homo sapiens GN=MRPS10 PE=1 SV=2	1	1	3	3	2	5.55861	0.257142	21.2039	3.2592	0.0139581	0.083965	-4.21103	0.0829556	0.485985	1	Rad18 - control	limma	0.0139581	0.083965	FALSE	no hit	5.55861		1.85517
CDC37	Q16543	Hsp90 co-chaperone Cdc37 OS=Homo sapiens GN=CDC37 PE=1 SV=1	1	1	3	3	4	6.48156	-0.192217	23.8954	-3.25041	0.0141283	0.0847904	-4.22398	0.0837893	0.488484	1	Rad18 - control	limma	0.0141283	0.0847904	FALSE	no hit	6.48156		1.84991
TTYH3	Q9C0H2|Q9C0H2-2	Protein tweety homolog 3 OS=Homo sapiens GN=TTYH3 PE=1 SV=3|Isoform 2 of Protein tweety homolog 3 OS=Homo sapiens GN=TTYH3	1	1	3	3	5	6.05166	0.205175	23.1154	3.2489	0.0141577	0.0847904	-4.2262	0.0839327	0.488911	1	Rad18 - control	limma	0.0141577	0.0847904	FALSE	no hit	6.05166		1.84901
PRDX4	H7C3T4|Q13162	Peroxiredoxin-4 (Fragment) OS=Homo sapiens GN=PRDX4 PE=1 SV=1|Peroxiredoxin-4 OS=Homo sapiens GN=PRDX4 PE=1 SV=1	1	1	3	3	4	6.39359	0.326262	23.1335	3.23679	0.0143963	0.0860301	-4.24404	0.0850938	0.492345	1	Rad18 - control	limma	0.0143963	0.0860301	FALSE	no hit	6.39359		1.84175
YWHAE	P62258	14-3-3 protein epsilon OS=Homo sapiens GN=YWHAE PE=1 SV=1	1	1	3	3	9	6.72131	-0.207395	24.913	-3.23265	0.014479	0.086334	-4.25015	0.085494	0.493517	1	Rad18 - control	limma	0.014479	0.086334	FALSE	no hit	6.72131		1.83926
SETD2	Q9BYW2	Histone-lysine N-methyltransferase SETD2 OS=Homo sapiens GN=SETD2 PE=1 SV=3	1	1	3	3	5	5.5479	-0.376705	22.3955	-3.22158	0.0147021	0.0874725	-4.26646	0.0865699	0.496644	1	Rad18 - control	limma	0.0147021	0.0874725	FALSE	no hit	5.5479		1.83262
UBXN1	E9PJ81|E9PRQ7|Q04323|Q04323-2	UBX domain-containing protein 1 (Fragment) OS=Homo sapiens GN=UBXN1 PE=1 SV=1|UBX domain-containing protein 1 OS=Homo sapiens GN=UBXN1 PE=1 SV=1|UBX domain-containing protein 1 OS=Homo sapiens GN=UBXN1 PE=1 SV=2|Isoform 2 of UBX domain-containing protein 1 OS=Homo sapiens GN=UBXN1	1	1	3	3	4	6.45393	-0.20716	23.7021	-3.21671	0.0148015	0.0878721	-4.27366	0.0870475	0.498019	1	Rad18 - control	limma	0.0148015	0.0878721	FALSE	no hit	6.45393		1.82969
MRPL9	Q9BYD2	39S ribosomal protein L9, mitochondrial OS=Homo sapiens GN=MRPL9 PE=1 SV=2	1	1	3	3	5	6.73682	0.212449	24.5054	3.21405	0.014856	0.0880032	-4.27757	0.0873083	0.498767	1	Rad18 - control	limma	0.014856	0.0880032	FALSE	no hit	6.73682		1.8281
POLD2	A0A087WWF6|F8W8R3|P49005	DNA polymerase delta subunit 2 OS=Homo sapiens GN=POLD2 PE=1 SV=1|DNA polymerase delta subunit 2 OS=Homo sapiens GN=POLD2 PE=1 SV=1|DNA polymerase delta subunit 2 OS=Homo sapiens GN=POLD2 PE=1 SV=1	1	1	3	3	2	6.26716	0.330015	22.6133	3.20636	0.015015	0.0887519	-4.28893	0.0880679	0.500932	1	Rad18 - control	limma	0.015015	0.0887519	FALSE	no hit	6.26716		1.82347
MTOR	P42345	Serine/threonine-protein kinase mTOR OS=Homo sapiens GN=MTOR PE=1 SV=1	1	1	3	3	3	5.42428	0.294712	21.5249	3.20064	0.0151345	0.0892639	-4.29738	0.0886363	0.502541	1	Rad18 - control	limma	0.0151345	0.0892639	FALSE	no hit	5.42428		1.82003
SCD	O00767	Acyl-CoA desaturase OS=Homo sapiens GN=SCD PE=1 SV=2	1	1	3	3	3	5.89609	0.22816	22.4156	3.19445	0.0152649	0.0898381	-4.30652	0.0892546	0.504278	1	Rad18 - control	limma	0.0152649	0.0898381	FALSE	no hit	5.89609		1.81631
GLTSCR2	Q9NZM5	Glioma tumor suppressor candidate region gene 2 protein OS=Homo sapiens GN=GLTSCR2 PE=1 SV=2	1	1	3	3	3	6.16847	0.363963	23.113	3.19146	0.0153284	0.090017	-4.31094	0.0895549	0.505118	1	Rad18 - control	limma	0.0153284	0.090017	FALSE	no hit	6.16847		1.8145
THEM6	H0YAR9|Q8WUY1	Protein THEM6 (Fragment) OS=Homo sapiens GN=THEM6 PE=1 SV=1|Protein THEM6 OS=Homo sapiens GN=THEM6 PE=1 SV=2	1	1	3	3	2	5.68786	0.220879	20.9867	3.18629	0.0154387	0.0904696	-4.31859	0.0900755	0.506567	1	Rad18 - control	limma	0.0154387	0.0904696	FALSE	no hit	5.68786		1.81139
BRIX1	Q8TDN6	Ribosome biogenesis protein BRX1 homolog OS=Homo sapiens GN=BRIX1 PE=1 SV=2	1	1	3	3	3	6.49621	0.499904	22.8867	3.17895	0.0155968	0.0911995	-4.32944	0.0908187	0.508621	1	Rad18 - control	limma	0.0155968	0.0911995	FALSE	no hit	6.49621		1.80696
MRPL41	Q8IXM3	39S ribosomal protein L41, mitochondrial OS=Homo sapiens GN=MRPL41 PE=1 SV=1	1	1	3	3	2	6.69463	0.229853	21.5235	3.17503	0.0156819	0.0915	-4.33523	0.0912171	0.509715	1	Rad18 - control	limma	0.0156819	0.0915	FALSE	no hit	6.69463		1.8046
CHCHD6	J3QTA6|J3QTB2|Q9BRQ6	MICOS complex subunit OS=Homo sapiens GN=CHCHD6 PE=1 SV=1|MICOS complex subunit OS=Homo sapiens GN=CHCHD6 PE=1 SV=1|MICOS complex subunit MIC25 OS=Homo sapiens GN=CHCHD6 PE=1 SV=1	1	1	3	3	2	5.75863	-0.277411	22.0426	-3.17274	0.0157318	0.0915949	-4.33862	0.0914508	0.510354	1	Rad18 - control	limma	0.0157318	0.0915949	FALSE	no hit	5.75863		1.80322
DMAP1	Q9NPF5	DNA methyltransferase 1-associated protein 1 OS=Homo sapiens GN=DMAP1 PE=1 SV=1	1	1	3	3	8	6.09325	-0.189894	23.9951	-3.16833	0.0158285	0.0919608	-4.34514	0.0919019	0.511584	1	Rad18 - control	limma	0.0158285	0.0919608	FALSE	no hit	6.09325		1.80056
FAM208A	Q9UK61|Q9UK61-3|Q9UK61-4	Protein TASOR OS=Homo sapiens GN=FAM208A PE=1 SV=3|Isoform 3 of Protein TASOR OS=Homo sapiens GN=FAM208A|Isoform 4 of Protein TASOR OS=Homo sapiens GN=FAM208A	1	1	3	3	11	6.15666	-0.217083	24.4454	-3.16593	0.0158814	0.092013	-4.34869	0.0921483	0.512253	1	Rad18 - control	limma	0.0158814	0.092013	FALSE	no hit	6.15666		1.79911
FLOT2	E7EMK3|J3QLD9|Q14254	Flotillin-2 OS=Homo sapiens GN=FLOT2 PE=1 SV=1|Flotillin-2 OS=Homo sapiens GN=FLOT2 PE=1 SV=1|Flotillin-2 OS=Homo sapiens GN=FLOT2 PE=1 SV=2	1	1	3	3	6	6.34735	0.242251	23.9858	3.16486	0.0159052	0.092013	-4.35029	0.092259	0.512553	1	Rad18 - control	limma	0.0159052	0.092013	FALSE	no hit	6.34735		1.79846
MTA1	Q13330|Q13330-3	Metastasis-associated protein MTA1 OS=Homo sapiens GN=MTA1 PE=1 SV=2|Isoform 3 of Metastasis-associated protein MTA1 OS=Homo sapiens GN=MTA1	1	1	3	3	4	6.02472	-0.276161	22.7239	-3.16331	0.0159394	0.0920151	-4.35257	0.092418	0.512983	1	Rad18 - control	limma	0.0159394	0.0920151	FALSE	no hit	6.02472		1.79753
YTHDF2	A0A087WXZ3|Q9Y5A9	YTH domain-containing family protein 2 OS=Homo sapiens GN=YTHDF2 PE=1 SV=1|YTH domain-containing family protein 2 OS=Homo sapiens GN=YTHDF2 PE=1 SV=2	1	1	3	3	6	6.09336	-0.260608	23.9518	-3.15985	0.0160164	0.0922638	-4.3577	0.0927756	0.513948	1	Rad18 - control	limma	0.0160164	0.0922638	FALSE	no hit	6.09336		1.79544
SLC25A1	P53007	Tricarboxylate transport protein, mitochondrial OS=Homo sapiens GN=SLC25A1 PE=1 SV=2	1	1	3	3	5	6.61273	0.327664	23.6793	3.14885	0.0162634	0.0934889	-4.37399	0.0939178	0.517004	1	Rad18 - control	limma	0.0162634	0.0934889	FALSE	no hit	6.61273		1.78879
PRKDC	P78527	DNA-dependent protein kinase catalytic subunit OS=Homo sapiens GN=PRKDC PE=1 SV=3	1	1	3	3	53	7.0186	0.224454	27.589	3.14709	0.0163034	0.0935209	-4.37661	0.0941019	0.517493	1	Rad18 - control	limma	0.0163034	0.0935209	FALSE	no hit	7.0186		1.78772
OBSL1	A6NN50|O75147|O75147-1|O75147-2|O75147-4	Obscurin-like protein 1 OS=Homo sapiens GN=OBSL1 PE=1 SV=1|Obscurin-like protein 1 OS=Homo sapiens GN=OBSL1 PE=1 SV=4|Isoform 3 of Obscurin-like protein 1 OS=Homo sapiens GN=OBSL1|Isoform 2 of Obscurin-like protein 1 OS=Homo sapiens GN=OBSL1|Isoform 4 of Obscurin-like protein 1 OS=Homo sapiens GN=OBSL1	1	1	3	3	5	5.8814	0.190413	22.9665	3.14167	0.0164269	0.094031	-4.38463	0.0946695	0.518994	1	Rad18 - control	limma	0.0164269	0.094031	FALSE	no hit	5.8814		1.78444
RBBP4	Q09028|Q09028-3	Histone-binding protein RBBP4 OS=Homo sapiens GN=RBBP4 PE=1 SV=3|Isoform 3 of Histone-binding protein RBBP4 OS=Homo sapiens GN=RBBP4	1	1	3	3	3	6.55649	-0.209996	24.0162	-3.13246	0.016639	0.0950453	-4.39828	0.0956402	0.52154	1	Rad18 - control	limma	0.016639	0.0950453	FALSE	no hit	6.55649		1.77887
NUDT5	A6NFX8|A6NJU6|Q9UKK9	ADP-sugar pyrophosphatase OS=Homo sapiens GN=NUDT5 PE=1 SV=1|ADP-sugar pyrophosphatase OS=Homo sapiens GN=NUDT5 PE=1 SV=2|ADP-sugar pyrophosphatase OS=Homo sapiens GN=NUDT5 PE=1 SV=1	1	1	3	3	3	5.40695	-0.289865	22.5002	-3.12904	0.0167186	0.0952995	-4.40335	0.0960029	0.522485	1	Rad18 - control	limma	0.0167186	0.0952995	FALSE	no hit	5.40695		1.7768
DACH1	A0A087WY66|A0A087WZA7|A0A087WZP2|Q9UI36|Q9UI36-2|Q9UI36-3|Q9UI36-4	Dachshund homolog 1 OS=Homo sapiens GN=DACH1 PE=1 SV=1|Dachshund homolog 1 OS=Homo sapiens GN=DACH1 PE=1 SV=1|Dachshund homolog 1 OS=Homo sapiens GN=DACH1 PE=1 SV=1|Dachshund homolog 1 OS=Homo sapiens GN=DACH1 PE=1 SV=3|Isoform 2 of Dachshund homolog 1 OS=Homo sapiens GN=DACH1|Isoform 3 of Dachshund homolog 1 OS=Homo sapiens GN=DACH1|Isoform 4 of Dachshund homolog 1 OS=Homo sapiens GN=DACH1	1	1	3	3	3	5.66926	-0.324329	22.3522	-3.12675	0.0167721	0.0954047	-4.40675	0.0962466	0.523117	1	Rad18 - control	limma	0.0167721	0.0954047	FALSE	no hit	5.66926		1.77541
MYH14	Q7Z406|Q7Z406-2|Q7Z406-5|Q7Z406-6	Myosin-14 OS=Homo sapiens GN=MYH14 PE=1 SV=2|Isoform 2 of Myosin-14 OS=Homo sapiens GN=MYH14|Isoform 5 of Myosin-14 OS=Homo sapiens GN=MYH14|Isoform 6 of Myosin-14 OS=Homo sapiens GN=MYH14	1	1	3	3	2	5.52342	0.363422	20.4774	3.12326	0.0168542	0.0956711	-4.41194	0.0966191	0.524081	1	Rad18 - control	limma	0.0168542	0.0956711	FALSE	no hit	5.52342		1.77329
MRPL47	Q9HD33|Q9HD33-2	39S ribosomal protein L47, mitochondrial OS=Homo sapiens GN=MRPL47 PE=1 SV=2|Isoform 2 of 39S ribosomal protein L47, mitochondrial OS=Homo sapiens GN=MRPL47	1	1	3	3	3	6.68788	0.214484	24.5274	3.11747	0.0169908	0.096246	-4.42052	0.0972383	0.525674	1	Rad18 - control	limma	0.0169908	0.096246	FALSE	no hit	6.68788		1.76979
ACBD3	Q9H3P7	Golgi resident protein GCP60 OS=Homo sapiens GN=ACBD3 PE=1 SV=4	1	1	3	3	7	6.39011	-0.188227	23.402	-3.11349	0.0170856	0.0964091	-4.42643	0.0976662	0.526769	1	Rad18 - control	limma	0.0170856	0.0964091	FALSE	no hit	6.39011		1.76737
TRIP4	Q15650	Activating signal cointegrator 1 OS=Homo sapiens GN=TRIP4 PE=1 SV=4	1	1	3	3	5	5.93268	-0.241514	23.1818	-3.11328	0.0170905	0.0964091	-4.42674	0.0976886	0.526826	1	Rad18 - control	limma	0.0170905	0.0964091	FALSE	no hit	5.93268		1.76724
ATXN10	Q9UBB4|Q9UBB4-2	Ataxin-10 OS=Homo sapiens GN=ATXN10 PE=1 SV=1|Isoform 2 of Ataxin-10 OS=Homo sapiens GN=ATXN10	1	1	3	3	5	6.23602	0.211588	24.2836	3.11	0.0171691	0.096652	-4.43161	0.0980428	0.527728	1	Rad18 - control	limma	0.0171691	0.096652	FALSE	no hit	6.23602		1.76525
ATG3	Q9NT62|Q9NT62-2	Ubiquitin-like-conjugating enzyme ATG3 OS=Homo sapiens GN=ATG3 PE=1 SV=1|Isoform 2 of Ubiquitin-like-conjugating enzyme ATG3 OS=Homo sapiens GN=ATG3	1	1	3	3	2	5.73485	-0.328161	22.2351	-3.10801	0.0172169	0.0967206	-4.43457	0.0982577	0.528274	1	Rad18 - control	limma	0.0172169	0.0967206	FALSE	no hit	5.73485		1.76404
WDR43	Q15061	WD repeat-containing protein 43 OS=Homo sapiens GN=WDR43 PE=1 SV=3	1	1	3	3	6	6.82663	-0.20328	24.9933	-3.09922	0.0174299	0.0977153	-4.44763	0.0992128	0.530684	1	Rad18 - control	limma	0.0174299	0.0977153	FALSE	no hit	6.82663		1.7587
MRPL3	E7ETU7|H0Y9G6|P09001	39S ribosomal protein L3, mitochondrial OS=Homo sapiens GN=MRPL3 PE=1 SV=1|39S ribosomal protein L3, mitochondrial (Fragment) OS=Homo sapiens GN=MRPL3 PE=1 SV=1|39S ribosomal protein L3, mitochondrial OS=Homo sapiens GN=MRPL3 PE=1 SV=1	1	1	3	3	7	6.99464	0.173111	25.4914	3.08447	0.0177936	0.099549	-4.46955	0.100832	0.534713	1	Rad18 - control	limma	0.0177936	0.099549	FALSE	no hit	6.99464		1.74974
NPC1	K7EQ23|O15118|O15118-2	Niemann-Pick C1 protein (Fragment) OS=Homo sapiens GN=NPC1 PE=1 SV=1|Niemann-Pick C1 protein OS=Homo sapiens GN=NPC1 PE=1 SV=2|Isoform 2 of Niemann-Pick C1 protein OS=Homo sapiens GN=NPC1	1	1	3	3	3	5.84323	0.195702	22.5542	3.07927	0.0179237	0.100071	-4.47728	0.101408	0.536129	1	Rad18 - control	limma	0.0179237	0.100071	FALSE	no hit	5.84323		1.74657
PABPN1	Q86U42|Q86U42-2	Polyadenylate-binding protein 2 OS=Homo sapiens GN=PABPN1 PE=1 SV=3|Isoform 2 of Polyadenylate-binding protein 2 OS=Homo sapiens GN=PABPN1	1	1	3	3	2	6.77189	0.191391	23.7361	3.07584	0.0180099	0.100232	-4.48237	0.101788	0.53706	1	Rad18 - control	limma	0.0180099	0.100232	FALSE	no hit	6.77189		1.74449
SRCAP	Q6ZRS2|Q6ZRS2-2	Helicase SRCAP OS=Homo sapiens GN=SRCAP PE=1 SV=3|Isoform 2 of Helicase SRCAP OS=Homo sapiens GN=SRCAP	1	1	3	3	16	6.30817	0.203952	24.8908	3.07397	0.0180573	0.100232	-4.48516	0.101997	0.537569	1	Rad18 - control	limma	0.0180573	0.100232	FALSE	no hit	6.30817		1.74335
GOLIM4	F8W785|O00461	Golgi integral membrane protein 4 OS=Homo sapiens GN=GOLIM4 PE=1 SV=1|Golgi integral membrane protein 4 OS=Homo sapiens GN=GOLIM4 PE=1 SV=1	1	1	3	3	2	5.51114	0.847032	19.8204	3.07352	0.0180687	0.100232	-4.48583	0.102047	0.537692	1	Rad18 - control	limma	0.0180687	0.100232	FALSE	enriched candidate	5.51114		1.74307
PPP4R3B	Q5MIZ7|Q5MIZ7-2|Q5MIZ7-3	Serine/threonine-protein phosphatase 4 regulatory subunit 3B OS=Homo sapiens GN=PPP4R3B PE=1 SV=2|Isoform 2 of Serine/threonine-protein phosphatase 4 regulatory subunit 3B OS=Homo sapiens GN=PPP4R3B|Isoform 3 of Serine/threonine-protein phosphatase 4 regulatory subunit 3B OS=Homo sapiens GN=PPP4R3B	1	1	3	3	2	5.5367	-0.306161	20.7794	-3.07217	0.0181028	0.100232	-4.48783	0.102197	0.538057	1	Rad18 - control	limma	0.0181028	0.100232	FALSE	no hit	5.5367		1.74225
SPTAN1	A0A0D9SF54|A0A0D9SGF6|Q13813|Q13813-2|Q13813-3	Spectrin alpha chain, non-erythrocytic 1 OS=Homo sapiens GN=SPTAN1 PE=1 SV=1|Spectrin alpha chain, non-erythrocytic 1 OS=Homo sapiens GN=SPTAN1 PE=1 SV=1|Spectrin alpha chain, non-erythrocytic 1 OS=Homo sapiens GN=SPTAN1 PE=1 SV=3|Isoform 2 of Spectrin alpha chain, non-erythrocytic 1 OS=Homo sapiens GN=SPTAN1|Isoform 3 of Spectrin alpha chain, non-erythrocytic 1 OS=Homo sapiens GN=SPTAN1	1	1	3	3	32	6.52463	0.226498	26.2978	3.07084	0.0181368	0.100232	-4.48982	0.102346	0.53842	1	Rad18 - control	limma	0.0181368	0.100232	FALSE	no hit	6.52463		1.74144
IDH3A	H0YL72|P50213	Isocitrate dehydrogenase [NAD] subunit alpha, mitochondrial OS=Homo sapiens GN=IDH3A PE=1 SV=1|Isocitrate dehydrogenase [NAD] subunit alpha, mitochondrial OS=Homo sapiens GN=IDH3A PE=1 SV=1	1	1	3	3	3	5.80721	0.359877	22.6074	3.06775	0.0182154	0.100462	-4.49441	0.102691	0.539256	1	Rad18 - control	limma	0.0182154	0.100462	FALSE	no hit	5.80721		1.73956
TPR	P12270	Nucleoprotein TPR OS=Homo sapiens GN=TPR PE=1 SV=3	1	1	3	3	45	6.6685	0.205799	27.1176	3.06204	0.0183621	0.101066	-4.50291	0.103333	0.540805	1	Rad18 - control	limma	0.0183621	0.101066	FALSE	no hit	6.6685		1.73608
PLEC	Q15149	Plectin OS=Homo sapiens GN=PLEC PE=1 SV=3	1	1	3	3	22	6.59817	0.210124	24.806	3.05743	0.0184811	0.10142	-4.50976	0.103853	0.54205	1	Rad18 - control	limma	0.0184811	0.10142	FALSE	no hit	6.59817		1.73327
WFS1	O76024	Wolframin OS=Homo sapiens GN=WFS1 PE=1 SV=2	1	1	3	3	3	5.57178	0.190269	21.6005	3.05592	0.0185204	0.10142	-4.51201	0.104024	0.542458	1	Rad18 - control	limma	0.0185204	0.10142	FALSE	no hit	5.57178		1.73235
ASS1	P00966	Argininosuccinate synthase OS=Homo sapiens GN=ASS1 PE=1 SV=2	1	1	3	3	7	6.25313	0.24346	24.3151	3.05396	0.0185715	0.10142	-4.51494	0.104246	0.542988	1	Rad18 - control	limma	0.0185715	0.10142	FALSE	no hit	6.25313		1.73115
ERO1A	Q96HE7	ERO1-like protein alpha OS=Homo sapiens GN=ERO1A PE=1 SV=2	1	1	3	3	3	5.50652	0.386666	21.9198	3.0538	0.0185757	0.10142	-4.51517	0.104265	0.543032	1	Rad18 - control	limma	0.0185757	0.10142	FALSE	no hit	5.50652		1.73106
LSM 8,00	O95777	U6 snRNA-associated Sm-like protein LSm8 OS=Homo sapiens GN=LSM8 PE=1 SV=3	1	1	3	3	2	5.75282	-0.339332	21.2803	-3.05146	0.018637	0.101551	-4.51867	0.104531	0.543664	1	Rad18 - control	limma	0.018637	0.101551	FALSE	no hit	5.75282		1.72963
LYN	P07948|P07948-2	Tyrosine-protein kinase Lyn OS=Homo sapiens GN=LYN PE=1 SV=3|Isoform 2 of Tyrosine-protein kinase Lyn OS=Homo sapiens GN=LYN	1	1	3	3	2	5.79966	0.256981	21.9271	3.04874	0.0187083	0.101736	-4.52272	0.10484	0.544398	1	Rad18 - control	limma	0.0187083	0.101736	FALSE	no hit	5.79966		1.72796
RPL27A	E9PLL6|P46776	60S ribosomal protein L27a OS=Homo sapiens GN=RPL27A PE=1 SV=1|60S ribosomal protein L27a OS=Homo sapiens GN=RPL27A PE=1 SV=2	1	1	3	3	2	6.41162	0.56912	23.9929	3.03774	0.0189999	0.103115	-4.53911	0.1061	0.547358	1	Rad18 - control	limma	0.0189999	0.103115	FALSE	no hit	6.41162		1.72125
CAMK2D	E9PBG7|E9PF82|Q13557|Q13557-10|Q13557-11|Q13557-12|Q13557-6|Q13557-8	Calcium/calmodulin-dependent protein kinase type II subunit delta OS=Homo sapiens GN=CAMK2D PE=1 SV=1|Calcium/calmodulin-dependent protein kinase type II subunit delta OS=Homo sapiens GN=CAMK2D PE=1 SV=1|Calcium/calmodulin-dependent protein kinase type II subunit delta OS=Homo sapiens GN=CAMK2D PE=1 SV=3|Isoform Delta 10 of Calcium/calmodulin-dependent protein kinase type II subunit delta OS=Homo…	1	1	3	3	4	6.20573	0.24814	23.3097	3.03531	0.0190648	0.103262	-4.54272	0.106379	0.548009	1	Rad18 - control	limma	0.0190648	0.103262	FALSE	no hit	6.20573		1.71977
ATP6V0D1	F5GYQ1|P61421|R4GN72	V-type proton ATPase subunit d 1 OS=Homo sapiens GN=ATP6V0D1 PE=1 SV=1|V-type proton ATPase subunit d 1 OS=Homo sapiens GN=ATP6V0D1 PE=1 SV=1|V-type proton ATPase subunit d 1 OS=Homo sapiens GN=ATP6V0D1 PE=1 SV=1	1	1	3	3	2	5.91211	0.269519	21.7239	3.02101	0.0194527	0.105013	-4.56404	0.108038	0.551838	1	Rad18 - control	limma	0.0194527	0.105013	FALSE	no hit	5.91211		1.71102
UBR4	Q5T4S7|Q5T4S7-2|Q5T4S7-3|Q5T4S7-4	E3 ubiquitin-protein ligase UBR4 OS=Homo sapiens GN=UBR4 PE=1 SV=1|Isoform 2 of E3 ubiquitin-protein ligase UBR4 OS=Homo sapiens GN=UBR4|Isoform 3 of E3 ubiquitin-protein ligase UBR4 OS=Homo sapiens GN=UBR4|Isoform 4 of E3 ubiquitin-protein ligase UBR4 OS=Homo sapiens GN=UBR4	1	1	3	3	15	6.08553	0.270785	24.6825	3.02054	0.0194654	0.105013	-4.56474	0.108092	0.551963	1	Rad18 - control	limma	0.0194654	0.105013	FALSE	no hit	6.08553		1.71074
PIGT	Q969N2|Q969N2-2|Q969N2-4|Q969N2-5	GPI transamidase component PIG-T OS=Homo sapiens GN=PIGT PE=1 SV=1|Isoform 2 of GPI transamidase component PIG-T OS=Homo sapiens GN=PIGT|Isoform 4 of GPI transamidase component PIG-T OS=Homo sapiens GN=PIGT|Isoform 5 of GPI transamidase component PIG-T OS=Homo sapiens GN=PIGT	1	1	3	3	3	5.97042	0.220682	22.7662	3.01746	0.0195501	0.105261	-4.56933	0.108452	0.552785	1	Rad18 - control	limma	0.0195501	0.105261	FALSE	no hit	5.97042		1.70885
SMAD2	B7Z5N5|Q15796|Q15796-2	Mothers against decapentaplegic homolog OS=Homo sapiens GN=SMAD2 PE=1 SV=1|Mothers against decapentaplegic homolog 2 OS=Homo sapiens GN=SMAD2 PE=1 SV=1|Isoform Short of Mothers against decapentaplegic homolog 2 OS=Homo sapiens GN=SMAD2	1	1	3	3	2	5.65895	0.184543	20.8315	3.01546	0.0196052	0.105349	-4.57231	0.108686	0.553318	1	Rad18 - control	limma	0.0196052	0.105349	FALSE	no hit	5.65895		1.70763
CAND1	Q86VP6	Cullin-associated NEDD8-dissociated protein 1 OS=Homo sapiens GN=CAND1 PE=1 SV=2	1	1	3	3	9	6.35384	0.18941	24.5572	3.00295	0.0199542	0.107013	-4.59098	0.110161	0.556646	1	Rad18 - control	limma	0.0199542	0.107013	FALSE	no hit	6.35384		1.69997
PDHA1	P08559|P08559-2|P08559-3|P08559-4	Pyruvate dehydrogenase E1 component subunit alpha, somatic form, mitochondrial OS=Homo sapiens GN=PDHA1 PE=1 SV=3|Isoform 2 of Pyruvate dehydrogenase E1 component subunit alpha, somatic form, mitochondrial OS=Homo sapiens GN=PDHA1|Isoform 3 of Pyruvate dehydrogenase E1 component subunit alpha, somatic form, mitochondrial OS=Homo sapiens GN=PDHA1|Isoform 4 of Pyruvate dehydrogenase E1 component su…	1	1	3	3	9	7.41321	0.177271	25.6716	2.99974	0.0200448	0.107287	-4.59577	0.110542	0.557498	1	Rad18 - control	limma	0.0200448	0.107287	FALSE	no hit	7.41321		1.698
KIAA1429	Q69YN4|Q69YN4-2|Q69YN4-3|Q69YN4-4	Protein virilizer homolog OS=Homo sapiens GN=KIAA1429 PE=1 SV=2|Isoform 2 of Protein virilizer homolog OS=Homo sapiens GN=KIAA1429|Isoform 3 of Protein virilizer homolog OS=Homo sapiens GN=KIAA1429|Isoform 4 of Protein virilizer homolog OS=Homo sapiens GN=KIAA1429	1	1	3	3	4	5.9856	0.316247	23.1823	2.99832	0.020085	0.107291	-4.59789	0.11071	0.557874	1	Rad18 - control	limma	0.020085	0.107291	FALSE	no hit	5.9856		1.69713
ATP6V0A1	Q93050|Q93050-1|Q93050-3	V-type proton ATPase 116 kDa subunit a isoform 1 OS=Homo sapiens GN=ATP6V0A1 PE=1 SV=3|Isoform 2 of V-type proton ATPase 116 kDa subunit a isoform 1 OS=Homo sapiens GN=ATP6V0A1|Isoform 3 of V-type proton ATPase 116 kDa subunit a isoform 1 OS=Homo sapiens GN=ATP6V0A1	1	1	3	3	4	5.72372	0.210227	22.8055	2.9807	0.0205911	0.109565	-4.6242	0.112822	0.562529	1	Rad18 - control	limma	0.0205911	0.109565	FALSE	no hit	5.72372		1.68632
SEC24A	O95486	Protein transport protein Sec24A OS=Homo sapiens GN=SEC24A PE=1 SV=2	1	1	3	3	2	5.50092	0.28887	20.178	2.98047	0.020598	0.109565	-4.62455	0.112851	0.562591	1	Rad18 - control	limma	0.020598	0.109565	FALSE	no hit	5.50092		1.68617
SUPT5H	O00267|O00267-2	Transcription elongation factor SPT5 OS=Homo sapiens GN=SUPT5H PE=1 SV=1|Isoform 2 of Transcription elongation factor SPT5 OS=Homo sapiens GN=SUPT5H	1	1	3	3	10	6.35498	0.244958	24.7467	2.9775	0.0206845	0.109565	-4.62898	0.113209	0.563372	1	Rad18 - control	limma	0.0206845	0.109565	FALSE	no hit	6.35498		1.68435
NFXL1	Q6ZNB6	NF-X1-type zinc finger protein NFXL1 OS=Homo sapiens GN=NFXL1 PE=1 SV=2	1	1	3	3	4	6.10179	0.202888	23.4745	2.97475	0.0207651	0.109565	-4.63309	0.113542	0.564095	1	Rad18 - control	limma	0.0207651	0.109565	FALSE	no hit	6.10179		1.68267
MRPL48	F5H702|Q96GC5|Q96GC5-3	39S ribosomal protein L48, mitochondrial OS=Homo sapiens GN=MRPL48 PE=1 SV=1|39S ribosomal protein L48, mitochondrial OS=Homo sapiens GN=MRPL48 PE=1 SV=2|Isoform 2 of 39S ribosomal protein L48, mitochondrial OS=Homo sapiens GN=MRPL48	1	1	3	3	2	6.39876	0.206766	22.78	2.97411	0.020784	0.109565	-4.63405	0.11362	0.564264	1	Rad18 - control	limma	0.020784	0.109565	FALSE	no hit	6.39876		1.68227
EXOSC1	B1AMU4|B1AMU7|Q9Y3B2|R4GMQ7	Exosome complex component CSL4 OS=Homo sapiens GN=EXOSC1 PE=1 SV=1|Exosome complex component CSL4 (Fragment) OS=Homo sapiens GN=EXOSC1 PE=1 SV=2|Exosome complex component CSL4 OS=Homo sapiens GN=EXOSC1 PE=1 SV=1|Exosome complex component CSL4 (Fragment) OS=Homo sapiens GN=EXOSC1 PE=1 SV=1	1	1	3	3	2	5.75137	0.366694	19.2863	2.97307	0.0208145	0.109565	-4.6356	0.113746	0.564536	1	Rad18 - control	limma	0.0208145	0.109565	FALSE	no hit	5.75137		1.68163
MEPCE	Q7L2J0	7SK snRNA methylphosphate capping enzyme OS=Homo sapiens GN=MEPCE PE=1 SV=1	1	1	3	3	2	5.69288	0.393653	20.8925	2.97306	0.020815	0.109565	-4.63562	0.113748	0.56454	1	Rad18 - control	limma	0.020815	0.109565	FALSE	no hit	5.69288		1.68162
SIN3A	Q96ST3	Paired amphipathic helix protein Sin3a OS=Homo sapiens GN=SIN3A PE=1 SV=2	1	1	3	3	11	6.31756	-0.178378	24.2174	-2.97203	0.0208452	0.109565	-4.63716	0.113873	0.56481	1	Rad18 - control	limma	0.0208452	0.109565	FALSE	no hit	6.31756		1.68099
CYB5R1	H7C0R7|Q9UHQ9	NADH-cytochrome b5 reductase 1 (Fragment) OS=Homo sapiens GN=CYB5R1 PE=1 SV=1|NADH-cytochrome b5 reductase 1 OS=Homo sapiens GN=CYB5R1 PE=1 SV=1	1	1	3	3	3	5.9159	0.190646	22.1826	2.97107	0.0208734	0.109565	-4.63859	0.113989	0.565061	1	Rad18 - control	limma	0.0208734	0.109565	FALSE	no hit	5.9159		1.68041
CDC20	Q12834	Cell division cycle protein 20 homolog OS=Homo sapiens GN=CDC20 PE=1 SV=2	1	1	3	3	4	5.84887	0.278771	21.7623	2.96777	0.0209714	0.109867	-4.64353	0.114393	0.565928	1	Rad18 - control	limma	0.0209714	0.109867	FALSE	no hit	5.84887		1.67837
ATPIF1	Q9UII2	ATPase inhibitor, mitochondrial OS=Homo sapiens GN=ATPIF1 PE=1 SV=1	1	1	3	3	3	6.09265	0.369486	23.0991	2.95905	0.0212318	0.111018	-4.65657	0.115461	0.56821	1	Rad18 - control	limma	0.0212318	0.111018	FALSE	no hit	6.09265		1.67301
ZBTB9	Q96C00	Zinc finger and BTB domain-containing protein 9 OS=Homo sapiens GN=ZBTB9 PE=1 SV=1	1	1	3	3	2	5.66546	-0.369763	21.2575	-2.95487	0.0213578	0.111462	-4.66281	0.115975	0.569301	1	Rad18 - control	limma	0.0213578	0.111462	FALSE	no hit	5.66546		1.67044
IPO8	O15397|O15397-2	Importin-8 OS=Homo sapiens GN=IPO8 PE=1 SV=2|Isoform 2 of Importin-8 OS=Homo sapiens GN=IPO8	1	1	3	3	2	5.46719	0.240403	21.5402	2.94847	0.0215523	0.112262	-4.67238	0.116767	0.570967	1	Rad18 - control	limma	0.0215523	0.112262	FALSE	no hit	5.46719		1.66651
USP11	G5E9A6|P51784	Ubiquitin carboxyl-terminal hydrolase 11 OS=Homo sapiens GN=USP11 PE=1 SV=1|Ubiquitin carboxyl-terminal hydrolase 11 OS=Homo sapiens GN=USP11 PE=1 SV=3	1	1	3	3	4	6.40404	0.293375	22.9406	2.94527	0.0216503	0.112557	-4.67717	0.117164	0.5718	1	Rad18 - control	limma	0.0216503	0.112557	FALSE	no hit	6.40404		1.66454
TOE1	Q96GM8|Q96GM8-2	Target of EGR1 protein 1 OS=Homo sapiens GN=TOE1 PE=1 SV=1|Isoform 2 of Target of EGR1 protein 1 OS=Homo sapiens GN=TOE1	1	1	3	3	6	6.28403	0.20094	23.2451	2.93899	0.0218441	0.113348	-4.68657	0.117948	0.573432	1	Rad18 - control	limma	0.0218441	0.113348	FALSE	no hit	6.28403		1.66067
DSC2	Q02487|Q02487-2	Desmocollin-2 OS=Homo sapiens GN=DSC2 PE=1 SV=1|Isoform 2B of Desmocollin-2 OS=Homo sapiens GN=DSC2	1	1	3	3	2	5.50224	-0.34094	20.556	-2.93686	0.0219102	0.113474	-4.68976	0.118215	0.573984	1	Rad18 - control	limma	0.0219102	0.113474	FALSE	no hit	5.50224		1.65935
SAP18	O00422|X6RAL5	Histone deacetylase complex subunit SAP18 OS=Homo sapiens GN=SAP18 PE=1 SV=1|Histone deacetylase complex subunit SAP18 OS=Homo sapiens GN=SAP18 PE=1 SV=1	1	1	3	3	6	6.55162	-0.165658	25.2557	-2.93497	0.021969	0.113562	-4.69258	0.118451	0.574472	1	Rad18 - control	limma	0.021969	0.113562	FALSE	no hit	6.55162		1.65819
AKAP12	Q02952|Q02952-2|Q02952-3	A-kinase anchor protein 12 OS=Homo sapiens GN=AKAP12 PE=1 SV=4|Isoform 2 of A-kinase anchor protein 12 OS=Homo sapiens GN=AKAP12|Isoform 3 of A-kinase anchor protein 12 OS=Homo sapiens GN=AKAP12	1	1	3	3	18	6.33991	-0.299099	25.5653	-2.93054	0.0221074	0.114061	-4.69921	0.119007	0.575617	1	Rad18 - control	limma	0.0221074	0.114061	FALSE	no hit	6.33991		1.65546
MRPL16	Q9NX20	39S ribosomal protein L16, mitochondrial OS=Homo sapiens GN=MRPL16 PE=1 SV=1	1	1	3	3	4	6.51933	0.221206	23.8877	2.9276	0.0222002	0.114281	-4.70362	0.119379	0.576379	1	Rad18 - control	limma	0.0222002	0.114281	FALSE	no hit	6.51933		1.65364
SLMAP	Q14BN4|Q14BN4-2|Q14BN4-3	Sarcolemmal membrane-associated protein OS=Homo sapiens GN=SLMAP PE=1 SV=1|Isoform 2 of Sarcolemmal membrane-associated protein OS=Homo sapiens GN=SLMAP|Isoform 3 of Sarcolemmal membrane-associated protein OS=Homo sapiens GN=SLMAP	1	1	3	3	8	5.54697	-0.225458	23.3347	-2.92597	0.0222516	0.114281	-4.70606	0.119585	0.5768	1	Rad18 - control	limma	0.0222516	0.114281	FALSE	no hit	5.54697		1.65264
AP2A1	O95782|O95782-2	AP-2 complex subunit alpha-1 OS=Homo sapiens GN=AP2A1 PE=1 SV=3|Isoform B of AP-2 complex subunit alpha-1 OS=Homo sapiens GN=AP2A1	1	1	3	3	10	6.297	0.167217	24.5818	2.92519	0.0222762	0.114281	-4.70723	0.119684	0.577001	1	Rad18 - control	limma	0.0222762	0.114281	FALSE	no hit	6.297		1.65216
MPP1	C9J9J4|Q00013|Q00013-2	55 kDa erythrocyte membrane protein (Fragment) OS=Homo sapiens GN=MPP1 PE=1 SV=1|55 kDa erythrocyte membrane protein OS=Homo sapiens GN=MPP1 PE=1 SV=2|Isoform 2 of 55 kDa erythrocyte membrane protein OS=Homo sapiens GN=MPP1	1	1	3	3	2	5.52632	-0.283362	21.4667	-2.91846	0.0224902	0.115162	-4.7173	0.120537	0.578734	1	Rad18 - control	limma	0.0224902	0.115162	FALSE	no hit	5.52632		1.64801
RNF168	Q8IYW5	E3 ubiquitin-protein ligase RNF168 OS=Homo sapiens GN=RNF168 PE=1 SV=1	1	1	3	3	4	6.16319	0.175151	23.6967	2.90811	0.0228235	0.116649	-4.7328	0.121859	0.581391	1	Rad18 - control	limma	0.0228235	0.116649	FALSE	no hit	6.16319		1.64162
XPNPEP1	Q9NQW7|Q9NQW7-2|Q9NQW7-3|Q9NQW7-4	Xaa-Pro aminopeptidase 1 OS=Homo sapiens GN=XPNPEP1 PE=1 SV=3|Isoform 2 of Xaa-Pro aminopeptidase 1 OS=Homo sapiens GN=XPNPEP1|Isoform 3 of Xaa-Pro aminopeptidase 1 OS=Homo sapiens GN=XPNPEP1|Isoform 4 of Xaa-Pro aminopeptidase 1 OS=Homo sapiens GN=XPNPEP1	1	1	3	3	5	6.16683	-0.184638	23.1491	-2.90608	0.0228896	0.116767	-4.73585	0.12212	0.581911	1	Rad18 - control	limma	0.0228896	0.116767	FALSE	no hit	6.16683		1.64036
EIF2A	F8WAE5|Q9BY44|Q9BY44-3|Q9BY44-4	Eukaryotic translation initiation factor 2A OS=Homo sapiens GN=EIF2A PE=1 SV=1|Eukaryotic translation initiation factor 2A OS=Homo sapiens GN=EIF2A PE=1 SV=3|Isoform 3 of Eukaryotic translation initiation factor 2A OS=Homo sapiens GN=EIF2A|Isoform 4 of Eukaryotic translation initiation factor 2A OS=Homo sapiens GN=EIF2A	1	1	3	3	4	6.18447	-0.176271	23.2743	-2.90382	0.0229633	0.116924	-4.73924	0.122411	0.58249	1	Rad18 - control	limma	0.0229633	0.116924	FALSE	no hit	6.18447		1.63897
NEPRO	Q6NW34|Q6NW34-2	Protein nepro homolog OS=Homo sapiens GN=NEPRO PE=1 SV=3|Isoform 2 of Protein nepro homolog OS=Homo sapiens GN=NEPRO	1	1	3	3	2	5.58249	0.186	21.4325	2.89719	0.0231808	0.11781	-4.74916	0.123266	0.584182	1	Rad18 - control	limma	0.0231808	0.11781	FALSE	no hit	5.58249		1.63487
UTP23	Q9BRU9	rRNA-processing protein UTP23 homolog OS=Homo sapiens GN=UTP23 PE=1 SV=2	1	1	3	3	3	5.92248	0.431989	23.1174	2.89525	0.0232448	0.117915	-4.75206	0.123517	0.584675	1	Rad18 - control	limma	0.0232448	0.117915	FALSE	no hit	5.92248		1.63367
DYNC1H1	Q14204	Cytoplasmic dynein 1 heavy chain 1 OS=Homo sapiens GN=DYNC1H1 PE=1 SV=5	1	1	3	3	58	7.02388	0.195426	27.7465	2.8884	0.0234727	0.118817	-4.76233	0.124407	0.586419	1	Rad18 - control	limma	0.0234727	0.118817	FALSE	no hit	7.02388		1.62944
CNOT10	Q9H9A5|Q9H9A5-2|Q9H9A5-3|Q9H9A5-4|Q9H9A5-6	CCR4-NOT transcription complex subunit 10 OS=Homo sapiens GN=CNOT10 PE=1 SV=1|Isoform 2 of CCR4-NOT transcription complex subunit 10 OS=Homo sapiens GN=CNOT10|Isoform 3 of CCR4-NOT transcription complex subunit 10 OS=Homo sapiens GN=CNOT10|Isoform 4 of CCR4-NOT transcription complex subunit 10 OS=Homo sapiens GN=CNOT10|Isoform 6 of CCR4-NOT transcription complex subunit 10 OS=Homo sapiens GN=CNOT…	1	1	3	3	3	5.62176	0.224225	21.9945	2.88729	0.0235099	0.118817	-4.764	0.124552	0.586702	1	Rad18 - control	limma	0.0235099	0.118817	FALSE	no hit	5.62176		1.62875
CLINT1	Q14677	Clathrin interactor 1 OS=Homo sapiens GN=CLINT1 PE=1 SV=1	1	1	3	3	9	6.4999	-0.31973	24.7426	-2.87929	0.0237795	0.119956	-4.776	0.1256	0.588731	1	Rad18 - control	limma	0.0237795	0.119956	FALSE	no hit	6.4999		1.6238
ZNF598	H3BQQ2|Q86UK7|Q86UK7-2|Q86UK7-3	Zinc finger protein 598 OS=Homo sapiens GN=ZNF598 PE=1 SV=1|Zinc finger protein 598 OS=Homo sapiens GN=ZNF598 PE=1 SV=1|Isoform 2 of Zinc finger protein 598 OS=Homo sapiens GN=ZNF598|Isoform 3 of Zinc finger protein 598 OS=Homo sapiens GN=ZNF598	1	1	3	3	13	6.49396	0.186514	24.9305	2.87081	0.0240687	0.12119	-4.78871	0.126717	0.590874	1	Rad18 - control	limma	0.0240687	0.12119	FALSE	no hit	6.49396		1.61855
HSPA8	E9PKE3|E9PN89|P11142	Heat shock cognate 71 kDa protein OS=Homo sapiens GN=HSPA8 PE=1 SV=1|Heat shock cognate 71 kDa protein (Fragment) OS=Homo sapiens GN=HSPA8 PE=1 SV=1|Heat shock cognate 71 kDa protein OS=Homo sapiens GN=HSPA8 PE=1 SV=1	1	1	3	3	12	8.0435	0.229115	26.9472	2.8692	0.024124	0.121244	-4.79112	0.12693	0.591279	1	Rad18 - control	limma	0.024124	0.121244	FALSE	no hit	8.0435		1.61755
WARS	P23381	Tryptophan--tRNA ligase, cytoplasmic OS=Homo sapiens GN=WARS PE=1 SV=2	1	1	3	3	5	6.40268	-0.168543	23.5789	-2.86608	0.0242318	0.121562	-4.79581	0.127344	0.592067	1	Rad18 - control	limma	0.0242318	0.121562	FALSE	no hit	6.40268		1.61561
RWDD4	K4DI92|Q6NW29	RWD domain containing 4A OS=Homo sapiens GN=RWDD4 PE=1 SV=1|RWD domain-containing protein 4 OS=Homo sapiens GN=RWDD4 PE=1 SV=3	1	1	3	3	3	6.6342	0.229008	24.0209	2.8637	0.0243143	0.12175	-4.79938	0.127661	0.592666	1	Rad18 - control	limma	0.0243143	0.12175	FALSE	no hit	6.6342		1.61414
GOPC	Q9HD26|Q9HD26-2	Golgi-associated PDZ and coiled-coil motif-containing protein OS=Homo sapiens GN=GOPC PE=1 SV=1|Isoform 2 of Golgi-associated PDZ and coiled-coil motif-containing protein OS=Homo sapiens GN=GOPC	1	1	3	3	3	5.70149	-0.199322	22.263	-2.86183	0.0243791	0.121851	-4.80218	0.127909	0.593135	1	Rad18 - control	limma	0.0243791	0.121851	FALSE	no hit	5.70149		1.61298
ATAD3A	H0Y2W2|Q9NVI7-2|Q9NVI7-3	ATPase family AAA domain-containing protein 3A (Fragment) OS=Homo sapiens GN=ATAD3A PE=1 SV=1|Isoform 2 of ATPase family AAA domain-containing protein 3A OS=Homo sapiens GN=ATAD3A|Isoform 3 of ATPase family AAA domain-containing protein 3A OS=Homo sapiens GN=ATAD3A	1	1	3	3	2	5.90143	0.187707	22.5035	2.85984	0.0244484	0.121973	-4.80517	0.128174	0.593635	1	Rad18 - control	limma	0.0244484	0.121973	FALSE	no hit	5.90143		1.61175
KDM3B	Q7LBC6	Lysine-specific demethylase 3B OS=Homo sapiens GN=KDM3B PE=1 SV=2	1	1	3	3	6	5.84657	-0.259162	23.4358	-2.85478	0.0246258	0.122633	-4.81276	0.128851	0.594905	1	Rad18 - control	limma	0.0246258	0.122633	FALSE	no hit	5.84657		1.60861
PML	H3BT29|H3BT57|H3BUJ5|P29590|P29590-10|P29590-11|P29590-12|P29590-13|P29590-14|P29590-2|P29590-3|P29590-4|P29590-5|P29590-8|P29590-9	Protein PML (Fragment) OS=Homo sapiens GN=PML PE=1 SV=1|Protein PML OS=Homo sapiens GN=PML PE=1 SV=1|Protein PML (Fragment) OS=Homo sapiens GN=PML PE=1 SV=1|Protein PML OS=Homo sapiens GN=PML PE=1 SV=3|Isoform PML-7 of Protein PML OS=Homo sapiens GN=PML|Isoform PML-11 of Protein PML OS=Homo sapiens GN=PML|Isoform PML-12 of Protein PML OS=Homo sapiens GN=PML|Isoform PML-13 of Protein PML OS=Homo s…	1	1	3	3	2	5.64759	-0.302617	21.5659	-2.84869	0.024841	0.123478	-4.8219	0.129669	0.596429	1	Rad18 - control	limma	0.024841	0.123478	FALSE	no hit	5.64759		1.60483
COPS3	H7C3P9|Q9UNS2|Q9UNS2-2	COP9 signalosome complex subunit 3 OS=Homo sapiens GN=COPS3 PE=1 SV=2|COP9 signalosome complex subunit 3 OS=Homo sapiens GN=COPS3 PE=1 SV=3|Isoform 2 of COP9 signalosome complex subunit 3 OS=Homo sapiens GN=COPS3	1	1	3	3	2	6.15345	-0.20965	21.9949	-2.8331	0.025401	0.125872	-4.84531	0.131782	0.600313	1	Rad18 - control	limma	0.025401	0.125872	FALSE	no hit	6.15345		1.59515
WWP1	Q9H0M0|Q9H0M0-3|Q9H0M0-6	NEDD4-like E3 ubiquitin-protein ligase WWP1 OS=Homo sapiens GN=WWP1 PE=1 SV=1|Isoform 3 of NEDD4-like E3 ubiquitin-protein ligase WWP1 OS=Homo sapiens GN=WWP1|Isoform 6 of NEDD4-like E3 ubiquitin-protein ligase WWP1 OS=Homo sapiens GN=WWP1	1	1	3	3	2	5.69063	0.209991	21.7216	2.83198	0.0254414	0.125872	-4.84698	0.131933	0.600589	1	Rad18 - control	limma	0.0254414	0.125872	FALSE	no hit	5.69063		1.59446
NME2|NME1-NME2	P22392-2|Q32Q12	Isoform 3 of Nucleoside diphosphate kinase B OS=Homo sapiens GN=NME2|Nucleoside diphosphate kinase OS=Homo sapiens GN=NME1-NME2 PE=1 SV=1	1	1	3	3	2	6.77777	0.18659	24.2757	2.83143	0.0254614	0.125872	-4.84781	0.132008	0.600725	1	Rad18 - control	limma	0.0254614	0.125872	FALSE	no hit	6.77777		1.59412
DHFR	B4DM58|P00374	Dihydrofolate reductase OS=Homo sapiens GN=DHFR PE=1 SV=1|Dihydrofolate reductase OS=Homo sapiens GN=DHFR PE=1 SV=2	1	1	3	3	2	5.70015	0.478589	21.0357	2.82809	0.0255836	0.126036	-4.85283	0.132466	0.601555	1	Rad18 - control	limma	0.0255836	0.126036	FALSE	no hit	5.70015		1.59204
CECR5	Q9BXW7|Q9BXW7-2	Cat eye syndrome critical region protein 5 OS=Homo sapiens GN=CECR5 PE=1 SV=1|Isoform 1 of Cat eye syndrome critical region protein 5 OS=Homo sapiens GN=CECR5	1	1	3	3	6	6.71685	0.274834	24.3786	2.82796	0.0255881	0.126036	-4.85301	0.132483	0.601585	1	Rad18 - control	limma	0.0255881	0.126036	FALSE	no hit	6.71685		1.59196
MRPL57	Q9BQC6	Ribosomal protein 63, mitochondrial OS=Homo sapiens GN=MRPL57 PE=1 SV=1	1	1	3	3	2	6.02038	0.15731	23.7767	2.82672	0.0256337	0.126036	-4.85488	0.132653	0.601893	1	Rad18 - control	limma	0.0256337	0.126036	FALSE	no hit	6.02038		1.59119
SF3A1	Q15459	Splicing factor 3A subunit 1 OS=Homo sapiens GN=SF3A1 PE=1 SV=1	1	1	3	3	8	6.19336	-0.198146	24.6586	-2.82429	0.0257229	0.126246	-4.85853	0.132986	0.602493	1	Rad18 - control	limma	0.0257229	0.126246	FALSE	no hit	6.19336		1.58968
ATP5B	P06576	ATP synthase subunit beta, mitochondrial OS=Homo sapiens GN=ATP5B PE=1 SV=3	1	1	3	3	6	6.48137	0.190613	23.5444	2.82218	0.0258007	0.1264	-4.8617	0.133276	0.603015	1	Rad18 - control	limma	0.0258007	0.1264	FALSE	no hit	6.48137		1.58837
ODR4	Q5SWX8|Q5SWX8-4	Protein odr-4 homolog OS=Homo sapiens GN=ODR4 PE=1 SV=1|Isoform 4 of Protein odr-4 homolog OS=Homo sapiens GN=ODR4	1	1	3	3	4	6.13125	0.225019	22.9864	2.81412	0.0261002	0.127637	-4.8738	0.134388	0.605002	1	Rad18 - control	limma	0.0261002	0.127637	FALSE	no hit	6.13125		1.58336
TMED2	F5GX39|Q15363	Transmembrane emp24 domain-containing protein 2 OS=Homo sapiens GN=TMED2 PE=1 SV=1|Transmembrane emp24 domain-containing protein 2 OS=Homo sapiens GN=TMED2 PE=1 SV=1	1	1	3	3	2	6.18634	0.299634	21.6242	2.81075	0.0262266	0.128025	-4.87886	0.134855	0.605831	1	Rad18 - control	limma	0.0262266	0.128025	FALSE	no hit	6.18634		1.58126
LRSAM1	Q6UWE0|Q6UWE0-2	E3 ubiquitin-protein ligase LRSAM1 OS=Homo sapiens GN=LRSAM1 PE=1 SV=1|Isoform 2 of E3 ubiquitin-protein ligase LRSAM1 OS=Homo sapiens GN=LRSAM1	1	1	3	3	4	6.0279	0.221653	22.939	2.79892	0.0266752	0.129982	-4.89664	0.136505	0.608731	1	Rad18 - control	limma	0.0266752	0.129982	FALSE	no hit	6.0279		1.57389
THNSL1	Q8IYQ7	Threonine synthase-like 1 OS=Homo sapiens GN=THNSL1 PE=1 SV=2	1	1	3	3	2	5.80433	0.227314	21.4335	2.79747	0.0267306	0.130019	-4.89882	0.136708	0.609085	1	Rad18 - control	limma	0.0267306	0.130019	FALSE	no hit	5.80433		1.57299
FBL	M0QXL5|M0R0P1|M0R2Q4|P22087	rRNA 2'-O-methyltransferase fibrillarin (Fragment) OS=Homo sapiens GN=FBL PE=1 SV=1|rRNA 2'-O-methyltransferase fibrillarin (Fragment) OS=Homo sapiens GN=FBL PE=1 SV=1|rRNA 2'-O-methyltransferase fibrillarin (Fragment) OS=Homo sapiens GN=FBL PE=1 SV=1|rRNA 2'-O-methyltransferase fibrillarin OS=Homo sapiens GN=FBL PE=1 SV=2	1	1	3	3	6	6.85406	0.269201	25.182	2.79489	0.0268299	0.130269	-4.9027	0.137071	0.609716	1	Rad18 - control	limma	0.0268299	0.130269	FALSE	no hit	6.85406		1.57138
CORO1C	Q9ULV4|Q9ULV4-2|Q9ULV4-3	Coronin-1C OS=Homo sapiens GN=CORO1C PE=1 SV=1|Isoform 2 of Coronin-1C OS=Homo sapiens GN=CORO1C|Isoform 3 of Coronin-1C OS=Homo sapiens GN=CORO1C	1	1	3	3	7	6.6476	-0.206545	25.3696	-2.79343	0.0268863	0.13031	-4.9049	0.137276	0.610073	1	Rad18 - control	limma	0.0268863	0.13031	FALSE	no hit	6.6476		1.57047
ITCH	Q96J02|Q96J02-2|Q96J02-3	E3 ubiquitin-protein ligase Itchy homolog OS=Homo sapiens GN=ITCH PE=1 SV=2|Isoform 2 of E3 ubiquitin-protein ligase Itchy homolog OS=Homo sapiens GN=ITCH|Isoform 3 of E3 ubiquitin-protein ligase Itchy homolog OS=Homo sapiens GN=ITCH	1	1	3	3	5	6.31337	0.208409	24.3897	2.79121	0.026972	0.130492	-4.90823	0.137589	0.610613	1	Rad18 - control	limma	0.026972	0.130492	FALSE	no hit	6.31337		1.56909
GAK	O14976	Cyclin-G-associated kinase OS=Homo sapiens GN=GAK PE=1 SV=2	1	1	3	3	4	5.80595	-0.166942	22.7384	-2.78961	0.027034	0.13056	-4.91064	0.137814	0.611003	1	Rad18 - control	limma	0.027034	0.13056	FALSE	no hit	5.80595		1.56809
SMARCA1	A0A0A0MRP6|P28370|P28370-2	Probable global transcription activator SNF2L1 OS=Homo sapiens GN=SMARCA1 PE=1 SV=1|Probable global transcription activator SNF2L1 OS=Homo sapiens GN=SMARCA1 PE=1 SV=2|Isoform 2 of Probable global transcription activator SNF2L1 OS=Homo sapiens GN=SMARCA1	1	1	3	3	17	6.54757	-0.192824	25.2792	-2.78763	0.0271108	0.130699	-4.91361	0.138094	0.611484	1	Rad18 - control	limma	0.0271108	0.130699	FALSE	no hit	6.54757		1.56686
UBAC2	Q8NBM4|X6R5E5	Ubiquitin-associated domain-containing protein 2 OS=Homo sapiens GN=UBAC2 PE=1 SV=1|Ubiquitin-associated domain-containing protein 2 (Fragment) OS=Homo sapiens GN=UBAC2 PE=1 SV=1	1	1	3	3	3	5.77936	0.213632	22.5402	2.78082	0.0273773	0.13175	-4.92385	0.139059	0.613138	1	Rad18 - control	limma	0.0273773	0.13175	FALSE	no hit	5.77936		1.56261
ANXA5	P08758	Annexin A5 OS=Homo sapiens GN=ANXA5 PE=1 SV=2	1	1	3	3	5	6.32045	0.215316	24.0366	2.77744	0.0275103	0.132105	-4.92892	0.13954	0.613956	1	Rad18 - control	limma	0.0275103	0.132105	FALSE	no hit	6.32045		1.5605
PCBP2	Q15366|Q15366-2|Q15366-3|Q15366-6	Poly(rC)-binding protein 2 OS=Homo sapiens GN=PCBP2 PE=1 SV=1|Isoform 2 of Poly(rC)-binding protein 2 OS=Homo sapiens GN=PCBP2|Isoform 3 of Poly(rC)-binding protein 2 OS=Homo sapiens GN=PCBP2|Isoform 6 of Poly(rC)-binding protein 2 OS=Homo sapiens GN=PCBP2	1	1	3	3	6	7.06523	0.17003	24.555	2.77583	0.0275743	0.132105	-4.93135	0.13977	0.614347	1	Rad18 - control	limma	0.0275743	0.132105	FALSE	no hit	7.06523		1.5595
MRPL38	Q96DV4	39S ribosomal protein L38, mitochondrial OS=Homo sapiens GN=MRPL38 PE=1 SV=2	1	1	3	3	9	7.1624	0.157768	25.2849	2.77526	0.0275968	0.132105	-4.93221	0.139851	0.614484	1	Rad18 - control	limma	0.0275968	0.132105	FALSE	no hit	7.1624		1.55914
GCN1	Q92616	eIF-2-alpha kinase activator GCN1 OS=Homo sapiens GN=GCN1 PE=1 SV=6	1	1	3	3	17	6.25406	-0.188314	25.3203	-2.762	0.0281275	0.134409	-4.95214	0.141753	0.617679	1	Rad18 - control	limma	0.0281275	0.134409	FALSE	no hit	6.25406		1.55087
DDX51	Q8N8A6	ATP-dependent RNA helicase DDX51 OS=Homo sapiens GN=DDX51 PE=1 SV=3	1	1	3	3	6	5.92645	0.289851	23.0264	2.75983	0.0282154	0.134592	-4.9554	0.142066	0.6182	1	Rad18 - control	limma	0.0282154	0.134592	FALSE	no hit	5.92645		1.54951
USO1	O60763|O60763-2	General vesicular transport factor p115 OS=Homo sapiens GN=USO1 PE=1 SV=2|Isoform 2 of General vesicular transport factor p115 OS=Homo sapiens GN=USO1	1	1	3	3	8	6.12077	-0.181017	24.3718	-2.75643	0.0283539	0.134931	-4.96052	0.142558	0.619016	1	Rad18 - control	limma	0.0283539	0.134931	FALSE	no hit	6.12077		1.54739
SMC5	Q8IY18	Structural maintenance of chromosomes protein 5 OS=Homo sapiens GN=SMC5 PE=1 SV=2	1	1	3	3	6	5.94282	0.199939	24.1173	2.75565	0.0283856	0.134931	-4.96169	0.142671	0.619202	1	Rad18 - control	limma	0.0283856	0.134931	FALSE	no hit	5.94282		1.5469
EPN2	E9PBC1|F6PQP6|I3L2B2|O95208|O95208-2|O95208-3	Epsin-2 OS=Homo sapiens GN=EPN2 PE=1 SV=1|Epsin-2 (Fragment) OS=Homo sapiens GN=EPN2 PE=1 SV=7|Epsin-2 OS=Homo sapiens GN=EPN2 PE=1 SV=1|Epsin-2 OS=Homo sapiens GN=EPN2 PE=1 SV=3|Isoform 2 of Epsin-2 OS=Homo sapiens GN=EPN2|Isoform 3 of Epsin-2 OS=Homo sapiens GN=EPN2	1	1	3	3	2	5.82963	-0.219883	21.8081	-2.7505	0.0285969	0.135698	-4.96944	0.14342	0.620435	1	Rad18 - control	limma	0.0285969	0.135698	FALSE	no hit	5.82963		1.54368
WAPL	Q7Z5K2|Q7Z5K2-2|Q7Z5K2-3	Wings apart-like protein homolog OS=Homo sapiens GN=WAPL PE=1 SV=1|Isoform 2 of Wings apart-like protein homolog OS=Homo sapiens GN=WAPL|Isoform 3 of Wings apart-like protein homolog OS=Homo sapiens GN=WAPL	1	1	3	3	7	6.15325	-0.196536	24.4093	-2.74877	0.0286681	0.135713	-4.97204	0.143672	0.620848	1	Rad18 - control	limma	0.0286681	0.135713	FALSE	no hit	6.15325		1.5426
RRBP1	A0A0A0MRV0|Q9P2E9|Q9P2E9-2	Ribosome-binding protein 1 OS=Homo sapiens GN=RRBP1 PE=1 SV=1|Ribosome-binding protein 1 OS=Homo sapiens GN=RRBP1 PE=1 SV=4|Isoform 1 of Ribosome-binding protein 1 OS=Homo sapiens GN=RRBP1	1	1	3	3	40	6.75044	0.193266	26.8298	2.748	0.0286999	0.135713	-4.9732	0.143784	0.621032	1	Rad18 - control	limma	0.0286999	0.135713	FALSE	no hit	6.75044		1.54212
CHAF1A	Q13111	Chromatin assembly factor 1 subunit A OS=Homo sapiens GN=CHAF1A PE=1 SV=2	1	1	3	3	11	6.51364	0.180686	24.7076	2.73718	0.0291506	0.137484	-4.98948	0.145368	0.623608	1	Rad18 - control	limma	0.0291506	0.137484	FALSE	no hit	6.51364		1.53535
CIRBP	Q14011	Cold-inducible RNA-binding protein OS=Homo sapiens GN=CIRBP PE=1 SV=1	1	1	3	3	3	6.2133	0.517542	22.0799	2.73658	0.0291756	0.137484	-4.99037	0.145456	0.62375	1	Rad18 - control	limma	0.0291756	0.137484	FALSE	no hit	6.2133		1.53498
APAF1	C9JLV4|O14727|O14727-2|O14727-3|O14727-4|O14727-5|O14727-6	Apoptotic protease-activating factor 1 OS=Homo sapiens GN=APAF1 PE=1 SV=1|Apoptotic protease-activating factor 1 OS=Homo sapiens GN=APAF1 PE=1 SV=2|Isoform 2 of Apoptotic protease-activating factor 1 OS=Homo sapiens GN=APAF1|Isoform 3 of Apoptotic protease-activating factor 1 OS=Homo sapiens GN=APAF1|Isoform 4 of Apoptotic protease-activating factor 1 OS=Homo sapiens GN=APAF1|Isoform 5 of Apoptot…	1	1	3	3	2	5.84437	0.171769	21.7992	2.73515	0.029236	0.137531	-4.99253	0.145667	0.62409	1	Rad18 - control	limma	0.029236	0.137531	FALSE	no hit	5.84437		1.53408
KIF2C	Q99661|Q99661-2	Kinesin-like protein KIF2C OS=Homo sapiens GN=KIF2C PE=1 SV=2|Isoform 2 of Kinesin-like protein KIF2C OS=Homo sapiens GN=KIF2C	1	1	3	3	3	5.84962	-0.209046	22.3762	-2.72986	0.0294597	0.138343	-5.00049	0.146448	0.625343	1	Rad18 - control	limma	0.0294597	0.138343	FALSE	no hit	5.84962		1.53077
MRPS25	P82663	28S ribosomal protein S25, mitochondrial OS=Homo sapiens GN=MRPS25 PE=1 SV=1	1	1	3	3	3	6.24346	0.214085	23.2463	2.7175	0.0299893	0.140367	-5.01908	0.148284	0.628258	1	Rad18 - control	limma	0.0299893	0.140367	FALSE	no hit	6.24346		1.52303
UFL1	O94874|O94874-3	E3 UFM1-protein ligase 1 OS=Homo sapiens GN=UFL1 PE=1 SV=2|Isoform 3 of E3 UFM1-protein ligase 1 OS=Homo sapiens GN=UFL1	1	1	3	3	3	5.49823	-0.312443	20.7992	-2.71739	0.0299939	0.140367	-5.01924	0.1483	0.628283	1	Rad18 - control	limma	0.0299939	0.140367	FALSE	no hit	5.49823		1.52297
GLUD1	P00367	Glutamate dehydrogenase 1, mitochondrial OS=Homo sapiens GN=GLUD1 PE=1 SV=2	1	1	3	3	7	6.42249	0.181423	24.536	2.70287	0.0306288	0.143092	-5.04109	0.150479	0.631684	1	Rad18 - control	limma	0.0306288	0.143092	FALSE	no hit	6.42249		1.51387
NOC3L	Q8WTT2	Nucleolar complex protein 3 homolog OS=Homo sapiens GN=NOC3L PE=1 SV=1	1	1	3	3	3	5.99364	0.791576	23.3195	2.70085	0.0307186	0.143266	-5.04414	0.150786	0.632157	1	Rad18 - control	limma	0.0307186	0.143266	FALSE	enriched candidate	5.99364		1.5126
HNRNPA2B1	P22626	Heterogeneous nuclear ribonucleoproteins A2/B1 OS=Homo sapiens GN=HNRNPA2B1 PE=1 SV=2	1	1	3	3	12	7.75122	0.268058	25.4677	2.69652	0.0309111	0.143916	-5.05065	0.151441	0.633164	1	Rad18 - control	limma	0.0309111	0.143916	FALSE	no hit	7.75122		1.50989
RLF	Q13129	Zinc finger protein Rlf OS=Homo sapiens GN=RLF PE=1 SV=2	1	1	3	3	3	5.70122	-0.30598	21.7806	-2.6934	0.0310508	0.14432	-5.05535	0.151915	0.63389	1	Rad18 - control	limma	0.0310508	0.14432	FALSE	no hit	5.70122		1.50793
AP2S1	M0QYZ2|M0R0N4|P53680	AP-2 complex subunit sigma OS=Homo sapiens GN=AP2S1 PE=1 SV=1|AP-2 complex subunit sigma OS=Homo sapiens GN=AP2S1 PE=1 SV=1|AP-2 complex subunit sigma OS=Homo sapiens GN=AP2S1 PE=1 SV=2	1	1	3	3	2	6.47814	0.215377	23.2536	2.6917	0.0311271	0.144428	-5.05791	0.152174	0.634285	1	Rad18 - control	limma	0.0311271	0.144428	FALSE	no hit	6.47814		1.50686
CDC5L	Q99459	Cell division cycle 5-like protein OS=Homo sapiens GN=CDC5L PE=1 SV=2	1	1	3	3	11	6.36405	-0.191269	24.5462	-2.68807	0.0312907	0.144939	-5.06336	0.152727	0.635126	1	Rad18 - control	limma	0.0312907	0.144939	FALSE	no hit	6.36405		1.50459
PDHX	O00330|O00330-3	Pyruvate dehydrogenase protein X component, mitochondrial OS=Homo sapiens GN=PDHX PE=1 SV=3|Isoform 3 of Pyruvate dehydrogenase protein X component, mitochondrial OS=Homo sapiens GN=PDHX	1	1	3	3	6	6.35762	0.187018	24.4034	2.68689	0.031344	0.144939	-5.06514	0.152907	0.635399	1	Rad18 - control	limma	0.031344	0.144939	FALSE	no hit	6.35762		1.50385
UBE2K	D6RDM7|P61086|P61086-3	Ubiquitin-conjugating enzyme E2 K (Fragment) OS=Homo sapiens GN=UBE2K PE=1 SV=1|Ubiquitin-conjugating enzyme E2 K OS=Homo sapiens GN=UBE2K PE=1 SV=3|Isoform 3 of Ubiquitin-conjugating enzyme E2 K OS=Homo sapiens GN=UBE2K	1	1	3	3	3	6.27309	-0.408429	22.067	-2.68252	0.0315427	0.145611	-5.07172	0.153576	0.63641	1	Rad18 - control	limma	0.0315427	0.145611	FALSE	no hit	6.27309		1.5011
GTF3C1	Q12789|Q12789-3	General transcription factor 3C polypeptide 1 OS=Homo sapiens GN=GTF3C1 PE=1 SV=4|Isoform 2 of General transcription factor 3C polypeptide 1 OS=Homo sapiens GN=GTF3C1	1	1	3	3	14	6.49317	0.162177	25.1716	2.67863	0.0317209	0.145925	-5.07759	0.154174	0.63731	1	Rad18 - control	limma	0.0317209	0.145925	FALSE	no hit	6.49317		1.49865
SNW1	Q13573	SNW domain-containing protein 1 OS=Homo sapiens GN=SNW1 PE=1 SV=1	1	1	3	3	6	6.04655	-0.171426	23.8885	-2.67841	0.0317309	0.145925	-5.07791	0.154208	0.63736	1	Rad18 - control	limma	0.0317309	0.145925	FALSE	no hit	6.04655		1.49852
ARAP1	Q96P48|Q96P48-3	Arf-GAP with Rho-GAP domain, ANK repeat and PH domain-containing protein 1 OS=Homo sapiens GN=ARAP1 PE=1 SV=3|Isoform 3 of Arf-GAP with Rho-GAP domain, ANK repeat and PH domain-containing protein 1 OS=Homo sapiens GN=ARAP1	1	1	3	3	3	5.45066	0.236243	21.4754	2.67684	0.031803	0.145925	-5.08028	0.15445	0.637722	1	Rad18 - control	limma	0.031803	0.145925	FALSE	no hit	5.45066		1.49753
UBXN7	O94888	UBX domain-containing protein 7 OS=Homo sapiens GN=UBXN7 PE=1 SV=2	1	1	3	3	2	5.53913	-0.347646	21.2166	-2.67635	0.0318255	0.145925	-5.08101	0.154525	0.637834	1	Rad18 - control	limma	0.0318255	0.145925	FALSE	no hit	5.53913		1.49723
SAFB	Q15424|Q15424-3|Q15424-4	Scaffold attachment factor B1 OS=Homo sapiens GN=SAFB PE=1 SV=4|Isoform 3 of Scaffold attachment factor B1 OS=Homo sapiens GN=SAFB|Isoform 4 of Scaffold attachment factor B1 OS=Homo sapiens GN=SAFB	1	1	3	3	7	6.50882	0.243746	24.4098	2.67411	0.0319288	0.146152	-5.08439	0.15487	0.63835	1	Rad18 - control	limma	0.0319288	0.146152	FALSE	no hit	6.50882		1.49582
POLR3B	Q9NW08|Q9NW08-2	DNA-directed RNA polymerase III subunit RPC2 OS=Homo sapiens GN=POLR3B PE=1 SV=2|Isoform 2 of DNA-directed RNA polymerase III subunit RPC2 OS=Homo sapiens GN=POLR3B	1	1	3	3	4	5.62154	-0.249228	22.6084	-2.66933	0.0321503	0.146437	-5.09158	0.155609	0.639448	1	Rad18 - control	limma	0.0321503	0.146437	FALSE	no hit	5.62154		1.49281
NUP160	Q12769	Nuclear pore complex protein Nup160 OS=Homo sapiens GN=NUP160 PE=1 SV=3	1	1	3	3	7	6.36647	-0.204086	24.6466	-2.66874	0.032178	0.146437	-5.09247	0.155701	0.639584	1	Rad18 - control	limma	0.032178	0.146437	FALSE	no hit	6.36647		1.49244
BAT3|BAG6	A0A024RCR6|A0A0G2JK23|P46379|P46379-2|P46379-3	HLA-B associated transcript 3, isoform CRA_a OS=Homo sapiens GN=BAT3 PE=1 SV=1|Large proline-rich protein BAG6 OS=Homo sapiens GN=BAG6 PE=1 SV=1|Large proline-rich protein BAG6 OS=Homo sapiens GN=BAG6 PE=1 SV=2|Isoform 2 of Large proline-rich protein BAG6 OS=Homo sapiens GN=BAG6|Isoform 3 of Large proline-rich protein BAG6 OS=Homo sapiens GN=BAG6	1	1	3	3	6	6.21065	0.405081	23.3702	2.6684	0.0321934	0.146437	-5.09297	0.155752	0.63966	1	Rad18 - control	limma	0.0321934	0.146437	FALSE	no hit	6.21065		1.49223
RCL1	Q9Y2P8	RNA 3'-terminal phosphate cyclase-like protein OS=Homo sapiens GN=RCL1 PE=1 SV=3	1	1	3	3	4	6.05763	0.332023	23.4311	2.66682	0.0322674	0.146437	-5.09536	0.155998	0.640024	1	Rad18 - control	limma	0.0322674	0.146437	FALSE	no hit	6.05763		1.49124
ASCC3	Q8N3C0	Activating signal cointegrator 1 complex subunit 3 OS=Homo sapiens GN=ASCC3 PE=1 SV=3	1	1	3	3	12	6.04267	-0.192514	24.9294	-2.66656	0.0322793	0.146437	-5.09575	0.156038	0.640082	1	Rad18 - control	limma	0.0322793	0.146437	FALSE	no hit	6.04267		1.49108
BRCA1	P38398|P38398-4|P38398-7|P38398-8	Breast cancer type 1 susceptibility protein OS=Homo sapiens GN=BRCA1 PE=1 SV=2|Isoform 4 of Breast cancer type 1 susceptibility protein OS=Homo sapiens GN=BRCA1|Isoform 7 of Breast cancer type 1 susceptibility protein OS=Homo sapiens GN=BRCA1|Isoform 8 of Breast cancer type 1 susceptibility protein OS=Homo sapiens GN=BRCA1	1	1	3	3	2	5.73601	-0.237555	21.438	-2.66582	0.0323141	0.146437	-5.09687	0.156154	0.640253	1	Rad18 - control	limma	0.0323141	0.146437	FALSE	no hit	5.73601		1.49061
NADSYN1	Q6IA69	Glutamine-dependent NAD(+) synthetase OS=Homo sapiens GN=NADSYN1 PE=1 SV=3	1	1	3	3	3	5.82028	0.309618	22.7783	2.65732	0.0327141	0.147879	-5.10966	0.157478	0.642196	1	Rad18 - control	limma	0.0327141	0.147879	FALSE	no hit	5.82028		1.48526
MRPL15	Q9P015	39S ribosomal protein L15, mitochondrial OS=Homo sapiens GN=MRPL15 PE=1 SV=1	1	1	3	3	5	6.60317	0.156918	24.7339	2.65675	0.032741	0.147879	-5.11052	0.157567	0.642325	1	Rad18 - control	limma	0.032741	0.147879	FALSE	no hit	6.60317		1.48491
MGA	Q8IWI9|Q8IWI9-3|Q8IWI9-4	MAX gene-associated protein OS=Homo sapiens GN=MGA PE=1 SV=3|Isoform 3 of MAX gene-associated protein OS=Homo sapiens GN=MGA|Isoform 4 of MAX gene-associated protein OS=Homo sapiens GN=MGA	1	1	3	3	12	5.80447	-0.255314	24.089	-2.65275	0.0329314	0.148492	-5.11654	0.158194	0.643237	1	Rad18 - control	limma	0.0329314	0.148492	FALSE	no hit	5.80447		1.48239
TOP3B	O95985|O95985-2|O95985-3	DNA topoisomerase 3-beta-1 OS=Homo sapiens GN=TOP3B PE=1 SV=1|Isoform 2 of DNA topoisomerase 3-beta-1 OS=Homo sapiens GN=TOP3B|Isoform 3 of DNA topoisomerase 3-beta-1 OS=Homo sapiens GN=TOP3B	1	1	3	3	4	5.84384	-0.157691	22.6724	-2.65126	0.0330022	0.148565	-5.11878	0.158426	0.643574	1	Rad18 - control	limma	0.0330022	0.148565	FALSE	no hit	5.84384		1.48146
ZRANB1	Q9UGI0	Ubiquitin thioesterase ZRANB1 OS=Homo sapiens GN=ZRANB1 PE=1 SV=2	1	1	3	3	2	6.2174	0.182488	22.9574	2.6492	0.033101	0.148593	-5.12188	0.15875	0.644043	1	Rad18 - control	limma	0.033101	0.148593	FALSE	no hit	6.2174		1.48016
CBX4	O00257	E3 SUMO-protein ligase CBX4 OS=Homo sapiens GN=CBX4 PE=1 SV=3	1	1	3	3	2	5.7626	0.178528	21.6743	2.64885	0.0331178	0.148593	-5.12241	0.158806	0.644122	1	Rad18 - control	limma	0.0331178	0.148593	FALSE	no hit	5.7626		1.47994
TRMT6	Q9UJA5	tRNA (adenine(58)-N(1))-methyltransferase non-catalytic subunit TRM6 OS=Homo sapiens GN=TRMT6 PE=1 SV=1	1	1	3	3	4	5.96956	-0.166718	23.686	-2.64098	0.0334975	0.150049	-5.13425	0.160047	0.645905	1	Rad18 - control	limma	0.0334975	0.150049	FALSE	no hit	5.96956		1.47499
MLYCD	O95822|O95822-2	Malonyl-CoA decarboxylase, mitochondrial OS=Homo sapiens GN=MLYCD PE=1 SV=3|Isoform Cytoplasmic+peroxisomal of Malonyl-CoA decarboxylase, mitochondrial OS=Homo sapiens GN=MLYCD	1	1	3	3	2	5.53453	0.246374	21.1868	2.63889	0.0335992	0.150257	-5.1374	0.160378	0.646378	1	Rad18 - control	limma	0.0335992	0.150257	FALSE	no hit	5.53453		1.47367
POP1	Q99575	Ribonucleases P/MRP protein subunit POP1 OS=Homo sapiens GN=POP1 PE=1 SV=2	1	1	3	3	8	6.32444	0.215254	24.2876	2.62843	0.0341126	0.152303	-5.15315	0.162041	0.648733	1	Rad18 - control	limma	0.0341126	0.152303	FALSE	no hit	6.32444		1.46708
NARS2	Q96I59	Probable asparagine--tRNA ligase, mitochondrial OS=Homo sapiens GN=NARS2 PE=1 SV=3	1	1	3	3	4	6.41501	-0.143086	23.6437	-2.62705	0.0341812	0.152359	-5.15523	0.162263	0.649044	1	Rad18 - control	limma	0.0341812	0.152359	FALSE	no hit	6.41501		1.46621
LAS1L	Q9Y4W2|Q9Y4W2-2|Q9Y4W2-3|Q9Y4W2-4	Ribosomal biogenesis protein LAS1L OS=Homo sapiens GN=LAS1L PE=1 SV=2|Isoform 2 of Ribosomal biogenesis protein LAS1L OS=Homo sapiens GN=LAS1L|Isoform 3 of Ribosomal biogenesis protein LAS1L OS=Homo sapiens GN=LAS1L|Isoform 4 of Ribosomal biogenesis protein LAS1L OS=Homo sapiens GN=LAS1L	1	1	3	3	2	6.24041	-0.191543	22.6014	-2.62258	0.0344034	0.153098	-5.16196	0.162978	0.650045	1	Rad18 - control	limma	0.0344034	0.153098	FALSE	no hit	6.24041		1.4634
RCOR3	B4DV59|H0YDD7|Q9P2K3|Q9P2K3-2|Q9P2K3-3|Q9P2K3-4	REST corepressor 3 OS=Homo sapiens GN=RCOR3 PE=1 SV=1|REST corepressor 3 (Fragment) OS=Homo sapiens GN=RCOR3 PE=1 SV=1|REST corepressor 3 OS=Homo sapiens GN=RCOR3 PE=1 SV=2|Isoform 2 of REST corepressor 3 OS=Homo sapiens GN=RCOR3|Isoform 3 of REST corepressor 3 OS=Homo sapiens GN=RCOR3|Isoform 4 of REST corepressor 3 OS=Homo sapiens GN=RCOR3	1	1	3	3	2	5.60035	-0.253519	21.0503	-2.61819	0.0346232	0.153824	-5.16857	0.163683	0.651026	1	Rad18 - control	limma	0.0346232	0.153824	FALSE	no hit	5.60035		1.46063
FLII	Q13045|Q13045-2	Protein flightless-1 homolog OS=Homo sapiens GN=FLII PE=1 SV=2|Isoform 2 of Protein flightless-1 homolog OS=Homo sapiens GN=FLII	1	1	3	3	7	6.29497	-0.141201	24.5264	-2.61487	0.0347907	0.154084	-5.17357	0.164219	0.651768	1	Rad18 - control	limma	0.0347907	0.154084	FALSE	no hit	6.29497		1.45854
PPP1CB	P62140	Serine/threonine-protein phosphatase PP1-beta catalytic subunit OS=Homo sapiens GN=PPP1CB PE=1 SV=3	1	1	3	3	3	6.29254	-0.146578	23.347	-2.61367	0.0348511	0.154084	-5.17537	0.164411	0.652034	1	Rad18 - control	limma	0.0348511	0.154084	FALSE	no hit	6.29254		1.45778
ARFGAP2	A0A0D9SF70|G5E9L0|Q8N6H7|Q8N6H7-2	ADP-ribosylation factor GTPase-activating protein 2 OS=Homo sapiens GN=ARFGAP2 PE=1 SV=1|ADP-ribosylation factor GTPase-activating protein 2 OS=Homo sapiens GN=ARFGAP2 PE=1 SV=2|ADP-ribosylation factor GTPase-activating protein 2 OS=Homo sapiens GN=ARFGAP2 PE=1 SV=1|Isoform 2 of ADP-ribosylation factor GTPase-activating protein 2 OS=Homo sapiens GN=ARFGAP2	1	1	3	3	3	5.8066	-0.289946	22.9275	-2.61366	0.0348516	0.154084	-5.17538	0.164413	0.652037	1	Rad18 - control	limma	0.0348516	0.154084	FALSE	no hit	5.8066		1.45778
SERPINH1	P50454	Serpin H1 OS=Homo sapiens GN=SERPINH1 PE=1 SV=2	1	1	3	3	7	6.73293	0.142843	24.6071	2.60607	0.0352377	0.155538	-5.18681	0.165642	0.653724	1	Rad18 - control	limma	0.0352377	0.155538	FALSE	no hit	6.73293		1.45299
CNOT1	A5YKK6|A5YKK6-2	CCR4-NOT transcription complex subunit 1 OS=Homo sapiens GN=CNOT1 PE=1 SV=2|Isoform 2 of CCR4-NOT transcription complex subunit 1 OS=Homo sapiens GN=CNOT1	1	1	3	3	8	6.02741	0.216818	24.013	2.60417	0.0353352	0.155716	-5.18967	0.165951	0.654146	1	Rad18 - control	limma	0.0353352	0.155716	FALSE	no hit	6.02741		1.45179
UTP18	Q9Y5J1	U3 small nucleolar RNA-associated protein 18 homolog OS=Homo sapiens GN=UTP18 PE=1 SV=3	1	1	3	3	3	5.92884	0.195557	22.5484	2.60208	0.0354426	0.155936	-5.19281	0.166291	0.654608	1	Rad18 - control	limma	0.0354426	0.155936	FALSE	no hit	5.92884		1.45047
KIDINS220	Q9ULH0|Q9ULH0-2|Q9ULH0-4	Kinase D-interacting substrate of 220 kDa OS=Homo sapiens GN=KIDINS220 PE=1 SV=3|Isoform 2 of Kinase D-interacting substrate of 220 kDa OS=Homo sapiens GN=KIDINS220|Isoform 4 of Kinase D-interacting substrate of 220 kDa OS=Homo sapiens GN=KIDINS220	1	1	3	3	6	5.78588	-0.258105	22.7584	-2.59715	0.0356972	0.156802	-5.20023	0.167094	0.655698	1	Rad18 - control	limma	0.0356972	0.156802	FALSE	no hit	5.78588		1.44737
FASTKD2	Q9NYY8|Q9NYY8-2	FAST kinase domain-containing protein 2, mitochondrial OS=Homo sapiens GN=FASTKD2 PE=1 SV=1|Isoform 2 of FAST kinase domain-containing protein 2, mitochondrial OS=Homo sapiens GN=FASTKD2	1	1	3	3	4	6.09211	0.153653	22.6484	2.5887	0.0361388	0.158434	-5.21297	0.168481	0.657561	1	Rad18 - control	limma	0.0361388	0.158434	FALSE	no hit	6.09211		1.44203
ERLIN2	E5RHW4|O94905	Erlin-2 (Fragment) OS=Homo sapiens GN=ERLIN2 PE=1 SV=1|Erlin-2 OS=Homo sapiens GN=ERLIN2 PE=1 SV=1	1	1	3	3	4	6.50697	0.256879	23.7779	2.58754	0.0361994	0.158434	-5.2147	0.168671	0.657815	1	Rad18 - control	limma	0.0361994	0.158434	FALSE	no hit	6.50697		1.4413
DIP2B	Q9P265	Disco-interacting protein 2 homolog B OS=Homo sapiens GN=DIP2B PE=1 SV=3	1	1	3	3	2	5.48227	0.234864	21.2451	2.58671	0.0362435	0.158434	-5.21596	0.168809	0.657999	1	Rad18 - control	limma	0.0362435	0.158434	FALSE	no hit	5.48227		1.44077
NPLOC4	Q8TAT6|Q8TAT6-2	Nuclear protein localization protein 4 homolog OS=Homo sapiens GN=NPLOC4 PE=1 SV=3|Isoform 2 of Nuclear protein localization protein 4 homolog OS=Homo sapiens GN=NPLOC4	1	1	3	3	4	6.45415	-0.157861	23.5306	-2.58512	0.0363269	0.158524	-5.21834	0.169069	0.658346	1	Rad18 - control	limma	0.0363269	0.158524	FALSE	no hit	6.45415		1.43977
SUV39H1	O43463|O43463-2	Histone-lysine N-methyltransferase SUV39H1 OS=Homo sapiens GN=SUV39H1 PE=1 SV=1|Isoform 2 of Histone-lysine N-methyltransferase SUV39H1 OS=Homo sapiens GN=SUV39H1	1	1	3	3	2	5.92499	0.162317	22.3589	2.58411	0.0363805	0.158524	-5.21987	0.169237	0.658568	1	Rad18 - control	limma	0.0363805	0.158524	FALSE	no hit	5.92499		1.43913
ZNF711	Q9Y462	Zinc finger protein 711 OS=Homo sapiens GN=ZNF711 PE=1 SV=2	1	1	3	3	2	5.56516	0.316526	21.7477	2.57835	0.0366866	0.159601	-5.22854	0.170189	0.659829	1	Rad18 - control	limma	0.0366866	0.159601	FALSE	no hit	5.56516		1.43549
CBSL|CBS	P0DN79|P35520|P35520-2	Cystathionine beta-synthase-like protein OS=Homo sapiens GN=CBSL PE=1 SV=1|Cystathionine beta-synthase OS=Homo sapiens GN=CBS PE=1 SV=2|Isoform 2 of Cystathionine beta-synthase OS=Homo sapiens GN=CBS	1	1	3	3	6	6.90905	-0.159347	24.3176	-2.57043	0.0371119	0.161194	-5.24046	0.171506	0.661557	1	Rad18 - control	limma	0.0371119	0.161194	FALSE	no hit	6.90905		1.43049
FKBP15	A0A0A0MT60|Q5T1M5	FK506-binding protein 15 (Fragment) OS=Homo sapiens GN=FKBP15 PE=1 SV=1|FK506-binding protein 15 OS=Homo sapiens GN=FKBP15 PE=1 SV=2	1	1	3	3	7	5.84623	-0.229611	23.2056	-2.56915	0.0371807	0.161235	-5.24238	0.171718	0.661833	1	Rad18 - control	limma	0.0371807	0.161235	FALSE	no hit	5.84623		1.42968
POGZ	Q7Z3K3|Q7Z3K3-2|Q7Z3K3-3|Q7Z3K3-5|Q7Z3K3-6|Q7Z3K3-7	Pogo transposable element with ZNF domain OS=Homo sapiens GN=POGZ PE=1 SV=2|Isoform 2 of Pogo transposable element with ZNF domain OS=Homo sapiens GN=POGZ|Isoform 3 of Pogo transposable element with ZNF domain OS=Homo sapiens GN=POGZ|Isoform 5 of Pogo transposable element with ZNF domain OS=Homo sapiens GN=POGZ|Isoform 6 of Pogo transposable element with ZNF domain OS=Homo sapiens GN=POGZ|Isoform…	1	1	3	3	6	6.35393	-0.171543	24.4779	-2.56412	0.0374538	0.161812	-5.24995	0.172558	0.662925	1	Rad18 - control	limma	0.0374538	0.161812	FALSE	no hit	6.35393		1.4265
HEXA	H3BP20|H3BS10|H3BTD4|H3BU85|P06865	Beta-hexosaminidase OS=Homo sapiens GN=HEXA PE=1 SV=1|Beta-hexosaminidase OS=Homo sapiens GN=HEXA PE=1 SV=1|Beta-hexosaminidase subunit alpha OS=Homo sapiens GN=HEXA PE=1 SV=1|Beta-hexosaminidase subunit alpha (Fragment) OS=Homo sapiens GN=HEXA PE=1 SV=1|Beta-hexosaminidase subunit alpha OS=Homo sapiens GN=HEXA PE=1 SV=2	1	1	3	3	2	5.52756	0.234907	20.7407	2.5635	0.0374879	0.161812	-5.25089	0.172663	0.66306	1	Rad18 - control	limma	0.0374879	0.161812	FALSE	no hit	5.52756		1.42611
NOC2L	Q9Y3T9	Nucleolar complex protein 2 homolog OS=Homo sapiens GN=NOC2L PE=1 SV=4	1	1	3	3	3	6.10319	0.223019	22.9132	2.56342	0.0374922	0.161812	-5.25101	0.172676	0.663078	1	Rad18 - control	limma	0.0374922	0.161812	FALSE	no hit	6.10319		1.42606
RPS20	P60866|P60866-2	40S ribosomal protein S20 OS=Homo sapiens GN=RPS20 PE=1 SV=1|Isoform 2 of 40S ribosomal protein S20 OS=Homo sapiens GN=RPS20	1	1	3	3	2	5.72368	0.357385	22.594	2.56071	0.0376403	0.162193	-5.25508	0.17313	0.663664	1	Rad18 - control	limma	0.0376403	0.162193	FALSE	no hit	5.72368		1.42435
ZFP91-CNTF|ZFP91	A0A0A6YYC7|Q96JP5|Q96JP5-2	HCG2042749, isoform CRA_d OS=Homo sapiens GN=ZFP91-CNTF PE=4 SV=1|E3 ubiquitin-protein ligase ZFP91 OS=Homo sapiens GN=ZFP91 PE=1 SV=1|Isoform 2 of E3 ubiquitin-protein ligase ZFP91 OS=Homo sapiens GN=ZFP91	1	1	3	3	3	5.70193	0.233676	21.3651	2.5562	0.0378883	0.16278	-5.26187	0.173888	0.664639	1	Rad18 - control	limma	0.0378883	0.16278	FALSE	no hit	5.70193		1.42149
ZBTB10	Q96DT7|Q96DT7-2|Q96DT7-3|Q96DT7-4	Zinc finger and BTB domain-containing protein 10 OS=Homo sapiens GN=ZBTB10 PE=1 SV=2|Isoform 2 of Zinc finger and BTB domain-containing protein 10 OS=Homo sapiens GN=ZBTB10|Isoform 3 of Zinc finger and BTB domain-containing protein 10 OS=Homo sapiens GN=ZBTB10|Isoform 4 of Zinc finger and BTB domain-containing protein 10 OS=Homo sapiens GN=ZBTB10	1	1	3	3	3	5.5983	-0.223654	21.2123	-2.55606	0.0378962	0.16278	-5.26208	0.173912	0.66467	1	Rad18 - control	limma	0.0378962	0.16278	FALSE	no hit	5.5983		1.4214
WIZ	B9EGQ5|M0QXA7|O95785|O95785-3|O95785-4	Protein Wiz OS=Homo sapiens GN=WIZ PE=1 SV=1|Protein Wiz OS=Homo sapiens GN=WIZ PE=1 SV=1|Protein Wiz OS=Homo sapiens GN=WIZ PE=1 SV=2|Isoform 3 of Protein Wiz OS=Homo sapiens GN=WIZ|Isoform 4 of Protein Wiz OS=Homo sapiens GN=WIZ	1	1	3	3	2	5.86611	0.150639	21.5146	2.55398	0.0380112	0.16289	-5.26521	0.174263	0.665118	1	Rad18 - control	limma	0.0380112	0.16289	FALSE	no hit	5.86611		1.42009
LSM 12,00	Q3MHD2|Q3MHD2-2	Protein LSM12 homolog OS=Homo sapiens GN=LSM12 PE=1 SV=2|Isoform 2 of Protein LSM12 homolog OS=Homo sapiens GN=LSM12	1	1	3	3	2	6.53198	-0.312575	22.8912	-2.55343	0.0380417	0.16289	-5.26604	0.174356	0.665237	1	Rad18 - control	limma	0.0380417	0.16289	FALSE	no hit	6.53198		1.41974
SLC35B2	Q8TB61|Q8TB61-2|Q8TB61-3	Adenosine 3'-phospho 5'-phosphosulfate transporter 1 OS=Homo sapiens GN=SLC35B2 PE=1 SV=1|Isoform 2 of Adenosine 3'-phospho 5'-phosphosulfate transporter 1 OS=Homo sapiens GN=SLC35B2|Isoform 3 of Adenosine 3'-phospho 5'-phosphosulfate transporter 1 OS=Homo sapiens GN=SLC35B2	1	1	3	3	3	6.13349	0.148166	22.5883	2.54973	0.0382474	0.163514	-5.27161	0.174981	0.666034	1	Rad18 - control	limma	0.0382474	0.163514	FALSE	no hit	6.13349		1.4174
FECH	K7ELX4|P22830|P22830-2	Ferrochelatase, mitochondrial (Fragment) OS=Homo sapiens GN=FECH PE=1 SV=1|Ferrochelatase, mitochondrial OS=Homo sapiens GN=FECH PE=1 SV=2|Isoform 2 of Ferrochelatase, mitochondrial OS=Homo sapiens GN=FECH	1	1	3	3	3	5.95034	0.157342	23.2542	2.54595	0.0384585	0.164158	-5.2773	0.175621	0.666845	1	Rad18 - control	limma	0.0384585	0.164158	FALSE	no hit	5.95034		1.41501
DTL	F5GZ90|Q9NZJ0	Denticleless protein homolog OS=Homo sapiens GN=DTL PE=1 SV=1|Denticleless protein homolog OS=Homo sapiens GN=DTL PE=1 SV=3	1	1	3	3	4	6.10893	0.245273	23.6804	2.54208	0.0386757	0.164826	-5.28311	0.176278	0.667674	1	Rad18 - control	limma	0.0386757	0.164826	FALSE	no hit	6.10893		1.41256
RIF1	Q5UIP0	Telomere-associated protein RIF1 OS=Homo sapiens GN=RIF1 PE=1 SV=2	1	1	3	3	20	6.16505	-0.183604	25.1639	-2.53413	0.0391269	0.166192	-5.29508	0.177635	0.669374	1	Rad18 - control	limma	0.0391269	0.166192	FALSE	no hit	6.16505		1.40753
TROVE2	P10155|P10155-3|P10155-4|P10155-5	60 kDa SS-A/Ro ribonucleoprotein OS=Homo sapiens GN=TROVE2 PE=1 SV=2|Isoform 3 of 60 kDa SS-A/Ro ribonucleoprotein OS=Homo sapiens GN=TROVE2|Isoform 4 of 60 kDa SS-A/Ro ribonucleoprotein OS=Homo sapiens GN=TROVE2|Isoform 5 of 60 kDa SS-A/Ro ribonucleoprotein OS=Homo sapiens GN=TROVE2	1	1	3	3	4	6.07714	-0.175758	22.7451	-2.53405	0.0391311	0.166192	-5.29519	0.177648	0.669389	1	Rad18 - control	limma	0.0391311	0.166192	FALSE	no hit	6.07714		1.40748
KDM2B	Q8NHM5|Q8NHM5-2|Q8NHM5-4	Lysine-specific demethylase 2B OS=Homo sapiens GN=KDM2B PE=1 SV=1|Isoform 2 of Lysine-specific demethylase 2B OS=Homo sapiens GN=KDM2B|Isoform 4 of Lysine-specific demethylase 2B OS=Homo sapiens GN=KDM2B	1	1	3	3	3	5.56923	0.162587	22.1061	2.53307	0.0391874	0.166192	-5.29668	0.177817	0.6696	1	Rad18 - control	limma	0.0391874	0.166192	FALSE	no hit	5.56923		1.40685
FUBP3	Q96I24	Far upstream element-binding protein 3 OS=Homo sapiens GN=FUBP3 PE=1 SV=2	1	1	3	3	10	6.53082	-0.151843	24.7916	-2.53213	0.0392407	0.166192	-5.29808	0.177976	0.669798	1	Rad18 - control	limma	0.0392407	0.166192	FALSE	no hit	6.53082		1.40626
PCK2	Q16822	Phosphoenolpyruvate carboxykinase [GTP], mitochondrial OS=Homo sapiens GN=PCK2 PE=1 SV=3	1	1	3	3	10	6.48522	0.300589	24.4379	2.51834	0.0400384	0.16918	-5.31883	0.180352	0.672724	1	Rad18 - control	limma	0.0400384	0.16918	FALSE	no hit	6.48522		1.39752
CUL7	Q14999|Q14999-2	Cullin-7 OS=Homo sapiens GN=CUL7 PE=1 SV=2|Isoform 2 of Cullin-7 OS=Homo sapiens GN=CUL7	1	1	3	3	2	5.52863	0.523665	21.2232	2.51779	0.0400706	0.16918	-5.31966	0.180447	0.67284	1	Rad18 - control	limma	0.0400706	0.16918	FALSE	no hit	5.52863		1.39717
UCHL3	A0A087WTB8|P15374	Ubiquitin carboxyl-terminal hydrolase OS=Homo sapiens GN=UCHL3 PE=1 SV=1|Ubiquitin carboxyl-terminal hydrolase isozyme L3 OS=Homo sapiens GN=UCHL3 PE=1 SV=1	1	1	3	3	4	6.3273	0.244973	23.1798	2.51547	0.040206	0.169488	-5.32314	0.180848	0.673328	1	Rad18 - control	limma	0.040206	0.169488	FALSE	no hit	6.3273		1.39571
DAAM1	Q9Y4D1|Q9Y4D1-2	Disheveled-associated activator of morphogenesis 1 OS=Homo sapiens GN=DAAM1 PE=1 SV=2|Isoform 2 of Disheveled-associated activator of morphogenesis 1 OS=Homo sapiens GN=DAAM1	1	1	3	3	2	5.41893	-0.225148	20.3838	-2.51386	0.0403007	0.169562	-5.32556	0.181128	0.673668	1	Rad18 - control	limma	0.0403007	0.169562	FALSE	no hit	5.41893		1.39469
PPP2R2A|PPP2R2C	P63151|P63151-2|Q9Y2T4|Q9Y2T4-2|Q9Y2T4-3|Q9Y2T4-4	Serine/threonine-protein phosphatase 2A 55 kDa regulatory subunit B alpha isoform OS=Homo sapiens GN=PPP2R2A PE=1 SV=1|Isoform 2 of Serine/threonine-protein phosphatase 2A 55 kDa regulatory subunit B alpha isoform OS=Homo sapiens GN=PPP2R2A|Serine/threonine-protein phosphatase 2A 55 kDa regulatory subunit B gamma isoform OS=Homo sapiens GN=PPP2R2C PE=1 SV=4|Isoform 2 of Serine/threonine-protein p…	1	1	3	3	2	5.00016	-0.238157	21.6691	-2.51289	0.0403576	0.169562	-5.32702	0.181295	0.673872	1	Rad18 - control	limma	0.0403576	0.169562	FALSE	no hit	5.00016		1.39407
RNPEP	A6NKB8|Q9H4A4	Aminopeptidase B OS=Homo sapiens GN=RNPEP PE=1 SV=1|Aminopeptidase B OS=Homo sapiens GN=RNPEP PE=1 SV=2	1	1	3	3	4	6.08612	0.164474	23.3766	2.512	0.0404104	0.169562	-5.32837	0.181451	0.67406	1	Rad18 - control	limma	0.0404104	0.169562	FALSE	no hit	6.08612		1.39351
RHEB	C9J931|Q15382	GTP-binding protein Rheb OS=Homo sapiens GN=RHEB PE=1 SV=1|GTP-binding protein Rheb OS=Homo sapiens GN=RHEB PE=1 SV=1	1	1	3	3	2	5.67792	0.173898	21.4369	2.50587	0.0407733	0.170821	-5.33757	0.182518	0.675347	1	Rad18 - control	limma	0.0407733	0.170821	FALSE	no hit	5.67792		1.38962
DPYSL2	Q16555|Q16555-2	Dihydropyrimidinase-related protein 2 OS=Homo sapiens GN=DPYSL2 PE=1 SV=1|Isoform 2 of Dihydropyrimidinase-related protein 2 OS=Homo sapiens GN=DPYSL2	1	1	3	3	3	5.83691	-0.181523	21.9152	-2.50135	0.0410438	0.171569	-5.34438	0.18331	0.676295	1	Rad18 - control	limma	0.0410438	0.171569	FALSE	no hit	5.83691		1.38675
FAM76B	F5GX09|Q5HYJ3	Protein FAM76B OS=Homo sapiens GN=FAM76B PE=1 SV=1|Protein FAM76B OS=Homo sapiens GN=FAM76B PE=1 SV=3	1	1	3	3	3	5.69493	0.146581	22.0535	2.50077	0.0410781	0.171569	-5.34524	0.18341	0.676415	1	Rad18 - control	limma	0.0410781	0.171569	FALSE	no hit	5.69493		1.38639
MRPL28	A2IDC6|A2IDC7|Q13084|Q4TT37	39S ribosomal protein L28, mitochondrial (Fragment) OS=Homo sapiens GN=MRPL28 PE=1 SV=1|39S ribosomal protein L28, mitochondrial (Fragment) OS=Homo sapiens GN=MRPL28 PE=1 SV=1|39S ribosomal protein L28, mitochondrial OS=Homo sapiens GN=MRPL28 PE=1 SV=4|39S ribosomal protein L28, mitochondrial (Fragment) OS=Homo sapiens GN=MRPL28 PE=1 SV=1	1	1	3	3	4	6.37334	0.156462	24.7377	2.49813	0.0412373	0.17197	-5.34923	0.183874	0.676968	1	Rad18 - control	limma	0.0412373	0.17197	FALSE	no hit	6.37334		1.38471
ARHGEF2	Q92974|Q92974-2|Q92974-3|V9GYM8	Rho guanine nucleotide exchange factor 2 OS=Homo sapiens GN=ARHGEF2 PE=1 SV=4|Isoform 2 of Rho guanine nucleotide exchange factor 2 OS=Homo sapiens GN=ARHGEF2|Isoform 3 of Rho guanine nucleotide exchange factor 2 OS=Homo sapiens GN=ARHGEF2|Rho guanine nucleotide exchange factor 2 OS=Homo sapiens GN=ARHGEF2 PE=1 SV=1	1	1	3	3	7	6.25203	0.222239	23.7164	2.49561	0.0413889	0.172261	-5.353	0.184316	0.677493	1	Rad18 - control	limma	0.0413889	0.172261	FALSE	no hit	6.25203		1.38312
PDLIM5	Q96HC4	PDZ and LIM domain protein 5 OS=Homo sapiens GN=PDLIM5 PE=1 SV=5	1	1	3	3	3	6.05981	-0.211441	22.9081	-2.49487	0.0414339	0.172261	-5.35412	0.184447	0.677647	1	Rad18 - control	limma	0.0414339	0.172261	FALSE	no hit	6.05981		1.38264
MRPS16	Q9Y3D3	28S ribosomal protein S16, mitochondrial OS=Homo sapiens GN=MRPS16 PE=1 SV=1	1	1	3	3	2	6.22844	0.136954	22.742	2.48826	0.041836	0.173267	-5.36406	0.185612	0.679022	1	Rad18 - control	limma	0.041836	0.173267	FALSE	no hit	6.22844		1.37845
MRPL11	Q9Y3B7|Q9Y3B7-2	39S ribosomal protein L11, mitochondrial OS=Homo sapiens GN=MRPL11 PE=1 SV=1|Isoform 2 of 39S ribosomal protein L11, mitochondrial OS=Homo sapiens GN=MRPL11	1	1	3	3	5	6.67618	0.139758	24.8126	2.48816	0.041842	0.173267	-5.36421	0.18563	0.679043	1	Rad18 - control	limma	0.041842	0.173267	FALSE	no hit	6.67618		1.37839
PIP5K1A	A6PW57|Q99755|Q99755-2|Q99755-3|Q99755-4	Phosphatidylinositol 4-phosphate 5-kinase type-1 alpha OS=Homo sapiens GN=PIP5K1A PE=1 SV=2|Phosphatidylinositol 4-phosphate 5-kinase type-1 alpha OS=Homo sapiens GN=PIP5K1A PE=1 SV=1|Isoform 2 of Phosphatidylinositol 4-phosphate 5-kinase type-1 alpha OS=Homo sapiens GN=PIP5K1A|Isoform 3 of Phosphatidylinositol 4-phosphate 5-kinase type-1 alpha OS=Homo sapiens GN=PIP5K1A|Isoform 4 of Phosphatidyl…	1	1	3	3	5	6.08646	0.135178	23.3927	2.48775	0.0418669	0.173267	-5.36482	0.185702	0.679127	1	Rad18 - control	limma	0.0418669	0.173267	FALSE	no hit	6.08646		1.37813
PPFIA1	Q13136|Q13136-2	Liprin-alpha-1 OS=Homo sapiens GN=PPFIA1 PE=1 SV=1|Isoform 2 of Liprin-alpha-1 OS=Homo sapiens GN=PPFIA1	1	1	3	3	6	5.94973	-0.191372	23.4863	-2.47917	0.0423954	0.175187	-5.37772	0.187224	0.680903	1	Rad18 - control	limma	0.0423954	0.175187	FALSE	no hit	5.94973		1.37268
LRPPRC	P42704	Leucine-rich PPR motif-containing protein, mitochondrial OS=Homo sapiens GN=LRPPRC PE=1 SV=3	1	1	3	3	18	6.65904	0.159418	26.1985	2.47697	0.0425322	0.175486	-5.38103	0.187616	0.681358	1	Rad18 - control	limma	0.0425322	0.175486	FALSE	no hit	6.65904		1.37128
VIM	P08670	Vimentin OS=Homo sapiens GN=VIM PE=1 SV=4	1	1	3	3	20	7.31107	0.234809	26.9175	2.47494	0.0426584	0.175724	-5.38407	0.187977	0.681776	1	Rad18 - control	limma	0.0426584	0.175724	FALSE	no hit	7.31107		1.37
DDX41	J3KNN5|Q9UJV9	Probable ATP-dependent RNA helicase DDX41 (Fragment) OS=Homo sapiens GN=DDX41 PE=1 SV=1|Probable ATP-dependent RNA helicase DDX41 OS=Homo sapiens GN=DDX41 PE=1 SV=2	1	1	3	3	3	5.91693	-0.226155	21.5642	-2.47397	0.0427191	0.175724	-5.38554	0.188151	0.681976	1	Rad18 - control	limma	0.0427191	0.175724	FALSE	no hit	5.91693		1.36938
ACOT13	Q9NPJ3|Q9NPJ3-2	Acyl-coenzyme A thioesterase 13 OS=Homo sapiens GN=ACOT13 PE=1 SV=1|Isoform 2 of Acyl-coenzyme A thioesterase 13 OS=Homo sapiens GN=ACOT13	1	1	3	3	2	6.20517	0.165515	23.005	2.46409	0.0433402	0.178009	-5.40036	0.189919	0.684001	1	Rad18 - control	limma	0.0433402	0.178009	FALSE	no hit	6.20517		1.36311
SENP3	Q9H4L4	Sentrin-specific protease 3 OS=Homo sapiens GN=SENP3 PE=1 SV=2	1	1	3	3	3	6.22347	0.277659	22.7272	2.46226	0.0434569	0.178119	-5.40313	0.19025	0.684377	1	Rad18 - control	limma	0.0434569	0.178119	FALSE	no hit	6.22347		1.36194
AMBRA1	A0A075B6T1|Q9C0C7|Q9C0C7-2|Q9C0C7-3|Q9C0C7-4|Q9C0C7-5	Activating molecule in BECN1-regulated autophagy protein 1 OS=Homo sapiens GN=AMBRA1 PE=1 SV=1|Activating molecule in BECN1-regulated autophagy protein 1 OS=Homo sapiens GN=AMBRA1 PE=1 SV=2|Isoform 2 of Activating molecule in BECN1-regulated autophagy protein 1 OS=Homo sapiens GN=AMBRA1|Isoform 3 of Activating molecule in BECN1-regulated autophagy protein 1 OS=Homo sapiens GN=AMBRA1|Isoform 4 of …	1	1	3	3	4	5.68836	0.225386	21.9651	2.46161	0.0434979	0.178119	-5.40409	0.190366	0.684509	1	Rad18 - control	limma	0.0434979	0.178119	FALSE	no hit	5.68836		1.36153
MIS18A	Q9NYP9	Protein Mis18-alpha OS=Homo sapiens GN=MIS18A PE=1 SV=1	1	1	3	3	4	5.68607	0.243908	22.117	2.45911	0.0436577	0.178338	-5.40786	0.190818	0.685021	1	Rad18 - control	limma	0.0436577	0.178338	FALSE	no hit	5.68607		1.35994
ALKBH8	Q96BT7	Alkylated DNA repair protein alkB homolog 8 OS=Homo sapiens GN=ALKBH8 PE=1 SV=2	1	1	3	3	2	5.48861	-0.350975	20.7381	-2.45826	0.043712	0.178338	-5.40913	0.190971	0.685194	1	Rad18 - control	limma	0.043712	0.178338	FALSE	no hit	5.48861		1.3594
CELF1	G5EA30|Q92879|Q92879-2|Q92879-3	CUG triplet repeat, RNA binding protein 1, isoform CRA_c OS=Homo sapiens GN=CELF1 PE=1 SV=1|CUGBP Elav-like family member 1 OS=Homo sapiens GN=CELF1 PE=1 SV=2|Isoform 2 of CUGBP Elav-like family member 1 OS=Homo sapiens GN=CELF1|Isoform 3 of CUGBP Elav-like family member 1 OS=Homo sapiens GN=CELF1	1	1	3	3	3	5.81639	-0.21393	22.719	-2.45612	0.0438491	0.178338	-5.41235	0.191358	0.68563	1	Rad18 - control	limma	0.0438491	0.178338	FALSE	no hit	5.81639		1.35804
DMD	A0A075B6G3|A0A087WTU7|A0A087WV90|E9PDN5|H0Y304|P11532|P11532-2|P11532-3|P11532-4	Dystrophin OS=Homo sapiens GN=DMD PE=1 SV=1|Dystrophin OS=Homo sapiens GN=DMD PE=1 SV=1|Dystrophin OS=Homo sapiens GN=DMD PE=1 SV=1|Dystrophin OS=Homo sapiens GN=DMD PE=1 SV=1|Dystrophin (Fragment) OS=Homo sapiens GN=DMD PE=1 SV=1|Dystrophin OS=Homo sapiens GN=DMD PE=1 SV=3|Isoform 1 of Dystrophin OS=Homo sapiens GN=DMD|Isoform 2 of Dystrophin OS=Homo sapiens GN=DMD|Isoform 3 of Dystrophin OS=Hom…	1	1	3	3	2	5.96969	0.167515	22.1941	2.4558	0.0438693	0.178338	-5.41282	0.191415	0.685694	1	Rad18 - control	limma	0.0438693	0.178338	FALSE	no hit	5.96969		1.35784
GADD45GIP1	Q8TAE8	Growth arrest and DNA damage-inducible proteins-interacting protein 1 OS=Homo sapiens GN=GADD45GIP1 PE=1 SV=1	1	1	3	3	3	5.56663	0.135372	24.0834	2.45564	0.0438795	0.178338	-5.41306	0.191443	0.685726	1	Rad18 - control	limma	0.0438795	0.178338	FALSE	no hit	5.56663		1.35774
FDXR	P22570|P22570-2|P22570-3|P22570-4|P22570-5|P22570-7	NADPH:adrenodoxin oxidoreductase, mitochondrial OS=Homo sapiens GN=FDXR PE=1 SV=3|Isoform Long of NADPH:adrenodoxin oxidoreductase, mitochondrial OS=Homo sapiens GN=FDXR|Isoform 3 of NADPH:adrenodoxin oxidoreductase, mitochondrial OS=Homo sapiens GN=FDXR|Isoform 4 of NADPH:adrenodoxin oxidoreductase, mitochondrial OS=Homo sapiens GN=FDXR|Isoform 5 of NADPH:adrenodoxin oxidoreductase, mitochondria…	1	1	3	3	5	6.24858	0.183036	23.3532	2.45131	0.0441586	0.179205	-5.41957	0.192228	0.686607	1	Rad18 - control	limma	0.0441586	0.179205	FALSE	no hit	6.24858		1.35498
CACYBP	Q9HB71	Calcyclin-binding protein OS=Homo sapiens GN=CACYBP PE=1 SV=2	1	1	3	3	5	6.90579	-0.172162	25.6309	-2.44806	0.0443691	0.179791	-5.42444	0.192818	0.687266	1	Rad18 - control	limma	0.0443691	0.179791	FALSE	no hit	6.90579		1.35292
SYMPK	Q92797	Symplekin OS=Homo sapiens GN=SYMPK PE=1 SV=2	1	1	3	3	2	5.62115	-0.357396	21.6671	-2.44545	0.0445392	0.180211	-5.42837	0.193294	0.687795	1	Rad18 - control	limma	0.0445392	0.180211	FALSE	no hit	5.62115		1.35126
PDCD5	K7ESJ4|O14737|O14737-2|Q3HM38|X6R2P6	Programmed cell death protein 5 OS=Homo sapiens GN=PDCD5 PE=1 SV=1|Programmed cell death protein 5 OS=Homo sapiens GN=PDCD5 PE=1 SV=3|Isoform 2 of Programmed cell death protein 5 OS=Homo sapiens GN=PDCD5|Programmed cell death 5 short isoform OS=Homo sapiens GN=PDCD5 PE=1 SV=1|Programmed cell death protein 5 OS=Homo sapiens GN=PDCD5 PE=1 SV=1	1	1	3	3	2	5.75663	0.257135	21.5381	2.44098	0.0448315	0.181073	-5.43508	0.194109	0.688698	1	Rad18 - control	limma	0.0448315	0.181073	FALSE	no hit	5.75663		1.34842
ACAD11	Q709F0|Q709F0-2	Acyl-CoA dehydrogenase family member 11 OS=Homo sapiens GN=ACAD11 PE=1 SV=2|Isoform 2 of Acyl-CoA dehydrogenase family member 11 OS=Homo sapiens GN=ACAD11	1	1	3	3	5	5.70189	0.25766	22.3702	2.44016	0.0448853	0.181073	-5.43631	0.194259	0.688864	1	Rad18 - control	limma	0.0448853	0.181073	FALSE	no hit	5.70189		1.3479
TMCO1	J9JIE6|Q9UM00|Q9UM00-2	Transmembrane and coiled-coil domain-containing protein 1 OS=Homo sapiens GN=TMCO1 PE=1 SV=1|Transmembrane and coiled-coil domain-containing protein 1 OS=Homo sapiens GN=TMCO1 PE=1 SV=1|Isoform 2 of Transmembrane and coiled-coil domain-containing protein 1 OS=Homo sapiens GN=TMCO1	1	1	3	3	2	6.26572	0.192551	22.7384	2.43715	0.0450838	0.181572	-5.44083	0.19481	0.68947	1	Rad18 - control	limma	0.0450838	0.181572	FALSE	no hit	6.26572		1.34598
HNRNPU	Q00839|Q00839-2	Heterogeneous nuclear ribonucleoprotein U OS=Homo sapiens GN=HNRNPU PE=1 SV=6|Isoform Short of Heterogeneous nuclear ribonucleoprotein U OS=Homo sapiens GN=HNRNPU	1	1	3	3	23	7.97371	0.139678	27.3976	2.43625	0.0451427	0.181572	-5.44217	0.194973	0.68965	1	Rad18 - control	limma	0.0451427	0.181572	FALSE	no hit	7.97371		1.34541
MYCBP2	O75592	E3 ubiquitin-protein ligase MYCBP2 OS=Homo sapiens GN=MYCBP2 PE=1 SV=3	1	1	3	3	25	6.24064	0.206117	25.2933	2.43292	0.0453633	0.181793	-5.44717	0.195584	0.690319	1	Rad18 - control	limma	0.0453633	0.181793	FALSE	no hit	6.24064		1.34329
KIF21A	Q7Z4S6|Q7Z4S6-2|Q7Z4S6-3|Q7Z4S6-4|Q7Z4S6-5|Q7Z4S6-6	Kinesin-like protein KIF21A OS=Homo sapiens GN=KIF21A PE=1 SV=2|Isoform 2 of Kinesin-like protein KIF21A OS=Homo sapiens GN=KIF21A|Isoform 3 of Kinesin-like protein KIF21A OS=Homo sapiens GN=KIF21A|Isoform 4 of Kinesin-like protein KIF21A OS=Homo sapiens GN=KIF21A|Isoform 5 of Kinesin-like protein KIF21A OS=Homo sapiens GN=KIF21A|Isoform 6 of Kinesin-like protein KIF21A OS=Homo sapiens GN=KIF21A	1	1	3	3	3	5.58415	-0.31998	21.5266	-2.43275	0.0453747	0.181793	-5.44742	0.195616	0.690354	1	Rad18 - control	limma	0.0453747	0.181793	FALSE	no hit	5.58415		1.34319
PRKCA	P17252	Protein kinase C alpha type OS=Homo sapiens GN=PRKCA PE=1 SV=4	1	1	3	3	3	6.11756	0.13923	24.0145	2.4324	0.0453981	0.181793	-5.44795	0.19568	0.690424	1	Rad18 - control	limma	0.0453981	0.181793	FALSE	no hit	6.11756		1.34296
C11orf98	A0A0B4J220	Chromosome 11 open reading frame 48, isoform CRA_c OS=Homo sapiens GN=C11orf98 PE=1 SV=1	1	1	3	3	3	5.8067	0.740996	22.0598	2.42749	0.0457259	0.182836	-5.45532	0.196584	0.691409	1	Rad18 - control	limma	0.0457259	0.182836	FALSE	enriched candidate	5.8067		1.33984
COG1	A0A087WVI0|E9PBL8|Q8WTW3	Conserved oligomeric Golgi complex subunit 1 OS=Homo sapiens GN=COG1 PE=1 SV=1|Conserved oligomeric Golgi complex subunit 1 (Fragment) OS=Homo sapiens GN=COG1 PE=1 SV=2|Conserved oligomeric Golgi complex subunit 1 OS=Homo sapiens GN=COG1 PE=1 SV=1	1	1	3	3	2	5.62873	0.204384	21.8143	2.4216	0.0461219	0.184149	-5.46415	0.197672	0.692584	1	Rad18 - control	limma	0.0461219	0.184149	FALSE	no hit	5.62873		1.33609
MRPS34	C9JJ19|P82930	28S ribosomal protein S34, mitochondrial OS=Homo sapiens GN=MRPS34 PE=1 SV=2|28S ribosomal protein S34, mitochondrial OS=Homo sapiens GN=MRPS34 PE=1 SV=2	1	1	3	3	3	6.12711	0.193879	23.3425	2.41505	0.0465672	0.185654	-5.47399	0.198888	0.693889	1	Rad18 - control	limma	0.0465672	0.185654	FALSE	no hit	6.12711		1.33192
GNAQ	P50148	Guanine nucleotide-binding protein G(q) subunit alpha OS=Homo sapiens GN=GNAQ PE=1 SV=4	1	1	3	3	2	5.89182	0.1568	22.1639	2.39689	0.0478234	0.189928	-5.50121	0.202285	0.697475	1	Rad18 - control	limma	0.0478234	0.189928	FALSE	no hit	5.89182		1.32036
GLDC	P23378	Glycine dehydrogenase (decarboxylating), mitochondrial OS=Homo sapiens GN=GLDC PE=1 SV=2	1	1	3	3	4	6.02047	0.166429	22.4325	2.39507	0.0479516	0.189928	-5.50394	0.202629	0.697833	1	Rad18 - control	limma	0.0479516	0.189928	FALSE	no hit	6.02047		1.3192
CRNKL1	Q5JY65|Q9BZJ0|Q9BZJ0-2|Q9BZJ0-3	Crooked neck-like protein 1 OS=Homo sapiens GN=CRNKL1 PE=1 SV=1|Crooked neck-like protein 1 OS=Homo sapiens GN=CRNKL1 PE=1 SV=4|Isoform 2 of Crooked neck-like protein 1 OS=Homo sapiens GN=CRNKL1|Isoform 3 of Crooked neck-like protein 1 OS=Homo sapiens GN=CRNKL1	1	1	3	3	10	6.29735	-0.14438	24.2519	-2.39445	0.047995	0.189928	-5.50487	0.202745	0.697954	1	Rad18 - control	limma	0.047995	0.189928	FALSE	no hit	6.29735		1.3188
IPO11	Q9UI26|Q9UI26-2	Importin-11 OS=Homo sapiens GN=IPO11 PE=1 SV=1|Isoform 2 of Importin-11 OS=Homo sapiens GN=IPO11	1	1	3	3	4	5.68602	0.13345	22.4431	2.3943	0.0480058	0.189928	-5.5051	0.202774	0.697984	1	Rad18 - control	limma	0.0480058	0.189928	FALSE	no hit	5.68602		1.31871
HNRNPA1	F8W6I7|P09651|P09651-2	Heterogeneous nuclear ribonucleoprotein A1 OS=Homo sapiens GN=HNRNPA1 PE=1 SV=2|Heterogeneous nuclear ribonucleoprotein A1 OS=Homo sapiens GN=HNRNPA1 PE=1 SV=5|Isoform A1-A of Heterogeneous nuclear ribonucleoprotein A1 OS=Homo sapiens GN=HNRNPA1	1	1	3	3	8	6.57668	0.268088	24.723	2.39389	0.0480347	0.189928	-5.50571	0.202852	0.698064	1	Rad18 - control	limma	0.0480347	0.189928	FALSE	no hit	6.57668		1.31844
MAP7D1	Q3KQU3|Q3KQU3-2|Q3KQU3-4	MAP7 domain-containing protein 1 OS=Homo sapiens GN=MAP7D1 PE=1 SV=1|Isoform 2 of MAP7 domain-containing protein 1 OS=Homo sapiens GN=MAP7D1|Isoform 4 of MAP7 domain-containing protein 1 OS=Homo sapiens GN=MAP7D1	1	1	3	3	3	5.86184	0.168894	22.1511	2.39355	0.0480584	0.189928	-5.50622	0.202915	0.69813	1	Rad18 - control	limma	0.0480584	0.189928	FALSE	no hit	5.86184		1.31823
PDIA6	Q15084|Q15084-2|Q15084-3|Q15084-4|Q15084-5	Protein disulfide-isomerase A6 OS=Homo sapiens GN=PDIA6 PE=1 SV=1|Isoform 2 of Protein disulfide-isomerase A6 OS=Homo sapiens GN=PDIA6|Isoform 3 of Protein disulfide-isomerase A6 OS=Homo sapiens GN=PDIA6|Isoform 4 of Protein disulfide-isomerase A6 OS=Homo sapiens GN=PDIA6|Isoform 5 of Protein disulfide-isomerase A6 OS=Homo sapiens GN=PDIA6	1	1	3	3	6	6.71126	0.129878	24.1874	2.38957	0.0483399	0.190524	-5.51218	0.203668	0.69891	1	Rad18 - control	limma	0.0483399	0.190524	FALSE	no hit	6.71126		1.31569
TAOK2	Q9UL54|Q9UL54-2|Q9UL54-4	Serine/threonine-protein kinase TAO2 OS=Homo sapiens GN=TAOK2 PE=1 SV=2|Isoform 2 of Serine/threonine-protein kinase TAO2 OS=Homo sapiens GN=TAOK2|Isoform 4 of Serine/threonine-protein kinase TAO2 OS=Homo sapiens GN=TAOK2	1	1	3	3	3	5.49199	0.221074	21.6521	2.38944	0.0483493	0.190524	-5.51238	0.203693	0.698936	1	Rad18 - control	limma	0.0483493	0.190524	FALSE	no hit	5.49199		1.31561
TTK	P33981|P33981-2	Dual specificity protein kinase TTK OS=Homo sapiens GN=TTK PE=1 SV=2|Isoform 2 of Dual specificity protein kinase TTK OS=Homo sapiens GN=TTK	1	1	3	3	3	5.48399	-0.324003	21.6447	-2.38605	0.0485899	0.190734	-5.51745	0.204334	0.699596	1	Rad18 - control	limma	0.0485899	0.190734	FALSE	no hit	5.48399		1.31345
MFN2	O95140	Mitofusin-2 OS=Homo sapiens GN=MFN2 PE=1 SV=3	1	1	3	3	3	5.94678	0.154137	22.6918	2.38561	0.0486218	0.190734	-5.51812	0.204418	0.699683	1	Rad18 - control	limma	0.0486218	0.190734	FALSE	no hit	5.94678		1.31317
DARS	P14868	Aspartate--tRNA ligase, cytoplasmic OS=Homo sapiens GN=DARS PE=1 SV=2	1	1	3	3	13	6.67633	0.14729	24.7083	2.38554	0.0486261	0.190734	-5.51821	0.20443	0.699695	1	Rad18 - control	limma	0.0486261	0.190734	FALSE	no hit	6.67633		1.31313
TRIM26	Q12899	Tripartite motif-containing protein 26 OS=Homo sapiens GN=TRIM26 PE=1 SV=1	1	1	3	3	3	6.20373	0.257401	23.982	2.38402	0.0487349	0.190734	-5.52049	0.204719	0.699992	1	Rad18 - control	limma	0.0487349	0.190734	FALSE	no hit	6.20373		1.31216
GOLGA3	Q08378|Q08378-2	Golgin subfamily A member 3 OS=Homo sapiens GN=GOLGA3 PE=1 SV=2|Isoform 2 of Golgin subfamily A member 3 OS=Homo sapiens GN=GOLGA3	1	1	3	3	5	5.80642	-0.215198	22.6243	-2.38376	0.0487533	0.190734	-5.52088	0.204768	0.700042	1	Rad18 - control	limma	0.0487533	0.190734	FALSE	no hit	5.80642		1.312
MRPL45	A0A087X2D5|Q9BRJ2	39S ribosomal protein L45, mitochondrial OS=Homo sapiens GN=MRPL45 PE=1 SV=1|39S ribosomal protein L45, mitochondrial OS=Homo sapiens GN=MRPL45 PE=1 SV=2	1	1	3	3	3	6.24432	0.143919	22.7948	2.38226	0.0488608	0.19088	-5.52313	0.205053	0.700334	1	Rad18 - control	limma	0.0488608	0.19088	FALSE	no hit	6.24432		1.31104
RSL1D1	O76021	Ribosomal L1 domain-containing protein 1 OS=Homo sapiens GN=RSL1D1 PE=1 SV=3	1	1	3	3	7	6.3348	0.821616	24.1268	2.38079	0.0489664	0.191018	-5.52533	0.205333	0.700621	1	Rad18 - control	limma	0.0489664	0.191018	FALSE	enriched candidate	6.3348		1.3101
ATG16L1	E7EVC7|Q676U5|Q676U5-2|Q676U5-3	Autophagy-related protein 16-1 OS=Homo sapiens GN=ATG16L1 PE=1 SV=1|Autophagy-related protein 16-1 OS=Homo sapiens GN=ATG16L1 PE=1 SV=2|Isoform 2 of Autophagy-related protein 16-1 OS=Homo sapiens GN=ATG16L1|Isoform 3 of Autophagy-related protein 16-1 OS=Homo sapiens GN=ATG16L1	1	1	3	3	4	5.88841	0.222893	22.8963	2.37586	0.0493219	0.192051	-5.53271	0.206273	0.701578	1	Rad18 - control	limma	0.0493219	0.192051	FALSE	no hit	5.88841		1.30696
WDHD1	O75717|O75717-2	WD repeat and HMG-box DNA-binding protein 1 OS=Homo sapiens GN=WDHD1 PE=1 SV=1|Isoform 2 of WD repeat and HMG-box DNA-binding protein 1 OS=Homo sapiens GN=WDHD1	1	1	3	3	7	6.21112	-0.206983	24.1457	-2.37517	0.0493723	0.192051	-5.53376	0.206406	0.701713	1	Rad18 - control	limma	0.0493723	0.192051	FALSE	no hit	6.21112		1.30652
POLA1	A0A087WU64|A6NMQ1|P09884	DNA polymerase OS=Homo sapiens GN=POLA1 PE=1 SV=1|DNA polymerase OS=Homo sapiens GN=POLA1 PE=1 SV=1|DNA polymerase alpha catalytic subunit OS=Homo sapiens GN=POLA1 PE=1 SV=2	1	1	3	3	12	6.25374	-0.151669	24.874	-2.37294	0.0495337	0.192403	-5.53708	0.206831	0.702143	1	Rad18 - control	limma	0.0495337	0.192403	FALSE	no hit	6.25374		1.3051
EPPK1	A0A075B730|A0A087X1U6	Epiplakin OS=Homo sapiens GN=EPPK1 PE=1 SV=2|Epiplakin OS=Homo sapiens GN=EPPK1 PE=1 SV=1	1	1	3	3	2	5.86732	0.152176	22.3561	2.37052	0.0497099	0.192582	-5.54071	0.207294	0.702611	1	Rad18 - control	limma	0.0497099	0.192582	FALSE	no hit	5.86732		1.30356
MRPL13	E5RJI7|Q9BYD1	39S ribosomal protein L13, mitochondrial (Fragment) OS=Homo sapiens GN=MRPL13 PE=1 SV=7|39S ribosomal protein L13, mitochondrial OS=Homo sapiens GN=MRPL13 PE=1 SV=1	1	1	3	3	2	6.37969	0.235154	21.1132	2.37036	0.0497215	0.192582	-5.54095	0.207325	0.702642	1	Rad18 - control	limma	0.0497215	0.192582	FALSE	no hit	6.37969		1.30346
FASTKD5	Q7L8L6	FAST kinase domain-containing protein 5, mitochondrial OS=Homo sapiens GN=FASTKD5 PE=1 SV=1	1	1	3	3	3	5.59274	0.235457	21.8847	2.36627	0.0500212	0.193467	-5.54707	0.20811	0.703431	1	Rad18 - control	limma	0.0500212	0.193467	FALSE	no hit	5.59274		1.30085
AMFR	Q9UKV5	E3 ubiquitin-protein ligase AMFR OS=Homo sapiens GN=AMFR PE=1 SV=2	1	1	3	3	6	6.10573	0.221265	23.0185	2.36188	0.0503448	0.194442	-5.55364	0.208956	0.704276	1	Rad18 - control	limma	0.0503448	0.194442	FALSE	no hit	6.10573		1.29805
RFC4	C9JZI1|P35249|P35249-2	Replication factor C subunit 4 OS=Homo sapiens GN=RFC4 PE=1 SV=1|Replication factor C subunit 4 OS=Homo sapiens GN=RFC4 PE=1 SV=2|Isoform 2 of Replication factor C subunit 4 OS=Homo sapiens GN=RFC4	1	1	3	3	2	5.87658	-0.212169	21.8522	-2.34786	0.0513922	0.198193	-5.57462	0.211671	0.706958	1	Rad18 - control	limma	0.0513922	0.198193	FALSE	no hit	5.87658		1.2891
CDC42BPB	Q9Y5S2	Serine/threonine-protein kinase MRCK beta OS=Homo sapiens GN=CDC42BPB PE=1 SV=2	1	1	3	3	4	5.72249	0.280893	22.5932	2.34694	0.0514617	0.198193	-5.576	0.21185	0.707133	1	Rad18 - control	limma	0.0514617	0.198193	FALSE	no hit	5.72249		1.28852
ERP44	Q9BS26	Endoplasmic reticulum resident protein 44 OS=Homo sapiens GN=ERP44 PE=1 SV=1	1	1	3	3	3	5.88383	0.159852	22.2055	2.34438	0.0516555	0.198658	-5.57982	0.212349	0.70762	1	Rad18 - control	limma	0.0516555	0.198658	FALSE	no hit	5.88383		1.28688
FBXO45	P0C2W1	F-box/SPRY domain-containing protein 1 OS=Homo sapiens GN=FBXO45 PE=1 SV=1	1	1	3	3	4	6.15829	0.321242	23.0153	2.34001	0.0519884	0.199385	-5.58636	0.213203	0.708449	1	Rad18 - control	limma	0.0519884	0.199385	FALSE	no hit	6.15829		1.28409
ADRBK1	P25098	Beta-adrenergic receptor kinase 1 OS=Homo sapiens GN=ADRBK1 PE=1 SV=2	1	1	3	3	3	5.74328	-0.125069	22.2066	-2.33997	0.0519913	0.199385	-5.58642	0.21321	0.708456	1	Rad18 - control	limma	0.0519913	0.199385	FALSE	no hit	5.74328		1.28407
HACD3	H3BPZ1|H3BS72|Q9P035	Very-long-chain (3R)-3-hydroxyacyl-CoA dehydratase 3 OS=Homo sapiens GN=HACD3 PE=1 SV=1|Very-long-chain (3R)-3-hydroxyacyl-CoA dehydratase 3 OS=Homo sapiens GN=HACD3 PE=1 SV=1|Very-long-chain (3R)-3-hydroxyacyl-CoA dehydratase 3 OS=Homo sapiens GN=HACD3 PE=1 SV=2	1	1	3	3	2	6.39517	-0.173963	20.4691	-2.33656	0.0522526	0.200021	-5.59152	0.213878	0.709102	1	Rad18 - control	limma	0.0522526	0.200021	FALSE	no hit	6.39517		1.28189
MRPS18A	Q5QPA5|Q9NVS2|Q9NVS2-2	28S ribosomal protein S18a, mitochondrial (Fragment) OS=Homo sapiens GN=MRPS18A PE=1 SV=8|28S ribosomal protein S18a, mitochondrial OS=Homo sapiens GN=MRPS18A PE=1 SV=1|Isoform 2 of 28S ribosomal protein S18a, mitochondrial OS=Homo sapiens GN=MRPS18A	1	1	3	3	4	6.72091	0.149748	24.9653	2.33589	0.0523042	0.200021	-5.59252	0.21401	0.709229	1	Rad18 - control	limma	0.0523042	0.200021	FALSE	no hit	6.72091		1.28146
KTN1	Q86UP2	Kinectin OS=Homo sapiens GN=KTN1 PE=1 SV=1	1	1	3	3	25	6.41372	0.176453	26.0987	2.3329	0.0525345	0.20062	-5.59699	0.214597	0.709794	1	Rad18 - control	limma	0.0525345	0.20062	FALSE	no hit	6.41372		1.27956
RB1CC1	Q8TDY2|Q8TDY2-2	RB1-inducible coiled-coil protein 1 OS=Homo sapiens GN=RB1CC1 PE=1 SV=3|Isoform 2 of RB1-inducible coiled-coil protein 1 OS=Homo sapiens GN=RB1CC1	1	1	3	3	2	5.92781	-0.189116	22.273	-2.33086	0.0526918	0.200938	-5.60003	0.214997	0.710177	1	Rad18 - control	limma	0.0526918	0.200938	FALSE	no hit	5.92781		1.27826
HEXB	P07686	Beta-hexosaminidase subunit beta OS=Homo sapiens GN=HEXB PE=1 SV=3	1	1	3	3	2	5.66019	0.238391	20.9168	2.32804	0.0529105	0.20149	-5.60424	0.215552	0.710708	1	Rad18 - control	limma	0.0529105	0.20149	FALSE	no hit	5.66019		1.27646
DDX52	Q9Y2R4	Probable ATP-dependent RNA helicase DDX52 OS=Homo sapiens GN=DDX52 PE=1 SV=3	1	1	3	3	4	6.3124	0.198925	23.8971	2.32306	0.0532997	0.202688	-5.61169	0.216536	0.711643	1	Rad18 - control	limma	0.0532997	0.202688	FALSE	no hit	6.3124		1.27328
ANKS1A	Q92625	Ankyrin repeat and SAM domain-containing protein 1A OS=Homo sapiens GN=ANKS1A PE=1 SV=4	1	1	3	3	3	5.75032	-0.332343	21.4458	-2.32059	0.0534938	0.202953	-5.61538	0.217026	0.712107	1	Rad18 - control	limma	0.0534938	0.202953	FALSE	no hit	5.75032		1.2717
EIF3B	P55884|P55884-2	Eukaryotic translation initiation factor 3 subunit B OS=Homo sapiens GN=EIF3B PE=1 SV=3|Isoform 2 of Eukaryotic translation initiation factor 3 subunit B OS=Homo sapiens GN=EIF3B	1	1	3	3	12	6.79996	-0.174355	25.2269	-2.32027	0.0535188	0.202953	-5.61585	0.217089	0.712166	1	Rad18 - control	limma	0.0535188	0.202953	FALSE	no hit	6.79996		1.27149
ZNF292	J3KNV1|O60281|O60281-2	Zinc finger protein 292 OS=Homo sapiens GN=ZNF292 PE=1 SV=1|Zinc finger protein 292 OS=Homo sapiens GN=ZNF292 PE=1 SV=3|Isoform 2 of Zinc finger protein 292 OS=Homo sapiens GN=ZNF292	1	1	3	3	2	5.44113	0.158327	21.6125	2.31926	0.0535985	0.202973	-5.61737	0.217289	0.712355	1	Rad18 - control	limma	0.0535985	0.202973	FALSE	no hit	5.44113		1.27085
HSPD1	P10809	60 kDa heat shock protein, mitochondrial OS=Homo sapiens GN=HSPD1 PE=1 SV=2	1	1	3	3	10	7.48818	0.165033	25.8978	2.31458	0.0539685	0.20409	-5.62435	0.218219	0.713229	1	Rad18 - control	limma	0.0539685	0.20409	FALSE	no hit	7.48818		1.26786
VPS13C	Q709C8|Q709C8-2|Q709C8-3|Q709C8-4	Vacuolar protein sorting-associated protein 13C OS=Homo sapiens GN=VPS13C PE=1 SV=1|Isoform 2 of Vacuolar protein sorting-associated protein 13C OS=Homo sapiens GN=VPS13C|Isoform 3 of Vacuolar protein sorting-associated protein 13C OS=Homo sapiens GN=VPS13C|Isoform 4 of Vacuolar protein sorting-associated protein 13C OS=Homo sapiens GN=VPS13C	1	1	3	3	3	5.46554	0.187005	21.5455	2.31193	0.0541791	0.204601	-5.62831	0.218746	0.713722	1	Rad18 - control	limma	0.0541791	0.204601	FALSE	no hit	5.46554		1.26617
MTAP	B4DUC8|Q13126|Q13126-2|Q13126-3|Q13126-4	S-methyl-5'-thioadenosine phosphorylase OS=Homo sapiens GN=MTAP PE=1 SV=1|S-methyl-5'-thioadenosine phosphorylase OS=Homo sapiens GN=MTAP PE=1 SV=2|Isoform 2 of S-methyl-5'-thioadenosine phosphorylase OS=Homo sapiens GN=MTAP|Isoform 3 of S-methyl-5'-thioadenosine phosphorylase OS=Homo sapiens GN=MTAP|Isoform 4 of S-methyl-5'-thioadenosine phosphorylase OS=Homo sapiens GN=MTAP	1	1	3	3	2	5.66095	0.152565	21.2972	2.30573	0.0546755	0.2057	-5.63756	0.219984	0.714874	1	Rad18 - control	limma	0.0546755	0.2057	FALSE	no hit	5.66095		1.26221
NCBP1	Q09161	Nuclear cap-binding protein subunit 1 OS=Homo sapiens GN=NCBP1 PE=1 SV=1	1	1	3	3	5	6.498	0.254821	24.0304	2.30564	0.0546826	0.2057	-5.63769	0.220002	0.714891	1	Rad18 - control	limma	0.0546826	0.2057	FALSE	no hit	6.498		1.26215
EEF1G	P26641|P26641-2	Elongation factor 1-gamma OS=Homo sapiens GN=EEF1G PE=1 SV=3|Isoform 2 of Elongation factor 1-gamma OS=Homo sapiens GN=EEF1G	1	1	3	3	11	7.56678	-0.135192	26.8506	-2.30509	0.0547267	0.2057	-5.63851	0.220111	0.714992	1	Rad18 - control	limma	0.0547267	0.2057	FALSE	no hit	7.56678		1.2618
STAMBP	O95630	STAM-binding protein OS=Homo sapiens GN=STAMBP PE=1 SV=1	1	1	3	3	3	5.58244	-0.173182	22.12	-2.30452	0.0547727	0.2057	-5.63936	0.220226	0.715098	1	Rad18 - control	limma	0.0547727	0.2057	FALSE	no hit	5.58244		1.26144
C18orf8	A0A087WZD4|K7ENL9	Uncharacterized protein C18orf8 OS=Homo sapiens GN=C18orf8 PE=1 SV=1|Uncharacterized protein C18orf8 OS=Homo sapiens GN=C18orf8 PE=1 SV=1	1	1	3	3	2	5.66287	0.122986	21.2997	2.30351	0.0548544	0.205723	-5.64088	0.220429	0.715286	1	Rad18 - control	limma	0.0548544	0.205723	FALSE	no hit	5.66287		1.26079
ZMYM4	Q5VZL5|Q5VZL5-2|Q5VZL5-4	Zinc finger MYM-type protein 4 OS=Homo sapiens GN=ZMYM4 PE=1 SV=1|Isoform 2 of Zinc finger MYM-type protein 4 OS=Homo sapiens GN=ZMYM4|Isoform 4 of Zinc finger MYM-type protein 4 OS=Homo sapiens GN=ZMYM4	1	1	3	3	8	6.31459	0.138033	24.023	2.29996	0.0551413	0.206481	-5.64617	0.22114	0.715941	1	Rad18 - control	limma	0.0551413	0.206481	FALSE	no hit	6.31459		1.25852
RPL13A	P40429	60S ribosomal protein L13a OS=Homo sapiens GN=RPL13A PE=1 SV=2	1	1	3	3	10	7.68881	1.02217	26.1522	2.29913	0.0552085	0.206481	-5.6474	0.221306	0.716094	1	Rad18 - control	limma	0.0552085	0.206481	FALSE	no hit	7.68881		1.25799
HNRNPM	A0A087X0X3|M0QZM1|P52272|P52272-2	Heterogeneous nuclear ribonucleoprotein M OS=Homo sapiens GN=HNRNPM PE=1 SV=1|Heterogeneous nuclear ribonucleoprotein M (Fragment) OS=Homo sapiens GN=HNRNPM PE=1 SV=1|Heterogeneous nuclear ribonucleoprotein M OS=Homo sapiens GN=HNRNPM PE=1 SV=3|Isoform 2 of Heterogeneous nuclear ribonucleoprotein M OS=Homo sapiens GN=HNRNPM	1	1	3	3	13	6.81289	0.150039	25.4319	2.29778	0.0553181	0.206607	-5.64942	0.221577	0.716343	1	Rad18 - control	limma	0.0553181	0.206607	FALSE	no hit	6.81289		1.25713
DYNC2H1	Q8NCM8|Q8NCM8-2	Cytoplasmic dynein 2 heavy chain 1 OS=Homo sapiens GN=DYNC2H1 PE=1 SV=4|Isoform 2 of Cytoplasmic dynein 2 heavy chain 1 OS=Homo sapiens GN=DYNC2H1	1	1	3	3	3	5.55166	0.205039	21.9434	2.29628	0.0554405	0.20678	-5.65166	0.221879	0.71662	1	Rad18 - control	limma	0.0554405	0.20678	FALSE	no hit	5.55166		1.25617
ASNA1	A0A087WXS7|O43681	ATPase ASNA1 OS=Homo sapiens GN=ASNA1 PE=1 SV=1|ATPase ASNA1 OS=Homo sapiens GN=ASNA1 PE=1 SV=2	1	1	3	3	2	5.60736	0.309867	20.6725	2.29239	0.0557586	0.207682	-5.65745	0.222663	0.717335	1	Rad18 - control	limma	0.0557586	0.207682	FALSE	no hit	5.60736		1.25369
GFM2	Q969S9|Q969S9-2|Q969S9-3	Ribosome-releasing factor 2, mitochondrial OS=Homo sapiens GN=GFM2 PE=1 SV=1|Isoform 2 of Ribosome-releasing factor 2, mitochondrial OS=Homo sapiens GN=GFM2|Isoform 3 of Ribosome-releasing factor 2, mitochondrial OS=Homo sapiens GN=GFM2	1	1	3	3	5	6.27101	0.164875	23.9395	2.28988	0.0559652	0.208166	-5.6612	0.223171	0.717797	1	Rad18 - control	limma	0.0559652	0.208166	FALSE	no hit	6.27101		1.25208
XRCC6	P12956|P12956-2	X-ray repair cross-complementing protein 6 OS=Homo sapiens GN=XRCC6 PE=1 SV=2|Isoform 2 of X-ray repair cross-complementing protein 6 OS=Homo sapiens GN=XRCC6	1	1	3	3	11	6.79931	-0.136989	25.1695	-2.28763	0.0561503	0.208569	-5.66455	0.223625	0.718208	1	Rad18 - control	limma	0.0561503	0.208569	FALSE	no hit	6.79931		1.25065
METAP2	P50579|P50579-3	Methionine aminopeptidase 2 OS=Homo sapiens GN=METAP2 PE=1 SV=1|Isoform 3 of Methionine aminopeptidase 2 OS=Homo sapiens GN=METAP2	1	1	3	3	5	5.89125	0.138593	22.6745	2.28366	0.0564795	0.209331	-5.67047	0.22443	0.718935	1	Rad18 - control	limma	0.0564795	0.209331	FALSE	no hit	5.89125		1.24811
ZBTB11	O95625	Zinc finger and BTB domain-containing protein 11 OS=Homo sapiens GN=ZBTB11 PE=1 SV=2	1	1	3	3	4	5.70379	0.237288	22.4079	2.2833	0.0565094	0.209331	-5.67101	0.224503	0.719001	1	Rad18 - control	limma	0.0565094	0.209331	FALSE	no hit	5.70379		1.24788
SMARCA2	F6VDE0|P51531|P51531-2	Probable global transcription activator SNF2L2 OS=Homo sapiens GN=SMARCA2 PE=1 SV=2|Probable global transcription activator SNF2L2 OS=Homo sapiens GN=SMARCA2 PE=1 SV=2|Isoform Short of Probable global transcription activator SNF2L2 OS=Homo sapiens GN=SMARCA2	1	1	3	3	5	5.66039	0.193731	23.1169	2.28178	0.0566361	0.209515	-5.67327	0.224812	0.719279	1	Rad18 - control	limma	0.0566361	0.209515	FALSE	no hit	5.66039		1.24691
CHUK	O15111	Inhibitor of nuclear factor kappa-B kinase subunit alpha OS=Homo sapiens GN=CHUK PE=1 SV=2	1	1	3	3	2	5.51749	0.182019	21.3288	2.2771	0.0570278	0.210327	-5.68025	0.225765	0.720132	1	Rad18 - control	limma	0.0570278	0.210327	FALSE	no hit	5.51749		1.24391
TPI1	P60174|P60174-1|P60174-4	Triosephosphate isomerase OS=Homo sapiens GN=TPI1 PE=1 SV=3|Isoform 2 of Triosephosphate isomerase OS=Homo sapiens GN=TPI1|Isoform 4 of Triosephosphate isomerase OS=Homo sapiens GN=TPI1	1	1	3	3	3	6.17363	0.232844	23.9628	2.27608	0.0571128	0.210327	-5.68176	0.225972	0.720316	1	Rad18 - control	limma	0.0571128	0.210327	FALSE	no hit	6.17363		1.24327
NXN	Q6DKJ4	Nucleoredoxin OS=Homo sapiens GN=NXN PE=1 SV=2	1	1	3	3	3	5.7185	0.218329	22.7988	2.27592	0.0571266	0.210327	-5.682	0.226005	0.720346	1	Rad18 - control	limma	0.0571266	0.210327	FALSE	no hit	5.7185		1.24316
NAP1L4	C9JZI7|Q99733|Q99733-2	Nucleosome assembly protein 1-like 4 (Fragment) OS=Homo sapiens GN=NAP1L4 PE=1 SV=1|Nucleosome assembly protein 1-like 4 OS=Homo sapiens GN=NAP1L4 PE=1 SV=1|Isoform 2 of Nucleosome assembly protein 1-like 4 OS=Homo sapiens GN=NAP1L4	1	1	3	3	8	7.05805	-0.266239	24.9993	-2.27546	0.0571651	0.210327	-5.68269	0.226098	0.720429	1	Rad18 - control	limma	0.0571651	0.210327	FALSE	no hit	7.05805		1.24287
RPL36	Q9Y3U8	60S ribosomal protein L36 OS=Homo sapiens GN=RPL36 PE=1 SV=3	1	1	3	3	2	6.8996	0.556493	22.3511	2.27222	0.0574383	0.210657	-5.68751	0.22676	0.721017	1	Rad18 - control	limma	0.0574383	0.210657	FALSE	no hit	6.8996		1.2408
UBE3C	Q15386	Ubiquitin-protein ligase E3C OS=Homo sapiens GN=UBE3C PE=1 SV=3	1	1	3	3	5	5.93047	-0.124784	22.5025	-2.27168	0.0574837	0.210657	-5.68831	0.22687	0.721115	1	Rad18 - control	limma	0.0574837	0.210657	FALSE	no hit	5.93047		1.24046
NOL11	Q9H8H0	Nucleolar protein 11 OS=Homo sapiens GN=NOL11 PE=1 SV=1	1	1	3	3	4	6.26022	-0.170352	23.0527	-2.27165	0.0574871	0.210657	-5.68837	0.226878	0.721122	1	Rad18 - control	limma	0.0574871	0.210657	FALSE	no hit	6.26022		1.24043
XPO1	O14980	Exportin-1 OS=Homo sapiens GN=XPO1 PE=1 SV=1	1	1	3	3	5	6.17585	0.256149	22.9663	2.26851	0.0577527	0.211345	-5.69303	0.227519	0.721689	1	Rad18 - control	limma	0.0577527	0.211345	FALSE	no hit	6.17585		1.23843
THG1L	Q9NWX6	Probable tRNA(His) guanylyltransferase OS=Homo sapiens GN=THG1L PE=1 SV=2	1	1	3	3	2	5.66229	-0.21843	21.2143	-2.26718	0.057866	0.211475	-5.69502	0.227792	0.72193	1	Rad18 - control	limma	0.057866	0.211475	FALSE	no hit	5.66229		1.23758
AUTS2	Q75MD7|Q8WXX7	Autism susceptibility gene 2 protein (Fragment) OS=Homo sapiens GN=AUTS2 PE=1 SV=1|Autism susceptibility gene 2 protein OS=Homo sapiens GN=AUTS2 PE=1 SV=1	1	1	3	3	3	6.06001	0.308768	23.3428	2.2628	0.0582401	0.212557	-5.70153	0.228691	0.72272	1	Rad18 - control	limma	0.0582401	0.212557	FALSE	no hit	6.06001		1.23478
PGAM1	P18669	Phosphoglycerate mutase 1 OS=Homo sapiens GN=PGAM1 PE=1 SV=2	1	1	3	3	3	6.1634	0.153494	23.5579	2.25733	0.0587118	0.213911	-5.70968	0.22982	0.723706	1	Rad18 - control	limma	0.0587118	0.213911	FALSE	no hit	6.1634		1.23127
CHTF18	E7EXA6|Q8WVB6|Q8WVB6-2	Chromosome transmission fidelity protein 18 homolog OS=Homo sapiens GN=CHTF18 PE=1 SV=2|Chromosome transmission fidelity protein 18 homolog OS=Homo sapiens GN=CHTF18 PE=1 SV=1|Isoform 2 of Chromosome transmission fidelity protein 18 homolog OS=Homo sapiens GN=CHTF18	1	1	3	3	2	5.46169	0.26254	20.5427	2.25667	0.0587685	0.213911	-5.71066	0.229955	0.723823	1	Rad18 - control	limma	0.0587685	0.213911	FALSE	no hit	5.46169		1.23086
RIC1	Q4ADV7|Q4ADV7-2	RAB6A-GEF complex partner protein 1 OS=Homo sapiens GN=RIC1 PE=1 SV=2|Isoform 2 of RAB6A-GEF complex partner protein 1 OS=Homo sapiens GN=RIC1	1	1	3	3	2	5.82522	0.314045	21.3317	2.25256	0.059125	0.214921	-5.71677	0.230805	0.72456	1	Rad18 - control	limma	0.059125	0.214921	FALSE	no hit	5.82522		1.22823
MCM3AP	O60318	Germinal-center associated nuclear protein OS=Homo sapiens GN=MCM3AP PE=1 SV=2	1	1	3	3	5	5.84178	0.279816	21.8678	2.24578	0.0597186	0.216789	-5.72686	0.232212	0.725771	1	Rad18 - control	limma	0.0597186	0.216789	FALSE	no hit	5.84178		1.22389
KIAA0368|ECM29	J3KN16|Q5VYK3	Proteasome-associated protein ECM29 homolog OS=Homo sapiens GN=KIAA0368 PE=1 SV=1|Proteasome-associated protein ECM29 homolog OS=Homo sapiens GN=ECM29 PE=1 SV=2	1	1	3	3	4	5.89225	0.216723	22.8229	2.24313	0.0599516	0.217345	-5.73079	0.232763	0.726242	1	Rad18 - control	limma	0.0599516	0.217345	FALSE	no hit	5.89225		1.2222
GOLGB1	Q14789|Q14789-2|Q14789-3|Q14789-4	Golgin subfamily B member 1 OS=Homo sapiens GN=GOLGB1 PE=1 SV=2|Isoform 2 of Golgin subfamily B member 1 OS=Homo sapiens GN=GOLGB1|Isoform 3 of Golgin subfamily B member 1 OS=Homo sapiens GN=GOLGB1|Isoform 4 of Golgin subfamily B member 1 OS=Homo sapiens GN=GOLGB1	1	1	3	3	8	5.60114	0.171069	22.5711	2.23893	0.0603239	0.218357	-5.73703	0.233639	0.726989	1	Rad18 - control	limma	0.0603239	0.218357	FALSE	no hit	5.60114		1.21951
ESYT1	Q9BSJ8|Q9BSJ8-2	Extended synaptotagmin-1 OS=Homo sapiens GN=ESYT1 PE=1 SV=1|Isoform 2 of Extended synaptotagmin-1 OS=Homo sapiens GN=ESYT1	1	1	3	3	6	6.19357	-0.212132	23.3419	-2.2356	0.0606203	0.218357	-5.74198	0.234335	0.727579	1	Rad18 - control	limma	0.0606203	0.218357	FALSE	no hit	6.19357		1.21738
HSD17B10	Q99714	3-hydroxyacyl-CoA dehydrogenase type-2 OS=Homo sapiens GN=HSD17B10 PE=1 SV=3	1	1	3	3	2	5.87101	0.785429	22.0528	2.23547	0.0606325	0.218357	-5.74218	0.234363	0.727603	1	Rad18 - control	limma	0.0606325	0.218357	FALSE	no hit	5.87101		1.21729
ATP6V0A2	Q8TBM3|Q9Y487	V-type proton ATPase subunit a OS=Homo sapiens GN=ATP6V0A2 PE=1 SV=1|V-type proton ATPase 116 kDa subunit a isoform 2 OS=Homo sapiens GN=ATP6V0A2 PE=1 SV=2	1	1	3	3	2	5.60299	0.169775	21.3534	2.23417	0.0607484	0.218357	-5.74411	0.234635	0.727832	1	Rad18 - control	limma	0.0607484	0.218357	FALSE	no hit	5.60299		1.21647
ARL 2,00	P36404	ADP-ribosylation factor-like protein 2 OS=Homo sapiens GN=ARL2 PE=1 SV=4	1	1	3	3	2	6.19838	-0.248356	21.1867	-2.23345	0.0608123	0.218357	-5.74517	0.234784	0.727958	1	Rad18 - control	limma	0.0608123	0.218357	FALSE	no hit	6.19838		1.21601
PYCR2	A0A087WZR9|Q96C36	Pyrroline-5-carboxylate reductase OS=Homo sapiens GN=PYCR2 PE=1 SV=1|Pyrroline-5-carboxylate reductase 2 OS=Homo sapiens GN=PYCR2 PE=1 SV=1	1	1	3	3	3	6.11874	0.143508	23.0268	2.23242	0.0609052	0.218357	-5.7467	0.235002	0.728142	1	Rad18 - control	limma	0.0609052	0.218357	FALSE	no hit	6.11874		1.21535
ZNF326	Q5BKZ1	DBIRD complex subunit ZNF326 OS=Homo sapiens GN=ZNF326 PE=1 SV=2	1	1	3	3	12	6.88595	0.222554	25.5598	2.23132	0.0610034	0.218357	-5.74833	0.235231	0.728335	1	Rad18 - control	limma	0.0610034	0.218357	FALSE	no hit	6.88595		1.21465
FERMT2	Q96AC1|Q96AC1-3	Fermitin family homolog 2 OS=Homo sapiens GN=FERMT2 PE=1 SV=1|Isoform 3 of Fermitin family homolog 2 OS=Homo sapiens GN=FERMT2	1	1	3	3	9	6.33863	-0.238527	24.4189	-2.23019	0.0611057	0.218357	-5.75002	0.23547	0.728536	1	Rad18 - control	limma	0.0611057	0.218357	FALSE	no hit	6.33863		1.21392
GLUL	P15104	Glutamine synthetase OS=Homo sapiens GN=GLUL PE=1 SV=4	1	1	3	3	6	6.72333	-0.130776	23.8461	-2.22976	0.0611438	0.218357	-5.75065	0.235559	0.72861	1	Rad18 - control	limma	0.0611438	0.218357	FALSE	no hit	6.72333		1.21365
MFAP1	P55081	Microfibrillar-associated protein 1 OS=Homo sapiens GN=MFAP1 PE=1 SV=2	1	1	3	3	6	6.56572	-0.24375	24.2077	-2.22938	0.0611784	0.218357	-5.75122	0.235639	0.728678	1	Rad18 - control	limma	0.0611784	0.218357	FALSE	no hit	6.56572		1.2134
RPF2	Q9H7B2	Ribosome production factor 2 homolog OS=Homo sapiens GN=RPF2 PE=1 SV=2	1	1	3	3	4	6.51606	0.368809	23.594	2.2284	0.0612667	0.218357	-5.75267	0.235845	0.72885	1	Rad18 - control	limma	0.0612667	0.218357	FALSE	no hit	6.51606		1.21278
RMI1	A0A087X112|Q9H9A7	RecQ-mediated genome instability protein 1 OS=Homo sapiens GN=RMI1 PE=1 SV=1|RecQ-mediated genome instability protein 1 OS=Homo sapiens GN=RMI1 PE=1 SV=3	1	1	3	3	2	5.39916	0.212358	20.5631	2.22751	0.0613475	0.218357	-5.754	0.236033	0.729008	1	Rad18 - control	limma	0.0613475	0.218357	FALSE	no hit	5.39916		1.2122
RBM3	P98179	RNA-binding protein 3 OS=Homo sapiens GN=RBM3 PE=1 SV=1	1	1	3	3	3	6.00998	0.490021	22.9434	2.22682	0.0614097	0.218357	-5.75502	0.236178	0.729129	1	Rad18 - control	limma	0.0614097	0.218357	FALSE	no hit	6.00998		1.21176
PIK3R2	O00459	Phosphatidylinositol 3-kinase regulatory subunit beta OS=Homo sapiens GN=PIK3R2 PE=1 SV=2	1	1	3	3	4	5.785	0.209611	22.5403	2.22596	0.061487	0.218357	-5.75629	0.236358	0.729279	1	Rad18 - control	limma	0.061487	0.218357	FALSE	no hit	5.785		1.21122
PSEN2	B1AP22|P49810|P49810-3	Presenilin OS=Homo sapiens GN=PSEN2 PE=1 SV=1|Presenilin-2 OS=Homo sapiens GN=PSEN2 PE=1 SV=1|Isoform 3 of Presenilin-2 OS=Homo sapiens GN=PSEN2	1	1	3	3	2	5.72841	-0.433101	20.9499	-2.22581	0.0615006	0.218357	-5.75651	0.23639	0.729306	1	Rad18 - control	limma	0.0615006	0.218357	FALSE	no hit	5.72841		1.21112
MRPS5	P82675	28S ribosomal protein S5, mitochondrial OS=Homo sapiens GN=MRPS5 PE=1 SV=2	1	1	3	3	11	6.90119	0.139214	25.8245	2.22565	0.0615157	0.218357	-5.75676	0.236425	0.729335	1	Rad18 - control	limma	0.0615157	0.218357	FALSE	no hit	6.90119		1.21101
ACAA2	A0A0B4J2A4|P42765	3-ketoacyl-CoA thiolase, mitochondrial OS=Homo sapiens GN=ACAA2 PE=1 SV=1|3-ketoacyl-CoA thiolase, mitochondrial OS=Homo sapiens GN=ACAA2 PE=1 SV=2	1	1	3	3	6	6.39443	0.141557	24.3871	2.2241	0.0616557	0.218568	-5.75905	0.23675	0.729606	1	Rad18 - control	limma	0.0616557	0.218568	FALSE	no hit	6.39443		1.21003
MOV10	Q9HCE1	Putative helicase MOV-10 OS=Homo sapiens GN=MOV10 PE=1 SV=2	1	1	3	3	16	6.44001	0.165105	25.4351	2.21279	0.0626923	0.221954	-5.77584	0.239144	0.731587	1	Rad18 - control	limma	0.0626923	0.221954	FALSE	no hit	6.44001		1.20279
P4HA1	P13674|P13674-2|P13674-3	Prolyl 4-hydroxylase subunit alpha-1 OS=Homo sapiens GN=P4HA1 PE=1 SV=2|Isoform 2 of Prolyl 4-hydroxylase subunit alpha-1 OS=Homo sapiens GN=P4HA1|Isoform 3 of Prolyl 4-hydroxylase subunit alpha-1 OS=Homo sapiens GN=P4HA1	1	1	3	3	7	6.07006	-0.156632	23.6987	-2.21146	0.0628151	0.222099	-5.77781	0.239426	0.731818	1	Rad18 - control	limma	0.0628151	0.222099	FALSE	no hit	6.07006		1.20194
COX4I1	P13073	Cytochrome c oxidase subunit 4 isoform 1, mitochondrial OS=Homo sapiens GN=COX4I1 PE=1 SV=1	1	1	3	3	5	6.12714	0.184909	23.8886	2.20988	0.0629613	0.222327	-5.78015	0.239761	0.732093	1	Rad18 - control	limma	0.0629613	0.222327	FALSE	no hit	6.12714		1.20093
RPL32	D3YTB1|F8W727|P62910	60S ribosomal protein L32 (Fragment) OS=Homo sapiens GN=RPL32 PE=1 SV=1|60S ribosomal protein L32 OS=Homo sapiens GN=RPL32 PE=1 SV=1|60S ribosomal protein L32 OS=Homo sapiens GN=RPL32 PE=1 SV=2	1	1	3	3	5	7.15709	1.14261	24.6433	2.20415	0.0634948	0.22392	-5.78863	0.240982	0.733087	1	Rad18 - control	limma	0.0634948	0.22392	FALSE	no hit	7.15709		1.19726
SEC23IP	Q9Y6Y8	SEC23-interacting protein OS=Homo sapiens GN=SEC23IP PE=1 SV=1	1	1	3	3	7	6.10027	-0.158283	23.6034	-2.20211	0.0636865	0.224049	-5.79167	0.241418	0.733441	1	Rad18 - control	limma	0.0636865	0.224049	FALSE	no hit	6.10027		1.19595
KIFC1	Q9BW19	Kinesin-like protein KIFC1 OS=Homo sapiens GN=KIFC1 PE=1 SV=2	1	1	3	3	2	5.44984	0.259398	20.5494	2.202	0.0636963	0.224049	-5.79182	0.241441	0.733459	1	Rad18 - control	limma	0.0636963	0.224049	FALSE	no hit	5.44984		1.19589
NEURL4	I3L100|I3L2W2|I3L2Z9|Q96JN8|Q96JN8-2	Neuralized-like protein 4 (Fragment) OS=Homo sapiens GN=NEURL4 PE=1 SV=7|Neuralized-like protein 4 OS=Homo sapiens GN=NEURL4 PE=1 SV=1|Neuralized-like protein 4 (Fragment) OS=Homo sapiens GN=NEURL4 PE=1 SV=1|Neuralized-like protein 4 OS=Homo sapiens GN=NEURL4 PE=1 SV=2|Isoform 2 of Neuralized-like protein 4 OS=Homo sapiens GN=NEURL4	1	1	3	3	3	5.71601	0.172392	22.3089	2.20076	0.063813	0.22417	-5.79366	0.241706	0.733674	1	Rad18 - control	limma	0.063813	0.22417	FALSE	no hit	5.71601		1.19509
HNRNPR	O43390|O43390-2	Heterogeneous nuclear ribonucleoprotein R OS=Homo sapiens GN=HNRNPR PE=1 SV=1|Isoform 2 of Heterogeneous nuclear ribonucleoprotein R OS=Homo sapiens GN=HNRNPR	1	1	3	3	6	5.89688	0.148986	22.1493	2.19852	0.0640239	0.224489	-5.79698	0.242186	0.734061	1	Rad18 - control	limma	0.0640239	0.224489	FALSE	no hit	5.89688		1.19366
ZKSCAN1	B3KRF7|E9PC66|P17029	Zinc finger protein with KRAB and SCAN domains 1 OS=Homo sapiens GN=ZKSCAN1 PE=1 SV=1|Zinc finger protein with KRAB and SCAN domains 1 OS=Homo sapiens GN=ZKSCAN1 PE=1 SV=1|Zinc finger protein with KRAB and SCAN domains 1 OS=Homo sapiens GN=ZKSCAN1 PE=1 SV=3	1	1	3	3	3	5.65002	-0.13333	21.6935	-2.19782	0.0640903	0.224489	-5.79802	0.242336	0.734183	1	Rad18 - control	limma	0.0640903	0.224489	FALSE	no hit	5.65002		1.19321
PARD3	Q5VWV2|Q8TEW0-3	Partitioning defective 3 homolog OS=Homo sapiens GN=PARD3 PE=1 SV=1|Isoform 3 of Partitioning defective 3 homolog OS=Homo sapiens GN=PARD3	1	1	3	3	9	6.0517	-0.127464	23.3053	-2.19717	0.0641515	0.224489	-5.79898	0.242475	0.734294	1	Rad18 - control	limma	0.0641515	0.224489	FALSE	no hit	6.0517		1.19279
ATP13A1	Q9HD20|Q9HD20-2	Manganese-transporting ATPase 13A1 OS=Homo sapiens GN=ATP13A1 PE=1 SV=2|Isoform B of Manganese-transporting ATPase 13A1 OS=Homo sapiens GN=ATP13A1	1	1	3	3	7	6.2012	0.12772	23.5006	2.19091	0.0647458	0.226278	-5.80824	0.243819	0.735372	1	Rad18 - control	limma	0.0647458	0.226278	FALSE	no hit	6.2012		1.18879
ZC3HC1	C9J0I9|Q86WB0	Nuclear-interacting partner of ALK OS=Homo sapiens GN=ZC3HC1 PE=1 SV=1|Nuclear-interacting partner of ALK OS=Homo sapiens GN=ZC3HC1 PE=1 SV=1	1	1	3	3	6	6.23863	0.337574	23.9988	2.1892	0.0649095	0.226558	-5.81078	0.244188	0.735666	1	Rad18 - control	limma	0.0649095	0.226558	FALSE	no hit	6.23863		1.18769
LIG1	M0R0Q7|P18858|P18858-2|P18858-3	DNA ligase OS=Homo sapiens GN=LIG1 PE=1 SV=1|DNA ligase 1 OS=Homo sapiens GN=LIG1 PE=1 SV=1|Isoform 2 of DNA ligase 1 OS=Homo sapiens GN=LIG1|Isoform 3 of DNA ligase 1 OS=Homo sapiens GN=LIG1	1	1	3	3	5	6.02333	0.133855	23.3485	2.18797	0.0650274	0.226679	-5.8126	0.244454	0.735877	1	Rad18 - control	limma	0.0650274	0.226679	FALSE	no hit	6.02333		1.1869
CSTF1	Q05048	Cleavage stimulation factor subunit 1 OS=Homo sapiens GN=CSTF1 PE=1 SV=1	1	1	3	3	4	6.40821	0.15103	23.5018	2.18072	0.0657255	0.228819	-5.82332	0.246019	0.737116	1	Rad18 - control	limma	0.0657255	0.228819	FALSE	no hit	6.40821		1.18227
MTF2	Q96G26|Q9Y483|Q9Y483-4	MTF2 protein OS=Homo sapiens GN=MTF2 PE=1 SV=1|Metal-response element-binding transcription factor 2 OS=Homo sapiens GN=MTF2 PE=1 SV=2|Isoform 4 of Metal-response element-binding transcription factor 2 OS=Homo sapiens GN=MTF2	1	1	3	3	4	5.74638	0.210334	22.203	2.17555	0.0662281	0.230274	-5.83096	0.24714	0.737996	1	Rad18 - control	limma	0.0662281	0.230274	FALSE	no hit	5.74638		1.17896
ADCK3	Q8NI60|Q8NI60-3	Atypical kinase ADCK3, mitochondrial OS=Homo sapiens GN=ADCK3 PE=1 SV=1|Isoform 3 of Atypical kinase ADCK3, mitochondrial OS=Homo sapiens GN=ADCK3	1	1	3	3	2	6.06923	0.254229	22.652	2.17461	0.0663206	0.230301	-5.83236	0.247346	0.738157	1	Rad18 - control	limma	0.0663206	0.230301	FALSE	no hit	6.06923		1.17835
ELP2	Q6IA86|Q6IA86-2|Q6IA86-3|Q6IA86-4|Q6IA86-5|Q6IA86-6|Q6IA86-7	Elongator complex protein 2 OS=Homo sapiens GN=ELP2 PE=1 SV=2|Isoform 2 of Elongator complex protein 2 OS=Homo sapiens GN=ELP2|Isoform 3 of Elongator complex protein 2 OS=Homo sapiens GN=ELP2|Isoform 4 of Elongator complex protein 2 OS=Homo sapiens GN=ELP2|Isoform 5 of Elongator complex protein 2 OS=Homo sapiens GN=ELP2|Isoform 6 of Elongator complex protein 2 OS=Homo sapiens GN=ELP2|Isoform 7 of…	1	1	3	3	3	5.78447	-0.185167	22.4005	-2.16938	0.0668331	0.231785	-5.84008	0.248483	0.739042	1	Rad18 - control	limma	0.0668331	0.231785	FALSE	no hit	5.78447		1.17501
SLC4A7	Q9Y6M7-13|Q9Y6M7-6|Q9Y6M7-7|Q9Y6M7-8	Isoform 13 of Sodium bicarbonate cotransporter 3 OS=Homo sapiens GN=SLC4A7|Isoform 6 of Sodium bicarbonate cotransporter 3 OS=Homo sapiens GN=SLC4A7|Isoform 7 of Sodium bicarbonate cotransporter 3 OS=Homo sapiens GN=SLC4A7|Isoform 8 of Sodium bicarbonate cotransporter 3 OS=Homo sapiens GN=SLC4A7	1	1	3	3	4	5.74793	-0.185705	22.0221	-2.16703	0.0670654	0.232294	-5.84356	0.248997	0.73944	1	Rad18 - control	limma	0.0670654	0.232294	FALSE	no hit	5.74793		1.1735
ZNF768	H3BS42|Q9H5H4	Zinc finger protein 768 OS=Homo sapiens GN=ZNF768 PE=1 SV=2|Zinc finger protein 768 OS=Homo sapiens GN=ZNF768 PE=1 SV=2	1	1	3	3	7	6.10181	0.208685	22.9727	2.16603	0.0671646	0.232342	-5.84504	0.249216	0.73961	1	Rad18 - control	limma	0.0671646	0.232342	FALSE	no hit	6.10181		1.17286
TSFM	P43897|P43897-2	Elongation factor Ts, mitochondrial OS=Homo sapiens GN=TSFM PE=1 SV=2|Isoform 2 of Elongation factor Ts, mitochondrial OS=Homo sapiens GN=TSFM	1	1	3	3	3	6.51261	0.132108	23.0695	2.15866	0.0678982	0.234581	-5.85592	0.25083	0.740851	1	Rad18 - control	limma	0.0678982	0.234581	FALSE	no hit	6.51261		1.16814
DHX8	Q14562	ATP-dependent RNA helicase DHX8 OS=Homo sapiens GN=DHX8 PE=1 SV=1	1	1	3	3	3	5.5472	-0.164487	21.1557	-2.15666	0.0680987	0.234777	-5.85888	0.25127	0.741187	1	Rad18 - control	limma	0.0680987	0.234777	FALSE	no hit	5.5472		1.16686
PLCG1	P19174|P19174-2	1-phosphatidylinositol 4,5-bisphosphate phosphodiesterase gamma-1 OS=Homo sapiens GN=PLCG1 PE=1 SV=1|Isoform 2 of 1-phosphatidylinositol 4,5-bisphosphate phosphodiesterase gamma-1 OS=Homo sapiens GN=PLCG1	1	1	3	3	10	6.03771	-0.127306	24.3234	-2.15637	0.0681277	0.234777	-5.8593	0.251333	0.741236	1	Rad18 - control	limma	0.0681277	0.234777	FALSE	no hit	6.03771		1.16668
SCARB2	Q14108	Lysosome membrane protein 2 OS=Homo sapiens GN=SCARB2 PE=1 SV=2	1	1	3	3	3	5.55279	0.355242	22.0887	2.15488	0.0682769	0.234994	-5.86149	0.25166	0.741485	1	Rad18 - control	limma	0.0682769	0.234994	FALSE	no hit	5.55279		1.16573
NAA15	A0A0B4J1W3|Q9BXJ9	N-alpha-acetyltransferase 15, NatA auxiliary subunit OS=Homo sapiens GN=NAA15 PE=1 SV=1|N-alpha-acetyltransferase 15, NatA auxiliary subunit OS=Homo sapiens GN=NAA15 PE=1 SV=1	1	1	3	3	8	6.24784	-0.139254	24.2828	-2.15402	0.0683636	0.234994	-5.86276	0.251849	0.741629	1	Rad18 - control	limma	0.0683636	0.234994	FALSE	no hit	6.24784		1.16518
MRPS26	Q9BYN8	28S ribosomal protein S26, mitochondrial OS=Homo sapiens GN=MRPS26 PE=1 SV=1	1	1	3	3	4	7.28613	0.148369	24.3464	2.15156	0.0686119	0.23555	-5.86639	0.252391	0.74204	1	Rad18 - control	limma	0.0686119	0.23555	FALSE	no hit	7.28613		1.1636
CTU1	Q7Z7A3	Cytoplasmic tRNA 2-thiolation protein 1 OS=Homo sapiens GN=CTU1 PE=1 SV=1	1	1	3	3	2	6.13986	0.152674	22.5101	2.15061	0.0687086	0.235585	-5.8678	0.252602	0.7422	1	Rad18 - control	limma	0.0687086	0.235585	FALSE	no hit	6.13986		1.16299
PRPF31	E7EVX8|Q8WWY3	U4/U6 small nuclear ribonucleoprotein Prp31 OS=Homo sapiens GN=PRPF31 PE=1 SV=1|U4/U6 small nuclear ribonucleoprotein Prp31 OS=Homo sapiens GN=PRPF31 PE=1 SV=2	1	1	3	3	8	6.31443	-0.127223	24.5122	-2.14806	0.0689673	0.235879	-5.87156	0.253164	0.742626	1	Rad18 - control	limma	0.0689673	0.235879	FALSE	no hit	6.31443		1.16136
YWHAZ	E7EX29|P63104	14-3-3 protein zeta/delta (Fragment) OS=Homo sapiens GN=YWHAZ PE=1 SV=1|14-3-3 protein zeta/delta OS=Homo sapiens GN=YWHAZ PE=1 SV=1	1	1	3	3	7	6.59111	-0.139163	24.5587	-2.14586	0.0691915	0.235879	-5.87481	0.253651	0.742993	1	Rad18 - control	limma	0.0691915	0.235879	FALSE	no hit	6.59111		1.15995
PSMD14	O00487	26S proteasome non-ATPase regulatory subunit 14 OS=Homo sapiens GN=PSMD14 PE=1 SV=1	1	1	3	3	2	6.06471	-0.164933	21.7121	-2.14518	0.0692605	0.235879	-5.8758	0.253801	0.743105	1	Rad18 - control	limma	0.0692605	0.235879	FALSE	no hit	6.06471		1.15951
EHD4	A0A087WUA5|Q9H223	EH domain-containing protein 4 OS=Homo sapiens GN=EHD4 PE=1 SV=1|EH domain-containing protein 4 OS=Homo sapiens GN=EHD4 PE=1 SV=1	1	1	3	3	3	5.52606	-0.127614	21.2774	-2.14495	0.0692846	0.235879	-5.87615	0.253853	0.743145	1	Rad18 - control	limma	0.0692846	0.235879	FALSE	no hit	5.52606		1.15936
ITPR3	Q14573	Inositol 1,4,5-trisphosphate receptor type 3 OS=Homo sapiens GN=ITPR3 PE=1 SV=2	1	1	3	3	4	5.59699	0.153605	22.112	2.14485	0.0692947	0.235879	-5.8763	0.253875	0.743161	1	Rad18 - control	limma	0.0692947	0.235879	FALSE	no hit	5.59699		1.1593
TOP 1,00	P11387	DNA topoisomerase 1 OS=Homo sapiens GN=TOP1 PE=1 SV=2	1	1	3	3	10	6.42678	0.302614	24.9391	2.14465	0.0693151	0.235879	-5.87659	0.253919	0.743194	1	Rad18 - control	limma	0.0693151	0.235879	FALSE	no hit	6.42678		1.15917
GPT2	Q8TD30	Alanine aminotransferase 2 OS=Homo sapiens GN=GPT2 PE=1 SV=1	1	1	3	3	2	6.07221	0.318099	22.3251	2.14308	0.0694759	0.236131	-5.87891	0.254267	0.743456	1	Rad18 - control	limma	0.0694759	0.236131	FALSE	no hit	6.07221		1.15817
DNAJC8	O75937	DnaJ homolog subfamily C member 8 OS=Homo sapiens GN=DNAJC8 PE=1 SV=2	1	1	3	3	2	5.85954	-0.180181	21.7739	-2.13704	0.0700972	0.237945	-5.88781	0.255608	0.744457	1	Rad18 - control	limma	0.0700972	0.237945	FALSE	no hit	5.85954		1.1543
RPL37	D6R9X9|D6RG19|P61927	Ribosomal protein L37 OS=Homo sapiens GN=RPL37 PE=1 SV=1|Ribosomal protein L37 OS=Homo sapiens GN=RPL37 PE=1 SV=1|60S ribosomal protein L37 OS=Homo sapiens GN=RPL37 PE=1 SV=2	1	1	3	3	2	6.68721	0.658534	23.7249	2.13459	0.0703506	0.238508	-5.89141	0.256153	0.744862	1	Rad18 - control	limma	0.0703506	0.238508	FALSE	no hit	6.68721		1.15273
UBE2R2	Q712K3	Ubiquitin-conjugating enzyme E2 R2 OS=Homo sapiens GN=UBE2R2 PE=1 SV=1	1	1	3	3	2	6.12829	0.279358	21.3255	2.13218	0.0706013	0.239053	-5.89497	0.256691	0.745261	1	Rad18 - control	limma	0.0706013	0.239053	FALSE	no hit	6.12829		1.15119
RPL18	A0A075B7A0|F8VYV2|G3V203|J3QQ67|Q07020	60S ribosomal protein L18 OS=Homo sapiens GN=RPL18 PE=1 SV=1|60S ribosomal protein L18 OS=Homo sapiens GN=RPL18 PE=1 SV=1|60S ribosomal protein L18 OS=Homo sapiens GN=RPL18 PE=1 SV=1|60S ribosomal protein L18 (Fragment) OS=Homo sapiens GN=RPL18 PE=1 SV=1|60S ribosomal protein L18 OS=Homo sapiens GN=RPL18 PE=1 SV=2	1	1	3	3	3	6.30152	1.25736	24.6223	2.13115	0.0707077	0.239053	-5.89647	0.256919	0.745429	1	Rad18 - control	limma	0.0707077	0.239053	FALSE	no hit	6.30152		1.15053
UBA5	E7EQ61|E7EWE1|Q9GZZ9	Ubiquitin-like modifier-activating enzyme 5 OS=Homo sapiens GN=UBA5 PE=1 SV=1|Ubiquitin-like modifier-activating enzyme 5 OS=Homo sapiens GN=UBA5 PE=1 SV=1|Ubiquitin-like modifier-activating enzyme 5 OS=Homo sapiens GN=UBA5 PE=1 SV=1	1	1	3	3	3	5.92565	0.25932	22.257	2.13051	0.0707752	0.239053	-5.89742	0.257063	0.745536	1	Rad18 - control	limma	0.0707752	0.239053	FALSE	no hit	5.92565		1.15012
HTT	P42858	Huntingtin OS=Homo sapiens GN=HTT PE=1 SV=2	1	1	3	3	2	5.70322	0.176607	21.4213	2.12898	0.0709349	0.239295	-5.89967	0.257405	0.745788	1	Rad18 - control	limma	0.0709349	0.239295	FALSE	no hit	5.70322		1.14914
ACADM	B7Z9I1|P11310|P11310-2|Q5T4U5	Medium-chain-specific acyl-CoA dehydrogenase, mitochondrial OS=Homo sapiens GN=ACADM PE=1 SV=1|Medium-chain specific acyl-CoA dehydrogenase, mitochondrial OS=Homo sapiens GN=ACADM PE=1 SV=1|Isoform 2 of Medium-chain specific acyl-CoA dehydrogenase, mitochondrial OS=Homo sapiens GN=ACADM|Acyl-Coenzyme A dehydrogenase, C-4 to C-12 straight chain, isoform CRA_a OS=Homo sapiens GN=ACADM PE=1 SV=1	1	1	3	3	8	6.32048	0.151161	24.5072	2.12727	0.0711141	0.239386	-5.90219	0.257788	0.746069	1	Rad18 - control	limma	0.0711141	0.239386	FALSE	no hit	6.32048		1.14804
IPO4	H0YN14|Q8TEX9|Q8TEX9-2	Importin-4 OS=Homo sapiens GN=IPO4 PE=1 SV=1|Importin-4 OS=Homo sapiens GN=IPO4 PE=1 SV=2|Isoform 2 of Importin-4 OS=Homo sapiens GN=IPO4	1	1	3	3	4	5.69732	0.16784	21.9816	2.12704	0.071138	0.239386	-5.90253	0.257839	0.746107	1	Rad18 - control	limma	0.071138	0.239386	FALSE	no hit	5.69732		1.1479
RPL4	P36578	60S ribosomal protein L4 OS=Homo sapiens GN=RPL4 PE=1 SV=5	1	1	3	3	7	7.36104	1.11699	25.0885	2.12361	0.0714986	0.240302	-5.90757	0.258607	0.74667	1	Rad18 - control	limma	0.0714986	0.240302	FALSE	no hit	7.36104		1.1457
MYO1C	O00159-3	Isoform 3 of Unconventional myosin-Ic OS=Homo sapiens GN=MYO1C	1	1	3	3	9	6.17906	0.119187	24.0392	2.12201	0.0716677	0.240573	-5.90993	0.258966	0.746933	1	Rad18 - control	limma	0.0716677	0.240573	FALSE	no hit	6.17906		1.14468
MRPL27	D6RAN8|H7C5U8|Q9P0M9	39S ribosomal protein L27, mitochondrial OS=Homo sapiens GN=MRPL27 PE=1 SV=1|39S ribosomal protein L27, mitochondrial (Fragment) OS=Homo sapiens GN=MRPL27 PE=1 SV=1|39S ribosomal protein L27, mitochondrial OS=Homo sapiens GN=MRPL27 PE=1 SV=1	1	1	3	3	2	6.59122	0.20292	23.7899	2.12099	0.0717753	0.240638	-5.91143	0.259195	0.747099	1	Rad18 - control	limma	0.0717753	0.240638	FALSE	no hit	6.59122		1.14402
ZNF622	Q969S3	Zinc finger protein 622 OS=Homo sapiens GN=ZNF622 PE=1 SV=1	1	1	3	3	5	6.41482	0.236206	24.5292	2.11445	0.0724703	0.242668	-5.92104	0.260666	0.748167	1	Rad18 - control	limma	0.0724703	0.242668	FALSE	no hit	6.41482		1.13984
MRPL23	A6NJD9|A8MVT4|A8MYK1|Q16540	39S ribosomal protein L23, mitochondrial OS=Homo sapiens GN=MRPL23 PE=1 SV=1|39S ribosomal protein L23, mitochondrial OS=Homo sapiens GN=MRPL23 PE=1 SV=1|39S ribosomal protein L23, mitochondrial OS=Homo sapiens GN=MRPL23 PE=1 SV=1|39S ribosomal protein L23, mitochondrial OS=Homo sapiens GN=MRPL23 PE=1 SV=1	1	1	3	3	3	6.17004	0.161037	22.998	2.11347	0.0725753	0.242721	-5.92248	0.260887	0.748327	1	Rad18 - control	limma	0.0725753	0.242721	FALSE	no hit	6.17004		1.13921
NEMF	O60524|O60524-3|O60524-4|O60524-5	Nuclear export mediator factor NEMF OS=Homo sapiens GN=NEMF PE=1 SV=4|Isoform 3 of Nuclear export mediator factor NEMF OS=Homo sapiens GN=NEMF|Isoform 4 of Nuclear export mediator factor NEMF OS=Homo sapiens GN=NEMF|Isoform 5 of Nuclear export mediator factor NEMF OS=Homo sapiens GN=NEMF	1	1	3	3	9	5.99892	0.194434	23.4639	2.11052	0.072892	0.243267	-5.92682	0.261554	0.748808	1	Rad18 - control	limma	0.072892	0.243267	FALSE	no hit	5.99892		1.13732
WDR5	P61964	WD repeat-containing protein 5 OS=Homo sapiens GN=WDR5 PE=1 SV=1	1	1	3	3	2	5.95594	0.202752	22.3147	2.11028	0.0729173	0.243267	-5.92717	0.261608	0.748846	1	Rad18 - control	limma	0.0729173	0.243267	FALSE	no hit	5.95594		1.13717
TNKS1BP1	Q9C0C2	182 kDa tankyrase-1-binding protein OS=Homo sapiens GN=TNKS1BP1 PE=1 SV=4	1	1	3	3	3	5.49812	-0.132471	21.4911	-2.10671	0.0733018	0.244249	-5.93241	0.262415	0.749425	1	Rad18 - control	limma	0.0733018	0.244249	FALSE	no hit	5.49812		1.13489
RPL7A	P62424	60S ribosomal protein L7a OS=Homo sapiens GN=RPL7A PE=1 SV=2	1	1	3	3	11	7.58697	0.53614	26.3083	2.10524	0.0734616	0.244482	-5.93458	0.262749	0.749664	1	Rad18 - control	limma	0.0734616	0.244482	FALSE	no hit	7.58697		1.13394
RPL15	E7EQV9|P61313	Ribosomal protein L15 (Fragment) OS=Homo sapiens GN=RPL15 PE=1 SV=1|60S ribosomal protein L15 OS=Homo sapiens GN=RPL15 PE=1 SV=2	1	1	3	3	5	7.15721	1.15669	25.3984	2.10366	0.073633	0.244686	-5.9369	0.263108	0.74992	1	Rad18 - control	limma	0.073633	0.244686	FALSE	no hit	7.15721		1.13293
CDYL	Q9Y232|Q9Y232-2	Chromodomain Y-like protein OS=Homo sapiens GN=CDYL PE=1 SV=2|Isoform 2 of Chromodomain Y-like protein OS=Homo sapiens GN=CDYL	1	1	3	3	4	5.88416	-0.134809	23.475	-2.10301	0.0737027	0.244686	-5.93784	0.263254	0.750024	1	Rad18 - control	limma	0.0737027	0.244686	FALSE	no hit	5.88416		1.13252
SF3B3	Q15393	Splicing factor 3B subunit 3 OS=Homo sapiens GN=SF3B3 PE=1 SV=4	1	1	3	3	7	6.39739	-0.144573	24.0853	-2.0981	0.0742381	0.246159	-5.94505	0.26437	0.750816	1	Rad18 - control	limma	0.0742381	0.246159	FALSE	no hit	6.39739		1.12937
RTF1	Q92541	RNA polymerase-associated protein RTF1 homolog OS=Homo sapiens GN=RTF1 PE=1 SV=4	1	1	3	3	3	5.4626	-0.162335	21.6901	-2.09729	0.0743274	0.246159	-5.94624	0.264556	0.750948	1	Rad18 - control	limma	0.0743274	0.246159	FALSE	no hit	5.4626		1.12885
KMT2A	Q03164|Q03164-2|Q03164-3	Histone-lysine N-methyltransferase 2A OS=Homo sapiens GN=KMT2A PE=1 SV=5|Isoform 2 of Histone-lysine N-methyltransferase 2A OS=Homo sapiens GN=KMT2A|Isoform 3 of Histone-lysine N-methyltransferase 2A OS=Homo sapiens GN=KMT2A	1	1	3	3	5	5.83078	0.154417	23.0807	2.09398	0.0746908	0.246789	-5.9511	0.26531	0.75148	1	Rad18 - control	limma	0.0746908	0.246789	FALSE	no hit	5.83078		1.12673
CCAR1	Q8IX12|Q8IX12-2	Cell division cycle and apoptosis regulator protein 1 OS=Homo sapiens GN=CCAR1 PE=1 SV=2|Isoform 2 of Cell division cycle and apoptosis regulator protein 1 OS=Homo sapiens GN=CCAR1	1	1	3	3	8	6.51682	0.144379	24.6489	2.09382	0.0747082	0.246789	-5.95133	0.265346	0.751505	1	Rad18 - control	limma	0.0747082	0.246789	FALSE	no hit	6.51682		1.12663
CTNNB1	B4DGU4|P35222	Catenin beta-1 OS=Homo sapiens GN=CTNNB1 PE=1 SV=1|Catenin beta-1 OS=Homo sapiens GN=CTNNB1 PE=1 SV=1	1	1	3	3	8	6.30885	0.142424	24.2731	2.09308	0.0747901	0.246789	-5.95242	0.265516	0.751625	1	Rad18 - control	limma	0.0747901	0.246789	FALSE	no hit	6.30885		1.12616
RPS8	P62241|Q5JR95	40S ribosomal protein S8 OS=Homo sapiens GN=RPS8 PE=1 SV=2|40S ribosomal protein S8 OS=Homo sapiens GN=RPS8 PE=1 SV=1	1	1	3	3	3	6.84253	0.378101	25.1672	2.09099	0.0750205	0.247219	-5.95548	0.265993	0.751959	1	Rad18 - control	limma	0.0750205	0.247219	FALSE	no hit	6.84253		1.12482
RPTOR	Q8N122|Q8N122-3	Regulatory-associated protein of mTOR OS=Homo sapiens GN=RPTOR PE=1 SV=1|Isoform 3 of Regulatory-associated protein of mTOR OS=Homo sapiens GN=RPTOR	1	1	3	3	4	5.67415	0.137224	22.1014	2.09025	0.0751021	0.247219	-5.95656	0.266161	0.752078	1	Rad18 - control	limma	0.0751021	0.247219	FALSE	no hit	5.67415		1.12435
ZNHIT6	Q9NWK9|Q9NWK9-2	Box C/D snoRNA protein 1 OS=Homo sapiens GN=ZNHIT6 PE=1 SV=1|Isoform 2 of Box C/D snoRNA protein 1 OS=Homo sapiens GN=ZNHIT6	1	1	3	3	2	5.87507	-0.23839	21.977	-2.08724	0.0754365	0.248019	-5.96098	0.266851	0.75256	1	Rad18 - control	limma	0.0754365	0.248019	FALSE	no hit	5.87507		1.12242
MRPS23	Q9Y3D9	28S ribosomal protein S23, mitochondrial OS=Homo sapiens GN=MRPS23 PE=1 SV=2	1	1	3	3	6	6.7474	0.215854	24.7941	2.0822	0.0759991	0.249567	-5.96836	0.268008	0.753365	1	Rad18 - control	limma	0.0759991	0.249567	FALSE	no hit	6.7474		1.11919
OXSR1	O95747	Serine/threonine-protein kinase OSR1 OS=Homo sapiens GN=OXSR1 PE=1 SV=1	1	1	3	3	4	6.06914	-0.129567	23.447	-2.08093	0.0761419	0.249734	-5.97023	0.268301	0.753568	1	Rad18 - control	limma	0.0761419	0.249734	FALSE	no hit	6.06914		1.11838
BAG2	O95816|O95816-2	BAG family molecular chaperone regulator 2 OS=Homo sapiens GN=BAG2 PE=1 SV=1|Isoform 2 of BAG family molecular chaperone regulator 2 OS=Homo sapiens GN=BAG2	1	1	3	3	2	5.8269	-0.17498	21.9936	-2.07719	0.0765626	0.250453	-5.9757	0.269162	0.754162	1	Rad18 - control	limma	0.0765626	0.250453	FALSE	no hit	5.8269		1.11598
RDH11	Q8TC12|Q8TC12-3	Retinol dehydrogenase 11 OS=Homo sapiens GN=RDH11 PE=1 SV=2|Isoform 3 of Retinol dehydrogenase 11 OS=Homo sapiens GN=RDH11	1	1	3	3	3	6.13228	0.145927	23.3343	2.07653	0.0766371	0.250453	-5.97667	0.269314	0.754267	1	Rad18 - control	limma	0.0766371	0.250453	FALSE	no hit	6.13228		1.11556
E7EVH7|KLC1	E7EVH7|F8W6L3|G3V2E7|G3V3H3|G3V5R9|G5E9S8|Q07866|Q07866-10|Q07866-2|Q07866-3|Q07866-4|Q07866-5|Q07866-6|Q07866-7|Q07866-8|Q07866-9	Uncharacterized protein OS=Homo sapiens PE=4 SV=1|Kinesin light chain 1 OS=Homo sapiens GN=KLC1 PE=1 SV=1|Kinesin light chain 1 OS=Homo sapiens GN=KLC1 PE=1 SV=1|Kinesin light chain 1 OS=Homo sapiens GN=KLC1 PE=1 SV=1|Kinesin light chain 1 OS=Homo sapiens GN=KLC1 PE=1 SV=1|Kinesin light chain 1 OS=Homo sapiens GN=KLC1 PE=1 SV=1|Kinesin light chain 1 OS=Homo sapiens GN=KLC1 PE=1 SV=2|Isoform D of …	1	1	3	3	4	5.93027	-0.147303	23.1492	-2.07653	0.0766373	0.250453	-5.97667	0.269314	0.754267	1	Rad18 - control	limma	0.0766373	0.250453	FALSE	no hit	5.93027		1.11556
CDC2|CDK1	A0A024QZP7|A0A087WZZ9|E5RIU6|P06493	Cell division cycle 2, G1 to S and G2 to M, isoform CRA_a OS=Homo sapiens GN=CDC2 PE=1 SV=1|Cyclin-dependent kinase 1 OS=Homo sapiens GN=CDK1 PE=1 SV=1|Cyclin-dependent kinase 1 (Fragment) OS=Homo sapiens GN=CDK1 PE=1 SV=2|Cyclin-dependent kinase 1 OS=Homo sapiens GN=CDK1 PE=1 SV=3	1	1	3	3	3	6.17905	-0.128244	22.6037	-2.0674	0.0776749	0.253267	-5.99002	0.271424	0.75571	1	Rad18 - control	limma	0.0776749	0.253267	FALSE	no hit	6.17905		1.10972
RPL13	P26373	60S ribosomal protein L13 OS=Homo sapiens GN=RPL13 PE=1 SV=4	1	1	3	3	11	7.5791	1.00152	26.8048	2.06732	0.0776846	0.253267	-5.99014	0.271443	0.755724	1	Rad18 - control	limma	0.0776846	0.253267	FALSE	no hit	7.5791		1.10967
SPTLC1	O15269	Serine palmitoyltransferase 1 OS=Homo sapiens GN=SPTLC1 PE=1 SV=1	1	1	3	3	6	6.52657	0.12932	24.5745	2.06641	0.0777885	0.253302	-5.99147	0.271654	0.755866	1	Rad18 - control	limma	0.0777885	0.253302	FALSE	no hit	6.52657		1.10908
RBMX	P38159-2	Isoform 2 of RNA-binding motif protein, X chromosome OS=Homo sapiens GN=RBMX	1	1	3	3	15	7.44258	0.331415	26.38	2.05874	0.0786724	0.255874	-6.00267	0.273436	0.757071	1	Rad18 - control	limma	0.0786724	0.255874	FALSE	no hit	7.44258		1.10418
RBM39	H0Y4X3|Q14498|Q14498-2|Q14498-3	RNA-binding protein 39 (Fragment) OS=Homo sapiens GN=RBM39 PE=1 SV=7|RNA-binding protein 39 OS=Homo sapiens GN=RBM39 PE=1 SV=2|Isoform 2 of RNA-binding protein 39 OS=Homo sapiens GN=RBM39|Isoform 3 of RNA-binding protein 39 OS=Homo sapiens GN=RBM39	1	1	3	3	4	6.38484	0.179699	23.6106	2.05705	0.0788691	0.256207	-6.00515	0.273831	0.757337	1	Rad18 - control	limma	0.0788691	0.256207	FALSE	no hit	6.38484		1.10309
UTP14A	Q9BVJ6|Q9BVJ6-3	U3 small nucleolar RNA-associated protein 14 homolog A OS=Homo sapiens GN=UTP14A PE=1 SV=1|Isoform 3 of U3 small nucleolar RNA-associated protein 14 homolog A OS=Homo sapiens GN=UTP14A	1	1	3	3	8	5.91888	-0.145431	23.6688	-2.0538	0.0792477	0.25713	-6.00989	0.27459	0.757845	1	Rad18 - control	limma	0.0792477	0.25713	FALSE	no hit	5.91888		1.10101
NEDD4L	Q96PU5|Q96PU5-2|Q96PU5-3|Q96PU5-5|Q96PU5-6|Q96PU5-7	E3 ubiquitin-protein ligase NEDD4-like OS=Homo sapiens GN=NEDD4L PE=1 SV=2|Isoform 2 of E3 ubiquitin-protein ligase NEDD4-like OS=Homo sapiens GN=NEDD4L|Isoform 3 of E3 ubiquitin-protein ligase NEDD4-like OS=Homo sapiens GN=NEDD4L|Isoform 5 of E3 ubiquitin-protein ligase NEDD4-like OS=Homo sapiens GN=NEDD4L|Isoform 6 of E3 ubiquitin-protein ligase NEDD4-like OS=Homo sapiens GN=NEDD4L|Isoform 7 of…	1	1	3	3	5	6.11609	0.209207	22.6793	2.05046	0.0796383	0.258008	-6.01476	0.27537	0.758365	1	Rad18 - control	limma	0.0796383	0.258008	FALSE	no hit	6.11609		1.09888
CHML	P26374	Rab proteins geranylgeranyltransferase component A 2 OS=Homo sapiens GN=CHML PE=1 SV=2	1	1	3	3	3	6.10643	-0.200596	23.3779	-2.04889	0.0798232	0.258008	-6.01706	0.275739	0.75861	1	Rad18 - control	limma	0.0798232	0.258008	FALSE	no hit	6.10643		1.09787
NDUFS1	B4DJ81|P28331|P28331-2|P28331-3|P28331-4|P28331-5	NADH-ubiquinone oxidoreductase 75 kDa subunit, mitochondrial OS=Homo sapiens GN=NDUFS1 PE=1 SV=1|NADH-ubiquinone oxidoreductase 75 kDa subunit, mitochondrial OS=Homo sapiens GN=NDUFS1 PE=1 SV=3|Isoform 2 of NADH-ubiquinone oxidoreductase 75 kDa subunit, mitochondrial OS=Homo sapiens GN=NDUFS1|Isoform 3 of NADH-ubiquinone oxidoreductase 75 kDa subunit, mitochondrial OS=Homo sapiens GN=NDUFS1|Isofo…	1	1	3	3	5	6.0109	0.16291	23.6224	2.04796	0.0799321	0.258008	-6.01841	0.275956	0.758754	1	Rad18 - control	limma	0.0799321	0.258008	FALSE	no hit	6.0109		1.09728
MTA3	E7EQY4|E7EV10|Q9BTC8|Q9BTC8-2	Metastasis-associated protein MTA3 OS=Homo sapiens GN=MTA3 PE=1 SV=1|Metastasis-associated protein MTA3 OS=Homo sapiens GN=MTA3 PE=1 SV=1|Metastasis-associated protein MTA3 OS=Homo sapiens GN=MTA3 PE=1 SV=2|Isoform 2 of Metastasis-associated protein MTA3 OS=Homo sapiens GN=MTA3	1	1	3	3	3	5.969	-0.157109	22.7979	-2.04792	0.0799374	0.258008	-6.01847	0.275966	0.758761	1	Rad18 - control	limma	0.0799374	0.258008	FALSE	no hit	5.969		1.09725
TMEM106B	C9JZ87|F2Z3N7|Q9NUM4	Transmembrane protein 106B (Fragment) OS=Homo sapiens GN=TMEM106B PE=1 SV=1|Transmembrane protein 106B OS=Homo sapiens GN=TMEM106B PE=1 SV=1|Transmembrane protein 106B OS=Homo sapiens GN=TMEM106B PE=1 SV=2	1	1	3	3	2	5.73078	0.132787	21.1479	2.04728	0.0800125	0.258008	-6.0194	0.276116	0.75886	1	Rad18 - control	limma	0.0800125	0.258008	FALSE	no hit	5.73078		1.09684
H2AFY2	Q9P0M6	Core histone macro-H2A,2 OS=Homo sapiens GN=H2AFY2 PE=1 SV=3	1	1	3	3	5	6.24193	0.468382	23.4154	2.04652	0.0801029	0.258008	-6.02052	0.276295	0.758979	1	Rad18 - control	limma	0.0801029	0.258008	FALSE	no hit	6.24193		1.09635
ZMYM3	A6NHB5|A6NHN7|Q14202|Q14202-2	Zinc finger MYM-type protein 3 OS=Homo sapiens GN=ZMYM3 PE=1 SV=1|Zinc finger MYM-type protein 3 OS=Homo sapiens GN=ZMYM3 PE=1 SV=1|Zinc finger MYM-type protein 3 OS=Homo sapiens GN=ZMYM3 PE=1 SV=2|Isoform 2 of Zinc finger MYM-type protein 3 OS=Homo sapiens GN=ZMYM3	1	1	3	3	7	5.87122	0.160905	23.5516	2.04528	0.0802491	0.258008	-6.02233	0.276586	0.759172	1	Rad18 - control	limma	0.0802491	0.258008	FALSE	no hit	5.87122		1.09556
RBM22	Q9NW64|Q9NW64-2	Pre-mRNA-splicing factor RBM22 OS=Homo sapiens GN=RBM22 PE=1 SV=1|Isoform 2 of Pre-mRNA-splicing factor RBM22 OS=Homo sapiens GN=RBM22	1	1	3	3	8	6.50601	-0.147092	24.5759	-2.04504	0.0802775	0.258008	-6.02268	0.276642	0.759209	1	Rad18 - control	limma	0.0802775	0.258008	FALSE	no hit	6.50601		1.09541
UBE2N|UBE2NL	P61088|Q5JXB2	Ubiquitin-conjugating enzyme E2 N OS=Homo sapiens GN=UBE2N PE=1 SV=1|Putative ubiquitin-conjugating enzyme E2 N-like OS=Homo sapiens GN=UBE2NL PE=1 SV=1	1	1	3	3	3	6.93384	-0.280773	23.6741	-2.03977	0.0809035	0.259713	-6.03036	0.277882	0.760026	1	Rad18 - control	limma	0.0809035	0.259713	FALSE	no hit	6.93384		1.09203
HDAC1	Q13547	Histone deacetylase 1 OS=Homo sapiens GN=HDAC1 PE=1 SV=1	1	1	3	3	5	6.75791	-0.144864	24.6467	-2.0375	0.0811747	0.259971	-6.03367	0.278418	0.760376	1	Rad18 - control	limma	0.0811747	0.259971	FALSE	no hit	6.75791		1.09058
PSMD3	O43242	26S proteasome non-ATPase regulatory subunit 3 OS=Homo sapiens GN=PSMD3 PE=1 SV=2	1	1	3	3	11	6.63354	-0.110676	25.1439	-2.03749	0.0811752	0.259971	-6.03368	0.278419	0.760377	1	Rad18 - control	limma	0.0811752	0.259971	FALSE	no hit	6.63354		1.09058
KIF11	P52732	Kinesin-like protein KIF11 OS=Homo sapiens GN=KIF11 PE=1 SV=2	1	1	3	3	12	6.31325	-0.173635	24.6054	-2.03586	0.0813702	0.260021	-6.03605	0.278803	0.760628	1	Rad18 - control	limma	0.0813702	0.260021	FALSE	no hit	6.31325		1.08953
UBE2Z	Q9H832	Ubiquitin-conjugating enzyme E2 Z OS=Homo sapiens GN=UBE2Z PE=1 SV=2	1	1	3	3	2	6.12926	0.166658	22.8171	2.03576	0.0813821	0.260021	-6.0362	0.278827	0.760644	1	Rad18 - control	limma	0.0813821	0.260021	FALSE	no hit	6.12926		1.08947
KDM1A	O60341|O60341-2	Lysine-specific histone demethylase 1A OS=Homo sapiens GN=KDM1A PE=1 SV=2|Isoform 2 of Lysine-specific histone demethylase 1A OS=Homo sapiens GN=KDM1A	1	1	3	3	4	6.07586	-0.135918	22.9916	-2.03308	0.0817049	0.260746	-6.04011	0.279462	0.761058	1	Rad18 - control	limma	0.0817049	0.260746	FALSE	no hit	6.07586		1.08775
SLC25A10	Q9UBX3|Q9UBX3-2	Mitochondrial dicarboxylate carrier OS=Homo sapiens GN=SLC25A10 PE=1 SV=2|Isoform 2 of Mitochondrial dicarboxylate carrier OS=Homo sapiens GN=SLC25A10	1	1	3	3	3	6.18446	0.178681	23.0756	2.03176	0.0818633	0.260846	-6.04202	0.279772	0.76126	1	Rad18 - control	limma	0.0818633	0.260846	FALSE	no hit	6.18446		1.08691
FAF1	B1ANM7|Q9UNN5|Q9UNN5-2	FAS-associated factor 1 OS=Homo sapiens GN=FAF1 PE=1 SV=1|FAS-associated factor 1 OS=Homo sapiens GN=FAF1 PE=1 SV=2|Isoform Short of FAS-associated factor 1 OS=Homo sapiens GN=FAF1	1	1	3	3	5	6.15593	-0.150016	23.1373	-2.03123	0.081928	0.260846	-6.0428	0.279899	0.761342	1	Rad18 - control	limma	0.081928	0.260846	FALSE	no hit	6.15593		1.08657
PLRG1	O43660|O43660-2	Pleiotropic regulator 1 OS=Homo sapiens GN=PLRG1 PE=1 SV=1|Isoform 2 of Pleiotropic regulator 1 OS=Homo sapiens GN=PLRG1	1	1	3	3	2	6.10943	-0.170419	22.1312	-2.02967	0.082116	0.261138	-6.04507	0.280268	0.761581	1	Rad18 - control	limma	0.082116	0.261138	FALSE	no hit	6.10943		1.08557
SART3	F8VV04|Q15020|Q15020-4	Squamous cell carcinoma antigen recognized by T-cells 3 (Fragment) OS=Homo sapiens GN=SART3 PE=1 SV=1|Squamous cell carcinoma antigen recognized by T-cells 3 OS=Homo sapiens GN=SART3 PE=1 SV=1|Isoform 4 of Squamous cell carcinoma antigen recognized by T-cells 3 OS=Homo sapiens GN=SART3	1	1	3	3	14	6.66134	-0.135617	25.2677	-2.02645	0.0825064	0.262073	-6.04975	0.281031	0.762075	1	Rad18 - control	limma	0.0825064	0.262073	FALSE	no hit	6.66134		1.08351
MMS19	Q96T76|Q96T76-8|Q96T76-9	MMS19 nucleotide excision repair protein homolog OS=Homo sapiens GN=MMS19 PE=1 SV=2|Isoform 5 of MMS19 nucleotide excision repair protein homolog OS=Homo sapiens GN=MMS19|Isoform 6 of MMS19 nucleotide excision repair protein homolog OS=Homo sapiens GN=MMS19	1	1	3	3	2	5.76144	0.160944	21.9311	2.0252	0.0826582	0.262249	-6.05157	0.281328	0.762266	1	Rad18 - control	limma	0.0826582	0.262249	FALSE	no hit	5.76144		1.08271
PTCD3	Q96EY7	Pentatricopeptide repeat domain-containing protein 3, mitochondrial OS=Homo sapiens GN=PTCD3 PE=1 SV=3	1	1	3	3	6	6.74944	0.228185	24.0997	2.02367	0.0828452	0.262337	-6.0538	0.281692	0.7625	1	Rad18 - control	limma	0.0828452	0.262337	FALSE	no hit	6.74944		1.08173
MIS18BP1	Q6P0N0	Mis18-binding protein 1 OS=Homo sapiens GN=MIS18BP1 PE=1 SV=1	1	1	3	3	2	5.50035	0.164385	21.456	2.02334	0.0828856	0.262337	-6.05428	0.281771	0.762551	1	Rad18 - control	limma	0.0828856	0.262337	FALSE	no hit	5.50035		1.08152
UBR5	E7EMW7|O95071|O95071-2	E3 ubiquitin-protein ligase UBR5 OS=Homo sapiens GN=UBR5 PE=1 SV=1|E3 ubiquitin-protein ligase UBR5 OS=Homo sapiens GN=UBR5 PE=1 SV=2|Isoform 2 of E3 ubiquitin-protein ligase UBR5 OS=Homo sapiens GN=UBR5	1	1	3	3	17	6.46289	0.148427	25.1244	2.02193	0.0830581	0.262337	-6.05633	0.282107	0.762767	1	Rad18 - control	limma	0.0830581	0.262337	FALSE	no hit	6.46289		1.08062
DNAJB6	O75190-2	Isoform B of DnaJ homolog subfamily B member 6 OS=Homo sapiens GN=DNAJB6	1	1	3	3	4	6.73971	0.185735	24.6879	2.02138	0.0831245	0.262337	-6.05712	0.282236	0.762849	1	Rad18 - control	limma	0.0831245	0.262337	FALSE	no hit	6.73971		1.08027
MCM7	P33993	DNA replication licensing factor MCM7 OS=Homo sapiens GN=MCM7 PE=1 SV=4	1	1	3	3	19	7.56173	0.118323	26.9578	2.02039	0.0832468	0.262337	-6.05857	0.282474	0.763002	1	Rad18 - control	limma	0.0832468	0.262337	FALSE	no hit	7.56173		1.07963
USP9X	Q93008|Q93008-1	Probable ubiquitin carboxyl-terminal hydrolase FAF-X OS=Homo sapiens GN=USP9X PE=1 SV=3|Isoform 2 of Probable ubiquitin carboxyl-terminal hydrolase FAF-X OS=Homo sapiens GN=USP9X	1	1	3	3	18	6.44065	0.15718	24.8535	2.0202	0.0832701	0.262337	-6.05885	0.282519	0.763031	1	Rad18 - control	limma	0.0832701	0.262337	FALSE	no hit	6.44065		1.07951
MYO1D	J3QRN6|O94832	Unconventional myosin-Id OS=Homo sapiens GN=MYO1D PE=1 SV=1|Unconventional myosin-Id OS=Homo sapiens GN=MYO1D PE=1 SV=2	1	1	3	3	9	6.06248	0.133685	24.2983	2.01945	0.0833612	0.262337	-6.05993	0.282696	0.763144	1	Rad18 - control	limma	0.0833612	0.262337	FALSE	no hit	6.06248		1.07904
ZFR	Q96KR1	Zinc finger RNA-binding protein OS=Homo sapiens GN=ZFR PE=1 SV=2	1	1	3	3	15	6.86907	-0.123984	25.9228	-2.01841	0.0834896	0.262437	-6.06145	0.282945	0.763303	1	Rad18 - control	limma	0.0834896	0.262437	FALSE	no hit	6.86907		1.07837
VPS51	Q9UID3	Vacuolar protein sorting-associated protein 51 homolog OS=Homo sapiens GN=VPS51 PE=1 SV=2	1	1	3	3	2	5.58834	-0.186028	20.5927	-2.01739	0.083615	0.262528	-6.06293	0.283188	0.763458	1	Rad18 - control	limma	0.083615	0.262528	FALSE	no hit	5.58834		1.07772
YWHAH	Q04917	14-3-3 protein eta OS=Homo sapiens GN=YWHAH PE=1 SV=4	1	1	3	3	7	6.54813	-0.121551	25.0645	-2.01582	0.0838086	0.262832	-6.06521	0.283563	0.763697	1	Rad18 - control	limma	0.0838086	0.262832	FALSE	no hit	6.54813		1.07671
CUEDC1	Q9NWM3	CUE domain-containing protein 1 OS=Homo sapiens GN=CUEDC1 PE=1 SV=1	1	1	3	3	2	5.65949	-0.151375	21.4417	-2.01356	0.0840879	0.263404	-6.06849	0.284103	0.76404	1	Rad18 - control	limma	0.0840879	0.263404	FALSE	no hit	5.65949		1.07527
ZC3H8	A0A0C4DGZ1|Q8N5P1	Zinc finger CCCH domain-containing protein 8 OS=Homo sapiens GN=ZC3H8 PE=1 SV=1|Zinc finger CCCH domain-containing protein 8 OS=Homo sapiens GN=ZC3H8 PE=1 SV=2	1	1	3	3	2	6.10787	0.144973	22.1155	2.0115	0.0843436	0.263661	-6.07149	0.284596	0.764353	1	Rad18 - control	limma	0.0843436	0.263661	FALSE	no hit	6.10787		1.07395
RPS5	M0R0F0|M0R0R2|P46782	40S ribosomal protein S5 (Fragment) OS=Homo sapiens GN=RPS5 PE=1 SV=1|40S ribosomal protein S5 OS=Homo sapiens GN=RPS5 PE=1 SV=1|40S ribosomal protein S5 OS=Homo sapiens GN=RPS5 PE=1 SV=4	1	1	3	3	7	7.28915	0.294105	25.7772	2.01117	0.0843849	0.263661	-6.07197	0.284676	0.764403	1	Rad18 - control	limma	0.0843849	0.263661	FALSE	no hit	7.28915		1.07374
RBM34	P42696	RNA-binding protein 34 OS=Homo sapiens GN=RBM34 PE=1 SV=2	1	1	3	3	9	6.44274	0.408214	24.2492	2.01056	0.0844607	0.263661	-6.07286	0.284822	0.764495	1	Rad18 - control	limma	0.0844607	0.263661	FALSE	no hit	6.44274		1.07335
ATAD5	Q96QE3	ATPase family AAA domain-containing protein 5 OS=Homo sapiens GN=ATAD5 PE=1 SV=4	1	1	3	3	3	5.62128	-0.147606	21.8818	-2.007	0.0849049	0.264656	-6.07803	0.285676	0.765034	1	Rad18 - control	limma	0.0849049	0.264656	FALSE	no hit	5.62128		1.07107
SAFB2	Q14151	Scaffold attachment factor B2 OS=Homo sapiens GN=SAFB2 PE=1 SV=1	1	1	3	3	4	6.12895	0.223728	22.8565	2.00644	0.0849742	0.264656	-6.07883	0.285809	0.765118	1	Rad18 - control	limma	0.0849742	0.264656	FALSE	no hit	6.12895		1.07071
ETFB	P38117	Electron transfer flavoprotein subunit beta OS=Homo sapiens GN=ETFB PE=1 SV=3	1	1	3	3	6	6.17725	0.21056	24.2153	2.00346	0.085348	0.265516	-6.08316	0.286525	0.765567	1	Rad18 - control	limma	0.085348	0.265516	FALSE	no hit	6.17725		1.06881
DPF2	J3KMZ8|Q92785	Zinc finger protein ubi-d4 OS=Homo sapiens GN=DPF2 PE=1 SV=1|Zinc finger protein ubi-d4 OS=Homo sapiens GN=DPF2 PE=1 SV=2	1	1	3	3	4	5.99483	0.133265	21.8851	1.99618	0.0862679	0.268071	-6.09371	0.28828	0.766661	1	Rad18 - control	limma	0.0862679	0.268071	FALSE	no hit	5.99483		1.06415
2009-09-01	Q9UHD8|Q9UHD8-2|Q9UHD8-5|Q9UHD8-7	Septin-9 OS=Homo sapiens GN=SEPT9 PE=1 SV=2|Isoform 2 of Septin-9 OS=Homo sapiens GN=SEPT9|Isoform 5 of Septin-9 OS=Homo sapiens GN=SEPT9|Isoform 7 of Septin-9 OS=Homo sapiens GN=SEPT9	1	1	3	3	10	6.68639	-0.129882	25.3282	-1.99206	0.0867932	0.268826	-6.09969	0.289277	0.767278	1	Rad18 - control	limma	0.0867932	0.268826	FALSE	no hit	6.68639		1.06151
SND1	Q7KZF4	Staphylococcal nuclease domain-containing protein 1 OS=Homo sapiens GN=SND1 PE=1 SV=1	1	1	3	3	24	7.25248	-0.109556	26.7874	-1.99181	0.0868253	0.268826	-6.10005	0.289338	0.767316	1	Rad18 - control	limma	0.0868253	0.268826	FALSE	no hit	7.25248		1.06135
SLTM	Q9NWH9	SAFB-like transcription modulator OS=Homo sapiens GN=SLTM PE=1 SV=2	1	1	3	3	11	6.1336	0.154941	24.4178	1.99148	0.0868665	0.268826	-6.10052	0.289416	0.767364	1	Rad18 - control	limma	0.0868665	0.268826	FALSE	no hit	6.1336		1.06115
LARP7	Q4G0J3	La-related protein 7 OS=Homo sapiens GN=LARP7 PE=1 SV=1	1	1	3	3	7	6.0483	0.283515	23.3841	1.99053	0.0869886	0.268826	-6.1019	0.289647	0.767506	1	Rad18 - control	limma	0.0869886	0.268826	FALSE	no hit	6.0483		1.06054
PHYH	B1ALH6|O14832	Phytanoyl-CoA dioxygenase, peroxisomal OS=Homo sapiens GN=PHYH PE=1 SV=1|Phytanoyl-CoA dioxygenase, peroxisomal OS=Homo sapiens GN=PHYH PE=1 SV=1	1	1	3	3	2	5.75615	0.208482	21.8756	1.98985	0.0870754	0.268826	-6.10288	0.289811	0.767608	1	Rad18 - control	limma	0.0870754	0.268826	FALSE	no hit	5.75615		1.0601
PITPNB	P48739|P48739-2|P48739-3	Phosphatidylinositol transfer protein beta isoform OS=Homo sapiens GN=PITPNB PE=1 SV=2|Isoform 2 of Phosphatidylinositol transfer protein beta isoform OS=Homo sapiens GN=PITPNB|Isoform 3 of Phosphatidylinositol transfer protein beta isoform OS=Homo sapiens GN=PITPNB	1	1	3	3	5	6.00646	-0.125115	23.5261	-1.98963	0.0871041	0.268826	-6.1032	0.289865	0.767641	1	Rad18 - control	limma	0.0871041	0.268826	FALSE	no hit	6.00646		1.05996
EIF3G	K7EL20|K7ER90|O75821	Eukaryotic translation initiation factor 3 subunit G (Fragment) OS=Homo sapiens GN=EIF3G PE=1 SV=7|Eukaryotic translation initiation factor 3 subunit G (Fragment) OS=Homo sapiens GN=EIF3G PE=1 SV=1|Eukaryotic translation initiation factor 3 subunit G OS=Homo sapiens GN=EIF3G PE=1 SV=2	1	1	3	3	7	7.21159	-0.151063	25.7795	-1.98763	0.0873607	0.269313	-6.1061	0.29035	0.767939	1	Rad18 - control	limma	0.0873607	0.269313	FALSE	no hit	7.21159		1.05868
PAAF1	F5H0C4|Q9BRP4|Q9BRP4-2	Proteasomal ATPase-associated factor 1 OS=Homo sapiens GN=PAAF1 PE=1 SV=1|Proteasomal ATPase-associated factor 1 OS=Homo sapiens GN=PAAF1 PE=1 SV=2|Isoform 2 of Proteasomal ATPase-associated factor 1 OS=Homo sapiens GN=PAAF1	1	1	3	3	3	6.10144	0.315906	22.9624	1.98451	0.0877624	0.270245	-6.11061	0.291107	0.768402	1	Rad18 - control	limma	0.0877624	0.270245	FALSE	no hit	6.10144		1.05669
POLR2A	A0A087WWE2|A0A0C4DGZ0|P24928	DNA-directed RNA polymerase subunit OS=Homo sapiens GN=POLR2A PE=1 SV=1|DNA-directed RNA polymerase subunit OS=Homo sapiens GN=POLR2A PE=1 SV=1|DNA-directed RNA polymerase II subunit RPB1 OS=Homo sapiens GN=POLR2A PE=1 SV=2	1	1	3	3	18	6.48728	0.143397	25.471	1.98006	0.0883394	0.271714	-6.11705	0.292191	0.769063	1	Rad18 - control	limma	0.0883394	0.271714	FALSE	no hit	6.48728		1.05385
DDX23	Q9BUQ8	Probable ATP-dependent RNA helicase DDX23 OS=Homo sapiens GN=DDX23 PE=1 SV=3	1	1	3	3	2	5.91823	0.378798	21.5919	1.97822	0.0885797	0.272145	-6.11971	0.292641	0.769336	1	Rad18 - control	limma	0.0885797	0.272145	FALSE	no hit	5.91823		1.05267
RPS24	A0A087WUS0|E7ETK0|P62847|P62847-2|P62847-3|P62847-4	40S ribosomal protein S24 OS=Homo sapiens GN=RPS24 PE=1 SV=1|40S ribosomal protein S24 OS=Homo sapiens GN=RPS24 PE=1 SV=1|40S ribosomal protein S24 OS=Homo sapiens GN=RPS24 PE=1 SV=1|Isoform 2 of 40S ribosomal protein S24 OS=Homo sapiens GN=RPS24|Isoform 3 of 40S ribosomal protein S24 OS=Homo sapiens GN=RPS24|Isoform 4 of 40S ribosomal protein S24 OS=Homo sapiens GN=RPS24	1	1	3	3	3	7.57803	0.295448	26.5324	1.9744	0.0890793	0.27305	-6.12524	0.293574	0.769901	1	Rad18 - control	limma	0.0890793	0.27305	FALSE	no hit	7.57803		1.05022
RPL28	P46779	60S ribosomal protein L28 OS=Homo sapiens GN=RPL28 PE=1 SV=3	1	1	3	3	6	7.68918	0.796145	25.3472	1.97425	0.0890984	0.27305	-6.12545	0.29361	0.769922	1	Rad18 - control	limma	0.0890984	0.27305	FALSE	no hit	7.68918		1.05013
TRIM65	Q6PJ69	Tripartite motif-containing protein 65 OS=Homo sapiens GN=TRIM65 PE=1 SV=3	1	1	3	3	2	5.59276	-0.159715	21.0342	-1.97366	0.0891755	0.27305	-6.1263	0.293753	0.770009	1	Rad18 - control	limma	0.0891755	0.27305	FALSE	no hit	5.59276		1.04975
RBX1	P62877	E3 ubiquitin-protein ligase RBX1 OS=Homo sapiens GN=RBX1 PE=1 SV=1	1	1	3	3	2	6.03795	-0.193634	22.9198	-1.97248	0.0893307	0.273217	-6.128	0.294043	0.770183	1	Rad18 - control	limma	0.0893307	0.273217	FALSE	no hit	6.03795		1.049
CHID1	Q9BWS9|Q9BWS9-2|Q9BWS9-3	Chitinase domain-containing protein 1 OS=Homo sapiens GN=CHID1 PE=1 SV=1|Isoform 2 of Chitinase domain-containing protein 1 OS=Homo sapiens GN=CHID1|Isoform 3 of Chitinase domain-containing protein 1 OS=Homo sapiens GN=CHID1	1	1	3	3	2	6.47931	0.115227	21.6011	1.97052	0.0895889	0.273699	-6.13084	0.294523	0.770472	1	Rad18 - control	limma	0.0895889	0.273699	FALSE	no hit	6.47931		1.04775
ZNF143	E7EN86|P52747|P52747-2|P52747-3	Zinc finger protein 143 OS=Homo sapiens GN=ZNF143 PE=1 SV=1|Zinc finger protein 143 OS=Homo sapiens GN=ZNF143 PE=1 SV=2|Isoform 2 of Zinc finger protein 143 OS=Homo sapiens GN=ZNF143|Isoform 3 of Zinc finger protein 143 OS=Homo sapiens GN=ZNF143	1	1	3	3	3	5.89472	0.183682	22.2307	1.96949	0.0897248	0.273807	-6.13232	0.294775	0.770623	1	Rad18 - control	limma	0.0897248	0.273807	FALSE	no hit	5.89472		1.04709
UBE4B	O95155|O95155-2|O95155-3|O95155-4	Ubiquitin conjugation factor E4 B OS=Homo sapiens GN=UBE4B PE=1 SV=1|Isoform 2 of Ubiquitin conjugation factor E4 B OS=Homo sapiens GN=UBE4B|Isoform 3 of Ubiquitin conjugation factor E4 B OS=Homo sapiens GN=UBE4B|Isoform 4 of Ubiquitin conjugation factor E4 B OS=Homo sapiens GN=UBE4B	1	1	3	3	4	5.87876	0.186847	22.5065	1.96823	0.0898912	0.274007	-6.13414	0.295084	0.770809	1	Rad18 - control	limma	0.0898912	0.274007	FALSE	no hit	5.87876		1.04628
SNX2	O60749|O60749-2	Sorting nexin-2 OS=Homo sapiens GN=SNX2 PE=1 SV=2|Isoform 2 of Sorting nexin-2 OS=Homo sapiens GN=SNX2	1	1	3	3	7	6.43556	-0.120996	24.5774	-1.96515	0.090299	0.274942	-6.13858	0.29584	0.77126	1	Rad18 - control	limma	0.090299	0.274942	FALSE	no hit	6.43556		1.04432
KIAA0391	O15091|O15091-2	Mitochondrial ribonuclease P protein 3 OS=Homo sapiens GN=KIAA0391 PE=1 SV=2|Isoform 2 of Mitochondrial ribonuclease P protein 3 OS=Homo sapiens GN=KIAA0391	1	1	3	3	5	6.08808	0.112444	23.5628	1.96234	0.0906742	0.275412	-6.14265	0.296533	0.771672	1	Rad18 - control	limma	0.0906742	0.275412	FALSE	no hit	6.08808		1.04252
CSE1L	P55060|P55060-3	Exportin-2 OS=Homo sapiens GN=CSE1L PE=1 SV=3|Isoform 3 of Exportin-2 OS=Homo sapiens GN=CSE1L	1	1	3	3	8	6.53276	0.130677	24.8088	1.96196	0.0907249	0.275412	-6.1432	0.296626	0.771728	1	Rad18 - control	limma	0.0907249	0.275412	FALSE	no hit	6.53276		1.04227
DPYSL3	Q14195-2	Isoform LCRMP-4 of Dihydropyrimidinase-related protein 3 OS=Homo sapiens GN=DPYSL3	1	1	3	3	5	5.82876	-0.144672	22.7104	-1.96171	0.0907573	0.275412	-6.14355	0.296686	0.771764	1	Rad18 - control	limma	0.0907573	0.275412	FALSE	no hit	5.82876		1.04212
TMEM33	D6RAA6|P57088	Transmembrane protein 33 (Fragment) OS=Homo sapiens GN=TMEM33 PE=1 SV=1|Transmembrane protein 33 OS=Homo sapiens GN=TMEM33 PE=1 SV=2	1	1	3	3	4	5.8647	0.224646	22.4309	1.96017	0.0909632	0.275603	-6.14577	0.297065	0.771989	1	Rad18 - control	limma	0.0909632	0.275603	FALSE	no hit	5.8647		1.04113
SRBD1	Q8N5C6	S1 RNA-binding domain-containing protein 1 OS=Homo sapiens GN=SRBD1 PE=1 SV=2	1	1	3	3	9	6.09924	0.108817	23.4099	1.95973	0.0910229	0.275603	-6.14641	0.297175	0.772054	1	Rad18 - control	limma	0.0910229	0.275603	FALSE	no hit	6.09924		1.04085
PI4KA	J3KN10|P42356	Phosphatidylinositol 4-kinase alpha OS=Homo sapiens GN=PI4KA PE=1 SV=1|Phosphatidylinositol 4-kinase alpha OS=Homo sapiens GN=PI4KA PE=1 SV=4	1	1	3	3	5	5.77561	0.166765	22.2028	1.95655	0.0914488	0.276584	-6.15098	0.297958	0.772516	1	Rad18 - control	limma	0.0914488	0.276584	FALSE	no hit	5.77561		1.03882
AUP1	Q9Y679|Q9Y679-2	Ancient ubiquitous protein 1 OS=Homo sapiens GN=AUP1 PE=1 SV=1|Isoform Short of Ancient ubiquitous protein 1 OS=Homo sapiens GN=AUP1	1	1	3	3	8	6.86463	-0.128178	25.0579	-1.95489	0.0916734	0.276711	-6.15339	0.29837	0.772759	1	Rad18 - control	limma	0.0916734	0.276711	FALSE	no hit	6.86463		1.03776
CHTOP	Q9Y3Y2|Q9Y3Y2-3|Q9Y3Y2-4	Chromatin target of PRMT1 protein OS=Homo sapiens GN=CHTOP PE=1 SV=2|Isoform 2 of Chromatin target of PRMT1 protein OS=Homo sapiens GN=CHTOP|Isoform 3 of Chromatin target of PRMT1 protein OS=Homo sapiens GN=CHTOP	1	1	3	3	4	6.75993	0.333856	24.667	1.95473	0.0916943	0.276711	-6.15361	0.298408	0.772782	1	Rad18 - control	limma	0.0916943	0.276711	FALSE	no hit	6.75993		1.03766
MRPS9	P82933	28S ribosomal protein S9, mitochondrial OS=Homo sapiens GN=MRPS9 PE=1 SV=2	1	1	3	3	9	6.79718	0.244568	25.1861	1.95226	0.0920276	0.277319	-6.15716	0.299019	0.77314	1	Rad18 - control	limma	0.0920276	0.277319	FALSE	no hit	6.79718		1.03608
TSEN34	A0A024R4N9|A0A0G2JNK5|A9C4B9|B0V3J0|E7EQB3|Q9BSV6	tRNA-splicing endonuclease subunit Sen34 OS=Homo sapiens GN=TSEN34 PE=1 SV=1|tRNA-splicing endonuclease subunit Sen34 (Fragment) OS=Homo sapiens GN=TSEN34 PE=1 SV=1|tRNA-splicing endonuclease subunit Sen34 (Fragment) OS=Homo sapiens GN=TSEN34 PE=1 SV=2|tRNA-splicing endonuclease subunit Sen34 (Fragment) OS=Homo sapiens GN=TSEN34 PE=1 SV=1|tRNA-splicing endonuclease subunit Sen34 OS=Homo sapiens G…	1	1	3	3	3	5.73297	0.211381	21.5134	1.95167	0.0921078	0.277319	-6.15802	0.299165	0.773226	1	Rad18 - control	limma	0.0921078	0.277319	FALSE	no hit	5.73297		1.0357
GRB10	Q13322|Q13322-2|Q13322-4	Growth factor receptor-bound protein 10 OS=Homo sapiens GN=GRB10 PE=1 SV=2|Isoform 1 of Growth factor receptor-bound protein 10 OS=Homo sapiens GN=GRB10|Isoform 4 of Growth factor receptor-bound protein 10 OS=Homo sapiens GN=GRB10	1	1	3	3	3	5.68285	0.143779	21.9111	1.95088	0.0922148	0.277319	-6.15915	0.299361	0.773341	1	Rad18 - control	limma	0.0922148	0.277319	FALSE	no hit	5.68285		1.0352
RPL24	C9JNW5|C9JXB8|P83731	60S ribosomal protein L24 OS=Homo sapiens GN=RPL24 PE=1 SV=1|60S ribosomal protein L24 OS=Homo sapiens GN=RPL24 PE=1 SV=1|60S ribosomal protein L24 OS=Homo sapiens GN=RPL24 PE=1 SV=1	1	1	3	3	3	7.50443	0.364213	25.9039	1.95023	0.0923038	0.277319	-6.1601	0.299523	0.773436	1	Rad18 - control	limma	0.0923038	0.277319	FALSE	no hit	7.50443		1.03478
ROCK1	A0A0U1RQV4|Q13464	Rho-associated protein kinase 1 OS=Homo sapiens GN=ROCK1 PE=1 SV=1|Rho-associated protein kinase 1 OS=Homo sapiens GN=ROCK1 PE=1 SV=1	1	1	3	3	5	5.53508	0.147603	22.3354	1.94824	0.0925745	0.277371	-6.16296	0.300017	0.773724	1	Rad18 - control	limma	0.0925745	0.277371	FALSE	no hit	5.53508		1.03351
TFB2M	Q9H5Q4	Dimethyladenosine transferase 2, mitochondrial OS=Homo sapiens GN=TFB2M PE=1 SV=1	1	1	3	3	2	5.61893	0.630219	21.7805	1.94797	0.0926105	0.277371	-6.16334	0.300083	0.773762	1	Rad18 - control	limma	0.0926105	0.277371	FALSE	no hit	5.61893		1.03334
TCF20	Q9UGU0|Q9UGU0-2	Transcription factor 20 OS=Homo sapiens GN=TCF20 PE=1 SV=3|Isoform 2 of Transcription factor 20 OS=Homo sapiens GN=TCF20	1	1	3	3	5	6.08752	-0.15051	23.6547	-1.94785	0.0926272	0.277371	-6.16352	0.300113	0.77378	1	Rad18 - control	limma	0.0926272	0.277371	FALSE	no hit	6.08752		1.03326
DHTKD1	Q96HY7	Probable 2-oxoglutarate dehydrogenase E1 component DHKTD1, mitochondrial OS=Homo sapiens GN=DHTKD1 PE=1 SV=2	1	1	3	3	3	5.90681	0.144281	22.362	1.94493	0.0930261	0.27767	-6.16773	0.300839	0.774203	1	Rad18 - control	limma	0.0930261	0.27767	FALSE	no hit	5.90681		1.0314
AFG3L2	Q9Y4W6	AFG3-like protein 2 OS=Homo sapiens GN=AFG3L2 PE=1 SV=2	1	1	3	3	10	6.32863	0.146291	24.4317	1.94349	0.0932232	0.27767	-6.1698	0.301196	0.77441	1	Rad18 - control	limma	0.0932232	0.27767	FALSE	no hit	6.32863		1.03048
RPS9	A0A024R4M0|P46781	40S ribosomal protein S9 OS=Homo sapiens GN=RPS9 PE=1 SV=1|40S ribosomal protein S9 OS=Homo sapiens GN=RPS9 PE=1 SV=3	1	1	3	3	12	7.82072	0.655658	26.4771	1.94294	0.0932983	0.27767	-6.17058	0.301333	0.774489	1	Rad18 - control	limma	0.0932983	0.27767	FALSE	no hit	7.82072		1.03013
SDF4	Q9BRK5	45 kDa calcium-binding protein OS=Homo sapiens GN=SDF4 PE=1 SV=1	1	1	3	3	5	6.43048	0.129944	23.9075	1.94276	0.0933229	0.27767	-6.17084	0.301377	0.774515	1	Rad18 - control	limma	0.0933229	0.27767	FALSE	no hit	6.43048		1.03001
C4orf27	Q9NWY4	UPF0609 protein C4orf27 OS=Homo sapiens GN=C4orf27 PE=1 SV=2	1	1	3	3	2	6.05342	0.184045	22.1828	1.94272	0.093328	0.27767	-6.1709	0.301387	0.774521	1	Rad18 - control	limma	0.093328	0.27767	FALSE	no hit	6.05342		1.02999
DNAJA1	P31689	DnaJ homolog subfamily A member 1 OS=Homo sapiens GN=DNAJA1 PE=1 SV=2	1	1	3	3	2	6.51513	-0.156421	23.5208	-1.94264	0.0933395	0.27767	-6.17102	0.301407	0.774533	1	Rad18 - control	limma	0.0933395	0.27767	FALSE	no hit	6.51513		1.02993
ILF3	Q12906-7	Isoform 7 of Interleukin enhancer-binding factor 3 OS=Homo sapiens GN=ILF3	1	1	3	3	18	7.39834	0.176371	26.5364	1.94017	0.0936795	0.278377	-6.17457	0.302023	0.774889	1	Rad18 - control	limma	0.0936795	0.278377	FALSE	no hit	7.39834		1.02836
BCLAF1	Q9NYF8|Q9NYF8-2	Bcl-2-associated transcription factor 1 OS=Homo sapiens GN=BCLAF1 PE=1 SV=2|Isoform 2 of Bcl-2-associated transcription factor 1 OS=Homo sapiens GN=BCLAF1	1	1	3	3	7	6.08935	-0.187987	23.6477	-1.9356	0.0943105	0.279861	-6.18113	0.303162	0.775545	1	Rad18 - control	limma	0.0943105	0.279861	FALSE	no hit	6.08935		1.02544
PPM1F	P49593|P49593-2	Protein phosphatase 1F OS=Homo sapiens GN=PPM1F PE=1 SV=3|Isoform 2 of Protein phosphatase 1F OS=Homo sapiens GN=PPM1F	1	1	3	3	4	6.18925	0.164523	22.5161	1.93316	0.0946491	0.279861	-6.18463	0.303772	0.775894	1	Rad18 - control	limma	0.0946491	0.279861	FALSE	no hit	6.18925		1.02388
GSTM3	P21266	Glutathione S-transferase Mu 3 OS=Homo sapiens GN=GSTM3 PE=1 SV=3	1	1	3	3	2	6.25469	-0.209972	21.1589	-1.93304	0.0946669	0.279861	-6.18482	0.303804	0.775912	1	Rad18 - control	limma	0.0946669	0.279861	FALSE	no hit	6.25469		1.0238
SCP2	E9PLD1|P22307|P22307-3|P22307-7	Non-specific lipid-transfer protein OS=Homo sapiens GN=SCP2 PE=1 SV=1|Non-specific lipid-transfer protein OS=Homo sapiens GN=SCP2 PE=1 SV=2|Isoform 3 of Non-specific lipid-transfer protein OS=Homo sapiens GN=SCP2|Isoform 7 of Non-specific lipid-transfer protein OS=Homo sapiens GN=SCP2	1	1	3	3	3	6.12309	0.144567	23.6311	1.93262	0.0947248	0.279861	-6.18542	0.303908	0.775972	1	Rad18 - control	limma	0.0947248	0.279861	FALSE	no hit	6.12309		1.02354
PUM3	Q15397	Pumilio homolog 3 OS=Homo sapiens GN=PUM3 PE=1 SV=3	1	1	3	3	2	5.59752	0.189936	21.3615	1.93141	0.0948928	0.279861	-6.18715	0.304209	0.776145	1	Rad18 - control	limma	0.0948928	0.279861	FALSE	no hit	5.59752		1.02277
RPS2	P15880	40S ribosomal protein S2 OS=Homo sapiens GN=RPS2 PE=1 SV=2	1	1	3	3	10	8.19558	0.660848	27.1487	1.93114	0.0949306	0.279861	-6.18754	0.304277	0.776183	1	Rad18 - control	limma	0.0949306	0.279861	FALSE	no hit	8.19558		1.02259
PNPT1	Q8TCS8	Polyribonucleotide nucleotidyltransferase 1, mitochondrial OS=Homo sapiens GN=PNPT1 PE=1 SV=2	1	1	3	3	3	5.97723	0.120569	23.3079	1.93072	0.0949893	0.279861	-6.18814	0.304383	0.776243	1	Rad18 - control	limma	0.0949893	0.279861	FALSE	no hit	5.97723		1.02233
TRA2B	P62995	Transformer-2 protein homolog beta OS=Homo sapiens GN=TRA2B PE=1 SV=1	1	1	3	3	2	6.43142	0.376378	23.464	1.93063	0.0950024	0.279861	-6.18827	0.304406	0.776257	1	Rad18 - control	limma	0.0950024	0.279861	FALSE	no hit	6.43142		1.02227
RPL35	F2Z388|P42766	60S ribosomal protein L35 OS=Homo sapiens GN=RPL35 PE=1 SV=1|60S ribosomal protein L35 OS=Homo sapiens GN=RPL35 PE=1 SV=2	1	1	3	3	3	6.88216	0.803293	23.8958	1.92706	0.095502	0.281028	-6.19339	0.305301	0.776766	1	Rad18 - control	limma	0.095502	0.281028	FALSE	no hit	6.88216		1.01999
TARDBP	A0A087WYY0|A0A087X260|B1AKP7|G3V162|K7EJM5|K7EN94|Q13148	TAR DNA-binding protein 43 OS=Homo sapiens GN=TARDBP PE=1 SV=1|TAR DNA-binding protein 43 OS=Homo sapiens GN=TARDBP PE=1 SV=1|TAR DNA-binding protein 43 OS=Homo sapiens GN=TARDBP PE=1 SV=1|TAR DNA binding protein, isoform CRA_d OS=Homo sapiens GN=TARDBP PE=1 SV=1|TAR DNA-binding protein 43 (Fragment) OS=Homo sapiens GN=TARDBP PE=1 SV=1|TAR DNA-binding protein 43 (Fragment) OS=Homo sapiens GN=TARD…	1	1	3	3	6	7.00577	-0.108139	25.7748	-1.91899	0.0966416	0.284074	-6.20497	0.307331	0.777913	1	Rad18 - control	limma	0.0966416	0.284074	FALSE	no hit	7.00577		1.01484
ZNF592	Q92610	Zinc finger protein 592 OS=Homo sapiens GN=ZNF592 PE=1 SV=2	1	1	3	3	3	5.54693	0.130753	22.3049	1.91694	0.0969328	0.284622	-6.2079	0.307847	0.778203	1	Rad18 - control	limma	0.0969328	0.284622	FALSE	no hit	5.54693		1.01353
PMPCA	Q10713	Mitochondrial-processing peptidase subunit alpha OS=Homo sapiens GN=PMPCA PE=1 SV=2	1	1	3	3	6	6.15901	0.13824	23.7328	1.91522	0.0971782	0.285035	-6.21037	0.308282	0.778447	1	Rad18 - control	limma	0.0971782	0.285035	FALSE	no hit	6.15901		1.01243
HSD17B12	Q53GQ0	Very-long-chain 3-oxoacyl-CoA reductase OS=Homo sapiens GN=HSD17B12 PE=1 SV=2	1	1	3	3	2	6.22042	0.164433	22.5063	1.91431	0.0973083	0.285071	-6.21167	0.308512	0.778575	1	Rad18 - control	limma	0.0973083	0.285071	FALSE	no hit	6.22042		1.01185
BCL7A	Q4VC05|Q4VC05-2	B-cell CLL/lymphoma 7 protein family member A OS=Homo sapiens GN=BCL7A PE=1 SV=1|Isoform 2 of B-cell CLL/lymphoma 7 protein family member A OS=Homo sapiens GN=BCL7A	1	1	3	3	2	5.66189	-0.163286	22.1347	-1.91367	0.0974001	0.285071	-6.21259	0.308674	0.778666	1	Rad18 - control	limma	0.0974001	0.285071	FALSE	no hit	5.66189		1.01144
SSB	P05455	Lupus La protein OS=Homo sapiens GN=SSB PE=1 SV=2	1	1	3	3	8	6.31878	-0.109486	24.4102	-1.91165	0.0976892	0.28561	-6.21548	0.309185	0.77895	1	Rad18 - control	limma	0.0976892	0.28561	FALSE	no hit	6.31878		1.01015
EFL1	Q7Z2Z2|Q7Z2Z2-2	Elongation factor-like GTPase 1 OS=Homo sapiens GN=EFL1 PE=1 SV=2|Isoform 2 of Elongation factor-like GTPase 1 OS=Homo sapiens GN=EFL1	1	1	3	3	3	5.79002	-0.150873	22.5478	-1.91005	0.0979186	0.285919	-6.21776	0.309589	0.779175	1	Rad18 - control	limma	0.0979186	0.285919	FALSE	no hit	5.79002		1.00913
PUS1	F5H1S9|G8JLB3|Q9Y606|Q9Y606-2	tRNA pseudouridine synthase OS=Homo sapiens GN=PUS1 PE=1 SV=1|tRNA pseudouridine synthase (Fragment) OS=Homo sapiens GN=PUS1 PE=1 SV=1|tRNA pseudouridine synthase A, mitochondrial OS=Homo sapiens GN=PUS1 PE=1 SV=3|Isoform 2 of tRNA pseudouridine synthase A, mitochondrial OS=Homo sapiens GN=PUS1	1	1	3	3	4	6.34527	0.163404	22.6751	1.90945	0.0980055	0.285919	-6.21863	0.309742	0.77926	1	Rad18 - control	limma	0.0980055	0.285919	FALSE	no hit	6.34527		1.00875
FTSJ2|MRM2	E9PGN6|Q9UI43	rRNA methyltransferase 2, mitochondrial OS=Homo sapiens GN=FTSJ2 PE=1 SV=1|rRNA methyltransferase 2, mitochondrial OS=Homo sapiens GN=MRM2 PE=1 SV=1	1	1	3	3	2	5.4777	0.177897	20.4585	1.90757	0.0982765	0.28624	-6.22131	0.310218	0.779525	1	Rad18 - control	limma	0.0982765	0.28624	FALSE	no hit	5.4777		1.00755
RANBP1	C9JXG8|F6WQW2|P43487|P43487-2	Ran-specific GTPase-activating protein (Fragment) OS=Homo sapiens GN=RANBP1 PE=1 SV=2|Ran-specific GTPase-activating protein OS=Homo sapiens GN=RANBP1 PE=1 SV=1|Ran-specific GTPase-activating protein OS=Homo sapiens GN=RANBP1 PE=1 SV=1|Isoform 2 of Ran-specific GTPase-activating protein OS=Homo sapiens GN=RANBP1	1	1	3	3	2	6.41874	-0.138888	23.4827	-1.90531	0.0986037	0.28624	-6.22455	0.310793	0.779842	1	Rad18 - control	limma	0.0986037	0.28624	FALSE	no hit	6.41874		1.00611
TRIM4	Q9C037|Q9C037-2	E3 ubiquitin-protein ligase TRIM4 OS=Homo sapiens GN=TRIM4 PE=1 SV=2|Isoform Beta of E3 ubiquitin-protein ligase TRIM4 OS=Homo sapiens GN=TRIM4	1	1	3	3	2	5.89244	0.158164	21.8317	1.90528	0.0986072	0.28624	-6.22458	0.310799	0.779846	1	Rad18 - control	limma	0.0986072	0.28624	FALSE	no hit	5.89244		1.00609
RAD21	O60216	Double-strand-break repair protein rad21 homolog OS=Homo sapiens GN=RAD21 PE=1 SV=2	1	1	3	3	5	6.41363	0.12828	23.4597	1.90509	0.0986352	0.28624	-6.22486	0.310848	0.779873	1	Rad18 - control	limma	0.0986352	0.28624	FALSE	no hit	6.41363		1.00597
PEX1	A0A0C4DG33|O43933	Peroxisome biogenesis factor 1 OS=Homo sapiens GN=PEX1 PE=1 SV=1|Peroxisome biogenesis factor 1 OS=Homo sapiens GN=PEX1 PE=1 SV=1	1	1	3	3	3	5.64891	0.276936	21.7859	1.90504	0.0986419	0.28624	-6.22493	0.31086	0.779879	1	Rad18 - control	limma	0.0986419	0.28624	FALSE	no hit	5.64891		1.00594
COPE	A0A087X0I4|M0QXB4|O14579|O14579-3	Coatomer subunit epsilon OS=Homo sapiens GN=COPE PE=1 SV=1|Coatomer protein complex, subunit epsilon, isoform CRA_g OS=Homo sapiens GN=COPE PE=1 SV=1|Coatomer subunit epsilon OS=Homo sapiens GN=COPE PE=1 SV=3|Isoform 3 of Coatomer subunit epsilon OS=Homo sapiens GN=COPE	1	1	3	3	2	6.27968	-0.160981	21.4291	-1.90254	0.099005	0.286747	-6.2285	0.311496	0.78023	1	Rad18 - control	limma	0.099005	0.286747	FALSE	no hit	6.27968		1.00434
GZF1	Q9H116	GDNF-inducible zinc finger protein 1 OS=Homo sapiens GN=GZF1 PE=1 SV=1	1	1	3	3	2	5.8295	0.256877	22.6058	1.90239	0.0990273	0.286747	-6.22872	0.311535	0.780251	1	Rad18 - control	limma	0.0990273	0.286747	FALSE	no hit	5.8295		1.00425
FUS	H3BPE7|P35637|P35637-2	RNA-binding protein FUS OS=Homo sapiens GN=FUS PE=1 SV=1|RNA-binding protein FUS OS=Homo sapiens GN=FUS PE=1 SV=1|Isoform Short of RNA-binding protein FUS OS=Homo sapiens GN=FUS	1	1	3	3	2	6.40908	0.624861	23.9581	1.89546	0.100039	0.289111	-6.23861	0.313299	0.781218	1	Rad18 - control	limma	0.100039	0.289111	FALSE	no hit	6.40908		0.999829
RABGGTB	P53611|Q5T4U8	Geranylgeranyl transferase type-2 subunit beta OS=Homo sapiens GN=RABGGTB PE=1 SV=2|Geranylgeranyl transferase type-2 subunit beta OS=Homo sapiens GN=RABGGTB PE=1 SV=1	1	1	3	3	2	5.79253	-0.283037	21.1978	-1.89473	0.100147	0.289111	-6.23966	0.313486	0.78132	1	Rad18 - control	limma	0.100147	0.289111	FALSE	no hit	5.79253		0.999363
RPL6	Q02878	60S ribosomal protein L6 OS=Homo sapiens GN=RPL6 PE=1 SV=3	1	1	3	3	9	6.98126	0.64414	26.1114	1.89418	0.100227	0.289111	-6.24044	0.313626	0.781397	1	Rad18 - control	limma	0.100227	0.289111	FALSE	no hit	6.98126		0.999013
KIF1B	O60333-3	Isoform 3 of Kinesin-like protein KIF1B OS=Homo sapiens GN=KIF1B	1	1	3	3	6	5.69864	-0.180619	23.0761	-1.8939	0.100269	0.289111	-6.24084	0.313699	0.781436	1	Rad18 - control	limma	0.100269	0.289111	FALSE	no hit	5.69864		0.998833
RPL8	P62917	60S ribosomal protein L8 OS=Homo sapiens GN=RPL8 PE=1 SV=2	1	1	3	3	7	7.55237	0.367044	26.7	1.89309	0.100388	0.289148	-6.242	0.313905	0.781548	1	Rad18 - control	limma	0.100388	0.289148	FALSE	no hit	7.55237		0.998317
ATRN	O75882	Attractin OS=Homo sapiens GN=ATRN PE=1 SV=2	1	1	3	3	4	5.90394	0.130412	23.1476	1.8905	0.100771	0.289326	-6.24569	0.314568	0.781908	1	Rad18 - control	limma	0.100771	0.289326	FALSE	no hit	5.90394		0.996666
ECH1	Q13011	Delta(3,5)-Delta(2,4)-dienoyl-CoA isomerase, mitochondrial OS=Homo sapiens GN=ECH1 PE=1 SV=2	1	1	3	3	2	5.72106	0.164772	22.3081	1.8901	0.10083	0.289326	-6.24626	0.31467	0.781964	1	Rad18 - control	limma	0.10083	0.289326	FALSE	no hit	5.72106		0.99641
KLC4	Q9NSK0|Q9NSK0-3	Kinesin light chain 4 OS=Homo sapiens GN=KLC4 PE=1 SV=3|Isoform 3 of Kinesin light chain 4 OS=Homo sapiens GN=KLC4	1	1	3	3	5	5.60978	-0.125875	22.7781	-1.89005	0.100837	0.289326	-6.24633	0.314683	0.781971	1	Rad18 - control	limma	0.100837	0.289326	FALSE	no hit	5.60978		0.996379
STARD3NL	C9JKL2|C9JPX5|O95772|O95772-2	MLN64 N-terminal domain homolog OS=Homo sapiens GN=STARD3NL PE=1 SV=1|MLN64 N-terminal domain homolog (Fragment) OS=Homo sapiens GN=STARD3NL PE=1 SV=1|MLN64 N-terminal domain homolog OS=Homo sapiens GN=STARD3NL PE=1 SV=1|Isoform 2 of MLN64 N-terminal domain homolog OS=Homo sapiens GN=STARD3NL	1	1	3	3	2	6.01471	-0.202137	21.3881	-1.88877	0.101027	0.289326	-6.24816	0.315011	0.782148	1	Rad18 - control	limma	0.101027	0.289326	FALSE	no hit	6.01471		0.995562
PNKP	A0A0D9SFL2|M0QYH2|Q96T60	Bifunctional polynucleotide phosphatase/kinase OS=Homo sapiens GN=PNKP PE=1 SV=1|Bifunctional polynucleotide phosphatase/kinase OS=Homo sapiens GN=PNKP PE=1 SV=1|Bifunctional polynucleotide phosphatase/kinase OS=Homo sapiens GN=PNKP PE=1 SV=1	1	1	3	3	3	5.65796	0.175484	21.711	1.88864	0.101046	0.289326	-6.24834	0.315044	0.782166	1	Rad18 - control	limma	0.101046	0.289326	FALSE	no hit	5.65796		0.995481
RAD1	O60671|O60671-2	Cell cycle checkpoint protein RAD1 OS=Homo sapiens GN=RAD1 PE=1 SV=1|Isoform 2 of Cell cycle checkpoint protein RAD1 OS=Homo sapiens GN=RAD1	1	1	3	3	2	5.64423	0.118647	21.7715	1.88776	0.101176	0.289326	-6.24959	0.315269	0.782288	1	Rad18 - control	limma	0.101176	0.289326	FALSE	no hit	5.64423		0.994921
EPB41L2	O43491	Band 4,1-like protein 2 OS=Homo sapiens GN=EPB41L2 PE=1 SV=1	1	1	3	3	26	6.87963	-0.133638	26.5076	-1.88718	0.101262	0.289326	-6.25042	0.315418	0.782368	1	Rad18 - control	limma	0.101262	0.289326	FALSE	no hit	6.87963		0.994552
PTBP3	O95758|O95758-1|O95758-2|O95758-4|O95758-5|O95758-6|O95758-7	Polypyrimidine tract-binding protein 3 OS=Homo sapiens GN=PTBP3 PE=1 SV=2|Isoform 1 of Polypyrimidine tract-binding protein 3 OS=Homo sapiens GN=PTBP3|Isoform 2 of Polypyrimidine tract-binding protein 3 OS=Homo sapiens GN=PTBP3|Isoform 4 of Polypyrimidine tract-binding protein 3 OS=Homo sapiens GN=PTBP3|Isoform 5 of Polypyrimidine tract-binding protein 3 OS=Homo sapiens GN=PTBP3|Isoform 6 of Poly…	1	1	3	3	3	5.77294	0.212569	21.9556	1.88692	0.101301	0.289326	-6.25079	0.315485	0.782404	1	Rad18 - control	limma	0.101301	0.289326	FALSE	no hit	5.77294		0.994385
CDCA7L	Q96GN5|Q96GN5-2|Q96GN5-4|Q96GN5-5	Cell division cycle-associated 7-like protein OS=Homo sapiens GN=CDCA7L PE=1 SV=2|Isoform 2 of Cell division cycle-associated 7-like protein OS=Homo sapiens GN=CDCA7L|Isoform 3 of Cell division cycle-associated 7-like protein OS=Homo sapiens GN=CDCA7L|Isoform 4 of Cell division cycle-associated 7-like protein OS=Homo sapiens GN=CDCA7L	1	1	3	3	3	5.96015	0.135349	22.7081	1.88319	0.101858	0.29061	-6.25611	0.316443	0.78292	1	Rad18 - control	limma	0.101858	0.29061	FALSE	no hit	5.96015		0.992005
HNRNPUL2	Q1KMD3	Heterogeneous nuclear ribonucleoprotein U-like protein 2 OS=Homo sapiens GN=HNRNPUL2 PE=1 SV=1	1	1	3	3	13	6.89069	0.125729	26.023	1.88219	0.102007	0.29073	-6.25753	0.316699	0.783058	1	Rad18 - control	limma	0.102007	0.29073	FALSE	no hit	6.89069		0.99137
BMS1	Q14692	Ribosome biogenesis protein BMS1 homolog OS=Homo sapiens GN=BMS1 PE=1 SV=1	1	1	3	3	2	5.54145	0.383689	20.8945	1.88111	0.102169	0.290888	-6.25907	0.316978	0.783207	1	Rad18 - control	limma	0.102169	0.290888	FALSE	no hit	5.54145		0.99068
RPS27	P42677|Q5T4L4	40S ribosomal protein S27 OS=Homo sapiens GN=RPS27 PE=1 SV=3|40S ribosomal protein S27 OS=Homo sapiens GN=RPS27 PE=1 SV=1	1	1	3	3	2	6.33971	0.195528	22.6043	1.87611	0.102921	0.292723	-6.26619	0.318266	0.783895	1	Rad18 - control	limma	0.102921	0.292723	FALSE	no hit	6.33971		0.987494
NR3C1	P04150|P04150-10|P04150-11|P04150-12|P04150-13|P04150-2|P04150-3|P04150-6|P04150-8|P04150-9	Glucocorticoid receptor OS=Homo sapiens GN=NR3C1 PE=1 SV=1|Isoform 10 of Glucocorticoid receptor OS=Homo sapiens GN=NR3C1|Isoform Alpha-C1 of Glucocorticoid receptor OS=Homo sapiens GN=NR3C1|Isoform Alpha-C2 of Glucocorticoid receptor OS=Homo sapiens GN=NR3C1|Isoform Alpha-C3 of Glucocorticoid receptor OS=Homo sapiens GN=NR3C1|Isoform Beta of Glucocorticoid receptor OS=Homo sapiens GN=NR3C1|Isofo…	1	1	3	3	4	5.54111	-0.173098	22.011	-1.8704	0.103786	0.294117	-6.2743	0.31974	0.784676	1	Rad18 - control	limma	0.103786	0.294117	FALSE	no hit	5.54111		0.98386
EEFSEC	P57772	Selenocysteine-specific elongation factor OS=Homo sapiens GN=EEFSEC PE=1 SV=4	1	1	3	3	6	6.12544	-0.125518	24.0427	-1.87026	0.103808	0.294117	-6.2745	0.319777	0.784696	1	Rad18 - control	limma	0.103808	0.294117	FALSE	no hit	6.12544		0.983769
SOD1	P00441	Superoxide dismutase [Cu-Zn] OS=Homo sapiens GN=SOD1 PE=1 SV=2	1	1	3	3	2	5.67418	0.329583	21.7144	1.87008	0.103836	0.294117	-6.27476	0.319824	0.784721	1	Rad18 - control	limma	0.103836	0.294117	FALSE	no hit	5.67418		0.983653
MGRN1	B4DR12|K7EIM7|K7EJN3|K7EPJ5|K7ERA1|O60291|O60291-2|O60291-3|O60291-4	E3 ubiquitin-protein ligase MGRN1 OS=Homo sapiens GN=MGRN1 PE=1 SV=1|E3 ubiquitin-protein ligase MGRN1 (Fragment) OS=Homo sapiens GN=MGRN1 PE=1 SV=1|E3 ubiquitin-protein ligase MGRN1 (Fragment) OS=Homo sapiens GN=MGRN1 PE=1 SV=1|E3 ubiquitin-protein ligase MGRN1 (Fragment) OS=Homo sapiens GN=MGRN1 PE=1 SV=1|E3 ubiquitin-protein ligase MGRN1 (Fragment) OS=Homo sapiens GN=MGRN1 PE=1 SV=1|E3 ubiquit…	1	1	3	3	2	5.82446	0.181	21.932	1.87002	0.103844	0.294117	-6.27484	0.319838	0.784728	1	Rad18 - control	limma	0.103844	0.294117	FALSE	no hit	5.82446		0.983618
TMUB1	C9JCW7|C9JE12|Q9BVT8	Transmembrane and ubiquitin-like domain-containing protein 1 (Fragment) OS=Homo sapiens GN=TMUB1 PE=1 SV=7|Transmembrane and ubiquitin-like domain-containing protein 1 (Fragment) OS=Homo sapiens GN=TMUB1 PE=1 SV=1|Transmembrane and ubiquitin-like domain-containing protein 1 OS=Homo sapiens GN=TMUB1 PE=1 SV=1	1	1	3	3	2	5.88593	0.117975	22.4772	1.86907	0.10399	0.294223	-6.2762	0.320086	0.784859	1	Rad18 - control	limma	0.10399	0.294223	FALSE	no hit	5.88593		0.983009
VPS13A	Q96RL7|Q96RL7-2|Q96RL7-3|Q96RL7-4	Vacuolar protein sorting-associated protein 13A OS=Homo sapiens GN=VPS13A PE=1 SV=2|Isoform 2 of Vacuolar protein sorting-associated protein 13A OS=Homo sapiens GN=VPS13A|Isoform 3 of Vacuolar protein sorting-associated protein 13A OS=Homo sapiens GN=VPS13A|Isoform 4 of Vacuolar protein sorting-associated protein 13A OS=Homo sapiens GN=VPS13A	1	1	3	3	4	5.78626	-0.12552	22.9311	-1.86463	0.104669	0.295837	-6.2825	0.321236	0.785464	1	Rad18 - control	limma	0.104669	0.295837	FALSE	no hit	5.78626		0.980182
DIS3L2	Q8IYB7	DIS3-like exonuclease 2 OS=Homo sapiens GN=DIS3L2 PE=1 SV=4	1	1	3	3	3	5.68837	-0.125103	22.5752	-1.86235	0.105019	0.296519	-6.28574	0.321828	0.785774	1	Rad18 - control	limma	0.105019	0.296519	FALSE	no hit	5.68837		0.97873
DHX57	A0A087WZ11|Q6P158	Putative ATP-dependent RNA helicase DHX57 OS=Homo sapiens GN=DHX57 PE=1 SV=1|Putative ATP-dependent RNA helicase DHX57 OS=Homo sapiens GN=DHX57 PE=1 SV=2	1	1	3	3	5	5.9704	0.177273	23.0597	1.85943	0.10547	0.297275	-6.28988	0.322588	0.786171	1	Rad18 - control	limma	0.10547	0.297275	FALSE	no hit	5.9704		0.97687
PTMA	B8ZZQ6|P06454|P06454-2	Prothymosin alpha OS=Homo sapiens GN=PTMA PE=1 SV=1|Prothymosin alpha OS=Homo sapiens GN=PTMA PE=1 SV=2|Isoform 2 of Prothymosin alpha OS=Homo sapiens GN=PTMA	1	1	3	3	4	6.53762	0.223523	24.7211	1.8592	0.105506	0.297275	-6.29021	0.322648	0.786202	1	Rad18 - control	limma	0.105506	0.297275	FALSE	no hit	6.53762		0.976723
PLOD1	Q02809|Q02809-2	Procollagen-lysine,2-oxoglutarate 5-dioxygenase 1 OS=Homo sapiens GN=PLOD1 PE=1 SV=2|Isoform 2 of Procollagen-lysine,2-oxoglutarate 5-dioxygenase 1 OS=Homo sapiens GN=PLOD1	1	1	3	3	6	6.15651	0.110472	24.0542	1.85772	0.105735	0.297612	-6.29231	0.323033	0.786403	1	Rad18 - control	limma	0.105735	0.297612	FALSE	no hit	6.15651		0.975781
RPS26|RPS26P11	P62854|Q5JNZ5	40S ribosomal protein S26 OS=Homo sapiens GN=RPS26 PE=1 SV=3|Putative 40S ribosomal protein S26-like 1 OS=Homo sapiens GN=RPS26P11 PE=5 SV=1	1	1	3	3	3	7.11432	0.295315	23.7414	1.85123	0.106745	0.299627	-6.30151	0.324726	0.787279	1	Rad18 - control	limma	0.106745	0.299627	FALSE	no hit	7.11432		0.971651
ACIN1	E7EQT4|Q9UKV3|Q9UKV3-5|S4R3H4	Apoptotic chromatin condensation inducer in the nucleus OS=Homo sapiens GN=ACIN1 PE=1 SV=2|Apoptotic chromatin condensation inducer in the nucleus OS=Homo sapiens GN=ACIN1 PE=1 SV=2|Isoform 4 of Apoptotic chromatin condensation inducer in the nucleus OS=Homo sapiens GN=ACIN1|Apoptotic chromatin condensation inducer in the nucleus OS=Homo sapiens GN=ACIN1 PE=1 SV=1	1	1	3	3	14	6.36674	-0.120407	24.9336	-1.85114	0.106758	0.299627	-6.30162	0.324748	0.787291	1	Rad18 - control	limma	0.106758	0.299627	FALSE	no hit	6.36674		0.971598
ACAT1	E9PKF3|P24752	Acetyl-CoA acetyltransferase, mitochondrial (Fragment) OS=Homo sapiens GN=ACAT1 PE=1 SV=1|Acetyl-CoA acetyltransferase, mitochondrial OS=Homo sapiens GN=ACAT1 PE=1 SV=1	1	1	3	3	10	6.97806	0.144792	25.6014	1.851	0.106781	0.299627	-6.30183	0.324787	0.787311	1	Rad18 - control	limma	0.106781	0.299627	FALSE	no hit	6.97806		0.971504
SLC25A3	Q00325|Q00325-2	Phosphate carrier protein, mitochondrial OS=Homo sapiens GN=SLC25A3 PE=1 SV=2|Isoform B of Phosphate carrier protein, mitochondrial OS=Homo sapiens GN=SLC25A3	1	1	3	3	3	6.94983	0.104881	24.1499	1.84607	0.107555	0.301486	-6.30881	0.326076	0.787973	1	Rad18 - control	limma	0.107555	0.301486	FALSE	no hit	6.94983		0.96837
RDH14	Q9HBH5	Retinol dehydrogenase 14 OS=Homo sapiens GN=RDH14 PE=1 SV=1	1	1	3	3	3	6.14189	0.134001	22.327	1.84148	0.108281	0.302889	-6.31531	0.327281	0.788589	1	Rad18 - control	limma	0.108281	0.302889	FALSE	no hit	6.14189		0.965446
PTBP1	P26599|P26599-2|P26599-3	Polypyrimidine tract-binding protein 1 OS=Homo sapiens GN=PTBP1 PE=1 SV=1|Isoform 2 of Polypyrimidine tract-binding protein 1 OS=Homo sapiens GN=PTBP1|Isoform 3 of Polypyrimidine tract-binding protein 1 OS=Homo sapiens GN=PTBP1	1	1	3	3	5	6.53496	0.112825	23.7359	1.84141	0.108291	0.302889	-6.3154	0.327298	0.788598	1	Rad18 - control	limma	0.108291	0.302889	FALSE	no hit	6.53496		0.965406
DAP3	P51398	28S ribosomal protein S29, mitochondrial OS=Homo sapiens GN=DAP3 PE=1 SV=1	1	1	3	3	5	6.64549	0.243741	24.3267	1.84079	0.10839	0.302889	-6.31627	0.32746	0.78868	1	Rad18 - control	limma	0.10839	0.302889	FALSE	no hit	6.64549		0.965013
EDC4	Q6P2E9	Enhancer of mRNA-decapping protein 4 OS=Homo sapiens GN=EDC4 PE=1 SV=1	1	1	3	3	13	6.58616	-0.168839	25.2918	-1.83758	0.108902	0.304008	-6.32082	0.328307	0.78911	1	Rad18 - control	limma	0.108902	0.304008	FALSE	no hit	6.58616		0.962965
RARS2	Q5T160	Probable arginine--tRNA ligase, mitochondrial OS=Homo sapiens GN=RARS2 PE=1 SV=1	1	1	3	3	2	5.67754	0.182684	21.3844	1.83368	0.109524	0.305431	-6.32631	0.329332	0.789629	1	Rad18 - control	limma	0.109524	0.305431	FALSE	no hit	5.67754		0.960491
ACACB	O00763|O00763-2|O00763-3	Acetyl-CoA carboxylase 2 OS=Homo sapiens GN=ACACB PE=1 SV=3|Isoform 2 of Acetyl-CoA carboxylase 2 OS=Homo sapiens GN=ACACB|Isoform 3 of Acetyl-CoA carboxylase 2 OS=Homo sapiens GN=ACACB	1	1	3	3	23	6.97377	0.190494	25.844	1.83052	0.110033	0.305984	-6.33078	0.330168	0.79005	1	Rad18 - control	limma	0.110033	0.305984	FALSE	no hit	6.97377		0.958477
RABGEF1	E9PFK9|Q9UJ41|Q9UJ41-2|Q9UJ41-3|Q9UJ41-4	Rab5 GDP/GTP exchange factor OS=Homo sapiens GN=RABGEF1 PE=1 SV=1|Rab5 GDP/GTP exchange factor OS=Homo sapiens GN=RABGEF1 PE=1 SV=2|Isoform 2 of Rab5 GDP/GTP exchange factor OS=Homo sapiens GN=RABGEF1|Isoform 3 of Rab5 GDP/GTP exchange factor OS=Homo sapiens GN=RABGEF1|Isoform 4 of Rab5 GDP/GTP exchange factor OS=Homo sapiens GN=RABGEF1	1	1	3	3	2	6.14125	-0.136707	22.6443	-1.82964	0.110174	0.305984	-6.33201	0.330399	0.790166	1	Rad18 - control	limma	0.110174	0.305984	FALSE	no hit	6.14125		0.957921
RPL18A	M0R117|M0R1A7|M0R3D6|Q02543	60S ribosomal protein L18a OS=Homo sapiens GN=RPL18A PE=1 SV=1|60S ribosomal protein L18a OS=Homo sapiens GN=RPL18A PE=1 SV=1|60S ribosomal protein L18a (Fragment) OS=Homo sapiens GN=RPL18A PE=1 SV=1|60S ribosomal protein L18a OS=Homo sapiens GN=RPL18A PE=1 SV=2	1	1	3	3	4	7.8319	0.43977	26.0153	1.82948	0.110201	0.305984	-6.33225	0.330443	0.790187	1	Rad18 - control	limma	0.110201	0.305984	FALSE	no hit	7.8319		0.957816
MARCKSL1	P49006	MARCKS-related protein OS=Homo sapiens GN=MARCKSL1 PE=1 SV=2	1	1	3	3	2	5.86883	0.162184	21.0578	1.8288	0.11031	0.305984	-6.3332	0.330622	0.790277	1	Rad18 - control	limma	0.11031	0.305984	FALSE	no hit	5.86883		0.957386
EZR	E7EQR4|P15311	Ezrin OS=Homo sapiens GN=EZR PE=1 SV=3|Ezrin OS=Homo sapiens GN=EZR PE=1 SV=4	1	1	3	3	9	6.60769	-0.114783	24.8575	-1.82856	0.110349	0.305984	-6.33354	0.330685	0.790309	1	Rad18 - control	limma	0.110349	0.305984	FALSE	no hit	6.60769		0.957234
C21orf33	P30042	ES1 protein homolog, mitochondrial OS=Homo sapiens GN=C21orf33 PE=1 SV=3	1	1	3	3	4	6.47731	0.114069	22.9777	1.82826	0.110397	0.305984	-6.33397	0.330765	0.790349	1	Rad18 - control	limma	0.110397	0.305984	FALSE	no hit	6.47731		0.957042
RFC5	P40937	Replication factor C subunit 5 OS=Homo sapiens GN=RFC5 PE=1 SV=1	1	1	3	3	2	5.94027	0.124262	22.609	1.82377	0.111125	0.307687	-6.34029	0.331954	0.790943	1	Rad18 - control	limma	0.111125	0.307687	FALSE	no hit	5.94027		0.954188
SMC1A	Q14683	Structural maintenance of chromosomes protein 1A OS=Homo sapiens GN=SMC1A PE=1 SV=2	1	1	3	3	40	6.88782	0.157847	27.5225	1.82076	0.111615	0.30873	-6.34453	0.332752	0.791339	1	Rad18 - control	limma	0.111615	0.30873	FALSE	no hit	6.88782		0.952277
FKBP5	Q13451	Peptidyl-prolyl cis-trans isomerase FKBP5 OS=Homo sapiens GN=FKBP5 PE=1 SV=2	1	1	3	3	7	6.23003	-0.111412	23.4863	-1.81996	0.111746	0.308733	-6.34566	0.332964	0.791445	1	Rad18 - control	limma	0.111746	0.308733	FALSE	no hit	6.23003		0.951768
FDPS	P14324|P14324-2	Farnesyl pyrophosphate synthase OS=Homo sapiens GN=FDPS PE=1 SV=4|Isoform 2 of Farnesyl pyrophosphate synthase OS=Homo sapiens GN=FDPS	1	1	3	3	8	6.85884	-0.106591	24.7498	-1.81907	0.111892	0.308733	-6.34692	0.333202	0.791563	1	Rad18 - control	limma	0.111892	0.308733	FALSE	no hit	6.85884		0.9512
INTS2	J3KMZ7|Q9H0H0	Integrator complex subunit 2 OS=Homo sapiens GN=INTS2 PE=1 SV=1|Integrator complex subunit 2 OS=Homo sapiens GN=INTS2 PE=1 SV=2	1	1	3	3	2	6.00048	0.56074	23.098	1.81867	0.111957	0.308733	-6.34747	0.333307	0.791615	1	Rad18 - control	limma	0.111957	0.308733	FALSE	no hit	6.00048		0.950949
FLOT1	O75955|O75955-2	Flotillin-1 OS=Homo sapiens GN=FLOT1 PE=1 SV=3|Isoform 2 of Flotillin-1 OS=Homo sapiens GN=FLOT1	1	1	3	3	7	6.36261	0.161354	23.8656	1.81573	0.11244	0.30975	-6.35161	0.334089	0.792001	1	Rad18 - control	limma	0.11244	0.30975	FALSE	no hit	6.36261		0.94908
RNF31	Q96EP0	E3 ubiquitin-protein ligase RNF31 OS=Homo sapiens GN=RNF31 PE=1 SV=1	1	1	3	3	5	5.91594	-0.100248	22.5176	-1.81351	0.112805	0.309952	-6.35473	0.33468	0.792292	1	Rad18 - control	limma	0.112805	0.309952	FALSE	no hit	5.91594		0.947671
RPL29	P47914	60S ribosomal protein L29 OS=Homo sapiens GN=RPL29 PE=1 SV=2	1	1	3	3	3	6.29238	0.860764	23.5673	1.81346	0.112814	0.309952	-6.3548	0.334694	0.792299	1	Rad18 - control	limma	0.112814	0.309952	FALSE	no hit	6.29238		0.947639
KYAT3	Q6YP21|Q6YP21-3	Kynurenine--oxoglutarate transaminase 3 OS=Homo sapiens GN=KYAT3 PE=1 SV=1|Isoform 3 of Kynurenine--oxoglutarate transaminase 3 OS=Homo sapiens GN=KYAT3	1	1	3	3	3	5.55984	0.132915	23.083	1.81227	0.113011	0.309952	-6.35648	0.335012	0.792455	1	Rad18 - control	limma	0.113011	0.309952	FALSE	no hit	5.55984		0.946881
BCCIP	Q9P287|Q9P287-2	BRCA2 and CDKN1A-interacting protein OS=Homo sapiens GN=BCCIP PE=1 SV=1|Isoform 2 of BRCA2 and CDKN1A-interacting protein OS=Homo sapiens GN=BCCIP	1	1	3	3	2	5.80471	0.191605	21.1968	1.81179	0.11309	0.309952	-6.35716	0.33514	0.792518	1	Rad18 - control	limma	0.11309	0.309952	FALSE	no hit	5.80471		0.946576
EML3	B7WPE2|G3V1D0|H0Y3M3|Q32P44|Q32P44-2	Echinoderm microtubule associated protein like 3, isoform CRA_e OS=Homo sapiens GN=EML3 PE=1 SV=1|Echinoderm microtubule associated protein like 3, isoform CRA_f OS=Homo sapiens GN=EML3 PE=1 SV=1|Echinoderm microtubule-associated protein-like 3 (Fragment) OS=Homo sapiens GN=EML3 PE=1 SV=2|Echinoderm microtubule-associated protein-like 3 OS=Homo sapiens GN=EML3 PE=1 SV=1|Isoform 2 of Echinoderm mi…	1	1	3	3	2	5.57435	0.174282	21.268	1.81108	0.113207	0.309952	-6.35815	0.335329	0.79261	1	Rad18 - control	limma	0.113207	0.309952	FALSE	no hit	5.57435		0.946127
ZNF512B	Q96KM6	Zinc finger protein 512B OS=Homo sapiens GN=ZNF512B PE=1 SV=1	1	1	3	3	2	5.39229	-0.32503	20.6734	-1.81073	0.113265	0.309952	-6.35864	0.335422	0.792656	1	Rad18 - control	limma	0.113265	0.309952	FALSE	no hit	5.39229		0.945906
KTI12	Q96EK9	Protein KTI12 homolog OS=Homo sapiens GN=KTI12 PE=1 SV=1	1	1	3	3	2	5.74465	0.133571	21.7107	1.81046	0.113311	0.309952	-6.35903	0.335496	0.792692	1	Rad18 - control	limma	0.113311	0.309952	FALSE	no hit	5.74465		0.945729
HADHA	P40939	Trifunctional enzyme subunit alpha, mitochondrial OS=Homo sapiens GN=HADHA PE=1 SV=2	1	1	3	3	16	7.2775	0.113229	26.7777	1.80755	0.113793	0.310796	-6.36311	0.336272	0.793072	1	Rad18 - control	limma	0.113793	0.310796	FALSE	no hit	7.2775		0.943883
DNAJC9	Q8WXX5	DnaJ homolog subfamily C member 9 OS=Homo sapiens GN=DNAJC9 PE=1 SV=1	1	1	3	3	3	5.98335	0.136984	23.0228	1.80696	0.113891	0.310796	-6.36394	0.336429	0.793148	1	Rad18 - control	limma	0.113891	0.310796	FALSE	no hit	5.98335		0.943511
GMDS	O60547|O60547-2	GDP-mannose 4,6 dehydratase OS=Homo sapiens GN=GMDS PE=1 SV=1|Isoform 2 of GDP-mannose 4,6 dehydratase OS=Homo sapiens GN=GMDS	1	1	3	3	5	6.03256	0.183043	23.1607	1.80653	0.113962	0.310796	-6.36454	0.336544	0.793204	1	Rad18 - control	limma	0.113962	0.310796	FALSE	no hit	6.03256		0.943239
TMEM209	Q96SK2|Q96SK2-3	Transmembrane protein 209 OS=Homo sapiens GN=TMEM209 PE=1 SV=2|Isoform 3 of Transmembrane protein 209 OS=Homo sapiens GN=TMEM209	1	1	3	3	3	5.49446	-0.165659	21.3923	-1.80583	0.11408	0.310806	-6.36553	0.336733	0.793296	1	Rad18 - control	limma	0.11408	0.310806	FALSE	no hit	5.49446		0.94279
KIF5B	P33176	Kinesin-1 heavy chain OS=Homo sapiens GN=KIF5B PE=1 SV=1	1	1	3	3	18	6.65206	-0.173938	25.8375	-1.80158	0.114791	0.31243	-6.3715	0.337872	0.793849	1	Rad18 - control	limma	0.114791	0.31243	FALSE	no hit	6.65206		0.940091
MRPL37	Q9BZE1|S4R369	39S ribosomal protein L37, mitochondrial OS=Homo sapiens GN=MRPL37 PE=1 SV=2|39S ribosomal protein L37, mitochondrial OS=Homo sapiens GN=MRPL37 PE=1 SV=1	1	1	3	3	8	6.68068	0.116804	24.7753	1.7982	0.11536	0.313663	-6.37624	0.338778	0.794288	1	Rad18 - control	limma	0.11536	0.313663	FALSE	no hit	6.68068		0.937946
DBNL	B4DDD6|Q9UJU6|Q9UJU6-2|Q9UJU6-6	Drebrin-like protein OS=Homo sapiens GN=DBNL PE=1 SV=1|Drebrin-like protein OS=Homo sapiens GN=DBNL PE=1 SV=1|Isoform 2 of Drebrin-like protein OS=Homo sapiens GN=DBNL|Isoform 6 of Drebrin-like protein OS=Homo sapiens GN=DBNL	1	1	3	3	8	6.50413	-0.133678	24.1681	-1.79644	0.115657	0.314157	-6.3787	0.339252	0.794516	1	Rad18 - control	limma	0.115657	0.314157	FALSE	no hit	6.50413		0.936828
ABCF1	Q8NE71|Q8NE71-2	ATP-binding cassette sub-family F member 1 OS=Homo sapiens GN=ABCF1 PE=1 SV=2|Isoform 2 of ATP-binding cassette sub-family F member 1 OS=Homo sapiens GN=ABCF1	1	1	3	3	7	6.24312	-0.11662	24.4191	-1.79344	0.116165	0.315106	-6.3829	0.340058	0.794903	1	Rad18 - control	limma	0.116165	0.315106	FALSE	no hit	6.24312		0.934926
SLC29A1	Q99808|Q99808-2	Equilibrative nucleoside transporter 1 OS=Homo sapiens GN=SLC29A1 PE=1 SV=3|Isoform 2 of Equilibrative nucleoside transporter 1 OS=Homo sapiens GN=SLC29A1	1	1	3	3	2	6.17098	-0.162459	22.3228	-1.79293	0.116251	0.315106	-6.38362	0.340195	0.794969	1	Rad18 - control	limma	0.116251	0.315106	FALSE	no hit	6.17098		0.934603
HERC1	Q15751	Probable E3 ubiquitin-protein ligase HERC1 OS=Homo sapiens GN=HERC1 PE=1 SV=2	1	1	3	3	4	5.60338	0.241839	21.73	1.79232	0.116354	0.315106	-6.38446	0.340358	0.795047	1	Rad18 - control	limma	0.116354	0.315106	FALSE	no hit	5.60338		0.934219
TIMMDC1	Q9NPL8	Complex I assembly factor TIMMDC1, mitochondrial OS=Homo sapiens GN=TIMMDC1 PE=1 SV=2	1	1	3	3	2	5.55458	0.269462	20.3645	1.78891	0.116936	0.316367	-6.38924	0.341279	0.795487	1	Rad18 - control	limma	0.116936	0.316367	FALSE	no hit	5.55458		0.932052
STRAP	Q9Y3F4|Q9Y3F4-2	Serine-threonine kinase receptor-associated protein OS=Homo sapiens GN=STRAP PE=1 SV=1|Isoform 2 of Serine-threonine kinase receptor-associated protein OS=Homo sapiens GN=STRAP	1	1	3	3	6	6.58693	-0.122625	24.3379	-1.78475	0.117648	0.317977	-6.39506	0.342403	0.796021	1	Rad18 - control	limma	0.117648	0.317977	FALSE	no hit	6.58693		0.929415
G3V3G9|DCAF8	G3V3G9|Q5TAQ9	Uncharacterized protein OS=Homo sapiens PE=4 SV=1|DDB1- and CUL4-associated factor 8 OS=Homo sapiens GN=DCAF8 PE=1 SV=1	1	1	3	3	3	6.00642	0.132942	23.2021	1.78185	0.118147	0.318999	-6.39911	0.343187	0.796392	1	Rad18 - control	limma	0.118147	0.318999	FALSE	no hit	6.00642		0.927578
PTGES3L-AARSD1|AARSD1	C9J5N1|Q9BTE6|Q9BTE6-2|Q9BTE6-3	Protein PTGES3L-AARSD1 OS=Homo sapiens GN=PTGES3L-AARSD1 PE=1 SV=1|Alanyl-tRNA editing protein Aarsd1 OS=Homo sapiens GN=AARSD1 PE=1 SV=2|Isoform 2 of Alanyl-tRNA editing protein Aarsd1 OS=Homo sapiens GN=AARSD1|Isoform 3 of Alanyl-tRNA editing protein Aarsd1 OS=Homo sapiens GN=AARSD1	1	1	3	3	5	6.19239	0.107114	22.571	1.78119	0.118261	0.318999	-6.40003	0.343366	0.796477	1	Rad18 - control	limma	0.118261	0.318999	FALSE	no hit	6.19239		0.927159
HBS1L	Q9Y450	HBS1-like protein OS=Homo sapiens GN=HBS1L PE=1 SV=1	1	1	3	3	10	6.58056	-0.119045	25.3611	-1.77994	0.118477	0.319266	-6.40178	0.343705	0.796637	1	Rad18 - control	limma	0.118477	0.319266	FALSE	no hit	6.58056		0.926365
POLR2K	P53803	DNA-directed RNA polymerases I, II, and III subunit RPABC4 OS=Homo sapiens GN=POLR2K PE=1 SV=1	1	1	3	3	2	6.37895	0.195656	22.3585	1.7768	0.119022	0.320239	-6.40617	0.344558	0.797038	1	Rad18 - control	limma	0.119022	0.320239	FALSE	no hit	6.37895		0.924371
ALDH5A1	C9J8Q5|P51649|P51649-2	Succinate-semialdehyde dehydrogenase, mitochondrial OS=Homo sapiens GN=ALDH5A1 PE=1 SV=1|Succinate-semialdehyde dehydrogenase, mitochondrial OS=Homo sapiens GN=ALDH5A1 PE=1 SV=2|Isoform 2 of Succinate-semialdehyde dehydrogenase, mitochondrial OS=Homo sapiens GN=ALDH5A1	1	1	3	3	4	6.34402	0.133158	24.4116	1.7765	0.119074	0.320239	-6.40658	0.344639	0.797076	1	Rad18 - control	limma	0.119074	0.320239	FALSE	no hit	6.34402		0.924183
PAPSS2	O95340|O95340-2	Bifunctional 3'-phosphoadenosine 5'-phosphosulfate synthase 2 OS=Homo sapiens GN=PAPSS2 PE=1 SV=2|Isoform B of Bifunctional 3'-phosphoadenosine 5'-phosphosulfate synthase 2 OS=Homo sapiens GN=PAPSS2	1	1	3	3	4	6.05328	0.181063	22.4415	1.77571	0.119211	0.32026	-6.40768	0.344853	0.797177	1	Rad18 - control	limma	0.119211	0.32026	FALSE	no hit	6.05328		0.923684
TRAP1	Q12931|Q12931-2	Heat shock protein 75 kDa, mitochondrial OS=Homo sapiens GN=TRAP1 PE=1 SV=3|Isoform 2 of Heat shock protein 75 kDa, mitochondrial OS=Homo sapiens GN=TRAP1	1	1	3	3	14	7.19932	0.0933462	26.414	1.7751	0.119317	0.32026	-6.40854	0.345019	0.797254	1	Rad18 - control	limma	0.119317	0.32026	FALSE	no hit	7.19932		0.923296
RDX	P35241|P35241-2|P35241-4|P35241-5	Radixin OS=Homo sapiens GN=RDX PE=1 SV=1|Isoform 2 of Radixin OS=Homo sapiens GN=RDX|Isoform 4 of Radixin OS=Homo sapiens GN=RDX|Isoform 5 of Radixin OS=Homo sapiens GN=RDX	1	1	3	3	4	6.30411	-0.146367	23.5751	-1.7729	0.119701	0.320974	-6.41161	0.345617	0.797534	1	Rad18 - control	limma	0.119701	0.320974	FALSE	no hit	6.30411		0.921902
DTNB|DTNA	E7EVB6|E9PEY4|M0QZ28|M0R021|O60941|O60941-2|O60941-3|O60941-4|O60941-5|O60941-6|O60941-7|Q9Y4J8|Q9Y4J8-10|Q9Y4J8-11|Q9Y4J8-12|Q9Y4J8-13|Q9Y4J8-14|Q9Y4J8-15|Q9Y4J8-16|Q9Y4J8-2|Q9Y4J8-3|Q9Y4J8-4|Q9Y4J8-5|Q9Y4J8-6|Q9Y4J8-8	Dystrobrevin OS=Homo sapiens GN=DTNB PE=1 SV=3|Dystrobrevin OS=Homo sapiens GN=DTNB PE=1 SV=1|Dystrobrevin alpha OS=Homo sapiens GN=DTNA PE=1 SV=1|Dystrobrevin alpha OS=Homo sapiens GN=DTNA PE=1 SV=1|Dystrobrevin beta OS=Homo sapiens GN=DTNB PE=1 SV=1|Isoform 2 of Dystrobrevin beta OS=Homo sapiens GN=DTNB|Isoform 3 of Dystrobrevin beta OS=Homo sapiens GN=DTNB|Isoform 4 of Dystrobrevin beta OS=Hom…	1	1	3	3	2	5.7582	-0.146855	20.3627	-1.77124	0.119991	0.321385	-6.41392	0.346069	0.797745	1	Rad18 - control	limma	0.119991	0.321385	FALSE	no hit	5.7582		0.920851
HMGN1	A6NEL0|A6NL93|P05114	Non-histone chromosomal protein HMG-14 OS=Homo sapiens GN=HMGN1 PE=1 SV=1|Non-histone chromosomal protein HMG-14 OS=Homo sapiens GN=HMGN1 PE=1 SV=1|Non-histone chromosomal protein HMG-14 OS=Homo sapiens GN=HMGN1 PE=1 SV=3	1	1	3	3	2	6.1702	0.262491	23.0841	1.77067	0.120091	0.321385	-6.41471	0.346224	0.797817	1	Rad18 - control	limma	0.120091	0.321385	FALSE	no hit	6.1702		0.92049
FARSA	Q9Y285	Phenylalanine--tRNA ligase alpha subunit OS=Homo sapiens GN=FARSA PE=1 SV=3	1	1	3	3	7	6.52685	0.0958956	24.2933	1.76785	0.120587	0.322356	-6.41865	0.346994	0.798175	1	Rad18 - control	limma	0.120587	0.322356	FALSE	no hit	6.52685		0.918701
CCT5	B7ZAR1|E9PCA1|P48643	T-complex protein 1 subunit epsilon OS=Homo sapiens GN=CCT5 PE=1 SV=1|T-complex protein 1 subunit epsilon OS=Homo sapiens GN=CCT5 PE=1 SV=1|T-complex protein 1 subunit epsilon OS=Homo sapiens GN=CCT5 PE=1 SV=1	1	1	3	3	9	7.23751	-0.106328	26.5099	-1.76726	0.120691	0.322356	-6.41947	0.347155	0.79825	1	Rad18 - control	limma	0.120691	0.322356	FALSE	no hit	7.23751		0.918326
DHRS7B	A0A0C4DGQ8|Q6IAN0	Dehydrogenase/reductase SDR family member 7B OS=Homo sapiens GN=DHRS7B PE=1 SV=1|Dehydrogenase/reductase SDR family member 7B OS=Homo sapiens GN=DHRS7B PE=1 SV=2	1	1	3	3	2	6.03428	0.133674	22.622	1.76646	0.120832	0.322416	-6.42059	0.347374	0.798351	1	Rad18 - control	limma	0.120832	0.322416	FALSE	no hit	6.03428		0.917818
CDCA2	E9PEI0|Q69YH5	Cell division cycle-associated protein 2 OS=Homo sapiens GN=CDCA2 PE=1 SV=1|Cell division cycle-associated protein 2 OS=Homo sapiens GN=CDCA2 PE=1 SV=2	1	1	3	3	2	5.64383	-0.218834	21.8071	-1.76552	0.120997	0.322505	-6.42189	0.347629	0.79847	1	Rad18 - control	limma	0.120997	0.322505	FALSE	no hit	5.64383		0.917225
WDR74	Q6RFH5|Q6RFH5-2	WD repeat-containing protein 74 OS=Homo sapiens GN=WDR74 PE=1 SV=1|Isoform 2 of WD repeat-containing protein 74 OS=Homo sapiens GN=WDR74	1	1	3	3	4	5.52655	0.130177	21.4937	1.76492	0.121102	0.322505	-6.42272	0.347792	0.798545	1	Rad18 - control	limma	0.121102	0.322505	FALSE	no hit	5.52655		0.916847
HDAC2	Q92769	Histone deacetylase 2 OS=Homo sapiens GN=HDAC2 PE=1 SV=2	1	1	3	3	4	6.54608	-0.115038	24.1156	-1.7621	0.121602	0.323275	-6.42665	0.348564	0.798901	1	Rad18 - control	limma	0.121602	0.323275	FALSE	no hit	6.54608		0.91506
NCAPH	E9PHA2|Q15003	Condensin complex subunit 2 OS=Homo sapiens GN=NCAPH PE=1 SV=1|Condensin complex subunit 2 OS=Homo sapiens GN=NCAPH PE=1 SV=3	1	1	3	3	10	6.68383	-0.132969	25.4448	-1.76195	0.121629	0.323275	-6.42686	0.348606	0.798921	1	Rad18 - control	limma	0.121629	0.323275	FALSE	no hit	6.68383		0.914962
YAF2	Q8IY57|Q8IY57-5	YY1-associated factor 2 OS=Homo sapiens GN=YAF2 PE=1 SV=3|Isoform 2 of YY1-associated factor 2 OS=Homo sapiens GN=YAF2	1	1	3	3	2	5.72395	-0.144752	22.3426	-1.7596	0.122046	0.324064	-6.43012	0.349247	0.799216	1	Rad18 - control	limma	0.122046	0.324064	FALSE	no hit	5.72395		0.913478
PDS5B	Q9NTI5|Q9NTI5-2	Sister chromatid cohesion protein PDS5 homolog B OS=Homo sapiens GN=PDS5B PE=1 SV=1|Isoform 2 of Sister chromatid cohesion protein PDS5 homolog B OS=Homo sapiens GN=PDS5B	1	1	3	3	2	5.55314	0.145286	21.8194	1.75731	0.122454	0.324432	-6.43331	0.349875	0.799504	1	Rad18 - control	limma	0.122454	0.324432	FALSE	no hit	5.55314		0.912027
CCDC14	A0A0A0MR27|J3QT39|Q49A88|Q49A88-2|Q49A88-3|Q49A88-5|Q49A88-6	Coiled-coil domain-containing protein 14 OS=Homo sapiens GN=CCDC14 PE=1 SV=1|Coiled-coil domain containing 14, isoform CRA_c OS=Homo sapiens GN=CCDC14 PE=1 SV=2|Coiled-coil domain-containing protein 14 OS=Homo sapiens GN=CCDC14 PE=1 SV=3|Isoform 2 of Coiled-coil domain-containing protein 14 OS=Homo sapiens GN=CCDC14|Isoform 3 of Coiled-coil domain-containing protein 14 OS=Homo sapiens GN=CCDC14|I…	1	1	3	3	2	5.53368	0.193614	21.2752	1.75719	0.122475	0.324432	-6.43348	0.349908	0.799519	1	Rad18 - control	limma	0.122475	0.324432	FALSE	no hit	5.53368		0.911951
LYAR	Q9NX58	Cell growth-regulating nucleolar protein OS=Homo sapiens GN=LYAR PE=1 SV=2	1	1	3	3	8	6.96664	0.424557	25.1738	1.75682	0.122542	0.324432	-6.43399	0.35001	0.799566	1	Rad18 - control	limma	0.122542	0.324432	FALSE	no hit	6.96664		0.911716
DDB2	Q92466	DNA damage-binding protein 2 OS=Homo sapiens GN=DDB2 PE=1 SV=1	1	1	3	3	3	5.84978	0.161895	22.4733	1.75512	0.122846	0.324732	-6.43636	0.350477	0.799779	1	Rad18 - control	limma	0.122846	0.324732	FALSE	no hit	5.84978		0.910639
RHOT2	I3L2C6|Q8IXI1	Mitochondrial Rho GTPase 2 (Fragment) OS=Homo sapiens GN=RHOT2 PE=1 SV=1|Mitochondrial Rho GTPase 2 OS=Homo sapiens GN=RHOT2 PE=1 SV=2	1	1	3	3	2	5.7965	0.185749	21.9508	1.75485	0.122894	0.324732	-6.43673	0.350551	0.799813	1	Rad18 - control	limma	0.122894	0.324732	FALSE	no hit	5.7965		0.910468
SLC1A5	M0QXM4|Q15758	Neutral amino acid transporter B(0) OS=Homo sapiens GN=SLC1A5 PE=1 SV=1|Neutral amino acid transporter B(0) OS=Homo sapiens GN=SLC1A5 PE=1 SV=2	1	1	3	3	3	7.02868	-0.160249	24.9201	-1.75245	0.123324	0.325316	-6.44006	0.351209	0.800113	1	Rad18 - control	limma	0.123324	0.325316	FALSE	no hit	7.02868		0.908951
NPM3	O75607	Nucleoplasmin-3 OS=Homo sapiens GN=NPM3 PE=1 SV=3	1	1	3	3	2	6.77162	0.112242	23.239	1.75154	0.123488	0.325316	-6.44132	0.351459	0.800227	1	Rad18 - control	limma	0.123488	0.325316	FALSE	no hit	6.77162		0.908377
MAGED1	Q9Y5V3|Q9Y5V3-2	Melanoma-associated antigen D1 OS=Homo sapiens GN=MAGED1 PE=1 SV=3|Isoform 2 of Melanoma-associated antigen D1 OS=Homo sapiens GN=MAGED1	1	1	3	3	8	6.14324	0.163693	24.3351	1.75106	0.123574	0.325316	-6.44199	0.351591	0.800287	1	Rad18 - control	limma	0.123574	0.325316	FALSE	no hit	6.14324		0.908073
CLPB	Q9H078|Q9H078-2	Caseinolytic peptidase B protein homolog OS=Homo sapiens GN=CLPB PE=1 SV=1|Isoform 2 of Caseinolytic peptidase B protein homolog OS=Homo sapiens GN=CLPB	1	1	3	3	8	6.3119	0.142272	24.6137	1.75095	0.123594	0.325316	-6.44214	0.351621	0.800301	1	Rad18 - control	limma	0.123594	0.325316	FALSE	no hit	6.3119		0.908004
GTPBP1	O00178	GTP-binding protein 1 OS=Homo sapiens GN=GTPBP1 PE=1 SV=3	1	1	3	3	5	5.94447	0.104672	22.5708	1.74821	0.124089	0.32567	-6.44594	0.352376	0.800643	1	Rad18 - control	limma	0.124089	0.32567	FALSE	no hit	5.94447		0.906268
RPL34	P49207	60S ribosomal protein L34 OS=Homo sapiens GN=RPL34 PE=1 SV=3	1	1	3	3	5	7.46538	0.460885	24.7084	1.74785	0.124154	0.32567	-6.44644	0.352475	0.800688	1	Rad18 - control	limma	0.124154	0.32567	FALSE	no hit	7.46538		0.906041
NSMCE1	Q8WV22	Non-structural maintenance of chromosomes element 1 homolog OS=Homo sapiens GN=NSMCE1 PE=1 SV=5	1	1	3	3	2	5.71873	0.187755	21.5458	1.74766	0.124188	0.32567	-6.44671	0.352528	0.800712	1	Rad18 - control	limma	0.124188	0.32567	FALSE	no hit	5.71873		0.90592
EBNA1BP2	H7C2Q8|Q99848	EBNA1 binding protein 2, isoform CRA_d OS=Homo sapiens GN=EBNA1BP2 PE=1 SV=1|Probable rRNA-processing protein EBP2 OS=Homo sapiens GN=EBNA1BP2 PE=1 SV=2	1	1	3	3	4	6.49517	0.553752	23.2138	1.74755	0.124207	0.32567	-6.44685	0.352557	0.800725	1	Rad18 - control	limma	0.124207	0.32567	FALSE	no hit	6.49517		0.905853
FTSJ3	Q8IY81	pre-rRNA processing protein FTSJ3 OS=Homo sapiens GN=FTSJ3 PE=1 SV=2	1	1	3	3	9	6.12766	0.565643	23.8114	1.74562	0.124558	0.326038	-6.44954	0.35309	0.800966	1	Rad18 - control	limma	0.124558	0.326038	FALSE	no hit	6.12766		0.904628
FYTTD1	Q96QD9|Q96QD9-2	UAP56-interacting factor OS=Homo sapiens GN=FYTTD1 PE=1 SV=3|Isoform 2 of UAP56-interacting factor OS=Homo sapiens GN=FYTTD1	1	1	3	3	2	5.68269	0.108998	20.9406	1.74546	0.124588	0.326038	-6.44976	0.353135	0.800987	1	Rad18 - control	limma	0.124588	0.326038	FALSE	no hit	5.68269		0.904525
CS	A0A0C4DGI3|B4DJV2|O75390	Citrate synthase OS=Homo sapiens GN=CS PE=1 SV=1|Citrate synthase OS=Homo sapiens GN=CS PE=1 SV=1|Citrate synthase, mitochondrial OS=Homo sapiens GN=CS PE=1 SV=2	1	1	3	3	2	5.79053	0.160826	23.4479	1.74404	0.124846	0.326327	-6.45173	0.353527	0.801163	1	Rad18 - control	limma	0.124846	0.326327	FALSE	no hit	5.79053		0.903627
BPTF	E7ETD6|Q12830|Q12830-4	Nucleosome-remodeling factor subunit BPTF (Fragment) OS=Homo sapiens GN=BPTF PE=1 SV=3|Nucleosome-remodeling factor subunit BPTF OS=Homo sapiens GN=BPTF PE=1 SV=3|Isoform 4 of Nucleosome-remodeling factor subunit BPTF OS=Homo sapiens GN=BPTF	1	1	3	3	22	6.42454	-0.22892	25.6128	-1.74353	0.124938	0.326327	-6.45244	0.353668	0.801227	1	Rad18 - control	limma	0.124938	0.326327	FALSE	no hit	6.42454		0.903305
TRIP12	Q14669|Q14669-2|Q14669-3	E3 ubiquitin-protein ligase TRIP12 OS=Homo sapiens GN=TRIP12 PE=1 SV=1|Isoform 2 of E3 ubiquitin-protein ligase TRIP12 OS=Homo sapiens GN=TRIP12|Isoform 3 of E3 ubiquitin-protein ligase TRIP12 OS=Homo sapiens GN=TRIP12	1	1	3	3	12	5.97661	0.164449	24.5258	1.74148	0.125311	0.326865	-6.45527	0.354233	0.801481	1	Rad18 - control	limma	0.125311	0.326865	FALSE	no hit	5.97661		0.90201
HAGH	H3BPK3|Q16775|Q16775-2	Hydroxyacylglutathione hydrolase, mitochondrial (Fragment) OS=Homo sapiens GN=HAGH PE=1 SV=1|Hydroxyacylglutathione hydrolase, mitochondrial OS=Homo sapiens GN=HAGH PE=1 SV=2|Isoform 2 of Hydroxyacylglutathione hydrolase, mitochondrial OS=Homo sapiens GN=HAGH	1	1	3	3	3	5.9459	0.152815	22.13	1.74036	0.125516	0.326865	-6.45683	0.354543	0.80162	1	Rad18 - control	limma	0.125516	0.326865	FALSE	no hit	5.9459		0.9013
RPL31	P62899	60S ribosomal protein L31 OS=Homo sapiens GN=RPL31 PE=1 SV=1	1	1	3	3	7	7.53775	0.354314	25.3104	1.73978	0.125623	0.326865	-6.45763	0.354704	0.801692	1	Rad18 - control	limma	0.125623	0.326865	FALSE	no hit	7.53775		0.900932
SLC12A2	G3XAL9|P55011	Solute carrier family 12 (Sodium/potassium/chloride transporters), member 2, isoform CRA_a OS=Homo sapiens GN=SLC12A2 PE=1 SV=1|Solute carrier family 12 member 2 OS=Homo sapiens GN=SLC12A2 PE=1 SV=1	1	1	3	3	9	6.33041	-0.174387	24.8721	-1.73976	0.125625	0.326865	-6.45765	0.354708	0.801694	1	Rad18 - control	limma	0.125625	0.326865	FALSE	no hit	6.33041		0.900925
RSF1	Q96T23|Q96T23-2	Remodeling and spacing factor 1 OS=Homo sapiens GN=RSF1 PE=1 SV=2|Isoform 2 of Remodeling and spacing factor 1 OS=Homo sapiens GN=RSF1	1	1	3	3	16	6.5591	0.356972	25.7132	1.7373	0.126077	0.327482	-6.46106	0.355391	0.802	1	Rad18 - control	limma	0.126077	0.327482	FALSE	no hit	6.5591		0.899364
C7orf55-LUC7L2|LUC7L2|C7orf55	A0A0A6YYC3|A0A0A6YYJ8|Q96HJ9-2|Q9Y383|Q9Y383-2|Q9Y383-3	Protein C7orf55-LUC7L2 OS=Homo sapiens GN=C7orf55-LUC7L2 PE=4 SV=1|Putative RNA-binding protein Luc7-like 2 OS=Homo sapiens GN=LUC7L2 PE=4 SV=1|Isoform 2 of UPF0562 protein C7orf55 OS=Homo sapiens GN=C7orf55|Putative RNA-binding protein Luc7-like 2 OS=Homo sapiens GN=LUC7L2 PE=1 SV=2|Isoform 2 of Putative RNA-binding protein Luc7-like 2 OS=Homo sapiens GN=LUC7L2|Isoform 3 of Putative RNA-binding …	1	1	3	3	2	5.50434	0.158822	21.352	1.73704	0.126125	0.327482	-6.46142	0.355463	0.802032	1	Rad18 - control	limma	0.126125	0.327482	FALSE	no hit	5.50434		0.8992
TIMM44	O43615	Mitochondrial import inner membrane translocase subunit TIM44 OS=Homo sapiens GN=TIMM44 PE=1 SV=2	1	1	3	3	13	7.05436	0.0962698	26.5649	1.7365	0.126223	0.327482	-6.46217	0.355611	0.802098	1	Rad18 - control	limma	0.126223	0.327482	FALSE	no hit	7.05436		0.898861
AIMP1	Q12904|Q12904-2	Aminoacyl tRNA synthase complex-interacting multifunctional protein 1 OS=Homo sapiens GN=AIMP1 PE=1 SV=2|Isoform 2 of Aminoacyl tRNA synthase complex-interacting multifunctional protein 1 OS=Homo sapiens GN=AIMP1	1	1	3	3	5	6.27185	-0.164436	23.7104	-1.73432	0.126623	0.32791	-6.46517	0.356214	0.802367	1	Rad18 - control	limma	0.126623	0.32791	FALSE	no hit	6.27185		0.897486
NEFM	E7ESP9|P07197	Neurofilament medium polypeptide OS=Homo sapiens GN=NEFM PE=1 SV=1|Neurofilament medium polypeptide OS=Homo sapiens GN=NEFM PE=1 SV=3	1	1	3	3	13	6.17961	0.109825	24.8895	1.73429	0.126629	0.32791	-6.46522	0.356223	0.802371	1	Rad18 - control	limma	0.126629	0.32791	FALSE	no hit	6.17961		0.897465
NUP205	Q92621	Nuclear pore complex protein Nup205 OS=Homo sapiens GN=NUP205 PE=1 SV=3	1	1	3	3	12	6.64723	0.111868	25.2274	1.72902	0.127604	0.329922	-6.4725	0.357686	0.80302	1	Rad18 - control	limma	0.127604	0.329922	FALSE	no hit	6.64723		0.894136
SRSF6	Q13247|Q13247-3	Serine/arginine-rich splicing factor 6 OS=Homo sapiens GN=SRSF6 PE=1 SV=2|Isoform SRP55-3 of Serine/arginine-rich splicing factor 6 OS=Homo sapiens GN=SRSF6	1	1	3	3	5	6.46192	0.37517	23.8756	1.72878	0.127649	0.329922	-6.47283	0.357753	0.80305	1	Rad18 - control	limma	0.127649	0.329922	FALSE	no hit	6.46192		0.893982
ZMYND8	Q9ULU4|Q9ULU4-10|Q9ULU4-12|Q9ULU4-14|Q9ULU4-17|Q9ULU4-20|Q9ULU4-21|Q9ULU4-3|Q9ULU4-5	Protein kinase C-binding protein 1 OS=Homo sapiens GN=ZMYND8 PE=1 SV=2|Isoform 10 of Protein kinase C-binding protein 1 OS=Homo sapiens GN=ZMYND8|Isoform 12 of Protein kinase C-binding protein 1 OS=Homo sapiens GN=ZMYND8|Isoform 14 of Protein kinase C-binding protein 1 OS=Homo sapiens GN=ZMYND8|Isoform 17 of Protein kinase C-binding protein 1 OS=Homo sapiens GN=ZMYND8|Isoform 20 of Protein kinase…	1	1	3	3	9	6.22197	-0.134221	24.1302	-1.72191	0.128932	0.33292	-6.48232	0.359668	0.803892	1	Rad18 - control	limma	0.128932	0.33292	FALSE	no hit	6.22197		0.889641
SHMT2	P34897|P34897-2|P34897-3	Serine hydroxymethyltransferase, mitochondrial OS=Homo sapiens GN=SHMT2 PE=1 SV=3|Isoform 2 of Serine hydroxymethyltransferase, mitochondrial OS=Homo sapiens GN=SHMT2|Isoform 3 of Serine hydroxymethyltransferase, mitochondrial OS=Homo sapiens GN=SHMT2	1	1	3	3	6	6.70782	0.144095	24.418	1.72078	0.129144	0.332978	-6.48387	0.359983	0.804031	1	Rad18 - control	limma	0.129144	0.332978	FALSE	no hit	6.70782		0.888927
GTF3C5	Q9Y5Q8|Q9Y5Q8-2|Q9Y5Q8-3	General transcription factor 3C polypeptide 5 OS=Homo sapiens GN=GTF3C5 PE=1 SV=2|Isoform 2 of General transcription factor 3C polypeptide 5 OS=Homo sapiens GN=GTF3C5|Isoform 3 of General transcription factor 3C polypeptide 5 OS=Homo sapiens GN=GTF3C5	1	1	3	3	5	6.27955	0.111392	23.8644	1.72048	0.129199	0.332978	-6.48428	0.360065	0.804067	1	Rad18 - control	limma	0.129199	0.332978	FALSE	no hit	6.27955		0.888742
RNGTT	O60942|O60942-2|O60942-3|O60942-4	mRNA-capping enzyme OS=Homo sapiens GN=RNGTT PE=1 SV=1|Isoform 2 of mRNA-capping enzyme OS=Homo sapiens GN=RNGTT|Isoform 3 of mRNA-capping enzyme OS=Homo sapiens GN=RNGTT|Isoform 4 of mRNA-capping enzyme OS=Homo sapiens GN=RNGTT	1	1	3	3	3	5.78521	0.143487	22.047	1.71728	0.129802	0.334148	-6.48869	0.36096	0.804457	1	Rad18 - control	limma	0.129802	0.334148	FALSE	no hit	5.78521		0.886719
HIST1H1C	P16403	Histone H1,2 OS=Homo sapiens GN=HIST1H1C PE=1 SV=2	1	1	3	3	4	7.23797	1.10373	25.2336	1.71677	0.129899	0.334148	-6.4894	0.361104	0.80452	1	Rad18 - control	limma	0.129899	0.334148	FALSE	no hit	7.23797		0.886396
MRPS35	P82673	28S ribosomal protein S35, mitochondrial OS=Homo sapiens GN=MRPS35 PE=1 SV=1	1	1	3	3	6	6.22589	0.214337	23.9441	1.71511	0.130212	0.334638	-6.49168	0.361568	0.804722	1	Rad18 - control	limma	0.130212	0.334638	FALSE	no hit	6.22589		0.885348
ADH5	P11766	Alcohol dehydrogenase class-3 OS=Homo sapiens GN=ADH5 PE=1 SV=4	1	1	3	3	4	6.32885	0.143343	24.1382	1.71358	0.130502	0.335066	-6.49379	0.361996	0.804908	1	Rad18 - control	limma	0.130502	0.335066	FALSE	no hit	6.32885		0.884383
TRABD	J3KPT4|Q9H4I3	TraB domain-containing protein OS=Homo sapiens GN=TRABD PE=1 SV=1|TraB domain-containing protein OS=Homo sapiens GN=TRABD PE=1 SV=1	1	1	3	3	3	6.00956	0.135867	22.7585	1.7126	0.130689	0.335071	-6.49514	0.362272	0.805027	1	Rad18 - control	limma	0.130689	0.335071	FALSE	no hit	6.00956		0.883761
ZBTB24	O43167	Zinc finger and BTB domain-containing protein 24 OS=Homo sapiens GN=ZBTB24 PE=1 SV=2	1	1	3	3	3	5.5263	0.14801	21.2179	1.71197	0.130807	0.335071	-6.496	0.362446	0.805103	1	Rad18 - control	limma	0.130807	0.335071	FALSE	no hit	5.5263		0.883369
SHCBP1	Q8NEM2	SHC SH2 domain-binding protein 1 OS=Homo sapiens GN=SHCBP1 PE=1 SV=3	1	1	3	3	2	6.11092	0.254769	21.2371	1.71162	0.130874	0.335071	-6.49648	0.362545	0.805145	1	Rad18 - control	limma	0.130874	0.335071	FALSE	no hit	6.11092		0.883147
TOR1AIP1	A0A0A0MSK5|Q5JTV8|Q5JTV8-3	Torsin-1A-interacting protein 1 OS=Homo sapiens GN=TOR1AIP1 PE=1 SV=1|Torsin-1A-interacting protein 1 OS=Homo sapiens GN=TOR1AIP1 PE=1 SV=2|Isoform 3 of Torsin-1A-interacting protein 1 OS=Homo sapiens GN=TOR1AIP1	1	1	3	3	7	6.10181	-0.11784	24.1191	-1.7102	0.131144	0.335448	-6.49843	0.362943	0.805318	1	Rad18 - control	limma	0.131144	0.335448	FALSE	no hit	6.10181		0.882251
ACSF3	F5H5A1|F5H755|Q4G176	Acyl-CoA synthetase family member 3, mitochondrial OS=Homo sapiens GN=ACSF3 PE=1 SV=1|Acyl-CoA synthetase family member 3, mitochondrial (Fragment) OS=Homo sapiens GN=ACSF3 PE=1 SV=1|Acyl-CoA synthetase family member 3, mitochondrial OS=Homo sapiens GN=ACSF3 PE=1 SV=3	1	1	3	3	2	5.87392	0.151588	22.1048	1.70894	0.131384	0.335747	-6.50017	0.363297	0.80547	1	Rad18 - control	limma	0.131384	0.335747	FALSE	no hit	5.87392		0.881456
EEF1A1|EEF1A1P5	P68104|Q5VTE0	Elongation factor 1-alpha 1 OS=Homo sapiens GN=EEF1A1 PE=1 SV=1|Putative elongation factor 1-alpha-like 3 OS=Homo sapiens GN=EEF1A1P5 PE=5 SV=1	1	1	3	3	10	7.71967	-0.101352	26.9809	-1.70703	0.13175	0.336247	-6.50279	0.363833	0.805702	1	Rad18 - control	limma	0.13175	0.336247	FALSE	no hit	7.71967		0.880251
ABCD3	P28288	ATP-binding cassette sub-family D member 3 OS=Homo sapiens GN=ABCD3 PE=1 SV=1	1	1	3	3	7	6.73295	0.136416	25.3267	1.70662	0.131828	0.336247	-6.50335	0.363948	0.805751	1	Rad18 - control	limma	0.131828	0.336247	FALSE	no hit	6.73295		0.879994
PHF6	A0A0D9SGE8|Q8IWS0|Q8IWS0-3|Q8IWS0-5	PHD finger protein 6 OS=Homo sapiens GN=PHF6 PE=1 SV=1|PHD finger protein 6 OS=Homo sapiens GN=PHF6 PE=1 SV=1|Isoform 3 of PHD finger protein 6 OS=Homo sapiens GN=PHF6|Isoform 5 of PHD finger protein 6 OS=Homo sapiens GN=PHF6	1	1	3	3	8	6.47785	0.109029	24.5012	1.70205	0.132707	0.337933	-6.50964	0.365237	0.806303	1	Rad18 - control	limma	0.132707	0.337933	FALSE	no hit	6.47785		0.877106
HIST1H4A	P62805	Histone H4 OS=Homo sapiens GN=HIST1H4A PE=1 SV=2	1	1	3	3	7	7.58557	0.358123	27.825	1.70189	0.132737	0.337933	-6.50985	0.36528	0.806322	1	Rad18 - control	limma	0.132737	0.337933	FALSE	no hit	7.58557		0.877008
HNRNPAB	Q99729-3|Q99729-4	Isoform 3 of Heterogeneous nuclear ribonucleoprotein A/B OS=Homo sapiens GN=HNRNPAB|Isoform 4 of Heterogeneous nuclear ribonucleoprotein A/B OS=Homo sapiens GN=HNRNPAB	1	1	3	3	4	7.2658	0.137164	25.0338	1.69725	0.133635	0.33988	-6.51622	0.36659	0.80688	1	Rad18 - control	limma	0.133635	0.33988	FALSE	no hit	7.2658		0.87408
GOLGA7	Q7Z5G4|Q7Z5G4-3	Golgin subfamily A member 7 OS=Homo sapiens GN=GOLGA7 PE=1 SV=2|Isoform 2 of Golgin subfamily A member 7 OS=Homo sapiens GN=GOLGA7	1	1	3	3	2	5.96065	-0.171826	22.385	-1.6963	0.133819	0.33988	-6.51752	0.366857	0.806994	1	Rad18 - control	limma	0.133819	0.33988	FALSE	no hit	5.96065		0.873483
NAA40	Q86UY6|Q86UY6-3|Q86UY6-4	N-alpha-acetyltransferase 40 OS=Homo sapiens GN=NAA40 PE=1 SV=1|Isoform 2 of N-alpha-acetyltransferase 40 OS=Homo sapiens GN=NAA40|Isoform 3 of N-alpha-acetyltransferase 40 OS=Homo sapiens GN=NAA40	1	1	3	3	2	6.03548	0.185599	21.86	1.69577	0.133921	0.33988	-6.51824	0.367006	0.807057	1	Rad18 - control	limma	0.133921	0.33988	FALSE	no hit	6.03548		0.873152
DDX50	Q9BQ39	ATP-dependent RNA helicase DDX50 OS=Homo sapiens GN=DDX50 PE=1 SV=1	1	1	3	3	12	6.65266	0.183533	25.416	1.69536	0.134002	0.33988	-6.51881	0.367124	0.807107	1	Rad18 - control	limma	0.134002	0.33988	FALSE	no hit	6.65266		0.872889
RPL21	P46778	60S ribosomal protein L21 OS=Homo sapiens GN=RPL21 PE=1 SV=2	1	1	3	3	5	7.47523	0.525272	25.4005	1.69352	0.13436	0.340346	-6.52132	0.367643	0.807327	1	Rad18 - control	limma	0.13436	0.340346	FALSE	no hit	7.47523		0.871731
RBM8A	Q9Y5S9|Q9Y5S9-2	RNA-binding protein 8A OS=Homo sapiens GN=RBM8A PE=1 SV=1|Isoform 2 of RNA-binding protein 8A OS=Homo sapiens GN=RBM8A	1	1	3	3	3	5.96478	0.114413	23.2038	1.69313	0.134436	0.340346	-6.52186	0.367754	0.807374	1	Rad18 - control	limma	0.134436	0.340346	FALSE	no hit	5.96478		0.871484
SLC30A7	Q8NEW0	Zinc transporter 7 OS=Homo sapiens GN=SLC30A7 PE=2 SV=1	1	1	3	3	2	5.93259	0.189952	22.2302	1.69143	0.134767	0.340868	-6.52418	0.368234	0.807577	1	Rad18 - control	limma	0.134767	0.340868	FALSE	no hit	5.93259		0.870415
TAB1	Q15750|Q15750-2	TGF-beta-activated kinase 1 and MAP3K7-binding protein 1 OS=Homo sapiens GN=TAB1 PE=1 SV=1|Isoform 2 of TGF-beta-activated kinase 1 and MAP3K7-binding protein 1 OS=Homo sapiens GN=TAB1	1	1	3	3	3	5.57296	0.128829	22.2794	1.68781	0.135477	0.342343	-6.52913	0.36926	0.808009	1	Rad18 - control	limma	0.135477	0.342343	FALSE	no hit	5.57296		0.868135
IDH3G	G5E9Q7|P51553|P51553-2	Isocitrate dehydrogenase [NAD] subunit, mitochondrial OS=Homo sapiens GN=IDH3G PE=1 SV=1|Isocitrate dehydrogenase [NAD] subunit gamma, mitochondrial OS=Homo sapiens GN=IDH3G PE=1 SV=1|Isoform 2 of Isocitrate dehydrogenase [NAD] subunit gamma, mitochondrial OS=Homo sapiens GN=IDH3G	1	1	3	3	3	5.97632	0.109248	23.1104	1.68573	0.135887	0.342689	-6.53199	0.369852	0.808257	1	Rad18 - control	limma	0.135887	0.342689	FALSE	no hit	5.97632		0.866821
NUP155	O75694|O75694-2	Nuclear pore complex protein Nup155 OS=Homo sapiens GN=NUP155 PE=1 SV=1|Isoform 2 of Nuclear pore complex protein Nup155 OS=Homo sapiens GN=NUP155	1	1	3	3	8	6.46304	-0.176465	24.0815	-1.68565	0.135902	0.342689	-6.53209	0.369873	0.808266	1	Rad18 - control	limma	0.135902	0.342689	FALSE	no hit	6.46304		0.866774
NNT	Q13423	NAD(P) transhydrogenase, mitochondrial OS=Homo sapiens GN=NNT PE=1 SV=3	1	1	3	3	8	6.18282	0.106257	24.3645	1.6852	0.135992	0.342689	-6.53271	0.370002	0.80832	1	Rad18 - control	limma	0.135992	0.342689	FALSE	no hit	6.18282		0.866488
RPL27	P61353	60S ribosomal protein L27 OS=Homo sapiens GN=RPL27 PE=1 SV=2	1	1	3	3	6	6.72417	0.337711	24.2481	1.68387	0.136254	0.343033	-6.53453	0.37038	0.808478	1	Rad18 - control	limma	0.136254	0.343033	FALSE	no hit	6.72417		0.865649
MLF 2,00	Q15773	Myeloid leukemia factor 2 OS=Homo sapiens GN=MLF2 PE=1 SV=1	1	1	3	3	4	6.47681	0.195171	22.5637	1.68198	0.136628	0.343655	-6.53711	0.370917	0.808702	1	Rad18 - control	limma	0.136628	0.343655	FALSE	no hit	6.47681		0.864461
VPS33B	F5H008|Q9H267|Q9H267-2	Vacuolar protein sorting-associated protein 33B OS=Homo sapiens GN=VPS33B PE=1 SV=1|Vacuolar protein sorting-associated protein 33B OS=Homo sapiens GN=VPS33B PE=1 SV=2|Isoform 2 of Vacuolar protein sorting-associated protein 33B OS=Homo sapiens GN=VPS33B	1	1	3	3	3	5.81387	-0.109089	22.108	-1.6789	0.13724	0.344875	-6.54131	0.371794	0.809067	1	Rad18 - control	limma	0.13724	0.344875	FALSE	no hit	5.81387		0.862521
GTPBP2	H0Y7A5|Q9BX10|Q9BX10-2|Q9BX10-4	GTP-binding protein 2 (Fragment) OS=Homo sapiens GN=GTPBP2 PE=1 SV=7|GTP-binding protein 2 OS=Homo sapiens GN=GTPBP2 PE=1 SV=1|Isoform 2 of GTP-binding protein 2 OS=Homo sapiens GN=GTPBP2|Isoform 4 of GTP-binding protein 2 OS=Homo sapiens GN=GTPBP2	1	1	3	3	2	5.6618	0.157392	21.362	1.67661	0.137694	0.345294	-6.54443	0.372445	0.809337	1	Rad18 - control	limma	0.137694	0.345294	FALSE	no hit	5.6618		0.861085
AURKB	J3KRF8|J3KTD6|Q96GD4|Q96GD4-2|Q96GD4-3|Q96GD4-5	Aurora kinase B OS=Homo sapiens GN=AURKB PE=1 SV=1|Aurora kinase B (Fragment) OS=Homo sapiens GN=AURKB PE=1 SV=1|Aurora kinase B OS=Homo sapiens GN=AURKB PE=1 SV=3|Isoform 2 of Aurora kinase B OS=Homo sapiens GN=AURKB|Isoform 3 of Aurora kinase B OS=Homo sapiens GN=AURKB|Isoform 5 of Aurora kinase B OS=Homo sapiens GN=AURKB	1	1	3	3	3	5.50677	0.244697	21.0281	1.67622	0.137773	0.345294	-6.54496	0.372557	0.809384	1	Rad18 - control	limma	0.137773	0.345294	FALSE	no hit	5.50677		0.860837
ATL3	F5H6I7|Q6DD88	Atlastin-3 OS=Homo sapiens GN=ATL3 PE=1 SV=1|Atlastin-3 OS=Homo sapiens GN=ATL3 PE=1 SV=1	1	1	3	3	3	5.91271	0.148924	21.7587	1.67615	0.137787	0.345294	-6.54506	0.372578	0.809392	1	Rad18 - control	limma	0.137787	0.345294	FALSE	no hit	5.91271		0.860791
STAU2	A0A0A0MTC5|A0A0A0MTD1|E7EPX0|E7EVI1|E7EVJ4|E9PH62|F8VPI7|Q9NUL3|Q9NUL3-2|Q9NUL3-3|Q9NUL3-8	Double-stranded RNA-binding protein Staufen homolog 2 OS=Homo sapiens GN=STAU2 PE=1 SV=1|Double-stranded RNA-binding protein Staufen homolog 2 OS=Homo sapiens GN=STAU2 PE=1 SV=1|Double-stranded RNA-binding protein Staufen homolog 2 OS=Homo sapiens GN=STAU2 PE=1 SV=1|Double-stranded RNA-binding protein Staufen homolog 2 OS=Homo sapiens GN=STAU2 PE=1 SV=1|Double-stranded RNA-binding protein Staufen…	1	1	3	3	4	5.66604	0.162348	22.0246	1.67494	0.138029	0.345581	-6.54671	0.372923	0.809535	1	Rad18 - control	limma	0.138029	0.345581	FALSE	no hit	5.66604		0.86003
MAP2K3	P46734|P46734-2|P46734-3	Dual specificity mitogen-activated protein kinase kinase 3 OS=Homo sapiens GN=MAP2K3 PE=1 SV=2|Isoform 1 of Dual specificity mitogen-activated protein kinase kinase 3 OS=Homo sapiens GN=MAP2K3|Isoform 2 of Dual specificity mitogen-activated protein kinase kinase 3 OS=Homo sapiens GN=MAP2K3	1	1	3	3	3	6.00491	0.129108	22.3752	1.67328	0.138361	0.345891	-6.54897	0.373397	0.809731	1	Rad18 - control	limma	0.138361	0.345891	FALSE	no hit	6.00491		0.858985
HEATR1	Q5T3Q7|Q9H583	HEAT repeat-containing protein 1 OS=Homo sapiens GN=HEATR1 PE=1 SV=1|HEAT repeat-containing protein 1 OS=Homo sapiens GN=HEATR1 PE=1 SV=3	1	1	3	3	12	6.30436	0.105781	24.7297	1.67305	0.138407	0.345891	-6.54929	0.373462	0.809758	1	Rad18 - control	limma	0.138407	0.345891	FALSE	no hit	6.30436		0.858841
NDUFA10	A0A087WXC5|E7ESZ7|O95299	NADH dehydrogenase [ubiquinone] 1 alpha subcomplex subunit 10, mitochondrial OS=Homo sapiens GN=NDUFA10 PE=1 SV=1|NADH dehydrogenase [ubiquinone] 1 alpha subcomplex subunit 10, mitochondrial OS=Homo sapiens GN=NDUFA10 PE=1 SV=1|NADH dehydrogenase [ubiquinone] 1 alpha subcomplex subunit 10, mitochondrial OS=Homo sapiens GN=NDUFA10 PE=1 SV=1	1	1	3	3	4	6.44703	0.245405	23.222	1.67001	0.139017	0.347096	-6.55342	0.374329	0.810115	1	Rad18 - control	limma	0.139017	0.347096	FALSE	no hit	6.44703		0.856932
POLR2C	P19387	DNA-directed RNA polymerase II subunit RPB3 OS=Homo sapiens GN=POLR2C PE=1 SV=2	1	1	3	3	3	5.95263	0.111888	21.9981	1.66843	0.139336	0.34745	-6.55557	0.374783	0.810301	1	Rad18 - control	limma	0.139336	0.34745	FALSE	no hit	5.95263		0.855936
EIF3H	A0A087WZK9|B3KS98|O15372	Eukaryotic translation initiation factor 3 subunit H OS=Homo sapiens GN=EIF3H PE=1 SV=1|Eukaryotic translation initiation factor 3 subunit H OS=Homo sapiens GN=EIF3H PE=1 SV=1|Eukaryotic translation initiation factor 3 subunit H OS=Homo sapiens GN=EIF3H PE=1 SV=1	1	1	3	3	2	5.47222	-0.136171	21.5937	-1.66759	0.139505	0.34745	-6.55671	0.375022	0.810399	1	Rad18 - control	limma	0.139505	0.34745	FALSE	no hit	5.47222		0.85541
DNAJB11	Q9UBS4	DnaJ homolog subfamily B member 11 OS=Homo sapiens GN=DNAJB11 PE=1 SV=1	1	1	3	3	5	6.23992	0.090816	24.0159	1.66741	0.139542	0.34745	-6.55696	0.375075	0.810421	1	Rad18 - control	limma	0.139542	0.34745	FALSE	no hit	6.23992		0.855295
CCT6A	P40227	T-complex protein 1 subunit zeta OS=Homo sapiens GN=CCT6A PE=1 SV=3	1	1	3	3	14	7.71304	-0.113292	26.6529	-1.66663	0.1397	0.347525	-6.55803	0.375299	0.810513	1	Rad18 - control	limma	0.1397	0.347525	FALSE	no hit	7.71304		0.854802
SKIV2L2	P42285	Superkiller viralicidic activity 2-like 2 OS=Homo sapiens GN=SKIV2L2 PE=1 SV=3	1	1	3	3	13	6.66827	-0.0984927	25.8484	-1.66319	0.140397	0.348939	-6.5627	0.376284	0.810915	1	Rad18 - control	limma	0.140397	0.348939	FALSE	no hit	6.66827		0.852642
DDX21	Q9NR30	Nucleolar RNA helicase 2 OS=Homo sapiens GN=DDX21 PE=1 SV=5	1	1	3	3	28	7.38583	0.170198	27.0941	1.66127	0.140789	0.349325	-6.56531	0.376837	0.81114	1	Rad18 - control	limma	0.140789	0.349325	FALSE	no hit	7.38583		0.851432
WDR46	O15213	WD repeat-containing protein 46 OS=Homo sapiens GN=WDR46 PE=1 SV=3	1	1	3	3	2	5.77471	0.152959	22.1098	1.66117	0.140809	0.349325	-6.56545	0.376866	0.811152	1	Rad18 - control	limma	0.140809	0.349325	FALSE	no hit	5.77471		0.851369
C9orf114	Q5T280	Putative methyltransferase C9orf114 OS=Homo sapiens GN=C9orf114 PE=1 SV=3	1	1	3	3	4	5.5619	0.132283	22.6176	1.65875	0.141303	0.349729	-6.56873	0.377561	0.811434	1	Rad18 - control	limma	0.141303	0.349729	FALSE	no hit	5.5619		0.849849
TARS2	Q9BW92	Threonine--tRNA ligase, mitochondrial OS=Homo sapiens GN=TARS2 PE=1 SV=1	1	1	3	3	10	6.65023	0.0900928	25.9058	1.65858	0.141338	0.349729	-6.56897	0.377611	0.811454	1	Rad18 - control	limma	0.141338	0.349729	FALSE	no hit	6.65023		0.849741
IMPDH2	H0Y4R1|P12268	Inosine-5'-monophosphate dehydrogenase 2 (Fragment) OS=Homo sapiens GN=IMPDH2 PE=1 SV=1|Inosine-5'-monophosphate dehydrogenase 2 OS=Homo sapiens GN=IMPDH2 PE=1 SV=2	1	1	3	3	4	6.4316	0.132232	23.9149	1.65772	0.141513	0.349729	-6.57012	0.377856	0.811553	1	Rad18 - control	limma	0.141513	0.349729	FALSE	no hit	6.4316		0.849205
CDIPT	B3KY94|O14735|O14735-3	CDP-diacylglycerol--inositol 3-phosphatidyltransferase OS=Homo sapiens GN=CDIPT PE=1 SV=1|CDP-diacylglycerol--inositol 3-phosphatidyltransferase OS=Homo sapiens GN=CDIPT PE=1 SV=1|Isoform 3 of CDP-diacylglycerol--inositol 3-phosphatidyltransferase OS=Homo sapiens GN=CDIPT	1	1	3	3	2	5.88142	0.182092	21.0977	1.65733	0.141593	0.349729	-6.57066	0.377969	0.811599	1	Rad18 - control	limma	0.141593	0.349729	FALSE	no hit	5.88142		0.848958
CPNE3	O75131	Copine-3 OS=Homo sapiens GN=CPNE3 PE=1 SV=1	1	1	3	3	6	6.95354	0.0951266	24.6289	1.65632	0.141801	0.349729	-6.57203	0.378261	0.811717	1	Rad18 - control	limma	0.141801	0.349729	FALSE	no hit	6.95354		0.84832
JADE1	Q6IE81|Q6IE81-2	Protein Jade-1 OS=Homo sapiens GN=JADE1 PE=1 SV=1|Isoform 2 of Protein Jade-1 OS=Homo sapiens GN=JADE1	1	1	3	3	2	5.40991	0.145121	20.7067	1.65608	0.14185	0.349729	-6.57236	0.37833	0.811745	1	Rad18 - control	limma	0.14185	0.349729	FALSE	no hit	5.40991		0.84817
BMI1|COMMD3-BMI1	P35226|R4GMX3	Polycomb complex protein BMI-1 OS=Homo sapiens GN=BMI1 PE=1 SV=2|Protein COMMD3-BMI1 OS=Homo sapiens GN=COMMD3-BMI1 PE=4 SV=1	1	1	3	3	3	5.79722	0.106969	21.7645	1.65597	0.141872	0.349729	-6.57251	0.378361	0.811757	1	Rad18 - control	limma	0.141872	0.349729	FALSE	no hit	5.79722		0.848102
MCCC1	Q96RQ3	Methylcrotonoyl-CoA carboxylase subunit alpha, mitochondrial OS=Homo sapiens GN=MCCC1 PE=1 SV=3	1	1	3	3	21	8.44124	0.178422	28.0107	1.65516	0.142038	0.349821	-6.5736	0.378594	0.811851	1	Rad18 - control	limma	0.142038	0.349821	FALSE	no hit	8.44124		0.847595
2002-09-01	B5MCX3	Septin-2 OS=Homo sapiens GN=SEPT2 PE=1 SV=1	1	1	3	3	4	6.00287	-0.137268	23.3022	-1.65378	0.142323	0.350204	-6.57548	0.378992	0.812012	1	Rad18 - control	limma	0.142323	0.350204	FALSE	no hit	6.00287		0.846725
RPL3	P39023	60S ribosomal protein L3 OS=Homo sapiens GN=RPL3 PE=1 SV=2	1	1	3	3	12	7.68478	0.372269	26.7724	1.65252	0.142582	0.350525	-6.57718	0.379355	0.812158	1	Rad18 - control	limma	0.142582	0.350525	FALSE	no hit	7.68478		0.845936
LAMP1	P11279	Lysosome-associated membrane glycoprotein 1 OS=Homo sapiens GN=LAMP1 PE=1 SV=3	1	1	3	3	2	5.60955	0.237077	21.8514	1.65015	0.14307	0.351407	-6.58038	0.380037	0.812432	1	Rad18 - control	limma	0.14307	0.351407	FALSE	no hit	5.60955		0.844451
THUMPD1	Q9NXG2	THUMP domain-containing protein 1 OS=Homo sapiens GN=THUMPD1 PE=1 SV=2	1	1	3	3	5	6.18595	-0.087705	23.3891	-1.64773	0.143572	0.352323	-6.58367	0.380738	0.812712	1	Rad18 - control	limma	0.143572	0.352323	FALSE	no hit	6.18595		0.842929
SLC27A4	Q6P1M0|Q6P1M0-2	Long-chain fatty acid transport protein 4 OS=Homo sapiens GN=SLC27A4 PE=1 SV=1|Isoform 2 of Long-chain fatty acid transport protein 4 OS=Homo sapiens GN=SLC27A4	1	1	3	3	6	6.12024	0.115582	23.5532	1.64668	0.143791	0.35254	-6.58509	0.381042	0.812834	1	Rad18 - control	limma	0.143791	0.35254	FALSE	no hit	6.12024		0.842269
UTP15	H0Y8P4|Q8TED0|Q8TED0-3	U3 small nucleolar RNA-associated protein 15 homolog (Fragment) OS=Homo sapiens GN=UTP15 PE=1 SV=1|U3 small nucleolar RNA-associated protein 15 homolog OS=Homo sapiens GN=UTP15 PE=1 SV=3|Isoform 3 of U3 small nucleolar RNA-associated protein 15 homolog OS=Homo sapiens GN=UTP15	1	1	3	3	3	5.5486	0.198452	22.4064	1.64396	0.144356	0.353607	-6.58876	0.381827	0.813147	1	Rad18 - control	limma	0.144356	0.353607	FALSE	no hit	5.5486		0.840565
GNL2	Q13823	Nucleolar GTP-binding protein 2 OS=Homo sapiens GN=GNL2 PE=1 SV=1	1	1	3	3	7	6.30385	0.466604	23.9713	1.64175	0.144818	0.354093	-6.59175	0.382467	0.813401	1	Rad18 - control	limma	0.144818	0.354093	FALSE	no hit	6.30385		0.839179
PSMA6	G3V295|G3V5Z7|P60900	Proteasome subunit alpha type OS=Homo sapiens GN=PSMA6 PE=1 SV=1|Proteasome subunit alpha type OS=Homo sapiens GN=PSMA6 PE=1 SV=1|Proteasome subunit alpha type-6 OS=Homo sapiens GN=PSMA6 PE=1 SV=1	1	1	3	3	4	6.93662	-0.13947	24.6964	-1.64134	0.144905	0.354093	-6.59231	0.382588	0.813449	1	Rad18 - control	limma	0.144905	0.354093	FALSE	no hit	6.93662		0.838917
ROR2	Q01974	Tyrosine-protein kinase transmembrane receptor ROR2 OS=Homo sapiens GN=ROR2 PE=1 SV=2	1	1	3	3	2	5.52013	0.270814	20.6478	1.64115	0.144945	0.354093	-6.59257	0.382644	0.813471	1	Rad18 - control	limma	0.144945	0.354093	FALSE	no hit	5.52013		0.838797
NSDHL	Q15738	Sterol-4-alpha-carboxylate 3-dehydrogenase, decarboxylating OS=Homo sapiens GN=NSDHL PE=1 SV=2	1	1	3	3	7	6.65698	0.133735	25.2115	1.63989	0.145208	0.354418	-6.59427	0.383008	0.813616	1	Rad18 - control	limma	0.145208	0.354418	FALSE	no hit	6.65698		0.838008
MAEA	D6REW7|E7ESC7|Q7L5Y9	Macrophage erythroblast attacher (Fragment) OS=Homo sapiens GN=MAEA PE=1 SV=1|Macrophage erythroblast attacher OS=Homo sapiens GN=MAEA PE=1 SV=1|Macrophage erythroblast attacher OS=Homo sapiens GN=MAEA PE=1 SV=1	1	1	3	3	3	5.80569	0.173663	22.4507	1.63717	0.145779	0.355491	-6.59793	0.383796	0.813927	1	Rad18 - control	limma	0.145779	0.355491	FALSE	no hit	5.80569		0.836305
PSMD12	O00232	26S proteasome non-ATPase regulatory subunit 12 OS=Homo sapiens GN=PSMD12 PE=1 SV=3	1	1	3	3	4	5.92106	0.141592	22.854	1.6325	0.146765	0.357576	-6.60423	0.385155	0.814462	1	Rad18 - control	limma	0.146765	0.357576	FALSE	no hit	5.92106		0.833376
POLR2H	C9JLU1|P52434	DNA-directed RNA polymerases I, II, and III subunit RPABC3 (Fragment) OS=Homo sapiens GN=POLR2H PE=1 SV=7|DNA-directed RNA polymerases I, II, and III subunit RPABC3 OS=Homo sapiens GN=POLR2H PE=1 SV=4	1	1	3	3	3	6.68793	0.0980604	23.9846	1.62945	0.147414	0.358806	-6.60835	0.386044	0.81481	1	Rad18 - control	limma	0.147414	0.358806	FALSE	no hit	6.68793		0.831462
MRPS24	Q96EL2	28S ribosomal protein S24, mitochondrial OS=Homo sapiens GN=MRPS24 PE=1 SV=1	1	1	3	3	2	6.32688	0.187888	22.3185	1.62851	0.147613	0.358806	-6.60961	0.386317	0.814917	1	Rad18 - control	limma	0.147613	0.358806	FALSE	no hit	6.32688		0.830876
ENO1	P06733	Alpha-enolase OS=Homo sapiens GN=ENO1 PE=1 SV=2	1	1	3	3	8	7.46822	0.095411	26.0101	1.62826	0.147666	0.358806	-6.60994	0.38639	0.814945	1	Rad18 - control	limma	0.147666	0.358806	FALSE	no hit	7.46822		0.83072
MRPL4	K7ELQ0|K7ES61|Q9BYD3|Q9BYD3-2|X6RAY8	39S ribosomal protein L4, mitochondrial OS=Homo sapiens GN=MRPL4 PE=1 SV=1|39S ribosomal protein L4, mitochondrial (Fragment) OS=Homo sapiens GN=MRPL4 PE=1 SV=1|39S ribosomal protein L4, mitochondrial OS=Homo sapiens GN=MRPL4 PE=1 SV=1|Isoform 2 of 39S ribosomal protein L4, mitochondrial OS=Homo sapiens GN=MRPL4|39S ribosomal protein L4, mitochondrial OS=Homo sapiens GN=MRPL4 PE=1 SV=1	1	1	3	3	3	6.45936	0.107918	25.2929	1.62706	0.147922	0.359006	-6.61156	0.38674	0.815082	1	Rad18 - control	limma	0.147922	0.359006	FALSE	no hit	6.45936		0.829967
ARPC1A	Q92747	Actin-related protein 2/3 complex subunit 1A OS=Homo sapiens GN=ARPC1A PE=1 SV=2	1	1	3	3	4	6.47475	-0.0960533	24.3636	-1.62621	0.148104	0.359006	-6.6127	0.386989	0.815178	1	Rad18 - control	limma	0.148104	0.359006	FALSE	no hit	6.47475		0.829434
PCYT2	Q99447|Q99447-3|Q99447-4	Ethanolamine-phosphate cytidylyltransferase OS=Homo sapiens GN=PCYT2 PE=1 SV=1|Isoform 3 of Ethanolamine-phosphate cytidylyltransferase OS=Homo sapiens GN=PCYT2|Isoform 4 of Ethanolamine-phosphate cytidylyltransferase OS=Homo sapiens GN=PCYT2	1	1	3	3	5	6.13789	-0.136934	23.4478	-1.62549	0.148259	0.359006	-6.61368	0.3872	0.815261	1	Rad18 - control	limma	0.148259	0.359006	FALSE	no hit	6.13789		0.82898
HNRNPL	P14866	Heterogeneous nuclear ribonucleoprotein L OS=Homo sapiens GN=HNRNPL PE=1 SV=2	1	1	3	3	12	7.5541	0.103387	26.636	1.6254	0.148277	0.359006	-6.61379	0.387225	0.81527	1	Rad18 - control	limma	0.148277	0.359006	FALSE	no hit	7.5541		0.828927
EFTUD2	Q15029|Q15029-2|Q15029-3	116 kDa U5 small nuclear ribonucleoprotein component OS=Homo sapiens GN=EFTUD2 PE=1 SV=1|Isoform 2 of 116 kDa U5 small nuclear ribonucleoprotein component OS=Homo sapiens GN=EFTUD2|Isoform 3 of 116 kDa U5 small nuclear ribonucleoprotein component OS=Homo sapiens GN=EFTUD2	1	1	3	3	11	6.61609	0.0950545	24.6935	1.62116	0.149188	0.360891	-6.6195	0.388466	0.815752	1	Rad18 - control	limma	0.149188	0.360891	FALSE	no hit	6.61609		0.826267
H1FX	Q92522	Histone H1x OS=Homo sapiens GN=H1FX PE=1 SV=1	1	1	3	3	8	7.06731	0.702834	25.7581	1.62033	0.149365	0.361	-6.62061	0.388708	0.815846	1	Rad18 - control	limma	0.149365	0.361	FALSE	no hit	7.06731		0.82575
CC2D1A	K7EMP1|Q6P1N0|Q6P1N0-2	Coiled-coil and C2 domain-containing protein 1A (Fragment) OS=Homo sapiens GN=CC2D1A PE=1 SV=1|Coiled-coil and C2 domain-containing protein 1A OS=Homo sapiens GN=CC2D1A PE=1 SV=1|Isoform 2 of Coiled-coil and C2 domain-containing protein 1A OS=Homo sapiens GN=CC2D1A	1	1	3	3	3	5.65375	-0.143981	22.2177	-1.61856	0.149747	0.3616	-6.62299	0.389226	0.816046	1	Rad18 - control	limma	0.149747	0.3616	FALSE	no hit	5.65375		0.824643
NOP16	Q9Y3C1	Nucleolar protein 16 OS=Homo sapiens GN=NOP16 PE=1 SV=2	1	1	3	3	5	6.36099	0.28289	24.1301	1.61759	0.149958	0.361693	-6.6243	0.389512	0.816156	1	Rad18 - control	limma	0.149958	0.361693	FALSE	no hit	6.36099		0.824032
ANKRD28	O15084|O15084-1|O15084-4	Serine/threonine-protein phosphatase 6 regulatory ankyrin repeat subunit A OS=Homo sapiens GN=ANKRD28 PE=1 SV=5|Isoform 3 of Serine/threonine-protein phosphatase 6 regulatory ankyrin repeat subunit A OS=Homo sapiens GN=ANKRD28|Isoform 4 of Serine/threonine-protein phosphatase 6 regulatory ankyrin repeat subunit A OS=Homo sapiens GN=ANKRD28	1	1	3	3	2	5.8632	0.151745	21.586	1.61715	0.150052	0.361693	-6.62488	0.389639	0.816205	1	Rad18 - control	limma	0.150052	0.361693	FALSE	no hit	5.8632		0.823759
LAMC1	P11047	Laminin subunit gamma-1 OS=Homo sapiens GN=LAMC1 PE=1 SV=3	1	1	3	3	2	5.8684	0.149403	20.6021	1.61584	0.150335	0.362055	-6.62664	0.390023	0.816352	1	Rad18 - control	limma	0.150335	0.362055	FALSE	no hit	5.8684		0.822941
SLC4A1AP	A0A087X0M4|Q9BWU0	Kanadaptin OS=Homo sapiens GN=SLC4A1AP PE=1 SV=1|Kanadaptin OS=Homo sapiens GN=SLC4A1AP PE=1 SV=1	1	1	3	3	8	6.10828	-0.109104	23.4346	-1.60971	0.151669	0.364946	-6.63486	0.391825	0.817043	1	Rad18 - control	limma	0.151669	0.364946	FALSE	no hit	6.10828		0.819102
ANP32E	Q5TB25|Q9BTT0|Q9BTT0-2|Q9BTT0-3	Acidic (Leucine-rich) nuclear phosphoprotein 32 family, member E OS=Homo sapiens GN=ANP32E PE=1 SV=1|Acidic leucine-rich nuclear phosphoprotein 32 family member E OS=Homo sapiens GN=ANP32E PE=1 SV=1|Isoform 2 of Acidic leucine-rich nuclear phosphoprotein 32 family member E OS=Homo sapiens GN=ANP32E|Isoform 3 of Acidic leucine-rich nuclear phosphoprotein 32 family member E OS=Homo sapiens GN=ANP32E	1	1	3	3	5	6.43252	-0.123845	22.3578	-1.6064	0.152393	0.365447	-6.63929	0.392799	0.817413	1	Rad18 - control	limma	0.152393	0.365447	FALSE	no hit	6.43252		0.817034
SRSF10	O75494|O75494-2|O75494-3|O75494-4|O75494-5|O75494-6|Q5JRI1	Serine/arginine-rich splicing factor 10 OS=Homo sapiens GN=SRSF10 PE=1 SV=1|Isoform 2 of Serine/arginine-rich splicing factor 10 OS=Homo sapiens GN=SRSF10|Isoform 3 of Serine/arginine-rich splicing factor 10 OS=Homo sapiens GN=SRSF10|Isoform 4 of Serine/arginine-rich splicing factor 10 OS=Homo sapiens GN=SRSF10|Isoform 5 of Serine/arginine-rich splicing factor 10 OS=Homo sapiens GN=SRSF10|Isoform…	1	1	3	3	3	6.71672	0.273885	23.5055	1.60583	0.15252	0.365447	-6.64006	0.392968	0.817478	1	Rad18 - control	limma	0.15252	0.365447	FALSE	no hit	6.71672		0.816674
HTATSF1	O43719	HIV Tat-specific factor 1 OS=Homo sapiens GN=HTATSF1 PE=1 SV=1	1	1	3	3	22	7.34618	-0.14252	26.7757	-1.60571	0.152546	0.365447	-6.64022	0.393004	0.817491	1	Rad18 - control	limma	0.152546	0.365447	FALSE	no hit	7.34618		0.816599
HSDL1	Q3SXM5	Inactive hydroxysteroid dehydrogenase-like protein 1 OS=Homo sapiens GN=HSDL1 PE=1 SV=3	1	1	3	3	3	6.30744	-0.152989	22.6876	-1.60569	0.15255	0.365447	-6.64024	0.393008	0.817493	1	Rad18 - control	limma	0.15255	0.365447	FALSE	no hit	6.30744		0.816589
PYCR1	P32322|P32322-3	Pyrroline-5-carboxylate reductase 1, mitochondrial OS=Homo sapiens GN=PYCR1 PE=1 SV=2|Isoform 3 of Pyrroline-5-carboxylate reductase 1, mitochondrial OS=Homo sapiens GN=PYCR1	1	1	3	3	5	6.39478	0.115653	23.8477	1.60548	0.152597	0.365447	-6.64053	0.393072	0.817517	1	Rad18 - control	limma	0.152597	0.365447	FALSE	no hit	6.39478		0.816455
MYL12A|MYL12B	J3QRS3|O14950|P19105	Myosin regulatory light chain 12A OS=Homo sapiens GN=MYL12A PE=1 SV=1|Myosin regulatory light chain 12B OS=Homo sapiens GN=MYL12B PE=1 SV=2|Myosin regulatory light chain 12A OS=Homo sapiens GN=MYL12A PE=1 SV=2	1	1	3	3	5	6.49364	-0.137775	23.244	-1.60508	0.152684	0.365447	-6.64106	0.393189	0.817561	1	Rad18 - control	limma	0.152684	0.365447	FALSE	no hit	6.49364		0.816206
FAU	P62861	40S ribosomal protein S30 OS=Homo sapiens GN=FAU PE=1 SV=1	1	1	3	3	2	6.53098	0.328307	23.3196	1.60409	0.152903	0.365648	-6.64239	0.393482	0.817672	1	Rad18 - control	limma	0.152903	0.365648	FALSE	no hit	6.53098		0.815585
AKR1B1	P15121	Aldose reductase OS=Homo sapiens GN=AKR1B1 PE=1 SV=3	1	1	3	3	8	7.23664	-0.0890872	25.7644	-1.60164	0.153442	0.366616	-6.64566	0.394204	0.817946	1	Rad18 - control	limma	0.153442	0.366616	FALSE	no hit	7.23664		0.814055
ADK	P55263|P55263-2|P55263-3|P55263-4	Adenosine kinase OS=Homo sapiens GN=ADK PE=1 SV=2|Isoform 2 of Adenosine kinase OS=Homo sapiens GN=ADK|Isoform 3 of Adenosine kinase OS=Homo sapiens GN=ADK|Isoform 4 of Adenosine kinase OS=Homo sapiens GN=ADK	1	1	3	3	2	6.07221	0.113932	22.9618	1.59856	0.154124	0.367921	-6.64977	0.395114	0.818289	1	Rad18 - control	limma	0.154124	0.367921	FALSE	no hit	6.07221		0.81213
DDX18	Q9NVP1	ATP-dependent RNA helicase DDX18 OS=Homo sapiens GN=DDX18 PE=1 SV=2	1	1	3	3	8	6.63057	0.287681	25.1974	1.59572	0.154754	0.369101	-6.65356	0.395953	0.818604	1	Rad18 - control	limma	0.154754	0.369101	FALSE	no hit	6.63057		0.810359
EML1	F8W717|O00423|O00423-3	Echinoderm microtubule-associated protein-like 1 OS=Homo sapiens GN=EML1 PE=1 SV=1|Echinoderm microtubule-associated protein-like 1 OS=Homo sapiens GN=EML1 PE=1 SV=3|Isoform 3 of Echinoderm microtubule-associated protein-like 1 OS=Homo sapiens GN=EML1	1	1	3	3	2	5.63556	0.092016	21.5631	1.59231	0.155515	0.370593	-6.65811	0.396964	0.818982	1	Rad18 - control	limma	0.155515	0.370593	FALSE	no hit	5.63556		0.808227
SBNO1	A3KN83|A3KN83-2|A3KN83-3	Protein strawberry notch homolog 1 OS=Homo sapiens GN=SBNO1 PE=1 SV=1|Isoform 2 of Protein strawberry notch homolog 1 OS=Homo sapiens GN=SBNO1|Isoform 3 of Protein strawberry notch homolog 1 OS=Homo sapiens GN=SBNO1	1	1	3	3	3	5.48088	-0.156224	21.2323	-1.59169	0.155653	0.370595	-6.65893	0.397146	0.81905	1	Rad18 - control	limma	0.155653	0.370595	FALSE	no hit	5.48088		0.807843
USP14	P54578|P54578-2	Ubiquitin carboxyl-terminal hydrolase 14 OS=Homo sapiens GN=USP14 PE=1 SV=3|Isoform 2 of Ubiquitin carboxyl-terminal hydrolase 14 OS=Homo sapiens GN=USP14	1	1	3	3	5	6.4209	-0.107385	24.5708	-1.58877	0.156308	0.371176	-6.66282	0.398013	0.819373	1	Rad18 - control	limma	0.156308	0.371176	FALSE	no hit	6.4209		0.806019
RPL7	P18124	60S ribosomal protein L7 OS=Homo sapiens GN=RPL7 PE=1 SV=1	1	1	3	3	11	7.34203	0.557347	26.3554	1.58857	0.156354	0.371176	-6.66309	0.398074	0.819396	1	Rad18 - control	limma	0.156354	0.371176	FALSE	no hit	7.34203		0.805891
[truncated: 1,575 more rows]

[truncated: 3 more sheets: P2256_limma_used in S2A, P2256_limma_used in S2B, P2256_full dataset]
