# Supplementary material for: A ubiquitin-specific, proximity-based labeling approach for the identification of ubiquitin ligase substrates
Source: Sci Adv. 2024 Aug 9;10(32):eadp3000. doi: 10.1126/sciadv.adp3000 (PMC11313854; doi:10.1126/sciadv.adp3000)
Supplement: Supplementary file 2 — Tables S1 to S12 [file sciadv.adp3000_tables_s1_to_s12.zip › adp3000_table_s1.xlsx]

## Sheet: P1087_limma_used in 1D
P1087_limma file_used for volacno plot in Figure 1D_HA-BirA-Rad18(+UV)-HA-BirA-Rad18(-UV)
POI stands for HA-BirA-Rad18 (+UV)
Control stands for HA-BirA-Rad18 (-UV)
gene_name	protein_id	description	found.in.files	found.in.file_including_bait_proteins_Zelda_190927_P1087_PH_SB_sampleA_T_R1_results_20191016_1648_proteins.txt	found.in.file_including_bait_proteins_Zelda_190927_P1087_PH_SB_sampleB_T_R1_results_20191016_1649_proteins.txt	found.in.files_A	found.in.files_B	found.in.conditions	found.in.conditions_A	found.in.conditions_B	found.in.reps	found.in.reps_A	found.in.reps_B	max.qupm	max.qupm_A	max.qupm_B	average.top3	average.top3_A	average.top3_B	keep_A	keep_B	keep	logFC	AveExpr	t	pvalue.limma	fdr.limma	B	pvalue.fdrtool	qval.fdrtool	lfdr.fdrtool	comparison	sample	hit_annotation_method	pvalue	fdr	hit	hit_annotation	top3		minus log10pvalue
P1087_GFP_MAGEA4	P1087_GFP_MAGEA4	NA	2	1	1	1	1	2	2	2	3	3	3	18	18	6	7.40034	8.74871	6.05198	TRUE	TRUE	TRUE	-4.49712	20.9307	-19.5131	7.98908e-06	0.00069505	4.67042	2.22045e-16	1.58696e-14	1.58696e-14	POI - control	B	limma	7.98908e-06	0.00069505	FALSE	no hit	6.05198		5.0975
ACACA	Q13085	Acetyl-CoA carboxylase 1 OS=Homo sapiens GN=ACACA PE=1 SV=2	1	NA	1	NA	1	2	NA	2	3	NA	3	59	NA	59	6.89979	NA	6.89979	FALSE	TRUE	TRUE	-0.655905	26.6719	-6.70914	0.00121853	0.0471451	-1.08129	3.6529e-05	0.00130537	0.00518487	POI - control	B	limma	0.00121853	0.0471451	FALSE	no hit	6.89979		2.91416
PCNA	P12004	Proliferating cell nuclear antigen OS=Homo sapiens GN=PCNA PE=1 SV=1	2	1	1	1	1	2	2	2	3	3	3	9	8	9	6.87554	6.64126	7.10982	TRUE	TRUE	TRUE	0.615003	24.8925	6.28834	0.00162569	0.0471451	-1.41842	0.000109075	0.00259853	0.0331512	POI - control	B	limma	0.00162569	0.0471451	FALSE	enriched candidate	7.10982		2.78896
PC	P11498	Pyruvate carboxylase, mitochondrial OS=Homo sapiens GN=PC PE=1 SV=2	1	NA	1	NA	1	2	NA	2	3	NA	3	46	NA	46	7.73741	NA	7.73741	FALSE	TRUE	TRUE	-0.551717	26.6845	-5.5971	0.00270542	0.0531004	-2.0133	0.000572921	0.0102367	0.0336024	POI - control	B	limma	0.00270542	0.0531004	FALSE	no hit	7.73741		2.56777
HNRNPL	P14866	Heterogeneous nuclear ribonucleoprotein L OS=Homo sapiens GN=HNRNPL PE=1 SV=2	2	1	1	1	1	2	2	2	3	3	3	12	12	2	6.30145	7.05631	5.54659	TRUE	TRUE	TRUE	-0.480975	20.6888	-5.14965	0.00386365	0.0531004	-2.42856	0.00153076	0.0181214	0.0336024	POI - control	B	limma	0.00386365	0.0531004	FALSE	no hit	5.54659		2.413
TMEM263	Q8WUH6	Transmembrane protein 263 OS=Homo sapiens GN=TMEM263 PE=1 SV=1	1	NA	1	NA	1	2	NA	2	3	NA	3	4	NA	4	6.38312	NA	6.38312	FALSE	TRUE	TRUE	-0.719164	22.6781	-5.03906	0.00423437	0.0531004	-2.53516	0.00193042	0.0200321	0.0336024	POI - control	B	limma	0.00423437	0.0531004	FALSE	no hit	6.38312		2.37321
S100A9	P06702	Protein S100-A9 OS=Homo sapiens GN=S100A9 PE=1 SV=1	1	NA	1	NA	1	2	NA	2	3	NA	3	3	NA	3	6.16003	NA	6.16003	FALSE	TRUE	TRUE	0.569285	22.1267	5.02601	0.00428079	0.0531004	-2.54784	0.0019834	0.0202506	0.0530957	POI - control	B	limma	0.00428079	0.0531004	FALSE	no hit	6.16003		2.36848
GSDMA	J3KRG2|Q96QA5	Gasdermin-A (Fragment) OS=Homo sapiens GN=GSDMA PE=1 SV=7|Gasdermin-A OS=Homo sapiens GN=GSDMA PE=1 SV=4	1	NA	1	NA	1	2	NA	2	3	NA	3	2	NA	2	5.76785	NA	5.76785	FALSE	TRUE	TRUE	0.941666	20.6794	4.87051	0.00488279	0.0531004	-2.70075	0.00272631	0.0243562	0.186689	POI - control	B	limma	0.00488279	0.0531004	FALSE	enriched candidate	5.76785		2.31133
DSG1	Q02413	Desmoglein-1 OS=Homo sapiens GN=DSG1 PE=1 SV=2	1	NA	1	NA	1	2	NA	2	3	NA	3	5	NA	5	6.10987	NA	6.10987	FALSE	TRUE	TRUE	0.867276	22.3338	4.35184	0.0077452	0.0748702	-3.23522	0.00740942	0.0540755	0.186689	POI - control	B	limma	0.0077452	0.0748702	FALSE	enriched candidate	6.10987		2.11097
JUP	P14923	Junction plakoglobin OS=Homo sapiens GN=JUP PE=1 SV=3	1	NA	1	NA	1	2	NA	2	3	NA	3	3	NA	3	5.51252	NA	5.51252	FALSE	TRUE	TRUE	0.79524	20.8489	4.18695	0.00903773	0.0762658	-3.41331	0.00998355	0.0662003	0.186689	POI - control	B	limma	0.00903773	0.0762658	FALSE	enriched candidate	5.51252		2.04394
PRDX4	H7C3T4|Q13162	Peroxiredoxin-4 (Fragment) OS=Homo sapiens GN=PRDX4 PE=1 SV=1|Peroxiredoxin-4 OS=Homo sapiens GN=PRDX4 PE=1 SV=1	1	NA	1	NA	1	2	NA	2	3	NA	3	2	NA	2	5.9502	NA	5.9502	FALSE	TRUE	TRUE	-0.38147	21.6292	-4.04135	0.010391	0.0762658	-3.57395	0.0128896	0.0774735	0.186689	POI - control	B	limma	0.010391	0.0762658	FALSE	no hit	5.9502		1.98334
DSC1	Q08554|Q08554-2	Desmocollin-1 OS=Homo sapiens GN=DSC1 PE=1 SV=2|Isoform 1B of Desmocollin-1 OS=Homo sapiens GN=DSC1	1	NA	1	NA	1	2	NA	2	3	NA	3	2	NA	2	6.03902	NA	6.03902	FALSE	TRUE	TRUE	0.886646	20.8987	4.02868	0.0105194	0.0762658	-3.58808	0.0131748	0.0784672	0.355132	POI - control	B	limma	0.0105194	0.0762658	FALSE	enriched candidate	6.03902		1.97801
SERPINB12	Q96P63|Q96P63-2	Serpin B12 OS=Homo sapiens GN=SERPINB12 PE=1 SV=1|Isoform 2 of Serpin B12 OS=Homo sapiens GN=SERPINB12	1	NA	1	NA	1	2	NA	2	3	NA	3	2	NA	2	5.45833	NA	5.45833	FALSE	TRUE	TRUE	0.823828	20.4009	3.66458	0.0151299	0.101254	-4.00456	0.0241357	0.121428	0.355132	POI - control	B	limma	0.0151299	0.101254	FALSE	enriched candidate	5.45833		1.82016
HIST1H2BF|HIST1H2BK|HIST1H2BJ|HIST1H2BO|HIST1H2BB|H2BFS|HIST1H2BD|HIST1H2BC|HIST2H2BE|HIST2H2BF|HIST1H2BH|HIST1H2BA|HIST1H2BN|HIST1H2BM|HIST1H2BL	B2R4S9|O60814|P06899|P23527|P33778|P57053|P58876|P62807|Q16778|Q5QNW6|Q5QNW6-2|Q93079|Q96A08|Q99877|Q99879|Q99880|U3KQK0	Histone H2B OS=Homo sapiens GN=HIST1H2BF PE=2 SV=1|Histone H2B type 1-K OS=Homo sapiens GN=HIST1H2BK PE=1 SV=3|Histone H2B type 1-J OS=Homo sapiens GN=HIST1H2BJ PE=1 SV=3|Histone H2B type 1-O OS=Homo sapiens GN=HIST1H2BO PE=1 SV=3|Histone H2B type 1-B OS=Homo sapiens GN=HIST1H2BB PE=1 SV=2|Histone H2B type F-S OS=Homo sapiens GN=H2BFS PE=1 SV=2|Histone H2B type 1-D OS=Homo sapiens GN=HIST1H2BD PE…	1	NA	1	NA	1	2	NA	2	3	NA	3	3	NA	3	6.12319	NA	6.12319	FALSE	TRUE	TRUE	-0.359481	21.9399	-3.53315	0.0173376	0.107741	-4.15984	0.0296985	0.138499	0.355132	POI - control	B	limma	0.0173376	0.107741	FALSE	no hit	6.12319		1.76101
ANXA2	H0YMD0|H0YMU9|H0YN42|P07355|P07355-2	Annexin (Fragment) OS=Homo sapiens GN=ANXA2 PE=1 SV=1|Annexin OS=Homo sapiens GN=ANXA2 PE=1 SV=1|Annexin (Fragment) OS=Homo sapiens GN=ANXA2 PE=1 SV=1|Annexin A2 OS=Homo sapiens GN=ANXA2 PE=1 SV=2|Isoform 2 of Annexin A2 OS=Homo sapiens GN=ANXA2	1	NA	1	NA	1	2	NA	2	3	NA	3	3	NA	3	5.53906	NA	5.53906	FALSE	TRUE	TRUE	0.500159	21.7301	3.43348	0.0192592	0.108716	-4.27933	0.0346218	0.151654	0.355132	POI - control	B	limma	0.0192592	0.108716	FALSE	no hit	5.53906		1.71536
MCCC1	Q96RQ3	Methylcrotonoyl-CoA carboxylase subunit alpha, mitochondrial OS=Homo sapiens GN=MCCC1 PE=1 SV=3	1	NA	1	NA	1	2	NA	2	3	NA	3	18	NA	18	6.93598	NA	6.93598	FALSE	TRUE	TRUE	-0.489406	24.8499	-3.39332	0.0201013	0.108716	-4.32789	0.036794	0.156964	0.355132	POI - control	B	limma	0.0201013	0.108716	FALSE	no hit	6.93598		1.69678
HSPE1	P61604	10 kDa heat shock protein, mitochondrial OS=Homo sapiens GN=HSPE1 PE=1 SV=2	1	NA	1	NA	1	2	NA	2	3	NA	3	2	NA	2	5.66086	NA	5.66086	FALSE	TRUE	TRUE	0.361815	21.5942	3.33554	0.0213875	0.108716	-4.39817	0.0401222	0.164582	0.355132	POI - control	B	limma	0.0213875	0.108716	FALSE	no hit	5.66086		1.66984
P1087_HA_BirA_Rad18	P1087_HA_BirA_Rad18	NA	1	NA	1	NA	1	2	NA	2	3	NA	3	43	NA	43	7.61137	NA	7.61137	FALSE	TRUE	TRUE	-0.466456	26.7843	-3.28895	0.022493	0.108716	-4.45519	0.0429885	0.170689	0.451945	POI - control	B	limma	0.022493	0.108716	FALSE	no hit	7.61137		1.64795
RPS3	P23396|P23396-2	40S ribosomal protein S3 OS=Homo sapiens GN=RPS3 PE=1 SV=2|Isoform 2 of 40S ribosomal protein S3 OS=Homo sapiens GN=RPS3	2	1	1	1	1	2	2	2	3	3	3	15	15	9	6.83727	7.13665	6.53788	TRUE	TRUE	TRUE	-0.289426	24.2498	-3.19479	0.0249312	0.114159	-4.57137	0.0493121	0.185492	0.896413	POI - control	B	limma	0.0249312	0.114159	FALSE	no hit	6.53788		1.60326
SLC3A2	F5GZS6|J3KPF3|P08195|P08195-2|P08195-3|P08195-4	4F2 cell-surface antigen heavy chain OS=Homo sapiens GN=SLC3A2 PE=1 SV=1|4F2 cell-surface antigen heavy chain OS=Homo sapiens GN=SLC3A2 PE=1 SV=1|4F2 cell-surface antigen heavy chain OS=Homo sapiens GN=SLC3A2 PE=1 SV=3|Isoform 2 of 4F2 cell-surface antigen heavy chain OS=Homo sapiens GN=SLC3A2|Isoform 3 of 4F2 cell-surface antigen heavy chain OS=Homo sapiens GN=SLC3A2|Isoform 4 of 4F2 cell-surfac…	1	NA	1	NA	1	2	NA	2	3	NA	3	2	NA	2	5.46652	NA	5.46652	FALSE	TRUE	TRUE	0.282148	20.3019	3.10729	0.0274683	0.119487	-4.68045	0.0558711	0.204535	1	POI - control	B	limma	0.0274683	0.119487	FALSE	no hit	5.46652		1.56117
PCCA	P05165|P05165-2|P05165-3	Isoform 2 of Propionyl-CoA carboxylase alpha chain, mitochondrial OS=Homo sapiens GN=PCCA|Isoform 3 of Propionyl-CoA carboxylase alpha chain, mitochondrial OS=Homo sapiens GN=PCCA|Propionyl-CoA carboxylase alpha chain, mitochondrial OS=Homo sapiens GN=PCCA PE=1 SV=4	2	1	1	1	1	2	1	2	3	3	3	29	2	29	6.3952	5.41417	7.37622	TRUE	TRUE	TRUE	-0.263906	26.1437	-2.83182	0.0375649	0.155626	-5.03035	0.0814155	0.27256	1	POI - control	B	limma	0.0375649	0.155626	FALSE	no hit	7.37622		1.42522
PRKDC	P78527|P78527-2	DNA-dependent protein kinase catalytic subunit OS=Homo sapiens GN=PRKDC PE=1 SV=3|Isoform 2 of DNA-dependent protein kinase catalytic subunit OS=Homo sapiens GN=PRKDC	2	1	1	1	1	2	2	2	3	3	3	17	17	4	5.84392	5.99036	5.69749	TRUE	TRUE	TRUE	-0.343974	21.6573	-2.78753	0.0395475	0.156392	-5.08745	0.0862938	0.284249	1	POI - control	B	limma	0.0395475	0.156392	FALSE	no hit	5.69749		1.40288
PFN1	P07737	Profilin-1 OS=Homo sapiens GN=PFN1 PE=1 SV=2	2	1	1	1	1	2	2	2	3	3	3	6	6	5	6.0925	6.34532	5.83968	TRUE	TRUE	TRUE	-0.349395	21.7749	-2.66093	0.0458871	0.173573	-5.2518	0.101552	0.318501	1	POI - control	B	limma	0.0458871	0.173573	FALSE	no hit	5.83968		1.33831
ZBTB33	Q86T24	Transcriptional regulator Kaiso OS=Homo sapiens GN=ZBTB33 PE=1 SV=2	1	NA	1	NA	1	2	NA	2	3	NA	3	9	NA	9	6.32355	NA	6.32355	FALSE	TRUE	TRUE	-0.417032	23.0519	-2.48678	0.0565176	0.204876	-5.48022	0.125963	0.366968	1	POI - control	B	limma	0.0565176	0.204876	FALSE	no hit	6.32355		1.24782
DSP	P15924	Desmoplakin OS=Homo sapiens GN=DSP PE=1 SV=3	1	NA	1	NA	1	2	NA	2	3	NA	3	15	NA	15	6.0618	NA	6.0618	FALSE	TRUE	TRUE	0.836888	23.7727	2.37288	0.0649165	0.221257	-5.63071	0.144255	0.398995	1	POI - control	B	limma	0.0649165	0.221257	FALSE	no hit	6.0618		1.18765
FABP5	Q01469	Fatty acid-binding protein, epidermal OS=Homo sapiens GN=FABP5 PE=1 SV=3	1	NA	1	NA	1	2	NA	2	3	NA	3	2	NA	2	5.43901	NA	5.43901	FALSE	TRUE	TRUE	1.44835	19.7978	2.35594	0.0662778	0.221257	-5.65315	0.147142	0.403755	1	POI - control	B	limma	0.0662778	0.221257	FALSE	no hit	5.43901		1.17863
UBA1	P22314|P22314-2	Ubiquitin-like modifier-activating enzyme 1 OS=Homo sapiens GN=UBA1 PE=1 SV=3|Isoform 2 of Ubiquitin-like modifier-activating enzyme 1 OS=Homo sapiens GN=UBA1	1	NA	1	NA	1	2	NA	2	3	NA	3	37	NA	37	7.21871	NA	7.21871	FALSE	TRUE	TRUE	-0.241779	26.3977	-2.32007	0.0692631	0.221257	-5.70069	0.153398	0.413819	1	POI - control	B	limma	0.0692631	0.221257	FALSE	no hit	7.21871		1.1595
H2AFZ|H2AFV	P0C0S5|Q71UI9	Histone H2A.Z OS=Homo sapiens GN=H2AFZ PE=1 SV=2|Histone H2A.V OS=Homo sapiens GN=H2AFV PE=1 SV=3	1	NA	1	NA	1	2	NA	2	3	NA	3	2	NA	2	6.23755	NA	6.23755	FALSE	TRUE	TRUE	-0.23961	21.3762	-2.29757	0.0712093	0.221257	-5.73053	0.157425	0.420117	1	POI - control	B	limma	0.0712093	0.221257	FALSE	no hit	6.23755		1.14746
SUMO2	P61956	Small ubiquitin-related modifier 2 OS=Homo sapiens GN=SUMO2 PE=1 SV=3	1	NA	1	NA	1	2	NA	2	3	NA	3	3	NA	3	6.53309	NA	6.53309	FALSE	TRUE	TRUE	-0.362895	22.4876	-2.10453	0.0905385	0.267736	-5.98675	0.195321	0.473377	1	POI - control	B	limma	0.0905385	0.267736	FALSE	no hit	6.53309		1.04317
ATP5A1	P25705|P25705-2|P25705-3	ATP synthase subunit alpha, mitochondrial OS=Homo sapiens GN=ATP5A1 PE=1 SV=1|Isoform 2 of ATP synthase subunit alpha, mitochondrial OS=Homo sapiens GN=ATP5A1|Isoform 3 of ATP synthase subunit alpha, mitochondrial OS=Homo sapiens GN=ATP5A1	2	1	1	1	1	2	2	2	3	3	3	20	20	2	6.32137	7.11142	5.53131	TRUE	TRUE	TRUE	0.434977	20.465	2.08897	0.0923227	0.267736	-6.00737	0.198643	0.477583	1	POI - control	B	limma	0.0923227	0.267736	FALSE	no hit	5.53131		1.03469
RPS2	H0YEN5|P15880	40S ribosomal protein S2 (Fragment) OS=Homo sapiens GN=RPS2 PE=1 SV=1|40S ribosomal protein S2 OS=Homo sapiens GN=RPS2 PE=1 SV=2	1	NA	1	NA	1	2	NA	2	3	NA	3	2	NA	2	5.51531	NA	5.51531	FALSE	TRUE	TRUE	-0.236208	21.0372	-2.05865	0.0959095	0.269165	-6.04756	0.205238	0.485737	1	POI - control	B	limma	0.0959095	0.269165	FALSE	no hit	5.51531		1.01814
GAPDH	P04406	Glyceraldehyde-3-phosphate dehydrogenase OS=Homo sapiens GN=GAPDH PE=1 SV=3	1	NA	1	NA	1	2	NA	2	3	NA	3	5	NA	5	6.19856	NA	6.19856	FALSE	TRUE	TRUE	0.186346	22.8315	1.95301	0.109594	0.297957	-6.18717	0.229454	0.513613	1	POI - control	B	limma	0.109594	0.297957	FALSE	no hit	6.19856		0.960215
UBE2N	P61088	Ubiquitin-conjugating enzyme E2 N OS=Homo sapiens GN=UBE2N PE=1 SV=1	1	NA	1	NA	1	2	NA	2	3	NA	3	4	NA	4	6.30692	NA	6.30692	FALSE	TRUE	TRUE	-0.190756	22.7076	-1.89933	0.117315	0.303472	-6.25779	0.242511	0.527425	1	POI - control	B	limma	0.117315	0.303472	FALSE	no hit	6.30692		0.930646
CCT8	P50990	T-complex protein 1 subunit theta OS=Homo sapiens GN=CCT8 PE=1 SV=4	2	1	1	1	1	2	2	2	3	3	3	8	8	8	5.88795	5.85267	5.92323	TRUE	TRUE	TRUE	-0.181806	23.0459	-1.89077	0.118598	0.303472	-6.26903	0.244641	0.529604	1	POI - control	B	limma	0.118598	0.303472	FALSE	no hit	5.92323		0.925922
KPRP	Q5T749	Keratinocyte proline-rich protein OS=Homo sapiens GN=KPRP PE=1 SV=1	2	1	1	1	1	2	2	2	3	3	3	4	2	4	5.89672	5.60223	6.1912	TRUE	TRUE	TRUE	0.348276	21.4913	1.75062	0.141778	0.338402	-6.45169	0.28138	0.56426	1	POI - control	B	limma	0.141778	0.338402	FALSE	no hit	6.1912		0.84839
PSMA4	H0YN18|P25789|P25789-2	Proteasome subunit alpha type-4 OS=Homo sapiens GN=PSMA4 PE=1 SV=1|Proteasome subunit alpha type-4 OS=Homo sapiens GN=PSMA4 PE=1 SV=1|Isoform 2 of Proteasome subunit alpha type-4 OS=Homo sapiens GN=PSMA4	1	NA	1	NA	1	2	NA	2	3	NA	3	2	NA	2	5.63904	NA	5.63904	FALSE	TRUE	TRUE	0.215517	21.5599	1.74739	0.142364	0.338402	-6.45587	0.282269	0.565035	1	POI - control	B	limma	0.142364	0.338402	FALSE	no hit	5.63904		0.8466
PDIA4	P13667	Protein disulfide-isomerase A4 OS=Homo sapiens GN=PDIA4 PE=1 SV=2	1	NA	1	NA	1	2	NA	2	3	NA	3	2	NA	2	5.54331	NA	5.54331	FALSE	TRUE	TRUE	-0.162166	20.8664	-1.73888	0.143918	0.338402	-6.46686	0.284618	0.567071	1	POI - control	B	limma	0.143918	0.338402	FALSE	no hit	5.54331		0.841885
EIF5A	I3L397|I3L504|P63241|P63241-2	Eukaryotic translation initiation factor 5A (Fragment) OS=Homo sapiens GN=EIF5A PE=1 SV=7|Eukaryotic translation initiation factor 5A-1 OS=Homo sapiens GN=EIF5A PE=1 SV=1|Eukaryotic translation initiation factor 5A-1 OS=Homo sapiens GN=EIF5A PE=1 SV=2|Isoform 2 of Eukaryotic translation initiation factor 5A-1 OS=Homo sapiens GN=EIF5A	1	NA	1	NA	1	2	NA	2	3	NA	3	4	NA	4	5.81722	NA	5.81722	FALSE	TRUE	TRUE	-0.19922	22.4451	-1.68598	0.153977	0.352526	-6.5349	0.299526	0.579559	1	POI - control	B	limma	0.153977	0.352526	FALSE	no hit	5.81722		0.812545
UBE2L3	P68036|P68036-2|P68036-3	Ubiquitin-conjugating enzyme E2 L3 OS=Homo sapiens GN=UBE2L3 PE=1 SV=1|Isoform 2 of Ubiquitin-conjugating enzyme E2 L3 OS=Homo sapiens GN=UBE2L3|Isoform 3 of Ubiquitin-conjugating enzyme E2 L3 OS=Homo sapiens GN=UBE2L3	1	NA	1	NA	1	2	NA	2	3	NA	3	5	NA	5	7.068	NA	7.068	FALSE	TRUE	TRUE	-0.304275	23.81	-1.60438	0.170893	0.381223	-6.63873	0.323524	0.598216	1	POI - control	B	limma	0.170893	0.381223	FALSE	no hit	7.068		0.767275
HNRNPU	Q00839-2	Isoform Short of Heterogeneous nuclear ribonucleoprotein U OS=Homo sapiens GN=HNRNPU	2	1	1	1	1	2	2	2	3	3	3	6	4	6	5.74078	5.77895	5.7026	TRUE	TRUE	TRUE	-0.162116	22.1908	-1.50662	0.193597	0.42054	-6.76097	0.353882	0.619571	1	POI - control	B	limma	0.193597	0.42054	FALSE	no hit	5.7026		0.713101
PGK1	P00558|P00558-2	Phosphoglycerate kinase 1 OS=Homo sapiens GN=PGK1 PE=1 SV=3|Isoform 2 of Phosphoglycerate kinase 1 OS=Homo sapiens GN=PGK1	2	1	1	1	1	2	2	2	3	3	3	2	2	2	5.48022	5.5461	5.41434	TRUE	TRUE	TRUE	-0.165679	20.9748	-1.48824	0.198185	0.42054	-6.78366	0.359787	0.623463	1	POI - control	B	limma	0.198185	0.42054	FALSE	no hit	5.41434		0.702928
HNRNPA1	F8W6I7|P09651|P09651-2|P09651-3	Heterogeneous nuclear ribonucleoprotein A1 OS=Homo sapiens GN=HNRNPA1 PE=1 SV=2|Heterogeneous nuclear ribonucleoprotein A1 OS=Homo sapiens GN=HNRNPA1 PE=1 SV=5|Isoform A1-A of Heterogeneous nuclear ribonucleoprotein A1 OS=Homo sapiens GN=HNRNPA1|Isoform 2 of Heterogeneous nuclear ribonucleoprotein A1 OS=Homo sapiens GN=HNRNPA1	2	1	1	1	1	2	2	2	3	3	3	2	2	2	5.65908	5.58781	5.73035	TRUE	TRUE	TRUE	-0.160574	20.4815	-1.41783	0.216744	0.447081	-6.86953	0.382965	0.638003	1	POI - control	B	limma	0.216744	0.447081	FALSE	no hit	5.73035		0.664053
EEF1D	A0A087X1X7|E9PI39|E9PIZ1|E9PK01|E9PL12|E9PMW7|E9PPR1|E9PQ49|E9PQZ1|E9PRY8|H0YCK7|P29692|P29692-2|P29692-3|P29692-4	Elongation factor 1-delta (Fragment) OS=Homo sapiens GN=EEF1D PE=1 SV=1|Elongation factor 1-delta (Fragment) OS=Homo sapiens GN=EEF1D PE=1 SV=7|Elongation factor 1-delta OS=Homo sapiens GN=EEF1D PE=1 SV=1|Elongation factor 1-delta OS=Homo sapiens GN=EEF1D PE=1 SV=5|Isoform 2 of Elongation factor 1-delta OS=Homo sapiens GN=EEF1D|Isoform 3 of Elongation factor 1-delta OS=Homo sapiens GN=EEF1D|Isofo…	2	1	1	1	1	2	2	2	3	3	3	4	4	2	5.66242	5.75946	5.56538	TRUE	TRUE	TRUE	0.252223	20.7805	1.40155	0.221266	0.447081	-6.88914	0.388451	0.641281	1	POI - control	B	limma	0.221266	0.447081	FALSE	no hit	5.56538		0.655086
IARS	A0A0A0MSX9|J3KR24|P41252	Isoleucine--tRNA ligase, cytoplasmic OS=Homo sapiens GN=IARS PE=1 SV=1|Isoleucine--tRNA ligase, cytoplasmic OS=Homo sapiens GN=IARS PE=1 SV=1|Isoleucine--tRNA ligase, cytoplasmic OS=Homo sapiens GN=IARS PE=1 SV=2	2	1	1	1	1	2	2	2	3	3	3	2	2	2	5.45578	5.4823	5.42925	TRUE	TRUE	TRUE	0.207678	20.4614	1.3731	0.229383	0.447081	-6.92318	0.398152	0.646936	1	POI - control	B	limma	0.229383	0.447081	FALSE	no hit	5.42925		0.639439
HNRNPC	B2R5W2|B4DY08|G3V2Q1|G3V4C1|G3V4W0|G3V576|P07910|P07910-2|P07910-4	Heterogeneous nuclear ribonucleoproteins C1/C2 OS=Homo sapiens GN=HNRNPC PE=1 SV=1|Heterogeneous nuclear ribonucleoproteins C1/C2 OS=Homo sapiens GN=HNRNPC PE=1 SV=1|Heterogeneous nuclear ribonucleoproteins C1/C2 OS=Homo sapiens GN=HNRNPC PE=1 SV=1|Heterogeneous nuclear ribonucleoproteins C1/C2 OS=Homo sapiens GN=HNRNPC PE=1 SV=1|Heterogeneous nuclear ribonucleoproteins C1/C2 (Fragment) OS=Homo s…	1	NA	1	NA	1	2	NA	2	3	NA	3	3	NA	3	5.54226	NA	5.54226	FALSE	TRUE	TRUE	-0.217888	21.2829	-1.3667	0.231249	0.447081	-6.9308	0.400356	0.648195	1	POI - control	B	limma	0.231249	0.447081	FALSE	no hit	5.54226		0.635921
HSP90B1	P14625	Endoplasmin OS=Homo sapiens GN=HSP90B1 PE=1 SV=1	2	1	1	1	1	2	2	2	3	3	3	5	3	5	5.56844	5.50941	5.62748	TRUE	TRUE	TRUE	-0.129636	22.3806	-1.32528	0.243667	0.460439	-6.97971	0.414788	0.656228	1	POI - control	B	limma	0.243667	0.460439	FALSE	no hit	5.62748		0.613204
AHCY	P23526|P23526-2	Adenosylhomocysteinase OS=Homo sapiens GN=AHCY PE=1 SV=4|Isoform 2 of Adenosylhomocysteinase OS=Homo sapiens GN=AHCY	2	1	1	1	1	2	2	2	3	3	3	5	5	3	5.77925	5.82228	5.73621	TRUE	TRUE	TRUE	0.366773	21.6117	1.30891	0.248743	0.460439	-6.99884	0.420575	0.659347	1	POI - control	B	limma	0.248743	0.460439	FALSE	no hit	5.73621		0.604249
ALDOA	H3BQN4|J3KPS3|P04075|P04075-2	Fructose-bisphosphate aldolase OS=Homo sapiens GN=ALDOA PE=1 SV=1|Fructose-bisphosphate aldolase OS=Homo sapiens GN=ALDOA PE=1 SV=1|Fructose-bisphosphate aldolase A OS=Homo sapiens GN=ALDOA PE=1 SV=2|Isoform 2 of Fructose-bisphosphate aldolase A OS=Homo sapiens GN=ALDOA	1	NA	1	NA	1	2	NA	2	3	NA	3	4	NA	4	6.00984	NA	6.00984	FALSE	TRUE	TRUE	0.158552	22.1336	1.2683	0.261763	0.465982	-7.0458	0.435136	0.66695	1	POI - control	B	limma	0.261763	0.465982	FALSE	no hit	6.00984		0.582091
HNRNPA2B1	P22626|P22626-2	Heterogeneous nuclear ribonucleoproteins A2/B1 OS=Homo sapiens GN=HNRNPA2B1 PE=1 SV=2|Isoform A2 of Heterogeneous nuclear ribonucleoproteins A2/B1 OS=Homo sapiens GN=HNRNPA2B1	2	1	1	1	1	2	2	2	3	3	3	5	4	5	5.97013	5.8388	6.10145	TRUE	TRUE	TRUE	-0.157438	22.7664	-1.25985	0.26455	0.465982	-7.05548	0.438201	0.668507	1	POI - control	B	limma	0.26455	0.465982	FALSE	no hit	6.10145		0.577493
TUBA1C|TUBA1B|TUBA1A	F5H5D3|P68363|Q71U36|Q71U36-2|Q9BQE3	Tubulin alpha-1C chain OS=Homo sapiens GN=TUBA1C PE=1 SV=1|Tubulin alpha-1B chain OS=Homo sapiens GN=TUBA1B PE=1 SV=1|Tubulin alpha-1A chain OS=Homo sapiens GN=TUBA1A PE=1 SV=1|Isoform 2 of Tubulin alpha-1A chain OS=Homo sapiens GN=TUBA1A|Tubulin alpha-1C chain OS=Homo sapiens GN=TUBA1C PE=1 SV=1	1	NA	1	NA	1	2	NA	2	3	NA	3	9	NA	9	6.63128	NA	6.63128	FALSE	TRUE	TRUE	-0.142103	23.7812	-1.25008	0.267806	0.465982	-7.06663	0.441762	0.670298	1	POI - control	B	limma	0.267806	0.465982	FALSE	no hit	6.63128		0.57218
RACK1	D6R9L0|D6R9Z1|D6RAU2|D6RFX4|D6RFZ9|D6RHH4|E9PD14|H0Y8W2|H0YAF8|J3KPE3|P63244	Receptor of-activated protein C kinase 1 (Fragment) OS=Homo sapiens GN=RACK1 PE=1 SV=1|Receptor of-activated protein C kinase 1 (Fragment) OS=Homo sapiens GN=RACK1 PE=1 SV=7|Receptor of-activated protein C kinase 1 OS=Homo sapiens GN=RACK1 PE=1 SV=1|Receptor of-activated protein C kinase 1 (Fragment) OS=Homo sapiens GN=RACK1 PE=1 SV=1|Receptor of-activated protein C kinase 1 (Fragment) OS=Homo sa…	1	NA	1	NA	1	2	NA	2	3	NA	3	2	NA	2	5.72318	NA	5.72318	FALSE	TRUE	TRUE	0.127679	21.0292	1.1937	0.287312	0.484841	-7.13006	0.462623	0.680414	1	POI - control	B	limma	0.287312	0.484841	FALSE	no hit	5.72318		0.541646
EEF1A1|EEF1A1P5	P68104|Q5VTE0	Elongation factor 1-alpha 1 OS=Homo sapiens GN=EEF1A1 PE=1 SV=1|Putative elongation factor 1-alpha-like 3 OS=Homo sapiens GN=EEF1A1P5 PE=5 SV=1	2	1	1	1	1	2	2	2	3	3	3	9	9	4	6.48331	6.4871	6.47952	TRUE	TRUE	TRUE	-0.134595	22.2556	-1.18679	0.28979	0.484841	-7.13773	0.465219	0.681629	1	POI - control	B	limma	0.28979	0.484841	FALSE	no hit	6.47952		0.537917
LDHA	P00338|P00338-3|P00338-4	Isoform 3 of L-lactate dehydrogenase A chain OS=Homo sapiens GN=LDHA|Isoform 4 of L-lactate dehydrogenase A chain OS=Homo sapiens GN=LDHA|L-lactate dehydrogenase A chain OS=Homo sapiens GN=LDHA PE=1 SV=2	2	1	1	1	1	2	2	2	3	3	3	2	2	2	5.58028	5.50745	5.65312	TRUE	TRUE	TRUE	-0.116126	21.1502	-1.16926	0.29616	0.48515	-7.15707	0.471837	0.684687	1	POI - control	B	limma	0.29616	0.48515	FALSE	no hit	5.65312		0.528474
PKM	P14618	Pyruvate kinase PKM OS=Homo sapiens GN=PKM PE=1 SV=4	2	1	1	1	1	2	2	2	3	3	3	12	12	7	6.09981	6.19698	6.00264	TRUE	TRUE	TRUE	-0.133621	22.8289	-1.15582	0.301128	0.48515	-7.17179	0.476946	0.687008	1	POI - control	B	limma	0.301128	0.48515	FALSE	no hit	6.00264		0.52125
VDAC2	A0A0A0MR02|P45880|P45880-1|P45880-2	Voltage-dependent anion-selective channel protein 2 (Fragment) OS=Homo sapiens GN=VDAC2 PE=1 SV=1|Voltage-dependent anion-selective channel protein 2 OS=Homo sapiens GN=VDAC2 PE=1 SV=2|Isoform 1 of Voltage-dependent anion-selective channel protein 2 OS=Homo sapiens GN=VDAC2|Isoform 2 of Voltage-dependent anion-selective channel protein 2 OS=Homo sapiens GN=VDAC2	1	NA	1	NA	1	2	NA	2	3	NA	3	2	NA	2	5.45493	NA	5.45493	FALSE	TRUE	TRUE	0.125549	20.5846	1.12441	0.313024	0.495147	-7.2058	0.489003	0.69235	1	POI - control	B	limma	0.313024	0.495147	FALSE	no hit	5.45493		0.504422
DDX39B	A0A0G2JJZ9|F6WLT2|Q13838|Q13838-2|Q5STU3	Isoform 2 of Spliceosome RNA helicase DDX39B OS=Homo sapiens GN=DDX39B|Spliceosome RNA helicase DDX39B (Fragment) OS=Homo sapiens GN=DDX39B PE=1 SV=1|Spliceosome RNA helicase DDX39B OS=Homo sapiens GN=DDX39B PE=1 SV=1|Spliceosome RNA helicase DDX39B OS=Homo sapiens GN=DDX39B PE=1 SV=2	2	1	1	1	1	2	2	2	3	3	3	4	2	4	5.62086	5.61398	5.62774	TRUE	TRUE	TRUE	-0.0893657	21.8184	-0.976479	0.374663	0.575264	-7.35815	0.547929	0.716041	1	POI - control	B	limma	0.374663	0.575264	FALSE	no hit	5.62774		0.42636
RPS7	B5MCP9|P62081	40S ribosomal protein S7 OS=Homo sapiens GN=RPS7 PE=1 SV=1	2	1	1	1	1	2	2	2	3	3	3	2	2	2	5.843	5.64256	6.04345	TRUE	TRUE	TRUE	-0.0982845	21.802	-0.971512	0.376897	0.575264	-7.36302	0.549967	0.716795	1	POI - control	B	limma	0.376897	0.575264	FALSE	no hit	6.04345		0.423777
UBE2E2|UBE2E1|UBE2E3	A0A087X283|B7Z306|C9J2P0|H7C061|P51965|P51965-2|P51965-3|Q969T4|Q96LR5|R4GND1	Ubiquitin-conjugating enzyme E2 E2 OS=Homo sapiens GN=UBE2E2 PE=3 SV=1|Ubiquitin-conjugating enzyme E2 E1 OS=Homo sapiens GN=UBE2E1 PE=1 SV=1|Ubiquitin-conjugating enzyme E2 E1 (Fragment) OS=Homo sapiens GN=UBE2E1 PE=1 SV=1|Ubiquitin-conjugating enzyme E2 E1 (Fragment) OS=Homo sapiens GN=UBE2E1 PE=1 SV=1|Ubiquitin-conjugating enzyme E2 E1 OS=Homo sapiens GN=UBE2E1 PE=1 SV=1|Isoform 2 of Ubiquitin…	1	NA	1	NA	1	2	NA	2	3	NA	3	2	NA	2	5.98635	NA	5.98635	FALSE	TRUE	TRUE	0.103281	21.4005	0.934141	0.394059	0.591031	-7.39913	0.565417	0.722386	1	POI - control	B	limma	0.394059	0.591031	FALSE	no hit	5.98635		0.404439
UBE2T	Q9NPD8	Ubiquitin-conjugating enzyme E2 T OS=Homo sapiens GN=UBE2T PE=1 SV=1	1	NA	1	NA	1	2	NA	2	3	NA	3	2	NA	2	5.39906	NA	5.39906	FALSE	TRUE	TRUE	0.135888	20.0959	0.909601	0.405668	0.591031	-7.42231	0.575674	0.725977	1	POI - control	B	limma	0.405668	0.591031	FALSE	no hit	5.39906		0.39183
S100A8	P05109	Protein S100-A8 OS=Homo sapiens GN=S100A8 PE=1 SV=1	1	NA	1	NA	1	2	NA	2	3	NA	3	3	NA	3	6.12373	NA	6.12373	FALSE	TRUE	TRUE	0.276151	22.7745	0.905556	0.407607	0.591031	-7.42609	0.577374	0.726563	1	POI - control	B	limma	0.407607	0.591031	FALSE	no hit	6.12373		0.389758
MYH9	P35579	Myosin-9 OS=Homo sapiens GN=MYH9 PE=1 SV=4	1	NA	1	NA	1	2	NA	2	3	NA	3	4	NA	4	5.44509	NA	5.44509	FALSE	TRUE	TRUE	-0.0873828	20.7825	-0.852217	0.433869	0.618796	-7.47477	0.599998	0.734132	1	POI - control	B	limma	0.433869	0.618796	FALSE	no hit	5.44509		0.362642
FASN	A0A0U1RQF0|P49327	Fatty acid synthase OS=Homo sapiens GN=FASN PE=1 SV=1|Fatty acid synthase OS=Homo sapiens GN=FASN PE=1 SV=3	2	1	1	1	1	2	2	2	3	3	3	26	26	6	5.91042	6.15335	5.66749	TRUE	TRUE	TRUE	-0.077129	22.5041	-0.831051	0.444645	0.623937	-7.49348	0.609086	0.737056	1	POI - control	B	limma	0.444645	0.623937	FALSE	no hit	5.66749		0.351987
UBE2J1	Q9Y385	Ubiquitin-conjugating enzyme E2 J1 OS=Homo sapiens GN=UBE2J1 PE=1 SV=2	1	NA	1	NA	1	2	NA	2	3	NA	3	2	NA	2	5.72136	NA	5.72136	FALSE	TRUE	TRUE	-0.0862718	20.6673	-0.795517	0.46319	0.639643	-7.52409	0.624478	0.741864	1	POI - control	B	limma	0.46319	0.639643	FALSE	no hit	5.72136		0.334241
EEF2	P13639	Elongation factor 2 OS=Homo sapiens GN=EEF2 PE=1 SV=4	2	1	1	1	1	2	2	2	3	3	3	11	4	11	6.01913	5.68966	6.3486	TRUE	TRUE	TRUE	-0.0631935	23.8537	-0.672149	0.531956	0.702471	-7.62212	0.679167	0.757612	1	POI - control	B	limma	0.531956	0.702471	FALSE	no hit	6.3486		0.274125
UBE2K	P61086	Ubiquitin-conjugating enzyme E2 K OS=Homo sapiens GN=UBE2K PE=1 SV=3	1	NA	1	NA	1	2	NA	2	3	NA	3	4	NA	4	6.26162	NA	6.26162	FALSE	TRUE	TRUE	-0.108914	23.0225	-0.67144	0.53237	0.702471	-7.62264	0.679487	0.757698	1	POI - control	B	limma	0.53237	0.702471	FALSE	no hit	6.26162		0.273786
RAB1A|RAB1B	P62820|Q9H0U4	Ras-related protein Rab-1A OS=Homo sapiens GN=RAB1A PE=1 SV=3|Ras-related protein Rab-1B OS=Homo sapiens GN=RAB1B PE=1 SV=1	1	NA	1	NA	1	2	NA	2	3	NA	3	3	NA	3	5.55669	NA	5.55669	FALSE	TRUE	TRUE	0.0795602	21.595	0.670519	0.532909	0.702471	-7.62332	0.679902	0.75781	1	POI - control	B	limma	0.532909	0.702471	FALSE	no hit	5.55669		0.273347
HSPA1B|HSPA1A	A0A0G2JIW1|P0DMV8|P0DMV9	Heat shock 70 kDa protein 1B OS=Homo sapiens GN=HSPA1B PE=1 SV=1|Heat shock 70 kDa protein 1A OS=Homo sapiens GN=HSPA1A PE=1 SV=1|Heat shock 70 kDa protein 1B OS=Homo sapiens GN=HSPA1B PE=1 SV=1	2	1	1	1	1	2	2	2	3	3	3	16	16	13	6.92764	6.87651	6.97876	TRUE	TRUE	TRUE	0.0652046	24.5257	0.634668	0.554168	0.719591	-7.6492	0.69614	0.762115	1	POI - control	B	limma	0.554168	0.719591	FALSE	no hit	6.97876		0.256359
NPM1	P06748|P06748-2|P06748-3	Isoform 2 of Nucleophosmin OS=Homo sapiens GN=NPM1|Isoform 3 of Nucleophosmin OS=Homo sapiens GN=NPM1|Nucleophosmin OS=Homo sapiens GN=NPM1 PE=1 SV=2	2	1	1	1	1	2	2	2	3	3	3	8	8	7	6.36462	6.33041	6.39883	TRUE	TRUE	TRUE	-0.0678696	23.7466	-0.611155	0.568408	0.7271	-7.66553	0.706866	0.764877	1	POI - control	B	limma	0.568408	0.7271	FALSE	no hit	6.39883		0.24534
UBE2D3	A0A087WY85|P61077|P61077-2|P61077-3	Ubiquitin-conjugating enzyme E2 D3 OS=Homo sapiens GN=UBE2D3 PE=1 SV=1|Ubiquitin-conjugating enzyme E2 D3 OS=Homo sapiens GN=UBE2D3 PE=1 SV=1|Isoform 2 of Ubiquitin-conjugating enzyme E2 D3 OS=Homo sapiens GN=UBE2D3|Isoform 3 of Ubiquitin-conjugating enzyme E2 D3 OS=Homo sapiens GN=UBE2D3	1	NA	1	NA	1	2	NA	2	3	NA	3	2	NA	2	6.67621	NA	6.67621	FALSE	TRUE	TRUE	-0.0759339	22.9805	-0.597692	0.576665	0.7271	-7.67463	0.713035	0.766436	1	POI - control	B	limma	0.576665	0.7271	FALSE	no hit	6.67621		0.239076
HSPA5	P11021	78 kDa glucose-regulated protein OS=Homo sapiens GN=HSPA5 PE=1 SV=2	2	1	1	1	1	2	2	2	3	3	3	17	17	10	6.07568	6.21034	5.94102	TRUE	TRUE	TRUE	-0.054473	23.0445	-0.563624	0.597893	0.743096	-7.69689	0.728726	0.77031	1	POI - control	B	limma	0.597893	0.743096	FALSE	no hit	5.94102		0.223376
HSPD1	P10809	60 kDa heat shock protein, mitochondrial OS=Homo sapiens GN=HSPD1 PE=1 SV=2	2	1	1	1	1	2	2	2	3	3	3	17	17	7	6.24474	6.55417	5.9353	TRUE	TRUE	TRUE	0.04787	22.8325	0.497329	0.640524	0.776802	-7.73688	0.759585	0.777565	1	POI - control	B	limma	0.640524	0.776802	FALSE	no hit	5.9353		0.193464
LDHB	P07195	L-lactate dehydrogenase B chain OS=Homo sapiens GN=LDHB PE=1 SV=2	1	NA	1	NA	1	2	NA	2	3	NA	3	4	NA	4	5.94117	NA	5.94117	FALSE	TRUE	TRUE	0.0619074	22.3802	0.493754	0.642871	0.776802	-7.73891	0.76126	0.777946	1	POI - control	B	limma	0.642871	0.776802	FALSE	no hit	5.94117		0.191876
YWHAE	P62258|P62258-2	14-3-3 protein epsilon OS=Homo sapiens GN=YWHAE PE=1 SV=1|Isoform SV of 14-3-3 protein epsilon OS=Homo sapiens GN=YWHAE	2	1	1	1	1	2	2	2	3	3	3	5	5	2	5.78158	5.89757	5.66558	TRUE	TRUE	TRUE	0.0641876	21.2567	0.451984	0.670637	0.799252	-7.76163	0.780917	0.782319	1	POI - control	B	limma	0.670637	0.799252	FALSE	no hit	5.66558		0.173513
CALR	P27797	Calreticulin OS=Homo sapiens GN=CALR PE=1 SV=1	2	1	1	1	1	2	2	2	3	3	3	4	4	2	5.85945	6.01536	5.70355	TRUE	TRUE	TRUE	-0.0626596	20.9358	-0.42386	0.689679	0.810839	-7.77588	0.794233	0.785184	1	POI - control	B	limma	0.689679	0.810839	FALSE	no hit	5.70355		0.161353
IMPDH2	H0Y4R1|P12268	Inosine-5'-monophosphate dehydrogenase 2 (Fragment) OS=Homo sapiens GN=IMPDH2 PE=1 SV=1|Inosine-5'-monophosphate dehydrogenase 2 OS=Homo sapiens GN=IMPDH2 PE=1 SV=2	1	NA	1	NA	1	2	NA	2	3	NA	3	3	NA	3	5.72973	NA	5.72973	FALSE	TRUE	TRUE	-0.0493124	21.0048	-0.36096	0.73321	0.846141	-7.80466	0.824226	0.791371	1	POI - control	B	limma	0.73321	0.846141	FALSE	no hit	5.72973		0.134772
HSPA8	P11142	Heat shock cognate 71 kDa protein OS=Homo sapiens GN=HSPA8 PE=1 SV=1	2	1	1	1	1	2	2	2	3	3	3	17	13	17	6.67851	6.6647	6.69232	TRUE	TRUE	TRUE	0.0318843	24.9497	0.3525	0.739158	0.846141	-7.8082	0.82828	0.79218	1	POI - control	B	limma	0.739158	0.846141	FALSE	no hit	6.69232		0.131263
PAICS	E9PBS1|P22234|P22234-2	Multifunctional protein ADE2 (Fragment) OS=Homo sapiens GN=PAICS PE=1 SV=1|Multifunctional protein ADE2 OS=Homo sapiens GN=PAICS PE=1 SV=3|Isoform 2 of Multifunctional protein ADE2 OS=Homo sapiens GN=PAICS	2	1	1	1	1	2	2	2	3	3	3	5	5	3	5.55947	5.54418	5.57475	TRUE	TRUE	TRUE	-0.0355881	21.3055	-0.334704	0.751737	0.849366	-7.81538	0.836825	0.793864	1	POI - control	B	limma	0.751737	0.849366	FALSE	no hit	5.57475		0.123934
HIST1H4A	P62805	Histone H4 OS=Homo sapiens GN=HIST1H4A PE=1 SV=2	2	1	1	1	1	2	2	2	3	3	3	2	2	2	5.58345	5.47225	5.69465	TRUE	TRUE	TRUE	-0.0276162	20.802	-0.254351	0.809581	0.902994	-7.84335	0.875629	0.801183	1	POI - control	B	limma	0.809581	0.902994	FALSE	no hit	5.69465		0.0917397
HSP90AA1	P07900|P07900-2	Heat shock protein HSP 90-alpha OS=Homo sapiens GN=HSP90AA1 PE=1 SV=5|Isoform 2 of Heat shock protein HSP 90-alpha OS=Homo sapiens GN=HSP90AA1	2	1	1	1	1	2	2	2	3	3	3	9	9	8	5.97408	5.96707	5.98109	TRUE	TRUE	TRUE	0.0227876	23.3424	0.198853	0.850387	0.926498	-7.85832	0.902612	0.805973	1	POI - control	B	limma	0.850387	0.926498	FALSE	no hit	5.98109		0.0703834
VCP	P55072	Transitional endoplasmic reticulum ATPase OS=Homo sapiens GN=VCP PE=1 SV=4	2	1	1	1	1	2	2	2	3	3	3	3	2	3	5.42011	5.29595	5.54427	TRUE	TRUE	TRUE	0.0212727	20.8033	0.19674	0.851952	0.926498	-7.85882	0.903642	0.806152	1	POI - control	B	limma	0.851952	0.926498	FALSE	no hit	5.54427		0.0695847
VIM	P08670	Vimentin OS=Homo sapiens GN=VIM PE=1 SV=4	2	1	1	1	1	2	2	2	3	3	3	9	9	9	6.06654	5.89774	6.23533	TRUE	TRUE	TRUE	-0.0144236	23.5986	-0.158735	0.88023	0.944207	-7.86689	0.92219	0.809307	1	POI - control	B	limma	0.88023	0.944207	FALSE	no hit	6.23533		0.0554041
HSP90AB1	P08238	Heat shock protein HSP 90-beta OS=Homo sapiens GN=HSP90AB1 PE=1 SV=4	2	1	1	1	1	2	2	2	3	3	3	11	11	9	6.2706	6.2418	6.2994	TRUE	TRUE	TRUE	0.015811	23.401	0.145748	0.889942	0.944207	-7.86926	0.928538	0.810363	1	POI - control	B	limma	0.889942	0.944207	FALSE	no hit	6.2994		0.0506384
SET	A0A0C4DFV9|Q01105|Q01105-2|Q01105-3|Q01105-4	Protein SET OS=Homo sapiens GN=SET PE=1 SV=1|Protein SET OS=Homo sapiens GN=SET PE=1 SV=3|Isoform 2 of Protein SET OS=Homo sapiens GN=SET|Isoform 3 of Protein SET OS=Homo sapiens GN=SET|Isoform 4 of Protein SET OS=Homo sapiens GN=SET	1	NA	1	NA	1	2	NA	2	3	NA	3	2	NA	2	5.79986	NA	5.79986	FALSE	TRUE	TRUE	-0.00795604	21.0959	-0.053955	0.959107	0.984696	-7.88025	0.973515	0.817526	1	POI - control	B	limma	0.959107	0.984696	FALSE	no hit	5.79986		0.0181327
CCT7	Q99832|Q99832-3	T-complex protein 1 subunit eta OS=Homo sapiens GN=CCT7 PE=1 SV=2|Isoform 3 of T-complex protein 1 subunit eta OS=Homo sapiens GN=CCT7	2	1	1	1	1	2	2	2	3	3	3	10	10	2	5.7557	6.109	5.4024	TRUE	TRUE	TRUE	-0.00540183	20.6995	-0.0503437	0.961842	0.984696	-7.88048	0.975287	0.817797	1	POI - control	B	limma	0.961842	0.984696	FALSE	no hit	5.4024		0.0168965
PARP1	P09874	Poly [ADP-ribose] polymerase 1 OS=Homo sapiens GN=PARP1 PE=1 SV=4	1	NA	1	NA	1	2	NA	2	3	NA	3	2	NA	2	5.49245	NA	5.49245	FALSE	TRUE	TRUE	0.00401891	20.427	0.0439607	0.966676	0.984696	-7.88084	0.978419	0.818275	1	POI - control	B	limma	0.966676	0.984696	FALSE	no hit	5.49245		0.0147192
ENO1	P06733	Alpha-enolase OS=Homo sapiens GN=ENO1 PE=1 SV=2	2	1	1	1	1	2	2	2	3	3	3	12	12	2	6.1475	6.48586	5.80915	TRUE	TRUE	TRUE	-0.00407694	20.813	-0.0351142	0.973378	0.984696	-7.88126	0.982761	0.818932	1	POI - control	B	limma	0.973378	0.984696	FALSE	no hit	5.80915		0.0117185
RPSA	A0A0C4DG17|C9J9K3|P08865	40S ribosomal protein SA OS=Homo sapiens GN=RPSA PE=1 SV=1|40S ribosomal protein SA (Fragment) OS=Homo sapiens GN=RPSA PE=1 SV=7|40S ribosomal protein SA OS=Homo sapiens GN=RPSA PE=1 SV=4	1	NA	1	NA	1	2	NA	2	3	NA	3	2	NA	2	5.60542	NA	5.60542	FALSE	TRUE	TRUE	-0.000379493	20.1278	-0.00370785	0.997188	0.997188	-7.882	0.99818	0.821229	1	POI - control	B	limma	0.997188	0.997188	FALSE	no hit	5.60542		0.00122288

## Sheet: P1087_full dataset
	P1087_Figure 1D_Full dataset
	gene_name	protein_id	description	found.in.files	found.in.file_including_bait_proteins_Zelda_190927_P1087_PH_SB_sampleA_T_R1_results_20191016_1648_proteins.txt	found.in.file_including_bait_proteins_Zelda_190927_P1087_PH_SB_sampleB_T_R1_results_20191016_1649_proteins.txt	found.in.files_A	found.in.files_B	found.in.conditions	found.in.conditions_A	found.in.conditions_B	found.in.reps	found.in.reps_A	found.in.reps_B	max.qupm	max.qupm_A	max.qupm_B	average.top3	average.top3_A	average.top3_B	signal_sum_A_control_rep1	signal_sum_A_control_rep2	signal_sum_A_control_rep3	signal_sum_A_POI_rep1	signal_sum_A_POI_rep2	signal_sum_A_POI_rep3	signal_sum_B_control_rep1	signal_sum_B_control_rep2	signal_sum_B_control_rep3	signal_sum_B_POI_rep1	signal_sum_B_POI_rep2	signal_sum_B_POI_rep3	keep_A	keep_B	keep	A_POI_rep1.ctrl.ratio	A_POI_rep2.ctrl.ratio	A_POI_rep3.ctrl.ratio	A_control_rep1.ctrl.ratio	A_control_rep2.ctrl.ratio	A_control_rep3.ctrl.ratio	B_control_rep1.ctrl.ratio	B_control_rep2.ctrl.ratio	B_control_rep3.ctrl.ratio	B_POI_rep1.ctrl.ratio	B_POI_rep2.ctrl.ratio	B_POI_rep3.ctrl.ratio	batchcl_raw_signal_sum_A_control_rep1	batchcl_raw_signal_sum_A_control_rep2
1	RPLP2	P05387	60S acidic ribosomal protein P2 OS=Homo sapiens GN=RPLP2 PE=1 SV=1	1	1	NA	1	NA	2	2	NA	3	3	NA	3	3	NA	6.13467	6.13467	NA	3064380	2813720	2758480	13783300	13462500	13152700	NA	NA	NA	NA	NA	NA	TRUE	FALSE	TRUE	0.222125	0.33043	0.263487	1	1	1	NA	NA	NA	NA	NA	NA	2.93399e+06	2.84474e+06
2	RPLP0	P05388	60S acidic ribosomal protein P0 OS=Homo sapiens GN=RPLP0 PE=1 SV=1	1	1	NA	1	NA	2	2	NA	3	3	NA	9	9	NA	6.51677	6.51677	NA	2472910	2168310	4398140	30171500	32251600	32509400	NA	NA	NA	NA	NA	NA	TRUE	FALSE	TRUE	0.602524	1.02722	0.408465	1	1	1	NA	NA	NA	NA	NA	NA	2.72646e+06	2.46932e+06
3	SEC22B	O75396	Vesicle-trafficking protein SEC22b OS=Homo sapiens GN=SEC22B PE=1 SV=4	1	1	NA	1	NA	1	1	NA	3	3	NA	3	3	NA	5.65726	5.65726	NA	NA	NA	NA	5643820	5493430	6071850	NA	NA	NA	NA	NA	NA	TRUE	FALSE	TRUE	NA	NA	NA	NA	NA	NA	NA	NA	NA	NA	NA	NA	NA	NA
4	EIF2S3	P41091	Eukaryotic translation initiation factor 2 subunit 3 OS=Homo sapiens GN=EIF2S3 PE=1 SV=3	1	1	NA	1	NA	2	2	NA	3	3	NA	3	3	NA	5.86261	5.86261	NA	NA	407303	NA	4778370	5200570	4598620	NA	NA	NA	NA	NA	NA	TRUE	FALSE	TRUE	NA	0.881795	NA	NA	1	NA	NA	NA	NA	NA	NA	NA	NA	380061
5	HARS2	P49590|P49590-2	Probable histidine--tRNA ligase, mitochondrial OS=Homo sapiens GN=HARS2 PE=1 SV=1|Isoform 2 of Probable histidine--tRNA ligase, mitochondrial OS=Homo sapiens GN=HARS2	1	1	NA	1	NA	2	2	NA	3	3	NA	5	5	NA	5.61052	5.61052	NA	NA	548973	310107	7249120	8316280	8308660	NA	NA	NA	NA	NA	NA	TRUE	FALSE	TRUE	NA	1.04619	1.48059	NA	1	1	NA	NA	NA	NA	NA	NA	NA	454597
6	TMEM33	D6RAA6|P57088	Transmembrane protein 33 (Fragment) OS=Homo sapiens GN=TMEM33 PE=1 SV=1|Transmembrane protein 33 OS=Homo sapiens GN=TMEM33 PE=1 SV=2	1	1	NA	1	NA	2	2	NA	3	3	NA	3	3	NA	5.71119	5.71119	NA	186522	NA	170830	5224670	6658850	6087580	NA	NA	NA	NA	NA	NA	TRUE	FALSE	TRUE	1.38329	NA	1.96923	1	NA	1	NA	NA	NA	NA	NA	NA	200371	NA
7	GPX8	E7ETY7|Q8TED1	Glutathione peroxidase OS=Homo sapiens GN=GPX8 PE=1 SV=1|Probable glutathione peroxidase 8 OS=Homo sapiens GN=GPX8 PE=1 SV=2	1	1	NA	1	NA	2	2	NA	3	3	NA	2	2	NA	5.45589	5.45589	NA	169870	NA	144536	3414550	3912000	3585490	NA	NA	NA	NA	NA	NA	TRUE	FALSE	TRUE	0.992665	NA	1.37084	1	NA	1	NA	NA	NA	NA	NA	NA	171411	NA
8	DECR1	Q16698|Q16698-2	2,4-dienoyl-CoA reductase, mitochondrial OS=Homo sapiens GN=DECR1 PE=1 SV=1|Isoform 2 of 2,4-dienoyl-CoA reductase, mitochondrial OS=Homo sapiens GN=DECR1	1	1	NA	1	NA	1	1	NA	3	3	NA	2	2	NA	5.57337	5.57337	NA	NA	NA	NA	1755950	1748140	1854050	NA	NA	NA	NA	NA	NA	TRUE	FALSE	TRUE	NA	NA	NA	NA	NA	NA	NA	NA	NA	NA	NA	NA	NA	NA
9	IGF2BP1	Q9NZI8	Insulin-like growth factor 2 mRNA-binding protein 1 OS=Homo sapiens GN=IGF2BP1 PE=1 SV=2	1	1	NA	1	NA	2	2	NA	3	3	NA	6	6	NA	6.10153	6.10153	NA	957985	1025890	1136580	13207300	13447900	13124100	NA	NA	NA	NA	NA	NA	TRUE	FALSE	TRUE	0.680834	0.905291	0.638094	1	1	1	NA	NA	NA	NA	NA	NA	998938	1.02445e+06
10	BUB3	O43684|O43684-2	Mitotic checkpoint protein BUB3 OS=Homo sapiens GN=BUB3 PE=1 SV=1|Isoform 2 of Mitotic checkpoint protein BUB3 OS=Homo sapiens GN=BUB3	1	1	NA	1	NA	2	2	NA	3	3	NA	3	3	NA	5.9311	5.9311	NA	212233	332212	296931	5786910	6808200	6331450	NA	NA	NA	NA	NA	NA	TRUE	FALSE	TRUE	1.34654	1.41531	1.17832	1	1	1	NA	NA	NA	NA	NA	NA	252248	290962
11	CANX	P27824|P27824-2|P27824-3	Calnexin OS=Homo sapiens GN=CANX PE=1 SV=2|Isoform 2 of Calnexin OS=Homo sapiens GN=CANX|Isoform 3 of Calnexin OS=Homo sapiens GN=CANX	1	1	NA	1	NA	2	2	NA	3	3	NA	3	3	NA	5.62665	5.62665	NA	733953	1854150	485497	7189840	6789330	9380670	NA	NA	NA	NA	NA	NA	TRUE	FALSE	TRUE	0.483768	0.252881	1.06773	1	1	1	NA	NA	NA	NA	NA	NA	827824	1.35401e+06
12	TSFM	P43897	Elongation factor Ts, mitochondrial OS=Homo sapiens GN=TSFM PE=1 SV=2	1	1	NA	1	NA	2	2	NA	3	3	NA	7	7	NA	6.38999	6.38999	NA	NA	448360	324011	13200700	14580900	15157500	NA	NA	NA	NA	NA	NA	TRUE	FALSE	TRUE	NA	2.24591	2.58513	NA	1	1	NA	NA	NA	NA	NA	NA	NA	401206
13	FNDC3A	Q9Y2H6|Q9Y2H6-2	Fibronectin type-III domain-containing protein 3A OS=Homo sapiens GN=FNDC3A PE=1 SV=4|Isoform 2 of Fibronectin type-III domain-containing protein 3A OS=Homo sapiens GN=FNDC3A	1	1	NA	1	NA	2	2	NA	3	3	NA	5	5	NA	6.07885	6.07885	NA	154935	605209	299564	16300900	16792100	17344900	NA	NA	NA	NA	NA	NA	TRUE	FALSE	TRUE	5.19575	1.91617	3.19961	1	1	1	NA	NA	NA	NA	NA	NA	220364	429114
14	IDH2	P48735|P48735-2	Isocitrate dehydrogenase [NADP], mitochondrial OS=Homo sapiens GN=IDH2 PE=1 SV=2|Isoform 2 of Isocitrate dehydrogenase [NADP], mitochondrial OS=Homo sapiens GN=IDH2	1	1	NA	1	NA	2	2	NA	3	3	NA	8	8	NA	6.34624	6.34624	NA	410684	409888	351593	17763600	19191800	20866100	NA	NA	NA	NA	NA	NA	TRUE	FALSE	TRUE	2.13604	3.23359	3.27956	1	1	1	NA	NA	NA	NA	NA	NA	416267	400091
15	ECHS1	P30084	Enoyl-CoA hydratase, mitochondrial OS=Homo sapiens GN=ECHS1 PE=1 SV=4	1	1	NA	1	NA	2	2	NA	3	3	NA	9	9	NA	6.52595	6.52595	NA	421075	1774620	1111270	26654800	32034000	31518600	NA	NA	NA	NA	NA	NA	TRUE	FALSE	TRUE	3.12609	1.24664	1.56734	1	1	1	NA	NA	NA	NA	NA	NA	667060	1.24917e+06
16	TUBB	P07437	Tubulin beta chain OS=Homo sapiens GN=TUBB PE=1 SV=2	1	1	NA	1	NA	2	2	NA	3	3	NA	4	4	NA	6.7869	6.7869	NA	NA	205751	NA	11094600	8666670	5621180	NA	NA	NA	NA	NA	NA	TRUE	FALSE	TRUE	NA	2.90901	NA	NA	1	NA	NA	NA	NA	NA	NA	NA	NA	193384
17	ABCD3	P28288	ATP-binding cassette sub-family D member 3 OS=Homo sapiens GN=ABCD3 PE=1 SV=1	1	1	NA	1	NA	2	2	NA	3	3	NA	4	4	NA	5.98377	5.98377	NA	1709440	1904040	2136370	11150400	12390300	11389900	NA	NA	NA	NA	NA	NA	TRUE	FALSE	TRUE	0.322124	0.449407	0.294617	1	1	1	NA	NA	NA	NA	NA	NA	1.84487e+06	1.84706e+06
18	CCT3	P49368	T-complex protein 1 subunit gamma OS=Homo sapiens GN=CCT3 PE=1 SV=4	1	1	NA	1	NA	2	2	NA	3	3	NA	6	6	NA	5.83437	5.83437	NA	233880	317517	387117	9926000	10115300	10267900	NA	NA	NA	NA	NA	NA	TRUE	FALSE	TRUE	2.09588	2.20012	1.46573	1	1	1	NA	NA	NA	NA	NA	NA	270032	311674
19	FKBP8	Q14318|Q14318-2	Peptidyl-prolyl cis-trans isomerase FKBP8 OS=Homo sapiens GN=FKBP8 PE=1 SV=2|Isoform 2 of Peptidyl-prolyl cis-trans isomerase FKBP8 OS=Homo sapiens GN=FKBP8	1	1	NA	1	NA	2	2	NA	3	3	NA	5	5	NA	5.8513	5.8513	NA	355408	1222270	701331	8474570	10226200	10688200	NA	NA	NA	NA	NA	NA	TRUE	FALSE	TRUE	1.17754	0.577805	0.842164	1	1	1	NA	NA	NA	NA	NA	NA	524482	885426
20	QARS	P47897|P47897-2	Glutamine--tRNA ligase OS=Homo sapiens GN=QARS PE=1 SV=1|Isoform 2 of Glutamine--tRNA ligase OS=Homo sapiens GN=QARS	1	1	NA	1	NA	2	2	NA	3	3	NA	2	2	NA	5.11958	5.11958	NA	NA	NA	263233	4230760	5142130	4842170	NA	NA	NA	NA	NA	NA	TRUE	FALSE	TRUE	NA	NA	1.01652	NA	NA	1	NA	NA	NA	NA	NA	NA	NA	NA
21	CBR1	P16152	Carbonyl reductase [NADPH] 1 OS=Homo sapiens GN=CBR1 PE=1 SV=3	1	1	NA	1	NA	2	2	NA	3	3	NA	8	8	NA	5.93653	5.93653	NA	215928	148962	390223	6661680	8431040	8568220	NA	NA	NA	NA	NA	NA	TRUE	FALSE	TRUE	1.52356	3.90877	1.21337	1	1	1	NA	NA	NA	NA	NA	NA	242962	179379
22	EFTUD2	Q15029|Q15029-2|Q15029-3	116 kDa U5 small nuclear ribonucleoprotein component OS=Homo sapiens GN=EFTUD2 PE=1 SV=1|Isoform 2 of 116 kDa U5 small nuclear ribonucleoprotein component OS=Homo sapiens GN=EFTUD2|Isoform 3 of 116 kDa U5 small nuclear ribonucleoprotein component OS=Homo sapiens GN=EFTUD2	1	1	NA	1	NA	2	2	NA	3	3	NA	3	3	NA	5.45967	5.45967	NA	212808	NA	NA	3100230	3890980	3738140	NA	NA	NA	NA	NA	NA	TRUE	FALSE	TRUE	0.719435	NA	NA	1	NA	NA	NA	NA	NA	NA	NA	NA	244323	NA
23	TIMM23|TIMM23B	O14925|Q5SRD1	Mitochondrial import inner membrane translocase subunit Tim23 OS=Homo sapiens GN=TIMM23 PE=1 SV=1|Putative mitochondrial import inner membrane translocase subunit Tim23B OS=Homo sapiens GN=TIMM23B PE=5 SV=2	1	1	NA	1	NA	2	2	NA	3	3	NA	5	5	NA	6.06497	6.06497	NA	NA	277727	188498	12271500	14254900	14418900	NA	NA	NA	NA	NA	NA	TRUE	FALSE	TRUE	NA	3.54471	4.22708	NA	1	1	NA	NA	NA	NA	NA	NA	NA	240030
24	AUP1	Q9Y679|Q9Y679-2	Ancient ubiquitous protein 1 OS=Homo sapiens GN=AUP1 PE=1 SV=1|Isoform Short of Ancient ubiquitous protein 1 OS=Homo sapiens GN=AUP1	1	1	NA	1	NA	2	2	NA	3	3	NA	4	4	NA	5.77498	5.77498	NA	154310	612830	NA	7247960	7489220	7048470	NA	NA	NA	NA	NA	NA	TRUE	FALSE	TRUE	2.31957	0.843978	NA	1	1	NA	NA	NA	NA	NA	NA	NA	216409	424266
25	CALR	P27797	Calreticulin OS=Homo sapiens GN=CALR PE=1 SV=1	2	1	1	1	1	2	2	2	3	3	3	4	4	2	5.85945	6.01536	5.70355	2252360	4273650	NA	5489010	3258550	10631500	2037280	2183800	2285050	1679240	1709080	2232560	TRUE	TRUE	TRUE	0.120349	0.0526574	NA	1	1	NA	1	1	1	1.05754	0.74418	1.11542	3.15505e+06	5.64055e+06
26	HSPA1B|HSPA1A	A0A0G2JIW1|P0DMV8|P0DMV9	Heat shock 70 kDa protein 1B OS=Homo sapiens GN=HSPA1B PE=1 SV=1|Heat shock 70 kDa protein 1A OS=Homo sapiens GN=HSPA1A PE=1 SV=1|Heat shock 70 kDa protein 1B OS=Homo sapiens GN=HSPA1B PE=1 SV=1	2	1	1	1	1	2	2	2	3	3	3	16	16	13	6.92764	6.87651	6.97876	4934420	5156610	5136330	50279200	51945000	49415500	24525400	21354500	29669500	20434100	25450300	24567400	TRUE	TRUE	TRUE	0.503197	0.695687	0.531649	1	1	1	1	1	1	1.06899	1.13327	0.945319	5.01686e+06	5.04566e+06
27	ACOT2|ACOT1	A0A087X0W7|Q86TX2	Acyl-coenzyme A thioesterase 2, mitochondrial OS=Homo sapiens GN=ACOT2 PE=1 SV=1|Acyl-coenzyme A thioesterase 1 OS=Homo sapiens GN=ACOT1 PE=1 SV=1	1	1	NA	1	NA	1	1	NA	3	3	NA	4	4	NA	5.70144	5.70144	NA	NA	NA	NA	4288070	4686900	5185380	NA	NA	NA	NA	NA	NA	TRUE	FALSE	TRUE	NA	NA	NA	NA	NA	NA	NA	NA	NA	NA	NA	NA	NA	NA
28	PRDX2	P32119	Peroxiredoxin-2 OS=Homo sapiens GN=PRDX2 PE=1 SV=5	1	1	NA	1	NA	2	2	NA	3	3	NA	2	2	NA	5.53169	5.53169	NA	1331310	1271950	880171	3364110	2923500	2983390	NA	NA	NA	NA	NA	NA	TRUE	FALSE	TRUE	0.124789	0.158733	0.187309	1	1	1	NA	NA	NA	NA	NA	NA	1.18079e+06	1.23808e+06
29	MCM5	B1AHB1|P33992	DNA helicase OS=Homo sapiens GN=MCM5 PE=1 SV=1|DNA replication licensing factor MCM5 OS=Homo sapiens GN=MCM5 PE=1 SV=5	1	1	NA	1	NA	2	2	NA	3	3	NA	2	2	NA	5.42892	5.42892	NA	NA	185686	161831	3749230	3656300	3723940	NA	NA	NA	NA	NA	NA	TRUE	FALSE	TRUE	NA	1.35987	1.27162	NA	1	1	NA	NA	NA	NA	NA	NA	NA	181195
30	MCM7	P33993	DNA replication licensing factor MCM7 OS=Homo sapiens GN=MCM7 PE=1 SV=4	1	1	NA	1	NA	2	2	NA	3	3	NA	9	9	NA	5.89669	5.89669	NA	NA	1169290	829728	11669900	12227000	13174200	NA	NA	NA	NA	NA	NA	TRUE	FALSE	TRUE	NA	0.722158	0.877412	NA	1	1	NA	NA	NA	NA	NA	NA	NA	1.06322e+06
31	DNAJB11	Q9UBS4	DnaJ homolog subfamily B member 11 OS=Homo sapiens GN=DNAJB11 PE=1 SV=1	1	1	NA	1	NA	2	2	NA	3	3	NA	3	3	NA	5.66019	5.66019	NA	324816	282439	NA	6661720	7257440	6668390	NA	NA	NA	NA	NA	NA	TRUE	FALSE	TRUE	1.01283	1.77457	NA	1	1	NA	NA	NA	NA	NA	NA	NA	316012	282325
32	SLC25A5	P05141	ADP/ATP translocase 2 OS=Homo sapiens GN=SLC25A5 PE=1 SV=7	1	1	NA	1	NA	2	2	NA	3	3	NA	5	5	NA	7.13941	7.13941	NA	555502	1338020	1465930	31165700	34965400	36206800	NA	NA	NA	NA	NA	NA	TRUE	FALSE	TRUE	2.77062	1.80472	1.36487	1	1	1	NA	NA	NA	NA	NA	NA	790191	1.15782e+06
33	ERAL1	O75616	GTPase Era, mitochondrial OS=Homo sapiens GN=ERAL1 PE=1 SV=2	1	1	NA	1	NA	2	2	NA	3	3	NA	4	4	NA	5.47193	5.47193	NA	NA	171368	NA	2649080	2604140	2544750	NA	NA	NA	NA	NA	NA	TRUE	FALSE	TRUE	NA	1.04947	NA	NA	1	NA	NA	NA	NA	NA	NA	NA	NA	171028
34	MATR3	A0A0R4J2E8|A8MXP9|D6REM6|P43243	Matrin-3 OS=Homo sapiens GN=MATR3 PE=1 SV=1|Matrin-3 OS=Homo sapiens GN=MATR3 PE=1 SV=1|Matrin-3 OS=Homo sapiens GN=MATR3 PE=1 SV=1|Matrin-3 OS=Homo sapiens GN=MATR3 PE=1 SV=2	1	1	NA	1	NA	2	2	NA	3	3	NA	3	3	NA	5.786	5.786	NA	215330	688307	164325	4723070	4367390	3891370	NA	NA	NA	NA	NA	NA	TRUE	FALSE	TRUE	1.08319	0.438202	1.30862	1	1	1	NA	NA	NA	NA	NA	NA	238761	443919
35	PDIA6	Q15084|Q15084-2|Q15084-3|Q15084-4|Q15084-5	Protein disulfide-isomerase A6 OS=Homo sapiens GN=PDIA6 PE=1 SV=1|Isoform 2 of Protein disulfide-isomerase A6 OS=Homo sapiens GN=PDIA6|Isoform 3 of Protein disulfide-isomerase A6 OS=Homo sapiens GN=PDIA6|Isoform 4 of Protein disulfide-isomerase A6 OS=Homo sapiens GN=PDIA6|Isoform 5 of Protein disulfide-isomerase A6 OS=Homo sapiens GN=PDIA6	1	1	NA	1	NA	2	2	NA	3	3	NA	4	4	NA	5.66071	5.66071	NA	608591	631346	184175	6447850	6972070	7033220	NA	NA	NA	NA	NA	NA	TRUE	FALSE	TRUE	0.523209	0.762656	2.11027	1	1	1	NA	NA	NA	NA	NA	NA	515720	505140
36	RARS	P54136	Arginine--tRNA ligase, cytoplasmic OS=Homo sapiens GN=RARS PE=1 SV=2	1	1	NA	1	NA	2	2	NA	3	3	NA	4	4	NA	5.88452	5.88452	NA	NA	406537	416468	7862090	9297930	9346200	NA	NA	NA	NA	NA	NA	TRUE	FALSE	TRUE	NA	1.5795	1.24013	NA	1	1	NA	NA	NA	NA	NA	NA	NA	386924
37	MARS	P56192	Methionine--tRNA ligase, cytoplasmic OS=Homo sapiens GN=MARS PE=1 SV=2	1	1	NA	1	NA	2	2	NA	3	3	NA	2	2	NA	5.54482	5.54482	NA	NA	222351	165410	3609400	3501300	3295650	NA	NA	NA	NA	NA	NA	TRUE	FALSE	TRUE	NA	1.08749	1.10102	NA	1	1	NA	NA	NA	NA	NA	NA	NA	207554
38	SND1	Q7KZF4	Staphylococcal nuclease domain-containing protein 1 OS=Homo sapiens GN=SND1 PE=1 SV=1	1	1	NA	1	NA	2	2	NA	3	3	NA	5	5	NA	5.67126	5.67126	NA	366375	681817	NA	8546010	9469770	9107500	NA	NA	NA	NA	NA	NA	TRUE	FALSE	TRUE	1.15192	0.959193	NA	1	1	NA	NA	NA	NA	NA	NA	NA	440847	571309
39	DDX6	P26196	Probable ATP-dependent RNA helicase DDX6 OS=Homo sapiens GN=DDX6 PE=1 SV=2	1	1	NA	1	NA	2	2	NA	3	3	NA	7	7	NA	5.63076	5.63076	NA	313906	367355	NA	7798070	10047600	9483900	NA	NA	NA	NA	NA	NA	TRUE	FALSE	TRUE	1.2268	1.88891	NA	1	1	NA	NA	NA	NA	NA	NA	NA	355941	339221
40	ERLIN2	E5RHW4|O94905	Erlin-2 (Fragment) OS=Homo sapiens GN=ERLIN2 PE=1 SV=1|Erlin-2 OS=Homo sapiens GN=ERLIN2 PE=1 SV=1	1	1	NA	1	NA	2	2	NA	3	3	NA	2	2	NA	6.11552	6.11552	NA	680142	920557	498804	7844900	8626770	8953110	NA	NA	NA	NA	NA	NA	TRUE	FALSE	TRUE	0.569605	0.64719	0.991879	1	1	1	NA	NA	NA	NA	NA	NA	705512	782708
41	RPA1	P27694	Replication protein A 70 kDa DNA-binding subunit OS=Homo sapiens GN=RPA1 PE=1 SV=2	1	1	NA	1	NA	2	2	NA	3	3	NA	3	3	NA	5.62712	5.62712	NA	300102	902330	354813	4728280	5156700	5665870	NA	NA	NA	NA	NA	NA	TRUE	FALSE	TRUE	0.778073	0.394676	0.882433	1	1	1	NA	NA	NA	NA	NA	NA	387655	643664
42	TIMM50	Q3ZCQ8|Q3ZCQ8-2	Mitochondrial import inner membrane translocase subunit TIM50 OS=Homo sapiens GN=TIMM50 PE=1 SV=2|Isoform 2 of Mitochondrial import inner membrane translocase subunit TIM50 OS=Homo sapiens GN=TIMM50	1	1	NA	1	NA	2	2	NA	3	3	NA	7	7	NA	6.45699	6.45699	NA	1088600	6003610	632412	15026000	17669800	16201600	NA	NA	NA	NA	NA	NA	TRUE	FALSE	TRUE	0.681649	0.203261	1.4157	1	1	1	NA	NA	NA	NA	NA	NA	1.37509e+06	2.9779e+06
43	RDH11	Q8TC12	Retinol dehydrogenase 11 OS=Homo sapiens GN=RDH11 PE=1 SV=2	1	1	NA	1	NA	2	2	NA	3	3	NA	3	3	NA	6.10597	6.10597	NA	168444	291183	204253	7474360	9208600	8505160	NA	NA	NA	NA	NA	NA	TRUE	FALSE	TRUE	2.19131	2.18405	2.30107	1	1	1	NA	NA	NA	NA	NA	NA	201595	238796
44	RPL7	A8MUD9|P18124	60S ribosomal protein L7 OS=Homo sapiens GN=RPL7 PE=1 SV=1|60S ribosomal protein L7 OS=Homo sapiens GN=RPL7 PE=1 SV=1	1	1	NA	1	NA	2	2	NA	3	3	NA	3	3	NA	5.80515	5.80515	NA	196450	246919	NA	2543760	3055090	3278800	NA	NA	NA	NA	NA	NA	TRUE	FALSE	TRUE	0.639455	0.854484	NA	1	1	NA	NA	NA	NA	NA	NA	NA	229854	235142
45	DDOST	A0A0C4DGS1|P39656|P39656-2|P39656-3|U3KQ84	Dolichyl-diphosphooligosaccharide--protein glycosyltransferase 48 kDa subunit OS=Homo sapiens GN=DDOST PE=1 SV=1|Dolichyl-diphosphooligosaccharide--protein glycosyltransferase 48 kDa subunit OS=Homo sapiens GN=DDOST PE=1 SV=4|Isoform 2 of Dolichyl-diphosphooligosaccharide--protein glycosyltransferase 48 kDa subunit OS=Homo sapiens GN=DDOST|Isoform 3 of Dolichyl-diphosphooligosaccharide--protein g…	1	1	NA	1	NA	2	2	NA	3	3	NA	2	2	NA	5.4783	5.4783	NA	155204	477262	155764	2648880	2919480	3269000	NA	NA	NA	NA	NA	NA	TRUE	FALSE	TRUE	0.84284	0.422458	1.15975	1	1	1	NA	NA	NA	NA	NA	NA	197124	329264
46	EEF2	P13639	Elongation factor 2 OS=Homo sapiens GN=EEF2 PE=1 SV=4	2	1	1	1	1	2	2	2	3	3	3	11	4	11	6.01913	5.68966	6.3486	537077	1367830	969246	7620710	7933470	7846380	15636900	15838600	17726500	11486800	15306200	15720300	TRUE	TRUE	TRUE	0.70072	0.400558	0.447353	1	1	1	1	1	1	0.942507	0.918922	1.01244	700582	1.09578e+06
47	OXCT1	P55809	Succinyl-CoA:3-ketoacid coenzyme A transferase 1, mitochondrial OS=Homo sapiens GN=OXCT1 PE=1 SV=1	1	1	NA	1	NA	2	2	NA	3	3	NA	7	7	NA	6.21422	6.21422	NA	390046	1072880	904637	18727900	20083900	21920900	NA	NA	NA	NA	NA	NA	TRUE	FALSE	TRUE	2.37115	1.2928	1.33906	1	1	1	NA	NA	NA	NA	NA	NA	551700	883570
48	NUP155	O75694	Nuclear pore complex protein Nup155 OS=Homo sapiens GN=NUP155 PE=1 SV=1	1	1	NA	1	NA	2	2	NA	3	3	NA	5	5	NA	5.88121	5.88121	NA	225298	481870	833361	8265670	8761570	8799700	NA	NA	NA	NA	NA	NA	TRUE	FALSE	TRUE	1.81178	1.2557	0.583512	1	1	1	NA	NA	NA	NA	NA	NA	324500	460945
49	HSP90B1	P14625	Endoplasmin OS=Homo sapiens GN=HSP90B1 PE=1 SV=1	2	1	1	1	1	2	2	2	3	3	3	5	3	5	5.56844	5.50941	5.62748	596631	1357200	NA	4346960	4206860	5279170	5863610	5239050	7157340	4349720	5252080	5277280	TRUE	TRUE	TRUE	0.359804	0.214066	NA	1	1	NA	1	1	1	0.95177	0.95325	0.84176	779617	1.19526e+06
50	ACSL3	O95573	Long-chain-fatty-acid--CoA ligase 3 OS=Homo sapiens GN=ACSL3 PE=1 SV=3	1	1	NA	1	NA	2	2	NA	3	3	NA	7	7	NA	6.08755	6.08755	NA	610684	1250120	383183	15099600	16575300	16223300	NA	NA	NA	NA	NA	NA	TRUE	FALSE	TRUE	1.22105	0.915681	2.33963	1	1	1	NA	NA	NA	NA	NA	NA	654459	893721
51	ERLIN1	B0QZ43|O75477	Erlin-1 (Fragment) OS=Homo sapiens GN=ERLIN1 PE=1 SV=1|Erlin-1 OS=Homo sapiens GN=ERLIN1 PE=1 SV=1	1	1	NA	1	NA	2	2	NA	3	3	NA	2	2	NA	5.69679	5.69679	NA	198244	506229	166539	3798500	4366430	3824330	NA	NA	NA	NA	NA	NA	TRUE	FALSE	TRUE	0.946233	0.595681	1.26898	1	1	1	NA	NA	NA	NA	NA	NA	230685	343824
52	DKFZP566H1924|NPTN	Q9UFM8|Q9Y639|Q9Y639-1|Q9Y639-3|Q9Y639-4|Q9Y639-5	Neuroplastin (Fragment) OS=Homo sapiens GN=DKFZp566H1924 PE=1 SV=2|Neuroplastin OS=Homo sapiens GN=NPTN PE=1 SV=2|Isoform 1 of Neuroplastin OS=Homo sapiens GN=NPTN|Isoform 3 of Neuroplastin OS=Homo sapiens GN=NPTN|Isoform 4 of Neuroplastin OS=Homo sapiens GN=NPTN|Isoform 5 of Neuroplastin OS=Homo sapiens GN=NPTN	1	1	NA	1	NA	2	2	NA	3	3	NA	2	2	NA	5.87989	5.87989	NA	224035	256876	NA	4425550	5315890	5221030	NA	NA	NA	NA	NA	NA	TRUE	FALSE	TRUE	0.975522	1.42918	NA	1	1	NA	NA	NA	NA	NA	NA	NA	248732	243014
53	EIF4A3	P38919	Eukaryotic initiation factor 4A-III OS=Homo sapiens GN=EIF4A3 PE=1 SV=4	1	1	NA	1	NA	2	2	NA	3	3	NA	7	7	NA	6.08867	6.08867	NA	NA	NA	140411	12599800	14565600	12758700	NA	NA	NA	NA	NA	NA	TRUE	FALSE	TRUE	NA	NA	5.02135	NA	NA	1	NA	NA	NA	NA	NA	NA	NA	NA
54	ELAVL1	Q15717|Q15717-2	ELAV-like protein 1 OS=Homo sapiens GN=ELAVL1 PE=1 SV=2|Isoform 2 of ELAV-like protein 1 OS=Homo sapiens GN=ELAVL1	1	1	NA	1	NA	2	2	NA	3	3	NA	5	5	NA	6.0409	6.0409	NA	229015	897065	NA	11281200	11650300	10509300	NA	NA	NA	NA	NA	NA	TRUE	FALSE	TRUE	2.43264	0.896907	NA	1	1	NA	NA	NA	NA	NA	NA	NA	315507	614466
55	IMMT	Q16891|Q16891-2	MICOS complex subunit MIC60 OS=Homo sapiens GN=IMMT PE=1 SV=1|Isoform 2 of MICOS complex subunit MIC60 OS=Homo sapiens GN=IMMT	1	1	NA	1	NA	2	2	NA	3	3	NA	23	23	NA	6.49899	6.49899	NA	1491150	2878420	1684920	56851300	61157700	59831900	NA	NA	NA	NA	NA	NA	TRUE	FALSE	TRUE	1.8828	1.46734	1.96231	1	1	1	NA	NA	NA	NA	NA	NA	1.73362e+06	2.32228e+06
56	LRPPRC	P42704	Leucine-rich PPR motif-containing protein, mitochondrial OS=Homo sapiens GN=LRPPRC PE=1 SV=3	1	1	NA	1	NA	2	2	NA	3	3	NA	19	19	NA	6.31233	6.31233	NA	1495540	2307130	1918970	33766300	39412500	37762600	NA	NA	NA	NA	NA	NA	TRUE	FALSE	TRUE	1.11499	1.17977	1.08745	1	1	1	NA	NA	NA	NA	NA	NA	1.7519e+06	2.01406e+06
57	HNRNPM	A0A087X0X3|M0QZM1|P52272|P52272-2	Heterogeneous nuclear ribonucleoprotein M OS=Homo sapiens GN=HNRNPM PE=1 SV=1|Heterogeneous nuclear ribonucleoprotein M (Fragment) OS=Homo sapiens GN=HNRNPM PE=1 SV=1|Heterogeneous nuclear ribonucleoprotein M OS=Homo sapiens GN=HNRNPM PE=1 SV=3|Isoform 2 of Heterogeneous nuclear ribonucleoprotein M OS=Homo sapiens GN=HNRNPM	1	1	NA	1	NA	2	2	NA	3	3	NA	23	23	NA	6.44051	6.44051	NA	4020230	3847330	3807180	72189000	71283600	66501700	NA	NA	NA	NA	NA	NA	TRUE	FALSE	TRUE	0.88676	1.27957	0.96526	1	1	1	NA	NA	NA	NA	NA	NA	3.89291e+06	3.83239e+06
58	DARS2	Q6PI48	Aspartate--tRNA ligase, mitochondrial OS=Homo sapiens GN=DARS2 PE=1 SV=1	1	1	NA	1	NA	2	2	NA	3	3	NA	4	4	NA	5.69191	5.69191	NA	616400	428076	153630	9745590	9447890	10551400	NA	NA	NA	NA	NA	NA	TRUE	FALSE	TRUE	0.780785	1.52422	3.79532	1	1	1	NA	NA	NA	NA	NA	NA	463888	392625
59	DHRS4	Q9BTZ2	Dehydrogenase/reductase SDR family member 4 OS=Homo sapiens GN=DHRS4 PE=1 SV=3	1	1	NA	1	NA	2	2	NA	3	3	NA	3	3	NA	5.93196	5.93196	NA	NA	161400	532659	9355670	10280400	10024000	NA	NA	NA	NA	NA	NA	TRUE	FALSE	TRUE	NA	4.39887	1.03994	NA	1	1	NA	NA	NA	NA	NA	NA	NA	210369
60	UQCRFS1	P47985	Cytochrome b-c1 complex subunit Rieske, mitochondrial OS=Homo sapiens GN=UQCRFS1 PE=1 SV=2	1	1	NA	1	NA	2	2	NA	3	3	NA	2	2	NA	5.57327	5.57327	NA	224462	247830	NA	2795090	2628670	3154820	NA	NA	NA	NA	NA	NA	TRUE	FALSE	TRUE	0.614949	0.732515	NA	1	1	NA	NA	NA	NA	NA	NA	NA	238342	258247
61	EIF2S1	P05198	Eukaryotic translation initiation factor 2 subunit 1 OS=Homo sapiens GN=EIF2S1 PE=1 SV=3	1	1	NA	1	NA	2	2	NA	3	3	NA	12	12	NA	6.49308	6.49308	NA	689388	1118870	939523	29550600	28499100	25995500	NA	NA	NA	NA	NA	NA	TRUE	FALSE	TRUE	2.11684	1.75908	1.52899	1	1	1	NA	NA	NA	NA	NA	NA	765637	993227
62	EIF4A1	P60842	Eukaryotic initiation factor 4A-I OS=Homo sapiens GN=EIF4A1 PE=1 SV=1	1	1	NA	1	NA	2	2	NA	3	3	NA	9	9	NA	6.42969	6.42969	NA	480851	569637	383558	21403700	24911700	22745500	NA	NA	NA	NA	NA	NA	TRUE	FALSE	TRUE	2.19818	3.02023	3.27702	1	1	1	NA	NA	NA	NA	NA	NA	493513	497892
63	SMU1	Q2TAY7	WD40 repeat-containing protein SMU1 OS=Homo sapiens GN=SMU1 PE=1 SV=2	1	1	NA	1	NA	2	2	NA	3	3	NA	2	2	NA	5.57985	5.57985	NA	153329	192161	172377	4183100	4286520	3667160	NA	NA	NA	NA	NA	NA	TRUE	FALSE	TRUE	1.34729	1.54054	1.17562	1	1	1	NA	NA	NA	NA	NA	NA	159470	176359
64	FLOT1	A0A140T9R1|O75955	Flotillin-1 (Fragment) OS=Homo sapiens GN=FLOT1 PE=1 SV=1|Flotillin-1 OS=Homo sapiens GN=FLOT1 PE=1 SV=3	1	1	NA	1	NA	1	1	NA	3	3	NA	4	4	NA	5.54568	5.54568	NA	NA	NA	NA	7125160	5882580	5038070	NA	NA	NA	NA	NA	NA	TRUE	FALSE	TRUE	NA	NA	NA	NA	NA	NA	NA	NA	NA	NA	NA	NA	NA	NA
65	RBM14	Q96PK6	RNA-binding protein 14 OS=Homo sapiens GN=RBM14 PE=1 SV=2	1	1	NA	1	NA	2	2	NA	3	3	NA	8	8	NA	5.86447	5.86447	NA	500219	1355010	1210160	18154000	17444300	16358800	NA	NA	NA	NA	NA	NA	TRUE	FALSE	TRUE	1.79225	0.889089	0.747005	1	1	1	NA	NA	NA	NA	NA	NA	668058	1.12167e+06
66	WDR18	A0A0A0MQU0|Q9BV38|U3KQC1	WD repeat-containing protein 18 (Fragment) OS=Homo sapiens GN=WDR18 PE=1 SV=1|WD repeat-containing protein 18 OS=Homo sapiens GN=WDR18 PE=1 SV=2|WD repeat-containing protein 18 (Fragment) OS=Homo sapiens GN=WDR18 PE=1 SV=1	1	1	NA	1	NA	2	2	NA	3	3	NA	5	5	NA	5.95761	5.95761	NA	423069	943429	582943	9243920	9856670	9690840	NA	NA	NA	NA	NA	NA	TRUE	FALSE	TRUE	1.07902	0.721532	0.91865	1	1	1	NA	NA	NA	NA	NA	NA	519669	751517
67	CLTC	A0A087WVQ6|Q00610|Q00610-2	Clathrin heavy chain OS=Homo sapiens GN=CLTC PE=1 SV=1|Clathrin heavy chain 1 OS=Homo sapiens GN=CLTC PE=1 SV=5|Isoform 2 of Clathrin heavy chain 1 OS=Homo sapiens GN=CLTC	1	1	NA	1	NA	2	2	NA	3	3	NA	10	10	NA	5.85552	5.85552	NA	672873	641735	285056	12394800	15317500	14189200	NA	NA	NA	NA	NA	NA	TRUE	FALSE	TRUE	0.909688	1.64841	2.7507	1	1	1	NA	NA	NA	NA	NA	NA	612982	538499
68	AGK	E9PC15|Q53H12	Acylglycerol kinase, mitochondrial OS=Homo sapiens GN=AGK PE=1 SV=1|Acylglycerol kinase, mitochondrial OS=Homo sapiens GN=AGK PE=1 SV=2	1	1	NA	1	NA	2	2	NA	3	3	NA	8	8	NA	6.26764	6.26764	NA	370811	504940	691440	17573900	18720900	18165500	NA	NA	NA	NA	NA	NA	TRUE	FALSE	TRUE	2.34046	2.56048	1.4518	1	1	1	NA	NA	NA	NA	NA	NA	440123	497609
69	HNRNPA2B1	P22626|P22626-2	Heterogeneous nuclear ribonucleoproteins A2/B1 OS=Homo sapiens GN=HNRNPA2B1 PE=1 SV=2|Isoform A2 of Heterogeneous nuclear ribonucleoproteins A2/B1 OS=Homo sapiens GN=HNRNPA2B1	2	1	1	1	1	2	2	2	3	3	3	5	4	5	5.97013	5.8388	6.10145	1065250	1140950	1370760	7151720	8262470	5754320	7991410	7213820	8757140	4659070	7766630	7220130	TRUE	TRUE	TRUE	0.331547	0.500124	0.231978	1	1	1	1	1	1	0.748018	1.02375	0.941266	1.11016e+06	1.06892e+06
70	ESYT2	A0A087WXU3|A0FGR8|A0FGR8-2|A0FGR8-6|H7BXI1	Extended synaptotagmin-2 OS=Homo sapiens GN=ESYT2 PE=1 SV=1|Extended synaptotagmin-2 OS=Homo sapiens GN=ESYT2 PE=1 SV=1|Isoform 2 of Extended synaptotagmin-2 OS=Homo sapiens GN=ESYT2|Isoform 6 of Extended synaptotagmin-2 OS=Homo sapiens GN=ESYT2|Extended synaptotagmin-2 (Fragment) OS=Homo sapiens GN=ESYT2 PE=1 SV=1	1	1	NA	1	NA	2	2	NA	3	3	NA	2	2	NA	5.71972	5.71972	NA	873046	3734290	1951150	3601820	4290880	5035530	NA	NA	NA	NA	NA	NA	TRUE	FALSE	TRUE	0.203737	0.0793547	0.142616	1	1	1	NA	NA	NA	NA	NA	NA	1.38473e+06	2.62385e+06
71	MYO1B	E9PDF6|O43795|O43795-2	Unconventional myosin-Ib OS=Homo sapiens GN=MYO1B PE=1 SV=1|Unconventional myosin-Ib OS=Homo sapiens GN=MYO1B PE=1 SV=3|Isoform 2 of Unconventional myosin-Ib OS=Homo sapiens GN=MYO1B	1	1	NA	1	NA	2	2	NA	3	3	NA	2	2	NA	5.39204	5.39204	NA	NA	NA	144392	2530280	3710940	2581330	NA	NA	NA	NA	NA	NA	TRUE	FALSE	TRUE	NA	NA	0.987905	NA	NA	1	NA	NA	NA	NA	NA	NA	NA	NA
72	DARS	P14868|P14868-2	Aspartate--tRNA ligase, cytoplasmic OS=Homo sapiens GN=DARS PE=1 SV=2|Isoform 2 of Aspartate--tRNA ligase, cytoplasmic OS=Homo sapiens GN=DARS	1	1	NA	1	NA	2	2	NA	3	3	NA	2	2	NA	5.5787	5.5787	NA	165299	162173	NA	2258530	2649360	2565610	NA	NA	NA	NA	NA	NA	TRUE	FALSE	TRUE	0.674748	1.12823	NA	1	1	NA	NA	NA	NA	NA	NA	NA	173952	159083
73	HNRNPF	P52597	Heterogeneous nuclear ribonucleoprotein F OS=Homo sapiens GN=HNRNPF PE=1 SV=3	1	1	NA	1	NA	2	2	NA	3	3	NA	9	9	NA	6.8058	6.8058	NA	4907710	5846900	4930470	45454400	45932600	46885800	NA	NA	NA	NA	NA	NA	TRUE	FALSE	TRUE	0.457386	0.542537	0.525494	1	1	1	NA	NA	NA	NA	NA	NA	5.09202e+06	5.52893e+06
74	RPL30	A0A0C4DH44|P62888	60S ribosomal protein L30 OS=Homo sapiens GN=RPL30 PE=1 SV=1|60S ribosomal protein L30 OS=Homo sapiens GN=RPL30 PE=1 SV=2	1	1	NA	1	NA	2	2	NA	3	3	NA	4	4	NA	6.26031	6.26031	NA	542135	827087	153267	14732900	13637700	13488900	NA	NA	NA	NA	NA	NA	TRUE	FALSE	TRUE	1.34204	1.13874	4.86343	1	1	1	NA	NA	NA	NA	NA	NA	458418	588515
75	HSPA5	P11021	78 kDa glucose-regulated protein OS=Homo sapiens GN=HSPA5 PE=1 SV=2	2	1	1	1	1	2	2	2	3	3	3	17	17	10	6.07568	6.21034	5.94102	1572670	2541550	1970320	40155800	44246500	42041400	9605320	8523150	9878600	6701390	9106820	8495480	TRUE	TRUE	TRUE	1.26095	1.2023	1.17911	1	1	1	1	1	1	0.895136	1.016	0.981798	1.81151e+06	2.19385e+06
76	ARF4	P18085	ADP-ribosylation factor 4 OS=Homo sapiens GN=ARF4 PE=1 SV=3	1	1	NA	1	NA	2	2	NA	3	3	NA	3	3	NA	5.8068	5.8068	NA	751453	250491	746771	7122280	7166660	9090660	NA	NA	NA	NA	NA	NA	TRUE	FALSE	TRUE	0.468062	1.97587	0.672702	1	1	1	NA	NA	NA	NA	NA	NA	651694	375094
77	IDH3B	A0A087WZN1|O43837	Isocitrate dehydrogenase [NAD] subunit, mitochondrial OS=Homo sapiens GN=IDH3B PE=1 SV=1|Isocitrate dehydrogenase [NAD] subunit beta, mitochondrial OS=Homo sapiens GN=IDH3B PE=1 SV=2	1	1	NA	1	NA	2	2	NA	3	3	NA	5	5	NA	6.11914	6.11914	NA	434200	590360	595735	9896480	10952100	9615660	NA	NA	NA	NA	NA	NA	TRUE	FALSE	TRUE	1.12558	1.28119	0.891951	1	1	1	NA	NA	NA	NA	NA	NA	487612	540480
78	SNRNP200	O75643	U5 small nuclear ribonucleoprotein 200 kDa helicase OS=Homo sapiens GN=SNRNP200 PE=1 SV=2	1	1	NA	1	NA	1	1	NA	3	3	NA	2	2	NA	5.41811	5.41811	NA	NA	NA	NA	1785570	1976660	1690820	NA	NA	NA	NA	NA	NA	TRUE	FALSE	TRUE	NA	NA	NA	NA	NA	NA	NA	NA	NA	NA	NA	NA	NA	NA
79	SSR4	P51571	Translocon-associated protein subunit delta OS=Homo sapiens GN=SSR4 PE=1 SV=1	1	1	NA	1	NA	2	2	NA	3	3	NA	2	2	NA	5.71016	5.71016	NA	449145	571168	646694	3434730	3569850	3787030	NA	NA	NA	NA	NA	NA	TRUE	FALSE	TRUE	0.377652	0.431639	0.323605	1	1	1	NA	NA	NA	NA	NA	NA	508193	562133
80	NONO	Q15233|Q15233-2	Non-POU domain-containing octamer-binding protein OS=Homo sapiens GN=NONO PE=1 SV=4|Isoform 2 of Non-POU domain-containing octamer-binding protein OS=Homo sapiens GN=NONO	1	1	NA	1	NA	2	2	NA	3	3	NA	4	4	NA	5.90686	5.90686	NA	633512	1325340	1004620	10164300	9250420	7881560	NA	NA	NA	NA	NA	NA	TRUE	FALSE	TRUE	0.792334	0.482024	0.433536	1	1	1	NA	NA	NA	NA	NA	NA	730008	1.10681e+06
81	NDUFS3	O75489	NADH dehydrogenase [ubiquinone] iron-sulfur protein 3, mitochondrial OS=Homo sapiens GN=NDUFS3 PE=1 SV=1	1	1	NA	1	NA	2	2	NA	3	3	NA	2	2	NA	5.53456	5.53456	NA	NA	197746	NA	1604080	5466110	1722590	NA	NA	NA	NA	NA	NA	TRUE	FALSE	TRUE	NA	1.909	NA	NA	1	NA	NA	NA	NA	NA	NA	NA	NA	89424.8
82	ATP1A1	P05023|P05023-3|P05023-4	Sodium/potassium-transporting ATPase subunit alpha-1 OS=Homo sapiens GN=ATP1A1 PE=1 SV=1|Isoform 3 of Sodium/potassium-transporting ATPase subunit alpha-1 OS=Homo sapiens GN=ATP1A1|Isoform 4 of Sodium/potassium-transporting ATPase subunit alpha-1 OS=Homo sapiens GN=ATP1A1	1	1	NA	1	NA	2	2	NA	3	3	NA	13	13	NA	6.06817	6.06817	NA	366831	817419	909372	20857000	25198700	23609000	NA	NA	NA	NA	NA	NA	TRUE	FALSE	TRUE	2.80784	2.12896	1.43467	1	1	1	NA	NA	NA	NA	NA	NA	513847	697847
83	ACTN4	O43707	Alpha-actinin-4 OS=Homo sapiens GN=ACTN4 PE=1 SV=2	1	1	NA	1	NA	2	2	NA	3	3	NA	2	2	NA	5.60829	5.60829	NA	293584	649739	NA	2685640	5963710	2384200	NA	NA	NA	NA	NA	NA	TRUE	FALSE	TRUE	0.451753	0.633887	NA	1	1	NA	NA	NA	NA	NA	NA	NA	367808	367190
84	SHMT2	P34897|P34897-3	Serine hydroxymethyltransferase, mitochondrial OS=Homo sapiens GN=SHMT2 PE=1 SV=3|Isoform 3 of Serine hydroxymethyltransferase, mitochondrial OS=Homo sapiens GN=SHMT2	1	1	NA	1	NA	2	2	NA	3	3	NA	12	12	NA	6.76905	6.76905	NA	2870650	5515600	3432140	39903800	42827900	40325400	NA	NA	NA	NA	NA	NA	TRUE	FALSE	TRUE	0.686467	0.536251	0.649275	1	1	1	NA	NA	NA	NA	NA	NA	3.34241e+06	4.47208e+06
85	DPM1	H0Y368|O60762|Q5QPK2	Dolichol-phosphate mannosyltransferase subunit 1 (Fragment) OS=Homo sapiens GN=DPM1 PE=1 SV=1|Dolichol-phosphate mannosyltransferase subunit 1 OS=Homo sapiens GN=DPM1 PE=1 SV=1|Dolichol-phosphate mannosyltransferase subunit 1 OS=Homo sapiens GN=DPM1 PE=1 SV=1	1	1	NA	1	NA	2	2	NA	3	3	NA	6	6	NA	6.3548	6.3548	NA	241772	NA	159614	15991000	13981600	15159100	NA	NA	NA	NA	NA	NA	TRUE	FALSE	TRUE	3.2663	NA	5.24828	1	NA	1	NA	NA	NA	NA	NA	NA	207467	NA
86	ALDH6A1	Q02252|Q02252-2	Methylmalonate-semialdehyde dehydrogenase [acylating], mitochondrial OS=Homo sapiens GN=ALDH6A1 PE=1 SV=2|Isoform 2 of Methylmalonate-semialdehyde dehydrogenase [acylating], mitochondrial OS=Homo sapiens GN=ALDH6A1	1	1	NA	1	NA	2	2	NA	3	3	NA	7	7	NA	5.80467	5.80467	NA	306511	614020	1034520	11984400	13513200	14112800	NA	NA	NA	NA	NA	NA	TRUE	FALSE	TRUE	1.93088	1.51988	0.753857	1	1	1	NA	NA	NA	NA	NA	NA	441883	588986
87	HIST1H4A	P62805	Histone H4 OS=Homo sapiens GN=HIST1H4A PE=1 SV=2	2	1	1	1	1	2	2	2	3	3	3	2	2	2	5.58345	5.47225	5.69465	961345	NA	783163	1781070	1372100	1458580	2037850	1974560	1844320	1426660	2315880	1522680	TRUE	TRUE	TRUE	0.0914929	NA	0.102918	1	NA	1	1	1	1	0.898223	1.11525	0.942545	823433	NA
88	RANBP2	P49792	E3 SUMO-protein ligase RanBP2 OS=Homo sapiens GN=RANBP2 PE=1 SV=2	1	1	NA	1	NA	2	2	NA	3	3	NA	3	3	NA	5.54621	5.54621	NA	NA	299082	211702	4363850	4407400	4509660	NA	NA	NA	NA	NA	NA	TRUE	FALSE	TRUE	NA	1.01772	1.17716	NA	1	1	NA	NA	NA	NA	NA	NA	NA	273947
89	CARS2	Q9HA77	Probable cysteine--tRNA ligase, mitochondrial OS=Homo sapiens GN=CARS2 PE=1 SV=1	1	1	NA	1	NA	2	2	NA	3	3	NA	2	2	NA	5.57016	5.57016	NA	360865	353971	NA	3002660	2752790	3259350	NA	NA	NA	NA	NA	NA	TRUE	FALSE	TRUE	0.410911	0.537081	NA	1	1	NA	NA	NA	NA	NA	NA	NA	366422	379017
90	PKM	P14618	Pyruvate kinase PKM OS=Homo sapiens GN=PKM PE=1 SV=4	2	1	1	1	1	2	2	2	3	3	3	12	12	7	6.09981	6.19698	6.00264	1022280	1115430	421945	25664400	25641500	26803800	7648450	8427630	8700960	5801360	6910530	7607450	TRUE	TRUE	TRUE	1.23979	1.58758	3.51039	1	1	1	1	1	1	0.973178	0.779712	0.998163	901383	941975
91	TOMM22	Q9NS69	Mitochondrial import receptor subunit TOM22 homolog OS=Homo sapiens GN=TOMM22 PE=1 SV=3	1	1	NA	1	NA	1	1	NA	3	3	NA	2	2	NA	5.63494	5.63494	NA	NA	NA	NA	1374880	1058080	1455530	NA	NA	NA	NA	NA	NA	TRUE	FALSE	TRUE	NA	NA	NA	NA	NA	NA	NA	NA	NA	NA	NA	NA	NA	NA
92	EMD	P50402	Emerin OS=Homo sapiens GN=EMD PE=1 SV=1	1	1	NA	1	NA	2	2	NA	3	3	NA	2	2	NA	5.94505	5.94505	NA	154056	278204	235354	4268160	4176750	3414890	NA	NA	NA	NA	NA	NA	TRUE	FALSE	TRUE	1.36819	1.03683	0.801807	1	1	1	NA	NA	NA	NA	NA	NA	175155	237939
93	C19ORF52	Q9BSF4	Uncharacterized protein C19orf52 OS=Homo sapiens GN=C19orf52 PE=1 SV=2	1	1	NA	1	NA	2	2	NA	3	3	NA	2	2	NA	5.7765	5.7765	NA	NA	183030	239700	2642570	2435630	2874200	NA	NA	NA	NA	NA	NA	TRUE	FALSE	TRUE	NA	0.919017	0.662619	NA	1	1	NA	NA	NA	NA	NA	NA	NA	203989
94	HSPA8	P11142	Heat shock cognate 71 kDa protein OS=Homo sapiens GN=HSPA8 PE=1 SV=1	2	1	1	1	1	2	2	2	3	3	3	17	13	17	6.67851	6.6647	6.69232	2159200	3048450	2972250	32390100	32426800	32559500	33526800	30174400	38399100	26617500	32044600	34940600	TRUE	TRUE	TRUE	0.740807	0.734614	0.605351	1	1	1	1	1	1	1.01862	1.00982	1.03882	2.41462e+06	2.86745e+06
95	RUVBL2	Q9Y230|Q9Y230-2	RuvB-like 2 OS=Homo sapiens GN=RUVBL2 PE=1 SV=3|Isoform 2 of RuvB-like 2 OS=Homo sapiens GN=RUVBL2	1	1	NA	1	NA	2	2	NA	3	3	NA	7	7	NA	5.76174	5.76174	NA	589978	670872	772949	10038400	9647320	10209700	NA	NA	NA	NA	NA	NA	TRUE	FALSE	TRUE	0.840262	0.993119	0.729923	1	1	1	NA	NA	NA	NA	NA	NA	628112	683232
96	RHOT2	H3BST5|I3L2C6|Q8IXI1	Mitochondrial Rho GTPase 2 (Fragment) OS=Homo sapiens GN=RHOT2 PE=1 SV=2|Mitochondrial Rho GTPase 2 (Fragment) OS=Homo sapiens GN=RHOT2 PE=1 SV=1|Mitochondrial Rho GTPase 2 OS=Homo sapiens GN=RHOT2 PE=1 SV=2	1	1	NA	1	NA	1	1	NA	3	3	NA	2	2	NA	5.40938	5.40938	NA	NA	NA	NA	1323150	1949810	1663340	NA	NA	NA	NA	NA	NA	TRUE	FALSE	TRUE	NA	NA	NA	NA	NA	NA	NA	NA	NA	NA	NA	NA	NA	NA
97	HSD17B4	P51659	Peroxisomal multifunctional enzyme type 2 OS=Homo sapiens GN=HSD17B4 PE=1 SV=3	1	1	NA	1	NA	2	2	NA	3	3	NA	12	12	NA	6.43548	6.43548	NA	1662960	1517330	1684850	24988500	26223200	25809900	NA	NA	NA	NA	NA	NA	TRUE	FALSE	TRUE	0.742069	1.19355	0.846525	1	1	1	NA	NA	NA	NA	NA	NA	1.66351e+06	1.55115e+06
98	ACAT1	P24752	Acetyl-CoA acetyltransferase, mitochondrial OS=Homo sapiens GN=ACAT1 PE=1 SV=1	1	1	NA	1	NA	2	2	NA	3	3	NA	7	7	NA	6.28254	6.28254	NA	745340	901055	407679	14134800	15738200	15268900	NA	NA	NA	NA	NA	NA	TRUE	FALSE	TRUE	0.936529	1.20625	2.06969	1	1	1	NA	NA	NA	NA	NA	NA	717428	747557
99	PEX14	O75381|O75381-2	Peroxisomal membrane protein PEX14 OS=Homo sapiens GN=PEX14 PE=1 SV=1|Isoform 2 of Peroxisomal membrane protein PEX14 OS=Homo sapiens GN=PEX14	1	1	NA	1	NA	2	2	NA	3	3	NA	4	4	NA	5.82424	5.82424	NA	NA	180924	153219	8821590	7859500	6525290	NA	NA	NA	NA	NA	NA	TRUE	FALSE	TRUE	NA	3.00008	2.35343	NA	1	1	NA	NA	NA	NA	NA	NA	NA	177597
100	SLC25A1	P53007	Tricarboxylate transport protein, mitochondrial OS=Homo sapiens GN=SLC25A1 PE=1 SV=2	1	1	NA	1	NA	2	2	NA	3	3	NA	3	3	NA	5.9433	5.9433	NA	224860	263490	325886	5907690	6772140	6585870	NA	NA	NA	NA	NA	NA	TRUE	FALSE	TRUE	1.29745	1.77499	1.11677	1	1	1	NA	NA	NA	NA	NA	NA	255857	258684
101	NUP205	Q92621	Nuclear pore complex protein Nup205 OS=Homo sapiens GN=NUP205 PE=1 SV=3	1	1	NA	1	NA	2	2	NA	3	3	NA	6	6	NA	5.70857	5.70857	NA	NA	575717	1021290	8623720	8840790	8436720	NA	NA	NA	NA	NA	NA	TRUE	FALSE	TRUE	NA	1.06051	0.456499	NA	1	1	NA	NA	NA	NA	NA	NA	NA	656375
102	KPNB1	Q14974	Importin subunit beta-1 OS=Homo sapiens GN=KPNB1 PE=1 SV=2	1	1	NA	1	NA	2	2	NA	3	3	NA	2	2	NA	5.51213	5.51213	NA	NA	NA	174010	2868000	3436720	3387860	NA	NA	NA	NA	NA	NA	TRUE	FALSE	TRUE	NA	NA	1.07589	NA	NA	1	NA	NA	NA	NA	NA	NA	NA	NA
103	PCBP1	Q15365	Poly(rC)-binding protein 1 OS=Homo sapiens GN=PCBP1 PE=1 SV=2	1	1	NA	1	NA	2	2	NA	3	3	NA	4	4	NA	6.33856	6.33856	NA	1276160	2351360	1718240	8948460	9692840	9606920	NA	NA	NA	NA	NA	NA	TRUE	FALSE	TRUE	0.346281	0.284686	0.308969	1	1	1	NA	NA	NA	NA	NA	NA	1.52263e+06	1.98586e+06
104	FARSA	Q9Y285|Q9Y285-2	Phenylalanine--tRNA ligase alpha subunit OS=Homo sapiens GN=FARSA PE=1 SV=3|Isoform 2 of Phenylalanine--tRNA ligase alpha subunit OS=Homo sapiens GN=FARSA	1	1	NA	1	NA	2	2	NA	3	3	NA	3	3	NA	5.95069	5.95069	NA	NA	141046	223858	6430080	6711900	5754950	NA	NA	NA	NA	NA	NA	TRUE	FALSE	TRUE	NA	3.28639	1.42064	NA	1	1	NA	NA	NA	NA	NA	NA	NA	154077
105	YARS2	Q9Y2Z4	Tyrosine--tRNA ligase, mitochondrial OS=Homo sapiens GN=YARS2 PE=1 SV=2	1	1	NA	1	NA	2	2	NA	3	3	NA	3	3	NA	5.50296	5.50296	NA	313422	2586360	182039	5516820	5558780	5607610	NA	NA	NA	NA	NA	NA	TRUE	FALSE	TRUE	0.869251	0.148431	1.70227	1	1	1	NA	NA	NA	NA	NA	NA	408594	1.1693e+06
106	RPL11	P62913|P62913-2	60S ribosomal protein L11 OS=Homo sapiens GN=RPL11 PE=1 SV=2|Isoform 2 of 60S ribosomal protein L11 OS=Homo sapiens GN=RPL11	1	1	NA	1	NA	2	2	NA	3	3	NA	6	6	NA	6.74581	6.74581	NA	427240	1667890	1270830	20988800	21466500	20750000	NA	NA	NA	NA	NA	NA	TRUE	FALSE	TRUE	2.42606	0.888849	0.902289	1	1	1	NA	NA	NA	NA	NA	NA	644107	1.2584e+06
107	SFXN4	Q6P4A7	Sideroflexin-4 OS=Homo sapiens GN=SFXN4 PE=1 SV=1	1	1	NA	1	NA	2	2	NA	3	3	NA	3	3	NA	5.63052	5.63052	NA	NA	185277	397683	4020770	5168970	4723160	NA	NA	NA	NA	NA	NA	TRUE	FALSE	TRUE	NA	1.92671	0.656312	NA	1	1	NA	NA	NA	NA	NA	NA	NA	204702
108	HNRNPH1	G8JLB6|P31943	Heterogeneous nuclear ribonucleoprotein H OS=Homo sapiens GN=HNRNPH1 PE=1 SV=1|Heterogeneous nuclear ribonucleoprotein H OS=Homo sapiens GN=HNRNPH1 PE=1 SV=4	1	1	NA	1	NA	2	2	NA	3	3	NA	8	8	NA	6.85549	6.85549	NA	1902530	2154550	1985200	20399400	19669100	19059300	NA	NA	NA	NA	NA	NA	TRUE	FALSE	TRUE	0.529507	0.630467	0.530539	1	1	1	NA	NA	NA	NA	NA	NA	1.92246e+06	2.08347e+06
109	ATP2A2	P16615	Sarcoplasmic/endoplasmic reticulum calcium ATPase 2 OS=Homo sapiens GN=ATP2A2 PE=1 SV=1	1	1	NA	1	NA	2	2	NA	3	3	NA	16	16	NA	6.67112	6.67112	NA	1365060	3053920	1998110	37378400	39625800	37551100	NA	NA	NA	NA	NA	NA	TRUE	FALSE	TRUE	1.35224	0.896096	1.03853	1	1	1	NA	NA	NA	NA	NA	NA	1.68102e+06	2.44201e+06
110	TUBA1B	P68363	Tubulin alpha-1B chain OS=Homo sapiens GN=TUBA1B PE=1 SV=1	1	1	NA	1	NA	1	1	NA	3	3	NA	3	3	NA	5.82647	5.82647	NA	NA	NA	NA	8348310	9047740	6411320	NA	NA	NA	NA	NA	NA	TRUE	FALSE	TRUE	NA	NA	NA	NA	NA	NA	NA	NA	NA	NA	NA	NA	NA	NA
111	AIFM1	O95831|O95831-3	Apoptosis-inducing factor 1, mitochondrial OS=Homo sapiens GN=AIFM1 PE=1 SV=1|Isoform 3 of Apoptosis-inducing factor 1, mitochondrial OS=Homo sapiens GN=AIFM1	1	1	NA	1	NA	2	2	NA	3	3	NA	8	8	NA	6.29708	6.29708	NA	NA	142117	NA	18579700	18754100	19750800	NA	NA	NA	NA	NA	NA	TRUE	FALSE	TRUE	NA	9.11349	NA	NA	1	NA	NA	NA	NA	NA	NA	NA	NA	144142
112	IDH3A	P50213	Isocitrate dehydrogenase [NAD] subunit alpha, mitochondrial OS=Homo sapiens GN=IDH3A PE=1 SV=1	1	1	NA	1	NA	2	2	NA	3	3	NA	6	6	NA	6.15653	6.15653	NA	750979	876525	1410980	14037300	16349900	15491600	NA	NA	NA	NA	NA	NA	TRUE	FALSE	TRUE	0.923085	1.28821	0.606723	1	1	1	NA	NA	NA	NA	NA	NA	892565	893496
113	SLC25A6	P12236	ADP/ATP translocase 3 OS=Homo sapiens GN=SLC25A6 PE=1 SV=4	1	1	NA	1	NA	2	2	NA	3	3	NA	2	2	NA	6.31859	6.31859	NA	NA	221482	177608	4250190	4824550	5345700	NA	NA	NA	NA	NA	NA	TRUE	FALSE	TRUE	NA	1.50436	1.66325	NA	1	1	NA	NA	NA	NA	NA	NA	NA	202643
114	SLC25A4	P12235	ADP/ATP translocase 1 OS=Homo sapiens GN=SLC25A4 PE=1 SV=4	1	1	NA	1	NA	1	1	NA	3	3	NA	2	2	NA	6.01213	6.01213	NA	NA	NA	NA	3431530	4387680	4307870	NA	NA	NA	NA	NA	NA	TRUE	FALSE	TRUE	NA	NA	NA	NA	NA	NA	NA	NA	NA	NA	NA	NA	NA	NA
115	RUVBL1	Q9Y265	RuvB-like 1 OS=Homo sapiens GN=RUVBL1 PE=1 SV=1	1	1	NA	1	NA	2	2	NA	3	3	NA	5	5	NA	5.56553	5.56553	NA	179395	619619	156127	7469920	7371610	7406730	NA	NA	NA	NA	NA	NA	TRUE	FALSE	TRUE	2.05632	0.821622	2.62158	1	1	1	NA	NA	NA	NA	NA	NA	214734	401730
116	NARS	O43776	Asparagine--tRNA ligase, cytoplasmic OS=Homo sapiens GN=NARS PE=1 SV=1	1	1	NA	1	NA	2	2	NA	3	3	NA	2	2	NA	5.70351	5.70351	NA	NA	NA	143194	2512610	2825780	2741630	NA	NA	NA	NA	NA	NA	TRUE	FALSE	TRUE	NA	NA	1.05803	NA	NA	1	NA	NA	NA	NA	NA	NA	NA	NA
117	CFL1	E9PP50|P23528	Cofilin-1 (Fragment) OS=Homo sapiens GN=CFL1 PE=1 SV=7|Cofilin-1 OS=Homo sapiens GN=CFL1 PE=1 SV=3	1	1	NA	1	NA	2	2	NA	3	3	NA	7	7	NA	5.90023	5.90023	NA	1144850	1057750	1146700	15171000	14754700	13155700	NA	NA	NA	NA	NA	NA	TRUE	FALSE	TRUE	0.654412	0.963345	0.633985	1	1	1	NA	NA	NA	NA	NA	NA	1.09852e+06	1.0707e+06
118	UQCRC2	P22695	Cytochrome b-c1 complex subunit 2, mitochondrial OS=Homo sapiens GN=UQCRC2 PE=1 SV=3	1	1	NA	1	NA	2	2	NA	3	3	NA	8	8	NA	6.33326	6.33326	NA	153205	923958	155108	22043800	23832200	24594100	NA	NA	NA	NA	NA	NA	TRUE	FALSE	TRUE	7.10558	1.78134	8.76217	1	1	1	NA	NA	NA	NA	NA	NA	213698	504720
119	NDUFA4	O00483	Cytochrome c oxidase subunit NDUFA4 OS=Homo sapiens GN=NDUFA4 PE=1 SV=1	1	1	NA	1	NA	2	2	NA	3	3	NA	3	3	NA	6.18983	6.18983	NA	299219	508288	354119	8164860	9644870	10398300	NA	NA	NA	NA	NA	NA	TRUE	FALSE	TRUE	1.34755	1.31045	1.62266	1	1	1	NA	NA	NA	NA	NA	NA	359829	431502
120	DNAJA3	Q96EY1|Q96EY1-2	DnaJ homolog subfamily A member 3, mitochondrial OS=Homo sapiens GN=DNAJA3 PE=1 SV=2|Isoform 2 of DnaJ homolog subfamily A member 3, mitochondrial OS=Homo sapiens GN=DNAJA3	1	1	NA	1	NA	1	1	NA	3	3	NA	3	3	NA	5.77293	5.77293	NA	NA	NA	NA	3877440	3820090	3816700	NA	NA	NA	NA	NA	NA	TRUE	FALSE	TRUE	NA	NA	NA	NA	NA	NA	NA	NA	NA	NA	NA	NA	NA	NA
121	VCP	P55072	Transitional endoplasmic reticulum ATPase OS=Homo sapiens GN=VCP PE=1 SV=4	2	1	1	1	1	2	2	2	3	3	3	3	2	3	5.42011	5.29595	5.54427	NA	195671	NA	1402230	1611090	1878720	1836590	1800130	2139370	1637430	1888570	1716420	TRUE	TRUE	TRUE	NA	0.568627	NA	NA	1	NA	1	1	1	1.1439	0.997602	0.91594	NA	196641
122	HSP90AB1	P08238	Heat shock protein HSP 90-beta OS=Homo sapiens GN=HSP90AB1 PE=1 SV=4	2	1	1	1	1	2	2	2	3	3	3	11	11	9	6.2706	6.2418	6.2994	1025550	3159050	596893	21461000	22193000	22906300	11319300	10999700	12671900	9814400	10319400	11558700	TRUE	TRUE	TRUE	1.03343	0.48517	2.12067	1	1	1	1	1	1	1.11245	0.892076	1.04135	1.1491e+06	1.98324e+06
123	AK4	P27144	Adenylate kinase 4, mitochondrial OS=Homo sapiens GN=AK4 PE=1 SV=1	1	1	NA	1	NA	2	2	NA	3	3	NA	2	2	NA	5.66542	5.66542	NA	NA	NA	137746	1706240	1877470	2221520	NA	NA	NA	NA	NA	NA	TRUE	FALSE	TRUE	NA	NA	0.891222	NA	NA	1	NA	NA	NA	NA	NA	NA	NA	NA
124	DDX3X	A0A0D9SF53|A0A0D9SFB3|A0A0D9SG12|O00571|O00571-2	ATP-dependent RNA helicase DDX3X OS=Homo sapiens GN=DDX3X PE=1 SV=1|ATP-dependent RNA helicase DDX3X OS=Homo sapiens GN=DDX3X PE=1 SV=1|ATP-dependent RNA helicase DDX3X OS=Homo sapiens GN=DDX3X PE=1 SV=1|ATP-dependent RNA helicase DDX3X OS=Homo sapiens GN=DDX3X PE=1 SV=3|Isoform 2 of ATP-dependent RNA helicase DDX3X OS=Homo sapiens GN=DDX3X	1	1	NA	1	NA	2	2	NA	3	3	NA	6	6	NA	5.90621	5.90621	NA	657137	540745	542071	9701040	8643870	8494120	NA	NA	NA	NA	NA	NA	TRUE	FALSE	TRUE	0.729035	1.10395	0.865919	1	1	1	NA	NA	NA	NA	NA	NA	591077	568024
125	FARSB	Q9NSD9	Phenylalanine--tRNA ligase beta subunit OS=Homo sapiens GN=FARSB PE=1 SV=3	1	1	NA	1	NA	2	2	NA	3	3	NA	10	10	NA	6.16171	6.16171	NA	574251	1962070	1648120	22234600	23951300	21923500	NA	NA	NA	NA	NA	NA	TRUE	FALSE	TRUE	1.91211	0.843042	0.735082	1	1	1	NA	NA	NA	NA	NA	NA	848624	1.51137e+06
126	HACD3	Q9P035	Very-long-chain (3R)-3-hydroxyacyl-CoA dehydratase 3 OS=Homo sapiens GN=HACD3 PE=1 SV=2	1	1	NA	1	NA	2	2	NA	3	3	NA	5	5	NA	6.53172	6.53172	NA	NA	354204	165395	7453850	8633440	8522820	NA	NA	NA	NA	NA	NA	TRUE	FALSE	TRUE	NA	1.68331	2.84758	NA	1	1	NA	NA	NA	NA	NA	NA	NA	278507
127	PGD	K7EM49|K7EMN2|K7EPF6|P52209|P52209-2	6-phosphogluconate dehydrogenase, decarboxylating (Fragment) OS=Homo sapiens GN=PGD PE=1 SV=1|6-phosphogluconate dehydrogenase, decarboxylating (Fragment) OS=Homo sapiens GN=PGD PE=1 SV=1|6-phosphogluconate dehydrogenase, decarboxylating (Fragment) OS=Homo sapiens GN=PGD PE=1 SV=1|6-phosphogluconate dehydrogenase, decarboxylating OS=Homo sapiens GN=PGD PE=1 SV=3|Isoform 2 of 6-phosphogluconate de…	1	1	NA	1	NA	2	2	NA	3	3	NA	2	2	NA	5.58839	5.58839	NA	275994	528814	687358	4426270	4552010	4044710	NA	NA	NA	NA	NA	NA	TRUE	FALSE	TRUE	0.791998	0.594476	0.325177	1	1	1	NA	NA	NA	NA	NA	NA	354419	483766
128	XPO1	O14980	Exportin-1 OS=Homo sapiens GN=XPO1 PE=1 SV=1	1	1	NA	1	NA	2	2	NA	3	3	NA	2	2	NA	5.5518	5.5518	NA	NA	NA	175493	2095790	2345630	2100260	NA	NA	NA	NA	NA	NA	TRUE	FALSE	TRUE	NA	NA	0.661345	NA	NA	1	NA	NA	NA	NA	NA	NA	NA	NA
129	ATAD3A	H0Y2W2|Q9NVI7-2	ATPase family AAA domain-containing protein 3A (Fragment) OS=Homo sapiens GN=ATAD3A PE=1 SV=1|Isoform 2 of ATPase family AAA domain-containing protein 3A OS=Homo sapiens GN=ATAD3A	1	1	NA	1	NA	2	2	NA	3	3	NA	17	17	NA	6.53922	6.53922	NA	1153370	1156780	1022120	43746900	40441200	36752600	NA	NA	NA	NA	NA	NA	TRUE	FALSE	TRUE	1.87312	2.41439	1.98701	1	1	1	NA	NA	NA	NA	NA	NA	1.08428e+06	1.12939e+06
130	TRIM28	Q13263	Transcription intermediary factor 1-beta OS=Homo sapiens GN=TRIM28 PE=1 SV=5	1	1	NA	1	NA	2	2	NA	3	3	NA	9	9	NA	6.2827	6.2827	NA	1196540	1354170	767735	19731500	20782800	18166000	NA	NA	NA	NA	NA	NA	TRUE	FALSE	TRUE	0.814364	1.0599	1.30756	1	1	1	NA	NA	NA	NA	NA	NA	1.1286e+06	1.16988e+06
131	ADAR	P55265|P55265-4|P55265-5	Double-stranded RNA-specific adenosine deaminase OS=Homo sapiens GN=ADAR PE=1 SV=4|Isoform 4 of Double-stranded RNA-specific adenosine deaminase OS=Homo sapiens GN=ADAR|Isoform 5 of Double-stranded RNA-specific adenosine deaminase OS=Homo sapiens GN=ADAR	1	1	NA	1	NA	2	2	NA	3	3	NA	17	17	NA	6.31862	6.31862	NA	1102110	1672440	861093	37030800	36272800	34454400	NA	NA	NA	NA	NA	NA	TRUE	FALSE	TRUE	1.6593	1.49784	2.21111	1	1	1	NA	NA	NA	NA	NA	NA	1.11643e+06	1.38959e+06
132	RPL22	K7ELC4|K7EMH1|K7ERI7|P35268	60S ribosomal protein L22 (Fragment) OS=Homo sapiens GN=RPL22 PE=1 SV=1|60S ribosomal protein L22 (Fragment) OS=Homo sapiens GN=RPL22 PE=1 SV=1|60S ribosomal protein L22 OS=Homo sapiens GN=RPL22 PE=1 SV=1|60S ribosomal protein L22 OS=Homo sapiens GN=RPL22 PE=1 SV=2	1	1	NA	1	NA	2	2	NA	3	3	NA	3	3	NA	5.97243	5.97243	NA	914680	559301	762544	7499450	6796920	6131520	NA	NA	NA	NA	NA	NA	TRUE	FALSE	TRUE	0.404898	0.839269	0.444343	1	1	1	NA	NA	NA	NA	NA	NA	777681	638776
133	TMX1	Q9H3N1	Thioredoxin-related transmembrane protein 1 OS=Homo sapiens GN=TMX1 PE=1 SV=1	1	1	NA	1	NA	2	2	NA	3	3	NA	3	3	NA	5.56744	5.56744	NA	366328	388058	365164	4899010	4950010	5264970	NA	NA	NA	NA	NA	NA	TRUE	FALSE	TRUE	0.660426	0.880935	0.796751	1	1	1	NA	NA	NA	NA	NA	NA	374779	383742
134	MRPS22	G5E9V5|G5E9W7|H7C5F2|H7C5H3|P82650|P82650-2	28S ribosomal protein S22, mitochondrial OS=Homo sapiens GN=MRPS22 PE=1 SV=1|28S ribosomal protein S22, mitochondrial OS=Homo sapiens GN=MRPS22 PE=1 SV=1|28S ribosomal protein S22, mitochondrial (Fragment) OS=Homo sapiens GN=MRPS22 PE=1 SV=1|28S ribosomal protein S22, mitochondrial (Fragment) OS=Homo sapiens GN=MRPS22 PE=1 SV=1|28S ribosomal protein S22, mitochondrial OS=Homo sapiens GN=MRPS22 PE…	1	1	NA	1	NA	2	2	NA	3	3	NA	2	2	NA	5.54071	5.54071	NA	211976	161187	NA	3026260	3034310	2945510	NA	NA	NA	NA	NA	NA	TRUE	FALSE	TRUE	0.705027	1.30006	NA	1	1	NA	NA	NA	NA	NA	NA	NA	196213	170873
135	PMPCB	O75439	Mitochondrial-processing peptidase subunit beta OS=Homo sapiens GN=PMPCB PE=1 SV=2	1	1	NA	1	NA	2	2	NA	3	3	NA	6	6	NA	5.75562	5.75562	NA	324043	632055	907378	8657220	9111780	9274320	NA	NA	NA	NA	NA	NA	TRUE	FALSE	TRUE	1.31936	0.995595	0.564818	1	1	1	NA	NA	NA	NA	NA	NA	438713	597233
136	TUFM	P49411	Elongation factor Tu, mitochondrial OS=Homo sapiens GN=TUFM PE=1 SV=2	1	1	NA	1	NA	2	2	NA	3	3	NA	18	18	NA	6.79527	6.79527	NA	4531650	5919770	5524850	77015700	83715500	86952500	NA	NA	NA	NA	NA	NA	TRUE	FALSE	TRUE	0.839284	0.976642	0.869714	1	1	1	NA	NA	NA	NA	NA	NA	5.06715e+06	5.55488e+06
137	RANGAP1	H0Y4Q3|P46060	Ran GTPase-activating protein 1 (Fragment) OS=Homo sapiens GN=RANGAP1 PE=1 SV=1|Ran GTPase-activating protein 1 OS=Homo sapiens GN=RANGAP1 PE=1 SV=1	1	1	NA	1	NA	2	2	NA	3	3	NA	2	2	NA	5.60473	5.60473	NA	NA	NA	264709	2399160	2785740	2838210	NA	NA	NA	NA	NA	NA	TRUE	FALSE	TRUE	NA	NA	0.592503	NA	NA	1	NA	NA	NA	NA	NA	NA	NA	NA
138	ACAA2	P42765	3-ketoacyl-CoA thiolase, mitochondrial OS=Homo sapiens GN=ACAA2 PE=1 SV=2	1	1	NA	1	NA	2	2	NA	3	3	NA	11	11	NA	6.78663	6.78663	NA	686166	1014170	928660	37753100	39917000	39819200	NA	NA	NA	NA	NA	NA	TRUE	FALSE	TRUE	2.71712	2.7182	2.36947	1	1	1	NA	NA	NA	NA	NA	NA	784341	927349
139	CYB5R3	P00387|P00387-2|P00387-3	NADH-cytochrome b5 reductase 3 OS=Homo sapiens GN=CYB5R3 PE=1 SV=3|Isoform 2 of NADH-cytochrome b5 reductase 3 OS=Homo sapiens GN=CYB5R3|Isoform 3 of NADH-cytochrome b5 reductase 3 OS=Homo sapiens GN=CYB5R3	1	1	NA	1	NA	2	2	NA	3	3	NA	2	2	NA	6.01247	6.01247	NA	NA	139615	NA	4024840	3944220	5050270	NA	NA	NA	NA	NA	NA	TRUE	FALSE	TRUE	NA	1.95103	NA	NA	1	NA	NA	NA	NA	NA	NA	NA	NA	152632
140	HNRNPA1	F8W6I7|P09651|P09651-2|P09651-3	Heterogeneous nuclear ribonucleoprotein A1 OS=Homo sapiens GN=HNRNPA1 PE=1 SV=2|Heterogeneous nuclear ribonucleoprotein A1 OS=Homo sapiens GN=HNRNPA1 PE=1 SV=5|Isoform A1-A of Heterogeneous nuclear ribonucleoprotein A1 OS=Homo sapiens GN=HNRNPA1|Isoform 2 of Heterogeneous nuclear ribonucleoprotein A1 OS=Homo sapiens GN=HNRNPA1	2	1	1	1	1	2	2	2	3	3	3	2	2	2	5.65908	5.58781	5.73035	198016	257724	594515	2759630	2791580	2408860	1635060	1443960	1853510	1155150	1534370	1269430	TRUE	TRUE	TRUE	0.688235	0.748048	0.223905	1	1	1	1	1	1	0.906443	1.01042	0.781886	243415	276105
141	RAB7A	P51149	Ras-related protein Rab-7a OS=Homo sapiens GN=RAB7A PE=1 SV=1	1	1	NA	1	NA	2	2	NA	3	3	NA	12	12	NA	6.46181	6.46181	NA	1849840	1687410	1921720	37658400	39885200	40157400	NA	NA	NA	NA	NA	NA	TRUE	FALSE	TRUE	1.00534	1.6324	1.15476	1	1	1	NA	NA	NA	NA	NA	NA	1.8709e+06	1.73627e+06
142	HNRNPH2	P55795	Heterogeneous nuclear ribonucleoprotein H2 OS=Homo sapiens GN=HNRNPH2 PE=1 SV=1	1	1	NA	1	NA	2	2	NA	3	3	NA	3	3	NA	5.73526	5.73526	NA	166463	292121	154725	8240340	7661970	7910250	NA	NA	NA	NA	NA	NA	TRUE	FALSE	TRUE	2.44463	1.81139	2.82517	1	1	1	NA	NA	NA	NA	NA	NA	177217	243462
143	KPRP	Q5T749	Keratinocyte proline-rich protein OS=Homo sapiens GN=KPRP PE=1 SV=1	2	1	1	1	1	2	2	2	3	3	3	4	2	4	5.89672	5.60223	6.1912	1080460	747037	514587	1975910	1980150	2073860	2528860	2556840	3255360	3656370	2652870	3214340	TRUE	TRUE	TRUE	0.0903118	0.183059	0.222708	1	1	1	1	1	1	1.85507	0.986599	1.12726	905447	752081
144	SSBP1	A0A0G2JLD8|C9K0U8|E7EUY5|Q04837	Single-stranded DNA-binding protein, mitochondrial (Fragment) OS=Homo sapiens GN=SSBP1 PE=1 SV=1|Single-stranded DNA-binding protein, mitochondrial (Fragment) OS=Homo sapiens GN=SSBP1 PE=1 SV=1|Single-stranded DNA-binding protein, mitochondrial (Fragment) OS=Homo sapiens GN=SSBP1 PE=1 SV=1|Single-stranded DNA-binding protein, mitochondrial OS=Homo sapiens GN=SSBP1 PE=1 SV=1	1	1	NA	1	NA	2	2	NA	3	3	NA	2	2	NA	5.98183	5.98183	NA	589611	890783	620944	3271560	3675830	3066630	NA	NA	NA	NA	NA	NA	TRUE	FALSE	TRUE	0.274016	0.284982	0.272913	1	1	1	NA	NA	NA	NA	NA	NA	642588	745135
145	SFXN1	Q9H9B4	Sideroflexin-1 OS=Homo sapiens GN=SFXN1 PE=1 SV=4	1	1	NA	1	NA	2	2	NA	3	3	NA	5	5	NA	6.54649	6.54649	NA	1058370	846500	520464	17921100	21451500	18368800	NA	NA	NA	NA	NA	NA	TRUE	FALSE	TRUE	0.836206	1.75011	1.95032	1	1	1	NA	NA	NA	NA	NA	NA	937338	766204
146	CCT7	Q99832|Q99832-3	T-complex protein 1 subunit eta OS=Homo sapiens GN=CCT7 PE=1 SV=2|Isoform 3 of T-complex protein 1 subunit eta OS=Homo sapiens GN=CCT7	2	1	1	1	1	2	2	2	3	3	3	10	10	2	5.7557	6.109	5.4024	484006	521166	598661	14032200	15103300	14342200	1521790	1973960	1950600	1229340	1827800	1851350	TRUE	TRUE	TRUE	1.43173	2.00138	1.32388	1	1	1	1	1	1	1.03646	0.880478	1.08355	515821	515928
147	NDUFS2	O75306|O75306-2	NADH dehydrogenase [ubiquinone] iron-sulfur protein 2, mitochondrial OS=Homo sapiens GN=NDUFS2 PE=1 SV=2|Isoform 2 of NADH dehydrogenase [ubiquinone] iron-sulfur protein 2, mitochondrial OS=Homo sapiens GN=NDUFS2	1	1	NA	1	NA	2	2	NA	3	3	NA	2	2	NA	5.6186	5.6186	NA	179459	468238	397566	3434810	3581940	3357460	NA	NA	NA	NA	NA	NA	TRUE	FALSE	TRUE	0.945199	0.528307	0.466677	1	1	1	NA	NA	NA	NA	NA	NA	241181	381493
148	POLR2B	C9J2Y9|C9J4M6|P30876	DNA-directed RNA polymerase subunit beta OS=Homo sapiens GN=POLR2B PE=1 SV=2|DNA-directed RNA polymerase subunit beta OS=Homo sapiens GN=POLR2B PE=1 SV=2|DNA-directed RNA polymerase II subunit RPB2 OS=Homo sapiens GN=POLR2B PE=1 SV=1	1	1	NA	1	NA	2	2	NA	3	3	NA	3	3	NA	5.58813	5.58813	NA	163569	361113	NA	5661740	6812540	6052800	NA	NA	NA	NA	NA	NA	TRUE	FALSE	TRUE	1.70937	1.30287	NA	1	1	NA	NA	NA	NA	NA	NA	NA	207039	280442
149	LONP1	K7EKE6|P36776|P36776-2|P36776-3	Lon protease homolog, mitochondrial OS=Homo sapiens GN=LONP1 PE=1 SV=1|Lon protease homolog, mitochondrial OS=Homo sapiens GN=LONP1 PE=1 SV=2|Isoform 2 of Lon protease homolog, mitochondrial OS=Homo sapiens GN=LONP1|Isoform 3 of Lon protease homolog, mitochondrial OS=Homo sapiens GN=LONP1	1	1	NA	1	NA	1	1	NA	3	3	NA	3	3	NA	5.55216	5.55216	NA	NA	NA	NA	3271480	3987480	4205200	NA	NA	NA	NA	NA	NA	TRUE	FALSE	TRUE	NA	NA	NA	NA	NA	NA	NA	NA	NA	NA	NA	NA	NA	NA
150	A0A096LPI6|LOC102724023|C21ORF33	A0A096LPI6|A0A0B4J2D5|A0A0B4J2H4|H7C1F6|P30042|P30042-2	Uncharacterized protein (Fragment) OS=Homo sapiens PE=4 SV=2|Protein LOC102724023 OS=Homo sapiens GN=LOC102724023 PE=1 SV=1|Protein LOC102724023 OS=Homo sapiens GN=LOC102724023 PE=1 SV=1|ES1 protein homolog, mitochondrial (Fragment) OS=Homo sapiens GN=C21orf33 PE=1 SV=1|ES1 protein homolog, mitochondrial OS=Homo sapiens GN=C21orf33 PE=1 SV=3|Isoform Short of ES1 protein homolog, mitochondrial OS=…	1	1	NA	1	NA	2	2	NA	3	3	NA	2	2	NA	5.48075	5.48075	NA	NA	208549	NA	3432890	3798840	3235150	NA	NA	NA	NA	NA	NA	TRUE	FALSE	TRUE	NA	1.25799	NA	NA	1	NA	NA	NA	NA	NA	NA	NA	NA	191114
151	ENO1	P06733	Alpha-enolase OS=Homo sapiens GN=ENO1 PE=1 SV=2	2	1	1	1	1	2	2	2	3	3	3	12	12	2	6.1475	6.48586	5.80915	1312140	2079210	2227590	31981800	33076200	33707800	1780590	2171490	1916310	1198760	2593660	1696550	TRUE	TRUE	TRUE	1.20367	1.09863	0.8362	1	1	1	1	1	1	0.863782	1.13575	1.01072	1.56982e+06	1.94313e+06
152	HADHB	P55084	Trifunctional enzyme subunit beta, mitochondrial OS=Homo sapiens GN=HADHB PE=1 SV=3	1	1	NA	1	NA	2	2	NA	3	3	NA	7	7	NA	6.0603	6.0603	NA	NA	407063	350668	16412200	15275200	15689500	NA	NA	NA	NA	NA	NA	TRUE	FALSE	TRUE	NA	2.59155	2.47245	NA	1	1	NA	NA	NA	NA	NA	NA	NA	402561
153	MIC13	Q5XKP0	MICOS complex subunit MIC13 OS=Homo sapiens GN=MIC13 PE=1 SV=1	1	1	NA	1	NA	2	2	NA	3	3	NA	3	3	NA	5.98302	5.98302	NA	373678	521561	292500	11805800	13540100	13857600	NA	NA	NA	NA	NA	NA	TRUE	FALSE	TRUE	1.56021	1.79288	2.61804	1	1	1	NA	NA	NA	NA	NA	NA	398495	439606
154	PDHA1	P08559|P08559-2|P08559-3|P08559-4	Pyruvate dehydrogenase E1 component subunit alpha, somatic form, mitochondrial OS=Homo sapiens GN=PDHA1 PE=1 SV=3|Isoform 2 of Pyruvate dehydrogenase E1 component subunit alpha, somatic form, mitochondrial OS=Homo sapiens GN=PDHA1|Isoform 3 of Pyruvate dehydrogenase E1 component subunit alpha, somatic form, mitochondrial OS=Homo sapiens GN=PDHA1|Isoform 4 of Pyruvate dehydrogenase E1 component su…	1	1	NA	1	NA	2	2	NA	3	3	NA	11	11	NA	6.62214	6.62214	NA	957038	1885630	2625850	31075500	30587800	30836100	NA	NA	NA	NA	NA	NA	TRUE	FALSE	TRUE	1.60352	1.12028	0.64894	1	1	1	NA	NA	NA	NA	NA	NA	1.2629e+06	1.78677e+06
155	SSR3	C9JA28|Q9UNL2|Q9UNL2-2	Translocon-associated protein subunit gamma OS=Homo sapiens GN=SSR3 PE=1 SV=1|Translocon-associated protein subunit gamma OS=Homo sapiens GN=SSR3 PE=1 SV=1|Isoform 2 of Translocon-associated protein subunit gamma OS=Homo sapiens GN=SSR3	1	1	NA	1	NA	2	2	NA	3	3	NA	2	2	NA	6.13683	6.13683	NA	383404	258715	394393	4989410	5375630	5718610	NA	NA	NA	NA	NA	NA	TRUE	FALSE	TRUE	0.642656	1.43497	0.801265	1	1	1	NA	NA	NA	NA	NA	NA	373680	295728
156	CLPX	O76031	ATP-dependent Clp protease ATP-binding subunit clpX-like, mitochondrial OS=Homo sapiens GN=CLPX PE=1 SV=2	1	1	NA	1	NA	1	1	NA	3	3	NA	5	5	NA	5.56432	5.56432	NA	NA	NA	NA	7902320	8752360	8318230	NA	NA	NA	NA	NA	NA	TRUE	FALSE	TRUE	NA	NA	NA	NA	NA	NA	NA	NA	NA	NA	NA	NA	NA	NA
157	TMX2	Q9Y320|Q9Y320-2	Thioredoxin-related transmembrane protein 2 OS=Homo sapiens GN=TMX2 PE=1 SV=1|Isoform 2 of Thioredoxin-related transmembrane protein 2 OS=Homo sapiens GN=TMX2	1	1	NA	1	NA	2	2	NA	3	3	NA	3	3	NA	5.6183	5.6183	NA	235783	473199	294444	5493280	6525910	6125570	NA	NA	NA	NA	NA	NA	TRUE	FALSE	TRUE	1.15055	0.952427	1.14963	1	1	1	NA	NA	NA	NA	NA	NA	287985	374310
158	TBCB	K7EP07|Q99426|Q99426-2	Tubulin-folding cofactor B (Fragment) OS=Homo sapiens GN=TBCB PE=1 SV=7|Tubulin-folding cofactor B OS=Homo sapiens GN=TBCB PE=1 SV=2|Isoform 2 of Tubulin-folding cofactor B OS=Homo sapiens GN=TBCB	1	1	NA	1	NA	2	2	NA	3	3	NA	3	3	NA	5.86111	5.86111	NA	787648	345060	378592	4211770	4897590	4834050	NA	NA	NA	NA	NA	NA	TRUE	FALSE	TRUE	0.26407	0.980217	0.705594	1	1	1	NA	NA	NA	NA	NA	NA	637470	391275
159	AARS2	Q5JTZ9	Alanine--tRNA ligase, mitochondrial OS=Homo sapiens GN=AARS2 PE=1 SV=1	1	1	NA	1	NA	2	2	NA	3	3	NA	2	2	NA	5.64715	5.64715	NA	277559	455987	209807	4004390	4301790	3575030	NA	NA	NA	NA	NA	NA	TRUE	FALSE	TRUE	0.712471	0.651525	0.941618	1	1	1	NA	NA	NA	NA	NA	NA	285765	353387
160	OAT	P04181	Ornithine aminotransferase, mitochondrial OS=Homo sapiens GN=OAT PE=1 SV=1	1	1	NA	1	NA	2	2	NA	3	3	NA	5	5	NA	5.62041	5.62041	NA	159156	153738	190101	8274380	8426440	8259580	NA	NA	NA	NA	NA	NA	TRUE	FALSE	TRUE	2.56743	3.78527	2.40098	1	1	1	NA	NA	NA	NA	NA	NA	163442	159180
161	PDHB	P11177|P11177-2	Pyruvate dehydrogenase E1 component subunit beta, mitochondrial OS=Homo sapiens GN=PDHB PE=1 SV=3|Isoform 2 of Pyruvate dehydrogenase E1 component subunit beta, mitochondrial OS=Homo sapiens GN=PDHB	1	1	NA	1	NA	2	2	NA	3	3	NA	7	7	NA	6.42753	6.42753	NA	415393	1418670	946187	25621600	27276400	28601600	NA	NA	NA	NA	NA	NA	TRUE	FALSE	TRUE	3.04602	1.32782	1.67043	1	1	1	NA	NA	NA	NA	NA	NA	601788	1.07786e+06
162	NCBP2	B3KSB0|C9JQX9|P52298|P52298-2	Nuclear cap binding protein subunit 2, 20kDa, isoform CRA_a OS=Homo sapiens GN=NCBP2 PE=1 SV=1|Nuclear cap-binding protein subunit 2 (Fragment) OS=Homo sapiens GN=NCBP2 PE=1 SV=1|Nuclear cap-binding protein subunit 2 OS=Homo sapiens GN=NCBP2 PE=1 SV=1|Isoform 2 of Nuclear cap-binding protein subunit 2 OS=Homo sapiens GN=NCBP2	1	1	NA	1	NA	2	2	NA	3	3	NA	2	2	NA	5.76168	5.76168	NA	NA	451739	NA	3313950	3353360	3248630	NA	NA	NA	NA	NA	NA	TRUE	FALSE	TRUE	NA	0.512657	NA	NA	1	NA	NA	NA	NA	NA	NA	NA	NA	445228
163	RCN2	Q14257|Q14257-2	Reticulocalbin-2 OS=Homo sapiens GN=RCN2 PE=1 SV=1|Isoform 2 of Reticulocalbin-2 OS=Homo sapiens GN=RCN2	1	1	NA	1	NA	2	2	NA	3	3	NA	7	7	NA	5.80011	5.80011	NA	941800	1174770	819518	10778900	12757900	11719000	NA	NA	NA	NA	NA	NA	TRUE	FALSE	TRUE	0.565199	0.749999	0.790218	1	1	1	NA	NA	NA	NA	NA	NA	995737	1.02221e+06
164	CCT4	P50991	T-complex protein 1 subunit delta OS=Homo sapiens GN=CCT4 PE=1 SV=4	1	1	NA	1	NA	2	2	NA	3	3	NA	9	9	NA	6.27173	6.27173	NA	658552	1023610	882804	17895500	17675500	16975500	NA	NA	NA	NA	NA	NA	TRUE	FALSE	TRUE	1.34196	1.19254	1.06261	1	1	1	NA	NA	NA	NA	NA	NA	736226	923569
165	CCT8	P50990	T-complex protein 1 subunit theta OS=Homo sapiens GN=CCT8 PE=1 SV=4	2	1	1	1	1	2	2	2	3	3	3	8	8	8	5.88795	5.85267	5.92323	528105	786514	930020	14321900	14999400	13952200	9772260	8867760	10683700	7073360	7666430	8399060	TRUE	TRUE	TRUE	1.33926	1.31705	0.829021	1	1	1	1	1	1	0.928681	0.822067	0.897508	622251	742031
166	EEF1A1|EEF1A1P5	P68104|Q5VTE0	Elongation factor 1-alpha 1 OS=Homo sapiens GN=EEF1A1 PE=1 SV=1|Putative elongation factor 1-alpha-like 3 OS=Homo sapiens GN=EEF1A1P5 PE=5 SV=1	2	1	1	1	1	2	2	2	3	3	3	9	9	4	6.48331	6.4871	6.47952	1832070	3264810	2588080	34841800	30679300	29661100	5355800	5542730	5741090	3662530	4774390	5289300	TRUE	TRUE	TRUE	0.93917	0.648966	0.633322	1	1	1	1	1	1	0.87739	0.819073	1.0518	2.0366e+06	2.89729e+06
167	RPS15A	I3L3P7|P62244	40S ribosomal protein S15a OS=Homo sapiens GN=RPS15A PE=1 SV=1|40S ribosomal protein S15a OS=Homo sapiens GN=RPS15A PE=1 SV=2	1	1	NA	1	NA	2	2	NA	3	3	NA	4	4	NA	6.19403	6.19403	NA	576038	1100460	648368	9218250	8975270	9366000	NA	NA	NA	NA	NA	NA	TRUE	FALSE	TRUE	0.790284	0.563258	0.798266	1	1	1	NA	NA	NA	NA	NA	NA	653257	915053
168	ZNF90|RPS16	A0A087WZ27|M0R210|P62249	Zinc finger protein 90 OS=Homo sapiens GN=ZNF90 PE=4 SV=2|40S ribosomal protein S16 OS=Homo sapiens GN=RPS16 PE=1 SV=1|40S ribosomal protein S16 OS=Homo sapiens GN=RPS16 PE=1 SV=2	1	1	NA	1	NA	2	2	NA	3	3	NA	3	3	NA	5.79073	5.79073	NA	445996	1001420	683249	6414520	5771420	6505880	NA	NA	NA	NA	NA	NA	TRUE	FALSE	TRUE	0.710263	0.398016	0.526189	1	1	1	NA	NA	NA	NA	NA	NA	539672	852537
169	DHX9	Q08211	ATP-dependent RNA helicase A OS=Homo sapiens GN=DHX9 PE=1 SV=4	1	1	NA	1	NA	2	2	NA	3	3	NA	2	2	NA	5.60048	5.60048	NA	221442	151990	NA	2086790	2108340	1823240	NA	NA	NA	NA	NA	NA	TRUE	FALSE	TRUE	0.465377	0.957988	NA	1	1	NA	NA	NA	NA	NA	NA	NA	192853	158954
170	ATP5B	P06576	ATP synthase subunit beta, mitochondrial OS=Homo sapiens GN=ATP5B PE=1 SV=3	1	1	NA	1	NA	2	2	NA	3	3	NA	11	11	NA	6.09258	6.09258	NA	1404630	2413880	1609420	17225600	20277800	21154200	NA	NA	NA	NA	NA	NA	TRUE	FALSE	TRUE	0.605617	0.580149	0.726344	1	1	1	NA	NA	NA	NA	NA	NA	1.67218e+06	2.0204e+06
171	SLC25A11	I3L1P8|Q02978	Mitochondrial 2-oxoglutarate/malate carrier protein (Fragment) OS=Homo sapiens GN=SLC25A11 PE=1 SV=1|Mitochondrial 2-oxoglutarate/malate carrier protein OS=Homo sapiens GN=SLC25A11 PE=1 SV=3	1	1	NA	1	NA	2	2	NA	3	3	NA	8	8	NA	6.3022	6.3022	NA	764709	1523000	1097530	16659300	19176600	16988300	NA	NA	NA	NA	NA	NA	TRUE	FALSE	TRUE	1.07584	0.869573	0.855359	1	1	1	NA	NA	NA	NA	NA	NA	935660	1.23073e+06
172	HNRNPL	P14866	Heterogeneous nuclear ribonucleoprotein L OS=Homo sapiens GN=HNRNPL PE=1 SV=2	2	1	1	1	1	2	2	2	3	3	3	12	12	2	6.30145	7.05631	5.54659	2430350	5218830	4727250	49813500	46774800	48900700	2053050	1976630	2315700	1098890	1564100	1443880	TRUE	TRUE	TRUE	1.01219	0.618975	0.571638	1	1	1	1	1	1	0.686737	0.752432	0.711833	3.04262e+06	4.60117e+06
173	ALDH3A2	I3L1M4|J3QRD1|J3QS00|P51648|P51648-2	Fatty aldehyde dehydrogenase (Fragment) OS=Homo sapiens GN=ALDH3A2 PE=1 SV=1|Fatty aldehyde dehydrogenase OS=Homo sapiens GN=ALDH3A2 PE=1 SV=1|Fatty aldehyde dehydrogenase (Fragment) OS=Homo sapiens GN=ALDH3A2 PE=1 SV=1|Fatty aldehyde dehydrogenase OS=Homo sapiens GN=ALDH3A2 PE=1 SV=1|Isoform 2 of Fatty aldehyde dehydrogenase OS=Homo sapiens GN=ALDH3A2	1	1	NA	1	NA	2	2	NA	3	3	NA	2	2	NA	5.67875	5.67875	NA	NA	NA	204215	3910320	4142100	4416440	NA	NA	NA	NA	NA	NA	TRUE	FALSE	TRUE	NA	NA	1.19509	NA	NA	1	NA	NA	NA	NA	NA	NA	NA	NA
174	PHB	P35232	Prohibitin OS=Homo sapiens GN=PHB PE=1 SV=1	1	1	NA	1	NA	2	2	NA	3	3	NA	8	8	NA	6.38932	6.38932	NA	1796240	2425300	2197430	23825800	26826400	29044700	NA	NA	NA	NA	NA	NA	TRUE	FALSE	TRUE	0.655042	0.763891	0.73041	1	1	1	NA	NA	NA	NA	NA	NA	2.05879e+06	2.25453e+06
175	ARPC4	F8WCF6|P59998|P59998-3	Actin-related protein 2/3 complex subunit 4 OS=Homo sapiens GN=ARPC4-TTLL3 PE=3 SV=1|Actin-related protein 2/3 complex subunit 4 OS=Homo sapiens GN=ARPC4 PE=1 SV=3|Isoform 3 of Actin-related protein 2/3 complex subunit 4 OS=Homo sapiens GN=ARPC4	1	1	NA	1	NA	2	2	NA	3	3	NA	4	4	NA	5.6876	5.6876	NA	215081	193693	517798	7947010	9184520	8687040	NA	NA	NA	NA	NA	NA	TRUE	FALSE	TRUE	1.82468	3.27474	0.927099	1	1	1	NA	NA	NA	NA	NA	NA	254410	224576
176	PRKDC	P78527|P78527-2	DNA-dependent protein kinase catalytic subunit OS=Homo sapiens GN=PRKDC PE=1 SV=3|Isoform 2 of DNA-dependent protein kinase catalytic subunit OS=Homo sapiens GN=PRKDC	2	1	1	1	1	2	2	2	3	3	3	17	17	4	5.84392	5.99036	5.69749	1937680	2509830	3324410	29226000	31745800	31444800	4137580	3763070	3921920	2619060	2627480	3115800	TRUE	TRUE	TRUE	0.744858	0.873527	0.522696	1	1	1	1	1	1	0.812148	0.663935	0.906986	2.27177e+06	2.48077e+06
177	GTF2I	P78347|P78347-2|P78347-3|P78347-4	General transcription factor II-I OS=Homo sapiens GN=GTF2I PE=1 SV=2|Isoform 2 of General transcription factor II-I OS=Homo sapiens GN=GTF2I|Isoform 3 of General transcription factor II-I OS=Homo sapiens GN=GTF2I|Isoform 4 of General transcription factor II-I OS=Homo sapiens GN=GTF2I	1	1	NA	1	NA	2	2	NA	3	3	NA	11	11	NA	6.08252	6.08252	NA	161069	818939	2433140	27562600	31787000	29480600	NA	NA	NA	NA	NA	NA	TRUE	FALSE	TRUE	8.45073	2.6806	0.669552	1	1	1	NA	NA	NA	NA	NA	NA	343902	722089
178	CAD	F8VPD4|P27708	CAD protein OS=Homo sapiens GN=CAD PE=1 SV=1|CAD protein OS=Homo sapiens GN=CAD PE=1 SV=3	1	1	NA	1	NA	2	2	NA	3	3	NA	8	8	NA	5.6971	5.6971	NA	161043	163606	193604	9203340	9088590	7120350	NA	NA	NA	NA	NA	NA	TRUE	FALSE	TRUE	2.82221	3.83647	2.03237	1	1	1	NA	NA	NA	NA	NA	NA	159196	161467
179	RPS12	P25398	40S ribosomal protein S12 OS=Homo sapiens GN=RPS12 PE=1 SV=3	1	1	NA	1	NA	2	2	NA	3	3	NA	2	2	NA	6.43534	6.43534	NA	NA	244951	NA	5236420	5854770	5693000	NA	NA	NA	NA	NA	NA	TRUE	FALSE	TRUE	NA	1.65069	NA	NA	1	NA	NA	NA	NA	NA	NA	NA	NA	233811
180	ALDH18A1	P54886|P54886-2	Delta-1-pyrroline-5-carboxylate synthase OS=Homo sapiens GN=ALDH18A1 PE=1 SV=2|Isoform Short of Delta-1-pyrroline-5-carboxylate synthase OS=Homo sapiens GN=ALDH18A1	1	1	NA	1	NA	2	2	NA	3	3	NA	11	11	NA	5.97827	5.97827	NA	1405940	1749310	2036310	18134100	20963800	19742000	NA	NA	NA	NA	NA	NA	TRUE	FALSE	TRUE	0.636964	0.827633	0.53575	1	1	1	NA	NA	NA	NA	NA	NA	1.61154e+06	1.67188e+06
181	EPRS	P07814|V9GYZ6	Bifunctional glutamate/proline--tRNA ligase OS=Homo sapiens GN=EPRS PE=1 SV=5|Bifunctional glutamate/proline--tRNA ligase (Fragment) OS=Homo sapiens GN=EPRS PE=1 SV=1	1	1	NA	1	NA	2	2	NA	3	3	NA	3	3	NA	5.59808	5.59808	NA	213520	609418	384489	4306780	4556730	4263550	NA	NA	NA	NA	NA	NA	TRUE	FALSE	TRUE	0.996093	0.516384	0.612777	1	1	1	NA	NA	NA	NA	NA	NA	282669	464266
182	RAB1A	P62820	Ras-related protein Rab-1A OS=Homo sapiens GN=RAB1A PE=1 SV=3	1	1	NA	1	NA	2	2	NA	3	3	NA	2	2	NA	5.87929	5.87929	NA	213064	608907	182051	3658440	3884430	4430080	NA	NA	NA	NA	NA	NA	TRUE	FALSE	TRUE	0.847953	0.440566	1.34472	1	1	1	NA	NA	NA	NA	NA	NA	257823	422987
183	RAN	B5MDF5|J3KQE5|P62826	GTP-binding nuclear protein Ran OS=Homo sapiens GN=RAN PE=1 SV=1|GTP-binding nuclear protein Ran (Fragment) OS=Homo sapiens GN=RAN PE=1 SV=1|GTP-binding nuclear protein Ran OS=Homo sapiens GN=RAN PE=1 SV=3	1	1	NA	1	NA	2	2	NA	3	3	NA	3	3	NA	6.00292	6.00292	NA	701997	3182020	1627530	7896190	7838740	8350300	NA	NA	NA	NA	NA	NA	TRUE	FALSE	TRUE	0.55548	0.170129	0.283523	1	1	1	NA	NA	NA	NA	NA	NA	1.0474e+06	2.23812e+06
184	GK|GK3P	P32189|P32189-1|P32189-2|P32189-4|Q14409	Glycerol kinase OS=Homo sapiens GN=GK PE=1 SV=3|Isoform 1 of Glycerol kinase OS=Homo sapiens GN=GK|Isoform 2 of Glycerol kinase OS=Homo sapiens GN=GK|Isoform 4 of Glycerol kinase OS=Homo sapiens GN=GK|Putative glycerol kinase 3 OS=Homo sapiens GN=GK3P PE=5 SV=2	1	1	NA	1	NA	2	2	NA	3	3	NA	3	3	NA	5.75019	5.75019	NA	NA	256648	NA	4139170	4258790	4689810	NA	NA	NA	NA	NA	NA	TRUE	FALSE	TRUE	NA	1.14599	NA	NA	1	NA	NA	NA	NA	NA	NA	NA	NA	262525
185	HNRNPU	Q00839-2	Isoform Short of Heterogeneous nuclear ribonucleoprotein U OS=Homo sapiens GN=HNRNPU	2	1	1	1	1	2	2	2	3	3	3	6	4	6	5.74078	5.77895	5.7026	517846	1091350	443012	7578800	6789860	6473380	5889530	4692410	5545790	3650240	4473980	4809780	TRUE	TRUE	TRUE	0.722746	0.429666	0.807478	1	1	1	1	1	1	0.795201	0.906622	0.990128	546381	838006
186	DNAJA2	O60884	DnaJ homolog subfamily A member 2 OS=Homo sapiens GN=DNAJA2 PE=1 SV=1	1	1	NA	1	NA	2	2	NA	3	3	NA	3	3	NA	5.48644	5.48644	NA	266610	949429	725913	6209080	6478380	5688450	NA	NA	NA	NA	NA	NA	TRUE	FALSE	TRUE	1.1501	0.471236	0.433036	1	1	1	NA	NA	NA	NA	NA	NA	386405	713866
187	CTNND1	C9JZR2|O60716|O60716-10|O60716-11|O60716-12|O60716-13|O60716-14|O60716-15|O60716-16|O60716-17|O60716-18|O60716-19|O60716-2|O60716-20|O60716-21|O60716-22|O60716-23|O60716-24|O60716-3|O60716-4|O60716-5|O60716-6|O60716-7|O60716-8|O60716-9	Catenin delta-1 OS=Homo sapiens GN=CTNND1 PE=1 SV=2|Catenin delta-1 OS=Homo sapiens GN=CTNND1 PE=1 SV=1|Isoform 2AB of Catenin delta-1 OS=Homo sapiens GN=CTNND1|Isoform 2AC of Catenin delta-1 OS=Homo sapiens GN=CTNND1|Isoform 2BC of Catenin delta-1 OS=Homo sapiens GN=CTNND1|Isoform 2A of Catenin delta-1 OS=Homo sapiens GN=CTNND1|Isoform 2B of Catenin delta-1 OS=Homo sapiens GN=CTNND1|Isoform 2C o…	1	1	NA	1	NA	2	2	NA	3	3	NA	3	3	NA	5.58255	5.58255	NA	237539	673410	193653	7882720	8381780	7359830	NA	NA	NA	NA	NA	NA	TRUE	FALSE	TRUE	1.6388	0.859589	2.10019	1	1	1	NA	NA	NA	NA	NA	NA	272803	445442
188	DYNC1H1	Q14204	Cytoplasmic dynein 1 heavy chain 1 OS=Homo sapiens GN=DYNC1H1 PE=1 SV=5	1	1	NA	1	NA	2	2	NA	3	3	NA	16	16	NA	5.80985	5.80985	NA	210959	938249	648391	26043100	25919900	27068900	NA	NA	NA	NA	NA	NA	TRUE	FALSE	TRUE	6.0965	1.90787	2.307	1	1	1	NA	NA	NA	NA	NA	NA	328053	693480
189	SMC3	Q9UQE7	Structural maintenance of chromosomes protein 3 OS=Homo sapiens GN=SMC3 PE=1 SV=2	1	1	NA	1	NA	2	2	NA	3	3	NA	4	4	NA	5.81932	5.81932	NA	190502	407959	NA	6960320	8446530	5854950	NA	NA	NA	NA	NA	NA	TRUE	FALSE	TRUE	1.80433	1.42987	NA	1	1	NA	NA	NA	NA	NA	NA	NA	221079	293685
190	HAX1	O00165|O00165-2|O00165-4	HCLS1-associated protein X-1 OS=Homo sapiens GN=HAX1 PE=1 SV=2|Isoform 2 of HCLS1-associated protein X-1 OS=Homo sapiens GN=HAX1|Isoform 4 of HCLS1-associated protein X-1 OS=Homo sapiens GN=HAX1	1	1	NA	1	NA	1	1	NA	3	3	NA	2	2	NA	5.51203	5.51203	NA	NA	NA	NA	2837930	2485000	2610400	NA	NA	NA	NA	NA	NA	TRUE	FALSE	TRUE	NA	NA	NA	NA	NA	NA	NA	NA	NA	NA	NA	NA	NA	NA
191	ALDH7A1	P49419|P49419-2	Alpha-aminoadipic semialdehyde dehydrogenase OS=Homo sapiens GN=ALDH7A1 PE=1 SV=5|Isoform 2 of Alpha-aminoadipic semialdehyde dehydrogenase OS=Homo sapiens GN=ALDH7A1	1	1	NA	1	NA	2	2	NA	3	3	NA	3	3	NA	5.67064	5.67064	NA	NA	354652	NA	4883620	4697140	5474930	NA	NA	NA	NA	NA	NA	TRUE	FALSE	TRUE	NA	0.914672	NA	NA	1	NA	NA	NA	NA	NA	NA	NA	NA	378112
192	HIBCH	A0A087WXI1|B9A058|Q6NVY1	3-hydroxyisobutyryl-CoA hydrolase, mitochondrial OS=Homo sapiens GN=HIBCH PE=1 SV=1|3-hydroxyisobutyryl-CoA hydrolase, mitochondrial OS=Homo sapiens GN=HIBCH PE=1 SV=1|3-hydroxyisobutyryl-CoA hydrolase, mitochondrial OS=Homo sapiens GN=HIBCH PE=1 SV=2	1	1	NA	1	NA	2	2	NA	3	3	NA	4	4	NA	5.80261	5.80261	NA	444348	1054780	755133	6600780	6193980	6627030	NA	NA	NA	NA	NA	NA	TRUE	FALSE	TRUE	0.733598	0.405548	0.484965	1	1	1	NA	NA	NA	NA	NA	NA	555089	882866
193	NUP107	P57740	Nuclear pore complex protein Nup107 OS=Homo sapiens GN=NUP107 PE=1 SV=1	1	1	NA	1	NA	2	2	NA	3	3	NA	3	3	NA	5.44739	5.44739	NA	NA	156909	NA	2621030	2944410	2693220	NA	NA	NA	NA	NA	NA	TRUE	FALSE	TRUE	NA	1.29594	NA	NA	1	NA	NA	NA	NA	NA	NA	NA	NA	146520
194	TIMM44	O43615	Mitochondrial import inner membrane translocase subunit TIM44 OS=Homo sapiens GN=TIMM44 PE=1 SV=2	1	1	NA	1	NA	2	2	NA	3	3	NA	5	5	NA	5.76435	5.76435	NA	164528	519744	337131	7545820	8804580	8336500	NA	NA	NA	NA	NA	NA	TRUE	FALSE	TRUE	2.26492	1.16991	1.36647	1	1	1	NA	NA	NA	NA	NA	NA	234317	385548
195	C2ORF47	Q8WWC4	Uncharacterized protein C2orf47, mitochondrial OS=Homo sapiens GN=C2orf47 PE=1 SV=1	1	1	NA	1	NA	2	2	NA	3	3	NA	2	2	NA	5.71301	5.71301	NA	NA	NA	402677	3999170	4817090	4970670	NA	NA	NA	NA	NA	NA	TRUE	FALSE	TRUE	NA	NA	0.682139	NA	NA	1	NA	NA	NA	NA	NA	NA	NA	NA
196	P1087_GFP_only	P1087_GFP_only	NA	1	1	NA	1	NA	2	2	NA	3	3	NA	2	2	NA	6.81715	6.81715	NA	11143300	10153300	12828900	1458950	1414320	1342130	NA	NA	NA	NA	NA	NA	TRUE	FALSE	TRUE	0.00646565	0.00961999	0.00578123	1	1	1	NA	NA	NA	NA	NA	NA	1.10201e+07	1.06839e+07
197	PHB2	J3KPX7|Q99623	Prohibitin-2 OS=Homo sapiens GN=PHB2 PE=1 SV=2|Prohibitin-2 OS=Homo sapiens GN=PHB2 PE=1 SV=2	1	1	NA	1	NA	2	2	NA	3	3	NA	8	8	NA	5.98153	5.98153	NA	724790	1080850	662089	15349100	18180000	16430100	NA	NA	NA	NA	NA	NA	TRUE	FALSE	TRUE	1.04582	1.16162	1.37132	1	1	1	NA	NA	NA	NA	NA	NA	793901	890815
198	SRPRB	H7C4H2|Q9Y5M8	Signal recognition particle receptor subunit beta (Fragment) OS=Homo sapiens GN=SRPRB PE=1 SV=1|Signal recognition particle receptor subunit beta OS=Homo sapiens GN=SRPRB PE=1 SV=3	1	1	NA	1	NA	2	2	NA	3	3	NA	3	3	NA	5.68445	5.68445	NA	NA	175485	NA	4847940	5347900	4906620	NA	NA	NA	NA	NA	NA	TRUE	FALSE	TRUE	NA	2.10464	NA	NA	1	NA	NA	NA	NA	NA	NA	NA	NA	165031
199	CAMK2D	D6R938|E9PBG7|E9PF82|Q13557|Q13557-10|Q13557-11|Q13557-12|Q13557-3|Q13557-4|Q13557-5|Q13557-6|Q13557-8|Q13557-9	Calcium/calmodulin-dependent protein kinase (CaM kinase) II delta, isoform CRA_e OS=Homo sapiens GN=CAMK2D PE=1 SV=1|Calcium/calmodulin-dependent protein kinase type II subunit delta OS=Homo sapiens GN=CAMK2D PE=1 SV=1|Calcium/calmodulin-dependent protein kinase type II subunit delta OS=Homo sapiens GN=CAMK2D PE=1 SV=1|Calcium/calmodulin-dependent protein kinase type II subunit delta OS=Homo sapi…	1	1	NA	1	NA	2	2	NA	3	3	NA	2	2	NA	5.47112	5.47112	NA	NA	705806	888252	2352860	2566310	2596810	NA	NA	NA	NA	NA	NA	TRUE	FALSE	TRUE	NA	0.251107	0.161554	NA	1	1	NA	NA	NA	NA	NA	NA	NA	726950
200	TARS2	Q9BW92	Threonine--tRNA ligase, mitochondrial OS=Homo sapiens GN=TARS2 PE=1 SV=1	1	1	NA	1	NA	2	2	NA	3	3	NA	7	7	NA	5.8902	5.8902	NA	363687	785267	847947	8419370	9564030	8560050	NA	NA	NA	NA	NA	NA	TRUE	FALSE	TRUE	1.14324	0.84112	0.557856	1	1	1	NA	NA	NA	NA	NA	NA	487689	672367
201	HADHA	P40939	Trifunctional enzyme subunit alpha, mitochondrial OS=Homo sapiens GN=HADHA PE=1 SV=2	1	1	NA	1	NA	2	2	NA	3	3	NA	21	21	NA	6.78053	6.78053	NA	1110620	1739280	678331	69489700	70282100	75265200	NA	NA	NA	NA	NA	NA	TRUE	FALSE	TRUE	3.08987	2.79068	6.13151	1	1	1	NA	NA	NA	NA	NA	NA	1.1193e+06	1.39279e+06
202	RFC5	P40937	Replication factor C subunit 5 OS=Homo sapiens GN=RFC5 PE=1 SV=1	1	1	NA	1	NA	1	1	NA	3	3	NA	2	2	NA	5.67034	5.67034	NA	NA	NA	NA	3715520	3625880	3207050	NA	NA	NA	NA	NA	NA	TRUE	FALSE	TRUE	NA	NA	NA	NA	NA	NA	NA	NA	NA	NA	NA	NA	NA	NA
203	SSR1	P43307|P43307-2	Translocon-associated protein subunit alpha OS=Homo sapiens GN=SSR1 PE=1 SV=3|Isoform 2 of Translocon-associated protein subunit alpha OS=Homo sapiens GN=SSR1	1	1	NA	1	NA	2	2	NA	3	3	NA	2	2	NA	6.13381	6.13381	NA	NA	440928	NA	10088200	10191600	11799400	NA	NA	NA	NA	NA	NA	TRUE	FALSE	TRUE	NA	1.59628	NA	NA	1	NA	NA	NA	NA	NA	NA	NA	NA	461421
204	B4DLN1|SLC25A10	B4DLN1|Q9UBX3|Q9UBX3-2	Uncharacterized protein OS=Homo sapiens PE=2 SV=1|Mitochondrial dicarboxylate carrier OS=Homo sapiens GN=SLC25A10 PE=1 SV=2|Isoform 2 of Mitochondrial dicarboxylate carrier OS=Homo sapiens GN=SLC25A10	1	1	NA	1	NA	2	2	NA	3	3	NA	5	5	NA	6.26307	6.26307	NA	345137	1039920	613237	10627000	11104000	11786000	NA	NA	NA	NA	NA	NA	TRUE	FALSE	TRUE	1.52057	0.737418	1.06207	1	1	1	NA	NA	NA	NA	NA	NA	467846	794462
205	NDUFS1	B4DJ81|P28331|P28331-2|P28331-3|P28331-4|P28331-5	NADH-ubiquinone oxidoreductase 75 kDa subunit, mitochondrial OS=Homo sapiens GN=NDUFS1 PE=1 SV=1|NADH-ubiquinone oxidoreductase 75 kDa subunit, mitochondrial OS=Homo sapiens GN=NDUFS1 PE=1 SV=3|Isoform 2 of NADH-ubiquinone oxidoreductase 75 kDa subunit, mitochondrial OS=Homo sapiens GN=NDUFS1|Isoform 3 of NADH-ubiquinone oxidoreductase 75 kDa subunit, mitochondrial OS=Homo sapiens GN=NDUFS1|Isofo…	1	1	NA	1	NA	1	1	NA	3	3	NA	3	3	NA	5.54082	5.54082	NA	NA	NA	NA	4268650	4420310	4330470	NA	NA	NA	NA	NA	NA	TRUE	FALSE	TRUE	NA	NA	NA	NA	NA	NA	NA	NA	NA	NA	NA	NA	NA	NA
206	SLC25A13	Q9UJS0|Q9UJS0-2	Calcium-binding mitochondrial carrier protein Aralar2 OS=Homo sapiens GN=SLC25A13 PE=1 SV=2|Isoform 2 of Calcium-binding mitochondrial carrier protein Aralar2 OS=Homo sapiens GN=SLC25A13	1	1	NA	1	NA	2	2	NA	3	3	NA	10	10	NA	6.25671	6.25671	NA	861890	1338270	1304850	22842200	26560900	26708000	NA	NA	NA	NA	NA	NA	TRUE	FALSE	TRUE	1.3088	1.37067	1.13109	1	1	1	NA	NA	NA	NA	NA	NA	1.04605e+06	1.20878e+06
207	MTHFD1L	A0A087WVM4|B7ZM99|Q6UB35	Monofunctional C1-tetrahydrofolate synthase, mitochondrial OS=Homo sapiens GN=MTHFD1L PE=1 SV=1|MTHFD1L protein OS=Homo sapiens GN=MTHFD1L PE=1 SV=1|Monofunctional C1-tetrahydrofolate synthase, mitochondrial OS=Homo sapiens GN=MTHFD1L PE=1 SV=1	1	1	NA	1	NA	2	2	NA	3	3	NA	4	4	NA	5.50183	5.50183	NA	416449	451613	148946	4987190	6327910	5793590	NA	NA	NA	NA	NA	NA	TRUE	FALSE	TRUE	0.591398	0.967672	2.14948	1	1	1	NA	NA	NA	NA	NA	NA	379393	350744
208	TRUB1	Q8WWH5	Probable tRNA pseudouridine synthase 1 OS=Homo sapiens GN=TRUB1 PE=1 SV=1	1	1	NA	1	NA	1	1	NA	3	3	NA	2	2	NA	5.48248	5.48248	NA	NA	NA	NA	2712600	2699240	2592730	NA	NA	NA	NA	NA	NA	TRUE	FALSE	TRUE	NA	NA	NA	NA	NA	NA	NA	NA	NA	NA	NA	NA	NA	NA
209	CPNE3	O75131	Copine-3 OS=Homo sapiens GN=CPNE3 PE=1 SV=1	1	1	NA	1	NA	2	2	NA	3	3	NA	9	9	NA	6.27683	6.27683	NA	644604	1410270	675399	23597900	24428600	23104600	NA	NA	NA	NA	NA	NA	TRUE	FALSE	TRUE	1.80787	1.19627	1.8904	1	1	1	NA	NA	NA	NA	NA	NA	741847	1.07847e+06
210	HSPA9	P38646	Stress-70 protein, mitochondrial OS=Homo sapiens GN=HSPA9 PE=1 SV=2	1	1	NA	1	NA	2	2	NA	3	3	NA	16	16	NA	6.35549	6.35549	NA	2711580	3799770	2920330	28431000	31188500	33089800	NA	NA	NA	NA	NA	NA	TRUE	FALSE	TRUE	0.517792	0.566854	0.626148	1	1	1	NA	NA	NA	NA	NA	NA	3.0248e+06	3.41872e+06
211	PFN1	P07737	Profilin-1 OS=Homo sapiens GN=PFN1 PE=1 SV=2	2	1	1	1	1	2	2	2	3	3	3	6	6	5	6.0925	6.34532	5.83968	1658180	1302490	1712430	13948300	14952100	15958700	4065510	4197220	4595460	2366190	2985040	3854580	TRUE	TRUE	TRUE	0.415409	0.792797	0.514991	1	1	1	1	1	1	0.746742	0.676265	0.957586	1.65677e+06	1.41822e+06
212	DHRS7B	A0A0C4DGQ8|Q6IAN0	Dehydrogenase/reductase SDR family member 7B OS=Homo sapiens GN=DHRS7B PE=1 SV=1|Dehydrogenase/reductase SDR family member 7B OS=Homo sapiens GN=DHRS7B PE=1 SV=2	1	1	NA	1	NA	2	2	NA	3	3	NA	2	2	NA	5.46975	5.46975	NA	NA	NA	173878	4286250	5618090	4972130	NA	NA	NA	NA	NA	NA	TRUE	FALSE	TRUE	NA	NA	1.5802	NA	NA	1	NA	NA	NA	NA	NA	NA	NA	NA
213	IRS4	O14654	Insulin receptor substrate 4 OS=Homo sapiens GN=IRS4 PE=1 SV=1	1	1	NA	1	NA	2	2	NA	3	3	NA	3	3	NA	5.48891	5.48891	NA	NA	141024	190039	2925850	3143710	2750500	NA	NA	NA	NA	NA	NA	TRUE	FALSE	TRUE	NA	1.53951	0.799804	NA	1	1	NA	NA	NA	NA	NA	NA	NA	146706
214	SPTLC1	O15269	Serine palmitoyltransferase 1 OS=Homo sapiens GN=SPTLC1 PE=1 SV=1	1	1	NA	1	NA	2	2	NA	3	3	NA	3	3	NA	5.46815	5.46815	NA	NA	583711	NA	4943560	5641970	4969220	NA	NA	NA	NA	NA	NA	TRUE	FALSE	TRUE	NA	0.667525	NA	NA	1	NA	NA	NA	NA	NA	NA	NA	NA	535410
215	ANXA11	P50995|P50995-2	Annexin A11 OS=Homo sapiens GN=ANXA11 PE=1 SV=1|Isoform 2 of Annexin A11 OS=Homo sapiens GN=ANXA11	1	1	NA	1	NA	2	2	NA	3	3	NA	4	4	NA	5.76223	5.76223	NA	NA	450257	NA	7042320	7549160	7685930	NA	NA	NA	NA	NA	NA	TRUE	FALSE	TRUE	NA	1.1579	NA	NA	1	NA	NA	NA	NA	NA	NA	NA	NA	442587
216	EEF1G	P26641	Elongation factor 1-gamma OS=Homo sapiens GN=EEF1G PE=1 SV=3	1	1	NA	1	NA	2	2	NA	3	3	NA	7	7	NA	6.38269	6.38269	NA	483900	1556840	705200	24689600	26445200	27567800	NA	NA	NA	NA	NA	NA	TRUE	FALSE	TRUE	2.51967	1.17311	2.16025	1	1	1	NA	NA	NA	NA	NA	NA	644985	1.11784e+06
217	NDUFA10	A0A087WXC5|O95299	NADH dehydrogenase [ubiquinone] 1 alpha subcomplex subunit 10, mitochondrial OS=Homo sapiens GN=NDUFA10 PE=1 SV=1|NADH dehydrogenase [ubiquinone] 1 alpha subcomplex subunit 10, mitochondrial OS=Homo sapiens GN=NDUFA10 PE=1 SV=1	1	1	NA	1	NA	1	1	NA	3	3	NA	4	4	NA	6.01709	6.01709	NA	NA	NA	NA	7635160	7861140	8385450	NA	NA	NA	NA	NA	NA	TRUE	FALSE	TRUE	NA	NA	NA	NA	NA	NA	NA	NA	NA	NA	NA	NA	NA	NA
218	RPL9	D6RAN4|E7ESE0|P32969	60S ribosomal protein L9 (Fragment) OS=Homo sapiens GN=RPL9 PE=1 SV=7|60S ribosomal protein L9 (Fragment) OS=Homo sapiens GN=RPL9 PE=1 SV=1|60S ribosomal protein L9 OS=Homo sapiens GN=RPL9 PE=1 SV=1	1	1	NA	1	NA	2	2	NA	3	3	NA	2	2	NA	5.47524	5.47524	NA	325639	745805	375507	2166120	2215050	1780240	NA	NA	NA	NA	NA	NA	TRUE	FALSE	TRUE	0.328497	0.205113	0.261984	1	1	1	NA	NA	NA	NA	NA	NA	371918	556598
219	EPB41L3	A0A0A0MRA8|A8K968|Q9Y2J2|Q9Y2J2-2	Band 4.1-like protein 3 OS=Homo sapiens GN=EPB41L3 PE=1 SV=1|Band 4.1-like protein 3 OS=Homo sapiens GN=EPB41L3 PE=1 SV=1|Band 4.1-like protein 3 OS=Homo sapiens GN=EPB41L3 PE=1 SV=2|Isoform 2 of Band 4.1-like protein 3 OS=Homo sapiens GN=EPB41L3	1	1	NA	1	NA	1	1	NA	3	3	NA	2	2	NA	5.70003	5.70003	NA	NA	NA	NA	2288440	2834080	2830130	NA	NA	NA	NA	NA	NA	TRUE	FALSE	TRUE	NA	NA	NA	NA	NA	NA	NA	NA	NA	NA	NA	NA	NA	NA
220	MTHFD1	P11586	C-1-tetrahydrofolate synthase, cytoplasmic OS=Homo sapiens GN=MTHFD1 PE=1 SV=3	1	1	NA	1	NA	2	2	NA	3	3	NA	12	12	NA	5.80112	5.80112	NA	553814	779460	805857	17642200	18289200	17376500	NA	NA	NA	NA	NA	NA	TRUE	FALSE	TRUE	1.57317	1.62045	1.19157	1	1	1	NA	NA	NA	NA	NA	NA	626267	729716
221	CHCHD3	C9JRZ6|F8WAR4|Q9NX63	MICOS complex subunit OS=Homo sapiens GN=CHCHD3 PE=1 SV=1|MICOS complex subunit OS=Homo sapiens GN=CHCHD3 PE=1 SV=1|MICOS complex subunit MIC19 OS=Homo sapiens GN=CHCHD3 PE=1 SV=1	1	1	NA	1	NA	2	2	NA	3	3	NA	8	8	NA	6.35274	6.35274	NA	441905	1752230	614131	22147500	23918700	22903900	NA	NA	NA	NA	NA	NA	TRUE	FALSE	TRUE	2.47504	0.942716	2.06093	1	1	1	NA	NA	NA	NA	NA	NA	598220	1.14627e+06
222	ACADM	B7Z9I1|P11310|P11310-2|Q5T4U5	Medium-chain-specific acyl-CoA dehydrogenase, mitochondrial OS=Homo sapiens GN=ACADM PE=1 SV=1|Medium-chain specific acyl-CoA dehydrogenase, mitochondrial OS=Homo sapiens GN=ACADM PE=1 SV=1|Isoform 2 of Medium-chain specific acyl-CoA dehydrogenase, mitochondrial OS=Homo sapiens GN=ACADM|Acyl-Coenzyme A dehydrogenase, C-4 to C-12 straight chain, isoform CRA_a OS=Homo sapiens GN=ACADM PE=1 SV=1	1	1	NA	1	NA	2	2	NA	3	3	NA	9	9	NA	6.18367	6.18367	NA	666280	3039440	1048070	24473800	28009400	27195700	NA	NA	NA	NA	NA	NA	TRUE	FALSE	TRUE	1.81397	0.636421	1.43392	1	1	1	NA	NA	NA	NA	NA	NA	963168	1.92296e+06
223	HTATIP2	E9PI87|Q9BUP3|Q9BUP3-2|Q9BUP3-3	Oxidoreductase HTATIP2 OS=Homo sapiens GN=HTATIP2 PE=1 SV=1|Oxidoreductase HTATIP2 OS=Homo sapiens GN=HTATIP2 PE=1 SV=2|Isoform 2 of Oxidoreductase HTATIP2 OS=Homo sapiens GN=HTATIP2|Isoform 3 of Oxidoreductase HTATIP2 OS=Homo sapiens GN=HTATIP2	1	1	NA	1	NA	1	1	NA	3	3	NA	2	2	NA	5.54357	5.54357	NA	NA	NA	NA	3316730	3528980	3245040	NA	NA	NA	NA	NA	NA	TRUE	FALSE	TRUE	NA	NA	NA	NA	NA	NA	NA	NA	NA	NA	NA	NA	NA	NA
224	TMCO1	J9JIE6|Q9UM00	Transmembrane and coiled-coil domain-containing protein 1 OS=Homo sapiens GN=TMCO1 PE=1 SV=1|Transmembrane and coiled-coil domain-containing protein 1 OS=Homo sapiens GN=TMCO1 PE=1 SV=1	1	1	NA	1	NA	2	2	NA	3	3	NA	3	3	NA	6.1913	6.1913	NA	242246	490324	293256	6426110	6639070	6195180	NA	NA	NA	NA	NA	NA	TRUE	FALSE	TRUE	1.31002	0.935101	1.16741	1	1	1	NA	NA	NA	NA	NA	NA	281084	393433
225	ZADH2	Q8N4Q0	Zinc-binding alcohol dehydrogenase domain-containing protein 2 OS=Homo sapiens GN=ZADH2 PE=1 SV=1	1	1	NA	1	NA	2	2	NA	3	3	NA	3	3	NA	5.6025	5.6025	NA	349378	NA	223336	5732410	6600780	6085990	NA	NA	NA	NA	NA	NA	TRUE	FALSE	TRUE	0.810266	NA	1.50587	1	NA	1	NA	NA	NA	NA	NA	NA	329076	NA
226	GMPS	P49915|P49915-2	GMP synthase [glutamine-hydrolyzing] OS=Homo sapiens GN=GMPS PE=1 SV=1|Isoform 2 of GMP synthase [glutamine-hydrolyzing] OS=Homo sapiens GN=GMPS	1	1	NA	1	NA	2	2	NA	3	3	NA	3	3	NA	5.48408	5.48408	NA	NA	NA	203644	2755830	2778030	2645610	NA	NA	NA	NA	NA	NA	TRUE	FALSE	TRUE	NA	NA	0.717909	NA	NA	1	NA	NA	NA	NA	NA	NA	NA	NA
227	NOC2L	Q9Y3T9	Nucleolar complex protein 2 homolog OS=Homo sapiens GN=NOC2L PE=1 SV=4	1	1	NA	1	NA	2	2	NA	3	3	NA	6	6	NA	5.77034	5.77034	NA	184398	1348380	297243	10885800	10733800	10308500	NA	NA	NA	NA	NA	NA	TRUE	FALSE	TRUE	2.91535	0.549763	1.91646	1	1	1	NA	NA	NA	NA	NA	NA	275019	748935
228	FAR1	E9PNW8|Q8WVX9	Fatty acyl-CoA reductase 1 (Fragment) OS=Homo sapiens GN=FAR1 PE=1 SV=1|Fatty acyl-CoA reductase 1 OS=Homo sapiens GN=FAR1 PE=1 SV=1	1	1	NA	1	NA	2	2	NA	3	3	NA	2	2	NA	5.55265	5.55265	NA	313461	229811	210737	4454470	5207320	4479850	NA	NA	NA	NA	NA	NA	TRUE	FALSE	TRUE	0.701776	1.56487	1.17473	1	1	1	NA	NA	NA	NA	NA	NA	286212	226659
229	PPIA	P62937	Peptidyl-prolyl cis-trans isomerase A OS=Homo sapiens GN=PPIA PE=1 SV=2	1	1	NA	1	NA	2	2	NA	3	3	NA	4	4	NA	6.12873	6.12873	NA	2848240	3120930	2042410	13168300	12619300	14176000	NA	NA	NA	NA	NA	NA	TRUE	FALSE	TRUE	0.228317	0.279245	0.383553	1	1	1	NA	NA	NA	NA	NA	NA	2.75028e+06	2.94089e+06
230	PRPF8	Q6P2Q9	Pre-mRNA-processing-splicing factor 8 OS=Homo sapiens GN=PRPF8 PE=1 SV=2	1	1	NA	1	NA	2	2	NA	3	3	NA	2	2	NA	5.57924	5.57924	NA	295008	944074	327373	2333510	2920750	2564070	NA	NA	NA	NA	NA	NA	TRUE	FALSE	TRUE	0.390627	0.21366	0.432815	1	1	1	NA	NA	NA	NA	NA	NA	384266	614434
231	RPL38	P63173	60S ribosomal protein L38 OS=Homo sapiens GN=RPL38 PE=1 SV=2	1	1	NA	1	NA	2	2	NA	3	3	NA	3	3	NA	5.63485	5.63485	NA	178147	232473	203065	5747670	5789140	5248760	NA	NA	NA	NA	NA	NA	TRUE	FALSE	TRUE	1.59331	1.71979	1.42836	1	1	1	NA	NA	NA	NA	NA	NA	187702	213651
232	ARF3|ARF1	P61204|P84077	ADP-ribosylation factor 3 OS=Homo sapiens GN=ARF3 PE=1 SV=2|ADP-ribosylation factor 1 OS=Homo sapiens GN=ARF1 PE=1 SV=2	1	1	NA	1	NA	2	2	NA	3	3	NA	3	3	NA	6.28966	6.28966	NA	436736	715962	581844	5813670	7249210	7516930	NA	NA	NA	NA	NA	NA	TRUE	FALSE	TRUE	0.657381	0.699254	0.713919	1	1	1	NA	NA	NA	NA	NA	NA	538684	617660
233	NSDHL	Q15738	Sterol-4-alpha-carboxylate 3-dehydrogenase, decarboxylating OS=Homo sapiens GN=NSDHL PE=1 SV=2	1	1	NA	1	NA	2	2	NA	3	3	NA	5	5	NA	6.05468	6.05468	NA	235231	785683	708361	12442400	13033100	12522100	NA	NA	NA	NA	NA	NA	TRUE	FALSE	TRUE	2.61213	1.1456	0.976871	1	1	1	NA	NA	NA	NA	NA	NA	348658	622593
234	NDUFA13|E7ENQ6	B4DEZ3|E7ENQ6|K7EJE1|Q9P0J0|Q9P0J0-2	NADH dehydrogenase [ubiquinone] 1 alpha subcomplex subunit 13 OS=Homo sapiens GN=NDUFA13 PE=2 SV=1|Uncharacterized protein OS=Homo sapiens PE=4 SV=1|NADH dehydrogenase [ubiquinone] 1 alpha subcomplex subunit 13 OS=Homo sapiens GN=NDUFA13 PE=4 SV=1|NADH dehydrogenase [ubiquinone] 1 alpha subcomplex subunit 13 OS=Homo sapiens GN=NDUFA13 PE=1 SV=3|Isoform 2 of NADH dehydrogenase [ubiquinone] 1 alpha…	1	1	NA	1	NA	1	1	NA	3	3	NA	3	3	NA	5.51109	5.51109	NA	NA	NA	NA	2875100	3057440	3888390	NA	NA	NA	NA	NA	NA	TRUE	FALSE	TRUE	NA	NA	NA	NA	NA	NA	NA	NA	NA	NA	NA	NA	NA	NA
235	THOC6	Q86W42|Q86W42-3	THO complex subunit 6 homolog OS=Homo sapiens GN=THOC6 PE=1 SV=1|Isoform 3 of THO complex subunit 6 homolog OS=Homo sapiens GN=THOC6	1	1	NA	1	NA	2	2	NA	3	3	NA	3	3	NA	5.61613	5.61613	NA	225423	NA	NA	3824880	4890880	4681260	NA	NA	NA	NA	NA	NA	TRUE	FALSE	TRUE	0.837926	NA	NA	1	NA	NA	NA	NA	NA	NA	NA	NA	261720	NA
236	RPS5	M0R0F0|P46782	40S ribosomal protein S5 (Fragment) OS=Homo sapiens GN=RPS5 PE=1 SV=1|40S ribosomal protein S5 OS=Homo sapiens GN=RPS5 PE=1 SV=4	1	1	NA	1	NA	2	2	NA	3	3	NA	3	3	NA	6.22355	6.22355	NA	165505	868638	621924	5510500	6871280	5618270	NA	NA	NA	NA	NA	NA	TRUE	FALSE	TRUE	1.64424	0.546303	0.499206	1	1	1	NA	NA	NA	NA	NA	NA	283148	580903
237	XRCC5	P13010	X-ray repair cross-complementing protein 5 OS=Homo sapiens GN=XRCC5 PE=1 SV=3	1	1	NA	1	NA	2	2	NA	3	3	NA	10	10	NA	5.97356	5.97356	NA	910995	1320260	711897	16467300	18412700	22752200	NA	NA	NA	NA	NA	NA	TRUE	FALSE	TRUE	0.892673	0.963147	1.76612	1	1	1	NA	NA	NA	NA	NA	NA	1.00001e+06	1.13849e+06
238	TUBB4B	P68371	Tubulin beta-4B chain OS=Homo sapiens GN=TUBB4B PE=1 SV=1	1	1	NA	1	NA	1	1	NA	3	3	NA	2	2	NA	6.59781	6.59781	NA	NA	NA	NA	7009250	6313770	4787010	NA	NA	NA	NA	NA	NA	TRUE	FALSE	TRUE	NA	NA	NA	NA	NA	NA	NA	NA	NA	NA	NA	NA	NA	NA
239	HSD17B12	Q53GQ0	Very-long-chain 3-oxoacyl-CoA reductase OS=Homo sapiens GN=HSD17B12 PE=1 SV=2	1	1	NA	1	NA	2	2	NA	3	3	NA	6	6	NA	6.18476	6.18476	NA	677998	778419	492244	15037600	16171100	15750300	NA	NA	NA	NA	NA	NA	TRUE	FALSE	TRUE	1.09531	1.4347	1.76817	1	1	1	NA	NA	NA	NA	NA	NA	670908	693226
240	RAB21	Q9UL25	Ras-related protein Rab-21 OS=Homo sapiens GN=RAB21 PE=1 SV=3	1	1	NA	1	NA	2	2	NA	3	3	NA	5	5	NA	6.11349	6.11349	NA	422254	691046	478286	9489590	10496300	10279500	NA	NA	NA	NA	NA	NA	TRUE	FALSE	TRUE	1.10984	1.04897	1.18768	1	1	1	NA	NA	NA	NA	NA	NA	482318	586686
241	BCS1L	Q9Y276	Mitochondrial chaperone BCS1 OS=Homo sapiens GN=BCS1L PE=1 SV=1	1	1	NA	1	NA	2	2	NA	3	3	NA	2	2	NA	5.57228	5.57228	NA	NA	160061	NA	3220330	3523680	2990780	NA	NA	NA	NA	NA	NA	TRUE	FALSE	TRUE	NA	1.52036	NA	NA	1	NA	NA	NA	NA	NA	NA	NA	NA	147067
242	ACLY	P53396|P53396-2	ATP-citrate synthase OS=Homo sapiens GN=ACLY PE=1 SV=3|Isoform 2 of ATP-citrate synthase OS=Homo sapiens GN=ACLY	1	1	NA	1	NA	2	2	NA	3	3	NA	5	5	NA	5.82721	5.82721	NA	730370	334698	359183	9278140	20823200	9917000	NA	NA	NA	NA	NA	NA	TRUE	FALSE	TRUE	0.627341	4.29664	1.52574	1	1	1	NA	NA	NA	NA	NA	NA	659211	297877
243	CDC2|CDK1	A0A024QZP7|A0A087WZZ9|E5RIU6|P06493	Cell division cycle 2, G1 to S and G2 to M, isoform CRA_a OS=Homo sapiens GN=CDC2 PE=1 SV=1|Cyclin-dependent kinase 1 OS=Homo sapiens GN=CDK1 PE=1 SV=1|Cyclin-dependent kinase 1 (Fragment) OS=Homo sapiens GN=CDK1 PE=1 SV=2|Cyclin-dependent kinase 1 OS=Homo sapiens GN=CDK1 PE=1 SV=3	1	1	NA	1	NA	2	2	NA	3	3	NA	2	2	NA	5.51901	5.51901	NA	NA	398068	348317	4811600	4758320	4207920	NA	NA	NA	NA	NA	NA	TRUE	FALSE	TRUE	NA	0.825526	0.667587	NA	1	1	NA	NA	NA	NA	NA	NA	NA	382494
244	TIMM21	Q9BVV7	Mitochondrial import inner membrane translocase subunit Tim21 OS=Homo sapiens GN=TIMM21 PE=1 SV=1	1	1	NA	1	NA	2	2	NA	3	3	NA	3	3	NA	5.69946	5.69946	NA	NA	395773	199708	6607290	7140840	7095500	NA	NA	NA	NA	NA	NA	TRUE	FALSE	TRUE	NA	1.24606	1.96337	NA	1	1	NA	NA	NA	NA	NA	NA	NA	324871
245	SLC25A3	Q00325|Q00325-2	Phosphate carrier protein, mitochondrial OS=Homo sapiens GN=SLC25A3 PE=1 SV=2|Isoform B of Phosphate carrier protein, mitochondrial OS=Homo sapiens GN=SLC25A3	1	1	NA	1	NA	2	2	NA	3	3	NA	10	10	NA	7.05965	7.05965	NA	636423	1435970	862588	37097700	47189600	48249100	NA	NA	NA	NA	NA	NA	TRUE	FALSE	TRUE	2.87864	2.26953	3.09101	1	1	1	NA	NA	NA	NA	NA	NA	833865	1.11057e+06
246	DDX39A	O00148	ATP-dependent RNA helicase DDX39A OS=Homo sapiens GN=DDX39A PE=1 SV=2	1	1	NA	1	NA	2	2	NA	3	3	NA	2	2	NA	5.58588	5.58588	NA	146323	NA	NA	2532890	2446450	2387880	NA	NA	NA	NA	NA	NA	TRUE	FALSE	TRUE	0.854849	NA	NA	1	NA	NA	NA	NA	NA	NA	NA	NA	141825	NA
247	HNRNPDL	A0A087WUK2|O14979|O14979-2|O14979-3	Heterogeneous nuclear ribonucleoprotein D-like OS=Homo sapiens GN=HNRNPDL PE=1 SV=1|Heterogeneous nuclear ribonucleoprotein D-like OS=Homo sapiens GN=HNRNPDL PE=1 SV=3|Isoform 2 of Heterogeneous nuclear ribonucleoprotein D-like OS=Homo sapiens GN=HNRNPDL|Isoform 3 of Heterogeneous nuclear ribonucleoprotein D-like OS=Homo sapiens GN=HNRNPDL	1	1	NA	1	NA	2	2	NA	3	3	NA	5	5	NA	6.24237	6.24237	NA	1074190	782689	964036	14991100	14219300	12172100	NA	NA	NA	NA	NA	NA	TRUE	FALSE	TRUE	0.689189	1.25465	0.69773	1	1	1	NA	NA	NA	NA	NA	NA	958144	839774
248	BSG	P35613|P35613-2|P35613-4	Basigin OS=Homo sapiens GN=BSG PE=1 SV=2|Isoform 2 of Basigin OS=Homo sapiens GN=BSG|Isoform 4 of Basigin OS=Homo sapiens GN=BSG	1	1	NA	1	NA	1	1	NA	3	3	NA	3	3	NA	5.7784	5.7784	NA	NA	NA	NA	5209070	5293720	4962520	NA	NA	NA	NA	NA	NA	TRUE	FALSE	TRUE	NA	NA	NA	NA	NA	NA	NA	NA	NA	NA	NA	NA	NA	NA
249	RDH14	Q9HBH5	Retinol dehydrogenase 14 OS=Homo sapiens GN=RDH14 PE=1 SV=1	1	1	NA	1	NA	2	2	NA	3	3	NA	4	4	NA	5.8763	5.8763	NA	189565	529540	712577	5829410	6159710	6691620	NA	NA	NA	NA	NA	NA	TRUE	FALSE	TRUE	1.51863	0.803333	0.518937	1	1	1	NA	NA	NA	NA	NA	NA	289691	471017
250	SKIV2L2	P42285	Superkiller viralicidic activity 2-like 2 OS=Homo sapiens GN=SKIV2L2 PE=1 SV=3	1	1	NA	1	NA	1	1	NA	3	3	NA	2	2	NA	5.46577	5.46577	NA	NA	NA	NA	3122480	3263100	3057740	NA	NA	NA	NA	NA	NA	TRUE	FALSE	TRUE	NA	NA	NA	NA	NA	NA	NA	NA	NA	NA	NA	NA	NA	NA
251	HNRNPD	D6RAF8|H0Y8G5|Q14103|Q14103-3	Heterogeneous nuclear ribonucleoprotein D0 (Fragment) OS=Homo sapiens GN=HNRNPD PE=1 SV=1|Heterogeneous nuclear ribonucleoprotein D0 (Fragment) OS=Homo sapiens GN=HNRNPD PE=1 SV=7|Heterogeneous nuclear ribonucleoprotein D0 OS=Homo sapiens GN=HNRNPD PE=1 SV=1|Isoform 3 of Heterogeneous nuclear ribonucleoprotein D0 OS=Homo sapiens GN=HNRNPD	1	1	NA	1	NA	2	2	NA	3	3	NA	4	4	NA	6.10857	6.10857	NA	149242	NA	188910	11790300	11504900	9296880	NA	NA	NA	NA	NA	NA	TRUE	FALSE	TRUE	3.90139	NA	2.71955	1	NA	1	NA	NA	NA	NA	NA	NA	153934	NA
252	EEF1B2	P24534	Elongation factor 1-beta OS=Homo sapiens GN=EEF1B2 PE=1 SV=3	1	1	NA	1	NA	2	2	NA	3	3	NA	2	2	NA	5.68424	5.68424	NA	603806	551330	245267	3127830	3923450	3489430	NA	NA	NA	NA	NA	NA	TRUE	FALSE	TRUE	0.255818	0.491463	0.786195	1	1	1	NA	NA	NA	NA	NA	NA	541289	461821
253	NSF	I3L0N3|P46459|P46459-2	Vesicle-fusing ATPase OS=Homo sapiens GN=NSF PE=1 SV=1|Vesicle-fusing ATPase OS=Homo sapiens GN=NSF PE=1 SV=3|Isoform 2 of Vesicle-fusing ATPase OS=Homo sapiens GN=NSF	1	1	NA	1	NA	1	1	NA	3	3	NA	2	2	NA	5.64856	5.64856	NA	NA	NA	NA	2685540	3324350	3092250	NA	NA	NA	NA	NA	NA	TRUE	FALSE	TRUE	NA	NA	NA	NA	NA	NA	NA	NA	NA	NA	NA	NA	NA	NA
254	HCG_2043426|DDX19B|DDX19A	F6QDS0|H3BQK0|I3L0H8|Q9NUU7|Q9UMR2|Q9UMR2-2|Q9UMR2-4	HCG2043426, isoform CRA_b OS=Homo sapiens GN=hCG_2043426 PE=1 SV=1|ATP-dependent RNA helicase DDX19B OS=Homo sapiens GN=DDX19B PE=1 SV=1|ATP-dependent RNA helicase DDX19A OS=Homo sapiens GN=DDX19A PE=1 SV=1|ATP-dependent RNA helicase DDX19A OS=Homo sapiens GN=DDX19A PE=1 SV=1|ATP-dependent RNA helicase DDX19B OS=Homo sapiens GN=DDX19B PE=1 SV=1|Isoform 2 of ATP-dependent RNA helicase DDX19B OS=Ho…	1	1	NA	1	NA	2	2	NA	3	3	NA	2	2	NA	5.5715	5.5715	NA	164677	185231	NA	3685990	3250700	3633310	NA	NA	NA	NA	NA	NA	TRUE	FALSE	TRUE	1.10537	1.21199	NA	1	1	NA	NA	NA	NA	NA	NA	NA	167021	188625
255	FAF2	Q96CS3	FAS-associated factor 2 OS=Homo sapiens GN=FAF2 PE=1 SV=2	1	1	NA	1	NA	2	2	NA	3	3	NA	4	4	NA	6.10944	6.10944	NA	184464	537773	371057	13063700	12817700	11456100	NA	NA	NA	NA	NA	NA	TRUE	FALSE	TRUE	3.49736	1.64606	1.70613	1	1	1	NA	NA	NA	NA	NA	NA	241583	416427
256	MSI2	B4DHE8|Q96DH6|Q96DH6-2	RNA-binding protein Musashi homolog 2 OS=Homo sapiens GN=MSI2 PE=1 SV=1|RNA-binding protein Musashi homolog 2 OS=Homo sapiens GN=MSI2 PE=1 SV=1|Isoform 2 of RNA-binding protein Musashi homolog 2 OS=Homo sapiens GN=MSI2	1	1	NA	1	NA	2	2	NA	3	3	NA	3	3	NA	5.60139	5.60139	NA	NA	NA	229934	8387500	10205300	8390860	NA	NA	NA	NA	NA	NA	TRUE	FALSE	TRUE	NA	NA	2.01659	NA	NA	1	NA	NA	NA	NA	NA	NA	NA	NA
257	COPB2	P35606|P35606-2	Coatomer subunit beta' OS=Homo sapiens GN=COPB2 PE=1 SV=2|Isoform 2 of Coatomer subunit beta' OS=Homo sapiens GN=COPB2	1	1	NA	1	NA	1	1	NA	3	3	NA	2	2	NA	5.33535	5.33535	NA	NA	NA	NA	1575590	1453760	1573640	NA	NA	NA	NA	NA	NA	TRUE	FALSE	TRUE	NA	NA	NA	NA	NA	NA	NA	NA	NA	NA	NA	NA	NA	NA
258	ALDH5A1	C9J8Q5|P51649|P51649-2	Succinate-semialdehyde dehydrogenase, mitochondrial OS=Homo sapiens GN=ALDH5A1 PE=1 SV=1|Succinate-semialdehyde dehydrogenase, mitochondrial OS=Homo sapiens GN=ALDH5A1 PE=1 SV=2|Isoform 2 of Succinate-semialdehyde dehydrogenase, mitochondrial OS=Homo sapiens GN=ALDH5A1	1	1	NA	1	NA	2	2	NA	3	3	NA	4	4	NA	5.83154	5.83154	NA	171237	788269	492676	9513070	10113300	9640670	NA	NA	NA	NA	NA	NA	TRUE	FALSE	TRUE	2.74353	0.886039	1.08134	1	1	1	NA	NA	NA	NA	NA	NA	266684	554945
259	RAB13	P51153	Ras-related protein Rab-13 OS=Homo sapiens GN=RAB13 PE=1 SV=1	1	1	NA	1	NA	2	2	NA	3	3	NA	5	5	NA	6.06137	6.06137	NA	NA	442649	307527	11652200	12645600	12188400	NA	NA	NA	NA	NA	NA	TRUE	FALSE	TRUE	NA	1.97294	2.19017	NA	1	1	NA	NA	NA	NA	NA	NA	NA	392048
260	RAP1B	P61224|P61224-3	Ras-related protein Rap-1b OS=Homo sapiens GN=RAP1B PE=1 SV=1|Isoform 3 of Ras-related protein Rap-1b OS=Homo sapiens GN=RAP1B	1	1	NA	1	NA	2	2	NA	3	3	NA	2	2	NA	5.37143	5.37143	NA	NA	NA	173924	3081880	2904110	2465050	NA	NA	NA	NA	NA	NA	TRUE	FALSE	TRUE	NA	NA	0.783215	NA	NA	1	NA	NA	NA	NA	NA	NA	NA	NA
261	PGK1	P00558|P00558-2	Phosphoglycerate kinase 1 OS=Homo sapiens GN=PGK1 PE=1 SV=3|Isoform 2 of Phosphoglycerate kinase 1 OS=Homo sapiens GN=PGK1	2	1	1	1	1	2	2	2	3	3	3	2	2	2	5.48022	5.5461	5.41434	208946	326106	227324	2910880	2720920	2825880	2192810	2315830	2416580	1620560	2351080	1638550	TRUE	TRUE	TRUE	0.687981	0.576224	0.686947	1	1	1	1	1	1	0.9482	0.965359	0.774084	224557	290164
262	PA2G4	Q9UQ80	Proliferation-associated protein 2G4 OS=Homo sapiens GN=PA2G4 PE=1 SV=3	1	1	NA	1	NA	2	2	NA	3	3	NA	14	14	NA	6.45499	6.45499	NA	2123600	2885440	2216750	39268800	36485800	36061100	NA	NA	NA	NA	NA	NA	TRUE	FALSE	TRUE	0.913189	0.873265	0.898953	1	1	1	NA	NA	NA	NA	NA	NA	2.19221e+06	2.65102e+06
263	PPIH	C9JQD4|O43447	Peptidyl-prolyl cis-trans isomerase (Fragment) OS=Homo sapiens GN=PPIH PE=1 SV=1|Peptidyl-prolyl cis-trans isomerase H OS=Homo sapiens GN=PPIH PE=1 SV=1	1	1	NA	1	NA	2	2	NA	3	3	NA	2	2	NA	6.09899	6.09899	NA	1116450	893566	910742	7182860	7792270	7813990	NA	NA	NA	NA	NA	NA	TRUE	FALSE	TRUE	0.31772	0.602243	0.474124	1	1	1	NA	NA	NA	NA	NA	NA	1.06898e+06	918186
264	STOML2	Q9UJZ1	Stomatin-like protein 2, mitochondrial OS=Homo sapiens GN=STOML2 PE=1 SV=1	1	1	NA	1	NA	2	2	NA	3	3	NA	6	6	NA	6.37099	6.37099	NA	246694	157398	NA	14739300	15636200	15174300	NA	NA	NA	NA	NA	NA	TRUE	FALSE	TRUE	2.95056	6.86067	NA	1	1	NA	NA	NA	NA	NA	NA	NA	223726	173504
265	SUCLG1	P53597	Succinyl-CoA ligase [ADP/GDP-forming] subunit alpha, mitochondrial OS=Homo sapiens GN=SUCLG1 PE=1 SV=4	1	1	NA	1	NA	2	2	NA	3	3	NA	3	3	NA	6.3672	6.3672	NA	289220	931554	426502	15873000	14554600	13733700	NA	NA	NA	NA	NA	NA	TRUE	FALSE	TRUE	2.7103	1.07901	1.77943	1	1	1	NA	NA	NA	NA	NA	NA	360788	676194
266	CCT6A	P40227|P40227-2	T-complex protein 1 subunit zeta OS=Homo sapiens GN=CCT6A PE=1 SV=3|Isoform 2 of T-complex protein 1 subunit zeta OS=Homo sapiens GN=CCT6A	1	1	NA	1	NA	2	2	NA	3	3	NA	6	6	NA	6.18311	6.18311	NA	525303	698765	481581	16207600	14440000	15538900	NA	NA	NA	NA	NA	NA	TRUE	FALSE	TRUE	1.52368	1.42715	1.78306	1	1	1	NA	NA	NA	NA	NA	NA	528890	646251
267	CNP	P09543|P09543-2	2',3'-cyclic-nucleotide 3'-phosphodiesterase OS=Homo sapiens GN=CNP PE=1 SV=2|Isoform CNPI of 2',3'-cyclic-nucleotide 3'-phosphodiesterase OS=Homo sapiens GN=CNP	1	1	NA	1	NA	2	2	NA	3	3	NA	5	5	NA	5.84932	5.84932	NA	662521	447862	171842	7847440	7891230	7593330	NA	NA	NA	NA	NA	NA	TRUE	FALSE	TRUE	0.584944	1.21684	2.44184	1	1	1	NA	NA	NA	NA	NA	NA	493400	404541
268	DLD	E9PEX6|P09622|P09622-2	Dihydrolipoyl dehydrogenase OS=Homo sapiens GN=DLD PE=1 SV=1|Dihydrolipoyl dehydrogenase, mitochondrial OS=Homo sapiens GN=DLD PE=1 SV=2|Isoform 2 of Dihydrolipoyl dehydrogenase, mitochondrial OS=Homo sapiens GN=DLD	1	1	NA	1	NA	2	2	NA	3	3	NA	5	5	NA	6.06978	6.06978	NA	868845	988599	903574	15214300	16103600	14785100	NA	NA	NA	NA	NA	NA	TRUE	FALSE	TRUE	0.86476	1.12496	0.904223	1	1	1	NA	NA	NA	NA	NA	NA	897772	930828
269	RAB14	P61106	Ras-related protein Rab-14 OS=Homo sapiens GN=RAB14 PE=1 SV=4	1	1	NA	1	NA	1	1	NA	3	3	NA	3	3	NA	5.49548	5.49548	NA	NA	NA	NA	2709090	2838510	2543620	NA	NA	NA	NA	NA	NA	TRUE	FALSE	TRUE	NA	NA	NA	NA	NA	NA	NA	NA	NA	NA	NA	NA	NA	NA
270	NUP93	Q8N1F7|Q8N1F7-2	Nuclear pore complex protein Nup93 OS=Homo sapiens GN=NUP93 PE=1 SV=2|Isoform 2 of Nuclear pore complex protein Nup93 OS=Homo sapiens GN=NUP93	1	1	NA	1	NA	2	2	NA	3	3	NA	10	10	NA	5.73504	5.73504	NA	373419	1148150	1005660	19481400	22375600	21216200	NA	NA	NA	NA	NA	NA	TRUE	FALSE	TRUE	2.57638	1.34589	1.16582	1	1	1	NA	NA	NA	NA	NA	NA	551323	902049
271	CDC42	P60953	Cell division control protein 42 homolog OS=Homo sapiens GN=CDC42 PE=1 SV=2	1	1	NA	1	NA	2	2	NA	3	3	NA	2	2	NA	5.82108	5.82108	NA	229682	273810	NA	4610800	4287450	4752920	NA	NA	NA	NA	NA	NA	TRUE	FALSE	TRUE	0.991369	1.08139	NA	1	1	NA	NA	NA	NA	NA	NA	NA	240974	272848
272	LGALS3BP	Q08380	Galectin-3-binding protein OS=Homo sapiens GN=LGALS3BP PE=1 SV=1	1	1	NA	1	NA	2	2	NA	3	3	NA	2	2	NA	5.72935	5.72935	NA	357820	NA	159559	3502590	3604900	2511310	NA	NA	NA	NA	NA	NA	TRUE	FALSE	TRUE	0.483404	NA	0.869749	1	NA	1	NA	NA	NA	NA	NA	NA	287148	NA
273	SUCLA2	Q9P2R7|Q9P2R7-2	Succinyl-CoA ligase [ADP-forming] subunit beta, mitochondrial OS=Homo sapiens GN=SUCLA2 PE=1 SV=3|Isoform 2 of Succinyl-CoA ligase [ADP-forming] subunit beta, mitochondrial OS=Homo sapiens GN=SUCLA2	1	1	NA	1	NA	2	2	NA	3	3	NA	7	7	NA	6.56624	6.56624	NA	451988	613905	582707	26636100	27188600	25795400	NA	NA	NA	NA	NA	NA	TRUE	FALSE	TRUE	2.91025	3.05858	2.44628	1	1	1	NA	NA	NA	NA	NA	NA	495269	571308
274	HNRNPK	P61978|P61978-2|P61978-3	Heterogeneous nuclear ribonucleoprotein K OS=Homo sapiens GN=HNRNPK PE=1 SV=1|Isoform 2 of Heterogeneous nuclear ribonucleoprotein K OS=Homo sapiens GN=HNRNPK|Isoform 3 of Heterogeneous nuclear ribonucleoprotein K OS=Homo sapiens GN=HNRNPK	1	1	NA	1	NA	2	2	NA	3	3	NA	9	9	NA	6.73403	6.73403	NA	1284850	1502960	1654490	33766200	30391900	28303700	NA	NA	NA	NA	NA	NA	TRUE	FALSE	TRUE	1.29782	1.39651	0.945353	1	1	1	NA	NA	NA	NA	NA	NA	1.31253e+06	1.4963e+06
275	ETFB	P38117	Electron transfer flavoprotein subunit beta OS=Homo sapiens GN=ETFB PE=1 SV=3	1	1	NA	1	NA	2	2	NA	3	3	NA	7	7	NA	5.95847	5.95847	NA	NA	209374	150145	13024700	14399100	14448500	NA	NA	NA	NA	NA	NA	TRUE	FALSE	TRUE	NA	4.74949	5.31774	NA	1	1	NA	NA	NA	NA	NA	NA	NA	186389
276	SNRPA1	P09661	U2 small nuclear ribonucleoprotein A' OS=Homo sapiens GN=SNRPA1 PE=1 SV=2	1	1	NA	1	NA	2	2	NA	3	3	NA	5	5	NA	6.35802	6.35802	NA	4473420	4314950	5480260	11507400	12924300	12773700	NA	NA	NA	NA	NA	NA	TRUE	FALSE	TRUE	0.127035	0.206855	0.128804	1	1	1	NA	NA	NA	NA	NA	NA	4.77182e+06	4.42219e+06
277	PAICS	E9PBS1|P22234|P22234-2	Multifunctional protein ADE2 (Fragment) OS=Homo sapiens GN=PAICS PE=1 SV=1|Multifunctional protein ADE2 OS=Homo sapiens GN=PAICS PE=1 SV=3|Isoform 2 of Multifunctional protein ADE2 OS=Homo sapiens GN=PAICS	2	1	1	1	1	2	2	2	3	3	3	5	5	3	5.55947	5.54418	5.57475	350933	193450	179733	6580960	7386920	7186380	2968220	2428920	2957560	2003000	2706090	2622930	TRUE	TRUE	TRUE	0.926085	2.63711	2.20952	1	1	1	1	1	1	0.865806	1.05939	1.01247	294046	206063
278	PCNA	P12004	Proliferating cell nuclear antigen OS=Homo sapiens GN=PCNA PE=1 SV=1	2	1	1	1	1	2	2	2	3	3	3	9	8	9	6.87554	6.64126	7.10982	2046280	2355920	1323200	28799500	33214800	31996000	28800800	24534300	26620100	36982400	36864700	35587000	TRUE	TRUE	TRUE	0.695034	0.973656	1.33624	1	1	1	1	1	1	1.6475	1.42878	1.5262	2.03026e+06	2.0285e+06
279	DDX17	H3BLZ8|Q92841	Probable ATP-dependent RNA helicase DDX17 OS=Homo sapiens GN=DDX17 PE=1 SV=1|Probable ATP-dependent RNA helicase DDX17 OS=Homo sapiens GN=DDX17 PE=1 SV=2	1	1	NA	1	NA	2	2	NA	3	3	NA	13	13	NA	6.04538	6.04538	NA	2583480	4413150	2845520	31314000	28933900	31674700	NA	NA	NA	NA	NA	NA	TRUE	FALSE	TRUE	0.598576	0.452786	0.615128	1	1	1	NA	NA	NA	NA	NA	NA	2.83833e+06	3.85922e+06
280	SCFD1	Q8WVM8	Sec1 family domain-containing protein 1 OS=Homo sapiens GN=SCFD1 PE=1 SV=4	1	1	NA	1	NA	2	2	NA	3	3	NA	7	7	NA	5.7019	5.7019	NA	156638	263140	201575	12175500	12806100	13386000	NA	NA	NA	NA	NA	NA	TRUE	FALSE	TRUE	3.83862	3.36097	3.66969	1	1	1	NA	NA	NA	NA	NA	NA	182481	230620
281	RPN1	P04843	Dolichyl-diphosphooligosaccharide--protein glycosyltransferase subunit 1 OS=Homo sapiens GN=RPN1 PE=1 SV=1	1	1	NA	1	NA	2	2	NA	3	3	NA	9	9	NA	6.0871	6.0871	NA	1780750	2035540	1188220	17146500	17620900	17320000	NA	NA	NA	NA	NA	NA	TRUE	FALSE	TRUE	0.475509	0.597837	0.805501	1	1	1	NA	NA	NA	NA	NA	NA	1.71278e+06	1.8064e+06
282	HSP90AA1	P07900|P07900-2	Heat shock protein HSP 90-alpha OS=Homo sapiens GN=HSP90AA1 PE=1 SV=5|Isoform 2 of Heat shock protein HSP 90-alpha OS=Homo sapiens GN=HSP90AA1	2	1	1	1	1	2	2	2	3	3	3	9	9	8	5.97408	5.96707	5.98109	1136170	2774550	547127	14238100	15589600	16686600	10341500	11206000	11964100	8502400	10329800	11884100	TRUE	TRUE	TRUE	0.618863	0.38804	1.68537	1	1	1	1	1	1	1.05486	0.876535	1.13401	1.21682e+06	1.81722e+06
283	ACSL1	B7Z3Z9|E7EPM6|P33121|P33121-2|P33121-3	Long-chain-fatty-acid--CoA ligase 1 OS=Homo sapiens GN=ACSL1 PE=1 SV=1|Long-chain-fatty-acid--CoA ligase 1 OS=Homo sapiens GN=ACSL1 PE=1 SV=1|Long-chain-fatty-acid--CoA ligase 1 OS=Homo sapiens GN=ACSL1 PE=1 SV=1|Isoform 2 of Long-chain-fatty-acid--CoA ligase 1 OS=Homo sapiens GN=ACSL1|Isoform 3 of Long-chain-fatty-acid--CoA ligase 1 OS=Homo sapiens GN=ACSL1	1	1	NA	1	NA	1	1	NA	3	3	NA	2	2	NA	5.3786	5.3786	NA	NA	NA	NA	1741340	2017720	2218030	NA	NA	NA	NA	NA	NA	TRUE	FALSE	TRUE	NA	NA	NA	NA	NA	NA	NA	NA	NA	NA	NA	NA	NA	NA
284	AGPS	O00116	Alkyldihydroxyacetonephosphate synthase, peroxisomal OS=Homo sapiens GN=AGPS PE=1 SV=1	1	1	NA	1	NA	2	2	NA	3	3	NA	3	3	NA	5.72359	5.72359	NA	408453	418226	150820	6822710	5792300	6491130	NA	NA	NA	NA	NA	NA	TRUE	FALSE	TRUE	0.824899	0.956477	2.37835	1	1	1	NA	NA	NA	NA	NA	NA	335184	368104
285	P1087_GFP_MAGEA4	P1087_GFP_MAGEA4	NA	2	1	1	1	1	2	2	2	3	3	3	18	18	6	7.40034	8.74871	6.05198	645256	1888920	887166	172002000	198687000	191199000	8832790	11006600	10402800	385249	642242	254835	TRUE	TRUE	TRUE	13.164	7.26424	11.9096	1	1	1	1	1	1	0.0559602	0.0554848	0.0279665	848443	1.35066e+06
286	ETFA	P13804|P13804-2	Electron transfer flavoprotein subunit alpha, mitochondrial OS=Homo sapiens GN=ETFA PE=1 SV=1|Isoform 2 of Electron transfer flavoprotein subunit alpha, mitochondrial OS=Homo sapiens GN=ETFA	1	1	NA	1	NA	2	2	NA	3	3	NA	7	7	NA	6.47053	6.47053	NA	NA	NA	325553	17317500	20104700	19720000	NA	NA	NA	NA	NA	NA	TRUE	FALSE	TRUE	NA	NA	3.34734	NA	NA	1	NA	NA	NA	NA	NA	NA	NA	NA
287	SEH1L	K7ELV2|Q96EE3|Q96EE3-1	Nucleoporin SEH1 (Fragment) OS=Homo sapiens GN=SEH1L PE=1 SV=1|Nucleoporin SEH1 OS=Homo sapiens GN=SEH1L PE=1 SV=3|Isoform B of Nucleoporin SEH1 OS=Homo sapiens GN=SEH1L	1	1	NA	1	NA	1	1	NA	3	3	NA	3	3	NA	5.65961	5.65961	NA	NA	NA	NA	3279460	3147860	3532380	NA	NA	NA	NA	NA	NA	TRUE	FALSE	TRUE	NA	NA	NA	NA	NA	NA	NA	NA	NA	NA	NA	NA	NA	NA
288	GFM1	Q96RP9	Elongation factor G, mitochondrial OS=Homo sapiens GN=GFM1 PE=1 SV=2	1	1	NA	1	NA	2	2	NA	3	3	NA	8	8	NA	6.10867	6.10867	NA	999261	3493360	2929110	18434000	20007700	21122100	NA	NA	NA	NA	NA	NA	TRUE	FALSE	TRUE	0.911017	0.395538	0.398489	1	1	1	NA	NA	NA	NA	NA	NA	1.52721e+06	2.74089e+06
289	UBB|UBC|RPS27A|UBA52	B4DV12|F5GXK7|F5GYU3|F5H265|F5H2Z3|F5H388|F5H6Q2|F5H747|J3QKN0|J3QS39|J3QTR3|P0CG47|P0CG48|P62979|P62987|Q5PY61|Q96C32	Polyubiquitin-B OS=Homo sapiens GN=UBB PE=1 SV=1|Polyubiquitin-C (Fragment) OS=Homo sapiens GN=UBC PE=1 SV=2|Polyubiquitin-C (Fragment) OS=Homo sapiens GN=UBC PE=1 SV=1|Polyubiquitin-C (Fragment) OS=Homo sapiens GN=UBC PE=1 SV=1|Polyubiquitin-C (Fragment) OS=Homo sapiens GN=UBC PE=1 SV=1|Polyubiquitin-C (Fragment) OS=Homo sapiens GN=UBC PE=1 SV=1|Polyubiquitin-C (Fragment) OS=Homo sapiens GN=UBC …	1	1	NA	1	NA	2	2	NA	3	3	NA	6	6	NA	6.95307	6.95307	NA	3251230	3032980	2871610	27882800	31847000	30006500	NA	NA	NA	NA	NA	NA	TRUE	FALSE	TRUE	0.423521	0.725159	0.577437	1	1	1	NA	NA	NA	NA	NA	NA	3.25811e+06	2.9445e+06
290	PYCR2	Q96C36	Pyrroline-5-carboxylate reductase 2 OS=Homo sapiens GN=PYCR2 PE=1 SV=1	1	1	NA	1	NA	1	1	NA	3	3	NA	3	3	NA	5.5615	5.5615	NA	NA	NA	NA	4217480	4656870	4670260	NA	NA	NA	NA	NA	NA	TRUE	FALSE	TRUE	NA	NA	NA	NA	NA	NA	NA	NA	NA	NA	NA	NA	NA	NA
291	ALDH9A1	P49189	4-trimethylaminobutyraldehyde dehydrogenase OS=Homo sapiens GN=ALDH9A1 PE=1 SV=3	1	1	NA	1	NA	2	2	NA	3	3	NA	4	4	NA	6.1878	6.1878	NA	492590	813519	886115	9480440	11230400	11025100	NA	NA	NA	NA	NA	NA	TRUE	FALSE	TRUE	0.950449	0.953371	0.687555	1	1	1	NA	NA	NA	NA	NA	NA	622998	735605
292	SDHA	P31040	Succinate dehydrogenase [ubiquinone] flavoprotein subunit, mitochondrial OS=Homo sapiens GN=SDHA PE=1 SV=2	1	1	NA	1	NA	2	2	NA	3	3	NA	5	5	NA	6.12139	6.12139	NA	886115	1577980	845736	9852510	11701000	11629700	NA	NA	NA	NA	NA	NA	TRUE	FALSE	TRUE	0.549089	0.512101	0.759886	1	1	1	NA	NA	NA	NA	NA	NA	1.02408e+06	1.25401e+06
293	ALDH1B1	A0A0U1RQK9|P30837	Aldehyde dehydrogenase X, mitochondrial (Fragment) OS=Homo sapiens GN=ALDH1B1 PE=1 SV=1|Aldehyde dehydrogenase X, mitochondrial OS=Homo sapiens GN=ALDH1B1 PE=1 SV=3	1	1	NA	1	NA	2	2	NA	3	3	NA	5	5	NA	5.88077	5.88077	NA	355114	571992	222761	7060380	9167260	8214700	NA	NA	NA	NA	NA	NA	TRUE	FALSE	TRUE	0.981852	1.10684	2.03783	1	1	1	NA	NA	NA	NA	NA	NA	381048	424409
294	CCDC47	Q96A33	Coiled-coil domain-containing protein 47 OS=Homo sapiens GN=CCDC47 PE=1 SV=1	1	1	NA	1	NA	2	2	NA	3	3	NA	3	3	NA	5.47076	5.47076	NA	NA	513771	NA	4981500	5214100	5990730	NA	NA	NA	NA	NA	NA	TRUE	FALSE	TRUE	NA	0.700881	NA	NA	1	NA	NA	NA	NA	NA	NA	NA	NA	529985
295	RPL12	P30050	60S ribosomal protein L12 OS=Homo sapiens GN=RPL12 PE=1 SV=1	1	1	NA	1	NA	2	2	NA	3	3	NA	5	5	NA	6.16278	6.16278	NA	733149	859904	747075	14738300	14077200	12747100	NA	NA	NA	NA	NA	NA	TRUE	FALSE	TRUE	0.992753	1.13058	0.942892	1	1	1	NA	NA	NA	NA	NA	NA	731593	810707
296	ATP5C1	P36542|P36542-2	ATP synthase subunit gamma, mitochondrial OS=Homo sapiens GN=ATP5C1 PE=1 SV=1|Isoform Heart of ATP synthase subunit gamma, mitochondrial OS=Homo sapiens GN=ATP5C1	1	1	NA	1	NA	2	2	NA	3	3	NA	6	6	NA	6.34229	6.34229	NA	193635	575624	244683	15260700	16392500	15565700	NA	NA	NA	NA	NA	NA	TRUE	FALSE	TRUE	3.89203	1.96671	3.51544	1	1	1	NA	NA	NA	NA	NA	NA	245127	407786
297	CCT5	P48643	T-complex protein 1 subunit epsilon OS=Homo sapiens GN=CCT5 PE=1 SV=1	1	1	NA	1	NA	2	2	NA	3	3	NA	6	6	NA	5.85787	5.85787	NA	806804	1133080	1262310	15062300	14819000	14432900	NA	NA	NA	NA	NA	NA	TRUE	FALSE	TRUE	0.921954	0.903218	0.631833	1	1	1	NA	NA	NA	NA	NA	NA	910923	1.08834e+06
298	SDHB	P21912	Succinate dehydrogenase [ubiquinone] iron-sulfur subunit, mitochondrial OS=Homo sapiens GN=SDHB PE=1 SV=3	1	1	NA	1	NA	2	2	NA	3	3	NA	3	3	NA	5.72489	5.72489	NA	382166	1020220	577901	6004380	7872960	8066450	NA	NA	NA	NA	NA	NA	TRUE	FALSE	TRUE	0.775893	0.53294	0.771337	1	1	1	NA	NA	NA	NA	NA	NA	529956	756181
299	UQCRC1	P31930	Cytochrome b-c1 complex subunit 1, mitochondrial OS=Homo sapiens GN=UQCRC1 PE=1 SV=3	1	1	NA	1	NA	2	2	NA	3	3	NA	4	4	NA	5.87045	5.87045	NA	NA	186729	NA	4482570	4849960	4972040	NA	NA	NA	NA	NA	NA	TRUE	FALSE	TRUE	NA	1.79375	NA	NA	1	NA	NA	NA	NA	NA	NA	NA	NA	183403
300	CECR5	Q9BXW7|Q9BXW7-2	Cat eye syndrome critical region protein 5 OS=Homo sapiens GN=CECR5 PE=1 SV=1|Isoform 1 of Cat eye syndrome critical region protein 5 OS=Homo sapiens GN=CECR5	1	1	NA	1	NA	2	2	NA	3	3	NA	3	3	NA	5.47632	5.47632	NA	349355	245134	2305300	3818230	4118150	5315860	NA	NA	NA	NA	NA	NA	TRUE	FALSE	TRUE	0.539736	1.1602	0.127427	1	1	1	NA	NA	NA	NA	NA	NA	482642	389290
301	DDX5	J3KTA4|P17844|P17844-2	Probable ATP-dependent RNA helicase DDX5 OS=Homo sapiens GN=DDX5 PE=1 SV=1|Probable ATP-dependent RNA helicase DDX5 OS=Homo sapiens GN=DDX5 PE=1 SV=1|Isoform 2 of Probable ATP-dependent RNA helicase DDX5 OS=Homo sapiens GN=DDX5	1	1	NA	1	NA	2	2	NA	3	3	NA	12	12	NA	6.13174	6.13174	NA	1493320	2966350	1942910	30044400	24930900	26255200	NA	NA	NA	NA	NA	NA	TRUE	FALSE	TRUE	0.993566	0.58043	0.746754	1	1	1	NA	NA	NA	NA	NA	NA	1.65813e+06	2.56547e+06
302	COMT	P21964|P21964-2	Catechol O-methyltransferase OS=Homo sapiens GN=COMT PE=1 SV=2|Isoform Soluble of Catechol O-methyltransferase OS=Homo sapiens GN=COMT	1	1	NA	1	NA	2	2	NA	3	3	NA	2	2	NA	6.3875	6.3875	NA	374759	577529	347381	6327220	6663200	7210750	NA	NA	NA	NA	NA	NA	TRUE	FALSE	TRUE	0.833771	0.796789	1.14707	1	1	1	NA	NA	NA	NA	NA	NA	409988	495960
303	PHGDH	O43175	D-3-phosphoglycerate dehydrogenase OS=Homo sapiens GN=PHGDH PE=1 SV=4	1	1	NA	1	NA	2	2	NA	3	3	NA	6	6	NA	5.98619	5.98619	NA	527960	374986	1281440	18661900	18225700	16251600	NA	NA	NA	NA	NA	NA	TRUE	FALSE	TRUE	1.74558	3.35663	0.70083	1	1	1	NA	NA	NA	NA	NA	NA	562727	479889
304	HSPD1	P10809	60 kDa heat shock protein, mitochondrial OS=Homo sapiens GN=HSPD1 PE=1 SV=2	2	1	1	1	1	2	2	2	3	3	3	17	17	7	6.24474	6.55417	5.9353	2250340	4620500	3530510	39261500	42376100	41647100	7120540	7399430	8879420	5817930	7505770	8497070	TRUE	TRUE	TRUE	0.861598	0.633383	0.651872	1	1	1	1	1	1	1.04831	0.964551	1.09248	2.79715e+06	3.85797e+06
305	RHOA	P61586	Transforming protein RhoA OS=Homo sapiens GN=RHOA PE=1 SV=1	1	1	NA	1	NA	2	2	NA	3	3	NA	2	2	NA	6.37912	6.37912	NA	702022	903143	676868	8847570	10552500	9879330	NA	NA	NA	NA	NA	NA	TRUE	FALSE	TRUE	0.622385	0.806925	0.806563	1	1	1	NA	NA	NA	NA	NA	NA	763279	792721
306	ATP5O	P48047	ATP synthase subunit O, mitochondrial OS=Homo sapiens GN=ATP5O PE=1 SV=1	1	1	NA	1	NA	2	2	NA	3	3	NA	4	4	NA	5.43374	5.43374	NA	187063	835619	841139	7340960	8017160	8203040	NA	NA	NA	NA	NA	NA	TRUE	FALSE	TRUE	1.93799	0.662593	0.538917	1	1	1	NA	NA	NA	NA	NA	NA	318825	644806
307	RRAS2	A0A0C4DGH2|P62070|P62070-4	Ras-related protein R-Ras2 OS=Homo sapiens GN=RRAS2 PE=1 SV=1|Ras-related protein R-Ras2 OS=Homo sapiens GN=RRAS2 PE=1 SV=1|Isoform 4 of Ras-related protein R-Ras2 OS=Homo sapiens GN=RRAS2	1	1	NA	1	NA	2	2	NA	3	3	NA	2	2	NA	5.57578	5.57578	NA	NA	239179	NA	2687710	3360970	3488500	NA	NA	NA	NA	NA	NA	TRUE	FALSE	TRUE	NA	0.970456	NA	NA	1	NA	NA	NA	NA	NA	NA	NA	NA	224778
308	AFG3L2	Q9Y4W6	AFG3-like protein 2 OS=Homo sapiens GN=AFG3L2 PE=1 SV=2	1	1	NA	1	NA	2	2	NA	3	3	NA	5	5	NA	5.99283	5.99283	NA	255334	599540	166722	12391200	13979000	12597300	NA	NA	NA	NA	NA	NA	TRUE	FALSE	TRUE	2.39657	1.61025	4.17541	1	1	1	NA	NA	NA	NA	NA	NA	280519	404702
309	FDPS	P14324|P14324-2	Farnesyl pyrophosphate synthase OS=Homo sapiens GN=FDPS PE=1 SV=4|Isoform 2 of Farnesyl pyrophosphate synthase OS=Homo sapiens GN=FDPS	1	1	NA	1	NA	2	2	NA	3	3	NA	3	3	NA	5.59713	5.59713	NA	329459	412141	NA	5608540	6008610	6386480	NA	NA	NA	NA	NA	NA	TRUE	FALSE	TRUE	0.840687	1.00684	NA	1	1	NA	NA	NA	NA	NA	NA	NA	365940	395431
310	ACTR3	P61158	Actin-related protein 3 OS=Homo sapiens GN=ACTR3 PE=1 SV=3	1	1	NA	1	NA	2	2	NA	3	3	NA	2	2	NA	5.67406	5.67406	NA	466508	549312	448918	4316060	5471640	5345880	NA	NA	NA	NA	NA	NA	TRUE	FALSE	TRUE	0.456893	0.687912	0.658062	1	1	1	NA	NA	NA	NA	NA	NA	513528	494913
311	VIM	P08670	Vimentin OS=Homo sapiens GN=VIM PE=1 SV=4	2	1	1	1	1	2	2	2	3	3	3	9	9	9	6.06654	5.89774	6.23533	1310440	1628950	2064550	18984100	18212700	13628300	14168100	12390200	13986100	10735600	12824200	12425400	TRUE	TRUE	TRUE	0.715416	0.772149	0.36478	1	1	1	1	1	1	0.972189	0.984193	1.01425	1.37744e+06	1.56793e+06
312	SCO2	O43819	Protein SCO2 homolog, mitochondrial OS=Homo sapiens GN=SCO2 PE=1 SV=3	1	1	NA	1	NA	2	2	NA	3	3	NA	2	2	NA	5.63723	5.63723	NA	NA	222318	570965	2863260	3485670	3295740	NA	NA	NA	NA	NA	NA	TRUE	FALSE	TRUE	NA	1.08279	0.318976	NA	1	1	NA	NA	NA	NA	NA	NA	NA	262350
313	ATAD1	Q8NBU5	ATPase family AAA domain-containing protein 1 OS=Homo sapiens GN=ATAD1 PE=1 SV=1	1	1	NA	1	NA	1	1	NA	3	3	NA	2	2	NA	5.75681	5.75681	NA	NA	NA	NA	890736	865725	1073130	NA	NA	NA	NA	NA	NA	TRUE	FALSE	TRUE	NA	NA	NA	NA	NA	NA	NA	NA	NA	NA	NA	NA	NA	NA
314	TARDBP	Q13148	TAR DNA-binding protein 43 OS=Homo sapiens GN=TARDBP PE=1 SV=1	1	1	NA	1	NA	2	2	NA	3	3	NA	6	6	NA	6.48567	6.48567	NA	437814	740496	375359	20758300	23480500	22329100	NA	NA	NA	NA	NA	NA	TRUE	FALSE	TRUE	2.34147	2.18987	3.2873	1	1	1	NA	NA	NA	NA	NA	NA	481268	588499
315	XRCC6	B1AHC9|P12956	X-ray repair cross-complementing protein 6 OS=Homo sapiens GN=XRCC6 PE=1 SV=1|X-ray repair cross-complementing protein 6 OS=Homo sapiens GN=XRCC6 PE=1 SV=2	1	1	NA	1	NA	2	2	NA	3	3	NA	7	7	NA	5.92898	5.92898	NA	606947	716986	921688	13125400	12169200	15642500	NA	NA	NA	NA	NA	NA	TRUE	FALSE	TRUE	1.06794	1.17216	0.937858	1	1	1	NA	NA	NA	NA	NA	NA	680258	767854
316	IDH3G	P51553	Isocitrate dehydrogenase [NAD] subunit gamma, mitochondrial OS=Homo sapiens GN=IDH3G PE=1 SV=1	1	1	NA	1	NA	1	1	NA	3	3	NA	5	5	NA	6.19356	6.19356	NA	NA	NA	NA	6128280	6504680	6374420	NA	NA	NA	NA	NA	NA	TRUE	FALSE	TRUE	NA	NA	NA	NA	NA	NA	NA	NA	NA	NA	NA	NA	NA	NA
317	RAB18	Q9NP72	Ras-related protein Rab-18 OS=Homo sapiens GN=RAB18 PE=1 SV=1	1	1	NA	1	NA	2	2	NA	3	3	NA	6	6	NA	5.92449	5.92449	NA	NA	NA	325344	11663600	13316100	12440200	NA	NA	NA	NA	NA	NA	TRUE	FALSE	TRUE	NA	NA	2.113	NA	NA	1	NA	NA	NA	NA	NA	NA	NA	NA
318	ARL8B	Q9NVJ2	ADP-ribosylation factor-like protein 8B OS=Homo sapiens GN=ARL8B PE=1 SV=1	1	1	NA	1	NA	1	1	NA	3	3	NA	2	2	NA	5.99558	5.99558	NA	NA	NA	NA	4643510	5461030	5222740	NA	NA	NA	NA	NA	NA	TRUE	FALSE	TRUE	NA	NA	NA	NA	NA	NA	NA	NA	NA	NA	NA	NA	NA	NA
319	C1QBP	Q07021	Complement component 1 Q subcomponent-binding protein, mitochondrial OS=Homo sapiens GN=C1QBP PE=1 SV=1	1	1	NA	1	NA	2	2	NA	3	3	NA	5	5	NA	6.41255	6.41255	NA	3449190	4878830	2245110	25832100	21455600	27077000	NA	NA	NA	NA	NA	NA	TRUE	FALSE	TRUE	0.369852	0.30371	0.666466	1	1	1	NA	NA	NA	NA	NA	NA	3.32435e+06	4.33826e+06
320	TCP1	P17987	T-complex protein 1 subunit alpha OS=Homo sapiens GN=TCP1 PE=1 SV=1	1	1	NA	1	NA	2	2	NA	3	3	NA	10	10	NA	6.37687	6.37687	NA	891058	597682	996674	22225800	24204200	21931500	NA	NA	NA	NA	NA	NA	TRUE	FALSE	TRUE	1.23179	2.79676	1.21599	1	1	1	NA	NA	NA	NA	NA	NA	859637	674653
321	GARS	P41250	Glycine--tRNA ligase OS=Homo sapiens GN=GARS PE=1 SV=3	1	1	NA	1	NA	2	2	NA	3	3	NA	2	2	NA	5.51352	5.51352	NA	425496	350462	NA	3025820	3428410	3104720	NA	NA	NA	NA	NA	NA	TRUE	FALSE	TRUE	0.351183	0.675595	NA	1	1	NA	NA	NA	NA	NA	NA	NA	413123	352231
322	IARS	A0A0A0MSX9|J3KR24|P41252	Isoleucine--tRNA ligase, cytoplasmic OS=Homo sapiens GN=IARS PE=1 SV=1|Isoleucine--tRNA ligase, cytoplasmic OS=Homo sapiens GN=IARS PE=1 SV=1|Isoleucine--tRNA ligase, cytoplasmic OS=Homo sapiens GN=IARS PE=1 SV=2	2	1	1	1	1	2	2	2	3	3	3	2	2	2	5.45578	5.4823	5.42925	373629	NA	443444	2928620	3658280	3171470	1333450	1439980	1490430	1076810	1500100	1959040	TRUE	TRUE	TRUE	0.387087	NA	0.395218	1	NA	1	1	1	1	1.03609	0.990585	1.50059	422793	NA
323	HK1	P19367|P19367-2|P19367-3|P19367-4	Hexokinase-1 OS=Homo sapiens GN=HK1 PE=1 SV=3|Isoform 2 of Hexokinase-1 OS=Homo sapiens GN=HK1|Isoform 3 of Hexokinase-1 OS=Homo sapiens GN=HK1|Isoform 4 of Hexokinase-1 OS=Homo sapiens GN=HK1	1	1	NA	1	NA	2	2	NA	3	3	NA	15	15	NA	6.39485	6.39485	NA	1235420	917914	1991590	27833800	32861300	30642800	NA	NA	NA	NA	NA	NA	TRUE	FALSE	TRUE	1.11261	2.47239	0.850244	1	1	1	NA	NA	NA	NA	NA	NA	1.33001e+06	1.0551e+06
324	LMNB1	P20700	Lamin-B1 OS=Homo sapiens GN=LMNB1 PE=1 SV=2	1	1	NA	1	NA	2	2	NA	3	3	NA	9	9	NA	5.88532	5.88532	NA	1328610	1867870	1061820	19872700	24980400	18102400	NA	NA	NA	NA	NA	NA	TRUE	FALSE	TRUE	0.738661	0.923607	0.942107	1	1	1	NA	NA	NA	NA	NA	NA	1.38559e+06	1.46534e+06
325	TECR	Q9NZ01	Very-long-chain enoyl-CoA reductase OS=Homo sapiens GN=TECR PE=1 SV=1	1	1	NA	1	NA	2	2	NA	3	3	NA	2	2	NA	6.28716	6.28716	NA	NA	363035	193840	7418630	7698420	7711440	NA	NA	NA	NA	NA	NA	TRUE	FALSE	TRUE	NA	1.46449	2.1984	NA	1	1	NA	NA	NA	NA	NA	NA	NA	306566
326	RAB1B	Q9H0U4	Ras-related protein Rab-1B OS=Homo sapiens GN=RAB1B PE=1 SV=1	1	1	NA	1	NA	2	2	NA	3	3	NA	5	5	NA	5.81638	5.81638	NA	396453	485885	332805	8026230	9418020	9846030	NA	NA	NA	NA	NA	NA	TRUE	FALSE	TRUE	0.999783	1.33863	1.63488	1	1	1	NA	NA	NA	NA	NA	NA	423267	432575
327	PDIA4	P13667	Protein disulfide-isomerase A4 OS=Homo sapiens GN=PDIA4 PE=1 SV=2	1	NA	1	NA	1	2	NA	2	3	NA	3	2	NA	2	5.54331	NA	5.54331	NA	NA	NA	NA	NA	NA	2110420	2045600	2260760	1547280	1888100	1712010	FALSE	TRUE	TRUE	NA	NA	NA	NA	NA	NA	1	1	1	0.940667	0.877672	0.864533	NA	NA
328	DSP	P15924	Desmoplakin OS=Homo sapiens GN=DSP PE=1 SV=3	1	NA	1	NA	1	2	NA	2	3	NA	3	15	NA	15	6.0618	NA	6.0618	NA	NA	NA	NA	NA	NA	9288610	10277400	15243800	10824500	39265400	14008800	FALSE	TRUE	TRUE	NA	NA	NA	NA	NA	NA	1	1	1	1.49518	3.63291	1.04915	NA	NA
329	RACK1	D6R9L0|D6R9Z1|D6RAU2|D6RFX4|D6RFZ9|D6RHH4|E9PD14|H0Y8W2|H0YAF8|J3KPE3|P63244	Receptor of-activated protein C kinase 1 (Fragment) OS=Homo sapiens GN=RACK1 PE=1 SV=1|Receptor of-activated protein C kinase 1 (Fragment) OS=Homo sapiens GN=RACK1 PE=1 SV=7|Receptor of-activated protein C kinase 1 OS=Homo sapiens GN=RACK1 PE=1 SV=1|Receptor of-activated protein C kinase 1 (Fragment) OS=Homo sapiens GN=RACK1 PE=1 SV=1|Receptor of-activated protein C kinase 1 (Fragment) OS=Homo sa…	1	NA	1	NA	1	2	NA	2	3	NA	3	2	NA	2	5.72318	NA	5.72318	NA	NA	NA	NA	NA	NA	2174570	1965870	2369520	1667280	2523950	2253780	FALSE	TRUE	TRUE	NA	NA	NA	NA	NA	NA	1	1	1	0.983719	1.22083	1.08588	NA	NA
330	PC	P11498	Pyruvate carboxylase, mitochondrial OS=Homo sapiens GN=PC PE=1 SV=2	1	NA	1	NA	1	2	NA	2	3	NA	3	46	NA	46	7.73741	NA	7.73741	NA	NA	NA	NA	NA	NA	150371000	114591000	152490000	73811800	88053700	92159200	FALSE	TRUE	TRUE	NA	NA	NA	NA	NA	NA	1	1	1	0.629793	0.730677	0.689965	NA	NA
331	UBE2D3	A0A087WY85|P61077|P61077-2|P61077-3	Ubiquitin-conjugating enzyme E2 D3 OS=Homo sapiens GN=UBE2D3 PE=1 SV=1|Ubiquitin-conjugating enzyme E2 D3 OS=Homo sapiens GN=UBE2D3 PE=1 SV=1|Isoform 2 of Ubiquitin-conjugating enzyme E2 D3 OS=Homo sapiens GN=UBE2D3|Isoform 3 of Ubiquitin-conjugating enzyme E2 D3 OS=Homo sapiens GN=UBE2D3	1	NA	1	NA	1	2	NA	2	3	NA	3	2	NA	2	6.67621	NA	6.67621	NA	NA	NA	NA	NA	NA	9708270	8922570	8357720	7612030	7365630	7916630	FALSE	TRUE	TRUE	NA	NA	NA	NA	NA	NA	1	1	1	1.00599	0.784961	1.08139	NA	NA
332	SUMO2	P61956	Small ubiquitin-related modifier 2 OS=Homo sapiens GN=SUMO2 PE=1 SV=3	1	NA	1	NA	1	2	NA	2	3	NA	3	3	NA	3	6.53309	NA	6.53309	NA	NA	NA	NA	NA	NA	7755630	5144770	8772630	4303470	5731560	4790720	FALSE	TRUE	TRUE	NA	NA	NA	NA	NA	NA	1	1	1	0.711931	1.05934	0.623448	NA	NA
333	UBE2N	P61088	Ubiquitin-conjugating enzyme E2 N OS=Homo sapiens GN=UBE2N PE=1 SV=1	1	NA	1	NA	1	2	NA	2	3	NA	3	4	NA	4	6.30692	NA	6.30692	NA	NA	NA	NA	NA	NA	7683190	7843030	7674380	5385510	6584100	6297700	FALSE	TRUE	TRUE	NA	NA	NA	NA	NA	NA	1	1	1	0.899334	0.798253	0.936846	NA	NA
334	ALDOA	H3BQN4|J3KPS3|P04075|P04075-2	Fructose-bisphosphate aldolase OS=Homo sapiens GN=ALDOA PE=1 SV=1|Fructose-bisphosphate aldolase OS=Homo sapiens GN=ALDOA PE=1 SV=1|Fructose-bisphosphate aldolase A OS=Homo sapiens GN=ALDOA PE=1 SV=2|Isoform 2 of Fructose-bisphosphate aldolase A OS=Homo sapiens GN=ALDOA	1	NA	1	NA	1	2	NA	2	3	NA	3	4	NA	4	6.00984	NA	6.00984	NA	NA	NA	NA	NA	NA	3974930	4868440	5038590	3851240	4739960	5332690	FALSE	TRUE	TRUE	NA	NA	NA	NA	NA	NA	1	1	1	1.2431	0.925791	1.20828	NA	NA
335	JUP	P14923	Junction plakoglobin OS=Homo sapiens GN=JUP PE=1 SV=3	1	NA	1	NA	1	2	NA	2	3	NA	3	3	NA	3	5.51252	NA	5.51252	NA	NA	NA	NA	NA	NA	1569940	1597790	1386410	1554130	3996890	2100700	FALSE	TRUE	TRUE	NA	NA	NA	NA	NA	NA	1	1	1	1.27011	2.37865	1.72982	NA	NA
336	SERPINB12	Q96P63|Q96P63-2	Serpin B12 OS=Homo sapiens GN=SERPINB12 PE=1 SV=1|Isoform 2 of Serpin B12 OS=Homo sapiens GN=SERPINB12	1	NA	1	NA	1	2	NA	2	3	NA	3	2	NA	2	5.45833	NA	5.45833	NA	NA	NA	NA	NA	NA	824589	953568	1691220	1140450	2609270	1779470	FALSE	TRUE	TRUE	NA	NA	NA	NA	NA	NA	1	1	1	1.77449	2.60193	1.20121	NA	NA
337	HIST1H2BF|HIST1H2BK|HIST1H2BJ|HIST1H2BO|HIST1H2BB|H2BFS|HIST1H2BD|HIST1H2BC|HIST2H2BE|HIST2H2BF|HIST1H2BH|HIST1H2BA|HIST1H2BN|HIST1H2BM|HIST1H2BL	B2R4S9|O60814|P06899|P23527|P33778|P57053|P58876|P62807|Q16778|Q5QNW6|Q5QNW6-2|Q93079|Q96A08|Q99877|Q99879|Q99880|U3KQK0	Histone H2B OS=Homo sapiens GN=HIST1H2BF PE=2 SV=1|Histone H2B type 1-K OS=Homo sapiens GN=HIST1H2BK PE=1 SV=3|Histone H2B type 1-J OS=Homo sapiens GN=HIST1H2BJ PE=1 SV=3|Histone H2B type 1-O OS=Homo sapiens GN=HIST1H2BO PE=1 SV=3|Histone H2B type 1-B OS=Homo sapiens GN=HIST1H2BB PE=1 SV=2|Histone H2B type F-S OS=Homo sapiens GN=H2BFS PE=1 SV=2|Histone H2B type 1-D OS=Homo sapiens GN=HIST1H2BD PE…	1	NA	1	NA	1	2	NA	2	3	NA	3	3	NA	3	6.12319	NA	6.12319	NA	NA	NA	NA	NA	NA	5386640	4819050	4302620	2962640	4065780	3152480	FALSE	TRUE	TRUE	NA	NA	NA	NA	NA	NA	1	1	1	0.705662	0.802252	0.836467	NA	NA
338	RPSA	A0A0C4DG17|C9J9K3|P08865	40S ribosomal protein SA OS=Homo sapiens GN=RPSA PE=1 SV=1|40S ribosomal protein SA (Fragment) OS=Homo sapiens GN=RPSA PE=1 SV=7|40S ribosomal protein SA OS=Homo sapiens GN=RPSA PE=1 SV=4	1	NA	1	NA	1	2	NA	2	3	NA	3	2	NA	2	5.60542	NA	5.60542	NA	NA	NA	NA	NA	NA	1088720	1175140	1387810	906083	1283390	1095400	FALSE	TRUE	TRUE	NA	NA	NA	NA	NA	NA	1	1	1	1.06779	1.03848	0.901099	NA	NA
339	TMEM263	Q8WUH6	Transmembrane protein 263 OS=Homo sapiens GN=TMEM263 PE=1 SV=1	1	NA	1	NA	1	2	NA	2	3	NA	3	4	NA	4	6.38312	NA	6.38312	NA	NA	NA	NA	NA	NA	10941500	9322900	7386470	4203390	5971400	4830870	FALSE	TRUE	TRUE	NA	NA	NA	NA	NA	NA	1	1	1	0.4929	0.609051	0.746652	NA	NA
340	HNRNPC	B2R5W2|B4DY08|G3V2Q1|G3V4C1|G3V4W0|G3V576|P07910|P07910-2|P07910-4	Heterogeneous nuclear ribonucleoproteins C1/C2 OS=Homo sapiens GN=HNRNPC PE=1 SV=1|Heterogeneous nuclear ribonucleoproteins C1/C2 OS=Homo sapiens GN=HNRNPC PE=1 SV=1|Heterogeneous nuclear ribonucleoproteins C1/C2 OS=Homo sapiens GN=HNRNPC PE=1 SV=1|Heterogeneous nuclear ribonucleoproteins C1/C2 OS=Homo sapiens GN=HNRNPC PE=1 SV=1|Heterogeneous nuclear ribonucleoproteins C1/C2 (Fragment) OS=Homo s…	1	NA	1	NA	1	2	NA	2	3	NA	3	3	NA	3	5.54226	NA	5.54226	NA	NA	NA	NA	NA	NA	3146890	2677740	2917690	1595960	2643740	2659390	FALSE	TRUE	TRUE	NA	NA	NA	NA	NA	NA	1	1	1	0.650693	0.938812	1.04057	NA	NA
341	UBE2L3	P68036|P68036-2|P68036-3	Ubiquitin-conjugating enzyme E2 L3 OS=Homo sapiens GN=UBE2L3 PE=1 SV=1|Isoform 2 of Ubiquitin-conjugating enzyme E2 L3 OS=Homo sapiens GN=UBE2L3|Isoform 3 of Ubiquitin-conjugating enzyme E2 L3 OS=Homo sapiens GN=UBE2L3	1	NA	1	NA	1	2	NA	2	3	NA	3	5	NA	5	7.068	NA	7.068	NA	NA	NA	NA	NA	NA	19110500	19282400	13979900	13359500	11556000	12725000	FALSE	TRUE	TRUE	NA	NA	NA	NA	NA	NA	1	1	1	0.896921	0.569869	1.03916	NA	NA
342	S100A9	P06702	Protein S100-A9 OS=Homo sapiens GN=S100A9 PE=1 SV=1	1	NA	1	NA	1	2	NA	2	3	NA	3	3	NA	3	6.16003	NA	6.16003	NA	NA	NA	NA	NA	NA	2613780	5534660	4334230	3119110	9642240	4889730	FALSE	TRUE	TRUE	NA	NA	NA	NA	NA	NA	1	1	1	1.53108	1.65659	1.28796	NA	NA
343	DSC1	Q08554|Q08554-2	Desmocollin-1 OS=Homo sapiens GN=DSC1 PE=1 SV=2|Isoform 1B of Desmocollin-1 OS=Homo sapiens GN=DSC1	1	NA	1	NA	1	2	NA	2	3	NA	3	2	NA	2	6.03902	NA	6.03902	NA	NA	NA	NA	NA	NA	1292840	1483580	1828770	1809450	4262700	2063530	FALSE	TRUE	TRUE	NA	NA	NA	NA	NA	NA	1	1	1	1.79572	2.73213	1.28819	NA	NA
344	UBE2J1	Q9Y385	Ubiquitin-conjugating enzyme E2 J1 OS=Homo sapiens GN=UBE2J1 PE=1 SV=2	1	NA	1	NA	1	2	NA	2	3	NA	3	2	NA	2	5.72136	NA	5.72136	NA	NA	NA	NA	NA	NA	1798910	1893060	1750550	1230620	1766210	1645800	FALSE	TRUE	TRUE	NA	NA	NA	NA	NA	NA	1	1	1	0.877709	0.887169	1.07333	NA	NA
345	MYH9	P35579	Myosin-9 OS=Homo sapiens GN=MYH9 PE=1 SV=4	1	NA	1	NA	1	2	NA	2	3	NA	3	4	NA	4	5.44509	NA	5.44509	NA	NA	NA	NA	NA	NA	1944890	2020460	1929900	1533320	1803610	1641710	FALSE	TRUE	TRUE	NA	NA	NA	NA	NA	NA	1	1	1	1.01152	0.84883	0.971161	NA	NA
346	SLC3A2	F5GZS6|J3KPF3|P08195|P08195-2|P08195-3|P08195-4	4F2 cell-surface antigen heavy chain OS=Homo sapiens GN=SLC3A2 PE=1 SV=1|4F2 cell-surface antigen heavy chain OS=Homo sapiens GN=SLC3A2 PE=1 SV=1|4F2 cell-surface antigen heavy chain OS=Homo sapiens GN=SLC3A2 PE=1 SV=3|Isoform 2 of 4F2 cell-surface antigen heavy chain OS=Homo sapiens GN=SLC3A2|Isoform 3 of 4F2 cell-surface antigen heavy chain OS=Homo sapiens GN=SLC3A2|Isoform 4 of 4F2 cell-surfac…	1	NA	1	NA	1	2	NA	2	3	NA	3	2	NA	2	5.46652	NA	5.46652	NA	NA	NA	NA	NA	NA	1225160	1179390	1315760	1188710	1483750	1391560	FALSE	TRUE	TRUE	NA	NA	NA	NA	NA	NA	1	1	1	1.24486	1.19628	1.20741	NA	NA
347	FABP5	Q01469	Fatty acid-binding protein, epidermal OS=Homo sapiens GN=FABP5 PE=1 SV=3	1	NA	1	NA	1	2	NA	2	3	NA	3	2	NA	2	5.43901	NA	5.43901	NA	NA	NA	NA	NA	NA	538093	478579	769803	621712	5123500	908088	FALSE	TRUE	TRUE	NA	NA	NA	NA	NA	NA	1	1	1	1.48241	10.1798	1.34672	NA	NA
348	PARP1	P09874	Poly [ADP-ribose] polymerase 1 OS=Homo sapiens GN=PARP1 PE=1 SV=4	1	NA	1	NA	1	2	NA	2	3	NA	3	2	NA	2	5.49245	NA	5.49245	NA	NA	NA	NA	NA	NA	1544700	1226860	1737620	1221730	1321270	1476940	FALSE	TRUE	TRUE	NA	NA	NA	NA	NA	NA	1	1	1	1.01477	1.02406	0.970371	NA	NA
349	PSMA4	H0YN18|P25789|P25789-2	Proteasome subunit alpha type-4 OS=Homo sapiens GN=PSMA4 PE=1 SV=1|Proteasome subunit alpha type-4 OS=Homo sapiens GN=PSMA4 PE=1 SV=1|Isoform 2 of Proteasome subunit alpha type-4 OS=Homo sapiens GN=PSMA4	1	NA	1	NA	1	2	NA	2	3	NA	3	2	NA	2	5.63904	NA	5.63904	NA	NA	NA	NA	NA	NA	2595080	2965960	3621400	2629070	3875500	3074680	FALSE	TRUE	TRUE	NA	NA	NA	NA	NA	NA	1	1	1	1.29983	1.24248	0.969288	NA	NA
350	LDHB	P07195	L-lactate dehydrogenase B chain OS=Homo sapiens GN=LDHB PE=1 SV=2	1	NA	1	NA	1	2	NA	2	3	NA	3	4	NA	4	5.94117	NA	5.94117	NA	NA	NA	NA	NA	NA	5935560	5623890	5392980	4643670	5364740	5901080	FALSE	TRUE	TRUE	NA	NA	NA	NA	NA	NA	1	1	1	1.00377	0.907068	1.2492	NA	NA
351	GAPDH	P04406	Glyceraldehyde-3-phosphate dehydrogenase OS=Homo sapiens GN=GAPDH PE=1 SV=3	1	NA	1	NA	1	2	NA	2	3	NA	3	5	NA	5	6.19856	NA	6.19856	NA	NA	NA	NA	NA	NA	6648660	7275140	8358450	5709030	9317280	8039770	FALSE	TRUE	TRUE	NA	NA	NA	NA	NA	NA	1	1	1	1.1017	1.2178	1.09811	NA	NA
352	UBE2K	P61086	Ubiquitin-conjugating enzyme E2 K OS=Homo sapiens GN=UBE2K PE=1 SV=3	1	NA	1	NA	1	2	NA	2	3	NA	3	4	NA	4	6.26162	NA	6.26162	NA	NA	NA	NA	NA	NA	8362850	10694200	9141760	6862120	7792330	8752930	FALSE	TRUE	TRUE	NA	NA	NA	NA	NA	NA	1	1	1	1.05279	0.692863	1.09308	NA	NA
353	IMPDH2	H0Y4R1|P12268	Inosine-5'-monophosphate dehydrogenase 2 (Fragment) OS=Homo sapiens GN=IMPDH2 PE=1 SV=1|Inosine-5'-monophosphate dehydrogenase 2 OS=Homo sapiens GN=IMPDH2 PE=1 SV=2	1	NA	1	NA	1	2	NA	2	3	NA	3	3	NA	3	5.72973	NA	5.72973	NA	NA	NA	NA	NA	NA	2017190	2257780	2541190	1610660	1850530	2516160	FALSE	TRUE	TRUE	NA	NA	NA	NA	NA	NA	1	1	1	1.02446	0.779368	1.1304	NA	NA
354	UBE2E2|UBE2E1|UBE2E3	A0A087X283|B7Z306|C9J2P0|H7C061|P51965|P51965-2|P51965-3|Q969T4|Q96LR5|R4GND1	Ubiquitin-conjugating enzyme E2 E2 OS=Homo sapiens GN=UBE2E2 PE=3 SV=1|Ubiquitin-conjugating enzyme E2 E1 OS=Homo sapiens GN=UBE2E1 PE=1 SV=1|Ubiquitin-conjugating enzyme E2 E1 (Fragment) OS=Homo sapiens GN=UBE2E1 PE=1 SV=1|Ubiquitin-conjugating enzyme E2 E1 (Fragment) OS=Homo sapiens GN=UBE2E1 PE=1 SV=1|Ubiquitin-conjugating enzyme E2 E1 OS=Homo sapiens GN=UBE2E1 PE=1 SV=1|Isoform 2 of Ubiquitin…	1	NA	1	NA	1	2	NA	2	3	NA	3	2	NA	2	5.98635	NA	5.98635	NA	NA	NA	NA	NA	NA	2785660	2634420	3063760	2666330	2696480	2783140	FALSE	TRUE	TRUE	NA	NA	NA	NA	NA	NA	1	1	1	1.22807	0.973286	1.03707	NA	NA
355	MCCC1	Q96RQ3	Methylcrotonoyl-CoA carboxylase subunit alpha, mitochondrial OS=Homo sapiens GN=MCCC1 PE=1 SV=3	1	NA	1	NA	1	2	NA	2	3	NA	3	18	NA	18	6.93598	NA	6.93598	NA	NA	NA	NA	NA	NA	39892700	28514100	47713600	18911100	27154400	27426300	FALSE	TRUE	TRUE	NA	NA	NA	NA	NA	NA	1	1	1	0.608218	0.905542	0.656228	NA	NA
356	UBA1	P22314|P22314-2	Ubiquitin-like modifier-activating enzyme 1 OS=Homo sapiens GN=UBA1 PE=1 SV=3|Isoform 2 of Ubiquitin-like modifier-activating enzyme 1 OS=Homo sapiens GN=UBA1	1	NA	1	NA	1	2	NA	2	3	NA	3	37	NA	37	7.21871	NA	7.21871	NA	NA	NA	NA	NA	NA	100234000	101794000	102777000	69759500	80831900	80761700	FALSE	TRUE	TRUE	NA	NA	NA	NA	NA	NA	1	1	1	0.892944	0.755073	0.897096	NA	NA
357	S100A8	P05109	Protein S100-A8 OS=Homo sapiens GN=S100A8 PE=1 SV=1	1	NA	1	NA	1	2	NA	2	3	NA	3	3	NA	3	6.12373	NA	6.12373	NA	NA	NA	NA	NA	NA	3349670	10443000	9349900	5015820	15331000	5422720	FALSE	TRUE	TRUE	NA	NA	NA	NA	NA	NA	1	1	1	1.92121	1.39596	0.662125	NA	NA
358	RPS2	H0YEN5|P15880	40S ribosomal protein S2 (Fragment) OS=Homo sapiens GN=RPS2 PE=1 SV=1|40S ribosomal protein S2 OS=Homo sapiens GN=RPS2 PE=1 SV=2	1	NA	1	NA	1	2	NA	2	3	NA	3	2	NA	2	5.51531	NA	5.51531	NA	NA	NA	NA	NA	NA	2675240	2017510	2785430	1709860	2086880	1850980	FALSE	TRUE	TRUE	NA	NA	NA	NA	NA	NA	1	1	1	0.820038	0.983581	0.758646	NA	NA
359	VDAC2	A0A0A0MR02|P45880|P45880-1|P45880-2	Voltage-dependent anion-selective channel protein 2 (Fragment) OS=Homo sapiens GN=VDAC2 PE=1 SV=1|Voltage-dependent anion-selective channel protein 2 OS=Homo sapiens GN=VDAC2 PE=1 SV=2|Isoform 1 of Voltage-dependent anion-selective channel protein 2 OS=Homo sapiens GN=VDAC2|Isoform 2 of Voltage-dependent anion-selective channel protein 2 OS=Homo sapiens GN=VDAC2	1	NA	1	NA	1	2	NA	2	3	NA	3	2	NA	2	5.45493	NA	5.45493	NA	NA	NA	NA	NA	NA	1547580	1379410	1886400	1517800	1467880	1684860	FALSE	TRUE	TRUE	NA	NA	NA	NA	NA	NA	1	1	1	1.25834	1.01187	1.01967	NA	NA
360	GSDMA	J3KRG2|Q96QA5	Gasdermin-A (Fragment) OS=Homo sapiens GN=GSDMA PE=1 SV=7|Gasdermin-A OS=Homo sapiens GN=GSDMA PE=1 SV=4	1	NA	1	NA	1	2	NA	2	3	NA	3	2	NA	2	5.76785	NA	5.76785	NA	NA	NA	NA	NA	NA	661646	1747760	1815500	1287600	3884550	2135490	FALSE	TRUE	TRUE	NA	NA	NA	NA	NA	NA	1	1	1	2.49684	2.11343	1.34286	NA	NA
361	EIF5A	I3L397|I3L504|P63241|P63241-2	Eukaryotic translation initiation factor 5A (Fragment) OS=Homo sapiens GN=EIF5A PE=1 SV=7|Eukaryotic translation initiation factor 5A-1 OS=Homo sapiens GN=EIF5A PE=1 SV=1|Eukaryotic translation initiation factor 5A-1 OS=Homo sapiens GN=EIF5A PE=1 SV=2|Isoform 2 of Eukaryotic translation initiation factor 5A-1 OS=Homo sapiens GN=EIF5A	1	NA	1	NA	1	2	NA	2	3	NA	3	4	NA	4	5.81722	NA	5.81722	NA	NA	NA	NA	NA	NA	6218330	6088100	7140350	3661720	5564090	6294890	FALSE	TRUE	TRUE	NA	NA	NA	NA	NA	NA	1	1	1	0.755522	0.869042	1.00646	NA	NA
362	ZBTB33	Q86T24	Transcriptional regulator Kaiso OS=Homo sapiens GN=ZBTB33 PE=1 SV=2	1	NA	1	NA	1	2	NA	2	3	NA	3	9	NA	9	6.32355	NA	6.32355	NA	NA	NA	NA	NA	NA	11759100	8005380	12718700	5894140	8566390	7152690	FALSE	TRUE	TRUE	NA	NA	NA	NA	NA	NA	1	1	1	0.643106	1.01752	0.642031	NA	NA
363	ANXA2	H0YMD0|H0YMU9|H0YN42|P07355|P07355-2	Annexin (Fragment) OS=Homo sapiens GN=ANXA2 PE=1 SV=1|Annexin OS=Homo sapiens GN=ANXA2 PE=1 SV=1|Annexin (Fragment) OS=Homo sapiens GN=ANXA2 PE=1 SV=1|Annexin A2 OS=Homo sapiens GN=ANXA2 PE=1 SV=2|Isoform 2 of Annexin A2 OS=Homo sapiens GN=ANXA2	1	NA	1	NA	1	2	NA	2	3	NA	3	3	NA	3	5.53906	NA	5.53906	NA	NA	NA	NA	NA	NA	2495980	3235040	3657710	2935350	5732020	3565800	FALSE	TRUE	TRUE	NA	NA	NA	NA	NA	NA	1	1	1	1.50888	1.68483	1.11295	NA	NA
364	DSG1	Q02413	Desmoglein-1 OS=Homo sapiens GN=DSG1 PE=1 SV=2	1	NA	1	NA	1	2	NA	2	3	NA	3	5	NA	5	6.10987	NA	6.10987	NA	NA	NA	NA	NA	NA	3024730	4013600	5828320	4295390	10754700	6675720	FALSE	TRUE	TRUE	NA	NA	NA	NA	NA	NA	1	1	1	1.82201	2.54796	1.30763	NA	NA
365	PRDX4	H7C3T4|Q13162	Peroxiredoxin-4 (Fragment) OS=Homo sapiens GN=PRDX4 PE=1 SV=1|Peroxiredoxin-4 OS=Homo sapiens GN=PRDX4 PE=1 SV=1	1	NA	1	NA	1	2	NA	2	3	NA	3	2	NA	2	5.9502	NA	5.9502	NA	NA	NA	NA	NA	NA	4146080	3480160	4150190	2533610	2646050	2901160	FALSE	TRUE	TRUE	NA	NA	NA	NA	NA	NA	1	1	1	0.78404	0.722981	0.798056	NA	NA
366	ACACA	Q13085	Acetyl-CoA carboxylase 1 OS=Homo sapiens GN=ACACA PE=1 SV=2	1	NA	1	NA	1	2	NA	2	3	NA	3	59	NA	59	6.89979	NA	6.89979	NA	NA	NA	NA	NA	NA	144447000	117186000	168531000	73430900	82508200	86427800	FALSE	TRUE	TRUE	NA	NA	NA	NA	NA	NA	1	1	1	0.652238	0.669498	0.585468	NA	NA
367	H2AFZ|H2AFV	P0C0S5|Q71UI9	Histone H2A.Z OS=Homo sapiens GN=H2AFZ PE=1 SV=2|Histone H2A.V OS=Homo sapiens GN=H2AFV PE=1 SV=3	1	NA	1	NA	1	2	NA	2	3	NA	3	2	NA	2	6.23755	NA	6.23755	NA	NA	NA	NA	NA	NA	3263410	3153360	2966940	1934090	2873080	2396880	FALSE	TRUE	TRUE	NA	NA	NA	NA	NA	NA	1	1	1	0.760398	0.866368	0.922289	NA	NA
368	SET	A0A0C4DFV9|Q01105|Q01105-2|Q01105-3|Q01105-4	Protein SET OS=Homo sapiens GN=SET PE=1 SV=1|Protein SET OS=Homo sapiens GN=SET PE=1 SV=3|Isoform 2 of Protein SET OS=Homo sapiens GN=SET|Isoform 3 of Protein SET OS=Homo sapiens GN=SET|Isoform 4 of Protein SET OS=Homo sapiens GN=SET	1	NA	1	NA	1	2	NA	2	3	NA	3	2	NA	2	5.79986	NA	5.79986	NA	NA	NA	NA	NA	NA	2302410	2340800	2485970	2115360	1912100	2339210	FALSE	TRUE	TRUE	NA	NA	NA	NA	NA	NA	1	1	1	1.17879	0.776738	1.07424	NA	NA
369	TUBA1C|TUBA1B|TUBA1A	F5H5D3|P68363|Q71U36|Q71U36-2|Q9BQE3	Tubulin alpha-1C chain OS=Homo sapiens GN=TUBA1C PE=1 SV=1|Tubulin alpha-1B chain OS=Homo sapiens GN=TUBA1B PE=1 SV=1|Tubulin alpha-1A chain OS=Homo sapiens GN=TUBA1A PE=1 SV=1|Isoform 2 of Tubulin alpha-1A chain OS=Homo sapiens GN=TUBA1A|Tubulin alpha-1C chain OS=Homo sapiens GN=TUBA1C PE=1 SV=1	1	NA	1	NA	1	2	NA	2	3	NA	3	9	NA	9	6.63128	NA	6.63128	NA	NA	NA	NA	NA	NA	16507500	15156100	16382700	10687900	13569100	15100300	FALSE	TRUE	TRUE	NA	NA	NA	NA	NA	NA	1	1	1	0.830705	0.851318	1.05228	NA	NA
370	HSPE1	P61604	10 kDa heat shock protein, mitochondrial OS=Homo sapiens GN=HSPE1 PE=1 SV=2	1	NA	1	NA	1	2	NA	2	3	NA	3	2	NA	2	5.66086	NA	5.66086	NA	NA	NA	NA	NA	NA	2789620	2936930	3138140	2532540	3868460	3998290	FALSE	TRUE	TRUE	NA	NA	NA	NA	NA	NA	1	1	1	1.16479	1.25249	1.45456	NA	NA
371	UBE2T	Q9NPD8	Ubiquitin-conjugating enzyme E2 T OS=Homo sapiens GN=UBE2T PE=1 SV=1	1	NA	1	NA	1	2	NA	2	3	NA	3	2	NA	2	5.39906	NA	5.39906	NA	NA	NA	NA	NA	NA	1016590	1272270	1115020	882370	1168080	1332630	FALSE	TRUE	TRUE	NA	NA	NA	NA	NA	NA	1	1	1	1.11363	0.873015	1.36445	NA	NA
372	P1087_HA_BirA_Rad18	P1087_HA_BirA_Rad18	NA	1	NA	1	NA	1	2	NA	2	3	NA	3	43	NA	43	7.61137	NA	7.61137	NA	NA	NA	NA	NA	NA	160176000	112723000	163900000	82969300	108459000	89507700	FALSE	TRUE	TRUE	NA	NA	NA	NA	NA	NA	1	1	1	0.664593	0.914916	0.623463	NA	NA
373	RAB1A|RAB1B	P62820|Q9H0U4	Ras-related protein Rab-1A OS=Homo sapiens GN=RAB1A PE=1 SV=3|Ras-related protein Rab-1B OS=Homo sapiens GN=RAB1B PE=1 SV=1	1	NA	1	NA	1	2	NA	2	3	NA	3	3	NA	3	5.55669	NA	5.55669	NA	NA	NA	NA	NA	NA	3180190	3078530	3527750	2938680	2907630	3424200	FALSE	TRUE	TRUE	NA	NA	NA	NA	NA	NA	1	1	1	1.18559	0.898098	1.10813	NA	NA
374	AHCY	P23526|P23526-2	Adenosylhomocysteinase OS=Homo sapiens GN=AHCY PE=1 SV=4|Isoform 2 of Adenosylhomocysteinase OS=Homo sapiens GN=AHCY	2	1	1	1	1	2	2	2	3	3	3	5	5	3	5.77925	5.82228	5.73621	NA	212753	346215	7311020	7686220	8027690	2773920	2947950	3243940	2003250	3137940	6495940	TRUE	TRUE	TRUE	NA	2.49501	1.28133	NA	1	1	1	1	1	0.926568	1.01217	2.28612	NA	237176
375	ATP5A1	P25705|P25705-2|P25705-3	ATP synthase subunit alpha, mitochondrial OS=Homo sapiens GN=ATP5A1 PE=1 SV=1|Isoform 2 of ATP synthase subunit alpha, mitochondrial OS=Homo sapiens GN=ATP5A1|Isoform 3 of ATP synthase subunit alpha, mitochondrial OS=Homo sapiens GN=ATP5A1	2	1	1	1	1	2	2	2	3	3	3	20	20	2	6.32137	7.11142	5.53131	2260710	3640090	2748250	77279800	80515000	84117200	1068560	1161920	1833610	1541360	1765990	1483610	TRUE	TRUE	TRUE	1.68813	1.52756	1.69139	1	1	1	1	1	1	1.85072	1.44524	0.923724	2.58204e+06	3.2099e+06
376	DDX39B	A0A0G2JJZ9|F6WLT2|Q13838|Q13838-2|Q5STU3	Isoform 2 of Spliceosome RNA helicase DDX39B OS=Homo sapiens GN=DDX39B|Spliceosome RNA helicase DDX39B (Fragment) OS=Homo sapiens GN=DDX39B PE=1 SV=1|Spliceosome RNA helicase DDX39B OS=Homo sapiens GN=DDX39B PE=1 SV=1|Spliceosome RNA helicase DDX39B OS=Homo sapiens GN=DDX39B PE=1 SV=2	2	1	1	1	1	2	2	2	3	3	3	4	2	4	5.62086	5.61398	5.62774	195096	286149	207487	5331740	5770370	5851960	3618510	3719670	4867250	2679130	3762960	3874320	TRUE	TRUE	TRUE	1.3496	1.39266	1.55857	1	1	1	1	1	1	0.949948	0.961952	0.908744	216217	251707
377	EEF1D	A0A087X1X7|E9PI39|E9PIZ1|E9PK01|E9PL12|E9PMW7|E9PPR1|E9PQ49|E9PQZ1|E9PRY8|H0YCK7|P29692|P29692-2|P29692-3|P29692-4	Elongation factor 1-delta (Fragment) OS=Homo sapiens GN=EEF1D PE=1 SV=1|Elongation factor 1-delta (Fragment) OS=Homo sapiens GN=EEF1D PE=1 SV=7|Elongation factor 1-delta OS=Homo sapiens GN=EEF1D PE=1 SV=1|Elongation factor 1-delta OS=Homo sapiens GN=EEF1D PE=1 SV=5|Isoform 2 of Elongation factor 1-delta OS=Homo sapiens GN=EEF1D|Isoform 3 of Elongation factor 1-delta OS=Homo sapiens GN=EEF1D|Isofo…	2	1	1	1	1	2	2	2	3	3	3	4	4	2	5.66242	5.75946	5.56538	232513	788142	791932	7194260	7020030	7236960	1579490	1587070	2116570	2045140	1767530	1780500	TRUE	TRUE	TRUE	1.52801	0.615133	0.50499	1	1	1	1	1	1	1.66128	1.05901	0.960371	348472	649486
378	FASN	A0A0U1RQF0|P49327	Fatty acid synthase OS=Homo sapiens GN=FASN PE=1 SV=1|Fatty acid synthase OS=Homo sapiens GN=FASN PE=1 SV=3	2	1	1	1	1	2	2	2	3	3	3	26	26	6	5.91042	6.15335	5.66749	1027450	2759940	2435440	47333600	59958800	51601100	6004500	6181150	7251230	4633920	5924480	5995300	TRUE	TRUE	TRUE	2.27507	1.50033	1.17084	1	1	1	1	1	1	0.990165	0.9114	0.943906	1.4761e+06	2.14953e+06
379	LDHA	P00338|P00338-3|P00338-4	Isoform 3 of L-lactate dehydrogenase A chain OS=Homo sapiens GN=LDHA|Isoform 4 of L-lactate dehydrogenase A chain OS=Homo sapiens GN=LDHA|L-lactate dehydrogenase A chain OS=Homo sapiens GN=LDHA PE=1 SV=2	2	1	1	1	1	2	2	2	3	3	3	2	2	2	5.58028	5.50745	5.65312	171705	296897	360777	4376480	4228390	4112750	2445840	2557680	2683250	1765550	2290640	2340630	TRUE	TRUE	TRUE	1.25872	0.983566	0.629953	1	1	1	1	1	1	0.926164	0.851606	0.995867	209494	280258
380	NPM1	P06748|P06748-2|P06748-3	Isoform 2 of Nucleophosmin OS=Homo sapiens GN=NPM1|Isoform 3 of Nucleophosmin OS=Homo sapiens GN=NPM1|Nucleophosmin OS=Homo sapiens GN=NPM1 PE=1 SV=2	2	1	1	1	1	2	2	2	3	3	3	8	8	7	6.36462	6.33041	6.39883	2775870	2929530	1464970	19146500	17603800	19750100	15288400	14017400	16475600	10400400	13381000	15817800	TRUE	TRUE	TRUE	0.340625	0.414995	0.744999	1	1	1	1	1	1	0.872819	0.907715	1.09606	2.49576e+06	2.67389e+06
381	PCCA	P05165|P05165-2|P05165-3	Isoform 2 of Propionyl-CoA carboxylase alpha chain, mitochondrial OS=Homo sapiens GN=PCCA|Isoform 3 of Propionyl-CoA carboxylase alpha chain, mitochondrial OS=Homo sapiens GN=PCCA|Propionyl-CoA carboxylase alpha chain, mitochondrial OS=Homo sapiens GN=PCCA PE=1 SV=4	2	1	1	1	1	2	1	2	3	3	3	29	2	29	6.3952	5.41417	7.37622	NA	NA	NA	1864050	2190190	1828140	91506200	74641000	92638000	57435800	68761000	66445800	TRUE	TRUE	TRUE	NA	NA	NA	NA	NA	NA	1	1	1	0.805319	0.875977	0.818857	NA	NA
382	RPS3	P23396|P23396-2	40S ribosomal protein S3 OS=Homo sapiens GN=RPS3 PE=1 SV=2|Isoform 2 of 40S ribosomal protein S3 OS=Homo sapiens GN=RPS3	2	1	1	1	1	2	2	2	3	3	3	15	15	9	6.83727	7.13665	6.53788	1557510	1316770	1607290	64978500	82556400	68211800	24910300	21352600	23797500	15929100	18666700	16742900	TRUE	TRUE	TRUE	2.06027	4.32987	2.3452	1	1	1	1	1	1	0.820443	0.831276	0.80321	1.59735e+06	1.30301e+06
383	RPS7	B5MCP9|P62081	40S ribosomal protein S7 OS=Homo sapiens GN=RPS7 PE=1 SV=1	2	1	1	1	1	2	2	2	3	3	3	2	2	2	5.843	5.64256	6.04345	456765	534432	489366	4020840	4010700	3122920	4403910	3799360	3819110	3474410	3407160	3159250	TRUE	TRUE	TRUE	0.43472	0.518277	0.352648	1	1	1	1	1	1	1.01223	0.852728	0.94439	454542	492291
384	YWHAE	P62258|P62258-2	14-3-3 protein epsilon OS=Homo sapiens GN=YWHAE PE=1 SV=1|Isoform SV of 14-3-3 protein epsilon OS=Homo sapiens GN=YWHAE	2	1	1	1	1	2	2	2	3	3	3	5	5	2	5.78158	5.89757	5.66558	788179	1881190	995500	9637480	9946170	12782600	2506350	2583030	2682290	1933940	2388400	3084610	TRUE	TRUE	TRUE	0.603844	0.365138	0.709566	1	1	1	1	1	1	0.990005	0.879237	1.31288	998206	1.51802e+06
[truncated: 34 more columns]

## Sheet: P1087_limma_comparison2
P1087_limma_POI-control for samples A																					P1087_limma file
gene_name	protein_id	description	found.in.files	found.in.file_including_bait_proteins_Zelda_190927_P1087_PH_SB_sampleA_T_R1_results_20191016_1648_proteins.txt	found.in.file_including_bait_proteins_Zelda_190927_P1087_PH_SB_sampleB_T_R1_results_20191016_1649_proteins.txt	found.in.files_A	found.in.files_B	found.in.conditions	found.in.conditions_A	found.in.conditions_B	found.in.reps	found.in.reps_A	found.in.reps_B	max.qupm	max.qupm_A	max.qupm_B	average.top3	average.top3_A	average.top3_B	keep_A	keep_B	keep	logFC	AveExpr	t	pvalue.limma	fdr.limma	B	pvalue.fdrtool	qval.fdrtool	lfdr.fdrtool	comparison	sample	hit_annotation_method	pvalue	fdr	hit	hit_annotation	top3
P1087_GFP_only	P1087_GFP_only	NA	1	1	NA	1	NA	2	2	NA	3	3	NA	2	2	NA	6.81715	6.81715	NA	TRUE	FALSE	TRUE	-7.13571	21.927	-24.7083	2.58082e-12	7.84568e-10	18.2835	2.22045e-16	6.33648e-14	6.33648e-14	POI - control	A	limma	2.58082e-12	7.84568e-10	FALSE	no hit	6.81715
P1087_GFP_MAGEA4	P1087_GFP_MAGEA4	NA	2	1	1	1	1	2	2	2	3	3	3	18	18	6	7.40034	8.74871	6.05198	TRUE	TRUE	TRUE	3.38446	23.7236	11.5027	3.45346e-08	5.24926e-06	9.32446	1.75295e-06	0.000250119	0.000757793	POI - control	A	limma	3.45346e-08	5.24926e-06	TRUE	enriched hit	8.74871
HIST1H4A	P62805	Histone H4 OS=Homo sapiens GN=HIST1H4A PE=1 SV=2	2	1	1	1	1	2	2	2	3	3	3	2	2	2	5.58345	5.47225	5.69465	TRUE	TRUE	TRUE	-3.36531	19.8019	-11.0482	1.20313e-07	1.18859e-05	8.15721	4.40842e-06	0.000419344	0.000844269	POI - control	A	limma	1.20313e-07	1.18859e-05	FALSE	no hit	5.47225
CALR	P27797	Calreticulin OS=Homo sapiens GN=CALR PE=1 SV=1	2	1	1	1	1	2	2	2	3	3	3	4	4	2	5.85945	6.01536	5.70355	TRUE	TRUE	TRUE	-3.65096	21.8583	-10.7875	1.56393e-07	1.18859e-05	7.89325	7.36693e-06	0.000525575	0.0110772	POI - control	A	limma	1.56393e-07	1.18859e-05	FALSE	no hit	6.01536
PRDX2	P32119	Peroxiredoxin-2 OS=Homo sapiens GN=PRDX2 PE=1 SV=5	1	1	NA	1	NA	2	2	NA	3	3	NA	2	2	NA	5.53169	5.53169	NA	TRUE	FALSE	TRUE	-2.69142	20.84	-9.50301	3.23031e-07	1.76734e-05	7.05568	7.84693e-05	0.00383982	0.0110772	POI - control	A	limma	3.23031e-07	1.76734e-05	FALSE	no hit	5.53169
SNRPA1	P09661	U2 small nuclear ribonucleoprotein A' OS=Homo sapiens GN=SNRPA1 PE=1 SV=2	1	1	NA	1	NA	2	2	NA	3	3	NA	5	5	NA	6.35802	6.35802	NA	TRUE	FALSE	TRUE	-2.73559	22.8677	-9.43957	3.48816e-07	1.76734e-05	6.97722	8.75745e-05	0.00411967	0.0110772	POI - control	A	limma	3.48816e-07	1.76734e-05	FALSE	no hit	6.35802
ESYT2	A0A087WXU3|A0FGR8|A0FGR8-2|A0FGR8-6|H7BXI1	Extended synaptotagmin-2 OS=Homo sapiens GN=ESYT2 PE=1 SV=1|Extended synaptotagmin-2 OS=Homo sapiens GN=ESYT2 PE=1 SV=1|Isoform 2 of Extended synaptotagmin-2 OS=Homo sapiens GN=ESYT2|Isoform 6 of Extended synaptotagmin-2 OS=Homo sapiens GN=ESYT2|Extended synaptotagmin-2 (Fragment) OS=Homo sapiens GN=ESYT2 PE=1 SV=1	1	1	NA	1	NA	2	2	NA	3	3	NA	2	2	NA	5.71972	5.71972	NA	TRUE	FALSE	TRUE	-2.92018	21.4235	-9.23689	4.47011e-07	1.9413e-05	6.72363	0.000123818	0.00504772	0.0767021	POI - control	A	limma	4.47011e-07	1.9413e-05	FALSE	no hit	5.71972
KPRP	Q5T749	Keratinocyte proline-rich protein OS=Homo sapiens GN=KPRP PE=1 SV=1	2	1	1	1	1	2	2	2	3	3	3	4	2	4	5.89672	5.60223	6.1912	TRUE	TRUE	TRUE	-2.69511	20.2237	-8.53077	1.0964e-06	4.16631e-05	5.80414	0.0003926	0.0140045	0.350513	POI - control	A	limma	1.0964e-06	4.16631e-05	FALSE	no hit	5.60223
RPL9	D6RAN4|E7ESE0|P32969	60S ribosomal protein L9 (Fragment) OS=Homo sapiens GN=RPL9 PE=1 SV=7|60S ribosomal protein L9 (Fragment) OS=Homo sapiens GN=RPL9 PE=1 SV=1|60S ribosomal protein L9 OS=Homo sapiens GN=RPL9 PE=1 SV=1	1	1	NA	1	NA	2	2	NA	3	3	NA	2	2	NA	5.47524	5.47524	NA	TRUE	FALSE	TRUE	-1.94133	19.8715	-6.7926	1.27438e-05	0.000367019	3.27854	0.00476205	0.117582	0.350513	POI - control	A	limma	1.27438e-05	0.000367019	FALSE	no hit	5.47524
SSBP1	A0A0G2JLD8|C9K0U8|E7EUY5|Q04837	Single-stranded DNA-binding protein, mitochondrial (Fragment) OS=Homo sapiens GN=SSBP1 PE=1 SV=1|Single-stranded DNA-binding protein, mitochondrial (Fragment) OS=Homo sapiens GN=SSBP1 PE=1 SV=1|Single-stranded DNA-binding protein, mitochondrial (Fragment) OS=Homo sapiens GN=SSBP1 PE=1 SV=1|Single-stranded DNA-binding protein, mitochondrial OS=Homo sapiens GN=SSBP1 PE=1 SV=1	1	1	NA	1	NA	2	2	NA	3	3	NA	2	2	NA	5.98183	5.98183	NA	TRUE	FALSE	TRUE	-1.85074	20.5296	-6.72114	1.42118e-05	0.000367019	3.16609	0.00522206	0.124894	0.350513	POI - control	A	limma	1.42118e-05	0.000367019	FALSE	no hit	5.98183
SCFD1	Q8WVM8	Sec1 family domain-containing protein 1 OS=Homo sapiens GN=SCFD1 PE=1 SV=4	1	1	NA	1	NA	2	2	NA	3	3	NA	7	7	NA	5.7019	5.7019	NA	TRUE	FALSE	TRUE	1.85504	20.6176	6.7179	1.42824e-05	0.000367019	3.16099	0.00524381	0.125228	0.350513	POI - control	A	limma	1.42824e-05	0.000367019	TRUE	enriched hit	5.7019
RPLP2	P05387	60S acidic ribosomal protein P2 OS=Homo sapiens GN=RPLP2 PE=1 SV=1	1	1	NA	1	NA	2	2	NA	3	3	NA	3	3	NA	6.13467	6.13467	NA	TRUE	FALSE	TRUE	-1.89745	22.5691	-6.70859	1.44876e-05	0.000367019	3.14627	0.00530689	0.126192	0.350513	POI - control	A	limma	1.44876e-05	0.000367019	FALSE	no hit	6.13467
DPM1	H0Y368|O60762|Q5QPK2	Dolichol-phosphate mannosyltransferase subunit 1 (Fragment) OS=Homo sapiens GN=DPM1 PE=1 SV=1|Dolichol-phosphate mannosyltransferase subunit 1 OS=Homo sapiens GN=DPM1 PE=1 SV=1|Dolichol-phosphate mannosyltransferase subunit 1 OS=Homo sapiens GN=DPM1 PE=1 SV=1	1	1	NA	1	NA	2	2	NA	3	3	NA	6	6	NA	6.3548	6.3548	NA	TRUE	FALSE	TRUE	2.04975	20.9335	6.49344	2.95942e-05	0.000660085	2.52429	0.0069677	0.148907	0.350513	POI - control	A	limma	2.95942e-05	0.000660085	TRUE	enriched hit	6.3548
STOML2	Q9UJZ1	Stomatin-like protein 2, mitochondrial OS=Homo sapiens GN=STOML2 PE=1 SV=1	1	1	NA	1	NA	2	2	NA	3	3	NA	6	6	NA	6.37099	6.37099	NA	TRUE	FALSE	TRUE	2.16967	20.9304	6.3847	3.47413e-05	0.000660085	2.35863	0.00797329	0.160554	0.350513	POI - control	A	limma	3.47413e-05	0.000660085	TRUE	enriched hit	6.37099
PPIA	P62937	Peptidyl-prolyl cis-trans isomerase A OS=Homo sapiens GN=PPIA PE=1 SV=2	1	1	NA	1	NA	2	2	NA	3	3	NA	4	4	NA	6.12873	6.12873	NA	TRUE	FALSE	TRUE	-1.78459	22.4956	-6.19217	3.25429e-05	0.000660085	2.31165	0.0100765	0.181032	0.350513	POI - control	A	limma	3.25429e-05	0.000660085	FALSE	no hit	6.12873
HADHA	P40939	Trifunctional enzyme subunit alpha, mitochondrial OS=Homo sapiens GN=HADHA PE=1 SV=2	1	1	NA	1	NA	2	2	NA	3	3	NA	21	21	NA	6.78053	6.78053	NA	TRUE	FALSE	TRUE	1.90814	23.0778	6.18049	3.31583e-05	0.000660085	2.29233	0.0102188	0.182259	0.454236	POI - control	A	limma	3.31583e-05	0.000660085	TRUE	enriched hit	6.78053
PCBP1	Q15365	Poly(rC)-binding protein 1 OS=Homo sapiens GN=PCBP1 PE=1 SV=2	1	1	NA	1	NA	2	2	NA	3	3	NA	4	4	NA	6.33856	6.33856	NA	TRUE	FALSE	TRUE	-1.679	21.943	-6.05877	4.03493e-05	0.00072154	2.08997	0.0118106	0.198257	0.492718	POI - control	A	limma	4.03493e-05	0.00072154	FALSE	no hit	6.33856
HSP90B1	P14625	Endoplasmin OS=Homo sapiens GN=HSP90B1 PE=1 SV=1	2	1	1	1	1	2	2	2	3	3	3	5	3	5	5.56844	5.50941	5.62748	TRUE	TRUE	TRUE	-1.84929	20.8117	-5.81612	8.24999e-05	0.00132	1.46522	0.0156525	0.232339	0.492718	POI - control	A	limma	8.24999e-05	0.00132	FALSE	no hit	5.50941
AIFM1	O95831|O95831-3	Apoptosis-inducing factor 1, mitochondrial OS=Homo sapiens GN=AIFM1 PE=1 SV=1|Isoform 3 of Apoptosis-inducing factor 1, mitochondrial OS=Homo sapiens GN=AIFM1	1	1	NA	1	NA	2	2	NA	3	3	NA	8	8	NA	6.29708	6.29708	NA	TRUE	FALSE	TRUE	3.188	21.3529	5.77654	0.000123258	0.00175093	1.45318	0.0163739	0.237877	0.492718	POI - control	A	limma	0.000123258	0.00175093	TRUE	enriched hit	6.29708
UQCRC2	P22695	Cytochrome b-c1 complex subunit 2, mitochondrial OS=Homo sapiens GN=UQCRC2 PE=1 SV=3	1	1	NA	1	NA	2	2	NA	3	3	NA	8	8	NA	6.33326	6.33326	NA	TRUE	FALSE	TRUE	2.2644	21.2896	5.73838	6.83118e-05	0.00115371	1.54742	0.017097	0.243197	0.492718	POI - control	A	limma	6.83118e-05	0.00115371	TRUE	enriched hit	6.33326
HNRNPD	D6RAF8|H0Y8G5|Q14103|Q14103-3	Heterogeneous nuclear ribonucleoprotein D0 (Fragment) OS=Homo sapiens GN=HNRNPD PE=1 SV=1|Heterogeneous nuclear ribonucleoprotein D0 (Fragment) OS=Homo sapiens GN=HNRNPD PE=1 SV=7|Heterogeneous nuclear ribonucleoprotein D0 OS=Homo sapiens GN=HNRNPD PE=1 SV=1|Isoform 3 of Heterogeneous nuclear ribonucleoprotein D0 OS=Homo sapiens GN=HNRNPD	1	1	NA	1	NA	2	2	NA	3	3	NA	4	4	NA	6.10857	6.10857	NA	TRUE	FALSE	TRUE	1.70368	20.5965	5.48245	0.000139955	0.00175093	0.919642	0.0227109	0.277997	0.492718	POI - control	A	limma	0.000139955	0.00175093	TRUE	enriched hit	6.10857
SUCLA2	Q9P2R7|Q9P2R7-2	Succinyl-CoA ligase [ADP-forming] subunit beta, mitochondrial OS=Homo sapiens GN=SUCLA2 PE=1 SV=3|Isoform 2 of Succinyl-CoA ligase [ADP-forming] subunit beta, mitochondrial OS=Homo sapiens GN=SUCLA2	1	1	NA	1	NA	2	2	NA	3	3	NA	7	7	NA	6.56624	6.56624	NA	TRUE	FALSE	TRUE	1.48153	21.8583	5.33111	0.000136188	0.00175093	0.837374	0.0267346	0.297511	0.492718	POI - control	A	limma	0.000136188	0.00175093	TRUE	enriched hit	6.56624
ABCD3	P28288	ATP-binding cassette sub-family D member 3 OS=Homo sapiens GN=ABCD3 PE=1 SV=1	1	1	NA	1	NA	2	2	NA	3	3	NA	4	4	NA	5.98377	5.98377	NA	TRUE	FALSE	TRUE	-1.5171	22.1678	-5.32901	0.000136681	0.00175093	0.833665	0.0267944	0.297774	0.492718	POI - control	A	limma	0.000136681	0.00175093	FALSE	no hit	5.98377
PRPF8	Q6P2Q9	Pre-mRNA-processing-splicing factor 8 OS=Homo sapiens GN=PRPF8 PE=1 SV=2	1	1	NA	1	NA	2	2	NA	3	3	NA	2	2	NA	5.57924	5.57924	NA	TRUE	FALSE	TRUE	-1.59698	20.0436	-5.28564	0.000147302	0.00175093	0.756737	0.0280577	0.303175	0.492718	POI - control	A	limma	0.000147302	0.00175093	FALSE	no hit	5.57924
OAT	P04181	Ornithine aminotransferase, mitochondrial OS=Homo sapiens GN=OAT PE=1 SV=1	1	1	NA	1	NA	2	2	NA	3	3	NA	5	5	NA	5.62041	5.62041	NA	TRUE	FALSE	TRUE	1.51478	20.1685	5.28315	0.000147938	0.00175093	0.752307	0.0281319	0.303482	0.492718	POI - control	A	limma	0.000147938	0.00175093	TRUE	enriched hit	5.62041
ATP5C1	P36542|P36542-2	ATP synthase subunit gamma, mitochondrial OS=Homo sapiens GN=ATP5C1 PE=1 SV=1|Isoform Heart of ATP synthase subunit gamma, mitochondrial OS=Homo sapiens GN=ATP5C1	1	1	NA	1	NA	2	2	NA	3	3	NA	6	6	NA	6.34229	6.34229	NA	TRUE	FALSE	TRUE	1.58334	21.0533	5.27104	0.000151068	0.00175093	0.730784	0.0284944	0.304973	0.492718	POI - control	A	limma	0.000151068	0.00175093	TRUE	enriched hit	6.34229
ETFB	P38117	Electron transfer flavoprotein subunit beta OS=Homo sapiens GN=ETFB PE=1 SV=3	1	1	NA	1	NA	2	2	NA	3	3	NA	7	7	NA	5.95847	5.95847	NA	TRUE	FALSE	TRUE	2.32929	20.7588	5.25993	0.000200838	0.00185015	0.81723	0.0288308	0.306334	1	POI - control	A	limma	0.000200838	0.00185015	TRUE	enriched hit	5.95847
IDH2	P48735|P48735-2	Isocitrate dehydrogenase [NADP], mitochondrial OS=Homo sapiens GN=IDH2 PE=1 SV=2|Isoform 2 of Isocitrate dehydrogenase [NADP], mitochondrial OS=Homo sapiens GN=IDH2	1	1	NA	1	NA	2	2	NA	3	3	NA	8	8	NA	6.34624	6.34624	NA	TRUE	FALSE	TRUE	1.50053	21.3845	5.23711	0.000160219	0.00175093	0.67035	0.0295322	0.311466	1	POI - control	A	limma	0.000160219	0.00175093	TRUE	enriched hit	6.34624
EIF4A1	P60842	Eukaryotic initiation factor 4A-I OS=Homo sapiens GN=EIF4A1 PE=1 SV=1	1	1	NA	1	NA	2	2	NA	3	3	NA	9	9	NA	6.42969	6.42969	NA	TRUE	FALSE	TRUE	1.48112	21.6508	5.21989	0.000165081	0.00175093	0.639633	0.030071	0.315356	1	POI - control	A	limma	0.000165081	0.00175093	TRUE	enriched hit	6.42969
FNDC3A	Q9Y2H6|Q9Y2H6-2	Fibronectin type-III domain-containing protein 3A OS=Homo sapiens GN=FNDC3A PE=1 SV=4|Isoform 2 of Fibronectin type-III domain-containing protein 3A OS=Homo sapiens GN=FNDC3A	1	1	NA	1	NA	2	2	NA	3	3	NA	5	5	NA	6.07885	6.07885	NA	TRUE	FALSE	TRUE	1.66448	21.1081	5.20376	0.000169776	0.00175093	0.610823	0.0305834	0.319016	1	POI - control	A	limma	0.000169776	0.00175093	TRUE	enriched hit	6.07885
HNRNPA2B1	P22626|P22626-2	Heterogeneous nuclear ribonucleoproteins A2/B1 OS=Homo sapiens GN=HNRNPA2B1 PE=1 SV=2|Isoform A2 of Heterogeneous nuclear ribonucleoproteins A2/B1 OS=Homo sapiens GN=HNRNPA2B1	2	1	1	1	1	2	2	2	3	3	3	5	4	5	5.97013	5.8388	6.10145	TRUE	TRUE	TRUE	-1.56677	21.4559	-5.1787	0.000177349	0.00175093	0.565997	0.0313943	0.324727	1	POI - control	A	limma	0.000177349	0.00175093	FALSE	no hit	5.8388
RAN	B5MDF5|J3KQE5|P62826	GTP-binding nuclear protein Ran OS=Homo sapiens GN=RAN PE=1 SV=1|GTP-binding nuclear protein Ran (Fragment) OS=Homo sapiens GN=RAN PE=1 SV=1|GTP-binding nuclear protein Ran OS=Homo sapiens GN=RAN PE=1 SV=3	1	1	NA	1	NA	2	2	NA	3	3	NA	3	3	NA	6.00292	6.00292	NA	TRUE	FALSE	TRUE	-1.74065	21.7442	-5.17027	0.000179975	0.00175093	0.550899	0.0316712	0.326656	1	POI - control	A	limma	0.000179975	0.00175093	FALSE	no hit	6.00292
SLC25A3	Q00325|Q00325-2	Phosphate carrier protein, mitochondrial OS=Homo sapiens GN=SLC25A3 PE=1 SV=2|Isoform B of Phosphate carrier protein, mitochondrial OS=Homo sapiens GN=SLC25A3	1	1	NA	1	NA	2	2	NA	3	3	NA	10	10	NA	7.05965	7.05965	NA	TRUE	FALSE	TRUE	1.44529	22.6021	5.15664	0.000184309	0.00175093	0.526462	0.0321235	0.329783	1	POI - control	A	limma	0.000184309	0.00175093	TRUE	enriched hit	7.05965
SSR4	P51571	Translocon-associated protein subunit delta OS=Homo sapiens GN=SSR4 PE=1 SV=1	1	1	NA	1	NA	2	2	NA	3	3	NA	2	2	NA	5.71016	5.71016	NA	TRUE	FALSE	TRUE	-1.41489	20.4225	-5.06677	0.000215743	0.00191798	0.364785	0.0352457	0.350598	1	POI - control	A	limma	0.000215743	0.00191798	FALSE	no hit	5.71016
CAMK2D	D6R938|E9PBG7|E9PF82|Q13557|Q13557-10|Q13557-11|Q13557-12|Q13557-3|Q13557-4|Q13557-5|Q13557-6|Q13557-8|Q13557-9	Calcium/calmodulin-dependent protein kinase (CaM kinase) II delta, isoform CRA_e OS=Homo sapiens GN=CAMK2D PE=1 SV=1|Calcium/calmodulin-dependent protein kinase type II subunit delta OS=Homo sapiens GN=CAMK2D PE=1 SV=1|Calcium/calmodulin-dependent protein kinase type II subunit delta OS=Homo sapiens GN=CAMK2D PE=1 SV=1|Calcium/calmodulin-dependent protein kinase type II subunit delta OS=Homo sapi…	1	1	NA	1	NA	2	2	NA	3	3	NA	2	2	NA	5.47112	5.47112	NA	TRUE	FALSE	TRUE	-2.31177	20.1375	-5.06163	0.00027872	0.00229003	0.486942	0.0354319	0.351798	1	POI - control	A	limma	0.00027872	0.00229003	FALSE	no hit	5.47112
CAD	F8VPD4|P27708	CAD protein OS=Homo sapiens GN=CAD PE=1 SV=1|CAD protein OS=Homo sapiens GN=CAD PE=1 SV=3	1	1	NA	1	NA	2	2	NA	3	3	NA	8	8	NA	5.6971	5.6971	NA	TRUE	FALSE	TRUE	1.48659	20.1988	5.05355	0.00022082	0.00191798	0.340914	0.0357262	0.353687	1	POI - control	A	limma	0.00022082	0.00191798	TRUE	enriched hit	5.6971
ACAA2	P42765	3-ketoacyl-CoA thiolase, mitochondrial OS=Homo sapiens GN=ACAA2 PE=1 SV=2	1	1	NA	1	NA	2	2	NA	3	3	NA	11	11	NA	6.78663	6.78663	NA	TRUE	FALSE	TRUE	1.37643	22.4721	4.97874	0.000251991	0.00212792	0.205446	0.0385515	0.371273	1	POI - control	A	limma	0.000251991	0.00212792	TRUE	enriched hit	6.78663
RPS3	P23396|P23396-2	40S ribosomal protein S3 OS=Homo sapiens GN=RPS3 PE=1 SV=2|Isoform 2 of 40S ribosomal protein S3 OS=Homo sapiens GN=RPS3	2	1	1	1	1	2	2	2	3	3	3	15	15	9	6.83727	7.13665	6.53788	TRUE	TRUE	TRUE	1.46229	23.2986	4.80652	0.000342465	0.00273972	-0.108966	0.0457842	0.412215	1	POI - control	A	limma	0.000342465	0.00273972	TRUE	enriched hit	7.13665
TARDBP	Q13148	TAR DNA-binding protein 43 OS=Homo sapiens GN=TARDBP PE=1 SV=1	1	1	NA	1	NA	2	2	NA	3	3	NA	6	6	NA	6.48567	6.48567	NA	TRUE	FALSE	TRUE	1.35839	21.6601	4.77808	0.000360395	0.00280923	-0.161219	0.0470823	0.419005	1	POI - control	A	limma	0.000360395	0.00280923	TRUE	enriched hit	6.48567
DYNC1H1	Q14204	Cytoplasmic dynein 1 heavy chain 1 OS=Homo sapiens GN=DYNC1H1 PE=1 SV=5	1	1	NA	1	NA	2	2	NA	3	3	NA	16	16	NA	5.80985	5.80985	NA	TRUE	FALSE	TRUE	1.58199	21.7975	4.62109	0.000478545	0.00363694	-0.45129	0.0548176	0.456424	1	POI - control	A	limma	0.000478545	0.00363694	TRUE	enriched hit	5.80985
IARS	A0A0A0MSX9|J3KR24|P41252	Isoleucine--tRNA ligase, cytoplasmic OS=Homo sapiens GN=IARS PE=1 SV=1|Isoleucine--tRNA ligase, cytoplasmic OS=Homo sapiens GN=IARS PE=1 SV=1|Isoleucine--tRNA ligase, cytoplasmic OS=Homo sapiens GN=IARS PE=1 SV=2	2	1	1	1	1	2	2	2	3	3	3	2	2	2	5.45578	5.4823	5.42925	TRUE	TRUE	TRUE	-1.35428	20.0817	-4.45652	0.000783154	0.0058068	-0.851483	0.0640357	0.495171	1	POI - control	A	limma	0.000783154	0.0058068	FALSE	no hit	5.4823
TIMM23|TIMM23B	O14925|Q5SRD1	Mitochondrial import inner membrane translocase subunit Tim23 OS=Homo sapiens GN=TIMM23 PE=1 SV=1|Putative mitochondrial import inner membrane translocase subunit Tim23B OS=Homo sapiens GN=TIMM23B PE=5 SV=2	1	1	NA	1	NA	2	2	NA	3	3	NA	5	5	NA	6.06497	6.06497	NA	TRUE	FALSE	TRUE	1.95266	20.875	4.39542	0.000871568	0.00616178	-0.660954	0.0677686	0.509335	1	POI - control	A	limma	0.000871568	0.00616178	TRUE	enriched hit	6.06497
RPS7	B5MCP9|P62081	40S ribosomal protein S7 OS=Homo sapiens GN=RPS7 PE=1 SV=1	2	1	1	1	1	2	2	2	3	3	3	2	2	2	5.843	5.64256	6.04345	TRUE	TRUE	TRUE	-1.21791	20.363	-4.31334	0.000841531	0.00609108	-1.02718	0.0730638	0.528115	1	POI - control	A	limma	0.000841531	0.00609108	FALSE	no hit	5.64256
HNRNPH2	P55795	Heterogeneous nuclear ribonucleoprotein H2 OS=Homo sapiens GN=HNRNPH2 PE=1 SV=1	1	1	NA	1	NA	2	2	NA	3	3	NA	3	3	NA	5.73526	5.73526	NA	TRUE	FALSE	TRUE	1.21502	20.2499	4.26266	0.00092446	0.00638718	-1.12283	0.0764989	0.539547	1	POI - control	A	limma	0.00092446	0.00638718	TRUE	enriched hit	5.73526
AFG3L2	Q9Y4W6	AFG3-like protein 2 OS=Homo sapiens GN=AFG3L2 PE=1 SV=2	1	1	NA	1	NA	2	2	NA	3	3	NA	5	5	NA	5.99283	5.99283	NA	TRUE	FALSE	TRUE	1.33672	20.8981	4.22286	0.000995464	0.00672491	-1.19809	0.0792877	0.54843	1	POI - control	A	limma	0.000995464	0.00672491	TRUE	enriched hit	5.99283
EIF4A3	P38919	Eukaryotic initiation factor 4A-III OS=Homo sapiens GN=EIF4A3 PE=1 SV=4	1	1	NA	1	NA	2	2	NA	3	3	NA	7	7	NA	6.08867	6.08867	NA	TRUE	FALSE	TRUE	2.32807	21.0122	4.21838	0.00143895	0.00911337	-0.989418	0.0796067	0.549424	1	POI - control	A	limma	0.00143895	0.00911337	TRUE	enriched hit	6.08867
RDH11	Q8TC12	Retinol dehydrogenase 11 OS=Homo sapiens GN=RDH11 PE=1 SV=2	1	1	NA	1	NA	2	2	NA	3	3	NA	3	3	NA	6.10597	6.10597	NA	TRUE	FALSE	TRUE	1.1537	20.3569	4.18895	0.0010604	0.00700789	-1.26233	0.0817293	0.555929	1	POI - control	A	limma	0.0010604	0.00700789	TRUE	enriched hit	6.10597
C1QBP	Q07021	Complement component 1 Q subcomponent-binding protein, mitochondrial OS=Homo sapiens GN=C1QBP PE=1 SV=1	1	1	NA	1	NA	2	2	NA	3	3	NA	5	5	NA	6.41255	6.41255	NA	TRUE	FALSE	TRUE	-1.24654	23.1171	-4.07435	0.00131395	0.00849873	-1.47999	0.090433	0.58075	1	POI - control	A	limma	0.00131395	0.00849873	FALSE	no hit	6.41255
PPIH	C9JQD4|O43447	Peptidyl-prolyl cis-trans isomerase (Fragment) OS=Homo sapiens GN=PPIH PE=1 SV=1|Peptidyl-prolyl cis-trans isomerase H OS=Homo sapiens GN=PPIH PE=1 SV=1	1	1	NA	1	NA	2	2	NA	3	3	NA	2	2	NA	6.09899	6.09899	NA	TRUE	FALSE	TRUE	-1.15414	21.3706	-3.91511	0.00177359	0.0110035	-1.78378	0.103749	0.613777	1	POI - control	A	limma	0.00177359	0.0110035	FALSE	no hit	6.09899
ATAD3A	H0Y2W2|Q9NVI7-2	ATPase family AAA domain-containing protein 3A (Fragment) OS=Homo sapiens GN=ATAD3A PE=1 SV=1|Isoform 2 of ATPase family AAA domain-containing protein 3A OS=Homo sapiens GN=ATAD3A	1	1	NA	1	NA	2	2	NA	3	3	NA	17	17	NA	6.53922	6.53922	NA	TRUE	FALSE	TRUE	1.0559	22.6709	3.78936	0.00225107	0.0136865	-2.02453	0.115329	0.638539	1	POI - control	A	limma	0.00225107	0.0136865	TRUE	enriched hit	6.53922
FAF2	Q96CS3	FAS-associated factor 2 OS=Homo sapiens GN=FAF2 PE=1 SV=2	1	1	NA	1	NA	2	2	NA	3	3	NA	4	4	NA	6.10944	6.10944	NA	TRUE	FALSE	TRUE	1.09867	20.9552	3.56366	0.00346275	0.0204494	-2.45767	0.138633	0.679848	1	POI - control	A	limma	0.00346275	0.0204494	TRUE	enriched hit	6.10944
AGK	E9PC15|Q53H12	Acylglycerol kinase, mitochondrial OS=Homo sapiens GN=AGK PE=1 SV=1|Acylglycerol kinase, mitochondrial OS=Homo sapiens GN=AGK PE=1 SV=2	1	1	NA	1	NA	2	2	NA	3	3	NA	8	8	NA	6.26764	6.26764	NA	TRUE	FALSE	TRUE	1.04035	21.5308	3.55405	0.00352708	0.0204494	-2.47613	0.139701	0.681516	1	POI - control	A	limma	0.00352708	0.0204494	TRUE	enriched hit	6.26764
CARS2	Q9HA77	Probable cysteine--tRNA ligase, mitochondrial OS=Homo sapiens GN=CARS2 PE=1 SV=1	1	1	NA	1	NA	2	2	NA	3	3	NA	2	2	NA	5.57016	5.57016	NA	TRUE	FALSE	TRUE	-1.08995	19.8942	-3.54253	0.00404964	0.0219838	-2.52165	0.14099	0.683506	1	POI - control	A	limma	0.00404964	0.0219838	FALSE	no hit	5.57016
NPM1	P06748|P06748-2|P06748-3	Isoform 2 of Nucleophosmin OS=Homo sapiens GN=NPM1|Isoform 3 of Nucleophosmin OS=Homo sapiens GN=NPM1|Nucleophosmin OS=Homo sapiens GN=NPM1 PE=1 SV=2	2	1	1	1	1	2	2	2	3	3	3	8	8	7	6.36462	6.33041	6.39883	TRUE	TRUE	TRUE	-1.08242	22.6441	-3.54112	0.00361558	0.0204494	-2.50097	0.141148	0.683748	1	POI - control	A	limma	0.00361558	0.0204494	FALSE	no hit	6.33041
HNRNPF	P52597	Heterogeneous nuclear ribonucleoprotein F OS=Homo sapiens GN=HNRNPF PE=1 SV=3	1	1	NA	1	NA	2	2	NA	3	3	NA	9	9	NA	6.8058	6.8058	NA	TRUE	FALSE	TRUE	-0.979658	23.8855	-3.53869	0.00363246	0.0204494	-2.50564	0.141421	0.684166	1	POI - control	A	limma	0.00363246	0.0204494	FALSE	no hit	6.8058
ATP1A1	P05023|P05023-3|P05023-4	Sodium/potassium-transporting ATPase subunit alpha-1 OS=Homo sapiens GN=ATP1A1 PE=1 SV=1|Isoform 3 of Sodium/potassium-transporting ATPase subunit alpha-1 OS=Homo sapiens GN=ATP1A1|Isoform 4 of Sodium/potassium-transporting ATPase subunit alpha-1 OS=Homo sapiens GN=ATP1A1	1	1	NA	1	NA	2	2	NA	3	3	NA	13	13	NA	6.06817	6.06817	NA	TRUE	FALSE	TRUE	1.03344	21.8856	3.48544	0.00402286	0.0219838	-2.60787	0.147507	0.693199	1	POI - control	A	limma	0.00402286	0.0219838	TRUE	enriched hit	6.06817
EEF2	P13639	Elongation factor 2 OS=Homo sapiens GN=EEF2 PE=1 SV=4	2	1	1	1	1	2	2	2	3	3	3	11	4	11	6.01913	5.68966	6.3486	TRUE	TRUE	TRUE	-0.99784	21.3316	-3.42009	0.00456058	0.0243231	-2.7333	0.155247	0.703968	1	POI - control	A	limma	0.00456058	0.0243231	FALSE	no hit	5.68966
EEF1B2	P24534	Elongation factor 1-beta OS=Homo sapiens GN=EEF1B2 PE=1 SV=3	1	1	NA	1	NA	2	2	NA	3	3	NA	2	2	NA	5.68424	5.68424	NA	TRUE	FALSE	TRUE	-1.1129	20.2325	-3.36033	0.00511573	0.0268135	-2.84792	0.162593	0.71351	1	POI - control	A	limma	0.00511573	0.0268135	FALSE	no hit	5.68424
MIC13	Q5XKP0	MICOS complex subunit MIC13 OS=Homo sapiens GN=MIC13 PE=1 SV=1	1	1	NA	1	NA	2	2	NA	3	3	NA	3	3	NA	5.98302	5.98302	NA	TRUE	FALSE	TRUE	0.957504	21.095	3.31517	0.0055799	0.0287506	-2.93443	0.168315	0.720527	1	POI - control	A	limma	0.0055799	0.0287506	FALSE	enriched candidate	5.98302
CCT3	P49368	T-complex protein 1 subunit gamma OS=Homo sapiens GN=CCT3 PE=1 SV=4	1	1	NA	1	NA	2	2	NA	3	3	NA	6	6	NA	5.83437	5.83437	NA	TRUE	FALSE	TRUE	0.91892	20.7465	3.22851	0.00659277	0.0334034	-3.10022	0.179718	0.733535	1	POI - control	A	limma	0.00659277	0.0334034	FALSE	enriched candidate	5.83437
GARS	P41250	Glycine--tRNA ligase OS=Homo sapiens GN=GARS PE=1 SV=3	1	1	NA	1	NA	2	2	NA	3	3	NA	2	2	NA	5.51352	5.51352	NA	TRUE	FALSE	TRUE	-1.03774	19.9592	-3.18364	0.00786434	0.0379485	-3.18641	0.185842	0.740033	1	POI - control	A	limma	0.00786434	0.0379485	FALSE	no hit	5.51352
HIBCH	A0A087WXI1|B9A058|Q6NVY1	3-hydroxyisobutyryl-CoA hydrolase, mitochondrial OS=Homo sapiens GN=HIBCH PE=1 SV=1|3-hydroxyisobutyryl-CoA hydrolase, mitochondrial OS=Homo sapiens GN=HIBCH PE=1 SV=1|3-hydroxyisobutyryl-CoA hydrolase, mitochondrial OS=Homo sapiens GN=HIBCH PE=1 SV=2	1	1	NA	1	NA	2	2	NA	3	3	NA	4	4	NA	5.80261	5.80261	NA	TRUE	FALSE	TRUE	-0.931014	21.0288	-3.18167	0.00721493	0.0359564	-3.18964	0.186114	0.740315	1	POI - control	A	limma	0.00721493	0.0359564	FALSE	no hit	5.80261
PEX14	O75381|O75381-2	Peroxisomal membrane protein PEX14 OS=Homo sapiens GN=PEX14 PE=1 SV=1|Isoform 2 of Peroxisomal membrane protein PEX14 OS=Homo sapiens GN=PEX14	1	1	NA	1	NA	2	2	NA	3	3	NA	4	4	NA	5.82424	5.82424	NA	TRUE	FALSE	TRUE	1.40988	20.2658	3.15831	0.00824316	0.039155	-2.89919	0.189368	0.743633	1	POI - control	A	limma	0.00824316	0.039155	TRUE	enriched hit	5.82424
ETFA	P13804|P13804-2	Electron transfer flavoprotein subunit alpha, mitochondrial OS=Homo sapiens GN=ETFA PE=1 SV=1|Isoform 2 of Electron transfer flavoprotein subunit alpha, mitochondrial OS=Homo sapiens GN=ETFA	1	1	NA	1	NA	2	2	NA	3	3	NA	7	7	NA	6.47053	6.47053	NA	TRUE	FALSE	TRUE	1.74302	21.6758	3.15828	0.00910232	0.0413001	-2.8132	0.189372	0.743636	1	POI - control	A	limma	0.00910232	0.0413001	TRUE	enriched hit	6.47053
ZNF90|RPS16	A0A087WZ27|M0R210|P62249	Zinc finger protein 90 OS=Homo sapiens GN=ZNF90 PE=4 SV=2|40S ribosomal protein S16 OS=Homo sapiens GN=RPS16 PE=1 SV=1|40S ribosomal protein S16 OS=Homo sapiens GN=RPS16 PE=1 SV=2	1	1	NA	1	NA	2	2	NA	3	3	NA	3	3	NA	5.79073	5.79073	NA	TRUE	FALSE	TRUE	-0.916341	20.9648	-3.14834	0.00769324	0.0377217	-3.2532	0.190768	0.745035	1	POI - control	A	limma	0.00769324	0.0377217	FALSE	no hit	5.79073
SLC25A5	P05141	ADP/ATP translocase 2 OS=Homo sapiens GN=SLC25A5 PE=1 SV=7	1	1	NA	1	NA	2	2	NA	3	3	NA	5	5	NA	7.13941	7.13941	NA	TRUE	FALSE	TRUE	0.923584	22.4969	3.0901	0.00860614	0.0402503	-3.36402	0.199105	0.753074	1	POI - control	A	limma	0.00860614	0.0402503	FALSE	enriched candidate	7.13941
DDX17	H3BLZ8|Q92841	Probable ATP-dependent RNA helicase DDX17 OS=Homo sapiens GN=DDX17 PE=1 SV=1|Probable ATP-dependent RNA helicase DDX17 OS=Homo sapiens GN=DDX17 PE=1 SV=2	1	1	NA	1	NA	2	2	NA	3	3	NA	13	13	NA	6.04538	6.04538	NA	TRUE	FALSE	TRUE	-0.861511	23.2363	-3.0684	0.00897313	0.0413001	-3.40522	0.202277	0.756001	1	POI - control	A	limma	0.00897313	0.0413001	FALSE	no hit	6.04538
HADHB	P55084	Trifunctional enzyme subunit beta, mitochondrial OS=Homo sapiens GN=HADHB PE=1 SV=3	1	1	NA	1	NA	2	2	NA	3	3	NA	7	7	NA	6.0603	6.0603	NA	TRUE	FALSE	TRUE	1.33988	21.3338	3.03128	0.0104375	0.0446168	-3.13051	0.20779	0.760927	1	POI - control	A	limma	0.0104375	0.0446168	TRUE	enriched hit	6.0603
HNRNPH1	G8JLB6|P31943	Heterogeneous nuclear ribonucleoprotein H OS=Homo sapiens GN=HNRNPH1 PE=1 SV=1|Heterogeneous nuclear ribonucleoprotein H OS=Homo sapiens GN=HNRNPH1 PE=1 SV=4	1	1	NA	1	NA	2	2	NA	3	3	NA	8	8	NA	6.85549	6.85549	NA	TRUE	FALSE	TRUE	-0.832418	22.5858	-3.00307	0.0101751	0.0446168	-3.52904	0.212052	0.764602	1	POI - control	A	limma	0.0101751	0.0446168	FALSE	no hit	6.85549
YWHAE	P62258|P62258-2	14-3-3 protein epsilon OS=Homo sapiens GN=YWHAE PE=1 SV=1|Isoform SV of 14-3-3 protein epsilon OS=Homo sapiens GN=YWHAE	2	1	1	1	1	2	2	2	3	3	3	5	5	2	5.78158	5.89757	5.66558	TRUE	TRUE	TRUE	-0.892076	21.735	-2.99741	0.0102864	0.0446168	-3.53974	0.212914	0.765331	1	POI - control	A	limma	0.0102864	0.0446168	FALSE	no hit	5.89757
RPL22	K7ELC4|K7EMH1|K7ERI7|P35268	60S ribosomal protein L22 (Fragment) OS=Homo sapiens GN=RPL22 PE=1 SV=1|60S ribosomal protein L22 (Fragment) OS=Homo sapiens GN=RPL22 PE=1 SV=1|60S ribosomal protein L22 OS=Homo sapiens GN=RPL22 PE=1 SV=1|60S ribosomal protein L22 OS=Homo sapiens GN=RPL22 PE=1 SV=2	1	1	NA	1	NA	2	2	NA	3	3	NA	3	3	NA	5.97243	5.97243	NA	TRUE	FALSE	TRUE	-0.90914	21.0865	-2.98833	0.0104677	0.0446168	-3.55691	0.214304	0.766498	1	POI - control	A	limma	0.0104677	0.0446168	FALSE	no hit	5.97243
EIF2S1	P05198	Eukaryotic translation initiation factor 2 subunit 1 OS=Homo sapiens GN=EIF2S1 PE=1 SV=3	1	1	NA	1	NA	2	2	NA	3	3	NA	12	12	NA	6.49308	6.49308	NA	TRUE	FALSE	TRUE	0.836439	22.2572	2.98341	0.0105671	0.0446168	-3.5662	0.215059	0.767127	1	POI - control	A	limma	0.0105671	0.0446168	FALSE	enriched candidate	6.49308
PDHB	P11177|P11177-2	Pyruvate dehydrogenase E1 component subunit beta, mitochondrial OS=Homo sapiens GN=PDHB PE=1 SV=3|Isoform 2 of Pyruvate dehydrogenase E1 component subunit beta, mitochondrial OS=Homo sapiens GN=PDHB	1	1	NA	1	NA	2	2	NA	3	3	NA	7	7	NA	6.42753	6.42753	NA	TRUE	FALSE	TRUE	0.918736	22.1723	2.97487	0.010742	0.044734	-3.58233	0.216375	0.768214	1	POI - control	A	limma	0.010742	0.044734	FALSE	enriched candidate	6.42753
HNRNPA1	F8W6I7|P09651|P09651-2|P09651-3	Heterogeneous nuclear ribonucleoprotein A1 OS=Homo sapiens GN=HNRNPA1 PE=1 SV=2|Heterogeneous nuclear ribonucleoprotein A1 OS=Homo sapiens GN=HNRNPA1 PE=1 SV=5|Isoform A1-A of Heterogeneous nuclear ribonucleoprotein A1 OS=Homo sapiens GN=HNRNPA1|Isoform 2 of Heterogeneous nuclear ribonucleoprotein A1 OS=Homo sapiens GN=HNRNPA1	2	1	1	1	1	2	2	2	3	3	3	2	2	2	5.65908	5.58781	5.73035	TRUE	TRUE	TRUE	-1.03896	19.7934	-2.94825	0.0113061	0.0457893	-3.63258	0.220515	0.771572	1	POI - control	A	limma	0.0113061	0.0457893	FALSE	no hit	5.58781
GFM1	Q96RP9	Elongation factor G, mitochondrial OS=Homo sapiens GN=GFM1 PE=1 SV=2	1	1	NA	1	NA	2	2	NA	3	3	NA	8	8	NA	6.10867	6.10867	NA	TRUE	FALSE	TRUE	-0.933317	22.6451	-2.94698	0.0113338	0.0457893	-3.63498	0.220714	0.771731	1	POI - control	A	limma	0.0113338	0.0457893	FALSE	no hit	6.10867
HSPA9	P38646	Stress-70 protein, mitochondrial OS=Homo sapiens GN=HSPA9 PE=1 SV=2	1	1	NA	1	NA	2	2	NA	3	3	NA	16	16	NA	6.35549	6.35549	NA	TRUE	FALSE	TRUE	-0.814643	23.2235	-2.941	0.0114647	0.0457893	-3.64624	0.221652	0.772477	1	POI - control	A	limma	0.0114647	0.0457893	FALSE	no hit	6.35549
NONO	Q15233|Q15233-2	Non-POU domain-containing octamer-binding protein OS=Homo sapiens GN=NONO PE=1 SV=4|Isoform 2 of Non-POU domain-containing octamer-binding protein OS=Homo sapiens GN=NONO	1	1	NA	1	NA	2	2	NA	3	3	NA	4	4	NA	5.90686	5.90686	NA	TRUE	FALSE	TRUE	-0.864806	21.4796	-2.93499	0.011598	0.0457893	-3.65757	0.222598	0.773225	1	POI - control	A	limma	0.011598	0.0457893	FALSE	no hit	5.90686
EEF1G	P26641	Elongation factor 1-gamma OS=Homo sapiens GN=EEF1G PE=1 SV=3	1	1	NA	1	NA	2	2	NA	3	3	NA	7	7	NA	6.38269	6.38269	NA	TRUE	FALSE	TRUE	0.89159	22.1354	2.92041	0.0119274	0.0464862	-3.68502	0.224904	0.775027	1	POI - control	A	limma	0.0119274	0.0464862	FALSE	enriched candidate	6.38269
ACTN4	O43707	Alpha-actinin-4 OS=Homo sapiens GN=ACTN4 PE=1 SV=2	1	1	NA	1	NA	2	2	NA	3	3	NA	2	2	NA	5.60829	5.60829	NA	TRUE	FALSE	TRUE	-0.902048	19.9868	-2.91039	0.0130669	0.0467333	-3.68921	0.226498	0.776256	1	POI - control	A	limma	0.0130669	0.0467333	FALSE	no hit	5.60829
IMMT	Q16891|Q16891-2	MICOS complex subunit MIC60 OS=Homo sapiens GN=IMMT PE=1 SV=1|Isoform 2 of MICOS complex subunit MIC60 OS=Homo sapiens GN=IMMT	1	1	NA	1	NA	2	2	NA	3	3	NA	23	23	NA	6.49899	6.49899	NA	TRUE	FALSE	TRUE	0.812881	23.3517	2.90313	0.0123297	0.0467333	-3.71751	0.227659	0.777142	1	POI - control	A	limma	0.0123297	0.0467333	FALSE	enriched candidate	6.49899
ADAR	P55265|P55265-4|P55265-5	Double-stranded RNA-specific adenosine deaminase OS=Homo sapiens GN=ADAR PE=1 SV=4|Isoform 4 of Double-stranded RNA-specific adenosine deaminase OS=Homo sapiens GN=ADAR|Isoform 5 of Double-stranded RNA-specific adenosine deaminase OS=Homo sapiens GN=ADAR	1	1	NA	1	NA	2	2	NA	3	3	NA	17	17	NA	6.31862	6.31862	NA	TRUE	FALSE	TRUE	0.819407	22.6257	2.89501	0.0125233	0.0467333	-3.73277	0.228961	0.778129	1	POI - control	A	limma	0.0125233	0.0467333	FALSE	enriched candidate	6.31862
PFN1	P07737	Profilin-1 OS=Homo sapiens GN=PFN1 PE=1 SV=2	2	1	1	1	1	2	2	2	3	3	3	6	6	5	6.0925	6.34532	5.83968	TRUE	TRUE	TRUE	-0.853251	22.1961	-2.88746	0.0127062	0.0467333	-3.74696	0.230178	0.779043	1	POI - control	A	limma	0.0127062	0.0467333	FALSE	no hit	6.34532
PGD	K7EM49|K7EMN2|K7EPF6|P52209|P52209-2	6-phosphogluconate dehydrogenase, decarboxylating (Fragment) OS=Homo sapiens GN=PGD PE=1 SV=1|6-phosphogluconate dehydrogenase, decarboxylating (Fragment) OS=Homo sapiens GN=PGD PE=1 SV=1|6-phosphogluconate dehydrogenase, decarboxylating (Fragment) OS=Homo sapiens GN=PGD PE=1 SV=1|6-phosphogluconate dehydrogenase, decarboxylating OS=Homo sapiens GN=PGD PE=1 SV=3|Isoform 2 of 6-phosphogluconate de…	1	1	NA	1	NA	2	2	NA	3	3	NA	2	2	NA	5.58839	5.58839	NA	TRUE	FALSE	TRUE	-0.902481	20.4368	-2.88595	0.012743	0.0467333	-3.74979	0.230422	0.779225	1	POI - control	A	limma	0.012743	0.0467333	FALSE	no hit	5.58839
UBB|UBC|RPS27A|UBA52	B4DV12|F5GXK7|F5GYU3|F5H265|F5H2Z3|F5H388|F5H6Q2|F5H747|J3QKN0|J3QS39|J3QTR3|P0CG47|P0CG48|P62979|P62987|Q5PY61|Q96C32	Polyubiquitin-B OS=Homo sapiens GN=UBB PE=1 SV=1|Polyubiquitin-C (Fragment) OS=Homo sapiens GN=UBC PE=1 SV=2|Polyubiquitin-C (Fragment) OS=Homo sapiens GN=UBC PE=1 SV=1|Polyubiquitin-C (Fragment) OS=Homo sapiens GN=UBC PE=1 SV=1|Polyubiquitin-C (Fragment) OS=Homo sapiens GN=UBC PE=1 SV=1|Polyubiquitin-C (Fragment) OS=Homo sapiens GN=UBC PE=1 SV=1|Polyubiquitin-C (Fragment) OS=Homo sapiens GN=UBC …	1	1	NA	1	NA	2	2	NA	3	3	NA	6	6	NA	6.95307	6.95307	NA	TRUE	FALSE	TRUE	-0.831797	23.1858	-2.87791	0.0129413	0.0467333	-3.76488	0.231724	0.780193	1	POI - control	A	limma	0.0129413	0.0467333	FALSE	no hit	6.95307
HSPA1B|HSPA1A	A0A0G2JIW1|P0DMV8|P0DMV9	Heat shock 70 kDa protein 1B OS=Homo sapiens GN=HSPA1B PE=1 SV=1|Heat shock 70 kDa protein 1A OS=Homo sapiens GN=HSPA1A PE=1 SV=1|Heat shock 70 kDa protein 1B OS=Homo sapiens GN=HSPA1B PE=1 SV=1	2	1	1	1	1	2	2	2	3	3	3	16	16	13	6.92764	6.87651	6.97876	TRUE	TRUE	TRUE	-0.808583	23.9329	-2.87739	0.0129542	0.0467333	-3.76586	0.231808	0.780255	1	POI - control	A	limma	0.0129542	0.0467333	FALSE	no hit	6.87651
TSFM	P43897	Elongation factor Ts, mitochondrial OS=Homo sapiens GN=TSFM PE=1 SV=2	1	1	NA	1	NA	2	2	NA	3	3	NA	7	7	NA	6.38999	6.38999	NA	TRUE	FALSE	TRUE	1.26877	21.2185	2.86157	0.0143071	0.0499925	-3.43777	0.234384	0.782144	1	POI - control	A	limma	0.0143071	0.0499925	TRUE	enriched hit	6.38999
PKM	P14618	Pyruvate kinase PKM OS=Homo sapiens GN=PKM PE=1 SV=4	2	1	1	1	1	2	2	2	3	3	3	12	12	7	6.09981	6.19698	6.00264	TRUE	TRUE	TRUE	0.929518	22.1067	2.8375	0.0139839	0.0494314	-3.84057	0.238343	0.784984	1	POI - control	A	limma	0.0139839	0.0494314	FALSE	enriched candidate	6.19698
TUBB	P07437	Tubulin beta chain OS=Homo sapiens GN=TUBB PE=1 SV=2	1	1	NA	1	NA	2	2	NA	3	3	NA	4	4	NA	6.7869	6.7869	NA	TRUE	FALSE	TRUE	1.54053	20.5413	2.79138	0.0175369	0.0592357	-3.45078	0.24606	0.790314	1	POI - control	A	limma	0.0175369	0.0592357	FALSE	enriched candidate	6.7869
CBR1	P16152	Carbonyl reductase [NADPH] 1 OS=Homo sapiens GN=CBR1 PE=1 SV=3	1	1	NA	1	NA	2	2	NA	3	3	NA	8	8	NA	5.93653	5.93653	NA	TRUE	FALSE	TRUE	0.951061	20.364	2.78276	0.0155294	0.0536469	-3.94272	0.247521	0.791293	1	POI - control	A	limma	0.0155294	0.0536469	FALSE	enriched candidate	5.93653
ECHS1	P30084	Enoyl-CoA hydratase, mitochondrial OS=Homo sapiens GN=ECHS1 PE=1 SV=4	1	1	NA	1	NA	2	2	NA	3	3	NA	9	9	NA	6.52595	6.52595	NA	TRUE	FALSE	TRUE	0.870239	22.3395	2.74918	0.0165593	0.056562	-4.00515	0.253273	0.795062	1	POI - control	A	limma	0.0165593	0.056562	FALSE	enriched candidate	6.52595
CANX	P27824|P27824-2|P27824-3	Calnexin OS=Homo sapiens GN=CANX PE=1 SV=2|Isoform 2 of Calnexin OS=Homo sapiens GN=CANX|Isoform 3 of Calnexin OS=Homo sapiens GN=CANX	1	1	NA	1	NA	2	2	NA	3	3	NA	3	3	NA	5.62665	5.62665	NA	TRUE	FALSE	TRUE	-0.978844	21.3051	-2.7015	0.0181372	0.0605901	-4.09343	0.261597	0.800281	1	POI - control	A	limma	0.0181372	0.0605901	FALSE	no hit	5.62665
ACTR3	P61158	Actin-related protein 3 OS=Homo sapiens GN=ACTR3 PE=1 SV=3	1	1	NA	1	NA	2	2	NA	3	3	NA	2	2	NA	5.67406	5.67406	NA	TRUE	FALSE	TRUE	-0.757827	20.575	-2.66039	0.019615	0.0648149	-4.16922	0.268926	0.80466	1	POI - control	A	limma	0.019615	0.0648149	FALSE	no hit	5.67406
CECR5	Q9BXW7|Q9BXW7-2	Cat eye syndrome critical region protein 5 OS=Homo sapiens GN=CECR5 PE=1 SV=1|Isoform 1 of Cat eye syndrome critical region protein 5 OS=Homo sapiens GN=CECR5	1	1	NA	1	NA	2	2	NA	3	3	NA	3	3	NA	5.47632	5.47632	NA	TRUE	FALSE	TRUE	-1.21585	20.6057	-2.65325	0.0198835	0.0649954	-4.18235	0.270213	0.80541	1	POI - control	A	limma	0.0198835	0.0649954	FALSE	no hit	5.47632
GTF2I	P78347|P78347-2|P78347-3|P78347-4	General transcription factor II-I OS=Homo sapiens GN=GTF2I PE=1 SV=2|Isoform 2 of General transcription factor II-I OS=Homo sapiens GN=GTF2I|Isoform 3 of General transcription factor II-I OS=Homo sapiens GN=GTF2I|Isoform 4 of General transcription factor II-I OS=Homo sapiens GN=GTF2I	1	1	NA	1	NA	2	2	NA	3	3	NA	11	11	NA	6.08252	6.08252	NA	TRUE	FALSE	TRUE	1.30763	22.1011	2.62716	0.0208948	0.0675746	-4.23023	0.274951	0.80812	1	POI - control	A	limma	0.0208948	0.0675746	FALSE	enriched candidate	6.08252
SDHA	P31040	Succinate dehydrogenase [ubiquinone] flavoprotein subunit, mitochondrial OS=Homo sapiens GN=SDHA PE=1 SV=2	1	1	NA	1	NA	2	2	NA	3	3	NA	5	5	NA	6.12139	6.12139	NA	TRUE	FALSE	TRUE	-0.742177	21.7034	-2.6159	0.0213467	0.0683095	-4.25085	0.277015	0.809276	1	POI - control	A	limma	0.0213467	0.0683095	FALSE	no hit	6.12139
ATP5A1	P25705|P25705-2|P25705-3	ATP synthase subunit alpha, mitochondrial OS=Homo sapiens GN=ATP5A1 PE=1 SV=1|Isoform 2 of ATP synthase subunit alpha, mitochondrial OS=Homo sapiens GN=ATP5A1|Isoform 3 of ATP synthase subunit alpha, mitochondrial OS=Homo sapiens GN=ATP5A1	2	1	1	1	1	2	2	2	3	3	3	20	20	2	6.32137	7.11142	5.53131	TRUE	TRUE	TRUE	0.70829	23.8477	2.56713	0.0234154	0.0741488	-4.33985	0.286069	0.814191	1	POI - control	A	limma	0.0234154	0.0741488	FALSE	enriched candidate	7.11142
RPL30	A0A0C4DH44|P62888	60S ribosomal protein L30 OS=Homo sapiens GN=RPL30 PE=1 SV=1|60S ribosomal protein L30 OS=Homo sapiens GN=RPL30 PE=1 SV=2	1	1	NA	1	NA	2	2	NA	3	3	NA	4	4	NA	6.26031	6.26031	NA	TRUE	FALSE	TRUE	0.964615	21.1884	2.54902	0.024232	0.0759437	-4.37276	0.289482	0.815979	1	POI - control	A	limma	0.024232	0.0759437	FALSE	enriched candidate	6.26031
SUCLG1	P53597	Succinyl-CoA ligase [ADP/GDP-forming] subunit alpha, mitochondrial OS=Homo sapiens GN=SUCLG1 PE=1 SV=4	1	1	NA	1	NA	2	2	NA	3	3	NA	3	3	NA	6.3672	6.3672	NA	TRUE	FALSE	TRUE	0.793193	21.3499	2.52802	0.0252136	0.0782136	-4.41083	0.293474	0.818026	1	POI - control	A	limma	0.0252136	0.0782136	FALSE	enriched candidate	6.3672
VIM	P08670	Vimentin OS=Homo sapiens GN=VIM PE=1 SV=4	2	1	1	1	1	2	2	2	3	3	3	9	9	9	6.06654	5.89774	6.23533	TRUE	TRUE	TRUE	-0.770365	22.3219	-2.51354	0.0259128	0.0795705	-4.43702	0.296248	0.819423	1	POI - control	A	limma	0.0259128	0.0795705	FALSE	no hit	5.89774
SHMT2	P34897|P34897-3	Serine hydroxymethyltransferase, mitochondrial OS=Homo sapiens GN=SHMT2 PE=1 SV=3|Isoform 3 of Serine hydroxymethyltransferase, mitochondrial OS=Homo sapiens GN=SHMT2	1	1	NA	1	NA	2	2	NA	3	3	NA	12	12	NA	6.76905	6.76905	NA	TRUE	FALSE	TRUE	-0.688285	23.571	-2.47155	0.0280469	0.0852625	-4.51266	0.304389	0.823399	1	POI - control	A	limma	0.0280469	0.0852625	FALSE	no hit	6.76905
RPN1	P04843	Dolichyl-diphosphooligosaccharide--protein glycosyltransferase subunit 1 OS=Homo sapiens GN=RPN1 PE=1 SV=1	1	1	NA	1	NA	2	2	NA	3	3	NA	9	9	NA	6.0871	6.0871	NA	TRUE	FALSE	TRUE	-0.708892	22.3416	-2.45741	0.0288032	0.0866166	-4.53804	0.307165	0.824716	1	POI - control	A	limma	0.0288032	0.0866166	FALSE	no hit	6.0871
PAICS	E9PBS1|P22234|P22234-2	Multifunctional protein ADE2 (Fragment) OS=Homo sapiens GN=PAICS PE=1 SV=1|Multifunctional protein ADE2 OS=Homo sapiens GN=PAICS PE=1 SV=3|Isoform 2 of Multifunctional protein ADE2 OS=Homo sapiens GN=PAICS	2	1	1	1	1	2	2	2	3	3	3	5	5	3	5.55947	5.54418	5.57475	TRUE	TRUE	TRUE	0.810636	20.2802	2.45265	0.0290621	0.0866166	-4.54657	0.308103	0.825156	1	POI - control	A	limma	0.0290621	0.0866166	FALSE	enriched candidate	5.54418
HACD3	Q9P035	Very-long-chain (3R)-3-hydroxyacyl-CoA dehydratase 3 OS=Homo sapiens GN=HACD3 PE=1 SV=2	1	1	NA	1	NA	2	2	NA	3	3	NA	5	5	NA	6.53172	6.53172	NA	TRUE	FALSE	TRUE	1.13052	20.4701	2.44256	0.0310054	0.091511	-4.18028	0.310097	0.826085	1	POI - control	A	limma	0.0310054	0.091511	FALSE	enriched candidate	6.53172
ARPC4	F8WCF6|P59998|P59998-3	Actin-related protein 2/3 complex subunit 4 OS=Homo sapiens GN=ARPC4-TTLL3 PE=3 SV=1|Actin-related protein 2/3 complex subunit 4 OS=Homo sapiens GN=ARPC4 PE=1 SV=3|Isoform 3 of Actin-related protein 2/3 complex subunit 4 OS=Homo sapiens GN=ARPC4	1	1	NA	1	NA	2	2	NA	3	3	NA	4	4	NA	5.6876	5.6876	NA	TRUE	FALSE	TRUE	0.823274	20.5605	2.39343	0.0324756	0.0949286	-4.65216	0.319929	0.830524	1	POI - control	A	limma	0.0324756	0.0949286	FALSE	enriched candidate	5.6876
RAB13	P51153	Ras-related protein Rab-13 OS=Homo sapiens GN=RAB13 PE=1 SV=1	1	1	NA	1	NA	2	2	NA	3	3	NA	5	5	NA	6.06137	6.06137	NA	TRUE	FALSE	TRUE	1.0557	21.0704	2.38472	0.0344581	0.0978778	-4.28012	0.321694	0.831297	1	POI - control	A	limma	0.0344581	0.0978778	FALSE	enriched candidate	6.06137
RPL38	P63173	60S ribosomal protein L38 OS=Homo sapiens GN=RPL38 PE=1 SV=2	1	1	NA	1	NA	2	2	NA	3	3	NA	3	3	NA	5.63485	5.63485	NA	TRUE	FALSE	TRUE	0.656204	20.024	2.36954	0.0339586	0.0978778	-4.69448	0.324783	0.832633	1	POI - control	A	limma	0.0339586	0.0978778	FALSE	enriched candidate	5.63485
ATP5B	P06576	ATP synthase subunit beta, mitochondrial OS=Homo sapiens GN=ATP5B PE=1 SV=3	1	1	NA	1	NA	2	2	NA	3	3	NA	11	11	NA	6.09258	6.09258	NA	TRUE	FALSE	TRUE	-0.656767	22.4814	-2.36252	0.034407	0.0978778	-4.7069	0.32622	0.833247	1	POI - control	A	limma	0.034407	0.0978778	FALSE	no hit	6.09258
CPNE3	O75131	Copine-3 OS=Homo sapiens GN=CPNE3 PE=1 SV=1	1	1	NA	1	NA	2	2	NA	3	3	NA	9	9	NA	6.27683	6.27683	NA	TRUE	FALSE	TRUE	0.677175	22.0978	2.35685	0.0347724	0.0978778	-4.71689	0.32738	0.83374	1	POI - control	A	limma	0.0347724	0.0978778	FALSE	enriched candidate	6.27683
CCT6A	P40227|P40227-2	T-complex protein 1 subunit zeta OS=Homo sapiens GN=CCT6A PE=1 SV=3|Isoform 2 of T-complex protein 1 subunit zeta OS=Homo sapiens GN=CCT6A	1	1	NA	1	NA	2	2	NA	3	3	NA	6	6	NA	6.18311	6.18311	NA	TRUE	FALSE	TRUE	0.651686	21.4863	2.34608	0.0354779	0.0984282	-4.73588	0.329597	0.834673	1	POI - control	A	limma	0.0354779	0.0984282	FALSE	enriched candidate	6.18311
CHCHD3	C9JRZ6|F8WAR4|Q9NX63	MICOS complex subunit OS=Homo sapiens GN=CHCHD3 PE=1 SV=1|MICOS complex subunit OS=Homo sapiens GN=CHCHD3 PE=1 SV=1|MICOS complex subunit MIC19 OS=Homo sapiens GN=CHCHD3 PE=1 SV=1	1	1	NA	1	NA	2	2	NA	3	3	NA	8	8	NA	6.35274	6.35274	NA	TRUE	FALSE	TRUE	0.755214	22.0139	2.344	0.0356155	0.0984282	-4.73954	0.330025	0.834852	1	POI - control	A	limma	0.0356155	0.0984282	FALSE	enriched candidate	6.35274
TMEM33	D6RAA6|P57088	Transmembrane protein 33 (Fragment) OS=Homo sapiens GN=TMEM33 PE=1 SV=1|Transmembrane protein 33 OS=Homo sapiens GN=TMEM33 PE=1 SV=2	1	1	NA	1	NA	2	2	NA	3	3	NA	3	3	NA	5.71119	5.71119	NA	TRUE	FALSE	TRUE	0.722868	20.1309	2.32835	0.0381768	0.102706	-4.72742	0.333265	0.836194	1	POI - control	A	limma	0.0381768	0.102706	FALSE	enriched candidate	5.71119
NDUFS2	O75306|O75306-2	NADH dehydrogenase [ubiquinone] iron-sulfur protein 2, mitochondrial OS=Homo sapiens GN=NDUFS2 PE=1 SV=2|Isoform 2 of NADH dehydrogenase [ubiquinone] iron-sulfur protein 2, mitochondrial OS=Homo sapiens GN=NDUFS2	1	1	NA	1	NA	2	2	NA	3	3	NA	2	2	NA	5.6186	5.6186	NA	TRUE	FALSE	TRUE	-0.700455	20.009	-2.32312	0.0370276	0.101409	-4.77625	0.334353	0.83664	1	POI - control	A	limma	0.0370276	0.101409	FALSE	no hit	5.6186
TBCB	K7EP07|Q99426|Q99426-2	Tubulin-folding cofactor B (Fragment) OS=Homo sapiens GN=TBCB PE=1 SV=7|Tubulin-folding cofactor B OS=Homo sapiens GN=TBCB PE=1 SV=2|Isoform 2 of Tubulin-folding cofactor B OS=Homo sapiens GN=TBCB	1	1	NA	1	NA	2	2	NA	3	3	NA	3	3	NA	5.86111	5.86111	NA	TRUE	FALSE	TRUE	-0.817643	20.4914	-2.30847	0.0380491	0.102706	-4.8019	0.337409	0.83788	1	POI - control	A	limma	0.0380491	0.102706	FALSE	no hit	5.86111
OXCT1	P55809	Succinyl-CoA:3-ketoacid coenzyme A transferase 1, mitochondrial OS=Homo sapiens GN=OXCT1 PE=1 SV=1	1	1	NA	1	NA	2	2	NA	3	3	NA	7	7	NA	6.21422	6.21422	NA	TRUE	FALSE	TRUE	0.679101	21.8662	2.28751	0.0395578	0.105487	-4.8385	0.341813	0.839634	1	POI - control	A	limma	0.0395578	0.105487	FALSE	enriched candidate	6.21422
PGK1	P00558|P00558-2	Phosphoglycerate kinase 1 OS=Homo sapiens GN=PGK1 PE=1 SV=3|Isoform 2 of Phosphoglycerate kinase 1 OS=Homo sapiens GN=PGK1	2	1	1	1	1	2	2	2	3	3	3	2	2	2	5.48022	5.5461	5.41434	TRUE	TRUE	TRUE	-0.625529	19.6768	-2.25615	0.041922	0.110259	-4.89301	0.348474	0.842216	1	POI - control	A	limma	0.041922	0.110259	FALSE	no hit	5.5461
CCT7	Q99832|Q99832-3	T-complex protein 1 subunit eta OS=Homo sapiens GN=CCT7 PE=1 SV=2|Isoform 3 of T-complex protein 1 subunit eta OS=Homo sapiens GN=CCT7	2	1	1	1	1	2	2	2	3	3	3	10	10	2	5.7557	6.109	5.4024	TRUE	TRUE	TRUE	0.641177	21.4053	2.2542	0.0420727	0.110259	-4.89638	0.348889	0.842374	1	POI - control	A	limma	0.0420727	0.110259	FALSE	enriched candidate	6.109
FARSA	Q9Y285|Q9Y285-2	Phenylalanine--tRNA ligase alpha subunit OS=Homo sapiens GN=FARSA PE=1 SV=3|Isoform 2 of Phenylalanine--tRNA ligase alpha subunit OS=Homo sapiens GN=FARSA	1	1	NA	1	NA	2	2	NA	3	3	NA	3	3	NA	5.95069	5.95069	NA	TRUE	FALSE	TRUE	1.11152	20.0967	2.25217	0.0438171	0.111936	-4.50568	0.349323	0.842539	1	POI - control	A	limma	0.0438171	0.111936	FALSE	enriched candidate	5.95069
FASN	A0A0U1RQF0|P49327	Fatty acid synthase OS=Homo sapiens GN=FASN PE=1 SV=1|Fatty acid synthase OS=Homo sapiens GN=FASN PE=1 SV=3	2	1	1	1	1	2	2	2	3	3	3	26	26	6	5.91042	6.15335	5.66749	TRUE	TRUE	TRUE	0.666245	23.2562	2.24865	0.0425064	0.110427	-4.90599	0.350078	0.842825	1	POI - control	A	limma	0.0425064	0.110427	FALSE	enriched candidate	6.15335
HNRNPU	Q00839-2	Isoform Short of Heterogeneous nuclear ribonucleoprotein U OS=Homo sapiens GN=HNRNPU	2	1	1	1	1	2	2	2	3	3	3	6	4	6	5.74078	5.77895	5.7026	TRUE	TRUE	TRUE	-0.665219	20.9952	-2.24412	0.042863	0.110427	-4.91382	0.351048	0.843191	1	POI - control	A	limma	0.042863	0.110427	FALSE	no hit	5.77895
SMC3	Q9UQE7	Structural maintenance of chromosomes protein 3 OS=Homo sapiens GN=SMC3 PE=1 SV=2	1	1	NA	1	NA	2	2	NA	3	3	NA	4	4	NA	5.81932	5.81932	NA	TRUE	FALSE	TRUE	0.683672	20.4099	2.22881	0.0457007	0.115775	-4.8974	0.354346	0.844424	1	POI - control	A	limma	0.0457007	0.115775	FALSE	enriched candidate	5.81932
NUP93	Q8N1F7|Q8N1F7-2	Nuclear pore complex protein Nup93 OS=Homo sapiens GN=NUP93 PE=1 SV=2|Isoform 2 of Nuclear pore complex protein Nup93 OS=Homo sapiens GN=NUP93	1	1	NA	1	NA	2	2	NA	3	3	NA	10	10	NA	5.73504	5.73504	NA	TRUE	FALSE	TRUE	0.671751	21.9251	2.18164	0.0480832	0.120662	-5.02115	0.364622	0.848142	1	POI - control	A	limma	0.0480832	0.120662	FALSE	enriched candidate	5.73504
TCP1	P17987	T-complex protein 1 subunit alpha OS=Homo sapiens GN=TCP1 PE=1 SV=1	1	1	NA	1	NA	2	2	NA	3	3	NA	10	10	NA	6.37687	6.37687	NA	TRUE	FALSE	TRUE	0.688882	22.0337	2.17779	0.0484237	0.120662	-5.02772	0.365469	0.848441	1	POI - control	A	limma	0.0484237	0.120662	FALSE	enriched candidate	6.37687
ALDH18A1	P54886|P54886-2	Delta-1-pyrroline-5-carboxylate synthase OS=Homo sapiens GN=ALDH18A1 PE=1 SV=2|Isoform Short of Delta-1-pyrroline-5-carboxylate synthase OS=Homo sapiens GN=ALDH18A1	1	1	NA	1	NA	2	2	NA	3	3	NA	11	11	NA	5.97827	5.97827	NA	TRUE	FALSE	TRUE	-0.608007	22.4646	-2.13793	0.0520837	0.128727	-5.09541	0.37431	0.851489	1	POI - control	A	limma	0.0520837	0.128727	FALSE	no hit	5.97827
DNAJA2	O60884	DnaJ homolog subfamily A member 2 OS=Homo sapiens GN=DNAJA2 PE=1 SV=1	1	1	NA	1	NA	2	2	NA	3	3	NA	3	3	NA	5.48644	5.48644	NA	TRUE	FALSE	TRUE	-0.697052	20.8305	-2.13081	0.052764	0.129357	-5.10744	0.375903	0.852025	1	POI - control	A	limma	0.052764	0.129357	FALSE	no hit	5.48644
RPLP0	P05388	60S acidic ribosomal protein P0 OS=Homo sapiens GN=RPLP0 PE=1 SV=1	1	1	NA	1	NA	2	2	NA	3	3	NA	9	9	NA	6.51677	6.51677	NA	TRUE	FALSE	TRUE	-0.661292	23.183	-2.10561	0.0552393	0.133694	-5.14986	0.381575	0.853903	1	POI - control	A	limma	0.0552393	0.133694	FALSE	no hit	6.51677
RUVBL1	Q9Y265	RuvB-like 1 OS=Homo sapiens GN=RUVBL1 PE=1 SV=1	1	1	NA	1	NA	2	2	NA	3	3	NA	5	5	NA	5.56553	5.56553	NA	TRUE	FALSE	TRUE	0.715684	20.4021	2.10389	0.0554128	0.133694	-5.15276	0.381965	0.854031	1	POI - control	A	limma	0.0554128	0.133694	FALSE	enriched candidate	5.56553
TIMM44	O43615	Mitochondrial import inner membrane translocase subunit TIM44 OS=Homo sapiens GN=TIMM44 PE=1 SV=2	1	1	NA	1	NA	2	2	NA	3	3	NA	5	5	NA	5.76435	5.76435	NA	TRUE	FALSE	TRUE	0.618771	20.5977	2.08006	0.0578592	0.138498	-5.19262	0.387379	0.855777	1	POI - control	A	limma	0.0578592	0.138498	FALSE	enriched candidate	5.76435
CLTC	A0A087WVQ6|Q00610|Q00610-2	Clathrin heavy chain OS=Homo sapiens GN=CLTC PE=1 SV=1|Clathrin heavy chain 1 OS=Homo sapiens GN=CLTC PE=1 SV=5|Isoform 2 of Clathrin heavy chain 1 OS=Homo sapiens GN=CLTC	1	1	NA	1	NA	2	2	NA	3	3	NA	10	10	NA	5.85552	5.85552	NA	TRUE	FALSE	TRUE	0.68144	21.3271	2.06894	0.0590351	0.140208	-5.21115	0.389922	0.856582	1	POI - control	A	limma	0.0590351	0.140208	FALSE	enriched candidate	5.85552
RPA1	P27694	Replication protein A 70 kDa DNA-binding subunit OS=Homo sapiens GN=RPA1 PE=1 SV=2	1	1	NA	1	NA	2	2	NA	3	3	NA	3	3	NA	5.62712	5.62712	NA	TRUE	FALSE	TRUE	-0.627908	20.5533	-2.02921	0.0634199	0.149455	-5.27694	0.39909	0.859414	1	POI - control	A	limma	0.0634199	0.149455	FALSE	no hit	5.62712
RAB18	Q9NP72	Ras-related protein Rab-18 OS=Homo sapiens GN=RAB18 PE=1 SV=1	1	1	NA	1	NA	2	2	NA	3	3	NA	6	6	NA	5.92449	5.92449	NA	TRUE	FALSE	TRUE	1.07929	21.232	1.95564	0.0763692	0.17248	-4.83373	0.416404	0.864467	1	POI - control	A	limma	0.0763692	0.17248	FALSE	enriched candidate	5.92449
SRPRB	H7C4H2|Q9Y5M8	Signal recognition particle receptor subunit beta (Fragment) OS=Homo sapiens GN=SRPRB PE=1 SV=1|Signal recognition particle receptor subunit beta OS=Homo sapiens GN=SRPRB PE=1 SV=3	1	1	NA	1	NA	2	2	NA	3	3	NA	3	3	NA	5.68445	5.68445	NA	TRUE	FALSE	TRUE	1.07357	19.9623	1.94527	0.0777295	0.17248	-4.84971	0.418878	0.86516	1	POI - control	A	limma	0.0777295	0.17248	FALSE	enriched candidate	5.68445
ARF3|ARF1	P61204|P84077	ADP-ribosylation factor 3 OS=Homo sapiens GN=ARF3 PE=1 SV=2|ADP-ribosylation factor 1 OS=Homo sapiens GN=ARF1 PE=1 SV=2	1	1	NA	1	NA	2	2	NA	3	3	NA	3	3	NA	6.28966	6.28966	NA	TRUE	FALSE	TRUE	-0.535826	20.9064	-1.94417	0.0738302	0.17248	-5.41549	0.419143	0.865233	1	POI - control	A	limma	0.0738302	0.17248	FALSE	no hit	6.28966
LGALS3BP	Q08380	Galectin-3-binding protein OS=Homo sapiens GN=LGALS3BP PE=1 SV=1	1	1	NA	1	NA	2	2	NA	3	3	NA	2	2	NA	5.72935	5.72935	NA	TRUE	FALSE	TRUE	-0.625013	19.7568	-1.94231	0.0759285	0.17248	-5.3681	0.419587	0.865357	1	POI - control	A	limma	0.0759285	0.17248	FALSE	no hit	5.72935
SDHB	P21912	Succinate dehydrogenase [ubiquinone] iron-sulfur subunit, mitochondrial OS=Homo sapiens GN=SDHB PE=1 SV=3	1	1	NA	1	NA	2	2	NA	3	3	NA	3	3	NA	5.72489	5.72489	NA	TRUE	FALSE	TRUE	-0.549531	21.0024	-1.93441	0.0751204	0.17248	-5.43119	0.421482	0.865881	1	POI - control	A	limma	0.0751204	0.17248	FALSE	no hit	5.72489
DDX6	P26196	Probable ATP-dependent RNA helicase DDX6 OS=Homo sapiens GN=DDX6 PE=1 SV=2	1	1	NA	1	NA	2	2	NA	3	3	NA	7	7	NA	5.63076	5.63076	NA	TRUE	FALSE	TRUE	0.606226	20.8109	1.93269	0.07721	0.17248	-5.38336	0.421893	0.865994	1	POI - control	A	limma	0.07721	0.17248	FALSE	enriched candidate	5.63076
HSPA8	P11142	Heat shock cognate 71 kDa protein OS=Homo sapiens GN=HSPA8 PE=1 SV=1	2	1	1	1	1	2	2	2	3	3	3	17	13	17	6.67851	6.6647	6.69232	TRUE	TRUE	TRUE	-0.533976	23.1569	-1.92238	0.0767381	0.17248	-5.45047	0.424374	0.866673	1	POI - control	A	limma	0.0767381	0.17248	FALSE	no hit	6.6647
DARS2	Q6PI48	Aspartate--tRNA ligase, mitochondrial OS=Homo sapiens GN=DARS2 PE=1 SV=1	1	1	NA	1	NA	2	2	NA	3	3	NA	4	4	NA	5.69191	5.69191	NA	TRUE	FALSE	TRUE	0.725098	20.8148	1.91758	0.0773919	0.17248	-5.45814	0.425531	0.866987	1	POI - control	A	limma	0.0773919	0.17248	FALSE	enriched candidate	5.69191
MTHFD1	P11586	C-1-tetrahydrofolate synthase, cytoplasmic OS=Homo sapiens GN=MTHFD1 PE=1 SV=3	1	1	NA	1	NA	2	2	NA	3	3	NA	12	12	NA	5.80112	5.80112	NA	TRUE	FALSE	TRUE	0.534309	21.7532	1.90302	0.0794095	0.174931	-5.48138	0.429055	0.867936	1	POI - control	A	limma	0.0794095	0.174931	FALSE	no hit	5.80112
DHRS4	Q9BTZ2	Dehydrogenase/reductase SDR family member 4 OS=Homo sapiens GN=DHRS4 PE=1 SV=3	1	1	NA	1	NA	2	2	NA	3	3	NA	3	3	NA	5.93196	5.93196	NA	TRUE	FALSE	TRUE	1.09681	20.7548	1.88604	0.0837101	0.179369	-5.09907	0.433183	0.869029	1	POI - control	A	limma	0.0837101	0.179369	FALSE	enriched candidate	5.93196
UQCRFS1	P47985	Cytochrome b-c1 complex subunit Rieske, mitochondrial OS=Homo sapiens GN=UQCRFS1 PE=1 SV=2	1	1	NA	1	NA	2	2	NA	3	3	NA	2	2	NA	5.57327	5.57327	NA	TRUE	FALSE	TRUE	-0.575266	19.616	-1.88306	0.0841431	0.179369	-5.46143	0.433913	0.869221	1	POI - control	A	limma	0.0841431	0.179369	FALSE	no hit	5.57327
POLR2B	C9J2Y9|C9J4M6|P30876	DNA-directed RNA polymerase subunit beta OS=Homo sapiens GN=POLR2B PE=1 SV=2|DNA-directed RNA polymerase subunit beta OS=Homo sapiens GN=POLR2B PE=1 SV=2|DNA-directed RNA polymerase II subunit RPB2 OS=Homo sapiens GN=POLR2B PE=1 SV=1	1	1	NA	1	NA	2	2	NA	3	3	NA	3	3	NA	5.58813	5.58813	NA	TRUE	FALSE	TRUE	0.577576	20.2656	1.87657	0.0850898	0.179634	-5.47155	0.435497	0.869635	1	POI - control	A	limma	0.0850898	0.179634	FALSE	no hit	5.58813
DDX39B	A0A0G2JJZ9|F6WLT2|Q13838|Q13838-2|Q5STU3	Isoform 2 of Spliceosome RNA helicase DDX39B OS=Homo sapiens GN=DDX39B|Spliceosome RNA helicase DDX39B (Fragment) OS=Homo sapiens GN=DDX39B PE=1 SV=1|Spliceosome RNA helicase DDX39B OS=Homo sapiens GN=DDX39B PE=1 SV=1|Spliceosome RNA helicase DDX39B OS=Homo sapiens GN=DDX39B PE=1 SV=2	2	1	1	1	1	2	2	2	3	3	3	4	2	4	5.62086	5.61398	5.62774	TRUE	TRUE	TRUE	0.516867	20.1083	1.87028	0.0841188	0.179369	-5.53323	0.437038	0.870034	1	POI - control	A	limma	0.0841188	0.179369	FALSE	no hit	5.61398
EPRS	P07814|V9GYZ6	Bifunctional glutamate/proline--tRNA ligase OS=Homo sapiens GN=EPRS PE=1 SV=5|Bifunctional glutamate/proline--tRNA ligase (Fragment) OS=Homo sapiens GN=EPRS PE=1 SV=1	1	1	NA	1	NA	2	2	NA	3	3	NA	3	3	NA	5.59808	5.59808	NA	TRUE	FALSE	TRUE	-0.555233	20.2758	-1.87002	0.0841566	0.179369	-5.53363	0.437101	0.870051	1	POI - control	A	limma	0.0841566	0.179369	FALSE	no hit	5.59808
RCN2	Q14257|Q14257-2	Reticulocalbin-2 OS=Homo sapiens GN=RCN2 PE=1 SV=1|Isoform 2 of Reticulocalbin-2 OS=Homo sapiens GN=RCN2	1	1	NA	1	NA	2	2	NA	3	3	NA	7	7	NA	5.80011	5.80011	NA	TRUE	FALSE	TRUE	-0.525962	21.6837	-1.86855	0.0843743	0.179369	-5.53595	0.437462	0.870144	1	POI - control	A	limma	0.0843743	0.179369	FALSE	no hit	5.80011
TECR	Q9NZ01	Very-long-chain enoyl-CoA reductase OS=Homo sapiens GN=TECR PE=1 SV=1	1	1	NA	1	NA	2	2	NA	3	3	NA	2	2	NA	6.28716	6.28716	NA	TRUE	FALSE	TRUE	0.843428	20.4794	1.85573	0.0881978	0.183645	-5.14583	0.440612	0.870953	1	POI - control	A	limma	0.0881978	0.183645	FALSE	enriched candidate	6.28716
TIMM50	Q3ZCQ8|Q3ZCQ8-2	Mitochondrial import inner membrane translocase subunit TIM50 OS=Homo sapiens GN=TIMM50 PE=1 SV=2|Isoform 2 of Mitochondrial import inner membrane translocase subunit TIM50 OS=Homo sapiens GN=TIMM50	1	1	NA	1	NA	2	2	NA	3	3	NA	7	7	NA	6.45699	6.45699	NA	TRUE	FALSE	TRUE	-0.783325	22.2846	-1.85515	0.086379	0.181098	-5.55701	0.440755	0.870989	1	POI - control	A	limma	0.086379	0.181098	FALSE	no hit	6.45699
MSI2	B4DHE8|Q96DH6|Q96DH6-2	RNA-binding protein Musashi homolog 2 OS=Homo sapiens GN=MSI2 PE=1 SV=1|RNA-binding protein Musashi homolog 2 OS=Homo sapiens GN=MSI2 PE=1 SV=1|Isoform 2 of RNA-binding protein Musashi homolog 2 OS=Homo sapiens GN=MSI2	1	1	NA	1	NA	2	2	NA	3	3	NA	3	3	NA	5.60139	5.60139	NA	TRUE	FALSE	TRUE	1.01192	20.7729	1.83356	0.0938823	0.192718	-5.01926	0.446092	0.872336	1	POI - control	A	limma	0.0938823	0.192718	FALSE	enriched candidate	5.60139
NDUFA4	O00483	Cytochrome c oxidase subunit NDUFA4 OS=Homo sapiens GN=NDUFA4 PE=1 SV=1	1	1	NA	1	NA	2	2	NA	3	3	NA	3	3	NA	6.18983	6.18983	NA	TRUE	FALSE	TRUE	0.506256	20.842	1.82203	0.0915209	0.189268	-5.60871	0.448958	0.873047	1	POI - control	A	limma	0.0915209	0.189268	FALSE	no hit	6.18983
PHGDH	O43175	D-3-phosphoglycerate dehydrogenase OS=Homo sapiens GN=PHGDH PE=1 SV=4	1	1	NA	1	NA	2	2	NA	3	3	NA	6	6	NA	5.98619	5.98619	NA	TRUE	FALSE	TRUE	0.679287	21.6738	1.80385	0.0944574	0.192718	-5.63683	0.453495	0.874157	1	POI - control	A	limma	0.0944574	0.192718	FALSE	enriched candidate	5.98619
PRKDC	P78527|P78527-2	DNA-dependent protein kinase catalytic subunit OS=Homo sapiens GN=PRKDC PE=1 SV=3|Isoform 2 of DNA-dependent protein kinase catalytic subunit OS=Homo sapiens GN=PRKDC	2	1	1	1	1	2	2	2	3	3	3	17	17	4	5.84392	5.99036	5.69749	TRUE	TRUE	TRUE	-0.518665	23.0728	-1.79885	0.0952799	0.193101	-5.64454	0.454748	0.874461	1	POI - control	A	limma	0.0952799	0.193101	FALSE	no hit	5.99036
HSPD1	P10809	60 kDa heat shock protein, mitochondrial OS=Homo sapiens GN=HSPD1 PE=1 SV=2	2	1	1	1	1	2	2	2	3	3	3	17	17	7	6.24474	6.55417	5.9353	TRUE	TRUE	TRUE	-0.497034	23.478	-1.77011	0.100134	0.201594	-5.68861	0.461987	0.876184	1	POI - control	A	limma	0.100134	0.201594	FALSE	no hit	6.55417
AHCY	P23526|P23526-2	Adenosylhomocysteinase OS=Homo sapiens GN=AHCY PE=1 SV=4|Isoform 2 of Adenosylhomocysteinase OS=Homo sapiens GN=AHCY	2	1	1	1	1	2	2	2	3	3	3	5	5	3	5.77925	5.82228	5.73621	TRUE	TRUE	TRUE	0.83834	20.493	1.76443	0.103064	0.203005	-5.28412	0.463424	0.876521	1	POI - control	A	limma	0.103064	0.203005	FALSE	no hit	5.82228
DHX9	Q08211	ATP-dependent RNA helicase A OS=Homo sapiens GN=DHX9 PE=1 SV=4	1	1	NA	1	NA	2	2	NA	3	3	NA	2	2	NA	5.60048	5.60048	NA	TRUE	FALSE	TRUE	-0.582725	19.1087	-1.76277	0.103354	0.203005	-5.64595	0.463845	0.876619	1	POI - control	A	limma	0.103354	0.203005	FALSE	no hit	5.60048
RPS15A	I3L3P7|P62244	40S ribosomal protein S15a OS=Homo sapiens GN=RPS15A PE=1 SV=1|40S ribosomal protein S15a OS=Homo sapiens GN=RPS15A PE=1 SV=2	1	1	NA	1	NA	2	2	NA	3	3	NA	4	4	NA	6.19403	6.19403	NA	TRUE	FALSE	TRUE	-0.497582	21.3174	-1.75959	0.101964	0.203005	-5.70462	0.464652	0.876807	1	POI - control	A	limma	0.101964	0.203005	FALSE	no hit	6.19403
PHB	P35232	Prohibitin OS=Homo sapiens GN=PHB PE=1 SV=1	1	1	NA	1	NA	2	2	NA	3	3	NA	8	8	NA	6.38932	6.38932	NA	TRUE	FALSE	TRUE	-0.484041	22.8381	-1.75086	0.103506	0.203005	-5.71787	0.46687	0.87732	1	POI - control	A	limma	0.103506	0.203005	FALSE	no hit	6.38932
CYB5R3	P00387|P00387-2|P00387-3	NADH-cytochrome b5 reductase 3 OS=Homo sapiens GN=CYB5R3 PE=1 SV=3|Isoform 2 of NADH-cytochrome b5 reductase 3 OS=Homo sapiens GN=CYB5R3|Isoform 3 of NADH-cytochrome b5 reductase 3 OS=Homo sapiens GN=CYB5R3	1	1	NA	1	NA	2	2	NA	3	3	NA	2	2	NA	6.01247	6.01247	NA	TRUE	FALSE	TRUE	0.964234	19.7677	1.74716	0.10842	0.210123	-5.1468	0.467814	0.877537	1	POI - control	A	limma	0.10842	0.210123	FALSE	no hit	6.01247
NCBP2	B3KSB0|C9JQX9|P52298|P52298-2	Nuclear cap binding protein subunit 2, 20kDa, isoform CRA_a OS=Homo sapiens GN=NCBP2 PE=1 SV=1|Nuclear cap-binding protein subunit 2 (Fragment) OS=Homo sapiens GN=NCBP2 PE=1 SV=1|Nuclear cap-binding protein subunit 2 OS=Homo sapiens GN=NCBP2 PE=1 SV=1|Isoform 2 of Nuclear cap-binding protein subunit 2 OS=Homo sapiens GN=NCBP2	1	1	NA	1	NA	2	2	NA	3	3	NA	2	2	NA	5.76168	5.76168	NA	TRUE	FALSE	TRUE	-0.963934	19.866	-1.74661	0.108518	0.210123	-5.1476	0.467953	0.877569	1	POI - control	A	limma	0.108518	0.210123	FALSE	no hit	5.76168
HSD17B12	Q53GQ0	Very-long-chain 3-oxoacyl-CoA reductase OS=Homo sapiens GN=HSD17B12 PE=1 SV=2	1	1	NA	1	NA	2	2	NA	3	3	NA	6	6	NA	6.18476	6.18476	NA	TRUE	FALSE	TRUE	0.491446	21.5913	1.71711	0.109664	0.210999	-5.76871	0.475503	0.879279	1	POI - control	A	limma	0.109664	0.210999	FALSE	no hit	6.18476
NDUFS3	O75489	NADH dehydrogenase [ubiquinone] iron-sulfur protein 3, mitochondrial OS=Homo sapiens GN=NDUFS3 PE=1 SV=1	1	1	NA	1	NA	2	2	NA	3	3	NA	2	2	NA	5.53456	5.53456	NA	TRUE	FALSE	TRUE	0.932814	18.9728	1.69022	0.119079	0.226041	-5.22897	0.482441	0.880808	1	POI - control	A	limma	0.119079	0.226041	FALSE	no hit	5.53456
HNRNPL	P14866	Heterogeneous nuclear ribonucleoprotein L OS=Homo sapiens GN=HNRNPL PE=1 SV=2	2	1	1	1	1	2	2	2	3	3	3	12	12	2	6.30145	7.05631	5.54659	TRUE	TRUE	TRUE	-0.493795	23.7155	-1.684	0.116016	0.221817	-5.81797	0.484054	0.881158	1	POI - control	A	limma	0.116016	0.221817	FALSE	no hit	7.05631
CTNND1	C9JZR2|O60716|O60716-10|O60716-11|O60716-12|O60716-13|O60716-14|O60716-15|O60716-16|O60716-17|O60716-18|O60716-19|O60716-2|O60716-20|O60716-21|O60716-22|O60716-23|O60716-24|O60716-3|O60716-4|O60716-5|O60716-6|O60716-7|O60716-8|O60716-9	Catenin delta-1 OS=Homo sapiens GN=CTNND1 PE=1 SV=2|Catenin delta-1 OS=Homo sapiens GN=CTNND1 PE=1 SV=1|Isoform 2AB of Catenin delta-1 OS=Homo sapiens GN=CTNND1|Isoform 2AC of Catenin delta-1 OS=Homo sapiens GN=CTNND1|Isoform 2BC of Catenin delta-1 OS=Homo sapiens GN=CTNND1|Isoform 2A of Catenin delta-1 OS=Homo sapiens GN=CTNND1|Isoform 2B of Catenin delta-1 OS=Homo sapiens GN=CTNND1|Isoform 2C o…	1	1	NA	1	NA	2	2	NA	3	3	NA	3	3	NA	5.58255	5.58255	NA	TRUE	FALSE	TRUE	0.521628	20.5837	1.66244	0.120324	0.226041	-5.84972	0.489668	0.88236	1	POI - control	A	limma	0.120324	0.226041	FALSE	no hit	5.58255
ERLIN2	E5RHW4|O94905	Erlin-2 (Fragment) OS=Homo sapiens GN=ERLIN2 PE=1 SV=1|Erlin-2 OS=Homo sapiens GN=ERLIN2 PE=1 SV=1	1	1	NA	1	NA	2	2	NA	3	3	NA	2	2	NA	6.11552	6.11552	NA	TRUE	FALSE	TRUE	-0.483823	21.1922	-1.66179	0.120456	0.226041	-5.85067	0.489837	0.882396	1	POI - control	A	limma	0.120456	0.226041	FALSE	no hit	6.11552
ACLY	P53396|P53396-2	ATP-citrate synthase OS=Homo sapiens GN=ACLY PE=1 SV=3|Isoform 2 of ATP-citrate synthase OS=Homo sapiens GN=ACLY	1	1	NA	1	NA	2	2	NA	3	3	NA	5	5	NA	5.82721	5.82721	NA	TRUE	FALSE	TRUE	0.680012	21.1639	1.6269	0.127733	0.238225	-5.90148	0.498998	0.884305	1	POI - control	A	limma	0.127733	0.238225	FALSE	no hit	5.82721
EEF1A1|EEF1A1P5	P68104|Q5VTE0	Elongation factor 1-alpha 1 OS=Homo sapiens GN=EEF1A1 PE=1 SV=1|Putative elongation factor 1-alpha-like 3 OS=Homo sapiens GN=EEF1A1P5 PE=5 SV=1	2	1	1	1	1	2	2	2	3	3	3	9	9	4	6.48331	6.4871	6.47952	TRUE	TRUE	TRUE	-0.457772	23.0824	-1.60881	0.131654	0.243037	-5.92755	0.503783	0.885278	1	POI - control	A	limma	0.131654	0.243037	FALSE	no hit	6.4871
SFXN1	Q9H9B4	Sideroflexin-1 OS=Homo sapiens GN=SFXN1 PE=1 SV=4	1	1	NA	1	NA	2	2	NA	3	3	NA	5	5	NA	6.54649	6.54649	NA	TRUE	FALSE	TRUE	0.504361	21.8791	1.60764	0.131912	0.243037	-5.92923	0.504094	0.885341	1	POI - control	A	limma	0.131912	0.243037	FALSE	no hit	6.54649
ELAVL1	Q15717|Q15717-2	ELAV-like protein 1 OS=Homo sapiens GN=ELAVL1 PE=1 SV=2|Isoform 2 of ELAV-like protein 1 OS=Homo sapiens GN=ELAVL1	1	1	NA	1	NA	2	2	NA	3	3	NA	5	5	NA	6.0409	6.0409	NA	TRUE	FALSE	TRUE	0.562776	21.1264	1.5937	0.136977	0.246397	-5.89291	0.507797	0.886082	1	POI - control	A	limma	0.136977	0.246397	FALSE	no hit	6.0409
IGF2BP1	Q9NZI8	Insulin-like growth factor 2 mRNA-binding protein 1 OS=Homo sapiens GN=IGF2BP1 PE=1 SV=2	1	1	NA	1	NA	2	2	NA	3	3	NA	6	6	NA	6.10153	6.10153	NA	TRUE	FALSE	TRUE	-0.448777	21.8226	-1.59208	0.135372	0.246397	-5.95147	0.508228	0.886167	1	POI - control	A	limma	0.135372	0.246397	FALSE	no hit	6.10153
SLC25A1	P53007	Tricarboxylate transport protein, mitochondrial OS=Homo sapiens GN=SLC25A1 PE=1 SV=2	1	1	NA	1	NA	2	2	NA	3	3	NA	3	3	NA	5.9433	5.9433	NA	TRUE	FALSE	TRUE	0.454274	20.3227	1.58904	0.136058	0.246397	-5.95581	0.50904	0.886328	1	POI - control	A	limma	0.136058	0.246397	FALSE	no hit	5.9433
NSDHL	Q15738	Sterol-4-alpha-carboxylate 3-dehydrogenase, decarboxylating OS=Homo sapiens GN=NSDHL PE=1 SV=2	1	1	NA	1	NA	2	2	NA	3	3	NA	5	5	NA	6.05468	6.05468	NA	TRUE	FALSE	TRUE	0.51586	21.274	1.58821	0.136245	0.246397	-5.95698	0.50926	0.886372	1	POI - control	A	limma	0.136245	0.246397	FALSE	no hit	6.05468
RHOA	P61586	Transforming protein RhoA OS=Homo sapiens GN=RHOA PE=1 SV=1	1	1	NA	1	NA	2	2	NA	3	3	NA	2	2	NA	6.37912	6.37912	NA	TRUE	FALSE	TRUE	-0.434585	21.3697	-1.5545	0.144056	0.257606	-6.0046	0.518291	0.88813	1	POI - control	A	limma	0.144056	0.257606	FALSE	no hit	6.37912
CFL1	E9PP50|P23528	Cofilin-1 (Fragment) OS=Homo sapiens GN=CFL1 PE=1 SV=7|Cofilin-1 OS=Homo sapiens GN=CFL1 PE=1 SV=3	1	1	NA	1	NA	2	2	NA	3	3	NA	7	7	NA	5.90023	5.90023	NA	TRUE	FALSE	TRUE	-0.441028	21.9312	-1.54436	0.14648	0.26041	-6.0188	0.521025	0.888652	1	POI - control	A	limma	0.14648	0.26041	FALSE	no hit	5.90023
SMU1	Q2TAY7	WD40 repeat-containing protein SMU1 OS=Homo sapiens GN=SMU1 PE=1 SV=2	1	1	NA	1	NA	2	2	NA	3	3	NA	2	2	NA	5.57985	5.57985	NA	TRUE	FALSE	TRUE	0.428971	19.6679	1.5388	0.147823	0.261268	-6.02654	0.522525	0.888936	1	POI - control	A	limma	0.147823	0.261268	FALSE	no hit	5.57985
UQCRC1	P31930	Cytochrome b-c1 complex subunit 1, mitochondrial OS=Homo sapiens GN=UQCRC1 PE=1 SV=3	1	1	NA	1	NA	2	2	NA	3	3	NA	4	4	NA	5.87045	5.87045	NA	TRUE	FALSE	TRUE	0.842975	19.9417	1.52744	0.154869	0.27214	-5.45486	0.525601	0.889514	1	POI - control	A	limma	0.154869	0.27214	FALSE	no hit	5.87045
SLC25A6	P12236	ADP/ATP translocase 3 OS=Homo sapiens GN=SLC25A6 PE=1 SV=4	1	1	NA	1	NA	2	2	NA	3	3	NA	2	2	NA	6.31859	6.31859	NA	TRUE	FALSE	TRUE	0.661578	19.8834	1.49466	0.160819	0.280971	-5.66748	0.534525	0.891158	1	POI - control	A	limma	0.160819	0.280971	FALSE	no hit	6.31859
VCP	P55072	Transitional endoplasmic reticulum ATPase OS=Homo sapiens GN=VCP PE=1 SV=4	2	1	1	1	1	2	2	2	3	3	3	3	2	3	5.42011	5.29595	5.54427	TRUE	TRUE	TRUE	-0.814445	18.7991	-1.47574	0.168043	0.288851	-5.52356	0.539709	0.89209	1	POI - control	A	limma	0.168043	0.288851	FALSE	no hit	5.29595
YARS2	Q9Y2Z4	Tyrosine--tRNA ligase, mitochondrial OS=Homo sapiens GN=YARS2 PE=1 SV=2	1	1	NA	1	NA	2	2	NA	3	3	NA	3	3	NA	5.50296	5.50296	NA	TRUE	FALSE	TRUE	-0.728944	20.7091	-1.47212	0.164773	0.286234	-6.118	0.540705	0.892268	1	POI - control	A	limma	0.164773	0.286234	FALSE	no hit	5.50296
ACSL3	O95573	Long-chain-fatty-acid--CoA ligase 3 OS=Homo sapiens GN=ACSL3 PE=1 SV=3	1	1	NA	1	NA	2	2	NA	3	3	NA	7	7	NA	6.08755	6.08755	NA	TRUE	FALSE	TRUE	0.462442	21.6339	1.45942	0.168179	0.288851	-6.13509	0.544202	0.892886	1	POI - control	A	limma	0.168179	0.288851	FALSE	no hit	6.08755
RPL7	A8MUD9|P18124	60S ribosomal protein L7 OS=Homo sapiens GN=RPL7 PE=1 SV=1|60S ribosomal protein L7 OS=Homo sapiens GN=RPL7 PE=1 SV=1	1	1	NA	1	NA	2	2	NA	3	3	NA	3	3	NA	5.80515	5.80515	NA	TRUE	FALSE	TRUE	-0.43598	19.6058	-1.41403	0.182761	0.307793	-6.13728	0.556797	0.895055	1	POI - control	A	limma	0.182761	0.307793	FALSE	no hit	5.80515
TIMM21	Q9BVV7	Mitochondrial import inner membrane translocase subunit Tim21 OS=Homo sapiens GN=TIMM21 PE=1 SV=1	1	1	NA	1	NA	2	2	NA	3	3	NA	3	3	NA	5.69946	5.69946	NA	TRUE	FALSE	TRUE	0.645351	20.4268	1.41016	0.183872	0.307793	-5.7788	0.557875	0.895236	1	POI - control	A	limma	0.183872	0.307793	FALSE	no hit	5.69946
AARS2	Q5JTZ9	Alanine--tRNA ligase, mitochondrial OS=Homo sapiens GN=AARS2 PE=1 SV=1	1	1	NA	1	NA	2	2	NA	3	3	NA	2	2	NA	5.64715	5.64715	NA	TRUE	FALSE	TRUE	-0.397997	20.0498	-1.40978	0.182069	0.307793	-6.20088	0.557981	0.895254	1	POI - control	A	limma	0.182069	0.307793	FALSE	no hit	5.64715
SCO2	O43819	Protein SCO2 homolog, mitochondrial OS=Homo sapiens GN=SCO2 PE=1 SV=3	1	1	NA	1	NA	2	2	NA	3	3	NA	2	2	NA	5.63723	5.63723	NA	TRUE	FALSE	TRUE	-0.76686	19.8759	-1.40501	0.185362	0.307924	-5.78544	0.559313	0.895477	1	POI - control	A	limma	0.185362	0.307924	FALSE	no hit	5.63723
BUB3	O43684|O43684-2	Mitotic checkpoint protein BUB3 OS=Homo sapiens GN=BUB3 PE=1 SV=1|Isoform 2 of Mitotic checkpoint protein BUB3 OS=Homo sapiens GN=BUB3	1	1	NA	1	NA	2	2	NA	3	3	NA	3	3	NA	5.9311	5.9311	NA	TRUE	FALSE	TRUE	0.389035	20.329	1.40454	0.183592	0.307793	-6.20773	0.559448	0.8955	1	POI - control	A	limma	0.183592	0.307793	FALSE	no hit	5.9311
DDX5	J3KTA4|P17844|P17844-2	Probable ATP-dependent RNA helicase DDX5 OS=Homo sapiens GN=DDX5 PE=1 SV=1|Probable ATP-dependent RNA helicase DDX5 OS=Homo sapiens GN=DDX5 PE=1 SV=1|Isoform 2 of Probable ATP-dependent RNA helicase DDX5 OS=Homo sapiens GN=DDX5	1	1	NA	1	NA	2	2	NA	3	3	NA	12	12	NA	6.13174	6.13174	NA	TRUE	FALSE	TRUE	-0.405138	22.8264	-1.40221	0.184271	0.307793	-6.21077	0.560099	0.895609	1	POI - control	A	limma	0.184271	0.307793	FALSE	no hit	6.13174
ALDH5A1	C9J8Q5|P51649|P51649-2	Succinate-semialdehyde dehydrogenase, mitochondrial OS=Homo sapiens GN=ALDH5A1 PE=1 SV=1|Succinate-semialdehyde dehydrogenase, mitochondrial OS=Homo sapiens GN=ALDH5A1 PE=1 SV=2|Isoform 2 of Succinate-semialdehyde dehydrogenase, mitochondrial OS=Homo sapiens GN=ALDH5A1	1	1	NA	1	NA	2	2	NA	3	3	NA	4	4	NA	5.83154	5.83154	NA	TRUE	FALSE	TRUE	0.464763	20.9227	1.3729	0.192995	0.318861	-6.24867	0.568328	0.896964	1	POI - control	A	limma	0.192995	0.318861	FALSE	no hit	5.83154
RANGAP1	H0Y4Q3|P46060	Ran GTPase-activating protein 1 (Fragment) OS=Homo sapiens GN=RANGAP1 PE=1 SV=1|Ran GTPase-activating protein 1 OS=Homo sapiens GN=RANGAP1 PE=1 SV=1	1	1	NA	1	NA	2	2	NA	3	3	NA	2	2	NA	5.60473	5.60473	NA	TRUE	FALSE	TRUE	-0.755105	19.4671	-1.36822	0.198529	0.322742	-5.66133	0.569646	0.897178	1	POI - control	A	limma	0.198529	0.322742	FALSE	no hit	5.60473
AUP1	Q9Y679|Q9Y679-2	Ancient ubiquitous protein 1 OS=Homo sapiens GN=AUP1 PE=1 SV=1|Isoform Short of Ancient ubiquitous protein 1 OS=Homo sapiens GN=AUP1	1	1	NA	1	NA	2	2	NA	3	3	NA	4	4	NA	5.77498	5.77498	NA	TRUE	FALSE	TRUE	0.484567	20.5404	1.3675	0.196527	0.321206	-6.19722	0.569851	0.897212	1	POI - control	A	limma	0.196527	0.321206	FALSE	no hit	5.77498
NOC2L	Q9Y3T9	Nucleolar complex protein 2 homolog OS=Homo sapiens GN=NOC2L PE=1 SV=4	1	1	NA	1	NA	2	2	NA	3	3	NA	6	6	NA	5.77034	5.77034	NA	TRUE	FALSE	TRUE	0.539663	21.0109	1.36585	0.195145	0.32067	-6.2577	0.570317	0.897287	1	POI - control	A	limma	0.195145	0.32067	FALSE	no hit	5.77034
ACAT1	P24752	Acetyl-CoA acetyltransferase, mitochondrial OS=Homo sapiens GN=ACAT1 PE=1 SV=1	1	1	NA	1	NA	2	2	NA	3	3	NA	7	7	NA	6.28254	6.28254	NA	TRUE	FALSE	TRUE	0.408446	21.5751	1.33743	0.204004	0.32988	-6.29374	0.578364	0.898571	1	POI - control	A	limma	0.204004	0.32988	FALSE	no hit	6.28254
TMX1	Q9H3N1	Thioredoxin-related transmembrane protein 1 OS=Homo sapiens GN=TMX1 PE=1 SV=1	1	1	NA	1	NA	2	2	NA	3	3	NA	3	3	NA	5.56744	5.56744	NA	TRUE	FALSE	TRUE	-0.369741	20.3863	-1.32351	0.208463	0.335305	-6.31118	0.582325	0.899191	1	POI - control	A	limma	0.208463	0.335305	FALSE	no hit	5.56744
DNAJB11	Q9UBS4	DnaJ homolog subfamily B member 11 OS=Homo sapiens GN=DNAJB11 PE=1 SV=1	1	1	NA	1	NA	2	2	NA	3	3	NA	3	3	NA	5.66019	5.66019	NA	TRUE	FALSE	TRUE	0.422928	20.4827	1.32064	0.211246	0.335667	-6.25609	0.583144	0.899319	1	POI - control	A	limma	0.211246	0.335667	FALSE	no hit	5.66019
DDOST	A0A0C4DGS1|P39656|P39656-2|P39656-3|U3KQ84	Dolichyl-diphosphooligosaccharide--protein glycosyltransferase 48 kDa subunit OS=Homo sapiens GN=DDOST PE=1 SV=1|Dolichyl-diphosphooligosaccharide--protein glycosyltransferase 48 kDa subunit OS=Homo sapiens GN=DDOST PE=1 SV=4|Isoform 2 of Dolichyl-diphosphooligosaccharide--protein glycosyltransferase 48 kDa subunit OS=Homo sapiens GN=DDOST|Isoform 3 of Dolichyl-diphosphooligosaccharide--protein g…	1	1	NA	1	NA	2	2	NA	3	3	NA	2	2	NA	5.4783	5.4783	NA	TRUE	FALSE	TRUE	-0.425327	19.6353	-1.31766	0.210359	0.335667	-6.31847	0.583993	0.89945	1	POI - control	A	limma	0.210359	0.335667	FALSE	no hit	5.4783
RAB1B	Q9H0U4	Ras-related protein Rab-1B OS=Homo sapiens GN=RAB1B PE=1 SV=1	1	1	NA	1	NA	2	2	NA	3	3	NA	5	5	NA	5.81638	5.81638	NA	TRUE	FALSE	TRUE	0.376543	20.861	1.31263	0.212	0.335667	-6.32471	0.585429	0.899672	1	POI - control	A	limma	0.212	0.335667	FALSE	no hit	5.81638
RPS12	P25398	40S ribosomal protein S12 OS=Homo sapiens GN=RPS12 PE=1 SV=3	1	1	NA	1	NA	2	2	NA	3	3	NA	2	2	NA	6.43534	6.43534	NA	TRUE	FALSE	TRUE	0.723067	20.2021	1.31017	0.216826	0.341529	-5.73267	0.586133	0.899781	1	POI - control	A	limma	0.216826	0.341529	FALSE	no hit	6.43534
EFTUD2	Q15029|Q15029-2|Q15029-3	116 kDa U5 small nuclear ribonucleoprotein component OS=Homo sapiens GN=EFTUD2 PE=1 SV=1|Isoform 2 of 116 kDa U5 small nuclear ribonucleoprotein component OS=Homo sapiens GN=EFTUD2|Isoform 3 of 116 kDa U5 small nuclear ribonucleoprotein component OS=Homo sapiens GN=EFTUD2	1	1	NA	1	NA	2	2	NA	3	3	NA	3	3	NA	5.45967	5.45967	NA	TRUE	FALSE	TRUE	-0.475063	19.7949	-1.29633	0.221386	0.346914	-6.14406	0.590095	0.900387	1	POI - control	A	limma	0.221386	0.346914	FALSE	no hit	5.45967
ALDH1B1	A0A0U1RQK9|P30837	Aldehyde dehydrogenase X, mitochondrial (Fragment) OS=Homo sapiens GN=ALDH1B1 PE=1 SV=1|Aldehyde dehydrogenase X, mitochondrial OS=Homo sapiens GN=ALDH1B1 PE=1 SV=3	1	1	NA	1	NA	2	2	NA	3	3	NA	5	5	NA	5.88077	5.88077	NA	TRUE	FALSE	TRUE	0.382351	20.6963	1.25972	0.229909	0.358423	-6.38932	0.600638	0.901964	1	POI - control	A	limma	0.229909	0.358423	FALSE	no hit	5.88077
HK1	P19367|P19367-2|P19367-3|P19367-4	Hexokinase-1 OS=Homo sapiens GN=HK1 PE=1 SV=3|Isoform 2 of Hexokinase-1 OS=Homo sapiens GN=HK1|Isoform 3 of Hexokinase-1 OS=Homo sapiens GN=HK1|Isoform 4 of Hexokinase-1 OS=Homo sapiens GN=HK1	1	1	NA	1	NA	2	2	NA	3	3	NA	15	15	NA	6.39485	6.39485	NA	TRUE	FALSE	TRUE	0.408602	22.5899	1.23962	0.23702	0.367623	-6.41332	0.606461	0.902814	1	POI - control	A	limma	0.23702	0.367623	FALSE	no hit	6.39485
SLC25A13	Q9UJS0|Q9UJS0-2	Calcium-binding mitochondrial carrier protein Aralar2 OS=Homo sapiens GN=SLC25A13 PE=1 SV=2|Isoform 2 of Calcium-binding mitochondrial carrier protein Aralar2 OS=Homo sapiens GN=SLC25A13	1	1	NA	1	NA	2	2	NA	3	3	NA	10	10	NA	6.25671	6.25671	NA	TRUE	FALSE	TRUE	0.340277	22.3606	1.22759	0.24136	0.372454	-6.42755	0.60996	0.903317	1	POI - control	A	limma	0.24136	0.372454	FALSE	no hit	6.25671
SSR1	P43307|P43307-2	Translocon-associated protein subunit alpha OS=Homo sapiens GN=SSR1 PE=1 SV=3|Isoform 2 of Translocon-associated protein subunit alpha OS=Homo sapiens GN=SSR1	1	1	NA	1	NA	2	2	NA	3	3	NA	2	2	NA	6.13381	6.13381	NA	TRUE	FALSE	TRUE	0.674714	21.1465	1.22256	0.247035	0.379287	-5.83604	0.611425	0.903526	1	POI - control	A	limma	0.247035	0.379287	FALSE	no hit	6.13381
ALDH6A1	Q02252|Q02252-2	Methylmalonate-semialdehyde dehydrogenase [acylating], mitochondrial OS=Homo sapiens GN=ALDH6A1 PE=1 SV=2|Isoform 2 of Methylmalonate-semialdehyde dehydrogenase [acylating], mitochondrial OS=Homo sapiens GN=ALDH6A1	1	1	NA	1	NA	2	2	NA	3	3	NA	7	7	NA	5.80467	5.80467	NA	TRUE	FALSE	TRUE	0.381862	21.3978	1.20004	0.251528	0.384244	-6.45968	0.618002	0.904455	1	POI - control	A	limma	0.251528	0.384244	FALSE	no hit	5.80467
DHRS7B	A0A0C4DGQ8|Q6IAN0	Dehydrogenase/reductase SDR family member 7B OS=Homo sapiens GN=DHRS7B PE=1 SV=1|Dehydrogenase/reductase SDR family member 7B OS=Homo sapiens GN=DHRS7B PE=1 SV=2	1	1	NA	1	NA	2	2	NA	3	3	NA	2	2	NA	5.46975	5.46975	NA	TRUE	FALSE	TRUE	0.660109	19.9993	1.19609	0.256796	0.390329	-5.86621	0.619159	0.904616	1	POI - control	A	limma	0.256796	0.390329	FALSE	no hit	5.46975
HSP90AA1	P07900|P07900-2	Heat shock protein HSP 90-alpha OS=Homo sapiens GN=HSP90AA1 PE=1 SV=5|Isoform 2 of Heat shock protein HSP 90-alpha OS=Homo sapiens GN=HSP90AA1	2	1	1	1	1	2	2	2	3	3	3	9	9	8	5.97408	5.96707	5.98109	TRUE	TRUE	TRUE	-0.434989	22.0384	-1.18021	0.259053	0.391802	-6.48246	0.623819	0.905262	1	POI - control	A	limma	0.259053	0.391802	FALSE	no hit	5.96707
RPS5	M0R0F0|P46782	40S ribosomal protein S5 (Fragment) OS=Homo sapiens GN=RPS5 PE=1 SV=1|40S ribosomal protein S5 OS=Homo sapiens GN=RPS5 PE=1 SV=4	1	1	NA	1	NA	2	2	NA	3	3	NA	3	3	NA	6.22355	6.22355	NA	TRUE	FALSE	TRUE	-0.385699	20.6398	-1.1008	0.29094	0.437851	-6.57057	0.647351	0.90839	1	POI - control	A	limma	0.29094	0.437851	FALSE	no hit	6.22355
BCS1L	Q9Y276	Mitochondrial chaperone BCS1 OS=Homo sapiens GN=BCS1L PE=1 SV=1	1	1	NA	1	NA	2	2	NA	3	3	NA	2	2	NA	5.57228	5.57228	NA	TRUE	FALSE	TRUE	0.604409	19.4442	1.09517	0.296833	0.44234	-5.97653	0.649035	0.908606	1	POI - control	A	limma	0.296833	0.44234	FALSE	no hit	5.57228
CCT5	P48643	T-complex protein 1 subunit epsilon OS=Homo sapiens GN=CCT5 PE=1 SV=1	1	1	NA	1	NA	2	2	NA	3	3	NA	6	6	NA	5.85787	5.85787	NA	TRUE	FALSE	TRUE	-0.308824	21.9083	-1.08792	0.296382	0.44234	-6.58439	0.651203	0.908882	1	POI - control	A	limma	0.296382	0.44234	FALSE	no hit	5.85787
RARS	P54136	Arginine--tRNA ligase, cytoplasmic OS=Homo sapiens GN=RARS PE=1 SV=2	1	1	NA	1	NA	2	2	NA	3	3	NA	4	4	NA	5.88452	5.88452	NA	TRUE	FALSE	TRUE	0.484983	20.834	1.0865	0.298594	0.442793	-6.15984	0.651629	0.908937	1	POI - control	A	limma	0.298594	0.442793	FALSE	no hit	5.88452
XPO1	O14980	Exportin-1 OS=Homo sapiens GN=XPO1 PE=1 SV=1	1	1	NA	1	NA	2	2	NA	3	3	NA	2	2	NA	5.5518	5.5518	NA	TRUE	FALSE	TRUE	-0.596525	19.135	-1.08088	0.302868	0.446015	-5.99152	0.653312	0.90915	1	POI - control	A	limma	0.302868	0.446015	FALSE	no hit	5.5518
RAB7A	P51149	Ras-related protein Rab-7a OS=Homo sapiens GN=RAB7A PE=1 SV=1	1	1	NA	1	NA	2	2	NA	3	3	NA	12	12	NA	6.46181	6.46181	NA	TRUE	FALSE	TRUE	0.307422	23.009	1.07087	0.303701	0.446015	-6.60247	0.656316	0.909528	1	POI - control	A	limma	0.303701	0.446015	FALSE	no hit	6.46181
EEF1D	A0A087X1X7|E9PI39|E9PIZ1|E9PK01|E9PL12|E9PMW7|E9PPR1|E9PQ49|E9PQZ1|E9PRY8|H0YCK7|P29692|P29692-2|P29692-3|P29692-4	Elongation factor 1-delta (Fragment) OS=Homo sapiens GN=EEF1D PE=1 SV=1|Elongation factor 1-delta (Fragment) OS=Homo sapiens GN=EEF1D PE=1 SV=7|Elongation factor 1-delta OS=Homo sapiens GN=EEF1D PE=1 SV=1|Elongation factor 1-delta OS=Homo sapiens GN=EEF1D PE=1 SV=5|Isoform 2 of Elongation factor 1-delta OS=Homo sapiens GN=EEF1D|Isoform 3 of Elongation factor 1-delta OS=Homo sapiens GN=EEF1D|Isofo…	2	1	1	1	1	2	2	2	3	3	3	4	4	2	5.66242	5.75946	5.56538	TRUE	TRUE	TRUE	-0.358351	20.8864	-1.06614	0.305754	0.446871	-6.60744	0.657736	0.909706	1	POI - control	A	limma	0.305754	0.446871	FALSE	no hit	5.75946
NUP205	Q92621	Nuclear pore complex protein Nup205 OS=Homo sapiens GN=NUP205 PE=1 SV=3	1	1	NA	1	NA	2	2	NA	3	3	NA	6	6	NA	5.70857	5.70857	NA	TRUE	FALSE	TRUE	-0.523277	21.2083	-1.0592	0.310355	0.451426	-6.18837	0.659823	0.909966	1	POI - control	A	limma	0.310355	0.451426	FALSE	no hit	5.70857
SPTLC1	O15269	Serine palmitoyltransferase 1 OS=Homo sapiens GN=SPTLC1 PE=1 SV=1	1	1	NA	1	NA	2	2	NA	3	3	NA	3	3	NA	5.46815	5.46815	NA	TRUE	FALSE	TRUE	-0.583107	20.4177	-1.05657	0.313352	0.453614	-6.01667	0.660616	0.910064	1	POI - control	A	limma	0.313352	0.453614	FALSE	no hit	5.46815
HSPA5	P11021	78 kDa glucose-regulated protein OS=Homo sapiens GN=HSPA5 PE=1 SV=2	2	1	1	1	1	2	2	2	3	3	3	17	17	10	6.07568	6.21034	5.94102	TRUE	TRUE	TRUE	0.279337	23.1259	1.014	0.329079	0.474123	-6.66103	0.673483	0.91163	1	POI - control	A	limma	0.329079	0.474123	FALSE	no hit	6.21034
RAB1A	P62820	Ras-related protein Rab-1A OS=Homo sapiens GN=RAB1A PE=1 SV=3	1	1	NA	1	NA	2	2	NA	3	3	NA	2	2	NA	5.87929	5.87929	NA	TRUE	FALSE	TRUE	-0.331068	20.027	-1.00135	0.334927	0.478494	-6.67369	0.677326	0.912088	1	POI - control	A	limma	0.334927	0.478494	FALSE	no hit	5.87929
TARS2	Q9BW92	Threonine--tRNA ligase, mitochondrial OS=Homo sapiens GN=TARS2 PE=1 SV=1	1	1	NA	1	NA	2	2	NA	3	3	NA	7	7	NA	5.8902	5.8902	NA	TRUE	FALSE	TRUE	-0.299507	21.1621	-1.00063	0.335261	0.478494	-6.6744	0.677543	0.912113	1	POI - control	A	limma	0.335261	0.478494	FALSE	no hit	5.8902
C2ORF47	Q8WWC4	Uncharacterized protein C2orf47, mitochondrial OS=Homo sapiens GN=C2orf47 PE=1 SV=1	1	1	NA	1	NA	2	2	NA	3	3	NA	2	2	NA	5.71301	5.71301	NA	TRUE	FALSE	TRUE	-0.551862	20.1949	-0.999953	0.338813	0.481305	-6.07342	0.67775	0.912138	1	POI - control	A	limma	0.338813	0.481305	FALSE	no hit	5.71301
CDC2|CDK1	A0A024QZP7|A0A087WZZ9|E5RIU6|P06493	Cell division cycle 2, G1 to S and G2 to M, isoform CRA_a OS=Homo sapiens GN=CDC2 PE=1 SV=1|Cyclin-dependent kinase 1 OS=Homo sapiens GN=CDK1 PE=1 SV=1|Cyclin-dependent kinase 1 (Fragment) OS=Homo sapiens GN=CDK1 PE=1 SV=2|Cyclin-dependent kinase 1 OS=Homo sapiens GN=CDK1 PE=1 SV=3	1	1	NA	1	NA	2	2	NA	3	3	NA	2	2	NA	5.51901	5.51901	NA	TRUE	FALSE	TRUE	-0.429794	20.2578	-0.965094	0.353538	0.498767	-6.28207	0.688383	0.913377	1	POI - control	A	limma	0.353538	0.498767	FALSE	no hit	5.51901
RPL11	P62913|P62913-2	60S ribosomal protein L11 OS=Homo sapiens GN=RPL11 PE=1 SV=2|Isoform 2 of 60S ribosomal protein L11 OS=Homo sapiens GN=RPL11	1	1	NA	1	NA	2	2	NA	3	3	NA	6	6	NA	6.74581	6.74581	NA	TRUE	FALSE	TRUE	0.320096	22.1062	0.960367	0.354387	0.498767	-6.71376	0.68983	0.913543	1	POI - control	A	limma	0.354387	0.498767	FALSE	no hit	6.74581
CCDC47	Q96A33	Coiled-coil domain-containing protein 47 OS=Homo sapiens GN=CCDC47 PE=1 SV=1	1	1	NA	1	NA	2	2	NA	3	3	NA	3	3	NA	5.47076	5.47076	NA	TRUE	FALSE	TRUE	-0.512759	20.4558	-0.9291	0.372768	0.522219	-6.14076	0.699428	0.914629	1	POI - control	A	limma	0.372768	0.522219	FALSE	no hit	5.47076
CCT4	P50991	T-complex protein 1 subunit delta OS=Homo sapiens GN=CCT4 PE=1 SV=4	1	1	NA	1	NA	2	2	NA	3	3	NA	9	9	NA	6.27173	6.27173	NA	TRUE	FALSE	TRUE	0.255328	21.8719	0.918852	0.374901	0.522798	-6.75286	0.702584	0.91498	1	POI - control	A	limma	0.374901	0.522798	FALSE	no hit	6.27173
HNRNPK	P61978|P61978-2|P61978-3	Heterogeneous nuclear ribonucleoprotein K OS=Homo sapiens GN=HNRNPK PE=1 SV=1|Isoform 2 of Heterogeneous nuclear ribonucleoprotein K OS=Homo sapiens GN=HNRNPK|Isoform 3 of Heterogeneous nuclear ribonucleoprotein K OS=Homo sapiens GN=HNRNPK	1	1	NA	1	NA	2	2	NA	3	3	NA	9	9	NA	6.73403	6.73403	NA	TRUE	FALSE	TRUE	0.258949	22.6819	0.913522	0.377594	0.524149	-6.75777	0.704228	0.915161	1	POI - control	A	limma	0.377594	0.524149	FALSE	no hit	6.73403
AGPS	O00116	Alkyldihydroxyacetonephosphate synthase, peroxisomal OS=Homo sapiens GN=AGPS PE=1 SV=1	1	1	NA	1	NA	2	2	NA	3	3	NA	3	3	NA	5.72359	5.72359	NA	TRUE	FALSE	TRUE	0.302685	20.3856	0.909133	0.37982	0.524843	-6.76179	0.705583	0.91531	1	POI - control	A	limma	0.37982	0.524843	FALSE	no hit	5.72359
FKBP8	Q14318|Q14318-2	Peptidyl-prolyl cis-trans isomerase FKBP8 OS=Homo sapiens GN=FKBP8 PE=1 SV=2|Isoform 2 of Peptidyl-prolyl cis-trans isomerase FKBP8 OS=Homo sapiens GN=FKBP8	1	1	NA	1	NA	2	2	NA	3	3	NA	5	5	NA	5.8513	5.8513	NA	TRUE	FALSE	TRUE	-0.267798	21.2883	-0.89616	0.386456	0.531595	-6.77359	0.709592	0.915748	1	POI - control	A	limma	0.386456	0.531595	FALSE	no hit	5.8513
MCM5	B1AHB1|P33992	DNA helicase OS=Homo sapiens GN=MCM5 PE=1 SV=1|DNA replication licensing factor MCM5 OS=Homo sapiens GN=MCM5 PE=1 SV=5	1	1	NA	1	NA	2	2	NA	3	3	NA	2	2	NA	5.42892	5.42892	NA	TRUE	FALSE	TRUE	0.395065	19.6225	0.893418	0.389193	0.532949	-6.34843	0.71044	0.915841	1	POI - control	A	limma	0.389193	0.532949	FALSE	no hit	5.42892
PHB2	J3KPX7|Q99623	Prohibitin-2 OS=Homo sapiens GN=PHB2 PE=1 SV=2|Prohibitin-2 OS=Homo sapiens GN=PHB2 PE=1 SV=2	1	1	NA	1	NA	2	2	NA	3	3	NA	8	8	NA	5.98153	5.98153	NA	TRUE	FALSE	TRUE	0.245444	21.8008	0.880219	0.394716	0.538089	-6.78788	0.714529	0.916282	1	POI - control	A	limma	0.394716	0.538089	FALSE	no hit	5.98153
GMPS	P49915|P49915-2	GMP synthase [glutamine-hydrolyzing] OS=Homo sapiens GN=GMPS PE=1 SV=1|Isoform 2 of GMP synthase [glutamine-hydrolyzing] OS=Homo sapiens GN=GMPS	1	1	NA	1	NA	2	2	NA	3	3	NA	3	3	NA	5.48408	5.48408	NA	TRUE	FALSE	TRUE	-0.478128	19.4294	-0.86635	0.404791	0.54936	-6.19687	0.718835	0.916741	1	POI - control	A	limma	0.404791	0.54936	FALSE	no hit	5.48408
RUVBL2	Q9Y230|Q9Y230-2	RuvB-like 2 OS=Homo sapiens GN=RUVBL2 PE=1 SV=3|Isoform 2 of RuvB-like 2 OS=Homo sapiens GN=RUVBL2	1	1	NA	1	NA	2	2	NA	3	3	NA	7	7	NA	5.76174	5.76174	NA	TRUE	FALSE	TRUE	-0.238411	21.305	-0.852025	0.409617	0.553438	-6.8126	0.723291	0.917212	1	POI - control	A	limma	0.409617	0.553438	FALSE	no hit	5.76174
HNRNPDL	A0A087WUK2|O14979|O14979-2|O14979-3	Heterogeneous nuclear ribonucleoprotein D-like OS=Homo sapiens GN=HNRNPDL PE=1 SV=1|Heterogeneous nuclear ribonucleoprotein D-like OS=Homo sapiens GN=HNRNPDL PE=1 SV=3|Isoform 2 of Heterogeneous nuclear ribonucleoprotein D-like OS=Homo sapiens GN=HNRNPDL|Isoform 3 of Heterogeneous nuclear ribonucleoprotein D-like OS=Homo sapiens GN=HNRNPDL	1	1	NA	1	NA	2	2	NA	3	3	NA	5	5	NA	6.24237	6.24237	NA	TRUE	FALSE	TRUE	-0.243	21.7713	-0.817896	0.428148	0.575916	-6.84155	0.733946	0.918316	1	POI - control	A	limma	0.428148	0.575916	FALSE	no hit	6.24237
ALDH9A1	P49189	4-trimethylaminobutyraldehyde dehydrogenase OS=Homo sapiens GN=ALDH9A1 PE=1 SV=3	1	1	NA	1	NA	2	2	NA	3	3	NA	4	4	NA	6.1878	6.1878	NA	TRUE	FALSE	TRUE	-0.227554	21.3821	-0.806914	0.434226	0.581518	-6.85064	0.737385	0.918666	1	POI - control	A	limma	0.434226	0.581518	FALSE	no hit	6.1878
C19ORF52	Q9BSF4	Uncharacterized protein C19orf52 OS=Homo sapiens GN=C19orf52 PE=1 SV=2	1	1	NA	1	NA	2	2	NA	3	3	NA	2	2	NA	5.7765	5.7765	NA	TRUE	FALSE	TRUE	-0.357793	19.4355	-0.794935	0.442085	0.589446	-6.43225	0.741143	0.919045	1	POI - control	A	limma	0.442085	0.589446	FALSE	no hit	5.7765
DKFZP566H1924|NPTN	Q9UFM8|Q9Y639|Q9Y639-1|Q9Y639-3|Q9Y639-4|Q9Y639-5	Neuroplastin (Fragment) OS=Homo sapiens GN=DKFZp566H1924 PE=1 SV=2|Neuroplastin OS=Homo sapiens GN=NPTN PE=1 SV=2|Isoform 1 of Neuroplastin OS=Homo sapiens GN=NPTN|Isoform 3 of Neuroplastin OS=Homo sapiens GN=NPTN|Isoform 4 of Neuroplastin OS=Homo sapiens GN=NPTN|Isoform 5 of Neuroplastin OS=Homo sapiens GN=NPTN	1	1	NA	1	NA	2	2	NA	3	3	NA	2	2	NA	5.87989	5.87989	NA	TRUE	FALSE	TRUE	0.239717	20.0919	0.769393	0.456532	0.606052	-6.82126	0.749176	0.919843	1	POI - control	A	limma	0.456532	0.606052	FALSE	no hit	5.87989
LMNB1	P20700	Lamin-B1 OS=Homo sapiens GN=LMNB1 PE=1 SV=2	1	1	NA	1	NA	2	2	NA	3	3	NA	9	9	NA	5.88532	5.88532	NA	TRUE	FALSE	TRUE	-0.212567	22.3535	-0.762532	0.459351	0.607142	-6.88624	0.751339	0.920055	1	POI - control	A	limma	0.459351	0.607142	FALSE	no hit	5.88532
MCM7	P33993	DNA replication licensing factor MCM7 OS=Homo sapiens GN=MCM7 PE=1 SV=4	1	1	NA	1	NA	2	2	NA	3	3	NA	9	9	NA	5.89669	5.89669	NA	TRUE	FALSE	TRUE	-0.329144	21.6463	-0.740008	0.47352	0.61903	-6.47518	0.758452	0.920746	1	POI - control	A	limma	0.47352	0.61903	FALSE	no hit	5.89669
ACADM	B7Z9I1|P11310|P11310-2|Q5T4U5	Medium-chain-specific acyl-CoA dehydrogenase, mitochondrial OS=Homo sapiens GN=ACADM PE=1 SV=1|Medium-chain specific acyl-CoA dehydrogenase, mitochondrial OS=Homo sapiens GN=ACADM PE=1 SV=1|Isoform 2 of Medium-chain specific acyl-CoA dehydrogenase, mitochondrial OS=Homo sapiens GN=ACADM|Acyl-Coenzyme A dehydrogenase, C-4 to C-12 straight chain, isoform CRA_a OS=Homo sapiens GN=ACADM PE=1 SV=1	1	1	NA	1	NA	2	2	NA	3	3	NA	9	9	NA	6.18367	6.18367	NA	TRUE	FALSE	TRUE	0.24239	22.4769	0.737607	0.473853	0.61903	-6.90543	0.759211	0.920819	1	POI - control	A	limma	0.473853	0.61903	FALSE	no hit	6.18367
CNP	P09543|P09543-2	2',3'-cyclic-nucleotide 3'-phosphodiesterase OS=Homo sapiens GN=CNP PE=1 SV=2|Isoform CNPI of 2',3'-cyclic-nucleotide 3'-phosphodiesterase OS=Homo sapiens GN=CNP	1	1	NA	1	NA	2	2	NA	3	3	NA	5	5	NA	5.84932	5.84932	NA	TRUE	FALSE	TRUE	0.265828	20.6955	0.736584	0.474454	0.61903	-6.9062	0.759535	0.92085	1	POI - control	A	limma	0.474454	0.61903	FALSE	no hit	5.84932
GPX8	E7ETY7|Q8TED1	Glutathione peroxidase OS=Homo sapiens GN=GPX8 PE=1 SV=1|Probable glutathione peroxidase 8 OS=Homo sapiens GN=GPX8 PE=1 SV=2	1	1	NA	1	NA	2	2	NA	3	3	NA	2	2	NA	5.45589	5.45589	NA	TRUE	FALSE	TRUE	0.22222	19.6162	0.718262	0.48634	0.631827	-6.86039	0.765339	0.921403	1	POI - control	A	limma	0.48634	0.631827	FALSE	no hit	5.45589
HARS2	P49590|P49590-2	Probable histidine--tRNA ligase, mitochondrial OS=Homo sapiens GN=HARS2 PE=1 SV=1|Isoform 2 of Probable histidine--tRNA ligase, mitochondrial OS=Homo sapiens GN=HARS2	1	1	NA	1	NA	2	2	NA	3	3	NA	5	5	NA	5.61052	5.61052	NA	TRUE	FALSE	TRUE	0.315661	20.7524	0.699714	0.497441	0.64312	-6.50489	0.771227	0.921956	1	POI - control	A	limma	0.497441	0.64312	FALSE	no hit	5.61052
THOC6	Q86W42|Q86W42-3	THO complex subunit 6 homolog OS=Homo sapiens GN=THOC6 PE=1 SV=1|Isoform 3 of THO complex subunit 6 homolog OS=Homo sapiens GN=THOC6	1	1	NA	1	NA	2	2	NA	3	3	NA	3	3	NA	5.61613	5.61613	NA	TRUE	FALSE	TRUE	-0.255106	20.0591	-0.696124	0.50079	0.64312	-6.73298	0.772369	0.922063	1	POI - control	A	limma	0.50079	0.64312	FALSE	no hit	5.61613
HCG_2043426|DDX19B|DDX19A	F6QDS0|H3BQK0|I3L0H8|Q9NUU7|Q9UMR2|Q9UMR2-2|Q9UMR2-4	HCG2043426, isoform CRA_b OS=Homo sapiens GN=hCG_2043426 PE=1 SV=1|ATP-dependent RNA helicase DDX19B OS=Homo sapiens GN=DDX19B PE=1 SV=1|ATP-dependent RNA helicase DDX19A OS=Homo sapiens GN=DDX19A PE=1 SV=1|ATP-dependent RNA helicase DDX19A OS=Homo sapiens GN=DDX19A PE=1 SV=1|ATP-dependent RNA helicase DDX19B OS=Homo sapiens GN=DDX19B PE=1 SV=1|Isoform 2 of ATP-dependent RNA helicase DDX19B OS=Ho…	1	1	NA	1	NA	2	2	NA	3	3	NA	2	2	NA	5.5715	5.5715	NA	TRUE	FALSE	TRUE	0.21095	19.6046	0.693194	0.50138	0.64312	-6.87867	0.7733	0.922149	1	POI - control	A	limma	0.50138	0.64312	FALSE	no hit	5.5715
MATR3	A0A0R4J2E8|A8MXP9|D6REM6|P43243	Matrin-3 OS=Homo sapiens GN=MATR3 PE=1 SV=1|Matrin-3 OS=Homo sapiens GN=MATR3 PE=1 SV=1|Matrin-3 OS=Homo sapiens GN=MATR3 PE=1 SV=1|Matrin-3 OS=Homo sapiens GN=MATR3 PE=1 SV=2	1	1	NA	1	NA	2	2	NA	3	3	NA	3	3	NA	5.786	5.786	NA	TRUE	FALSE	TRUE	-0.228999	20.0928	-0.683508	0.506282	0.64668	-6.94504	0.776383	0.922434	1	POI - control	A	limma	0.506282	0.64668	FALSE	no hit	5.786
NUP107	P57740	Nuclear pore complex protein Nup107 OS=Homo sapiens GN=NUP107 PE=1 SV=1	1	1	NA	1	NA	2	2	NA	3	3	NA	3	3	NA	5.44739	5.44739	NA	TRUE	FALSE	TRUE	0.373999	19.266	0.677672	0.511976	0.649867	-6.34453	0.778242	0.922605	1	POI - control	A	limma	0.511976	0.649867	FALSE	no hit	5.44739
RDH14	Q9HBH5	Retinol dehydrogenase 14 OS=Homo sapiens GN=RDH14 PE=1 SV=1	1	1	NA	1	NA	2	2	NA	3	3	NA	4	4	NA	5.8763	5.8763	NA	TRUE	FALSE	TRUE	-0.219842	20.6154	-0.672475	0.513053	0.649867	-6.95278	0.779899	0.922757	1	POI - control	A	limma	0.513053	0.649867	FALSE	no hit	5.8763
XRCC5	P13010	X-ray repair cross-complementing protein 5 OS=Homo sapiens GN=XRCC5 PE=1 SV=3	1	1	NA	1	NA	2	2	NA	3	3	NA	10	10	NA	5.97356	5.97356	NA	TRUE	FALSE	TRUE	0.200872	22.0196	0.667051	0.516401	0.651394	-6.95654	0.781629	0.922915	1	POI - control	A	limma	0.516401	0.651394	FALSE	no hit	5.97356
RAP1B	P61224|P61224-3	Ras-related protein Rap-1b OS=Homo sapiens GN=RAP1B PE=1 SV=1|Isoform 3 of Ras-related protein Rap-1b OS=Homo sapiens GN=RAP1B	1	1	NA	1	NA	2	2	NA	3	3	NA	2	2	NA	5.37143	5.37143	NA	TRUE	FALSE	TRUE	-0.352519	19.4391	-0.638752	0.536052	0.672478	-6.3709	0.790673	0.923729	1	POI - control	A	limma	0.536052	0.672478	FALSE	no hit	5.37143
CCT8	P50990	T-complex protein 1 subunit theta OS=Homo sapiens GN=CCT8 PE=1 SV=4	2	1	1	1	1	2	2	2	3	3	3	8	8	8	5.88795	5.85267	5.92323	TRUE	TRUE	TRUE	0.182743	21.6278	0.631769	0.538486	0.672478	-6.9803	0.792909	0.923928	1	POI - control	A	limma	0.538486	0.672478	FALSE	no hit	5.85267
LRPPRC	P42704	Leucine-rich PPR motif-containing protein, mitochondrial OS=Homo sapiens GN=LRPPRC PE=1 SV=3	1	1	NA	1	NA	2	2	NA	3	3	NA	19	19	NA	6.31233	6.31233	NA	TRUE	FALSE	TRUE	0.17216	22.9889	0.624703	0.542972	0.672478	-6.98491	0.795173	0.924128	1	POI - control	A	limma	0.542972	0.672478	FALSE	no hit	6.31233
ARF4	P18085	ADP-ribosylation factor 4 OS=Homo sapiens GN=ARF4 PE=1 SV=3	1	1	NA	1	NA	2	2	NA	3	3	NA	3	3	NA	5.8068	5.8068	NA	TRUE	FALSE	TRUE	-0.228233	20.9361	-0.619727	0.546143	0.672478	-6.98813	0.796769	0.924269	1	POI - control	A	limma	0.546143	0.672478	FALSE	no hit	5.8068
DARS	P14868|P14868-2	Aspartate--tRNA ligase, cytoplasmic OS=Homo sapiens GN=DARS PE=1 SV=2|Isoform 2 of Aspartate--tRNA ligase, cytoplasmic OS=Homo sapiens GN=DARS	1	1	NA	1	NA	2	2	NA	3	3	NA	2	2	NA	5.5787	5.5787	NA	TRUE	FALSE	TRUE	-0.196761	19.2664	-0.619358	0.547256	0.672478	-6.92901	0.796887	0.924279	1	POI - control	A	limma	0.547256	0.672478	FALSE	no hit	5.5787
DDX39A	O00148	ATP-dependent RNA helicase DDX39A OS=Homo sapiens GN=DDX39A PE=1 SV=2	1	1	NA	1	NA	2	2	NA	3	3	NA	2	2	NA	5.58588	5.58588	NA	TRUE	FALSE	TRUE	-0.226258	19.1968	-0.617404	0.54953	0.672478	-6.78678	0.797514	0.924334	1	POI - control	A	limma	0.54953	0.672478	FALSE	no hit	5.58588
TMCO1	J9JIE6|Q9UM00	Transmembrane and coiled-coil domain-containing protein 1 OS=Homo sapiens GN=TMCO1 PE=1 SV=1|Transmembrane and coiled-coil domain-containing protein 1 OS=Homo sapiens GN=TMCO1 PE=1 SV=1	1	1	NA	1	NA	2	2	NA	3	3	NA	3	3	NA	6.1913	6.1913	NA	TRUE	FALSE	TRUE	0.172029	20.4653	0.612457	0.550795	0.672478	-6.99279	0.799102	0.924473	1	POI - control	A	limma	0.550795	0.672478	FALSE	no hit	6.1913
DDX3X	A0A0D9SF53|A0A0D9SFB3|A0A0D9SG12|O00571|O00571-2	ATP-dependent RNA helicase DDX3X OS=Homo sapiens GN=DDX3X PE=1 SV=1|ATP-dependent RNA helicase DDX3X OS=Homo sapiens GN=DDX3X PE=1 SV=1|ATP-dependent RNA helicase DDX3X OS=Homo sapiens GN=DDX3X PE=1 SV=1|ATP-dependent RNA helicase DDX3X OS=Homo sapiens GN=DDX3X PE=1 SV=3|Isoform 2 of ATP-dependent RNA helicase DDX3X OS=Homo sapiens GN=DDX3X	1	1	NA	1	NA	2	2	NA	3	3	NA	6	6	NA	5.90621	5.90621	NA	TRUE	FALSE	TRUE	-0.173653	21.1149	-0.612429	0.550813	0.672478	-6.99281	0.799111	0.924474	1	POI - control	A	limma	0.550813	0.672478	FALSE	no hit	5.90621
A0A096LPI6|LOC102724023|C21ORF33	A0A096LPI6|A0A0B4J2D5|A0A0B4J2H4|H7C1F6|P30042|P30042-2	Uncharacterized protein (Fragment) OS=Homo sapiens PE=4 SV=2|Protein LOC102724023 OS=Homo sapiens GN=LOC102724023 PE=1 SV=1|Protein LOC102724023 OS=Homo sapiens GN=LOC102724023 PE=1 SV=1|ES1 protein homolog, mitochondrial (Fragment) OS=Homo sapiens GN=C21orf33 PE=1 SV=1|ES1 protein homolog, mitochondrial OS=Homo sapiens GN=C21orf33 PE=1 SV=3|Isoform Short of ES1 protein homolog, mitochondrial OS=…	1	1	NA	1	NA	2	2	NA	3	3	NA	2	2	NA	5.48075	5.48075	NA	TRUE	FALSE	TRUE	0.331121	19.6172	0.599978	0.560672	0.681777	-6.39572	0.80311	0.924822	1	POI - control	A	limma	0.560672	0.681777	FALSE	no hit	5.48075
TUFM	P49411	Elongation factor Tu, mitochondrial OS=Homo sapiens GN=TUFM PE=1 SV=2	1	1	NA	1	NA	2	2	NA	3	3	NA	18	18	NA	6.79527	6.79527	NA	TRUE	FALSE	TRUE	-0.162752	24.3163	-0.588688	0.566156	0.685702	-7.00767	0.806741	0.925135	1	POI - control	A	limma	0.566156	0.685702	FALSE	no hit	6.79527
PA2G4	Q9UQ80	Proliferation-associated protein 2G4 OS=Homo sapiens GN=PA2G4 PE=1 SV=3	1	1	NA	1	NA	2	2	NA	3	3	NA	14	14	NA	6.45499	6.45499	NA	TRUE	FALSE	TRUE	-0.160068	23.1684	-0.581326	0.570959	0.688776	-7.01216	0.809111	0.925337	1	POI - control	A	limma	0.570959	0.688776	FALSE	no hit	6.45499
WDR18	A0A0A0MQU0|Q9BV38|U3KQC1	WD repeat-containing protein 18 (Fragment) OS=Homo sapiens GN=WDR18 PE=1 SV=1|WD repeat-containing protein 18 OS=Homo sapiens GN=WDR18 PE=1 SV=2|WD repeat-containing protein 18 (Fragment) OS=Homo sapiens GN=WDR18 PE=1 SV=1	1	1	NA	1	NA	2	2	NA	3	3	NA	5	5	NA	5.95761	5.95761	NA	TRUE	FALSE	TRUE	-0.161184	21.212	-0.569371	0.578806	0.695483	-7.01934	0.812963	0.925665	1	POI - control	A	limma	0.578806	0.695483	FALSE	no hit	5.95761
RAB21	Q9UL25	Ras-related protein Rab-21 OS=Homo sapiens GN=RAB21 PE=1 SV=3	1	1	NA	1	NA	2	2	NA	3	3	NA	5	5	NA	6.11349	6.11349	NA	TRUE	FALSE	TRUE	0.155823	21.1247	0.56458	0.581967	0.696528	-7.02218	0.814508	0.925795	1	POI - control	A	limma	0.581967	0.696528	FALSE	no hit	6.11349
ERLIN1	B0QZ43|O75477	Erlin-1 (Fragment) OS=Homo sapiens GN=ERLIN1 PE=1 SV=1|Erlin-1 OS=Homo sapiens GN=ERLIN1 PE=1 SV=1	1	1	NA	1	NA	2	2	NA	3	3	NA	2	2	NA	5.69679	5.69679	NA	TRUE	FALSE	TRUE	-0.161151	19.9456	-0.533409	0.602748	0.71857	-7.04009	0.824578	0.926635	1	POI - control	A	limma	0.602748	0.71857	FALSE	no hit	5.69679
IDH3A	P50213	Isocitrate dehydrogenase [NAD] subunit alpha, mitochondrial OS=Homo sapiens GN=IDH3A PE=1 SV=1	1	1	NA	1	NA	2	2	NA	3	3	NA	6	6	NA	6.15653	6.15653	NA	TRUE	FALSE	TRUE	-0.156997	21.8798	-0.520582	0.611407	0.726046	-7.04717	0.82873	0.926976	1	POI - control	A	limma	0.611407	0.726046	FALSE	no hit	6.15653
ATP5O	P48047	ATP synthase subunit O, mitochondrial OS=Homo sapiens GN=ATP5O PE=1 SV=1	1	1	NA	1	NA	2	2	NA	3	3	NA	4	4	NA	5.43374	5.43374	NA	TRUE	FALSE	TRUE	-0.177037	20.9296	-0.498481	0.626469	0.741037	-7.059	0.835895	0.927557	1	POI - control	A	limma	0.626469	0.741037	FALSE	no hit	5.43374
HSD17B4	P51659	Peroxisomal multifunctional enzyme type 2 OS=Homo sapiens GN=HSD17B4 PE=1 SV=3	1	1	NA	1	NA	2	2	NA	3	3	NA	12	12	NA	6.43548	6.43548	NA	TRUE	FALSE	TRUE	-0.138498	22.6205	-0.483106	0.637052	0.750635	-7.06693	0.840888	0.927956	1	POI - control	A	limma	0.637052	0.750635	FALSE	no hit	6.43548
SSR3	C9JA28|Q9UNL2|Q9UNL2-2	Translocon-associated protein subunit gamma OS=Homo sapiens GN=SSR3 PE=1 SV=1|Translocon-associated protein subunit gamma OS=Homo sapiens GN=SSR3 PE=1 SV=1|Isoform 2 of Translocon-associated protein subunit gamma OS=Homo sapiens GN=SSR3	1	1	NA	1	NA	2	2	NA	3	3	NA	2	2	NA	6.13683	6.13683	NA	TRUE	FALSE	TRUE	-0.145504	20.3624	-0.474226	0.643202	0.754955	-7.0714	0.843775	0.928184	1	POI - control	A	limma	0.643202	0.754955	FALSE	no hit	6.13683
ALDH3A2	I3L1M4|J3QRD1|J3QS00|P51648|P51648-2	Fatty aldehyde dehydrogenase (Fragment) OS=Homo sapiens GN=ALDH3A2 PE=1 SV=1|Fatty aldehyde dehydrogenase OS=Homo sapiens GN=ALDH3A2 PE=1 SV=1|Fatty aldehyde dehydrogenase (Fragment) OS=Homo sapiens GN=ALDH3A2 PE=1 SV=1|Fatty aldehyde dehydrogenase OS=Homo sapiens GN=ALDH3A2 PE=1 SV=1|Isoform 2 of Fatty aldehyde dehydrogenase OS=Homo sapiens GN=ALDH3A2	1	1	NA	1	NA	2	2	NA	3	3	NA	2	2	NA	5.67875	5.67875	NA	TRUE	FALSE	TRUE	0.257116	19.8524	0.465884	0.650384	0.756084	-6.47023	0.846488	0.928398	1	POI - control	A	limma	0.650384	0.756084	FALSE	no hit	5.67875
PMPCB	O75439	Mitochondrial-processing peptidase subunit beta OS=Homo sapiens GN=PMPCB PE=1 SV=2	1	1	NA	1	NA	2	2	NA	3	3	NA	6	6	NA	5.75562	5.75562	NA	TRUE	FALSE	TRUE	-0.143559	21.1127	-0.464095	0.650253	0.756084	-7.07641	0.847071	0.928444	1	POI - control	A	limma	0.650253	0.756084	FALSE	no hit	5.75562
COMT	P21964|P21964-2	Catechol O-methyltransferase OS=Homo sapiens GN=COMT PE=1 SV=2|Isoform Soluble of Catechol O-methyltransferase OS=Homo sapiens GN=COMT	1	1	NA	1	NA	2	2	NA	3	3	NA	2	2	NA	6.3875	6.3875	NA	TRUE	FALSE	TRUE	-0.130685	20.684	-0.462129	0.651625	0.756084	-7.07737	0.847711	0.928494	1	POI - control	A	limma	0.651625	0.756084	FALSE	no hit	6.3875
ZADH2	Q8N4Q0	Zinc-binding alcohol dehydrogenase domain-containing protein 2 OS=Homo sapiens GN=ZADH2 PE=1 SV=1	1	1	NA	1	NA	2	2	NA	3	3	NA	3	3	NA	5.6025	5.6025	NA	TRUE	FALSE	TRUE	0.143532	20.4029	0.443331	0.665411	0.769144	-7.02731	0.853834	0.92897	1	POI - control	A	limma	0.665411	0.769144	FALSE	no hit	5.6025
IDH3B	A0A087WZN1|O43837	Isocitrate dehydrogenase [NAD] subunit, mitochondrial OS=Homo sapiens GN=IDH3B PE=1 SV=1|Isocitrate dehydrogenase [NAD] subunit beta, mitochondrial OS=Homo sapiens GN=IDH3B PE=1 SV=2	1	1	NA	1	NA	2	2	NA	3	3	NA	5	5	NA	6.11914	6.11914	NA	TRUE	FALSE	TRUE	0.121065	21.1506	0.429764	0.674402	0.776585	-7.09259	0.858259	0.929311	1	POI - control	A	limma	0.674402	0.776585	FALSE	no hit	6.11914
NUP155	O75694	Nuclear pore complex protein Nup155 OS=Homo sapiens GN=NUP155 PE=1 SV=1	1	1	NA	1	NA	2	2	NA	3	3	NA	5	5	NA	5.88121	5.88121	NA	TRUE	FALSE	TRUE	0.136246	20.9065	0.408161	0.689796	0.788969	-7.10215	0.865314	0.929847	1	POI - control	A	limma	0.689796	0.788969	FALSE	no hit	5.88121
LDHA	P00338|P00338-3|P00338-4	Isoform 3 of L-lactate dehydrogenase A chain OS=Homo sapiens GN=LDHA|Isoform 4 of L-lactate dehydrogenase A chain OS=Homo sapiens GN=LDHA|L-lactate dehydrogenase A chain OS=Homo sapiens GN=LDHA PE=1 SV=2	2	1	1	1	1	2	2	2	3	3	3	2	2	2	5.58028	5.50745	5.65312	TRUE	TRUE	TRUE	-0.119545	20.0124	-0.400953	0.694965	0.788969	-7.10524	0.867671	0.930024	1	POI - control	A	limma	0.694965	0.788969	FALSE	no hit	5.50745
FAR1	E9PNW8|Q8WVX9	Fatty acyl-CoA reductase 1 (Fragment) OS=Homo sapiens GN=FAR1 PE=1 SV=1|Fatty acyl-CoA reductase 1 OS=Homo sapiens GN=FAR1 PE=1 SV=1	1	1	NA	1	NA	2	2	NA	3	3	NA	2	2	NA	5.55265	5.55265	NA	TRUE	FALSE	TRUE	0.122484	20.0412	0.400819	0.695061	0.788969	-7.10529	0.867714	0.930027	1	POI - control	A	limma	0.695061	0.788969	FALSE	no hit	5.55265
TMX2	Q9Y320|Q9Y320-2	Thioredoxin-related transmembrane protein 2 OS=Homo sapiens GN=TMX2 PE=1 SV=1|Isoform 2 of Thioredoxin-related transmembrane protein 2 OS=Homo sapiens GN=TMX2	1	1	NA	1	NA	2	2	NA	3	3	NA	3	3	NA	5.6183	5.6183	NA	TRUE	FALSE	TRUE	0.111058	20.4067	0.400154	0.695538	0.788969	-7.10557	0.867932	0.930043	1	POI - control	A	limma	0.695538	0.788969	FALSE	no hit	5.6183
FDPS	P14324|P14324-2	Farnesyl pyrophosphate synthase OS=Homo sapiens GN=FDPS PE=1 SV=4|Isoform 2 of Farnesyl pyrophosphate synthase OS=Homo sapiens GN=FDPS	1	1	NA	1	NA	2	2	NA	3	3	NA	3	3	NA	5.59713	5.59713	NA	TRUE	FALSE	TRUE	-0.120259	20.5056	-0.39352	0.700835	0.791481	-7.04942	0.870102	0.930206	1	POI - control	A	limma	0.700835	0.791481	FALSE	no hit	5.59713
ATP2A2	P16615	Sarcoplasmic/endoplasmic reticulum calcium ATPase 2 OS=Homo sapiens GN=ATP2A2 PE=1 SV=1	1	1	NA	1	NA	2	2	NA	3	3	NA	16	16	NA	6.67112	6.67112	NA	TRUE	FALSE	TRUE	0.11054	23.0685	0.389847	0.70296	0.791481	-7.10988	0.871303	0.930295	1	POI - control	A	limma	0.70296	0.791481	FALSE	no hit	6.67112
SLC25A11	I3L1P8|Q02978	Mitochondrial 2-oxoglutarate/malate carrier protein (Fragment) OS=Homo sapiens GN=SLC25A11 PE=1 SV=1|Mitochondrial 2-oxoglutarate/malate carrier protein OS=Homo sapiens GN=SLC25A11 PE=1 SV=3	1	1	NA	1	NA	2	2	NA	3	3	NA	8	8	NA	6.3022	6.3022	NA	TRUE	FALSE	TRUE	-0.107187	22.0583	-0.385005	0.706457	0.79222	-7.11187	0.872888	0.930413	1	POI - control	A	limma	0.706457	0.79222	FALSE	no hit	6.3022
ANXA11	P50995|P50995-2	Annexin A11 OS=Homo sapiens GN=ANXA11 PE=1 SV=1|Isoform 2 of Annexin A11 OS=Homo sapiens GN=ANXA11	1	1	NA	1	NA	2	2	NA	3	3	NA	4	4	NA	5.76223	5.76223	NA	TRUE	FALSE	TRUE	0.211516	20.739	0.383258	0.708829	0.79222	-6.50716	0.87346	0.930455	1	POI - control	A	limma	0.708829	0.79222	FALSE	no hit	5.76223
GK|GK3P	P32189|P32189-1|P32189-2|P32189-4|Q14409	Glycerol kinase OS=Homo sapiens GN=GK PE=1 SV=3|Isoform 1 of Glycerol kinase OS=Homo sapiens GN=GK|Isoform 2 of Glycerol kinase OS=Homo sapiens GN=GK|Isoform 4 of Glycerol kinase OS=Homo sapiens GN=GK|Putative glycerol kinase 3 OS=Homo sapiens GN=GK3P PE=5 SV=2	1	1	NA	1	NA	2	2	NA	3	3	NA	3	3	NA	5.75019	5.75019	NA	TRUE	FALSE	TRUE	0.196601	19.9743	0.356233	0.728402	0.811114	-6.51773	0.882315	0.931105	1	POI - control	A	limma	0.728402	0.811114	FALSE	no hit	5.75019
EIF2S3	P41091	Eukaryotic translation initiation factor 2 subunit 3 OS=Homo sapiens GN=EIF2S3 PE=1 SV=3	1	1	NA	1	NA	2	2	NA	3	3	NA	3	3	NA	5.86261	5.86261	NA	TRUE	FALSE	TRUE	-0.181485	20.2245	-0.328843	0.748447	0.830394	-6.52766	0.891305	0.931753	1	POI - control	A	limma	0.748447	0.830394	FALSE	no hit	5.86261
SFXN4	Q6P4A7	Sideroflexin-4 OS=Homo sapiens GN=SFXN4 PE=1 SV=1	1	1	NA	1	NA	2	2	NA	3	3	NA	3	3	NA	5.63052	5.63052	NA	TRUE	FALSE	TRUE	0.169298	20.0272	0.32287	0.752348	0.831687	-6.70585	0.893268	0.931893	1	POI - control	A	limma	0.752348	0.831687	FALSE	no hit	5.63052
IRS4	O14654	Insulin receptor substrate 4 OS=Homo sapiens GN=IRS4 PE=1 SV=1	1	1	NA	1	NA	2	2	NA	3	3	NA	3	3	NA	5.48891	5.48891	NA	TRUE	FALSE	TRUE	0.150097	19.3829	0.316642	0.756954	0.833746	-6.70797	0.895315	0.932038	1	POI - control	A	limma	0.756954	0.833746	FALSE	no hit	5.48891
AK4	P27144	Adenylate kinase 4, mitochondrial OS=Homo sapiens GN=AK4 PE=1 SV=1	1	1	NA	1	NA	2	2	NA	3	3	NA	2	2	NA	5.66542	5.66542	NA	TRUE	FALSE	TRUE	-0.166143	18.8484	-0.301044	0.768993	0.843236	-6.53695	0.900444	0.932399	1	POI - control	A	limma	0.768993	0.843236	FALSE	no hit	5.66542
MARS	P56192	Methionine--tRNA ligase, cytoplasmic OS=Homo sapiens GN=MARS PE=1 SV=2	1	1	NA	1	NA	2	2	NA	3	3	NA	2	2	NA	5.54482	5.54482	NA	TRUE	FALSE	TRUE	0.129919	19.6307	0.294029	0.773758	0.843236	-6.71529	0.902752	0.93256	1	POI - control	A	limma	0.773758	0.843236	FALSE	no hit	5.54482
RANBP2	P49792	E3 SUMO-protein ligase RanBP2 OS=Homo sapiens GN=RANBP2 PE=1 SV=2	1	1	NA	1	NA	2	2	NA	3	3	NA	3	3	NA	5.54621	5.54621	NA	TRUE	FALSE	TRUE	0.13032	19.9833	0.293851	0.773891	0.843236	-6.71534	0.902811	0.932564	1	POI - control	A	limma	0.773891	0.843236	FALSE	no hit	5.54621
MTHFD1L	A0A087WVM4|B7ZM99|Q6UB35	Monofunctional C1-tetrahydrofolate synthase, mitochondrial OS=Homo sapiens GN=MTHFD1L PE=1 SV=1|MTHFD1L protein OS=Homo sapiens GN=MTHFD1L PE=1 SV=1|Monofunctional C1-tetrahydrofolate synthase, mitochondrial OS=Homo sapiens GN=MTHFD1L PE=1 SV=1	1	1	NA	1	NA	2	2	NA	3	3	NA	4	4	NA	5.50183	5.50183	NA	TRUE	FALSE	TRUE	0.0995936	20.3243	0.286292	0.779164	0.84595	-7.14704	0.905299	0.932737	1	POI - control	A	limma	0.779164	0.84595	FALSE	no hit	5.50183
B4DLN1|SLC25A10	B4DLN1|Q9UBX3|Q9UBX3-2	Uncharacterized protein OS=Homo sapiens PE=2 SV=1|Mitochondrial dicarboxylate carrier OS=Homo sapiens GN=SLC25A10 PE=1 SV=2|Isoform 2 of Mitochondrial dicarboxylate carrier OS=Homo sapiens GN=SLC25A10	1	1	NA	1	NA	2	2	NA	3	3	NA	5	5	NA	6.26307	6.26307	NA	TRUE	FALSE	TRUE	0.0840137	21.3079	0.280462	0.783535	0.846787	-7.14879	0.907219	0.93287	1	POI - control	A	limma	0.783535	0.846787	FALSE	no hit	6.26307
XRCC6	B1AHC9|P12956	X-ray repair cross-complementing protein 6 OS=Homo sapiens GN=XRCC6 PE=1 SV=1|X-ray repair cross-complementing protein 6 OS=Homo sapiens GN=XRCC6 PE=1 SV=2	1	1	NA	1	NA	2	2	NA	3	3	NA	7	7	NA	5.92898	5.92898	NA	TRUE	FALSE	TRUE	0.0771468	21.593	0.277835	0.785507	0.846787	-7.14958	0.908084	0.932929	1	POI - control	A	limma	0.785507	0.846787	FALSE	no hit	5.92898
RBM14	Q96PK6	RNA-binding protein 14 OS=Homo sapiens GN=RBM14 PE=1 SV=2	1	1	NA	1	NA	2	2	NA	3	3	NA	8	8	NA	5.86447	5.86447	NA	TRUE	FALSE	TRUE	0.0837868	21.9404	0.266749	0.793845	0.852753	-7.15279	0.911736	0.93318	1	POI - control	A	limma	0.793845	0.852753	FALSE	no hit	5.86447
FARSB	Q9NSD9	Phenylalanine--tRNA ligase beta subunit OS=Homo sapiens GN=FARSB PE=1 SV=3	1	1	NA	1	NA	2	2	NA	3	3	NA	10	10	NA	6.16171	6.16171	NA	TRUE	FALSE	TRUE	0.0816069	22.3323	0.252718	0.804437	0.861087	-7.15667	0.916361	0.933495	1	POI - control	A	limma	0.804437	0.861087	FALSE	no hit	6.16171
PDHA1	P08559|P08559-2|P08559-3|P08559-4	Pyruvate dehydrogenase E1 component subunit alpha, somatic form, mitochondrial OS=Homo sapiens GN=PDHA1 PE=1 SV=3|Isoform 2 of Pyruvate dehydrogenase E1 component subunit alpha, somatic form, mitochondrial OS=Homo sapiens GN=PDHA1|Isoform 3 of Pyruvate dehydrogenase E1 component subunit alpha, somatic form, mitochondrial OS=Homo sapiens GN=PDHA1|Isoform 4 of Pyruvate dehydrogenase E1 component su…	1	1	NA	1	NA	2	2	NA	3	3	NA	11	11	NA	6.62214	6.62214	NA	TRUE	FALSE	TRUE	0.0737528	22.7788	0.235711	0.817328	0.868491	-7.1611	0.921971	0.933873	1	POI - control	A	limma	0.817328	0.868491	FALSE	no hit	6.62214
SND1	Q7KZF4	Staphylococcal nuclease domain-containing protein 1 OS=Homo sapiens GN=SND1 PE=1 SV=1	1	1	NA	1	NA	2	2	NA	3	3	NA	5	5	NA	5.67126	5.67126	NA	TRUE	FALSE	TRUE	0.0719687	21.0207	0.23546	0.817821	0.868491	-7.10247	0.922054	0.933878	1	POI - control	A	limma	0.817821	0.868491	FALSE	no hit	5.67126
ALDH7A1	P49419|P49419-2	Alpha-aminoadipic semialdehyde dehydrogenase OS=Homo sapiens GN=ALDH7A1 PE=1 SV=5|Isoform 2 of Alpha-aminoadipic semialdehyde dehydrogenase OS=Homo sapiens GN=ALDH7A1	1	1	NA	1	NA	2	2	NA	3	3	NA	3	3	NA	5.67064	5.67064	NA	TRUE	FALSE	TRUE	-0.128673	20.2567	-0.233151	0.819924	0.868491	-6.55623	0.922816	0.933929	1	POI - control	A	limma	0.819924	0.868491	FALSE	no hit	5.67064
PDIA6	Q15084|Q15084-2|Q15084-3|Q15084-4|Q15084-5	Protein disulfide-isomerase A6 OS=Homo sapiens GN=PDIA6 PE=1 SV=1|Isoform 2 of Protein disulfide-isomerase A6 OS=Homo sapiens GN=PDIA6|Isoform 3 of Protein disulfide-isomerase A6 OS=Homo sapiens GN=PDIA6|Isoform 4 of Protein disulfide-isomerase A6 OS=Homo sapiens GN=PDIA6|Isoform 5 of Protein disulfide-isomerase A6 OS=Homo sapiens GN=PDIA6	1	1	NA	1	NA	2	2	NA	3	3	NA	4	4	NA	5.66071	5.66071	NA	TRUE	FALSE	TRUE	-0.0826691	20.6789	-0.22815	0.823078	0.868804	-7.16297	0.924467	0.934039	1	POI - control	A	limma	0.823078	0.868804	FALSE	no hit	5.66071
DLD	E9PEX6|P09622|P09622-2	Dihydrolipoyl dehydrogenase OS=Homo sapiens GN=DLD PE=1 SV=1|Dihydrolipoyl dehydrogenase, mitochondrial OS=Homo sapiens GN=DLD PE=1 SV=2|Isoform 2 of Dihydrolipoyl dehydrogenase, mitochondrial OS=Homo sapiens GN=DLD	1	1	NA	1	NA	2	2	NA	3	3	NA	5	5	NA	6.06978	6.06978	NA	TRUE	FALSE	TRUE	-0.0616681	21.8411	-0.220981	0.828539	0.871542	-7.16469	0.926833	0.934197	1	POI - control	A	limma	0.828539	0.871542	FALSE	no hit	6.06978
EMD	P50402	Emerin OS=Homo sapiens GN=EMD PE=1 SV=1	1	1	NA	1	NA	2	2	NA	3	3	NA	2	2	NA	5.94505	5.94505	NA	TRUE	FALSE	TRUE	0.061929	19.8143	0.214464	0.833512	0.87375	-7.1662	0.928985	0.934339	1	POI - control	A	limma	0.833512	0.87375	FALSE	no hit	5.94505
TRIM28	Q13263	Transcription intermediary factor 1-beta OS=Homo sapiens GN=TRIM28 PE=1 SV=5	1	1	NA	1	NA	2	2	NA	3	3	NA	9	9	NA	6.2827	6.2827	NA	TRUE	FALSE	TRUE	0.0581857	22.1279	0.20348	0.841909	0.87952	-7.16865	0.932613	0.934578	1	POI - control	A	limma	0.841909	0.87952	FALSE	no hit	6.2827
MRPS22	G5E9V5|G5E9W7|H7C5F2|H7C5H3|P82650|P82650-2	28S ribosomal protein S22, mitochondrial OS=Homo sapiens GN=MRPS22 PE=1 SV=1|28S ribosomal protein S22, mitochondrial OS=Homo sapiens GN=MRPS22 PE=1 SV=1|28S ribosomal protein S22, mitochondrial (Fragment) OS=Homo sapiens GN=MRPS22 PE=1 SV=1|28S ribosomal protein S22, mitochondrial (Fragment) OS=Homo sapiens GN=MRPS22 PE=1 SV=1|28S ribosomal protein S22, mitochondrial OS=Homo sapiens GN=MRPS22 PE…	1	1	NA	1	NA	2	2	NA	3	3	NA	2	2	NA	5.54071	5.54071	NA	TRUE	FALSE	TRUE	-0.0628347	19.4852	-0.19437	0.849137	0.883826	-7.11194	0.935624	0.934775	1	POI - control	A	limma	0.849137	0.883826	FALSE	no hit	5.54071
KPNB1	Q14974	Importin subunit beta-1 OS=Homo sapiens GN=KPNB1 PE=1 SV=2	1	1	NA	1	NA	2	2	NA	3	3	NA	2	2	NA	5.51213	5.51213	NA	TRUE	FALSE	TRUE	0.105525	19.5239	0.191207	0.851845	0.883826	-6.56572	0.936669	0.934843	1	POI - control	A	limma	0.851845	0.883826	FALSE	no hit	5.51213
ENO1	P06733	Alpha-enolase OS=Homo sapiens GN=ENO1 PE=1 SV=2	2	1	1	1	1	2	2	2	3	3	3	12	12	2	6.1475	6.48586	5.80915	TRUE	TRUE	TRUE	0.0483565	22.8858	0.1714	0.866547	0.895894	-7.17507	0.943218	0.935266	1	POI - control	A	limma	0.866547	0.895894	FALSE	no hit	6.48586
CDC42	P60953	Cell division control protein 42 homolog OS=Homo sapiens GN=CDC42 PE=1 SV=2	1	1	NA	1	NA	2	2	NA	3	3	NA	2	2	NA	5.82108	5.82108	NA	TRUE	FALSE	TRUE	0.0501933	20.0389	0.164964	0.871717	0.895894	-7.11761	0.945346	0.935402	1	POI - control	A	limma	0.871717	0.895894	FALSE	no hit	5.82108
PCNA	P12004	Proliferating cell nuclear antigen OS=Homo sapiens GN=PCNA PE=1 SV=1	2	1	1	1	1	2	2	2	3	3	3	9	8	9	6.87554	6.64126	7.10982	TRUE	TRUE	TRUE	-0.0483935	22.8607	-0.163915	0.872318	0.895894	-7.17641	0.945693	0.935424	1	POI - control	A	limma	0.872318	0.895894	FALSE	no hit	6.64126
HNRNPM	A0A087X0X3|M0QZM1|P52272|P52272-2	Heterogeneous nuclear ribonucleoprotein M OS=Homo sapiens GN=HNRNPM PE=1 SV=1|Heterogeneous nuclear ribonucleoprotein M (Fragment) OS=Homo sapiens GN=HNRNPM PE=1 SV=1|Heterogeneous nuclear ribonucleoprotein M OS=Homo sapiens GN=HNRNPM PE=1 SV=3|Isoform 2 of Heterogeneous nuclear ribonucleoprotein M OS=Homo sapiens GN=HNRNPM	1	1	NA	1	NA	2	2	NA	3	3	NA	23	23	NA	6.44051	6.44051	NA	TRUE	FALSE	TRUE	0.0437551	23.9756	0.154994	0.879206	0.899928	-7.17793	0.948645	0.935612	1	POI - control	A	limma	0.879206	0.899928	FALSE	no hit	6.44051
NARS	O43776	Asparagine--tRNA ligase, cytoplasmic OS=Homo sapiens GN=NARS PE=1 SV=1	1	1	NA	1	NA	2	2	NA	3	3	NA	2	2	NA	5.70351	5.70351	NA	TRUE	FALSE	TRUE	0.0813836	19.2704	0.147464	0.885433	0.90326	-6.57363	0.951137	0.93577	1	POI - control	A	limma	0.885433	0.90326	FALSE	no hit	5.70351
ERAL1	O75616	GTPase Era, mitochondrial OS=Homo sapiens GN=ERAL1 PE=1 SV=2	1	1	NA	1	NA	2	2	NA	3	3	NA	4	4	NA	5.47193	5.47193	NA	TRUE	FALSE	TRUE	0.0696574	19.2609	0.126217	0.901837	0.916918	-6.57673	0.95817	0.936212	1	POI - control	A	limma	0.901837	0.916918	FALSE	no hit	5.47193
RPL12	P30050	60S ribosomal protein L12 OS=Homo sapiens GN=RPL12 PE=1 SV=1	1	1	NA	1	NA	2	2	NA	3	3	NA	5	5	NA	6.16278	6.16278	NA	TRUE	FALSE	TRUE	0.027244	21.6453	0.0983748	0.923135	0.935443	-7.18561	0.967391	0.936781	1	POI - control	A	limma	0.923135	0.935443	FALSE	no hit	6.16278
HSP90AB1	P08238	Heat shock protein HSP 90-beta OS=Homo sapiens GN=HSP90AB1 PE=1 SV=4	2	1	1	1	1	2	2	2	3	3	3	11	11	9	6.2706	6.2418	6.2994	TRUE	TRUE	TRUE	0.0295056	22.3257	0.0806611	0.93694	0.94514	-7.1873	0.973261	0.937138	1	POI - control	A	limma	0.93694	0.94514	FALSE	no hit	6.2418
RRAS2	A0A0C4DGH2|P62070|P62070-4	Ras-related protein R-Ras2 OS=Homo sapiens GN=RRAS2 PE=1 SV=1|Ras-related protein R-Ras2 OS=Homo sapiens GN=RRAS2 PE=1 SV=1|Isoform 4 of Ras-related protein R-Ras2 OS=Homo sapiens GN=RRAS2	1	1	NA	1	NA	2	2	NA	3	3	NA	2	2	NA	5.57578	5.57578	NA	TRUE	FALSE	TRUE	-0.0432649	19.5705	-0.0783944	0.938922	0.94514	-6.58196	0.974012	0.937184	1	POI - control	A	limma	0.938922	0.94514	FALSE	no hit	5.57578
QARS	P47897|P47897-2	Glutamine--tRNA ligase OS=Homo sapiens GN=QARS PE=1 SV=1|Isoform 2 of Glutamine--tRNA ligase OS=Homo sapiens GN=QARS	1	1	NA	1	NA	2	2	NA	3	3	NA	2	2	NA	5.11958	5.11958	NA	TRUE	FALSE	TRUE	0.0236342	20.0969	0.0428242	0.966609	0.969799	-6.58427	0.985802	0.937888	1	POI - control	A	limma	0.966609	0.969799	FALSE	no hit	5.11958
MYO1B	E9PDF6|O43795|O43795-2	Unconventional myosin-Ib OS=Homo sapiens GN=MYO1B PE=1 SV=1|Unconventional myosin-Ib OS=Homo sapiens GN=MYO1B PE=1 SV=3|Isoform 2 of Unconventional myosin-Ib OS=Homo sapiens GN=MYO1B	1	1	NA	1	NA	2	2	NA	3	3	NA	2	2	NA	5.39204	5.39204	NA	TRUE	FALSE	TRUE	-0.0175554	19.4006	-0.0318098	0.975193	0.975193	-6.58471	0.989453	0.938103	1	POI - control	A	limma	0.975193	0.975193	FALSE	no hit	5.39204
