# Supplementary material for: A ubiquitin-specific, proximity-based labeling approach for the identification of ubiquitin ligase substrates
Source: Sci Adv. 2024 Aug 9;10(32):eadp3000. doi: 10.1126/sciadv.adp3000 (PMC11313854; doi:10.1126/sciadv.adp3000)
Supplement: Supplementary file 3 — Data S1 [file sciadv.adp3000_data_s1.zip]

Archive with 1 entries (1 files):
- adp3000_data_s1.xlsx
