# Supplementary material for: A ubiquitin-specific, proximity-based labeling approach for the identification of ubiquitin ligase substrates
Source: Sci Adv. 2024 Aug 9;10(32):eadp3000. doi: 10.1126/sciadv.adp3000 (PMC11313854; doi:10.1126/sciadv.adp3000)
Supplement: Supplementary file 3 — Data S1 [file sciadv.adp3000_data_s1.zip › adp3000_data_s1.xlsx]

## Sheet: Sheet1
Project no. and table no.	Figure no. and description	Annotation of conditions in the respective figures	TMT channel	condition	rep
P1087 _supplementary table 1	Figure1D	HA-BirA-RAD18 [+UV] / HA-BirA-RAD18 [-UV]	signal_sum_126	control	rep1
		Control stands for HA-BirA-RAD18 [-UV]	signal_sum_127L	control	rep2
		POI stands for HA-BirA-RAD18 [+UV]	signal_sum_128H	control	rep3
		Note: In the raw file sample name is B and the conditions are Control and POI	signal_sum_129L	POI	rep1
			signal_sum_130H	POI	rep2
			signal_sum_131L	POI	rep3
P2256_supplementary table 2	Figure 2B, Supplementary figure 2A, B	Control stands for HA-BirA[+UV]	signal_sum_126	control	rep1
	HA-BirA[+UV] / HA-BirA-Rad18 [+UV] / HA-BirA-Rad18C6D [+UV]	Rad18 stands for HA-BirA-Rad18 [+UV]	signal_sum_127L	control	rep2
		C64D stands for HA-BirA-Rad18C6D [+UV]	signal_sum_127H	control	rep3
			signal_sum_128L	Rad18	rep1
			signal_sum_128H	Rad18	rep2
			signal_sum_129L	Rad18	rep3
			signal_sum_129H	C64D	rep1
			signal_sum_130L	C64D	rep2
			signal_sum_130H	C64D	rep3
P2522 _supplementary table 3	Supplementary Figure 3B	Control 1 stands for HA-BirA[+UV]	channel_126	Control1	rep1
	HA-BirA-Rad18[+UV+PR619] / HA-BirA[+UV]	Experiment stands for HA-BirA-Rad18[+UV+PR619]	channel_127N	Control1	rep2
		Control 2 stands for HA-BirA[+UV+PR619]	channel_127C	Control1	rep3
			channel_128N	Control2	rep1
			channel_128C	Control2	rep2
			channel_129N	Control2	rep3
			channel_129C	Experiment	rep1
			channel_130N	Experiment	rep2
			channel_130C	Experiment	rep3
P2316 _supplementary table 6	Supplementary figure 6A	CTRL stands for HA-BirA [+MG132]	signal_sum_126	CTRL	rep1
	CHIP-GSGS-BirA-HA [+MG132] / HA-BirA [+MG132] longer biotin exposure	CHIP stands for CHIP-GSGS-BirA-HA [+MG132]	signal_sum_127L	CTRL	rep2
		PR619 stands for CHIP-GSGS-BirA-HA [+MG132+PR619]	signal_sum_127H	CTRL	rep3
			signal_sum_128L	CHIP	rep1
			signal_sum_128H	CHIP	rep2
			signal_sum_129L	CHIP	rep3
			signal_sum_129H	PR619	rep1
			signal_sum_130L	PR619	rep2
			signal_sum_130H	PR619	rep3
P2154 _supplementary table 7	Figure4B	Control stands for HA-BirA [+MG132]	signal_sum_126	Control	rep1
	CHIP-GSGS-BirA-HA [+MG132] / HA-BirA [+MG132] shorter biotin exposure	WT stands for CHIP-GSGS-BirA-HA [+MG132]	signal_sum_127L	Control	rep2
		Mut stands for CHIP_I225DF227D_BirA[+MG132]	signal_sum_127H	Control	rep3
			signal_sum_128L	WT	rep1
			signal_sum_128H	WT	rep2
			signal_sum_129L	WT	rep3
			signal_sum_129H	Mut	rep1
			signal_sum_130L	Mut	rep2
			signal_sum_130H	Mut	rep3
P3023_supplementary table 8	Supplementary figure 6C	CHIP_PI stands for CHIP_GSGS-BirA (+MG132)	channel_126	Chip_noPI	rep1
	CHIP-MG/ CHIP+MG	CHIP_noPI stands for CHIP_GSGS-BirA (-MG132)	channel_127N	Chip_noPI	rep2
			channel_128C	Chip_noPI	rep3
			channel_129N	Chip_PI	rep1
			channel_130C	Chip_PI	rep2
			channel_131N	Chip_PI	rep3
P2895_supplementary table 10	Figure 5A	BirAR118G_Rad18_inducer_biotin stands for BirA*Rad18 [+UV]	channel_126	BirAR118G_Rad18_inducer	rep1
	BioID Rad18_ BirA*Rad18 [+UV]/ BirA*[+UV]	emptyR118G_inducer_biotin stand for BirA*[+UV]	channel_127N	BirAR118G_Rad18_inducer	rep2
			channel_127C	BirAR118G_Rad18_inducer	rep3
			channel_128N	BirAR118G_Rad18_inducer_biotin	rep1
			channel_128C	BirAR118G_Rad18_inducer_biotin	rep2
			channel_129N	BirAR118G_Rad18_inducer_biotin	rep3
			channel_129C	BirAR118G_Rad18_biotin	rep1
			channel_130N	BirAR118G_Rad18_biotin	rep2
			channel_130C	BirAR118G_Rad18_biotin	rep3
			channel_131N	emptyR118G_inducer_biotin	rep1
			channel_131C	emptyR118G_inducer_biotin	rep2
			channel_132N	emptyR118G_inducer_biotin	rep3
P3020 _supplementary table 11	Figure5D	BirA stands for BirA* [+MG132]	channel_126	BirA	rep1
	BioID CHIP_ CHIP BirA* [+MG132] / BirA* [+MG132]	CHIP_BirA stand for CHIP BirA* [+MG132]	channel_127N	BirA	rep2
		Note: As samples can not be annotated with a * in the mass spec data analysis platform, in the raw file the samples are annotated without *	channel_128C	BirA	rep3
			channel_129N	Chip_BirA	rep1
			channel_130C	Chip_BirA	rep2
			channel_131N	Chip_BirA	rep3
